# Supplementary material for: Multiomics Identifies Potential Biomarkers in Ankylosing Spondylitis Bone Formation
Source: Hum Mutat. 2025 Aug 8;2025:8771129. doi: 10.1155/humu/8771129 (PMC12356670; doi:10.1155/humu/8771129)
Supplement: Supporting Information 1 — File S1: The gene expression and differential expression analysis results identifying 1607 DEGs between the AS and control groups. [file 8771129.f1.xls]

## Sheet: Sheet1
DEGs_symbol	GSM300389_Control	GSM300390_Control	GSM300391_Control	GSM300392_Control	GSM300393_Control	GSM300394_Control	GSM300395_Control	GSM300396_Control	GSM300397_Control	GSM300398_Control	GSM300399_Control	GSM300400_Control	GSM300401_Control	GSM300402_Control	GSM300403_Control	GSM300404_Control	GSM300405_Control	GSM300406_Control	GSM300407_Treat	GSM300408_Treat	GSM300409_Treat	GSM300410_Treat	GSM300411_Treat	GSM300412_Treat	GSM300413_Treat	GSM300414_Treat	GSM300415_Treat	GSM300416_Treat	GSM300417_Treat	GSM300418_Treat	GSM300419_Treat	GSM300420_Treat	GSM300421_Treat	GSM3941441_Control	GSM3941442_Control	GSM3941443_Control	GSM3941438_Treat	GSM3941439_Treat	GSM3941440_Treat	GSM616684_Control	GSM616685_Control	GSM616686_Control	GSM616687_Control	GSM616688_Control	GSM616689_Control	GSM616690_Control	GSM616691_Control	GSM616692_Control	GSM616693_Control
AARS	7.23796	6.79033	6.62476	7.00825	6.76474	6.76502	6.64707	7.00659	6.67188	7.5262	6.81592	6.72967	7.08772	6.93811	6.91464	6.50489	7.02919	6.65426	6.83169	7.06237	7.14183	7.05704	6.81056	6.72297	6.90319	6.97372	7.05421	7.44187	7.66954	6.95792	7.09305	6.77858	6.87157	6.86576	6.7592	6.92403	6.88735	6.97749	7.24973	6.88422	6.87671	7.04288	7.21858	7.31873	6.86984	7.07142	7.03554	7.04356	6.85646
ABCA5	4.96904	4.94726	4.9012	5.23526	5.22461	5.11142	5.02384	5.026	4.82603	4.85888	4.85801	4.95291	4.95517	5.11242	5.3969	5.06375	4.99282	4.87675	4.7108	5.0425	4.8495	5.21473	4.98678	5.1713	5.15459	4.66101	4.60961	5.05675	4.95411	5.34242	5.09766	5.05901	5.31067	5.00331	5.21128	5.19972	4.90449	5.00942	4.7755	4.97271	5.0615	5.02236	5.16147	5.16526	5.31204	4.92568	5.10361	5.00652	4.95408
ABCB1	5.46923	5.58608	5.47418	5.35325	5.46729	5.56668	5.23911	5.46033	5.48065	5.10104	5.45356	5.27432	5.13961	5.30797	5.39016	5.25889	5.22136	5.32231	5.37956	5.36446	5.32452	5.79143	5.56985	5.37058	5.33068	5.12852	5.12438	5.01222	5.19279	5.81617	5.24195	4.97209	5.143	5.30039	5.40381	5.26271	5.17676	5.32448	5.59351	5.46887	5.72816	5.43975	5.17149	5.51749	5.36761	5.4917	5.36783	5.15226	5.37528
ABCC5	5.40017	5.50217	5.55496	5.46299	5.4199	5.5282	5.47293	5.39471	5.40343	5.70096	5.63113	5.59045	6.1336	5.38794	5.64136	5.49056	5.7946	5.51491	5.61018	5.69041	5.64996	5.58954	5.94505	5.52217	5.53641	5.73654	5.93892	6.11998	5.99899	5.87907	6.27578	5.66372	5.94837	5.90534	5.51654	5.79631	5.67977	5.45714	5.67734	5.78053	5.98351	5.59992	5.66057	5.4551	5.46573	6.0331	5.99133	5.53965	5.38501
ABCD1	5.17589	5.55447	5.2353	4.99233	5.26635	5.55768	5.31883	5.46135	5.31274	5.19708	6.09208	5.13285	5.11237	5.20655	5.46041	5.1387	5.47377	5.19614	5.48216	5.54541	5.30803	5.34521	5.37755	5.16018	5.45402	6.35096	5.46501	5.54117	5.15845	5.14338	5.39324	5.31122	5.19197	5.11096	5.43362	5.46154	5.12591	5.61352	5.47309	5.26772	5.05537	5.94839	5.50904	5.31667	4.82913	5.4131	5.33752	5.93742	5.57254
ABCF1	6.67741	6.67602	6.4066	6.74535	6.47437	6.45177	6.16928	6.61399	6.60593	6.29303	6.33082	6.29392	6.31206	6.48771	6.29794	5.918	6.28763	6.32794	6.47288	6.84179	6.54744	6.49807	6.61071	6.6596	6.61655	6.60348	6.46865	6.59761	6.15387	6.23776	6.44258	6.46054	6.45119	6.71538	6.17412	6.39912	6.64607	6.42942	6.37172	6.47979	6.47747	6.62199	6.57691	6.71868	6.22961	6.64707	6.57572	6.54351	6.36348
ABHD5	6.42157	6.26756	6.61418	6.51605	6.59338	6.52171	6.57204	6.52552	6.41742	6.73958	6.47377	7.27511	6.84634	6.65218	6.69675	6.32156	6.6331	6.59323	6.1881	6.6723	6.35128	6.90791	6.36583	6.54133	6.59197	6.40251	6.26015	6.7201	6.8352	7.31607	6.96148	7.24273	7.07867	6.74386	6.55435	6.63108	6.7112	6.6695	6.55023	6.58427	6.3333	6.91974	6.88568	5.67715	5.98196	6.62689	6.56625	6.53929	6.73637
ABHD8	5.70196	6.0093	6.03934	5.69261	5.99794	5.6522	5.97924	5.57938	5.68792	5.87544	5.9188	5.75616	5.87264	6.07174	5.18236	6.15278	5.38405	5.77694	5.8501	5.7892	5.70518	5.47788	5.53561	5.65516	5.79653	5.98059	5.83396	5.61558	5.83972	5.66433	5.64362	5.5286	5.10228	5.74656	5.75037	5.93891	5.57542	5.85574	5.5724	5.72629	5.53505	5.25878	5.98259	5.62013	5.54279	6.358	5.86561	5.98542	5.79827
ABI3	6.24554	6.49842	6.41975	6.38673	5.99592	6.2431	6.57993	6.33357	6.35833	6.20299	6.26893	6.20686	6.27178	5.87017	5.92327	6.39307	6.16628	6.38293	6.42859	6.1144	6.40566	6.38759	6.30047	5.95752	6.15699	6.39032	6.10071	5.66268	6.0025	6.42106	5.85891	5.35954	5.82963	6.30674	6.24804	6.07961	6.12381	6.0634	6.30416	5.93252	5.88395	6.39628	6.28227	6.43993	5.87468	6.44435	5.95891	6.26821	6.28495
ABLIM3	5.37497	5.06621	5.02986	5.03421	4.87535	5.06023	4.87761	5.1243	5.34331	5.25003	5.74012	5.34934	5.54997	4.80719	5.07658	5.20733	5.49081	5.25874	5.18941	5.24441	5.22445	5.30935	5.18175	5.27525	5.25952	5.38691	5.18462	5.4876	5.13783	5.60717	5.45772	5.54742	5.41106	4.90297	5.23915	5.20871	5.02906	5.59903	5.58122	5.13458	4.88772	5.09342	5.54009	5.18962	4.94647	5.49528	5.33225	5.12424	5.21789
ACAA2	5.93601	5.6223	5.71863	5.64454	5.78817	5.72666	5.66094	6.00642	5.82863	6.26424	5.5781	5.76022	5.93743	5.81222	6.00448	5.4669	6.58986	6.08017	5.93653	5.72226	5.84931	5.5505	5.62148	5.90586	5.68123	6.00995	6.01265	6.07628	6.16838	5.70365	5.82855	5.98292	5.85722	5.80958	5.86598	5.9068	6.01508	5.92938	5.63693	5.92106	5.5034	5.70839	5.93391	6.18308	5.90103	6.15616	5.6998	5.30051	5.91088
ACADM	5.81641	5.93522	6.37287	6.3051	6.17159	6.32914	5.91608	6.13287	5.80663	5.66375	6.01785	6.33745	6.43464	6.38859	6.3682	5.913	5.98808	5.91042	5.75479	6.0941	5.84288	6.11669	6.36321	6.18465	5.92853	5.49964	5.79121	5.57604	6.02524	6.27836	6.23014	6.33113	6.19799	6.01911	6.0724	5.89113	6.28979	6.1693	5.93816	6.17991	6.21918	6.04545	5.78765	6.63781	6.38451	5.81404	5.73271	5.75336	6.19033
ACO1	6.15106	5.88033	5.77616	5.86797	5.92407	5.82652	5.71467	5.73257	5.87822	7.33058	5.88706	5.84167	5.98341	6.14563	6.00172	5.59924	5.9618	6.0405	5.82256	5.89025	5.86527	5.81095	5.84717	5.92617	5.85658	5.99705	5.82946	6.02051	5.92869	5.71307	5.81062	5.98639	6.0292	5.89936	6.11921	6.28735	5.72118	5.82109	5.78012	5.99862	5.85411	6.12218	6.13384	6.1972	5.70909	6.3156	6.2465	6.02977	5.89055
ACO2	5.85804	5.86501	5.61101	5.80223	5.93497	5.8215	5.73086	5.91216	5.86583	6.0629	5.79374	5.41743	5.94434	5.96586	5.69808	5.68624	6.1374	5.63272	6.08209	5.87732	6.15395	5.63555	5.84561	5.87141	5.92463	6.03243	6.04347	5.92544	6.11603	5.6878	5.86475	5.93672	6.00139	5.95267	5.81187	5.74452	5.9819	5.94204	5.79022	5.73411	5.73589	6.02637	5.95515	5.9408	5.46037	5.77569	5.90908	6.0347	5.82185
ACOT8	5.40173	5.14465	5.09742	5.14667	5.07163	5.11553	5.08334	5.30909	5.38598	5.51678	5.064	5.13849	5.13838	5.18979	5.19019	5.04994	5.36628	5.35345	5.43393	5.27229	5.27508	5.24336	5.05804	5.27668	5.16787	5.42801	5.36123	5.30236	5.39827	5.17397	5.06976	5.26886	5.3176	5.2358	5.11516	5.22205	5.27127	5.38402	5.18371	5.22669	5.27034	5.18572	5.24791	5.13361	5.10131	5.12071	5.14684	5.53847	5.2429
ACSL1	8.11126	7.84035	8.4348	8.42826	8.342	8.17022	7.64595	8.18982	8.21084	7.93907	6.48024	7.93568	7.96553	7.94318	7.99293	7.06137	8.2358	7.73205	8.03933	8.12129	8.18634	7.94114	8.2758	8.19215	8.24664	7.7147	7.47618	8.05278	7.59632	7.48765	7.85776	7.76996	8.07572	7.78107	8.28737	8.71032	7.54067	7.44252	7.8822	7.72239	7.67462	8.10124	7.69685	6.46989	8.37274	7.93609	8.281	7.4774	8.04437
ACSL5	6.10305	5.84637	5.88229	5.88506	5.81708	5.62945	5.62006	5.88337	5.97977	5.87273	5.29564	5.70413	5.56573	5.64811	5.43881	5.34282	5.73923	5.68194	5.90653	5.97715	6.16887	5.99214	5.82835	6.05931	6.00675	5.60695	5.66962	5.75003	5.90877	5.48712	5.5722	5.53785	5.81654	5.65189	6.09626	6.14864	5.51613	5.54336	5.6558	5.75082	5.81373	5.90573	5.75259	6.04815	5.81325	5.86778	5.89826	5.47204	5.78695
ACTL6A	5.97562	5.77881	6.01603	6.21031	5.87373	5.87697	5.88636	5.89674	6.01164	6.32585	6.2945	6.64777	6.13138	6.21354	6.30944	6.32866	6.26117	6.26589	5.93546	5.73885	6.01527	5.89049	5.75827	5.85553	5.76254	6.11685	6.01934	6.20791	6.16087	6.071	6.13697	6.18321	6.40381	6.21681	6.14353	5.92855	6.32805	6.09161	5.75865	6.05242	6.0029	6.00389	6.22189	6.54257	6.13654	5.91979	5.91219	5.83621	6.23344
ACTN1	7.78286	8.10094	7.8804	8.03186	7.94229	7.92055	7.79023	7.82412	7.9233	7.80403	8.23413	7.92368	7.93609	8.07145	7.97272	7.6853	8.086	7.99335	7.91724	8.55896	8.15982	7.96933	7.93506	8.10952	8.20996	8.21233	8.0105	8.64864	8.16392	8.09089	8.07123	8.18368	8.38188	8.05528	7.87149	8.05753	8.09061	8.1523	8.08339	8.08026	7.60913	8.10122	8.78911	7.2366	7.69184	8.39434	8.66842	8.28376	8.14822
ACVR1B	5.58364	5.6887	5.62438	5.49984	5.63242	5.49389	5.55351	5.60746	5.73938	5.48323	5.43201	5.48083	5.12427	5.66134	5.27761	5.53096	5.44332	5.49139	5.71324	5.60542	5.60903	5.48013	5.41721	5.52459	5.60036	5.38566	5.38557	5.45242	5.38404	5.30715	5.31772	5.28756	5.29469	5.48548	5.55458	5.59432	5.34151	5.47436	5.47268	5.49452	5.33484	5.52551	5.56423	5.38398	5.39548	5.76825	5.63845	5.33566	5.34947
ADA	6.93301	6.17983	6.17766	6.90973	6.48304	6.20124	6.43389	6.46427	6.54401	6.82008	6.07932	6.07095	6.47486	6.04674	6.00743	6.37259	6.21345	6.51374	6.20634	6.00583	6.30628	6.20634	6.52843	6.8922	6.47869	6.26393	6.08007	6.21922	5.75255	5.95678	5.95505	6.16342	6.17858	6.12009	6.5764	6.72512	6.05016	6.12186	6.26844	6.53008	6.37976	6.67244	6.45404	6.81063	6.13789	6.258	6.27222	6.58557	6.53637
ADAR	7.55907	7.58672	7.56327	7.47985	7.53593	7.50793	7.37503	7.4875	7.47837	7.15356	7.01508	7.05692	7.23698	7.36023	7.23083	6.96841	7.09198	7.01118	7.51133	7.63751	7.5291	7.6129	7.46765	7.51188	7.62223	7.07245	7.05349	7.20272	6.99949	7.09528	6.9653	6.88619	7.14813	7.2906	7.17971	7.32857	7.37287	7.33323	7.31544	7.34852	6.99191	7.34852	7.35046	6.89721	7.41191	7.73447	7.80772	7.09064	7.15352
ADARB2	5.0929	5.00699	5.20848	5.07483	5.1079	5.09704	5.22217	4.99815	4.89224	4.89053	5.24623	5.12096	5.08017	5.09293	4.84444	5.18455	4.78143	4.99203	4.99998	4.89348	4.97028	5.09729	5.04622	4.98701	5.00897	5.03566	4.82251	4.88815	4.93793	4.94721	5.02116	4.75824	4.89262	4.91087	5.14238	5.00976	4.9173	4.84595	5.20695	4.95365	5.02233	4.83435	5.07641	4.9691	4.92428	5.35018	5.04975	5.05282	4.94868
ADCY2	4.89433	5.08652	5.08205	5.06242	5.08966	5.19424	5.09826	5.00183	5.00883	4.95717	4.95717	4.95916	5.13828	5.10852	5.03446	5.10692	4.96757	4.93882	5.1631	5.0331	5.02362	5.09341	5.08308	5.04479	5.24942	4.98284	4.86238	4.94717	4.96329	5.17982	5.01742	5.17087	5.02461	5.05543	4.84751	5.09469	5.06288	5.07762	5.11675	5.01994	4.97944	4.98094	5.03466	4.93118	4.97993	5.07144	5.01763	5.18846	5.03534
ADD3	6.68946	6.52494	6.80815	6.96416	6.83461	6.82707	7.17998	6.56293	6.59436	6.92821	6.87572	7.13784	7.16056	6.92592	7.11793	7.23148	6.88006	7.03083	6.39822	6.45362	6.26144	6.9174	6.68729	6.53312	6.53013	6.55541	6.6391	6.70107	6.43712	7.40651	6.95063	6.78764	7.00321	6.43821	6.86426	6.80694	6.53674	7.16185	7.02741	6.64332	6.71152	6.9588	6.69476	7.37231	6.90733	6.29989	6.64567	6.81159	7.10885
ADK	5.53523	5.1669	5.10361	5.15771	5.07512	5.13395	4.88334	5.59653	5.19052	6.11919	5.43607	5.21591	5.3921	5.23229	5.29626	4.99632	6.20547	5.41771	5.13519	4.98455	5.63375	5.53205	5.04221	5.36719	4.93517	5.26564	5.25949	5.14874	6.3649	6.04374	4.99017	5.70706	5.32301	5.39927	5.41429	5.1652	5.40723	5.53681	5.25946	5.21671	5.59595	5.07071	5.32071	5.76028	5.68496	5.60655	5.04887	5.36492	6.05992
ADPGK	6.73316	6.50629	6.58249	6.40101	6.50314	6.3838	6.31054	6.6791	6.78729	6.86191	6.07228	6.29183	6.52709	6.41845	6.11924	6.19946	6.67008	6.62305	6.70403	6.63095	6.82361	6.48143	6.36606	6.5416	6.56249	6.42615	6.46085	6.65262	6.70488	6.37953	6.24185	6.35238	6.33779	6.75489	6.58292	6.35942	6.55021	6.48947	6.22812	6.54724	6.58326	6.54674	6.35169	6.49696	6.90879	6.56616	6.62359	6.15843	6.31978
ADRB2	6.66036	6.75001	6.81019	6.34408	6.51184	6.50762	6.82197	6.19392	6.44086	6.26138	7.43947	6.98274	6.37792	6.27109	6.4778	7.00545	6.32791	7.0037	6.83863	6.8012	6.47037	6.57439	6.25853	6.45288	6.23425	7.45582	7.20377	7.16214	6.77641	6.4461	6.27297	6.16437	6.648	6.92952	6.78824	6.56531	7.15838	6.36283	6.05036	6.83791	6.99836	6.94113	6.56343	7.12793	6.72954	7.30784	6.63699	6.42589	6.66966
ADSSL1	5.12671	5.01883	4.98835	4.94684	5.3016	5.01095	5.37297	4.91742	5.09461	5.06161	5.14393	5.0236	5.1101	5.43854	5.17478	5.66781	4.99385	5.1453	5.03071	5.0085	5.09112	4.92448	4.97905	4.84655	5.02552	5.13521	5.12277	4.95355	4.99975	5.10373	4.95881	4.81586	5.13216	5.01186	5.32972	5.05933	4.91573	5.21	4.95724	5.00564	5.07253	5.08087	5.05471	5.07351	5.19001	5.32816	5.06461	5.12474	5.14462
AEBP2	5.2331	5.19227	5.37448	5.57421	5.44606	5.2785	5.44367	5.15601	5.27537	5.37511	5.38671	5.41863	5.22601	5.42647	5.41108	5.54014	5.03761	5.27641	5.04566	5.24151	5.0914	5.2435	5.22396	5.15434	5.22438	5.07798	5.14938	4.88991	5.18057	5.251	5.27039	5.33596	5.5642	5.408	5.24123	5.39947	5.43729	5.04617	5.10177	5.3343	5.26921	5.21125	5.06317	5.72874	5.55511	5.17157	5.16774	5.17577	5.24927
AFG3L2	6.20185	6.00564	6.00853	6.23959	6.10507	5.98584	5.96698	6.0069	6.01394	6.16665	6.17731	5.96123	6.04416	6.32074	6.13096	5.73289	6.30236	6.196	5.97546	6.35063	6.16031	5.93812	6.31792	6.14748	6.19436	6.16959	5.91367	6.28121	6.28207	5.96077	6.4273	6.28481	6.39632	6.34274	5.96985	5.99852	6.33059	6.11614	6.03085	6.26752	6.30685	5.87988	5.97082	6.3077	6.256	6.17599	6.16795	6.16795	6.18672
AGA	6.00851	5.3624	5.5689	5.6279	5.71829	5.36557	5.58412	5.90626	6.02411	6.20886	4.93504	5.50808	5.56205	5.38312	5.11881	5.24862	5.78661	5.80085	5.2924	5.1585	5.89532	5.88699	5.36144	5.65099	5.53959	5.07425	5.40005	5.37495	6.15047	5.9975	5.24643	5.22546	5.60194	5.6925	6.15281	5.92992	5.26183	5.149	5.26419	5.81537	5.75742	5.5029	5.1947	5.85937	6.3346	5.77893	5.25058	5.16296	5.52936
AGPAT2	5.61968	5.58686	5.58725	5.34037	5.38715	5.40893	5.48286	5.61001	5.69436	5.79057	5.59838	5.6511	5.20009	5.27666	5.2677	5.53486	5.70033	5.7765	5.74103	5.64251	5.63594	5.33996	5.45712	5.51773	5.45246	5.92313	5.79882	5.87948	5.63145	5.3945	5.4836	5.67474	5.57513	5.43146	5.69445	5.67667	5.46597	5.51893	5.60435	5.48693	5.38405	5.62256	5.51819	5.21152	5.48604	5.17424	5.67443	5.80011	5.56112
AGTPBP1	5.99218	5.9661	6.31746	6.24362	6.03209	6.1007	6.37122	5.86055	5.77977	6.03738	6.09528	6.3978	6.45279	6.2755	6.17676	6.43838	5.89984	6.18319	5.89536	5.95255	5.95451	6.24643	6.24883	6.04974	5.95302	5.93158	5.9661	5.87451	6.2821	6.53414	6.70463	6.24553	6.63017	6.09405	6.05978	6.11072	6.27775	6.36867	6.02323	6.22663	6.08027	6.04605	6.24453	6.08757	6.16418	6.18654	6.11267	5.78289	6.02594
AHCYL1	6.66718	6.85456	6.62446	6.81945	7.06333	6.87969	6.85215	6.57151	6.66141	6.92813	7.03275	6.82869	7.21655	7.25228	7.26679	6.89796	6.84587	6.69705	6.6355	6.74244	6.68727	6.80933	6.77657	6.88876	6.96483	6.81094	6.51016	7.01926	6.6684	7.29079	7.1379	7.17917	7.26532	6.66847	6.9392	6.84957	6.76216	7.08595	7.03008	6.92014	6.84246	7.14384	7.00175	6.89169	6.53237	7.135	7.15522	7.11026	6.72181
AKR1B1	7.02311	6.88349	6.72899	6.89642	7.07592	6.81012	6.04732	6.57436	6.98942	7.33439	6.78607	6.6399	6.86581	7.15154	6.78261	5.96377	6.37284	6.88866	6.96387	6.89821	6.96385	6.7735	6.87073	7.06999	7.07245	6.87585	7.12422	6.9397	7.04198	6.65028	6.88666	7.34237	7.11883	7.08304	7.03601	6.82606	6.94133	6.78487	6.50545	6.80235	6.99045	6.90354	6.9741	7.11995	6.42582	6.91592	6.79399	7.15227	7.14767
AKR1C4	5.14351	5.27965	5.2326	5.13456	5.0676	5.31147	5.10972	5.28635	5.22054	5.10479	5.38371	5.36018	5.09435	5.17757	5.05661	5.1861	5.12815	5.01866	5.26999	5.27017	5.1583	4.97539	5.27481	4.91808	5.12555	5.19359	5.03628	4.77479	4.98005	4.94865	5.47287	5.15688	5.05004	5.21619	5.37363	5.22165	5.00256	4.88404	5.18513	5.16779	5.04536	5.14234	5.05948	5.27728	4.97665	5.17065	4.85246	5.00821	5.33774
AKR7A2	6.90293	6.63593	6.43551	6.61949	6.84692	6.84394	6.83062	6.75044	6.86473	7.19109	6.77695	6.32421	6.78695	6.77422	7.1038	6.74219	7.22066	7.22542	6.8995	6.80358	6.78447	6.94673	6.74427	6.83306	6.76882	7.12458	7.10031	7.16594	6.78521	7.38456	6.88052	6.97743	7.10271	6.83816	7.20993	6.91036	6.62859	6.88174	6.83622	6.79064	6.76334	6.94046	7.04244	7.27801	6.76666	6.9393	6.72448	7.13291	6.91583
ALCAM	5.84559	5.70762	5.84646	5.86003	6.22197	6.17061	6.12881	5.81413	5.57564	5.71215	5.73114	5.97087	5.60743	6.35089	6.2092	6.16526	5.5386	5.59274	5.47345	5.75227	5.5375	6.06213	5.98609	5.97365	6.0317	5.27439	5.09269	5.21445	5.50117	6.3832	6.2478	5.81323	5.99268	5.88256	6.2573	5.6019	5.68642	5.87345	5.69854	5.90075	5.8588	5.41792	5.62388	6.06218	6.23191	5.50621	5.46534	5.59295	6.04204
ALDH18A1	5.36777	5.08154	5.05712	5.50005	5.15851	5.10951	5.21273	5.21502	5.43285	5.57988	5.19102	5.12599	5.50448	5.2372	5.18141	5.52468	5.52221	5.54738	5.27231	5.35788	5.08334	4.98563	4.92214	5.07784	5.17328	5.28721	5.7009	5.90841	4.96447	5.16474	4.92124	5.25576	5.48465	5.20482	5.24683	5.16785	5.16505	5.53878	5.34357	5.34474	5.36841	5.30936	5.31329	5.24336	5.51562	5.47755	5.31462	5.33015	5.2129
ALDH3A2	5.2199	5.41514	5.2605	5.25785	5.35391	5.19329	5.35287	5.40767	5.43055	5.6826	5.48876	5.45854	5.41857	5.55242	5.29537	5.38096	5.69398	5.61763	5.4884	5.40036	5.24704	5.25501	5.37086	5.32837	5.38644	5.68424	5.58688	5.83804	5.57462	5.5083	5.44124	5.51069	5.72584	5.17539	5.60923	5.4218	5.28142	5.57156	5.62561	5.38647	5.68338	5.3658	5.59029	5.46716	5.65962	5.54776	5.51534	5.5195	5.25925
ALDH9A1	7.96459	7.83306	7.87481	7.96691	7.92307	7.76187	8.18449	7.84307	7.8906	8.37758	8.39375	8.19983	8.18648	8.42508	7.90061	8.37113	8.25245	8.16667	8.05448	7.87357	8.00886	8.04356	7.94477	8.07574	8.11724	8.65696	8.45566	8.40356	8.24712	8.38436	7.97019	8.74875	8.50941	7.98482	8.31051	8.35629	7.92913	8.02907	8.29906	8.23556	8.15202	7.89034	8.28041	8.4219	8.12498	8.46885	8.44146	7.97963	8.04229
ALDOC	6.69874	6.61208	6.2726	6.59429	6.77819	6.4593	7.01563	6.08714	6.36222	6.39875	6.35261	6.14385	6.14954	6.748	6.42181	7.35636	6.12166	6.04783	6.20689	6.29945	6.36497	6.36594	6.43375	6.2934	6.32389	6.22634	6.60247	6.15456	6.40578	6.16907	6.62394	6.22637	6.36242	6.0694	6.56841	6.39794	6.04935	6.73219	6.68918	6.45672	6.18311	6.21104	6.65474	6.42487	6.56383	6.40671	6.65675	6.48729	6.15467
ALG9	5.48203	5.28171	5.39211	5.30119	5.31865	5.2739	5.35947	5.50595	5.47485	5.8804	5.59033	5.75361	5.69552	5.23488	5.35059	5.31655	5.90399	5.846	5.5308	5.46423	5.56824	5.27704	5.36147	5.43818	5.35435	5.68888	5.62515	5.98685	5.67533	5.5116	5.44652	5.62932	5.75899	5.78224	5.4422	5.36665	5.74455	5.58116	5.23181	5.64657	5.57391	5.47714	5.54325	5.51654	5.46115	5.74751	5.52605	5.84645	5.49951
ALKBH5	8.18617	8.19202	8.2078	7.92342	8.04926	8.11929	8.22561	8.23833	8.29401	8.37131	8.29729	8.13194	7.93719	8.05013	8.23927	8.20089	8.33069	8.33873	8.39826	8.28642	8.30965	8.08652	7.86443	7.96598	8.13643	8.70018	8.49154	8.5368	8.39543	8.1521	7.92646	7.96478	8.15085	8.35762	8.20597	8.24427	8.26482	8.0009	8.13021	8.35007	8.43802	8.12388	8.38215	8.42071	8.23767	8.40487	8.28304	7.99553	8.07293
ALPK1	6.22845	6.41123	6.35144	6.49909	6.3592	6.42506	6.7341	5.99645	5.95628	5.97718	6.73108	6.48778	5.9753	6.60435	6.71549	6.37219	6.26589	5.94628	5.9086	6.49342	6.03198	6.66439	6.62358	6.27345	6.73457	6.01268	5.80868	6.21804	6.43986	6.93206	6.72521	6.63634	7.06714	6.35933	6.37532	6.52864	6.23912	6.26108	6.55375	6.62306	6.02689	6.54384	6.44628	5.35141	6.70859	6.52016	7.02398	6.19086	5.90404
ALPL	8.23158	8.15651	8.00927	8.07642	8.02634	8.18607	8.03945	8.08919	8.55012	8.29042	8.04103	8.12205	8.21769	7.91499	8.06482	8.14713	8.70303	9.14178	8.2256	8.11877	8.076	8.21029	7.78997	7.95364	8.11441	8.47493	9.67119	8.19505	8.24028	7.9467	7.6207	8.19141	8.33435	7.55825	7.10847	7.85547	8.48256	9.20681	9.31706	8.60361	8.38057	8.66928	7.93196	5.9179	8.85351	9.03396	8.70487	8.16822	8.12658
ALPPL2	5.25273	5.25056	5.1741	5.10748	5.04033	5.2623	5.06195	5.26567	5.37683	5.12376	5.29938	4.95718	5.16663	4.98678	5.02179	5.16341	5.28826	5.21568	5.25981	5.26948	5.30136	5.04078	5.17316	5.07113	5.22625	5.43632	5.15177	5.27672	5.28409	5.04282	5.24239	5.15042	5.08491	5.01455	5.33527	5.24799	5.13741	5.06917	5.2797	5.13555	5.19769	5.11375	5.17398	5.22057	5.01463	5.26312	5.02205	5.25553	5.10879
AMICA1	8.39036	7.95983	8.2722	8.21216	7.92749	8.01395	9.01735	8.14506	8.24626	8.92132	8.13694	8.9834	8.37462	7.45519	7.7655	9.13354	8.50679	8.62569	8.39981	8.3592	8.19076	8.16764	8.05339	8.21819	8.29781	8.87906	8.53821	9.34044	8.56586	8.78999	8.67558	8.79305	8.75555	7.96593	8.73819	8.4842	8.27229	8.3601	8.77006	8.65289	8.51612	8.79571	8.67294	7.69633	8.3416	9.06539	8.97846	8.2108	8.0388
ANK3	5.04127	5.00136	5.02396	5.40086	5.16084	5.1043	5.1036	4.95531	5.03891	5.01445	5.11134	5.07228	5.18833	5.2174	5.26483	5.14719	4.95932	5.05365	4.94341	5.04938	5.00908	5.16776	5.10985	5.08162	5.22022	5.00404	5.01473	5.02054	5.00927	5.34709	5.56794	5.23631	5.2147	5.24946	4.85132	5.01493	5.34931	5.14626	5.07084	5.10941	5.26046	5.09885	5.2513	5.22601	5.05092	5.21588	5.08249	5.37633	5.15528
ANKAR	5.22862	5.05179	5.19801	5.3699	5.32901	5.31128	5.31256	5.39371	5.02743	5.08553	5.53252	5.34456	5.34557	5.29558	5.45529	5.24271	5.30414	5.68395	5.08382	5.10737	5.12786	5.14572	5.34018	5.10782	5.15679	5.22141	5.08896	5.02799	5.21078	5.17017	5.37123	5.04225	4.98488	5.19904	5.35575	5.2347	5.12591	5.20955	5.2819	5.0554	5.38824	5.2815	5.28576	5.41104	5.42017	4.93712	5.03803	5.11355	5.31092
ANKRD9	6.04033	5.75445	5.83459	5.50435	5.4371	5.53853	5.4405	5.64652	6.15175	6.042	5.72353	5.79836	5.73652	5.66623	5.54476	5.52135	5.47459	6.22598	6.14251	5.84683	6.07853	5.78943	5.93892	5.70298	5.58555	6.52154	5.83711	5.82837	6.16234	5.7561	5.92329	5.69015	5.83285	5.93975	5.59254	5.85901	5.98239	5.78025	5.72926	5.65145	5.29716	5.62038	6.04777	5.76674	5.41795	5.78008	5.82492	5.7225	5.52648
ANPEP	6.57611	6.94949	6.46912	6.74672	6.9007	6.84963	7.37376	6.49561	6.77132	6.28715	6.68338	6.34718	7.20518	7.00285	6.661	7.16578	6.24162	6.76316	6.76529	6.80502	6.9147	6.8469	7.2772	6.64801	6.89145	6.64388	7.09413	6.54523	6.79173	6.59428	7.02061	6.71078	6.88868	6.65957	6.83156	6.87754	6.62864	7.01204	6.7406	6.98906	6.38293	6.90878	7.03414	5.82679	6.30062	6.71756	7.57618	6.9391	6.67427
ANXA11	6.23714	6.23005	6.13415	6.00045	6.0022	6.26211	6.20966	6.14812	6.21136	6.40177	6.30444	6.21492	5.99466	6.1989	6.5067	6.18497	5.95703	6.21914	6.28085	6.41132	6.30047	6.52829	6.13357	6.10055	6.10205	6.43496	6.47386	6.46392	6.5888	6.64617	6.0106	6.17052	6.26529	6.077	6.16347	6.38935	6.35068	6.37106	6.16096	6.215	6.35644	6.25141	6.601	6.04245	6.23204	5.86296	6.37441	6.53758	6.39755
ANXA2	6.6037	6.53915	6.55532	6.32432	6.40899	6.49552	6.23317	6.39496	6.7417	6.94176	6.44561	6.68002	6.55862	6.44189	6.63204	6.3066	6.7432	6.87507	6.5898	6.52575	6.71694	6.52609	6.44415	6.44265	6.3488	6.5325	6.88004	6.76017	6.85609	6.62708	6.71148	6.30449	6.83383	6.52691	6.73962	6.48892	6.58676	6.64175	6.47457	6.88382	6.50543	6.6031	6.85991	6.88775	6.28306	6.68674	6.54922	6.18062	6.72535
ANXA7	6.50291	6.45576	6.54586	6.34226	6.30834	6.26211	6.05	6.39462	6.52292	6.56805	6.20418	6.3526	6.15842	6.25038	6.30185	5.97219	6.42243	6.40711	6.45654	6.40672	6.58852	6.32531	6.3848	6.31136	6.2492	6.31703	6.32621	6.36501	6.80812	6.18795	6.23843	6.1524	6.33609	6.41969	6.36129	6.20556	6.36565	6.36918	6.35695	6.4466	6.32797	6.33728	6.34085	6.75469	6.21697	6.63187	6.34499	6.02802	6.47849
AP1B1	5.59613	5.65684	5.4555	5.57384	5.69102	5.54794	5.58837	5.71817	5.64015	5.5495	5.75985	5.43906	5.42489	5.67593	5.55563	5.57536	5.62964	5.4649	5.71415	5.71933	5.66149	5.51305	5.58937	5.54697	5.81417	5.87241	5.86826	5.68893	5.542	5.43285	5.44809	5.31745	5.54225	5.6789	5.63561	5.56897	5.58034	5.72707	5.40015	5.50546	5.49834	5.59119	5.77343	5.57284	5.43128	5.88739	5.66556	5.51752	5.60737
AP1S1	5.27776	5.09906	5.17935	4.93104	5.0807	5.08728	5.06392	5.2411	5.23161	5.10836	5.0529	5.36257	5.10598	4.90258	5.12496	5.0027	5.26778	5.4293	5.52214	5.10595	5.14004	5.17966	4.88662	5.30501	5.11813	5.24665	5.26551	5.29988	5.05222	5.12921	4.94271	5.10796	5.29044	5.26976	5.35514	5.16227	5.02464	5.06015	5.05626	4.99296	5.22243	5.06205	5.18613	5.30239	5.17594	5.32604	5.14593	5.16428	5.30865
AP2A2	5.3704	5.53307	5.59338	5.11864	5.1996	5.29613	5.37718	5.35158	5.31299	5.38158	5.76009	5.59125	5.32001	5.19053	5.3494	5.5806	5.0396	5.16934	5.53873	5.62225	5.5083	5.43389	5.46871	5.41998	5.35724	6.01668	5.65526	5.64654	5.59915	5.44097	5.80301	5.56695	5.41453	5.50416	5.4988	5.52999	5.34442	5.44818	5.42453	5.52625	5.60396	5.79846	5.47112	5.50366	4.89346	5.45909	5.5709	5.94655	5.44636
AP2B1	5.48427	5.26384	5.18141	5.20272	5.18173	5.16111	5.09523	5.44181	5.34087	5.44023	5.0984	5.13148	5.31375	4.81379	5.03303	4.91801	5.44269	5.47666	5.53752	5.4539	5.41829	5.26627	5.15918	5.17345	5.08349	5.43746	5.42988	5.66041	5.31068	5.28469	5.30575	5.13173	5.20169	5.22057	5.41079	5.27329	5.1473	5.27151	5.29108	5.28747	5.21702	5.18002	5.23209	5.24876	5.28624	6.11286	5.30116	5.28644	5.2724
AP2M1	6.76244	6.8286	6.70339	6.45032	6.54598	6.48819	6.505	6.55143	6.86216	7.21889	6.94698	6.75113	6.56329	6.62659	6.40819	6.5932	6.94434	7.03377	6.9547	6.92307	6.87794	6.69742	6.54151	6.52733	6.43985	7.13496	7.24289	7.11266	7.22417	7.04429	6.87567	6.68318	6.92646	6.9649	6.81801	6.66212	6.86196	6.80305	6.63016	6.76677	6.40239	7.3507	6.93739	7.05819	6.05028	6.86529	6.56074	7.02226	6.88915
AP4M1	5.0583	4.85222	5.01334	5.15741	5.00013	4.91452	4.82552	5.15064	5.11193	5.02752	4.92473	4.81299	4.92497	4.75481	4.93559	4.76517	5.17066	5.32504	5.10365	4.86626	5.1168	4.93014	5.06728	4.90578	4.8004	5.14843	5.72974	5.039	5.28034	5.11928	5.09103	5.06422	5.00227	5.27655	5.11552	5.05514	5.04098	4.90338	4.79341	5.13115	5.07147	5.10399	4.98603	5.08036	5.00684	5.36153	4.89553	5.04272	4.95921
APBA2	5.0694	5.15812	5.11065	5.27285	5.14083	5.29177	5.12531	5.04319	5.05943	4.99385	5.21418	5.12869	5.01932	5.07335	5.17731	5.14049	4.89965	4.9947	4.9714	4.9629	4.95763	5.10111	5.19626	4.99487	5.17587	4.95513	5.0454	4.89932	4.87969	5.03211	5.27019	5.06708	4.8405	5.12065	5.23455	5.15027	4.99915	5.05782	4.82724	5.0074	5.02204	5.19856	5.04092	5.02785	5.05072	5.16966	5.0248	5.18005	5.06197
APLP2	5.7222	5.79693	5.50746	5.55323	5.54943	5.64624	5.6363	5.88304	5.81734	5.87784	5.8267	5.60723	5.715	5.47042	5.72748	5.87606	6.17119	5.98651	5.74562	5.8025	5.57435	5.88159	5.26843	5.60979	5.65761	5.78813	6.09004	6.23853	5.6025	6.28927	5.75809	5.70445	5.94606	5.43966	5.90145	5.67442	5.68559	6.06926	5.84697	5.78551	5.69749	5.8618	5.78251	5.51845	5.43241	6.32586	6.13655	5.72934	5.54331
APOBEC3F	5.63713	5.50644	5.56851	5.47922	5.37622	5.63667	5.46405	5.56524	5.63384	5.46017	5.52963	5.50476	5.26979	5.28688	5.60405	5.5159	5.4443	5.56208	5.61813	5.52604	5.69761	5.44168	5.41596	5.5567	5.57541	5.5859	5.52688	5.45051	5.49202	5.34803	5.29551	5.21242	5.35245	5.3083	5.67857	5.5568	5.36887	5.54081	5.46153	5.45008	5.57315	5.45644	5.50438	5.68914	5.54682	5.14898	5.35335	5.47299	5.69534
APOBEC3G	6.67025	6.71901	6.5427	6.75414	6.5378	6.70325	6.41984	6.58997	6.58947	6.32494	6.01138	6.06252	6.23566	6.39098	6.38091	6.04262	6.01826	6.23484	6.65272	6.58289	6.69758	6.53272	6.53172	6.63095	6.54832	6.09177	5.95589	6.20269	6.11108	6.02712	5.92521	5.85631	6.08559	6.21437	6.82883	6.49174	5.92329	6.37347	6.31089	6.64227	6.50745	6.61289	6.42545	6.68167	6.02296	5.99863	6.3767	5.77808	6.62648
AQP10	5.5407	5.76983	5.68914	5.65549	5.75732	5.82534	5.57941	5.67256	5.7196	5.15536	5.4733	5.84853	5.47779	5.7219	5.89261	5.9228	5.6652	5.10464	5.71239	5.72447	5.66049	5.42546	5.53154	5.45159	5.77192	5.56056	5.88347	5.88036	5.3492	5.50586	5.66139	5.54889	5.63723	5.51596	5.79758	5.58724	5.59689	5.65822	5.66811	5.43005	4.95682	5.51496	6.47385	5.72553	5.02243	5.94407	5.11474	5.18802	5.35398
AQP6	4.90829	5.1326	5.04301	4.94282	5.08392	5.09466	5.03374	5.02818	4.9612	4.85717	5.11571	4.97897	5.01195	4.96359	5.02598	4.94135	5.00219	5.05624	5.05757	5.12031	5.0098	5.0125	4.93698	5.05273	5.03065	5.03849	5.04771	4.88369	5.02372	4.97495	5.064	4.81863	4.95204	4.87532	5.03117	5.13637	4.93491	4.99822	5.02041	4.99467	5.00919	5.00233	4.95325	4.95453	4.98993	5.10316	5.08314	5.0529	4.91205
ARF3	6.64968	6.67221	6.54356	6.42298	6.36915	6.51241	6.35917	6.67933	6.79543	6.57652	6.32301	6.16511	6.20337	5.9089	6.19448	5.97764	6.64163	6.43468	6.8898	6.69707	6.80904	6.56532	6.524	6.57434	6.67865	6.6469	7.08277	6.68182	6.46092	6.19286	6.05037	6.16751	6.23811	6.5701	6.72078	6.34218	6.35226	6.57705	6.30311	6.54697	6.31319	6.77448	6.53754	6.2412	5.55092	6.6583	6.82059	6.50984	6.4301
ARFGEF1	5.85901	5.74891	6.00672	5.95989	5.96169	5.92299	5.91151	6.1121	5.75234	5.80459	5.76461	6.11381	6.06158	6.06442	6.09032	5.90346	6.06467	5.91217	5.77727	6.02181	5.73502	5.9594	5.83103	6.09844	6.04455	5.75343	5.92124	5.95143	5.88633	6.04512	6.15419	6.09921	6.18508	6.10711	5.98356	5.84051	5.95498	5.94912	5.8758	6.09568	5.9605	5.99421	5.80475	5.96512	6.11279	6.07625	5.95149	5.6453	5.8435
ARHGAP11A	4.95554	4.98567	4.95787	5.30867	5.0068	5.16435	5.15079	5.19068	5.02292	4.99945	5.38492	5.47907	5.43125	5.36578	5.29685	5.62068	4.87989	5.43526	5.10569	4.96606	5.18375	4.87763	5.07143	5.1102	5.0224	5.44844	5.47258	5.40334	5.25155	5.45206	5.30056	5.44065	6.36471	5.7996	5.0206	4.96138	5.64271	5.20913	4.94797	5.35799	5.15007	4.98705	4.9333	4.95121	5.01038	5.26115	5.15886	5.20016	5.32379
ARHGAP17	6.05608	5.98228	6.03156	5.73903	5.6833	5.83919	5.72109	6.1304	6.00179	5.91888	5.85681	5.73254	5.74055	5.5618	5.6983	5.53749	5.90078	5.93105	6.11172	6.22787	5.98568	5.95575	5.87915	5.85788	6.05593	6.02428	5.95728	6.07352	5.8991	5.51133	5.52984	5.74912	5.70096	6.01902	5.76289	5.76459	6.13546	5.8611	5.6508	5.82662	5.86155	5.97647	5.95754	6.16854	5.89954	6.2208	6.06696	5.69991	5.87354
ARHGAP21	6.2098	6.07746	6.31122	6.33241	6.44161	6.10773	6.26276	6.17615	6.04314	6.14388	6.22355	6.45599	6.45248	6.69003	6.56177	6.44061	6.02654	6.30147	5.88995	5.79732	5.94826	6.38493	6.45023	6.17006	6.07619	5.89018	5.90713	5.99864	6.34585	6.66843	6.68077	6.82401	6.43261	6.12908	6.04975	5.89154	6.36517	6.74299	6.43491	6.32013	5.93038	6.02184	6.15742	6.38943	6.24909	6.44593	6.042	5.8658	6.20866
ARHGAP26	5.40183	5.48173	5.35397	5.06336	5.36826	5.31544	5.79142	5.63022	5.44717	5.17449	5.77589	5.50448	5.0405	5.08668	5.24876	5.84293	5.87851	5.64956	5.343	5.77578	5.29836	5.36372	5.19241	5.20505	5.61447	5.54777	5.7122	5.67515	5.53783	5.50526	5.41513	5.09697	5.80759	5.47644	5.72707	5.86555	5.19965	5.13678	5.37821	5.44982	5.45637	5.61693	5.592	4.91151	5.30509	4.7822	5.89252	5.50239	5.28998
ARHGAP9	8.09012	7.78976	7.79089	8.04654	7.69078	7.70461	8.36927	7.89592	7.83731	7.9916	8.10705	7.92105	7.64574	7.41696	7.56663	8.44954	7.64609	7.80604	7.93685	8.15348	7.97031	7.64336	7.81353	7.66603	7.79857	8.07452	8.33595	8.12094	8.36766	7.71308	7.92375	7.68984	7.86234	7.6339	7.90383	7.88115	7.69009	8.20874	8.11131	7.71766	7.78171	8.10077	8.1289	7.26474	7.74341	8.37232	8.39421	7.65834	7.73328
ARHGEF11	5.24352	5.57061	5.55593	5.19773	5.34738	5.41232	5.24526	5.45452	5.47164	5.12386	5.46027	5.32017	5.35394	5.23221	5.37411	5.26518	5.3257	5.0932	5.60683	5.43903	5.5161	5.44657	5.46085	5.27991	5.52468	5.41577	5.43919	5.29156	5.32514	5.08512	5.15551	5.15647	5.23074	5.46698	5.31599	5.41696	5.33445	5.22938	5.30655	5.29124	5.1538	5.48664	5.41597	5.03091	5.1069	5.54656	5.57939	5.34429	5.30963
ARHGEF18	8.22345	8.03454	7.63637	8.28964	8.38093	7.82453	8.1738	7.79994	8.18198	8.29345	7.99254	7.56709	8.22456	8.30591	7.73267	8.05744	7.85049	8.2112	8.03957	8.2434	8.23679	7.71399	7.99182	8.28791	7.90182	8.15433	8.31826	8.35112	8.14267	7.80375	7.78028	8.19687	8.02427	8.09928	8.39705	8.13447	7.89617	7.89143	7.9374	8.02388	8.22678	8.27816	8.27609	8.32918	8.15305	8.28656	8.19452	8.02388	8.09257
ARHGEF3	7.33713	7.63794	7.58769	7.72077	7.47513	7.57735	7.77767	7.72895	7.77268	7.30317	8.08421	6.94627	7.47247	7.75112	7.85165	7.73614	8.29537	8.52338	7.37456	7.76936	7.51488	7.79451	7.34662	7.5122	7.43222	7.49458	7.94819	8.08326	7.57685	8.07394	7.18663	7.69811	7.98043	7.62202	8.258	8.09399	7.08445	7.30081	7.76944	8.0895	8.09313	7.61909	7.41274	8.34094	8.13415	7.98072	7.40506	6.83301	7.65967
ARID1A	6.30945	6.31591	6.35271	6.33982	6.39977	6.43478	6.66013	6.12965	6.21198	6.27786	6.70878	6.54958	6.73366	6.61149	6.51648	6.94135	5.97799	6.08349	6.27197	6.441	6.15888	6.30427	6.40802	6.19739	6.37541	6.47692	6.37233	6.33181	6.31377	6.34742	6.54318	6.13588	6.29492	6.61168	6.07725	6.36062	6.62831	6.38624	6.216	6.54446	6.34318	6.52636	6.36696	6.35757	6.37763	6.8297	6.68065	5.94041	6.30917
ARID3A	6.9958	7.32197	6.70937	6.93118	7.12292	6.88589	6.93429	7.14226	7.30538	6.84077	7.40898	6.17613	6.6305	6.77973	6.40867	6.48399	6.54537	6.97884	6.9368	7.41156	7.08033	7.27479	7.04962	7.17848	7.12607	6.94331	6.59592	6.82856	6.62197	6.9222	6.2607	6.88851	6.60391	7.06771	6.74272	6.98043	6.84188	6.84076	6.88093	7.00573	6.86056	7.27822	7.0625	6.17613	6.46341	7.74895	7.57147	6.74285	6.80347
ARL1	5.59614	5.2792	5.44489	5.44964	5.42915	5.30422	5.4435	5.70918	5.57373	5.87103	5.3829	5.57986	5.60015	5.57168	5.53324	5.34253	5.73948	6.0656	5.34062	5.40332	5.40459	5.51104	5.39232	5.63098	5.43158	5.37837	5.36312	5.6058	5.77636	5.89847	5.43307	5.8475	5.84186	5.43068	5.69468	5.56241	5.28925	5.66541	5.6662	5.57567	5.54306	5.4809	5.66479	6.15878	5.73333	5.37749	5.42728	5.55886	5.44304
ARL16	7.09378	6.91559	7.00117	7.08774	6.83969	7.0776	7.09467	7.31121	7.11907	7.22748	6.84882	7.04022	7.07286	6.74898	7.05415	7.1059	7.62466	7.20675	7.31873	7.05744	7.24669	6.99763	6.95879	6.95182	6.9356	8.05362	7.22582	7.27858	7.37164	7.20976	7.21009	7.02716	7.24198	7.25945	7.06187	6.90128	7.33416	7.28947	6.98238	6.8678	7.2677	7.34949	7.08614	6.91485	7.38761	6.42086	7.03568	7.61883	7.25416
ARMC6	5.6338	5.75948	5.54225	5.28085	5.31782	5.32366	5.22394	5.78311	5.47366	5.39292	5.40897	5.31389	5.25508	5.20163	5.21933	5.11695	5.51262	5.4035	5.66521	5.62157	5.67418	5.4034	5.5462	5.5586	5.55652	5.71986	5.60985	5.45038	5.60941	5.34397	5.35965	5.46144	5.27548	5.70076	5.20518	5.39887	5.63836	5.45841	5.33088	5.28303	5.29698	5.42996	5.33998	5.45197	5.26219	5.55592	5.4765	5.49369	5.44112
ARMCX2	5.16818	5.21596	5.0739	5.09855	4.99385	5.04713	5.549	5.14457	5.08624	5.44149	5.13733	4.97185	5.26678	5.18079	5.00132	5.94046	5.34476	5.30135	5.1474	5.07934	5.10793	5.08067	5.22734	5.08807	5.15857	5.1471	5.34868	5.25613	5.1071	4.75242	5.04015	5.23229	5.27045	5.07336	5.17121	4.99213	5.09008	5.48927	5.28092	5.26415	5.09464	5.31585	5.17098	5.25664	5.33746	5.49752	5.03596	5.12692	5.06629
ARRB2	5.52604	5.64622	5.52364	5.27723	5.59221	5.47538	5.62649	5.66156	5.85163	5.81398	5.82717	5.48262	5.35101	5.52983	5.3465	5.73131	5.81422	5.98803	5.85579	5.70303	5.72686	5.51918	5.36867	5.44118	5.58225	6.10886	6.40805	5.87488	5.98671	5.61299	5.46587	5.50729	5.70478	5.84771	5.7765	5.55067	5.72494	5.6222	5.47232	5.61871	5.38561	6.06528	5.54701	5.34304	5.30669	5.67347	5.80868	6.04407	5.84305
ARRDC3	5.22778	5.2878	5.3733	5.21971	5.73367	5.37056	6.31832	5.2061	5.29298	5.4622	5.49125	5.75833	5.75575	5.82162	5.77674	6.64946	5.13008	5.62879	5.01834	5.33138	5.07838	5.62987	5.18448	5.4512	5.46226	4.97728	5.18942	5.32158	5.4383	5.70971	5.31865	5.68866	5.75029	5.60154	6.05904	5.51044	5.05362	5.43376	5.30027	5.51829	5.4759	5.45291	5.32934	5.23881	6.54784	5.28802	5.55603	5.07701	5.28372
ASCC1	6.08834	5.78519	5.99441	5.77039	5.82937	5.7868	5.79432	6.13297	6.23348	6.40603	5.91901	6.1483	6.02035	5.72701	5.70412	5.82428	6.52266	6.62895	6.08233	6.14779	6.03169	5.73486	5.95097	5.95502	5.7728	6.29928	6.41803	6.58745	6.27092	5.78606	6.01715	6.16929	6.02344	5.73588	6.24686	6.03158	5.81643	6.25268	6.21667	6.33593	6.06427	6.13319	6.33351	6.04353	5.76904	6.45995	6.01576	6.26551	5.86718
ASGR2	5.93058	5.96019	5.79594	5.80033	5.61503	5.66875	5.84848	5.96977	5.76142	5.28512	5.80123	5.37016	5.50821	5.29078	5.51868	5.63877	5.39227	5.07438	6.15589	5.87643	5.6598	5.75718	5.69403	5.68077	5.60494	5.41032	5.53884	5.43734	5.62714	5.32176	5.59287	5.60075	5.35728	5.29146	5.67919	5.58738	5.58117	5.56823	6.04561	5.57241	5.01189	5.70664	5.36743	5.74211	5.19084	5.80418	5.58318	5.46479	5.37748
ASMTL	5.75626	5.71229	5.48854	5.92743	5.73041	5.61739	5.93879	5.7122	5.74017	5.65439	5.63827	5.36755	5.83731	5.99354	5.69612	6.10751	5.62962	5.70405	5.89662	5.66889	5.85937	5.64867	5.72199	5.50379	5.55088	6.16178	5.91058	5.79374	5.88565	5.4723	5.51984	5.50953	5.45402	5.65613	5.98855	5.6605	5.43274	5.93083	5.65884	5.83542	5.81693	5.59198	5.80127	5.6005	5.66231	5.86711	5.89455	5.8647	5.5417
ASPH	5.09777	5.13126	5.20211	4.98272	5.08101	5.03949	5.08861	5.39731	5.129	5.16482	4.88952	5.06735	5.02938	5.19515	5.1044	5.01483	5.31284	4.99375	5.0758	5.14101	5.07491	5.25231	5.06922	5.38807	5.2566	4.98065	4.99278	5.06687	5.18682	5.22178	5.09657	5.53398	5.26966	5.20664	5.05821	4.94243	5.35414	5.1388	5.11335	5.07901	5.01868	5.00011	5.13807	4.85227	5.11894	5.2192	5.22193	5.18621	5.09345
ASTE1	5.97763	5.69455	5.43962	5.65004	5.71285	5.68369	5.65076	5.74748	5.66861	5.91606	6.03276	5.74564	5.85752	5.84716	5.77531	5.80902	5.8547	6.1205	5.6346	5.80751	5.67595	5.66445	5.64535	5.73313	5.58858	5.82939	5.90686	5.89745	5.82703	5.86461	5.90152	5.92578	6.0079	5.86764	5.46368	5.77308	5.91994	5.90186	5.79788	5.78247	5.88024	5.67762	5.89213	5.78168	5.8002	5.71574	5.66632	5.83106	5.76375
ATF1	5.49023	5.18918	5.43478	5.45313	5.48271	5.38704	5.59863	5.48975	5.41939	5.70406	5.12117	5.60524	5.50661	5.55802	5.53617	5.62549	5.49874	5.78893	5.38584	5.29826	5.4264	5.32385	5.36886	5.48901	5.33106	5.38568	5.42502	5.23254	5.75717	5.31209	5.29359	5.67956	5.77311	5.45386	5.70703	5.42106	5.3829	5.42536	5.40105	5.40971	5.40486	5.47652	5.49518	5.45011	5.47575	5.34556	5.33563	5.36445	5.4684
ATF5	5.89997	6.17051	6.0529	5.77267	5.8704	5.95955	6.06029	5.9574	5.94745	5.56717	5.86456	5.68594	5.45336	5.75733	5.61125	6.085	5.6502	5.47883	6.06314	5.94263	5.95328	5.94337	5.85362	5.84212	6.01327	5.74261	5.76002	5.52684	5.70765	5.47379	5.32833	5.4662	5.59628	5.91903	5.75894	5.86661	5.93234	5.69591	5.56869	5.83713	5.62485	5.73305	5.88817	5.4822	5.5549	5.94614	5.77157	5.80133	5.72141
ATG10	5.75503	5.84013	5.75748	5.56298	5.59089	5.71082	5.73109	5.9485	6.00728	6.02743	5.9598	5.62571	5.48995	5.48531	5.84342	5.82131	5.9311	6.0372	5.80495	5.65808	5.97253	5.7483	5.73035	5.88173	5.74246	5.96411	6.0466	5.79419	6.026	5.45201	5.57188	5.77815	5.84798	5.7953	5.50908	5.72461	5.85568	6.03062	5.83541	5.66446	5.89503	5.86877	5.5796	5.61044	5.80497	5.36529	5.92286	6.27077	5.56085
ATG16L2	6.14734	6.59904	6.37485	6.71652	6.68119	6.67716	6.93592	6.2173	6.29153	6.2526	7.0609	6.58399	6.59977	6.83885	7.33674	6.94505	6.17282	6.09195	6.23928	6.74893	6.29242	6.75494	6.69219	6.68507	6.79169	6.47185	6.20895	6.67819	5.92165	7.31152	7.02832	7.28401	6.92659	6.59578	6.76688	6.68066	6.57065	6.49895	6.65183	6.63181	6.62549	6.92067	6.67526	5.79738	6.83952	6.84508	7.33157	6.51327	6.20356
ATG9A	5.45664	5.67471	5.37258	5.67576	5.7017	5.68773	5.71621	5.53699	5.56481	5.8635	6.2032	5.57035	5.71575	5.87634	5.79012	5.70788	5.88814	5.72573	5.7248	5.82792	5.82686	5.39433	5.5203	5.66144	5.75111	6.48609	6.007	5.97846	6.02858	5.67074	5.78454	5.85396	5.86849	5.89347	5.80055	5.69757	5.84918	5.78607	5.54559	5.68438	5.48921	6.02492	5.88491	5.67575	5.35016	6.2661	5.75257	5.96613	5.5988
ATP11B	5.94752	5.68943	5.96218	5.90773	6.02716	5.76006	5.67817	6.18316	5.73304	5.83913	5.46804	5.81947	5.73244	5.97792	5.85646	5.71516	6.22102	5.92063	5.64476	6.04877	5.82472	5.84731	5.73193	6.06225	5.92824	5.44605	5.71885	5.81747	6.00688	5.82406	5.73971	5.96612	5.97977	5.86532	5.68273	5.63296	5.9018	6.13652	5.87146	5.86053	5.69808	5.7151	5.65866	5.79119	6.25479	5.96237	5.85021	5.54659	5.77623
ATP11C	5.25582	5.2213	5.51577	5.2394	5.30946	5.2692	5.18659	5.47791	5.25416	5.02282	4.90357	5.45755	5.3908	5.32232	5.35686	5.25938	5.30434	5.2882	5.19975	5.34948	5.09074	5.3753	5.42876	5.30437	5.28925	5.01017	5.30747	5.05148	5.13137	5.3529	5.32471	5.31088	5.37963	5.31651	5.15813	5.25941	5.47533	5.37073	5.03093	5.22365	5.2166	5.17697	5.08088	5.32631	5.59931	5.20667	5.13342	5.20417	5.24719
ATP1B1	5.14126	5.42232	5.43487	5.38993	5.38861	5.4306	5.26531	4.99178	5.02843	4.69287	5.39994	5.53358	4.45981	5.32861	5.36657	5.17348	4.80111	4.75863	5.14578	5.27125	5.13232	5.31369	5.14084	5.37808	5.38081	4.943	4.82819	4.83091	4.89282	5.08331	5.32416	5.35849	5.30926	5.38471	5.16548	5.45376	5.19733	4.79374	4.99247	5.19221	5.28502	5.24095	5.23218	5.38977	5.40381	5.16144	5.24192	4.94514	5.19776
ATP5A1	8.4993	8.58835	8.24879	8.67042	8.6158	8.37703	8.24168	8.40772	8.65258	8.68716	8.60362	8.20588	8.43503	8.37377	8.59569	8.29265	8.69681	8.77231	8.39644	8.61515	8.57989	8.47828	8.77683	8.52766	8.48854	8.59778	8.56277	8.65641	8.55458	8.35039	8.61685	8.63135	8.69498	8.63778	8.4354	8.5014	8.63167	8.63008	8.33062	8.61065	8.62582	8.57157	8.76786	8.98041	8.39058	8.64931	8.4208	8.44878	8.64497
ATP5F1	7.18979	6.8813	7.09925	6.85064	6.94853	6.91251	6.88365	7.34753	7.15788	7.23533	7.00068	7.16646	7.17985	7.15762	7.06125	6.74858	7.3776	7.36475	7.00484	7.1634	7.08037	7.02726	7.1212	7.16229	6.91078	6.93059	6.90567	7.12371	7.35251	7.05865	7.37562	7.32075	7.45843	7.24979	7.03945	7.33643	7.02177	7.03635	6.95768	7.11059	7.03529	6.95305	7.09145	7.46233	7.05485	6.88919	6.69241	6.79912	7.28932
ATP6V0A1	6.7134	7.1849	6.76036	6.54322	6.71878	7.05487	6.47694	7.1218	7.01987	6.70588	6.92645	6.26563	6.76444	6.13634	6.84312	6.41236	7.16785	6.60724	7.40553	7.24546	7.061	6.91328	6.81283	6.85863	7.10105	7.1315	7.28488	7.05936	6.91331	6.70378	6.93652	6.74039	6.87325	6.76208	6.81834	6.9705	6.856	6.72153	7.05967	6.85352	6.84011	6.60509	6.94827	6.33957	6.68984	7.0775	7.44511	6.83963	6.61447
ATP6V0B	7.35443	7.25129	7.24816	7.1936	7.25237	7.08607	6.97471	7.3632	7.51556	7.49433	6.99384	6.98764	7.16848	6.98784	6.99415	6.82832	7.48459	7.31852	7.6099	7.50692	7.45081	7.38824	7.15608	7.5001	7.49207	7.35722	7.55912	7.40477	7.4305	7.4167	7.10934	7.46928	7.50716	7.55624	7.11532	7.17115	7.55509	7.28539	7.10557	7.22457	7.17759	7.25727	7.1701	6.85091	7.4552	7.73452	7.50321	7.13447	6.97998
ATP6V0E1	8.40686	8.46147	8.4658	8.33876	8.31823	8.3601	8.29265	8.355	8.61294	8.59888	8.42763	8.43012	7.98688	7.91629	8.48221	8.19787	8.26664	8.47788	8.43006	8.31277	8.47344	8.60543	8.47666	8.55664	8.31485	8.38875	8.23719	8.39677	8.49089	8.65665	8.40842	8.49691	8.58246	8.27635	8.55338	8.59813	8.15824	8.3776	8.41041	8.6339	8.36976	8.37279	8.47677	8.1993	8.26412	8.68252	8.16574	8.24755	8.43408
ATP6V1C1	5.4984	5.35896	5.47822	5.33128	5.28868	5.39549	5.17482	5.66373	5.46825	5.67617	5.43349	5.68281	5.53707	5.33054	5.47726	5.10787	5.71596	5.72502	5.46385	5.59437	5.46308	5.48717	5.2943	5.54045	5.4455	5.44311	5.52345	5.68929	5.79402	5.81904	5.67863	5.93434	5.75693	5.54893	5.45597	5.45463	5.57237	5.54275	5.56611	5.61343	5.19594	5.6386	5.3399	5.46185	5.48442	5.59242	5.55507	5.42348	5.426
ATP8B2	5.75642	5.51929	5.39958	5.59394	5.81725	5.44372	5.77402	5.50562	5.61548	5.45558	5.40222	5.41196	5.43373	5.85734	5.43283	5.87742	5.35011	5.48249	5.47954	5.58107	5.48691	5.46495	5.46254	5.42051	5.47034	5.27641	5.48558	5.16657	5.13928	5.19608	5.33017	5.03433	5.38262	5.388	5.42247	5.57866	5.39232	5.44612	5.59259	5.54959	5.57205	5.52435	5.54127	5.33912	5.39544	5.32579	5.69134	5.39467	5.26696
ATXN10	5.23815	5.10543	5.19746	5.15468	5.06257	5.17314	5.13046	5.326	5.22306	5.3334	5.09333	5.21194	5.24452	5.07695	5.17898	5.19946	5.44603	5.3851	5.23864	5.14176	5.25958	5.22142	5.14045	5.20592	5.15067	5.41073	5.31686	5.27507	5.42064	5.21756	5.20821	5.38668	5.30152	5.23024	5.43714	5.28183	5.12378	5.14719	5.14363	5.27656	5.2335	5.22897	5.19672	5.4505	5.30741	5.21246	5.11039	5.26667	5.38745
AUTS2	6.14271	6.30964	6.43395	6.39286	5.99014	6.41469	6.32146	6.13553	6.21127	5.89171	5.95655	5.97452	5.87325	5.57426	6.27536	6.26563	5.63991	5.63759	5.92975	6.09417	6.04313	6.19886	6.33468	5.91401	5.71893	5.58352	5.85071	5.85544	5.63017	6.09711	5.94076	5.1013	5.39045	6.13091	5.90128	6.07114	5.88991	5.75863	6.12057	5.92003	6.32302	6.04753	5.41375	6.19803	5.96377	5.91718	6.25476	5.25765	6.05964
AVEN	5.39189	5.023	5.11622	5.25618	4.92138	5.08962	4.84198	5.26176	5.15227	5.46855	5.22442	5.19582	5.09131	4.99237	4.94891	4.8798	5.41735	5.1893	5.29779	5.23801	5.26147	5.5564	5.02867	5.19627	5.12315	5.48893	5.32938	5.26418	5.58181	5.60297	5.04922	5.32505	5.21646	5.39011	5.00856	5.03071	5.38159	5.27782	5.19231	5.09958	4.94419	5.29596	5.28869	5.20762	5.03353	5.04132	5.11322	5.3423	5.16588
AXIN2	5.60543	5.60915	5.6207	5.7496	5.59423	5.57891	5.42306	5.56907	5.67634	5.5195	5.60541	5.5835	5.84188	5.3625	5.48318	5.571	5.18077	5.53521	5.57563	5.32914	5.54019	5.57473	5.60029	5.5404	5.40714	5.47828	5.71624	5.48231	5.54395	5.84273	5.61177	5.69534	5.3626	5.41917	5.61834	5.6814	5.51104	5.466	5.66468	5.5918	5.75718	5.43168	5.5503	5.71955	5.83379	5.7565	5.79375	5.46301	5.43943
B3GNT5	5.21521	4.9539	5.34641	5.01871	5.0279	4.95214	4.90702	5.26647	5.08128	5.11049	4.85595	5.42488	4.92041	5.01213	4.88263	4.80167	5.1326	5.23076	5.04437	4.98626	5.07165	5.21119	5.01253	5.09734	4.94925	4.95252	5.08085	5.05557	5.16028	4.98251	5.02921	5.09917	5.13614	4.94977	5.11467	4.99917	4.87994	5.19146	5.22074	4.97389	4.91429	5.13597	4.97234	5.03371	5.08369	5.16104	5.03392	5.03627	4.986
B3GNT6	5.17814	5.2287	5.31829	5.2198	5.31964	5.21426	5.20421	4.99684	5.27699	5.13189	5.09462	5.2166	4.97958	5.20207	5.23449	5.1913	5.16866	5.21076	5.16395	4.93882	5.17966	5.19234	5.09533	5.00982	4.96394	5.12802	5.29042	5.05637	5.1756	5.21702	5.01581	5.1256	5.05159	5.08348	5.27673	5.10252	5.06954	5.25801	5.10495	5.16287	5.2406	5.38648	5.24726	5.12683	5.05662	5.18654	5.23836	5.26381	5.1524
BAG1	5.17038	5.13316	5.12708	4.87658	4.91653	4.84079	4.9321	5.12445	5.25933	5.17708	5.03297	5.02362	4.91763	4.95993	4.84386	4.84508	5.155	5.29449	5.18199	5.19227	5.20541	5.08627	5.03509	5.10755	5.06381	5.25903	5.16816	5.19646	5.26066	5.16538	4.98422	5.24731	5.19906	5.1977	4.86069	5.12355	5.2709	5.06458	5.01421	5.08303	4.98818	5.21809	5.06409	5.06235	4.89345	5.16936	5.05629	4.98195	5.03417
BASP1	9.44326	9.18067	9.14305	9.28185	8.85301	8.97147	9.68834	8.86545	9.3377	9.56954	9.46775	9.00633	9.40794	9.11251	9.05177	9.58873	9.42271	9.35601	9.16764	9.55389	9.2202	9.35921	9.13713	9.13977	9.24027	9.78793	9.28827	10.2255	9.21466	9.39196	9.18883	9.33014	9.73998	9.25976	9.28974	9.2519	9.40722	9.3857	9.3775	9.33766	9.33766	9.72055	9.44884	7.82592	9.23941	10.044	9.76336	9.37954	9.41692
BATF2	5.72196	5.85055	5.73144	5.4757	5.66599	5.83523	5.3955	5.73144	5.92615	5.33943	4.78315	4.97428	5.2354	5.36106	5.08359	4.82179	4.73231	4.72629	5.96513	6.06171	5.86516	5.88221	5.73144	5.75102	5.80992	4.7264	4.82042	4.91647	4.75704	4.88578	4.77379	4.78267	4.80992	5.57637	5.66551	5.41834	5.49881	4.68858	5.18429	5.07829	4.87834	5.13555	5.64242	4.84872	5.31208	5.28479	5.73234	5.127	5.02765
BAZ1A	6.65339	6.85914	6.9337	6.8887	6.88519	6.97541	6.73273	6.74126	6.47658	5.93673	6.28493	6.74038	5.97244	6.71003	6.67301	6.5493	5.88308	5.76933	6.41478	6.70872	6.39344	7.00282	6.91478	6.9637	6.87464	5.7996	5.79176	5.76633	5.63091	6.56837	6.55237	6.44864	6.48881	6.73935	6.24758	5.9733	6.96773	6.7729	6.24546	6.73755	6.48618	6.63947	6.17581	6.14285	7.15978	6.60176	6.61093	5.88139	6.55183
BAZ2B	6.48996	6.61361	6.89308	6.65667	7.1091	6.83923	7.04633	6.75456	6.36395	6.02924	6.53526	6.79403	6.99471	7.21345	6.99412	7.05557	6.30603	5.96368	6.3401	6.9802	6.35394	6.91056	6.88899	6.89682	6.9824	5.88391	6.32521	6.3664	6.2444	7.00335	6.98077	6.8301	7.03782	6.59594	6.70805	6.83771	6.4172	6.76399	6.823	6.96938	6.76078	6.82398	6.41393	6.11725	7.57857	7.01206	6.69526	6.22755	6.47049
BCAP29	5.21011	5.21599	5.31808	5.24301	5.32278	5.29103	5.20555	5.42086	5.22334	5.20312	5.14431	5.37742	5.31756	5.28674	5.36834	5.18707	5.35976	5.27806	5.18844	5.25562	5.12319	5.35354	5.24603	5.29425	5.22839	5.07404	5.21121	5.01118	5.19114	5.34318	5.32059	5.38393	5.44259	5.36509	5.19917	5.18032	5.39097	5.18674	5.22905	5.16264	5.19237	5.50135	5.31686	5.50954	5.21455	5.18384	5.13833	5.25615	5.37796
BCAS4	5.59903	5.73597	5.68569	5.70238	5.74294	5.87133	5.70164	5.63752	5.60806	5.58966	5.78348	5.5933	5.51666	5.56161	5.64548	5.79693	5.50064	5.50985	5.63114	5.64734	5.65214	5.63537	5.63517	5.53375	5.62726	5.64642	5.49548	5.59283	5.43393	5.35576	5.98957	5.67268	5.51927	5.737	5.84332	5.57653	5.60075	5.48069	5.55191	5.60872	5.8299	5.45605	5.7567	5.59065	5.98713	5.38036	5.60803	6.09823	5.52961
BCL10	5.35788	5.15919	5.30724	5.38241	5.29865	5.29339	5.46211	5.26382	5.11714	5.17936	4.96122	5.35432	5.28693	5.30058	5.56132	5.27305	5.2818	5.15677	5.13561	5.12969	5.08463	5.15562	5.21731	5.18322	5.20717	4.97087	4.9306	5.2491	5.21699	5.18994	5.19676	5.2042	5.42068	5.40712	5.07484	5.02213	5.42861	5.24344	5.16976	5.23937	5.11906	5.16623	5.35198	5.07814	5.15286	5.08432	5.20254	5.10286	5.16822
BCL11B	6.57258	6.58063	6.44344	6.87752	6.52241	6.57635	6.70653	6.12881	6.0129	6.23298	6.78791	6.57921	6.0894	6.65681	6.95636	6.83315	6.1797	5.63155	6.12157	6.10385	6.12663	6.44736	6.44886	5.92073	5.87405	5.91806	6.04939	5.77059	6.0356	6.28516	6.67489	5.84487	6.07902	6.3889	6.21725	6.615	6.42405	6.01051	6.19966	6.44012	6.30295	6.5553	6.53957	6.75857	6.44938	6.26129	6.29967	6.01129	6.2238
BCL2A1	5.90954	5.68868	6.01985	5.78426	5.60274	5.69192	5.77088	5.90654	5.99444	5.80824	5.43806	5.72699	5.49882	5.58067	5.98614	5.31161	5.6953	5.79244	5.40999	5.86812	5.85724	5.85998	5.77951	5.88523	5.77483	5.39882	5.17344	5.64478	5.73928	5.69807	5.52702	5.70642	5.8784	6.04937	5.90189	5.64884	5.74657	5.43997	5.492	5.71807	5.54647	5.40072	5.5056	5.58319	5.72207	5.48068	5.59675	5.63934	5.74636
BCL2L12	5.67332	5.47589	5.46159	5.64707	5.45927	5.47198	5.37705	5.48437	5.55504	5.83411	5.63262	5.71387	5.59148	5.56779	5.48163	5.66477	5.73362	5.94854	5.56431	5.38968	5.6038	5.29336	5.43904	5.37496	5.35985	6.11982	5.68178	6.02093	5.93051	5.40584	5.4729	5.59591	5.62018	5.91769	5.40053	5.37886	5.84395	5.64611	5.39481	5.70241	5.72834	5.48819	5.56172	5.46414	5.44749	5.74049	5.92739	5.80006	5.49642
BCL7B	5.63073	5.67046	5.62616	5.49826	5.4429	5.48123	5.57768	5.6816	5.74148	5.59846	5.63632	5.54594	5.3138	5.478	5.47485	5.49427	5.66218	5.68917	5.75058	5.64914	5.73125	5.4494	5.54142	5.38905	5.45828	5.80455	5.68628	5.54275	5.53333	5.40568	5.47123	5.47923	5.41271	5.70514	5.45123	5.40748	5.72187	5.6131	5.44827	5.50844	5.73816	5.36657	5.5173	5.50792	5.64348	5.69206	5.60617	5.38741	5.47143
BCL9	5.38601	5.53498	5.57305	5.80184	5.60044	5.44478	5.54705	5.31839	5.42809	5.49229	5.71671	5.45778	5.60588	5.79926	5.8167	5.66982	5.51391	5.49868	5.5821	5.53824	5.44205	5.5953	5.59704	5.36252	5.28536	5.57342	5.49596	5.41006	5.02975	5.6378	5.28542	5.62123	5.4779	5.32665	5.65963	5.77031	5.39599	5.45859	5.50416	5.44569	5.29325	5.5934	5.58591	5.48713	5.57589	5.77191	5.76014	5.75512	5.45354
BICD2	6.14965	6.51233	6.3655	6.21344	6.27557	6.24533	6.31778	6.22029	6.33994	6.38199	6.4509	6.42931	6.05563	6.32278	6.60982	6.19407	6.18339	6.09991	6.3381	6.24619	6.4196	6.33725	6.05008	6.40285	6.41904	6.47363	6.3717	6.38076	6.5832	6.45742	6.37308	6.59549	6.72323	6.38699	6.18227	6.12669	6.53732	6.50803	6.34569	6.4427	6.49792	6.40371	6.61026	6.37594	6.12866	6.17154	6.50828	6.44098	6.50828
BIRC2	6.25413	6.00692	6.38119	6.48133	6.63934	6.25681	6.40713	6.40753	6.07147	6.22354	6.09867	6.32204	6.71493	6.83489	6.65997	6.45797	6.49001	6.38696	5.95241	6.46467	6.03606	6.56534	6.52858	6.60644	6.51495	5.40905	6.06297	6.15673	6.19782	6.64749	6.56583	6.68812	6.70209	6.63543	6.31679	6.10495	6.72535	6.20703	6.24772	6.43131	6.32455	6.15615	6.01974	6.48174	6.78328	6.25322	6.15817	6.00252	6.34254
BLCAP	6.14815	6.05054	5.95673	5.83206	5.9074	5.89153	5.81996	5.92495	6.19541	6.28817	6.24448	5.98066	6.04183	6.04395	6.10774	5.68961	6.09737	6.40476	6.25471	6.32015	6.28717	5.96427	6.0004	6.0123	6.02454	6.5437	6.46921	6.56515	6.38764	6.00221	5.99253	6.16641	6.10347	6.16866	6.25649	6.30807	5.8403	6.09464	6.01035	6.17204	6.22273	6.19068	5.68622	6.0471	6.05705	6.4993	6.03548	6.16059	6.11124
BLVRA	6.4477	6.30198	6.41701	5.9792	5.95593	6.08787	5.98762	6.14651	6.45552	6.6954	6.20583	6.08335	5.98342	5.57327	6.2605	5.6302	6.10447	6.32684	6.23615	6.41399	6.29721	6.29201	6.27959	6.39164	6.08221	6.0922	6.46627	6.58285	6.29357	6.33934	6.27959	5.87952	6.38955	6.11683	6.08751	6.25974	6.12007	6.62102	6.0761	5.95341	5.84296	5.94636	5.9999	6.10949	6.44237	6.00609	5.96414	5.89946	6.29403
BMP6	5.42898	5.51938	5.5245	5.3565	5.95136	5.54114	5.47804	5.72818	5.51658	5.24253	5.57383	5.61676	5.51054	5.64834	5.30065	5.61111	5.68785	5.57232	5.59218	5.54928	5.59391	5.54742	5.47555	5.92065	5.64368	5.47525	5.59915	5.29712	5.27016	5.43996	5.61121	5.61732	5.49858	5.52652	5.84572	5.72	5.58777	5.52498	5.07559	5.70195	5.34887	5.68622	5.43034	5.47468	5.27194	5.6439	5.32201	5.2999	5.39787
BNIP2	6.6681	6.57234	7.06057	6.74363	6.57966	6.75697	6.85202	7.17591	6.46738	6.77909	6.55794	7.20983	7.30215	6.88049	7.10885	6.72556	7.04255	6.99491	6.5199	7.07718	6.48925	7.15537	6.99382	6.73339	6.9861	6.34666	6.47233	6.58059	6.80911	7.39943	7.13321	7.06401	7.50654	6.89884	7.1094	6.97589	6.74149	6.72999	6.78768	7.18206	6.95843	6.66017	6.43056	7.01106	7.33279	6.9222	6.66215	6.11262	6.92713
BRD2	7.48451	8.22781	7.74695	7.62072	7.75861	7.64376	7.80235	7.66521	7.68904	7.59358	8.02156	7.40667	6.72242	7.78426	7.91846	7.71679	7.35467	7.2878	7.71992	7.99924	7.66327	8.00847	7.46388	7.71212	7.81465	7.56999	7.57289	7.72292	7.33573	7.95399	7.65302	7.56538	7.80912	7.57813	7.45108	7.40676	7.8404	8.06723	7.67367	7.85636	7.70109	7.34253	7.58361	7.60222	7.59862	8.34268	7.94395	7.40684	7.41953
BRD7	6.19285	6.18499	6.35225	6.38829	6.07741	6.07734	6.20314	6.35605	6.13769	6.20529	6.38181	6.45875	6.27547	6.14563	6.31232	6.18925	6.11755	6.2733	5.96077	6.01916	6.01249	6.26271	6.23538	6.11637	6.02351	6.21993	6.051	6.08877	6.10566	6.31052	6.04854	6.41113	6.41206	6.37667	6.05238	6.22553	6.37238	6.12588	6.03559	6.09301	6.20168	6.22584	6.30726	6.5225	6.04581	6.29138	6.22202	5.7948	6.21682
BRD9	6.33703	6.25889	6.27455	6.18509	6.1565	6.25916	6.08149	6.36511	6.2536	6.34644	6.50425	6.28742	6.33527	6.24283	6.10728	6.22982	6.43093	6.28928	6.26039	6.48317	6.23417	6.07931	6.06674	6.29373	6.23766	6.50256	6.43515	6.5046	6.31645	6.23463	6.27087	6.22618	6.07256	6.47286	6.3472	6.23151	6.39239	6.11076	6.08427	6.28597	6.40115	6.19816	6.26085	6.5441	6.32784	6.20646	6.33611	6.38502	6.03571
BRI3	8.09129	7.90183	8.11044	7.79703	7.55136	7.82551	7.75681	7.66197	8.1481	8.07275	7.69058	8.15228	7.46962	6.77173	7.75535	7.69337	7.56428	8.01877	8.05554	8.0145	7.93294	8.02169	8.05649	7.92833	7.70728	7.85528	7.72786	8.03632	7.94112	7.88994	7.73095	7.58969	7.79988	7.57778	8.14158	8.11371	7.53281	7.70706	7.90431	7.90175	7.71095	7.96315	7.78992	7.47943	7.64064	8.1214	8.00991	7.84573	7.75458
BRWD3	5.24084	5.23297	5.45247	5.37735	5.3059	5.27452	5.51733	5.3291	5.31132	5.03155	5.26946	5.41179	5.17749	5.40668	5.40756	5.54522	5.24897	5.17675	5.21637	5.33936	5.20254	5.2988	5.39858	5.35713	5.32414	5.07778	5.26502	5.04676	4.95726	5.38549	5.43424	5.46036	5.25178	5.28144	5.12743	5.12566	5.36719	5.53902	5.3206	5.29829	5.29658	5.26484	5.15751	5.03669	5.14228	5.45536	5.37555	5.3189	5.11961
BSG	6.80043	7.03569	6.91056	6.79092	7.33365	7.3161	6.51502	7.05269	7.38663	7.30667	7.1019	6.95756	6.3693	6.92029	7.66019	6.23594	7.82155	7.71179	7.61122	7.19118	7.35755	7.12104	6.20817	6.92054	7.01605	7.80553	8.02521	7.8897	7.68636	7.41326	6.51884	6.7283	7.16542	7.14104	7.30724	7.08073	6.94882	7.11691	7.3359	6.9247	6.58856	7.89054	7.58994	7.66829	6.46426	7.29352	7.17881	7.38228	7.54676
BST1	6.07971	5.61665	5.90672	5.39001	5.51913	5.53472	6.00928	5.99618	6.07333	6.23776	5.30433	5.76725	5.33596	4.94603	4.81504	5.78851	5.89233	5.74095	5.94369	5.94546	6.10649	5.8447	5.72597	5.75767	5.76757	5.84468	6.15565	6.12935	6.15393	5.59777	5.55697	5.38226	5.73943	5.55842	5.64003	5.40456	6.03447	6.31505	5.56279	5.87362	5.53856	5.6244	5.44719	5.15644	5.98512	6.28642	6.04467	5.54564	5.46318
BTBD1	5.45646	5.44323	5.63089	5.47052	5.52611	5.48626	5.54716	5.67275	5.46919	5.42542	5.53891	5.5289	5.59809	5.55304	5.61415	5.3792	5.5598	5.60043	5.30369	5.4453	5.41482	5.71862	5.61342	5.49992	5.589	5.32624	5.34884	5.05308	5.61473	5.70878	5.49506	5.64032	5.66901	5.38011	5.63571	5.57027	5.34448	5.5034	5.63485	5.49294	5.46982	5.46868	5.24658	5.54682	5.63186	5.43761	5.41401	5.21684	5.62051
BTBD10	6.24008	5.90729	6.10913	5.74428	5.95099	5.73878	5.84073	6.07985	5.98647	6.08117	5.88193	5.87808	5.57293	6.01174	5.67015	5.83738	5.53249	6.01091	5.91457	6.09066	6.06776	6.19016	6.31294	6.04691	6.00755	5.72035	5.91003	6.03812	6.10213	6.1123	6.27252	5.89205	6.16005	6.07866	5.82372	5.7729	6.22058	5.99862	5.91057	6.10261	6.03199	5.77448	5.69099	5.9619	6.12497	6.14175	5.82409	5.62624	5.95103
BTBD6	6.6357	6.35324	6.35424	6.47199	6.28561	6.21194	6.27868	6.41444	6.53558	6.77476	6.33138	6.30523	6.54438	6.27566	5.81741	6.29998	6.53144	6.50535	6.6441	6.33699	6.65473	6.33627	6.47039	6.48981	6.28742	6.67706	6.60734	6.55867	6.64183	6.35383	6.38774	6.56798	6.52912	6.59028	6.47523	6.35422	6.56582	6.38054	6.25899	6.61578	6.76058	6.53893	6.37624	6.79757	6.62715	6.43919	6.45503	6.49508	6.24083
BTBD7	5.25652	5.43896	5.45184	5.39198	5.34121	5.41372	5.33139	5.22705	5.22712	5.1082	5.52222	5.54507	5.14649	5.41753	5.53817	5.43408	5.18154	5.18259	5.2496	5.42844	5.24376	5.45365	5.44702	5.42346	5.38828	5.28735	5.19013	5.26717	5.14416	5.59388	5.52005	5.54962	5.47699	5.35158	5.13498	5.27112	5.39515	5.53719	5.44721	5.4476	5.37765	5.35733	5.20083	5.32276	5.28655	5.41423	5.31742	5.14478	5.2647
BZRAP1	5.45155	5.4867	5.35261	5.35168	5.67888	5.26742	5.27518	5.16565	5.27101	5.41755	5.11101	4.77169	5.87732	5.7805	5.37664	5.24833	5.12775	4.93395	5.43483	5.57515	5.22979	5.42071	5.51537	5.39801	5.67634	5.14056	5.34887	5.24032	5.2505	5.18836	5.4078	5.40913	5.322	5.29943	5.63879	5.75862	5.19551	5.07656	5.15046	5.376	5.44759	5.64572	5.57168	5.50245	5.07711	5.84173	5.42045	5.14091	5.28777
C1GALT1C1	5.63815	5.54451	5.70691	5.59704	5.64927	5.40654	5.56439	5.64031	5.6508	5.51722	4.99499	5.37522	5.58362	5.58695	5.36168	5.37224	5.36034	5.38823	5.4519	5.74806	5.52542	5.80157	5.83249	5.77042	5.5433	5.18128	5.46848	5.39778	5.67232	5.66075	5.53688	5.37651	5.52234	5.39069	5.44184	5.73657	5.28027	5.82669	5.49582	5.53674	5.54338	5.33569	5.22112	5.54185	5.80552	5.46119	5.29548	5.28723	5.56267
C1QC	5.18368	5.69157	5.74116	4.9905	5.53772	5.55073	5.79056	5.14667	5.35902	5.06061	6.21089	6.0737	4.61178	5.49232	5.40009	5.92218	4.64283	4.38552	5.6585	5.17514	5.76846	4.88901	5.39889	5.5044	5.25716	5.37955	5.01431	4.87804	6.37806	4.28821	5.12368	5.54087	4.49692	5.25394	5.26253	5.437	5.34159	5.30625	5.34654	5.26313	5.15505	5.23297	5.29992	5.29281	5.61369	5.21573	5.16727	5.29243	5.24854
C3	5.4015	4.78644	4.60683	4.85068	5.55639	4.73104	5.68556	5.14539	5.27934	6.24793	4.80015	4.69366	4.49793	5.55639	4.67505	5.8422	5.90563	5.83714	4.9203	4.87537	5.08026	4.82432	4.2846	4.95808	5.12721	5.05872	4.94094	5.12122	5.04292	5.17272	3.54215	5.10056	5.24153	4.63889	5.67844	6.15191	4.63597	4.62081	5.00944	5.14686	5.2344	4.95263	5.08862	4.96784	4.97427	5.30316	5.19278	4.97572	5.07118
CA5B	5.70729	5.95255	5.69908	5.92509	5.70901	5.86381	5.82776	6.1514	5.76171	5.9565	5.766	5.76847	5.99799	5.74082	5.91817	5.79794	6.20832	5.54159	5.80737	5.82793	5.73569	5.64315	5.64	5.73487	5.77478	5.38526	5.93272	5.50562	5.46759	5.57751	5.73316	6.00042	5.80464	5.72012	5.9406	6.07583	5.63744	5.46887	5.87038	5.78302	5.9053	5.96005	5.67032	6.02396	6.02785	6.10321	5.70572	5.77224	5.75333
CAB39	8.12668	8.0739	8.54961	7.97944	8.03257	8.1552	8.06738	8.53769	8.09965	8.1749	8.07124	8.45613	7.97059	8.14676	8.41053	8.11785	8.9151	8.61264	8.11505	8.42688	8.04885	8.00132	7.93315	8.11038	8.03696	8.1925	8.40188	8.68161	8.41638	7.95476	8.31319	8.17638	8.45641	8.25806	8.22901	8.08517	8.43496	8.40841	7.99264	8.59035	8.36408	8.00153	7.86044	8.25029	8.64492	8.19824	8.21606	7.70578	8.19423
CACNA1E	5.10342	5.11505	5.05999	5.10877	5.10955	5.06343	4.90695	5.05145	5.10134	5.2333	5.27276	5.20026	5.15511	5.24618	5.17587	5.03146	4.80695	5.03316	5.09856	5.05053	5.1836	5.12296	5.13283	5.24768	5.25291	5.03646	5.22261	5.03846	5.08601	5.05204	4.89804	5.02759	4.74602	4.96807	5.29118	5.10897	5.06746	4.99062	5.12391	5.09157	5.11401	4.95303	5.24113	4.81084	5.18168	5.07061	5.34459	4.95675	4.86412
CACNA2D2	5.21084	5.17848	5.13829	5.20057	5.14934	5.24132	5.26417	5.15396	5.17093	4.99336	5.15556	4.98496	5.47832	5.19082	5.09686	4.98671	5.0576	5.00988	5.22376	4.97004	5.09314	4.98859	5.26554	5.05001	5.46978	5.08794	5.12362	5.17506	5.08658	5.22746	5.0698	4.90418	4.94786	5.21577	5.17042	5.05105	5.04292	5.06043	5.24285	5.14578	5.27001	5.2929	5.18006	5.06383	5.11363	5.20512	5.16779	4.92815	4.99676
CACNB3	5.17641	5.09221	5.13775	5.31617	5.26968	5.30872	5.42885	5.26015	5.21415	5.17808	5.24373	5.32276	5.88998	5.29507	5.12892	5.45501	5.48227	5.13087	5.27334	5.40511	5.16235	5.43492	5.47294	5.22114	5.25141	5.28729	5.34545	5.38478	5.17683	5.40481	5.35868	5.43972	5.41021	5.24181	5.46769	5.38841	5.26615	5.29092	5.22504	5.44677	5.31288	5.40937	5.11749	5.58092	5.15758	5.40794	5.57468	5.42287	5.25091
CACYBP	5.4288	5.28716	5.515	5.47667	5.26243	5.2279	5.45998	5.30718	5.30732	5.46446	5.43352	5.73297	5.29871	5.33622	5.31674	5.54647	5.3766	5.5457	5.29535	5.23833	5.31764	5.44973	5.44398	5.35661	5.15721	5.37743	5.2867	5.32539	5.52136	5.47987	5.51009	5.53002	5.53163	5.57566	5.27953	5.24314	5.57789	5.37651	5.31242	5.41181	5.4317	5.28958	5.37666	5.27595	5.37847	5.15339	5.32377	5.26788	5.58458
CALM1	7.9298	8.58474	8.15332	7.93828	8.12012	8.23041	8.12312	7.89156	8.24195	8.29628	8.50573	8.17461	8.07142	7.51184	8.47821	8.45797	8.12101	8.32431	8.18995	7.78649	8.28703	8.04554	7.7956	8.04841	7.82136	8.33741	8.36387	7.86628	8.65481	8.11665	8.35472	8.06418	7.88114	8.036	7.95223	8.03142	8.19431	8.61558	8.03595	8.31576	8.2015	8.23684	8.44506	8.47592	7.8427	8.37213	8.09487	7.82149	8.18311
CAMK2D	5.22865	5.21105	5.30648	5.13365	5.13446	5.25097	4.97172	5.2113	5.23363	5.17682	4.9789	5.10017	4.95398	5.08691	5.17277	4.92671	5.03643	5.10305	5.05477	5.16775	4.95248	5.117	5.0581	5.14305	5.08832	4.82817	4.82766	4.9608	4.93142	4.93264	4.94038	5.09024	5.11658	5.10293	5.20655	5.2023	4.90043	4.96046	5.05501	4.95762	5.02457	5.01027	5.18857	5.06359	5.06807	4.91577	5.01684	5.46065	5.16612
CAMTA2	5.36811	5.36018	5.23962	5.24807	5.23975	5.11	5.227	5.27561	5.37178	5.04302	5.21356	5.09613	5.34313	5.15081	4.91178	5.10755	5.14349	5.10709	5.37652	5.44598	5.40175	5.43487	5.44172	5.31987	5.36823	5.30513	5.25864	5.14095	5.23949	5.44227	5.22495	5.45247	5.22036	5.36426	5.12601	5.18656	5.34639	5.2554	5.28235	5.29184	5.15308	5.4201	5.24449	5.22265	5.15448	5.34977	5.23404	5.38975	5.10377
CANT1	6.66411	6.53374	6.44706	6.44033	6.41993	6.17711	6.59261	6.69928	6.72833	6.77893	6.64806	6.46023	6.40401	6.66941	6.34821	6.59137	6.71016	6.59979	6.78966	6.62685	6.76515	6.46636	6.3954	6.4906	6.54989	7.32433	7.26507	6.92664	6.6963	6.4296	6.66514	6.57176	6.64396	7.02698	6.58994	6.67273	6.75678	6.27743	6.42231	6.53915	6.45085	7.02359	6.61951	6.17502	6.162	7.23936	6.83316	6.80806	6.66125
CANX	6.50532	6.61372	6.79754	6.31449	6.54071	6.61623	6.4405	6.98993	6.70534	6.65325	6.32229	6.82022	5.91923	6.47647	6.61995	6.5089	7.22851	6.93879	6.5933	6.67256	6.54601	6.61565	6.11706	6.66695	6.69793	6.46708	6.61776	6.75317	6.71624	6.67304	6.41482	6.2108	6.48559	6.69982	6.46378	6.32423	6.83375	6.61216	6.59377	6.6558	6.30163	6.79438	6.7752	6.97795	6.6938	6.95191	6.74822	6.30796	6.36862
CAPN12	5.16358	5.31495	5.36571	5.44947	5.31144	5.63634	5.39537	5.37517	5.23853	5.12346	5.22782	5.22025	5.28521	5.01417	5.22058	5.48013	5.63889	5.51668	5.22547	5.16116	5.31162	5.3242	5.18043	5.34288	5.03832	5.2565	5.51349	5.31956	5.12291	5.23577	5.31402	5.16554	4.79938	4.99784	5.26794	5.46046	5.27692	5.22039	5.47123	5.3446	5.61527	5.53114	5.18114	5.62735	5.25713	5.50042	5.35068	5.51135	5.17952
CAPZA2	7.58257	7.38692	7.97085	7.39776	7.38313	7.63154	7.57414	7.99238	7.38172	7.361	7.43722	7.94437	7.15977	7.44507	7.87229	7.67462	7.77903	7.84129	7.27238	8.01887	7.17678	7.63002	7.69663	7.54734	7.70184	6.92481	7.02398	7.35454	7.69932	7.27116	7.24617	7.41203	7.83092	7.47631	7.79648	7.57466	7.49104	7.4401	7.45145	7.96233	7.81275	7.36265	7.07687	7.72097	8.0977	7.46038	7.23912	7.00587	7.68656
CARD11	6.56251	6.50542	6.48773	6.54545	6.48831	6.60284	6.61597	6.70843	6.53351	6.51388	6.56143	6.36076	6.34767	6.31409	6.72495	6.62343	6.3235	6.40838	6.60876	6.53782	6.6386	6.53504	6.36037	6.40022	6.46161	6.54119	6.45076	6.29884	6.39414	6.38304	6.38542	5.61138	6.07641	6.25958	6.49647	6.49828	6.38839	6.54165	6.54049	6.55911	6.71336	6.43105	6.48715	6.51293	6.5425	6.24394	6.6474	6.32045	6.31364
CBL	6.03573	6.62045	6.54354	6.10827	6.18432	6.3324	6.39281	6.01924	6.18249	6.08537	6.85046	6.66304	5.70394	6.08363	6.57903	6.36195	6.08803	6.2382	6.27789	6.27703	6.24601	6.32377	6.00863	6.27854	6.33265	6.21471	6.33774	6.18315	6.24061	6.44858	5.99444	6.53156	6.44874	6.29636	6.14518	6.13693	6.4082	6.36366	6.3304	6.34212	5.94509	6.52376	6.41977	5.96227	6.1191	6.8105	6.61488	5.93855	6.30555
CBLB	6.26417	6.42415	6.25046	6.56269	6.85893	6.71591	6.53216	6.53941	6.26292	5.98539	5.93783	6.02889	6.2323	6.63734	6.70293	6.21112	6.20455	5.91534	5.93094	6.27507	6.03576	6.59622	6.48219	6.7946	6.68525	5.7651	5.70251	5.43083	5.78125	6.49475	6.40959	6.43286	6.52436	6.54712	6.34888	6.22704	6.42452	6.26574	5.96115	6.02506	6.4001	6.2694	6.79333	6.84121	6.20777	6.08575	6.27817	6.82869	6.36823
CBLL1	5.86158	5.65585	5.76598	5.91985	5.58127	5.62509	5.68255	5.86622	5.95296	5.67111	5.73731	5.88112	5.56915	5.72116	5.92628	5.63746	5.84716	6.04345	5.67382	5.75329	5.72917	5.68354	5.77284	5.61767	5.59454	5.81971	5.90608	5.84899	5.9128	5.85976	5.69068	5.86707	5.95871	5.94705	5.72933	5.76351	5.90742	5.74173	5.55052	5.82285	5.73479	5.86705	5.80716	5.75297	5.60642	5.93459	5.82127	5.57699	5.82312
CBS	5.48017	5.86469	6.099	5.25247	5.6345	5.55778	5.18778	5.44075	5.68922	5.40399	5.36754	6.5834	5.03313	5.5759	5.20116	5.00969	4.68839	5.42289	5.71233	5.82475	5.89505	5.53532	5.62935	5.79983	5.53346	5.8785	6.11531	5.57085	5.91711	5.06827	4.84907	5.55885	4.45941	5.11438	5.19359	5.11482	5.52006	6.22649	5.97567	5.04279	5.94793	5.2073	5.03764	5.1035	5.51765	6.04449	6.27308	5.47954	5.01933
CBX6	6.63482	6.9333	6.6181	6.75967	6.40635	6.64464	6.62834	6.2759	6.6904	6.4694	6.93377	6.62742	6.54559	6.34027	6.63386	6.651	5.75731	6.36232	6.64395	6.70874	6.65987	6.232	6.42555	6.5324	6.72466	6.55322	6.5978	6.39434	6.6336	5.82085	6.35508	6.27238	6.43995	6.37651	6.32481	6.65388	6.40711	6.58711	6.73128	6.4558	6.57394	6.49198	6.61299	6.61604	6.34964	6.77511	6.55829	6.50544	6.32003
CBY1	5.16018	5.12512	5.0861	5.18659	5.19164	5.12034	5.11929	5.09108	5.02716	5.07685	5.43095	5.16831	5.27125	5.28957	5.22516	5.2475	5.33233	5.29624	5.15479	5.20072	5.04525	5.1314	5.10293	5.13157	5.14519	5.28153	5.43961	5.14522	5.35165	5.15922	4.98046	5.37418	4.95394	5.16648	5.19522	5.40199	5.09684	5.13928	5.08803	5.16176	5.26754	5.28391	5.20537	5.40554	5.2229	5.09788	5.19562	5.52001	5.1876
CCDC28B	5.40598	5.38622	5.3188	5.38118	5.21775	5.38344	5.35934	5.19052	5.35165	5.33635	5.49258	5.323	5.35496	5.14413	5.26736	5.3612	5.09324	5.29176	5.31614	5.28469	5.37228	5.23962	5.3222	5.14159	5.3989	5.20793	5.21383	5.18948	5.15793	5.1927	5.35042	5.12452	4.80953	5.16744	5.24973	5.12579	5.21796	5.54218	5.31458	5.29109	5.42267	5.1822	5.32861	5.33327	5.45071	5.4526	5.26072	5.50266	5.18269
CCDC57	4.91615	5.14031	5.08347	5.12539	5.11491	5.2016	5.24553	5.19701	5.05417	5.02509	5.21014	5.05722	5.17068	5.15271	5.1229	5.22257	5.15027	5.0433	5.08404	5.00831	5.21758	4.90126	5.08579	5.14793	5.16568	5.15368	5.14735	5.02903	5.04528	4.88553	5.05191	4.98971	4.90266	4.96008	5.25758	5.13304	5.02425	4.98963	5.19363	5.14459	5.20728	5.24442	5.09934	5.02811	4.87186	4.89851	5.1252	5.18873	5.04479
CCDC58	5.34406	5.15959	5.31562	5.22619	5.50638	5.34764	5.19676	5.71793	5.66016	5.42912	5.4493	5.58741	4.77025	5.61496	5.4285	5.18308	5.83317	6.32307	5.48487	5.75228	5.69245	5.75385	5.11275	5.26973	5.53683	5.74432	4.76306	5.90413	5.99746	5.92695	4.80311	5.5563	5.75032	5.48907	4.94916	5.08103	5.83018	6.05664	5.61811	5.88943	5.52728	5.51387	5.11236	5.75078	5.63068	4.99535	5.08334	5.15207	5.33325
CCL28	5.31638	5.12343	4.96537	5.23707	5.14295	5.03503	5.17338	4.9978	5.0174	5.47109	4.94121	4.91829	5.36447	5.12193	5.13659	5.28129	5.16908	5.14775	5.0964	5.1083	5.08481	5.09405	5.06408	5.10895	5.02241	5.21589	5.34	5.19533	5.09687	5.07814	5.17694	5.07859	5.09298	5.07473	5.04626	5.37765	4.95404	5.05861	5.26615	5.11598	5.10414	5.31738	5.20726	5.24191	5.06939	5.24041	5.14466	5.30535	5.11386
CCL5	9.42052	9.1277	8.70575	9.59286	9.85238	9.23152	9.8629	8.63659	9.09576	8.95191	8.93352	8.61578	8.9269	10.4697	9.90877	10.3332	8.16514	8.5355	8.86326	8.81563	9.20556	8.94719	9.16849	8.38896	8.65876	8.6361	8.87926	8.09194	8.76649	8.63645	8.54067	8.23148	8.16989	8.67762	8.87584	9.15276	8.95264	9.08175	9.18571	9.41034	9.52826	9.53868	9.50452	9.31332	8.47375	8.41516	8.91857	8.68211	8.98048
CCNC	5.42228	5.1515	5.40818	5.5028	5.35414	5.32535	5.4573	5.44675	5.14435	5.23426	5.30667	5.64406	5.4899	5.40916	5.65787	5.36868	5.53055	5.47057	5.15519	5.46376	5.14114	5.50153	5.4873	5.51638	5.28682	5.18433	5.22621	5.35715	5.36045	5.60816	5.53782	5.75787	5.6707	5.55687	5.4338	5.2988	5.58417	5.42771	5.16844	5.47821	5.38374	5.30593	5.22004	5.65072	5.61609	5.26852	5.28399	5.07913	5.4795
CCND1	5.33598	5.53374	5.08939	5.44506	5.65699	5.69786	5.72007	5.42749	5.42151	4.97862	5.26906	4.61304	4.44595	5.75412	6.01383	5.84367	5.46844	4.9652	5.28608	5.55646	5.30347	5.16295	5.1201	5.43758	5.7107	5.03168	5.00542	5.04636	4.8307	4.48723	4.53475	4.99099	5.78145	5.46168	5.11094	5.34795	5.40788	5.00673	5.32338	5.17655	5.22701	5.3449	5.64876	5.44728	5.08372	5.06323	5.44494	5.31713	5.38481
CCPG1	5.75199	5.85963	6.05765	5.96817	6.05222	6.18992	6.20407	5.87812	5.52229	5.66093	5.8515	6.4336	6.07615	6.04859	6.03573	6.05082	5.52293	5.53449	5.62239	5.82561	5.73393	6.12295	6.26813	6.13065	5.92794	5.22916	5.6654	5.55507	5.75905	6.18262	6.28783	6.25709	6.37696	5.55229	6.29271	5.88471	5.71848	6.10444	6.03748	6.23426	5.87073	5.72978	5.50121	5.6902	6.28439	6.15778	5.95855	5.47158	5.90982
CCR7	8.23718	8.11716	7.78733	8.54694	8.02062	8.01676	7.97844	7.5052	7.58073	7.60609	7.71528	7.69081	7.96544	7.79745	8.49372	8.02355	7.29702	6.98398	7.50908	7.3556	7.81697	7.99695	8.38785	7.71468	7.08558	6.53549	7.39071	6.5111	6.97939	7.64676	8.75108	6.47454	6.11344	7.67257	7.86974	7.3011	7.6169	7.82959	7.51502	7.49319	7.83106	7.28586	7.95477	7.43795	8.32008	7.14485	7.3511	8.41645	7.60037
CCT4	5.43623	5.22316	5.25579	5.28073	5.2335	5.17672	5.06189	5.22465	5.37251	5.60325	5.28209	5.33525	5.1595	5.15998	5.17171	5.33558	5.3882	5.55631	5.23224	5.2846	5.4588	5.21165	5.18694	5.36557	5.13671	5.21142	5.33951	5.53302	5.51784	5.21353	5.40901	5.20706	5.29501	5.48876	5.14775	5.15655	5.47287	5.25509	5.26119	5.35711	5.47109	5.06501	5.30307	5.45246	5.32266	5.35753	5.44886	5.41058	5.36918
CD160	6.17148	6.33219	6.09035	5.83785	5.88954	6.07501	6.09085	5.46201	6.26175	6.01429	5.79479	5.80284	6.16404	6.12066	5.84944	6.53994	5.78866	5.69306	5.65273	5.43311	5.87228	5.53846	5.93916	5.73705	5.65009	5.51416	5.50301	5.34635	5.92314	5.79622	6.07748	6.46643	5.94839	6.03214	5.77855	6.45818	5.6836	5.35993	6.08249	5.91298	6.00241	5.89614	5.9189	6.26275	5.71123	6.7713	5.62205	5.6006	5.81759
CD1E	4.90326	4.99547	4.87675	4.68087	5.12816	5.00205	5.14079	4.83014	5.10441	5.02391	5.25455	4.75603	4.96862	5.38376	5.22549	5.28092	4.74386	5.20911	5.00906	4.77179	5.25563	4.77952	4.79003	4.87061	4.80426	5.15271	5.55509	4.74869	6.13108	4.6684	4.58496	4.73816	5.08041	4.88988	5.03656	4.84519	4.99137	5.16365	5.17029	4.82067	5.21579	5.07315	5.29524	5.21854	4.99204	5.17267	5.03977	4.79171	4.9851
CD2	8.25157	7.85788	7.78086	8.56096	8.02816	7.8758	8.02661	7.50752	7.61223	8.43809	7.56669	7.97536	8.31166	8.22119	8.29085	8.16608	7.19308	7.0522	7.61799	7.48998	7.71564	7.64951	7.78827	7.15613	7.21072	7.17103	7.45145	6.88894	7.40871	7.46684	7.64357	6.97887	6.59485	7.38009	7.81155	7.77809	7.59413	7.89616	7.55953	7.80749	8.10608	7.83988	8.02565	8.14539	7.64316	7.36827	7.48743	7.61805	7.53332
CD200R1	5.13375	5.0801	5.06506	5.09748	5.34545	5.232	5.3592	4.88669	4.91144	5.11322	5.08067	5.10445	4.95733	5.49824	5.26234	5.53772	4.68544	4.82336	5.0317	4.84725	5.19614	4.9156	5.034	5.27769	5.13776	4.98567	4.92044	4.69994	5.57662	4.82765	5.05791	5.01869	5.19672	5.0401	5.28079	5.14552	4.92152	4.88166	5.26483	4.97929	5.1395	5.017	5.03736	5.19405	5.13482	4.85157	5.18662	5.58004	4.96601
CD247	9.07539	8.71219	8.42324	9.14557	8.66663	8.46035	8.82987	8.24055	8.62296	8.85897	8.32526	8.14432	8.65272	8.55107	8.58141	8.87171	8.22662	7.96836	8.50706	8.23953	8.68001	8.49199	8.72263	8.09324	7.95219	8.14362	8.31163	8.0163	8.339	8.25747	8.66235	6.84567	7.37303	8.33182	8.57361	8.39511	8.1914	8.4958	8.39986	8.57498	8.68056	8.59382	8.48393	9.02438	8.45418	8.85108	8.1295	8.382	8.02654
CD300A	7.04207	7.20779	7.14559	6.99553	7.02098	7.04904	7.23205	7.41815	7.22287	6.76389	6.82818	6.67793	6.86558	6.92218	6.64159	7.21032	7.69837	7.57283	7.5124	7.39888	7.33344	7.32342	7.15841	7.13876	7.25225	7.39399	7.84378	7.32056	6.74803	7.66347	7.00251	6.67424	7.01605	7.08871	7.32188	7.23431	7.19913	6.91531	7.21053	7.30362	7.13714	7.5431	7.35489	6.71273	7.1795	7.92177	7.27182	6.7753	7.03697
CD3D	7.76147	7.44138	7.31405	7.91539	7.45148	7.29259	7.47065	6.95362	7.15694	7.72984	6.92923	7.16191	7.29807	7.71487	7.53662	7.59336	6.72343	6.45758	7.2914	6.94149	7.35974	7.17634	7.25966	6.65815	6.76432	6.73764	6.96295	6.65556	6.83575	6.83264	7.25105	6.56458	6.08056	6.9401	7.09539	7.11198	7.10496	7.51588	7.03779	7.29966	7.49714	7.03005	6.84094	7.46774	7.29208	6.44501	6.38312	7.47315	7.32589
CD3G	6.49151	6.25698	6.20351	6.56459	6.24762	6.1801	6.53989	5.80883	5.93094	6.01142	5.69901	6.07188	5.87448	6.3715	6.91841	6.37517	5.80678	5.59329	6.2681	5.65153	5.82286	6.30427	6.11158	5.46094	5.91026	5.72088	5.74377	5.46613	5.56498	5.69109	6.12603	5.99107	5.30014	5.89699	6.04779	6.18452	6.34695	5.62701	5.95426	5.76254	6.21999	6.01089	5.5895	6.68498	5.77357	5.71658	5.79256	7.07265	6.42696
CD40LG	5.78507	5.67282	5.83647	6.19846	5.87289	5.90728	5.79997	5.60225	5.4683	5.72649	5.41993	6.08418	5.93983	5.82871	5.40396	5.50776	5.62718	5.68902	5.722	5.66894	5.78288	5.68178	5.51928	5.51964	5.58516	5.47105	5.54429	5.46441	5.60771	5.49302	5.55663	5.18191	5.29084	5.5079	5.79029	5.61712	5.5569	5.65527	5.78151	5.60574	5.66849	5.53112	5.78465	5.721	5.52268	5.73226	5.60872	5.91583	5.87441
CD59	4.75227	4.96608	4.98364	4.84053	4.94745	4.91831	4.89342	5.17696	5.06817	4.87517	4.85095	4.89048	5.36479	4.95908	4.83692	4.98216	5.29141	5.08612	5.17759	5.1621	5.20007	5.2432	5.05047	4.89066	5.21209	5.23273	5.32934	5.31578	5.25231	5.3819	5.29471	4.86389	5.58864	5.15465	4.9704	4.9189	5.31785	5.03486	5.13206	5.05476	5.10286	5.13167	5.05406	4.82404	5.17603	5.22163	5.37783	4.97595	4.99174
CD6	7.38419	7.47935	7.28416	7.88442	7.51422	7.43837	7.6099	7.24734	7.23635	7.45663	7.42415	7.38693	7.21499	7.66244	7.46817	7.4104	7.01731	7.15718	7.4849	7.23647	7.38473	7.45011	7.35213	7.20279	7.37564	7.26875	7.32225	7.22685	7.13785	7.3041	7.4911	7.34974	6.70531	7.2577	7.38037	7.51932	7.42227	7.18092	7.36936	7.32884	7.59216	7.08063	7.53512	7.45924	7.39408	7.11129	7.58593	7.29004	7.22991
CD69	6.07366	6.10485	6.19497	6.20887	6.27896	6.14676	6.31379	5.90546	6.34968	5.81048	5.44212	5.67287	5.76424	6.36138	6.17788	6.33857	5.03827	6.36138	5.85887	5.90687	6.04031	6.26785	6.04031	5.74728	5.82569	5.04227	5.07445	4.92111	5.60377	5.25991	5.24381	4.92111	4.90324	5.89435	5.69013	5.65494	6.02148	5.58973	5.94426	5.93235	5.78109	5.63969	5.44	6.37604	6.52884	5.542	5.43018	5.45519	5.80004
CD7	7.76777	7.58813	7.36128	7.74977	7.61234	7.5606	7.77956	7.52051	7.61627	7.61831	7.36693	7.50551	7.01241	6.98288	7.29263	7.76969	6.99366	6.98904	7.55168	7.45725	7.54326	7.4184	7.44307	7.09544	7.28333	7.17562	7.139	7.11614	7.10797	6.76791	7.1864	6.64266	6.80627	7.2319	7.3915	7.27961	7.28435	7.29697	7.50793	7.19678	7.63613	6.95386	7.29489	7.17599	7.60777	7.13542	7.357	7.43976	7.17938
CD81	8.58764	8.81514	8.55748	8.30923	8.42892	8.50711	8.5197	8.44133	8.72246	8.69613	9.12359	8.56466	8.5956	8.58269	8.66801	8.47317	8.34111	8.71649	8.73628	8.66151	9.03685	8.78157	8.62724	8.24961	8.27192	9.01574	8.65063	8.54085	8.70632	8.86713	8.3588	8.43547	8.39785	8.42388	8.86828	9.02192	8.30874	8.46512	8.55341	8.79932	8.91306	8.6368	8.78072	8.82785	8.66977	8.61916	8.5973	8.38428	8.45364
CD83	5.64815	5.29893	5.18951	5.57148	5.607	5.48347	5.21816	5.47765	5.497	5.45934	5.1169	5.24697	5.59337	5.50642	5.54561	4.85536	5.43932	5.22154	5.24507	5.52081	5.39649	5.50514	5.6302	5.40688	5.51853	5.25425	5.22569	5.27647	5.21991	5.38324	5.59467	5.47768	5.43188	5.1578	5.30991	5.46764	5.28843	5.49666	5.65599	5.54473	5.38945	5.36939	5.42139	5.70455	5.63299	5.38555	5.33929	5.36981	5.56989
CD86	6.09443	5.79373	5.89157	5.90422	6.1072	6.0247	6.05084	5.87139	5.94953	6.18047	5.42415	5.64957	5.80854	6.01001	5.826	5.7877	5.40217	5.82463	5.80546	5.84804	6.00714	6.13353	6.10381	6.028	5.92053	5.58186	5.26085	5.72576	5.9166	6.03825	6.07251	5.70373	5.77871	5.83158	5.93921	5.79258	5.98889	5.64116	5.99596	5.95345	5.73467	5.74395	5.9834	6.11249	5.77433	6.04862	5.62364	5.50042	5.98752
CD8A	7.23859	7.1373	7.10389	7.23991	7.01717	7.65576	7.50849	6.83753	6.87892	6.67314	6.83274	6.94737	6.78424	6.59781	8.37245	7.60366	6.65865	6.71797	6.88814	7.06325	6.99387	7.15526	7.07384	6.45341	6.619	6.55673	6.88434	6.55963	6.68543	6.50505	7.01342	6.08645	5.9365	6.69301	6.99675	6.75047	6.84148	7.03872	7.22743	7.03082	7.53546	7.45031	7.21168	7.02046	6.41014	6.09128	6.92913	6.74005	6.8275
CD96	7.17176	6.54623	6.62585	7.42904	6.80541	6.82621	7.02004	6.49117	6.35025	6.60674	6.51171	6.66122	6.70097	6.85879	6.96088	6.92662	6.17645	6.22846	6.3476	6.59111	6.58743	6.82833	6.7067	6.38098	6.29537	6.23156	6.31882	6.34773	6.30242	6.49709	6.4825	6.13658	5.67238	6.5471	6.49569	6.48853	6.45182	6.79273	6.6303	6.62401	7.03192	6.35598	6.80376	6.81979	6.81795	6.23322	6.67959	6.65744	6.7091
CDA	6.33646	6.6329	6.17736	6.51608	6.84882	6.2291	7.43178	6.27232	6.54766	7.02609	7.3085	6.26964	6.20685	7.15204	6.80499	7.49398	7.12522	7.14154	6.89911	6.12867	7.11184	5.89329	6.7008	6.7466	6.96084	7.77439	7.04322	6.95387	8.33885	6.28735	7.13935	7.17342	7.49333	6.95156	7.65939	7.41324	6.39669	6.6963	6.10449	6.87729	6.97074	7.10577	6.89999	5.24353	6.32144	7.32913	7.43278	7.1708	6.65842
CDC16	6.87976	6.81041	6.72766	6.77526	6.69278	6.62227	6.76734	6.99439	6.8468	6.93304	6.87154	6.60782	7.23561	6.67237	6.53619	6.85232	7.26345	7.09377	6.65671	6.97961	6.75587	6.89701	7.14106	6.80522	6.78939	6.65936	6.80114	7.10928	6.95921	6.96833	7.13922	6.8662	7.13124	6.94391	7.00187	6.93676	6.76218	6.72868	6.87001	7.09704	6.77398	6.86464	6.90038	7.33473	7.17063	6.89083	6.55163	6.64923	6.95877
CDC34	6.98425	6.78016	6.74285	6.83413	6.72722	6.65446	6.68946	6.86588	7.21626	7.13484	6.96313	6.59715	6.89747	6.41838	6.79557	6.75932	6.86299	7.06162	7.20954	6.93732	7.17761	6.73018	6.8294	6.62573	6.70536	7.48829	7.35842	7.05203	7.18993	6.76235	6.48643	6.55397	6.61428	7.04153	6.66214	6.7649	7.06942	6.92672	6.80848	6.75656	6.12676	7.20064	6.805	7.14652	6.3199	6.06161	6.81236	7.16139	6.75393
CDC37	8.64147	8.47299	8.2572	8.39197	8.39131	8.3671	8.30309	8.63347	8.62996	9.05388	8.5602	8.2002	8.2965	8.34133	8.34243	8.11315	8.69733	8.65782	8.64228	8.72482	8.70105	8.4127	8.14607	8.50334	8.5368	8.67446	8.64946	8.86186	8.72259	8.53955	8.13681	8.5114	8.48403	8.75192	8.51895	8.19712	8.67902	8.55996	8.29784	8.49266	8.69693	8.44641	8.82284	8.63455	8.35833	8.30995	8.3602	8.6735	8.44406
CDC42SE1	6.96588	6.67028	6.96181	6.629	6.62842	6.72519	6.61239	6.71225	6.76428	6.94118	6.70469	6.91112	6.12758	6.28437	6.78724	6.44979	6.87997	7.28172	6.96633	6.97848	6.83234	6.72695	6.44609	6.68613	6.76276	6.858	6.75517	7.35749	6.79366	6.52654	6.14849	6.47246	6.6722	6.88052	6.64697	6.76589	6.88192	6.6215	6.58351	6.5889	6.76891	7.0041	6.48808	6.48152	7.33491	6.37889	7.08646	6.40698	6.16514
CDIPT	5.79441	5.70948	5.73733	5.52041	5.34756	5.46427	5.49005	5.69901	5.68948	5.7717	5.79803	5.57369	5.44793	5.53709	5.61394	5.53055	5.41108	5.60191	5.78942	5.81067	5.72529	5.85261	5.73611	5.50486	5.39634	5.81507	5.73093	5.77108	5.55066	5.69337	5.54903	5.61369	5.59604	5.48372	5.81414	5.84462	5.45485	5.59603	5.58801	5.59168	5.40064	5.56638	5.53438	5.43781	5.39878	5.73231	5.59954	5.63804	5.66059
CDK4	6.29097	6.17752	6.23867	6.12646	5.84375	5.97936	5.9327	6.06658	6.30628	6.53185	6.3743	6.49974	6.20581	6.03779	6.19639	6.22788	6.30477	6.56945	6.40167	6.1761	6.39373	6.01458	6.08312	6.17514	6.02866	6.75824	6.69987	6.63373	6.64118	6.18029	6.33962	6.43515	6.40926	6.46149	5.88405	6.25116	6.56076	6.15942	6.37495	6.10375	6.41496	6.21417	6.47267	6.60406	6.25301	6.0658	6.1283	6.66747	6.36559
CDK6	5.72891	5.92009	5.97091	6.06372	5.93158	6.02947	5.84967	5.87345	5.67364	5.36412	5.78409	5.96196	5.33429	5.90439	6.05458	5.84416	5.43551	5.39099	5.76264	5.73522	5.63312	5.78864	5.79138	5.83106	5.86723	5.61256	5.78909	5.2312	5.6812	5.35301	5.69644	5.55444	5.78488	5.87933	5.4125	5.57547	5.91789	5.86748	5.75692	5.92612	5.79392	5.88914	5.71111	5.8426	6.2373	5.89379	5.79894	5.49788	5.61596
CDK9	5.80549	5.91089	5.78934	5.58243	5.70892	5.69102	5.77825	5.81761	5.88337	5.85033	5.87937	5.86449	5.37883	5.62088	5.76393	5.80019	5.81092	5.83784	5.91033	5.83495	5.83908	5.65694	5.58767	5.60197	5.69999	5.79173	5.94197	5.92688	5.85935	5.66903	5.32372	5.52851	5.77143	5.7509	5.87921	5.8101	5.77269	5.6597	5.61397	5.72174	5.90199	5.70195	5.93077	5.81394	5.60279	5.77543	5.87875	5.86371	5.63351
CDKN1B	7.3252	6.98767	7.08549	7.42061	7.44103	7.16086	7.65569	7.13692	7.26946	7.13106	6.73369	7.06468	7.2823	7.40691	7.24267	7.76391	6.95893	7.11127	6.91689	7.00416	7.08695	7.32206	7.2754	7.02846	6.9778	6.72937	6.84487	6.91979	6.91412	7.26343	7.05318	6.53478	7.17763	7.30505	7.29564	7.12375	7.35036	7.03696	6.66046	7.27286	7.23534	7.06072	6.93081	7.15176	7.47488	7.44476	7.05323	6.4567	7.00143
CDKN1C	5.77752	5.64202	6.08568	5.4534	5.52995	5.45394	6.02806	5.73113	6.08681	5.79173	5.43976	5.19392	5.43147	5.11849	5.45867	5.9231	5.34362	5.48869	5.87711	5.72173	5.73782	5.67145	5.63888	5.5466	5.46891	5.73656	5.39629	5.50805	5.31815	5.68223	5.09467	5.2939	5.10152	5.14604	6.11274	6.19348	5.15066	5.38944	5.53882	6.05435	5.36119	5.54317	5.85474	6.43468	5.54495	6.02397	5.28855	5.3824	5.57558
CDKN2B	4.96368	5.02414	4.95694	4.89305	5.00105	5.00152	5.04895	5.0286	4.97444	5.3992	5.43686	5.118	5.07397	5.07877	5.08969	5.19018	5.33657	5.52181	5.1007	4.91543	4.95206	4.8626	4.93176	4.94246	4.84406	5.32331	5.48878	5.15064	5.34646	5.4286	5.12785	4.86766	5.20212	4.90484	5.03794	5.08939	4.91967	5.18898	5.52897	5.14772	4.88132	5.05865	5.09718	5.06707	5.07136	5.47522	5.26913	4.94948	4.88993
CDKN2D	6.28382	6.27857	6.18861	6.38528	6.18399	6.09328	6.26323	6.31116	6.34816	6.34723	6.21509	6.46233	6.38091	5.93408	6.05234	6.43811	6.27747	6.35381	6.55574	6.29343	6.63874	6.19113	6.19909	6.18447	6.22142	6.52723	6.42476	6.44927	6.43861	6.09954	6.07171	5.66052	5.97697	6.54393	6.17702	6.03321	6.44039	6.26019	6.13891	6.19934	5.93054	6.14642	6.44698	5.72135	6.65749	6.43005	6.51751	6.16035	6.21106
CDS2	6.27158	6.49514	6.2515	5.82796	5.99646	6.09332	5.98011	6.04266	6.22828	5.95776	6.39486	6.04214	5.94481	5.91129	6.14559	5.59479	5.9549	6.23613	6.28968	6.28714	6.46279	6.35549	6.26753	6.16243	6.32109	6.03511	6.1561	6.31147	6.30677	6.29847	6.13394	6.09221	6.17732	6.2066	6.11527	6.08871	6.22823	6.20827	6.07043	6.32125	6.06149	6.20992	6.4153	5.78016	6.01796	6.78285	6.18604	5.83869	5.99395
CDV3	6.69857	6.46641	6.70211	6.41278	6.38939	6.48108	6.29196	6.76018	6.65124	6.6277	6.16691	6.49124	6.32415	6.18909	6.49706	6.22465	6.56739	6.75007	6.5055	6.60338	6.5837	6.583	6.49665	6.61308	6.43539	6.48687	6.46434	6.62342	6.64459	6.58952	6.71626	6.65764	6.51778	6.63952	6.54559	6.57247	6.51232	6.54917	6.29844	6.64181	6.52203	6.37527	6.39649	6.65905	6.21345	6.31842	6.3762	6.12463	6.65716
CDYL	5.32475	5.24771	5.13018	5.24955	5.2842	5.11005	5.09374	5.37943	5.3387	5.30447	5.01809	5.01457	5.11132	5.19695	5.12377	5.06617	5.33362	5.25523	5.32182	5.25377	5.37248	5.14905	5.13321	5.24757	5.23602	5.16485	5.13589	5.17901	5.43913	5.00069	5.04533	5.12365	5.20442	5.35952	5.09012	5.14185	5.33322	5.0976	5.15887	5.27394	5.04464	5.31048	5.21061	5.285	5.25349	5.43642	5.27595	5.23388	5.26244
CEACAM1	6.1641	5.8689	6.15902	6.29695	6.13702	5.90055	5.8641	5.854	6.18737	6.00008	5.48951	5.54242	6.1906	6.06622	5.83672	5.81109	5.85386	5.93847	5.94552	5.95818	5.94113	6.23717	6.00041	5.71646	5.7965	5.77304	5.88786	5.68088	5.51569	6.16777	5.78049	5.74202	5.36859	5.758	6.00704	6.03358	5.78087	5.87013	5.96724	5.66821	5.56067	5.85694	6.21249	5.1411	6.04694	6.29038	6.34397	5.64421	5.82221
CECR6	5.32433	5.25938	5.31308	5.18062	5.19592	5.319	5.47622	5.23049	5.46175	5.37266	5.72558	5.52916	5.74476	4.97424	5.2991	5.52077	5.40509	5.80539	5.48571	5.68559	5.50764	5.57174	5.60685	5.37868	5.62951	6.30052	6.46403	5.72329	5.95329	5.70933	6.02888	5.82874	5.92077	5.54251	5.75465	5.22312	5.51223	5.54462	5.88974	5.62815	5.5239	5.72348	5.92489	4.57346	5.52514	6.17333	5.98304	5.03674	5.51506
CENPB	6.86647	7.08896	7.0174	6.76559	6.63697	6.83131	6.90245	6.96678	7.25724	7.09837	7.41839	7.19285	6.39168	6.28255	6.83736	7.05444	7.16027	7.10732	7.31323	7.17435	7.01795	6.86461	6.76118	6.68013	6.71353	7.9224	7.44633	7.19042	7.0919	6.89919	6.72382	7.044	7.08878	7.25098	6.72651	7.0759	7.26313	6.8224	6.8453	6.9818	7.21113	6.53392	6.99245	7.25919	7.10233	6.88892	6.8224	7.14026	6.77363
CEP63	5.94931	5.79544	5.9745	5.80478	5.79664	5.86175	5.94151	5.92698	5.76652	6.16702	5.93786	6.25013	6.19334	6.17482	6.27839	6.04922	5.91104	6.21691	5.7437	5.78193	5.74658	6.21971	6.12657	5.97475	5.85756	5.93004	6.08998	6.08554	6.07814	6.70403	6.24164	6.09537	6.51144	6.21325	6.07656	6.08706	6.10079	6.02384	5.71781	6.27301	6.13502	5.97948	5.84201	5.58156	6.11464	6.34318	5.9781	5.5711	6.16233
CETP	5.27213	5.28963	5.42935	5.40016	5.29496	5.16055	5.30818	5.18219	5.31646	4.95846	5.33696	4.86732	5.06863	5.15807	5.12331	5.22169	5.98305	5.25339	5.20607	5.35013	5.36887	5.15821	5.02987	5.18464	5.25722	5.10089	5.46707	5.40763	5.2216	5.0826	5.56426	5.30419	4.85942	5.08115	5.18206	5.23401	5.27239	5.35162	5.37608	5.17121	4.95293	5.09916	5.45953	5.10151	5.1003	5.31348	5.17392	5.26455	5.21429
CFL1	8.78838	8.83579	8.73808	8.64104	8.77944	8.71837	8.70139	8.81275	8.76643	8.7243	8.81823	8.84669	8.51333	8.34393	8.73332	8.4446	8.93552	8.87867	8.82863	8.83914	8.82508	8.72242	8.72948	8.70125	8.74708	8.90362	8.87991	8.82474	8.83267	8.55596	8.77439	8.38591	8.68257	8.66615	8.62592	8.80943	8.68155	8.86343	8.74634	8.46841	8.52543	8.53825	9.10758	8.95304	8.51065	9.1157	8.84128	8.78946	8.7059
CHCHD1	5.50781	5.20906	5.27079	5.21998	5.2314	5.13832	5.26218	5.38769	5.56326	5.69798	5.12849	5.23068	5.233	5.3241	5.02388	5.26877	5.48438	5.52331	5.52201	5.39526	5.55194	5.20479	5.30399	5.41598	5.27345	5.60365	5.49281	5.55773	5.74678	5.20387	5.27881	5.43404	5.4986	5.54366	5.34649	5.27007	5.39272	5.48628	5.17638	5.26237	5.34368	5.07499	5.31276	5.26521	5.30217	5.40917	5.24505	5.51111	5.45949
CHD4	6.2028	6.72788	6.36982	6.50007	6.5158	6.56705	6.62828	6.36331	6.51809	6.28414	6.93878	6.34989	6.35571	6.54379	6.99175	6.74801	6.52148	6.63211	6.48047	6.43421	6.48573	6.50299	6.3224	6.41165	6.68187	6.70985	6.97373	6.84332	6.58292	6.67242	6.62873	6.90949	6.85482	6.52786	6.20374	6.36338	6.75033	6.94538	6.72057	6.71263	6.65914	6.68753	6.7075	6.44069	6.14877	6.59714	6.89897	6.89295	6.58124
CHD7	5.81653	5.86704	5.91702	5.99988	6.03586	5.94611	5.91788	5.78882	5.54212	5.87972	6.13294	5.93013	5.67428	6.08483	5.96562	5.75542	6.08333	5.76162	5.62807	5.82478	5.65023	6.1406	5.85645	5.86905	5.89516	5.80186	5.60569	5.71048	5.68996	6.2597	6.04689	6.05892	5.75346	5.86896	5.55001	5.74691	5.9025	6.05447	6.12955	6.08639	5.88762	6.03091	5.75792	5.68546	5.84439	6.16939	5.87401	5.61203	5.8276
CHN1	5.57324	4.79626	4.83131	5.25996	5.50509	5.06453	5.27117	5.1545	4.93148	5.2621	4.8959	4.72753	5.16471	5.75874	5.25326	5.12788	5.16222	5.08318	4.95759	4.80704	4.83263	5.07954	5.01098	5.16481	5.084	5.01896	4.85796	4.92561	4.7381	5.01204	4.9623	5.13524	4.84812	5.25039	5.31858	5.36444	4.76219	4.68311	5.06603	5.27674	5.09864	4.7393	4.99588	5.00432	5.01686	5.23873	5.12166	4.98412	5.21583
CHRNA10	5.22391	5.26632	5.14663	5.21047	5.19224	5.28129	5.09008	5.07129	5.17855	5.09099	5.24079	5.06951	5.34662	5.10323	5.10601	5.07774	5.24611	5.16814	5.31637	5.21648	5.35582	5.21739	5.38076	5.13659	5.11278	5.21146	5.10031	5.0835	5.13856	5.03274	5.34793	5.05108	5.05247	5.11044	5.07479	5.21244	5.11365	5.32392	5.21727	5.19001	5.1493	5.1863	5.27989	4.97897	5.08471	5.29245	5.18867	5.27401	4.98518
CIAO1	6.50181	6.44127	6.33058	6.45922	6.48618	6.35332	6.48677	6.46255	6.46953	6.62001	6.59956	6.34752	6.49076	6.61201	6.5017	6.45195	6.88856	6.73675	6.48381	6.67051	6.50933	6.38139	6.49271	6.51425	6.59203	6.78259	6.64422	6.81646	6.62104	6.59151	6.71164	6.65897	6.95507	6.62505	6.53673	6.46705	6.54087	6.59377	6.61973	6.47772	6.63251	6.63046	6.65408	6.62931	6.69184	6.36793	6.43529	6.38094	6.67654
CIB1	8.41078	8.0473	7.9208	8.02717	8.13838	7.88055	7.92918	8.25624	8.35226	9.02133	8.05428	7.80958	8.45689	8.21862	7.76248	8.05456	8.48842	8.60028	8.49437	8.25361	8.27029	7.96882	8.14122	7.99364	7.88287	8.41342	8.85747	8.554	8.69467	8.17812	8.23129	8.25275	8.23984	8.53813	8.22262	7.91795	8.31083	8.44244	8.00503	8.50317	8.31499	8.24512	8.47486	8.57433	8.44893	8.57433	8.24148	7.85367	8.11703
CIRBP	7.93304	7.74354	7.55254	7.60709	7.65178	7.59695	7.58527	7.93218	7.84781	7.83016	7.63523	7.36548	7.9194	7.69512	7.6592	7.48605	8.09845	7.89964	7.79445	8.15617	7.91231	7.63231	7.65898	7.58892	7.72179	7.81754	7.84565	8.37811	7.99352	7.51799	7.64344	7.60148	7.61922	7.67051	7.96156	7.74173	7.74607	7.70341	7.70288	7.57878	7.52946	7.51966	7.82575	7.91012	7.71894	7.40644	7.70116	7.55518	7.67769
CIRH1A	6.22128	5.95253	5.99471	6.25715	5.87168	5.8625	5.58209	6.17657	6.17962	6.19681	5.97365	6.09112	6.05296	5.98367	5.92901	5.75197	6.37044	6.26026	6.20441	6.14187	6.23418	5.88533	5.9745	6.14431	6.05066	6.321	6.3679	6.33598	6.22814	5.82364	6.01724	6.27574	6.30174	6.33963	5.85022	5.8759	6.3749	6.10174	6.00515	5.96685	6.32285	6.05967	6.39026	6.27974	6.14791	6.03949	6.17135	6.40881	6.2127
CKAP2	5.01848	5.05971	5.23054	5.23596	5.21381	5.14248	5.20586	5.13458	4.97423	5.21448	5.42268	5.62801	5.48198	5.50486	5.47755	5.5309	5.3996	5.33939	5.10816	5.05572	5.13096	5.07851	5.14238	5.1952	5.12758	5.30382	5.40766	5.29268	5.36299	5.47911	5.46876	5.39996	5.67324	5.61328	5.24335	5.09656	5.48409	5.11029	5.17379	5.29775	5.20739	5.27071	5.13061	5.49207	5.51221	5.31344	5.31729	5.25669	5.24411
CKAP4	6.93508	7.29657	7.1715	6.94743	6.69121	6.81287	7.11534	6.7824	6.58727	6.80877	7.44275	7.55683	6.49672	6.84907	6.76965	7.10444	6.29829	5.98647	6.92769	6.77393	6.85515	6.98426	6.82727	6.95102	7.04843	7.03351	6.50076	6.58919	6.63043	6.89276	6.92138	7.62838	6.97739	7.00575	6.84632	6.59129	7.06381	7.22506	6.60029	7.35058	6.55852	6.88306	6.84737	6.0866	7.04032	7.36929	7.50343	6.93559	6.65788
CLCC1	5.4401	5.10543	5.0885	5.10757	5.11335	5.16868	4.82924	5.55647	5.39333	5.42455	4.97936	5.12551	5.09398	5.10159	5.21612	4.8556	5.73101	5.50924	5.15371	5.32083	5.30764	5.19479	5.3171	5.34714	5.14287	5.21316	5.41113	5.47199	5.42116	5.25255	5.2351	5.30952	5.414	5.35959	5.12748	5.11059	5.37076	5.34503	5.2101	5.31121	5.17413	5.24436	5.1265	5.11286	5.20475	5.41772	5.49792	5.07039	5.28047
CLCN3	5.49243	5.44116	5.5874	5.34802	5.32178	5.4042	5.29731	5.70906	5.52206	5.5107	5.40288	5.55311	5.18866	5.2412	5.54068	5.28141	5.70479	5.60166	5.39576	5.55545	5.40924	5.52585	5.22128	5.51892	5.48348	5.29109	5.66796	5.51895	5.60275	5.44043	5.13106	5.51974	5.61515	5.30891	5.3548	5.43311	5.41099	5.6186	5.60232	5.51063	5.33996	5.51749	5.57877	5.49932	5.40146	5.56117	5.4645	5.24066	5.39474
CLDN18	4.94208	5.10483	5.00082	4.95678	4.93405	4.96612	4.94698	4.94705	4.97464	4.99875	4.93587	4.97886	4.89587	5.08445	4.95032	4.9682	4.93654	5.01632	5.00281	4.96122	5.01058	5.0511	5.07	5.02852	5.02518	4.85574	4.98307	4.92722	4.93241	5.10879	5.07597	5.06216	5.00063	4.90879	5.02922	5.01718	4.95843	4.93983	5.05595	4.87322	5.00096	4.9403	4.92013	4.95668	5.03672	4.97908	4.95586	4.96538	4.98151
CLDN23	5.33003	5.04248	5.17988	5.01755	5.40743	5.5371	5.04534	5.35396	5.5192	5.24033	4.70427	5.14094	5.04275	5.43446	5.62759	4.92929	5.11809	5.42613	5.46622	5.588	5.11004	5.46622	5.16657	4.97669	5.04243	5.8835	4.64717	5.72336	4.86549	5.41763	4.79319	4.63831	4.65517	5.42674	5.58068	5.48437	5.04774	4.79488	4.89187	5.27174	4.976	5.40593	5.42817	5.12015	5.10783	5.61511	4.98395	5.07949	5.06539
CLDND2	6.00125	5.82347	5.9606	5.78577	5.74589	6.19464	6.08245	5.93368	5.66225	5.75411	6.06967	5.82676	5.95747	5.83363	6.07016	6.20621	5.63622	6.11204	5.78607	5.45842	5.8499	5.44619	5.5651	5.33918	5.62617	5.94356	5.86734	5.77776	5.88924	5.58594	5.63081	5.60939	5.39029	5.97174	5.66645	5.4523	5.85052	5.82871	6.0598	5.88872	6.13969	6.13164	6.16026	5.87003	5.51876	5.86574	5.88577	5.56096	5.45516
CLEC1A	4.76793	5.27685	5.27601	4.87989	5.16829	5.04784	5.26596	4.91944	5.08228	5.01877	5.66872	5.48409	4.95202	5.23845	4.71041	5.36855	4.81889	5.08069	5.05124	5.03354	5.27895	4.88016	5.02979	5.00251	5.10261	5.08023	5.58074	5.28217	5.43511	4.84742	4.87446	5.07744	5.35339	5.137	4.93678	4.82754	5.26095	5.36561	5.19727	5.17726	5.05461	5.12698	5.28382	4.91507	5.10111	5.62657	5.53667	5.04395	4.98985
CLEC4D	5.51118	5.6571	5.50016	5.50943	5.97164	5.22287	6.07498	5.21339	5.32609	5.44247	5.30431	5.30242	5.20397	6.11649	5.08784	5.85769	5.04249	4.93904	5.47913	5.36357	5.91824	5.02748	5.27162	5.89901	5.81081	5.05818	5.34015	5.14399	6.3719	4.83564	4.9848	5.60619	5.45183	5.42298	5.57052	5.52437	5.44466	5.45054	5.31645	5.41832	5.40748	5.06652	5.15908	5.07793	5.44207	5.18957	5.12467	5.30712	5.50969
CLIC3	6.72734	6.39756	5.76146	7.00074	7.19897	6.74146	6.77966	6.27574	6.59766	6.31782	5.92477	5.19925	5.94042	6.57168	6.35808	6.26777	6.18494	6.09009	6.36032	6.3231	6.32517	5.90401	6.11	7.01702	6.84333	5.91197	5.98869	5.72424	5.74925	5.18158	5.29187	5.5462	5.60292	5.69106	7.10266	6.50886	5.76686	6.51867	5.659	6.07526	6.57737	6.48695	6.2802	6.5006	6.03025	6.33304	6.21902	5.34611	6.03688
CLIC4	5.68623	5.47216	5.61255	5.53279	5.69894	5.49302	5.4078	5.64178	5.66402	5.75945	5.2889	5.53408	5.04681	5.51939	5.48852	5.20727	5.5599	5.62599	5.621	5.53376	5.58642	5.30561	5.45347	5.81777	5.61725	5.48229	5.58419	5.54076	5.85317	5.07578	5.35741	5.56783	5.56593	5.59732	5.78934	5.39309	5.42779	5.4617	5.45724	5.51618	5.49516	5.44417	5.50397	5.58384	5.6468	5.32627	5.42339	5.25074	5.44228
CLIP2	4.96321	5.07724	5.12541	4.91865	4.91737	5.07843	5.09283	4.99685	5.12355	5.1374	5.78375	5.41419	5.32063	4.66061	5.32095	5.25034	5.0792	5.34161	5.23423	5.2139	5.25807	4.95073	5.03306	5.00046	4.82606	5.96606	5.601	5.6682	5.51037	4.92735	5.32016	5.58598	5.28455	5.22183	4.96976	4.90993	5.30746	5.59649	5.28495	4.95384	5.22277	5.28304	5.73252	5.26807	4.84413	5.23071	5.4679	5.09113	5.12504
CLK4	5.82789	5.53765	5.67421	5.79084	6.03652	5.60856	5.75929	5.76118	5.42413	5.77735	5.6186	5.79133	5.94062	6.18319	5.90586	5.77052	5.91083	5.89861	5.18114	5.79318	5.41932	5.73246	5.8306	5.57532	5.74076	5.26591	5.20633	5.53737	5.65689	5.95895	5.88309	5.84312	6.13793	5.6097	5.80083	5.58153	5.68985	6.01899	5.66941	5.86684	5.63981	5.7684	5.42489	5.86918	6.12497	5.61398	5.56168	5.38633	5.73583
CLN6	5.11513	5.35098	5.39533	5.14386	5.04058	5.29338	5.05553	5.28479	5.35978	5.26279	5.4808	5.50355	5.28611	5.20707	5.13553	5.22405	5.40611	5.251	5.42942	5.35022	5.44569	5.16734	5.21278	5.19375	5.25394	5.61931	5.49115	5.45167	5.49118	5.24146	5.31793	5.24495	5.26524	5.36357	5.27999	5.28094	5.49658	5.20497	5.18375	5.31229	5.15394	5.3057	5.34986	5.11551	5.09121	5.43541	5.45242	5.5894	5.22127
CLTB	6.41966	6.38952	6.32809	6.20774	6.23369	6.30306	6.23615	6.33765	6.40977	6.53253	6.62006	6.32817	6.21379	6.35005	6.43718	6.20803	6.43075	6.43222	6.57484	6.51361	6.5543	6.39041	6.28375	6.4117	6.44242	6.83493	6.49774	6.49502	6.67908	6.5227	6.37793	6.60495	6.44576	6.49409	6.43884	6.4731	6.49543	6.29863	6.34213	6.35701	6.49857	6.44361	6.45566	6.53169	6.34551	6.19373	6.47785	6.5604	6.27739
CLUAP1	6.42013	6.40209	6.63262	6.46101	6.34552	6.36508	6.43374	6.41463	6.43391	6.38057	6.35548	6.48406	6.33382	6.42442	6.56179	6.37206	6.38242	6.35688	6.31852	6.52156	6.48622	6.44075	6.50857	6.40291	6.44601	6.31114	6.3105	6.28301	6.39905	6.39995	6.28175	6.29764	6.4299	6.40029	6.42005	6.55877	6.31604	6.37361	6.3267	6.44076	6.43802	6.42564	6.48838	6.40607	6.47775	6.31232	6.35676	6.53731	6.42814
CNDP2	7.95203	8.3079	8.03144	7.90914	7.71245	7.86011	7.85084	7.67032	7.86138	7.6305	7.88673	7.68095	7.52781	7.58291	7.68932	7.79817	7.39212	7.40527	7.99941	7.72443	7.99743	7.95631	8.06173	7.93353	7.90231	7.60888	7.7533	7.42695	7.56334	7.3015	7.59874	7.49027	7.16652	7.90095	7.7784	7.55376	7.8766	7.90829	7.39338	7.87732	7.54218	7.91089	8.00135	8.16811	7.59009	7.93451	7.6769	7.66426	7.7285
CNFN	5.26039	5.36188	5.27047	5.08209	5.11099	5.37728	5.29856	5.31662	5.34305	5.32706	5.19571	5.6754	4.84694	4.94134	4.9262	5.29728	5.28632	5.27217	5.29183	5.29429	5.39001	5.25253	5.16267	5.08422	4.97702	5.3186	5.61333	5.33181	5.21965	4.97424	5.11883	4.94546	4.67971	5.07191	5.53867	5.37906	4.95495	5.15601	5.1556	5.06433	5.54877	5.16159	5.27569	5.15899	5.0347	5.29195	5.09216	5.72412	5.31369
CNGB1	5.26647	5.36896	5.24501	5.26895	5.3705	5.26567	5.13096	5.34962	5.24246	5.1566	5.35888	5.17348	5.0535	5.07135	5.35985	5.34628	5.24566	5.29204	5.22903	5.32751	5.32629	5.26236	5.18804	5.3619	5.24025	5.21811	5.284	5.25221	5.26058	5.27909	5.40914	5.03895	5.19373	5.19806	5.42931	5.18849	5.17038	5.2111	5.31919	5.13464	5.19116	5.18325	5.32886	5.14702	5.18828	5.27183	5.33492	5.44946	5.21028
CNIH2	5.07358	5.06594	5.0174	5.06451	5.06857	5.13218	5.0648	5.0477	5.06612	4.90952	5.06112	5.13328	5.05527	5.20352	4.9654	4.86963	4.91232	5.0516	5.22946	5.12411	5.07082	5.26255	5.15954	5.14903	5.13921	4.93537	5.14255	5.13278	4.97844	5.16172	5.14084	4.90761	4.9474	5.08864	4.8863	5.07316	5.19286	5.01559	5.13035	5.16999	5.04838	5.07623	5.05248	4.97989	5.01502	5.09213	5.29429	5.06099	5.04257
CNN3	5.54543	5.22785	5.34349	5.28693	5.1783	5.38256	5.05502	5.27578	5.1394	5.1422	5.15707	5.05379	5.13267	4.96669	5.32922	5.16045	5.37453	5.02443	5.15058	5.20554	4.89726	5.32419	5.40451	4.94777	5.23545	5.30608	4.98995	5.32827	5.01513	5.46287	5.01118	5.33213	5.03066	5.0421	5.33854	5.42554	5.17571	5.05703	5.13023	5.22704	5.23457	5.24008	5.10676	5.17192	5.56657	5.28825	5.16334	5.26686	5.0284
CNOT2	6.77746	6.49883	6.55368	6.82676	6.71686	6.65079	6.88263	6.73522	6.57633	6.51937	6.42791	6.78812	7.04135	6.67072	6.59828	6.53922	6.53483	6.66508	6.35622	6.82324	6.50945	6.705	7.05065	6.70542	6.68896	6.33786	6.30546	6.61608	6.44405	6.70798	6.67369	6.6404	6.86593	6.6519	6.74328	6.55594	6.71618	6.65366	6.57514	6.57629	6.62086	6.57315	6.86265	6.51419	6.53176	6.98099	6.8236	6.70377	6.64935
CNOT3	5.56984	5.57437	5.53352	5.37816	5.62598	5.64416	5.56319	5.96377	5.87157	5.86914	5.69006	5.46909	5.39873	5.25124	5.56089	5.58985	6.13849	5.72201	5.7785	5.91669	5.64897	5.59727	5.49877	5.55824	5.62129	6.38694	6.064	5.82808	5.65183	5.42938	5.52073	5.4608	5.73278	6.02147	5.48372	5.60037	5.84426	5.76359	5.32496	5.56707	5.52811	6.23381	5.83953	5.54028	5.15184	5.55011	5.79043	5.86581	5.94547
COL9A2	5.32062	5.39629	5.3801	5.3026	5.51521	5.47109	5.48943	5.49463	5.34365	5.04048	5.32058	5.29026	5.56103	5.54378	5.44683	5.51094	5.32235	5.31067	5.23319	5.27454	5.11155	5.23862	5.31776	5.31879	5.33067	5.3894	5.18731	5.01416	5.03058	4.80171	5.13634	5.32758	5.29498	5.17392	5.37378	5.473	5.32773	5.1373	5.34607	5.21381	5.14187	5.66939	5.41022	5.52638	5.13144	5.47535	5.17252	5.67953	5.2371
COLQ	5.84957	5.48881	5.56074	5.58331	5.70903	5.70463	5.72615	5.86947	5.76808	5.67109	4.98816	4.93321	5.12412	5.36861	5.29161	5.49435	5.7657	5.28535	5.7591	6.07261	5.17062	5.75762	5.46009	5.55519	5.69483	5.21349	5.32748	5.91241	4.75378	4.83656	4.6962	4.72589	5.26961	5.3325	5.64206	5.62146	5.40443	5.43631	5.20056	5.30547	5.68841	5.53885	5.54581	5.57315	5.06022	5.91224	5.60746	4.98537	5.47042
COMT	6.06389	6.14364	6.03404	5.74954	5.822	5.99071	6.05447	6.00752	6.02266	6.22132	6.2881	6.21008	5.87452	5.78313	5.93983	6.17005	6.09768	5.93387	6.15279	5.99883	6.22245	5.85409	5.94066	5.99373	5.91308	6.2476	6.2276	6.29615	6.36338	5.87615	6.01013	5.87653	5.92189	5.96294	6.02241	6.10907	6.02858	6.09769	6.01049	6.2156	6.04387	5.89765	5.99516	6.23517	5.93262	5.98039	5.94128	5.58939	5.90471
COPA	7.48509	7.23158	7.1721	7.29613	7.20949	7.23449	7.10187	7.45869	7.49831	7.60256	7.0571	7.08038	7.15311	7.2229	7.40438	6.91235	7.46415	7.55145	7.4686	7.40455	7.35701	7.23881	7.27829	7.35559	7.41786	7.43296	7.60203	7.67764	7.37606	7.40963	7.31482	7.39016	7.33901	7.43708	7.35836	7.17986	7.2191	7.55447	7.28001	7.26063	7.15661	7.53399	7.69042	7.47652	7.23043	7.39155	7.45056	7.41765	7.30532
COPE	6.95623	6.93294	6.78451	6.42812	6.73194	6.70023	6.84972	7.02783	7.07438	7.01415	7.05598	6.69806	6.55625	6.65137	6.75579	6.76964	7.03703	6.93664	7.16533	6.90351	7.08439	6.82758	6.66634	6.76723	6.95114	7.14544	7.15477	6.99139	7.11747	6.84851	6.70912	6.83038	6.69525	6.8917	6.97819	6.62638	6.97153	6.91305	6.85675	6.89421	6.80365	6.84862	7.00944	6.58622	6.27242	6.47123	6.89961	7.22778	7.05725
COPS6	5.87788	5.72672	5.73575	5.85215	5.49434	5.60066	5.83563	5.69414	5.91357	6.11617	5.76892	6.00504	5.661	5.54017	5.88875	5.97231	5.97535	6.08577	5.87557	5.62955	5.90628	5.74076	5.76361	5.6532	5.64298	6.10457	6.33558	6.00309	6.08112	5.88411	5.69888	5.70336	5.99252	6.1056	5.86131	5.6165	6.01918	5.85308	5.59434	5.93827	5.96705	5.91457	6.02389	5.60877	5.61951	6.05283	5.84365	6.07028	6.00652
COPS7A	6.49629	6.59717	6.45947	6.19582	6.32936	6.33874	6.29054	6.67777	6.77992	6.83478	6.58725	6.50026	6.62182	6.40476	6.54922	6.33676	6.73728	6.70402	6.85551	6.65143	6.6815	6.50583	6.3681	6.52691	6.57869	6.9102	6.85926	6.82895	6.75815	6.49843	6.48687	6.46849	6.57747	6.54645	6.70783	6.60802	6.45681	6.52194	6.60733	6.73819	6.42269	6.43406	6.90109	6.64815	6.41563	6.97495	6.65903	6.61331	6.49592
COPS8	5.62603	5.39768	5.39853	5.48098	5.43272	5.33646	5.2718	5.67328	5.61785	5.69375	5.37489	5.53425	5.424	5.40775	5.35468	5.40575	5.69291	5.77405	5.4896	5.53289	5.49971	5.44457	5.37181	5.42182	5.36042	5.55782	5.56424	5.58915	5.7015	5.5065	5.49748	5.59304	5.75582	5.50898	5.57122	5.64585	5.3203	5.51748	5.47826	5.54293	5.52704	5.39897	5.39666	5.72628	5.61258	5.4584	5.24491	5.36595	5.56577
CORO1C	6.22172	6.27731	6.3652	5.96234	5.90656	6.24061	5.99165	6.3038	6.28541	6.49777	6.50178	6.63502	6.22386	5.84142	6.433	6.02406	6.69759	6.54788	6.32705	6.34158	6.36163	6.04812	5.92464	6.16769	6.14424	6.47381	6.56788	6.57297	6.65205	6.14555	6.16873	6.41581	6.42132	6.49487	6.18398	6.0496	6.58127	6.34295	6.1198	6.52196	5.88417	6.12486	6.22178	6.28633	5.86603	6.46977	5.98594	6.22202	6.23191
CORO7	6.24045	7.02786	6.46354	5.88396	6.30534	6.59328	6.52433	6.35416	6.2295	6.4119	6.90421	6.45106	6.68849	6.47152	6.01271	6.68635	6.28211	6.32499	6.47287	6.60578	6.38284	6.4235	6.66421	6.26253	6.27091	6.79696	6.64005	6.37698	6.09321	6.2298	6.90596	6.21587	6.35779	6.33881	6.23006	6.67889	6.21424	6.68593	6.52063	6.29811	6.36853	7.15216	6.53033	6.39288	5.97207	6.71251	6.64994	7.03658	6.47788
COTL1	6.38316	6.33749	6.30817	6.03446	5.81082	6.2002	6.1856	6.25858	6.51463	6.66814	6.65515	6.60423	6.65985	6.13504	6.41257	6.32072	6.36346	6.65043	6.60678	6.45817	6.47614	6.33737	6.18457	6.10438	6.23542	7.18597	7.1845	6.49553	6.80913	6.61386	6.12725	6.73248	6.65943	6.66305	6.90062	6.04638	6.35007	6.65286	6.09475	6.27842	6.32316	6.18568	6.45466	6.0948	6.3223	6.47611	6.46109	6.69745	6.41957
COX10	5.99966	6.00399	5.93401	5.85567	5.95881	5.81601	5.97028	5.91918	6.02157	5.88597	5.67427	5.72043	5.58476	5.82118	5.82988	5.69981	5.80047	5.76772	6.15003	5.97581	6.18241	5.87889	5.84031	5.92498	5.98386	5.89499	5.7341	5.59355	5.82103	5.55933	5.39105	5.66479	5.83319	6.0198	5.60241	5.82284	5.96907	5.88363	5.73142	5.97079	6.02798	5.68542	6.04352	6.06051	5.93689	5.65789	5.86182	5.85603	5.76832
CPA3	5.72462	5.52426	5.27812	5.79718	5.6711	5.44391	5.66564	5.07285	5.21922	5.67591	5.55471	5.3307	5.94043	5.73749	5.42517	5.75419	5.37319	4.9	5.28198	5.33707	6.03587	5.71585	5.74053	5.49417	5.51831	5.10687	5.2249	5.29912	6.88681	5.74431	5.72123	5.33796	5.10796	5.44358	5.52859	5.47441	5.45606	5.4897	5.84309	5.43677	5.86233	5.80667	5.67841	4.99149	5.57206	5.45062	5.34816	4.92927	5.48142
CPNE5	4.92835	5.51425	5.3777	5.47243	5.29432	5.37417	5.15981	5.5214	5.42426	5.16014	5.45745	4.86137	5.35899	5.3292	5.18527	4.88833	5.25492	5.41153	5.21163	5.04677	5.16734	5.0107	5.42697	5.25027	4.99093	5.33618	5.09817	5.1681	5.0132	4.84621	5.3797	5.38889	4.96295	5.23906	5.13723	5.23979	5.20067	5.29923	5.23036	5.00229	5.38765	5.2331	5.85162	5.08479	4.76102	4.86132	5.23445	5.48325	5.37911
CPSF4	6.00803	6.0772	5.89447	5.84472	5.86974	5.8013	5.95273	5.97137	5.95747	6.02074	5.95651	5.86466	5.79154	5.75793	5.89541	5.82758	5.96363	5.98064	6.10544	6.10623	6.13655	5.87883	5.97949	5.89483	5.91467	6.15707	6.08972	6.14151	5.99789	5.90407	5.9261	5.80196	6.01629	6.0469	5.89259	5.93426	6.13923	5.88294	5.80019	5.98027	6.04147	5.99683	6.00668	6.08834	6.0151	6.15857	6.00506	6.09773	5.81693
CRAT	5.5267	5.68166	5.35419	5.538	5.26867	5.40352	5.47906	5.30813	5.69835	5.34011	5.45278	5.24335	5.07977	4.89588	5.11172	5.38474	5.05837	5.41539	5.61222	5.4725	5.59685	5.36182	5.44329	5.49807	5.4556	5.53029	5.42239	5.60897	5.19538	5.20591	5.40254	5.23187	5.07485	5.15289	5.39465	5.51429	5.19104	5.49734	5.50295	5.08356	5.19282	5.58228	5.48154	5.1833	5.22622	5.20936	5.52261	5.21592	5.17862
CRBN	6.54122	6.47801	6.5787	6.68861	6.88012	6.51182	7.09408	6.64432	6.52904	6.58188	6.61049	6.72963	6.7052	6.92474	6.91923	7.16009	6.74505	6.88173	6.31732	6.67369	6.31084	6.69751	6.41529	6.58471	6.55451	6.25559	6.22325	6.455	6.78507	6.96695	6.72982	6.52833	7.06203	6.53395	6.76291	6.92879	6.34154	6.56989	6.82782	6.77999	6.8908	6.41432	6.4243	6.9365	7.07356	6.51446	6.36661	6.3048	6.73714
CREB5	6.11981	6.28766	6.25716	6.03853	6.21365	6.08401	6.01465	5.77574	5.76755	5.76734	6.11205	6.01192	6.00639	6.41338	6.05304	5.85753	5.70397	5.43821	5.7472	6.043	6.03653	6.17209	6.4411	6.1569	6.15165	5.75257	5.77877	5.8515	5.84314	5.79504	6.39761	6.03892	6.07303	5.84947	6.38194	5.88	5.81169	5.97251	6.14942	6.13045	6.04383	6.04608	6.20504	5.11193	6.01258	5.99104	6.17996	6.10416	6.03777
CRLF3	6.94236	6.85628	6.95739	6.85846	6.82423	6.81814	6.90778	6.81473	6.80987	6.53986	6.26279	6.79924	6.42034	6.58338	6.65646	6.98883	6.15141	6.30171	6.6966	6.73887	6.77531	6.79751	6.81264	6.78091	6.68273	6.22967	6.11246	6.16611	6.42905	6.40087	6.50941	6.36693	6.50993	6.94408	6.60866	6.7447	6.63582	6.29436	6.50755	6.76171	6.66306	6.56551	6.52951	6.86424	6.96328	6.48461	6.61258	5.98383	6.66645
CRTAP	5.64898	5.59775	5.61921	5.50565	5.24399	5.40866	5.73956	5.61215	5.65134	5.77523	5.63244	5.75722	5.41599	5.25016	5.31942	5.80241	5.6142	5.70014	5.69896	5.68042	5.74798	5.63376	5.5556	5.50138	5.47331	5.75741	5.90745	5.75306	5.76952	5.64414	5.658	5.53488	5.62883	5.48327	5.78422	5.74609	5.38034	5.58171	5.69793	5.60714	5.52211	5.53923	5.73508	5.67575	5.48798	5.08159	5.55105	5.50677	5.64332
CRTC2	5.64165	5.65212	5.51391	5.77142	5.57595	5.43076	6.04574	5.75198	5.7451	5.42688	5.39516	5.45769	5.8807	5.70037	5.42375	5.94761	5.54761	5.37289	5.72595	5.90863	5.7623	5.64756	5.90245	5.62305	5.92271	5.8882	5.77883	5.45132	5.56189	5.57403	5.64781	5.62614	5.49756	5.9501	5.51344	5.63375	5.80398	5.59429	5.47304	5.36177	5.38201	5.8098	5.71543	5.4678	5.32567	5.28423	5.84507	5.77755	5.78069
CRYZ	6.07862	5.39025	6.16986	5.87029	5.78712	5.52375	5.92632	6.08939	5.40806	6.37843	5.0751	6.53372	5.90241	5.98558	5.49285	6.02012	6.23194	5.37405	5.39543	5.48922	5.96009	5.47063	5.63733	6.28632	5.83464	5.1583	5.30322	5.62347	6.70303	5.24553	5.78127	7.15295	6.23964	5.75152	5.67787	5.49326	5.95071	6.00375	6.16473	5.94613	6.16338	5.68245	5.64308	6.35605	6.43516	5.86589	5.45862	4.90493	6.04728
CSE1L	5.83007	5.76582	5.85576	6.14882	5.94191	5.9052	5.90462	5.89933	5.76776	5.96975	6.11909	6.28471	6.22175	6.19603	6.1957	6.15071	5.94982	6.12566	5.74753	5.84858	5.80554	5.87324	5.93201	5.90792	5.85893	5.78829	5.8496	5.94849	6.03883	6.16462	6.3415	6.2009	6.31051	6.28233	5.81875	5.82462	6.21905	5.98186	5.83594	6.1686	6.08476	5.91731	5.83933	6.23839	5.87384	5.98811	5.90309	6.18159	6.17457
CSF1R	7.65801	8.08889	7.69299	7.03839	7.37222	7.71381	8.40266	7.69514	7.88884	8.02982	8.31967	7.71288	7.65685	7.31923	7.29297	8.65854	8.13437	8.11063	8.21984	7.77062	7.50919	7.76961	7.96535	7.34651	7.3895	8.32116	8.57891	8.11958	7.46046	8.10631	8.08805	7.07457	7.19988	7.99082	7.38263	7.82155	8.09259	7.98459	7.61363	7.93832	7.3874	7.62253	8.11886	8.06183	8.00042	8.25623	7.97912	7.78798	7.46911
CSF3R	8.05022	8.08369	8.09187	8.16941	8.04444	7.83151	8.29518	8.21651	8.46558	8.16693	8.15616	8.06047	8.41907	7.89645	7.24966	8.26503	8.34989	8.8431	8.09259	8.31692	8.01994	8.37611	7.86524	7.63948	8.03842	8.14959	8.29072	8.46457	7.81453	8.56432	7.54901	7.1661	7.74683	8.01081	8.17203	8.14907	7.93561	8.10244	8.14457	8.22394	8.03577	8.3632	8.29548	6.84848	8.26783	8.11146	8.68778	7.91874	7.75305
CSNK1E	5.50623	5.5134	5.47373	5.84199	5.68121	5.65463	5.53	5.58314	5.6175	5.52493	5.567	5.69508	5.81281	5.7112	5.67717	5.5567	5.76217	5.74508	5.60182	5.59684	5.56984	5.61283	5.77391	5.61796	5.56396	5.71763	5.62901	5.71604	5.5703	5.68718	5.70576	5.82185	5.21081	5.67723	5.66604	5.67565	5.67727	5.61774	5.46571	5.59856	5.77365	5.71037	5.67439	5.60611	5.54112	5.52792	5.70331	5.79737	5.58676
CSTF2	5.92349	5.48199	5.61985	5.82126	5.42926	5.46401	5.36338	5.83074	5.92349	6.32293	5.523	5.66064	5.49493	5.31524	5.59638	5.44444	5.94942	6.09527	5.90326	5.72323	5.64967	5.5619	5.54823	5.61233	5.38507	5.89109	5.93304	6.08756	5.84182	5.43948	5.63405	5.5784	5.78686	5.93284	5.46872	5.47602	6.01917	5.8369	5.43679	5.73457	5.69699	5.83603	6.09527	6.08715	5.33215	5.81526	5.70786	5.63997	5.7752
CTDP1	5.41131	5.52046	5.19331	5.28015	5.37273	5.28052	5.29885	5.59451	5.54691	5.45991	5.21393	5.26734	5.22359	5.24166	5.20413	5.18904	5.41915	5.45101	5.50185	5.52011	5.55814	5.34118	5.41711	5.26654	5.34049	5.50348	5.50887	5.51073	5.44395	5.20876	5.38977	4.86494	5.44556	5.50586	5.27513	5.34041	5.4898	5.39631	5.16758	5.35154	5.30597	5.48218	5.41459	5.24066	5.05982	5.3972	5.54779	5.37612	5.33304
CTF1	5.08608	5.28185	5.02706	5.07176	5.10353	5.13104	5.05447	5.27303	4.89342	5.08531	5.05576	4.93264	4.95319	5.23657	4.82231	5.05907	5.12295	4.70507	5.30419	5.16386	5.07367	5.18323	5.16664	5.2654	5.38115	5.18845	5.20447	5.30533	5.13534	5.16649	5.07325	5.07671	4.99069	4.96699	5.18472	5.29728	4.9015	5.10678	5.18666	5.19601	5.20101	5.01549	5.09897	5.13896	5.1985	5.06949	5.18094	4.99643	5.02783
CTH	5.05796	4.76928	4.84141	4.83591	4.91457	4.97249	4.84337	4.85394	4.96651	5.35597	4.5015	4.9472	4.82152	4.8408	5.05866	4.8486	5.21347	5.17909	4.95542	4.98534	5.06677	4.88666	4.71935	4.8791	5.06396	5.15827	5.4187	5.38865	5.22607	4.98991	4.54058	5.06788	5.42101	4.95395	4.92745	4.68737	4.95192	5.39895	5.02003	4.87972	4.93467	5.10729	4.88157	5.03994	5.08493	4.89988	4.60656	5.09598	4.97041
CTLA4	5.63261	5.17781	5.35691	5.70175	5.62203	5.34298	5.44321	5.10189	5.25287	5.82536	5.08874	5.50565	5.35092	5.93225	5.35479	5.50738	5.01379	5.1533	5.16192	5.06541	5.18033	5.15411	5.12078	5.07153	5.04247	5.05891	5.18733	5.03226	5.00052	5.07216	5.09467	4.98777	4.97575	5.17302	5.2421	5.27616	5.07433	5.20994	5.59391	5.27912	5.33264	5.21609	5.22879	5.37944	5.39959	5.23738	5.1372	5.04387	5.26439
CTSD	6.15931	6.71547	6.81971	6.48126	6.20986	6.59754	6.25931	6.45116	6.48754	6.36644	6.95518	7.08995	6.92269	6.11057	6.79769	6.41676	6.52155	6.42818	6.46643	6.8697	6.4017	6.61959	6.44787	6.11815	6.38136	6.75553	6.48961	6.70796	6.27165	7.02635	6.92408	6.54437	6.13511	6.17075	6.55128	7.10134	6.07637	6.43866	6.98556	6.46558	5.81614	7.09678	6.6556	6.43392	5.65393	6.06415	6.51877	6.83934	6.71577
CTSK	5.01891	4.98055	4.83657	5.47224	5.75743	5.21602	5.66644	5.02094	5.30382	5.10674	4.65315	4.52466	5.56211	6.0603	5.34811	5.82516	4.95528	5.43706	5.04299	5.40677	5.4629	4.74792	5.41527	5.24313	5.48328	4.94761	5.80935	5.80545	5.58139	4.71224	5.86376	5.49211	6.04066	5.0314	4.86557	5.41171	5.38105	5.18018	6.17385	5.48137	5.18708	5.28521	5.03543	4.98411	5.43961	5.76842	5.36795	5.22961	5.35326
CTSO	6.14872	6.39366	6.18052	6.08813	6.15176	6.12335	6.32449	6.4189	6.0415	5.95845	6.08872	5.74033	5.89097	6.11365	6.1062	5.87707	6.11123	5.78197	6.06871	6.0701	5.94118	6.44369	5.80816	6.05984	6.32449	5.67524	5.63826	5.62471	5.75904	6.29106	5.48354	5.70775	5.87816	5.78247	6.16066	6.3778	5.62715	5.85592	6.27516	5.66011	5.74009	6.01719	5.97532	6.47487	5.99512	6.02245	5.57873	5.86906	6.1246
CTSW	6.55246	6.76072	6.37583	6.48252	6.59716	6.29073	6.98712	6.13929	6.35172	5.84481	6.12893	6.54366	6.11779	6.3969	6.04116	7.05923	6.11365	5.63022	6.63284	6.12719	6.77949	6.03449	6.45516	6.13244	6.09904	6.20489	6.306	5.92094	6.32277	5.74779	5.85974	5.79303	5.94083	6.20169	6.20551	6.36147	6.31764	6.00515	6.53782	6.55369	6.11263	6.4361	6.45167	6.69706	5.72948	6.43335	6.32322	6.51995	6.23148
CUL1	6.24092	6.15076	6.1988	6.11422	6.21213	6.20857	6.10401	6.21128	6.18885	5.93688	5.8506	5.82341	5.93389	6.05269	5.95909	5.83413	5.86062	5.91806	6.07805	6.23428	6.08148	6.11135	6.19334	6.13284	6.24936	5.80574	5.71189	5.9286	5.94631	5.78014	5.88065	5.68248	5.8479	6.18118	5.8384	5.81237	6.15247	6.18856	5.90157	6.05676	5.81465	5.87103	6.01406	6.04463	5.74486	6.0739	6.22039	6.0461	6.04067
CUL4B	5.29746	5.19585	5.41236	5.37314	5.36263	5.28887	5.4757	5.56492	5.31617	5.43128	5.21018	5.4578	5.46116	5.38534	5.60194	5.50156	5.70519	5.62666	5.30766	5.34156	5.26364	5.27588	5.32044	5.31497	5.37278	5.42709	5.56749	5.48618	5.51032	5.49346	5.59668	5.52731	5.68578	5.37554	5.49258	5.25506	5.35933	5.70572	5.36633	5.51399	5.47599	5.3635	5.31156	5.23415	5.51978	5.4384	5.49085	5.39415	5.41932
CUTC	6.2138	5.83646	6.04317	6.23761	5.92195	5.64851	6.03741	5.95472	6.03557	6.33724	5.82812	6.13489	6.05445	6.13345	5.60748	6.26285	6.23419	6.31597	6.03802	6.19761	6.01955	5.86708	6.04849	5.97903	5.89821	6.23506	6.10922	6.27863	6.37875	6.13914	6.16498	6.02066	6.29428	6.174	5.9706	6.2209	6.15083	5.92207	6.01526	6.06028	6.36117	5.95927	5.95745	6.17187	6.11506	5.94282	5.7824	6.0723	6.22372
CWF19L1	7.36354	7.5012	7.14262	7.11304	7.28183	7.28637	6.92322	7.55421	7.31114	7.27089	6.97225	6.98391	6.64652	7.01934	7.01639	6.79794	7.16693	6.93885	7.58653	7.47421	7.56569	7.02111	6.62466	7.29578	7.52616	7.12859	7.15628	7.22922	7.14732	6.73439	6.31047	6.82609	6.70924	7.50099	6.94093	7.00381	7.45012	7.05635	6.73196	7.00566	7.21369	7.05065	7.24643	7.55884	7.36502	7.28761	7.10525	7.25206	6.92069
CX3CR1	7.39501	7.30931	7.11127	7.2334	7.35222	7.40624	7.99329	7.03211	7.27481	6.80566	7.13195	6.80583	6.8872	7.10911	7.89003	8.24902	6.47611	7.11946	7.1746	7.24308	6.99272	7.10688	7.14016	6.82948	6.89093	6.82578	7.30979	7.15396	7.16763	6.85368	6.87761	6.40444	7.17953	7.14335	7.11474	7.24689	6.94729	7.28334	7.15645	7.3366	6.69057	7.56529	7.43109	7.75151	6.97803	7.85551	7.01119	6.61752	7.25402
CXCR3	6.15653	5.96348	5.80769	6.42236	5.67948	5.85147	6.00651	5.81217	5.73286	5.86375	5.86663	5.81722	5.72436	5.70339	6.0424	5.86815	5.59506	5.56059	5.8868	5.70204	5.92493	5.7014	5.74802	5.56007	5.66103	5.6117	5.70705	5.72116	5.59318	5.65102	5.55108	5.50447	4.70031	5.59208	5.93003	5.82489	5.68246	5.50517	5.97492	5.89005	5.75055	5.70062	5.99479	5.4902	5.57954	5.05501	6.07313	5.93731	5.84
CXCR4	6.20417	6.09637	5.89899	6.4621	6.46488	5.84323	7.19771	5.66131	5.89605	6.65745	6.65219	6.49315	6.60895	6.52324	6.0201	7.52432	6.37911	6.80501	5.93099	5.7375	6.17512	5.90448	5.97618	5.77592	5.79644	6.77185	7.09468	6.6631	6.70263	6.169	6.40162	6.00809	6.36788	6.37385	6.45972	6.16656	6.21873	6.26757	6.52158	6.33934	6.21764	6.29598	6.30158	5.66799	6.67385	6.06378	6.49652	5.63668	6.42263
CXCR6	5.63672	5.39365	5.34696	5.63961	5.47856	5.44095	5.5212	5.24133	5.29464	5.47023	5.08074	5.16604	5.33661	5.49174	5.40427	5.72245	4.9525	5.23636	5.41392	5.0072	5.3337	5.2805	5.24542	5.09141	5.22592	5.21444	5.26929	4.89742	5.23126	5.15498	5.08627	4.92739	4.60792	4.99583	5.39747	5.23785	5.0856	5.30448	5.60121	5.48515	5.893	5.01768	5.26903	5.44982	5.30588	5.27615	5.52531	4.86236	5.29616
CXXC5	6.3349	6.52971	6.22687	6.15172	6.50623	6.51162	6.79743	6.32596	6.47221	6.63618	7.13784	6.57744	6.28184	6.90916	6.9895	6.78854	6.75179	6.87352	6.45467	6.51914	6.35502	6.68105	6.49202	6.39875	6.51944	7.0072	6.62307	6.92221	6.13331	7.16966	6.87759	6.80906	6.74248	6.3107	6.62979	6.57024	6.30595	6.93688	6.99717	6.46994	6.96993	6.78318	6.81966	7.16474	6.59515	6.70362	6.36468	6.52876	6.78567
CYB5R1	6.15634	6.38183	6.40432	6.21497	6.20434	6.3162	6.32366	6.14776	6.25708	6.38443	6.75405	6.46888	6.22998	6.16116	6.21148	6.51513	6.30666	6.56106	6.37577	6.13234	6.58421	6.2161	6.19918	6.32661	6.4017	6.50284	6.70364	6.67327	6.78786	6.40427	6.26376	6.57469	6.61509	6.34747	6.53271	6.57374	6.13553	6.33283	6.39501	6.07906	6.11999	6.39645	6.34714	6.424	6.22001	6.17711	6.18969	6.25721	6.27031
CYB5R2	5.05152	5.16892	5.1478	4.83289	5.04929	5.07542	5.19902	4.87263	5.27395	4.99436	4.81731	5.11931	4.61998	4.82003	4.95402	5.28923	4.65002	4.96528	5.27159	5.06438	5.34672	5.11906	5.13239	5.19622	5.22379	4.94443	4.90917	4.94873	5.00963	4.88833	4.87928	5.11379	4.9583	4.82901	4.93344	5.02512	5.05145	5.37532	4.95165	4.94104	5.06848	5.07239	4.84775	4.91434	5.03834	5.08716	5.10269	5.1443	4.85441
CYB5R4	6.99312	6.69564	7.18668	6.78752	6.84991	6.94396	6.8035	7.11175	6.9062	6.74165	6.45159	6.81691	6.6064	6.91732	6.96319	6.4871	6.80271	6.81603	6.53045	6.86504	6.61778	6.98042	6.76378	7.15871	7.1025	6.19223	6.31401	6.61569	6.75694	7.18564	6.39966	6.80793	6.86374	7.09207	6.55971	6.66718	6.91986	7.04573	6.46875	6.97958	6.76814	6.59105	6.56538	6.32907	6.95755	6.75525	6.76814	6.2995	6.61544
CYBA	8.95677	9.11287	9.14491	8.96003	8.95222	8.95734	8.97177	9.07172	9.10431	9.06097	8.7854	8.98208	8.70312	8.76284	8.78343	8.93136	9.37428	9.21945	9.25188	9.35514	9.19207	8.94931	8.73976	8.97451	8.95927	9.11058	9.06078	9.20039	9.09674	9.27318	9.0234	8.81353	8.6698	8.97871	9.39126	9.2307	8.70916	8.93969	8.83576	8.9579	8.69304	9.1159	9.1159	8.78891	8.50017	8.71656	8.88701	8.84668	8.99482
CYFIP2	6.92409	6.99563	6.67197	7.28571	7.03641	6.93415	7.06091	7.14079	6.72912	6.37698	6.70541	6.72872	6.68583	6.87991	6.97593	7.0765	7.49691	6.53738	6.66632	6.8674	6.64279	6.98369	6.91535	6.6959	6.83355	6.72618	6.73147	6.79297	6.22632	6.77889	6.78129	6.40682	6.74035	6.92814	6.4943	6.45604	7.15422	7.04045	6.84885	6.89346	6.78794	6.87716	7.00768	6.93829	6.85038	6.99725	6.96832	6.78279	6.78692
CYP20A1	5.55809	5.41569	5.68663	5.26661	5.3554	5.33964	5.46065	5.52769	5.54206	5.7044	5.48534	5.6254	5.06463	5.49694	5.57088	5.59474	5.66578	5.61486	5.44261	5.34412	5.5715	5.4173	5.38162	5.43112	5.31822	5.46837	5.65807	5.57814	5.69126	5.55141	5.34291	5.34001	5.66347	5.42813	5.4804	5.5044	5.36637	5.77878	5.37304	5.52514	5.59987	5.513	5.50287	5.79266	5.49384	5.20175	5.34833	5.2326	5.54705
CYP27A1	6.21247	6.35777	6.23768	6.10159	5.51202	6.12308	5.33255	6.05874	6.3285	6.84986	6.72193	6.60144	6.76391	6.25723	6.62824	5.82312	6.76381	6.70436	6.48096	6.26911	6.43326	6.4305	6.05587	6.12836	6.16047	6.85566	6.93249	6.74425	6.65668	6.96459	6.52578	6.74865	6.69104	5.95314	6.82477	7.00699	6.07205	6.0968	6.56144	6.54434	6.05628	6.13796	6.53504	5.25203	5.60947	7.0236	7.09054	6.78123	6.46391
CYP4F3	5.97679	6.123	5.71889	5.98653	6.34071	5.98433	5.90073	5.92735	5.74912	6.00112	5.82068	6.13944	5.85494	6.12981	6.0327	6.33251	5.88784	6.1198	6.1235	6.00161	6.05763	6.33541	6.43464	5.91919	6.59212	5.79468	5.64621	6.2803	6.00473	6.0749	5.81604	6.21148	6.03327	6.00549	6.16682	5.91397	5.9348	6.27241	5.96637	6.20589	5.88231	6.02705	6.18729	5.30821	5.99037	6.31607	6.41623	5.67301	5.79228
CYTL1	5.25297	4.79497	4.848	4.4483	4.79089	4.71061	4.31306	4.68042	4.84591	6.15373	4.91892	4.92879	4.98354	5.00823	4.66092	4.18021	4.74668	4.84406	5.18323	5.07248	4.94251	5.03455	4.67465	4.67667	4.82218	5.81463	4.96525	6.24599	5.37913	5.33579	4.93627	4.8311	5.31779	4.91942	4.45739	4.72844	5.22164	5.34478	5.24975	4.86934	5.19789	4.95215	4.88246	5.36823	4.71672	4.84463	4.75502	4.67899	5.08573
DAAM1	5.38968	5.36756	5.42049	5.55747	5.59582	5.52761	5.48981	5.28136	5.27737	5.41594	5.33456	5.37772	5.90468	5.66167	5.75986	5.5534	5.48859	5.38108	5.32317	5.61536	5.3249	5.4634	5.54324	5.55704	5.49795	5.32477	5.44602	5.59859	5.48457	5.62022	5.61329	5.82339	5.83299	5.45674	5.34006	5.44392	5.47681	5.61545	5.72608	5.39797	5.68049	5.59772	5.26089	5.61724	5.44049	5.54424	5.43745	5.42843	5.85647
DAP	6.26262	6.13291	6.09065	5.9788	5.94142	5.80334	5.82669	6.25359	6.30816	6.3871	6.19186	6.2214	6.26114	6.08399	5.59999	5.61165	6.32075	6.21508	6.37415	6.26398	6.13633	6.26713	5.88667	6.08823	6.1139	6.69863	6.34676	6.2595	6.12549	6.46089	5.55596	6.15968	6.41794	6.15665	6.21703	6.16974	5.98372	6.29251	6.0348	5.92997	5.86026	6.01085	6.14091	5.7278	5.66729	6.46382	6.17538	5.97785	6.08756
DAPK1	5.37113	5.37409	5.27528	5.21603	5.40839	5.26119	5.14822	5.48671	5.52247	5.94038	5.40819	5.29612	5.22771	5.64094	5.47811	5.12095	6.07043	6.12441	5.52538	5.35938	5.6403	5.33284	5.25278	5.40922	5.3959	5.74872	6.20748	5.89199	6.04117	5.6021	5.65773	5.65652	5.7785	5.00176	5.46316	5.78544	5.29776	5.79824	5.96156	5.65596	5.36552	5.7568	5.99487	5.53277	5.37358	6.19146	6.04732	5.07146	5.22728
DARS	7.90024	7.87007	7.85543	7.94433	8.0164	7.62388	8.28774	7.51694	7.59599	7.46148	8.35984	8.04615	7.86188	8.09011	7.72245	8.42272	7.42052	7.85958	7.40369	7.60156	7.78025	7.62095	7.83008	7.74214	7.6867	7.60025	7.461	7.60594	7.94416	7.7526	7.91194	8.30449	8.07833	7.90934	7.61025	7.63637	7.93475	7.77109	8.08369	8.03687	8.21725	7.93973	7.73783	8.0814	8.03382	7.85754	7.31883	7.90114	7.80236
DBR1	5.24756	5.25429	5.32052	5.17929	5.27159	5.18698	5.33203	5.35345	5.35545	5.38658	5.33239	5.32005	5.19578	5.17114	5.27724	5.37689	5.37663	5.32405	5.16631	5.14404	5.18085	5.20974	5.22191	5.06785	5.04609	5.1227	5.33496	5.11101	5.39532	5.29568	5.24391	4.94734	5.335	5.38171	5.20409	5.29822	5.35859	5.12124	5.07851	5.27483	5.1035	5.21784	5.24575	5.37104	5.36483	5.18903	5.22031	5.13557	5.24104
DCK	5.61729	5.58991	5.78834	5.57712	5.53935	5.42275	5.8001	5.87223	5.58286	5.51804	5.79546	6.09551	5.68734	5.6352	5.468	6.0248	5.62879	6.05365	5.43089	5.53646	5.52218	5.46146	5.7022	5.44537	5.33215	5.29814	5.41681	5.42133	5.86102	5.4998	6.01945	5.57686	6.03172	6.07872	5.50807	5.39807	5.96425	5.53026	5.41622	5.97145	5.66209	5.6017	5.37361	5.99643	6.08659	5.72137	5.45057	5.12758	5.53296
DCP2	7.30376	7.09356	7.46668	7.19837	7.29684	7.15133	7.10259	7.28988	7.24127	7.46309	7.07649	7.60899	7.21238	7.47002	7.42595	7.02198	6.85394	7.81097	7.1027	7.40159	7.14746	7.46005	7.23169	7.59248	7.12662	7.07961	7.27686	7.32737	8.02705	7.59491	7.37401	7.82491	7.58892	7.64967	7.03786	7.2415	7.58967	7.36046	7.17793	7.6895	7.59342	7.30612	6.8771	7.47854	7.68679	7.08525	7.09372	6.88967	7.38661
DCTN2	7.30271	7.12358	7.11712	7.30492	7.14278	7.27963	7.10713	7.48739	7.29587	7.32477	7.28609	6.79123	7.39179	7.09731	7.17002	6.95285	7.47734	7.11015	7.38692	7.43188	7.42375	7.25201	7.55028	7.21038	7.28581	7.54554	7.39195	7.33767	7.23237	7.32621	7.52212	7.35351	7.25368	7.3192	7.27321	7.32305	7.33209	7.26674	7.17331	7.38145	7.32852	7.40557	7.48681	7.71251	7.10381	7.52911	7.44844	7.32852	7.2832
DCTN4	5.65939	5.80649	6.01823	5.42166	5.73066	5.73338	5.51837	5.80685	5.99531	5.67245	5.65809	5.81873	5.43287	5.59227	5.74389	5.41014	5.6783	6.00035	5.64132	5.78328	5.66481	5.76945	5.65697	5.7508	5.66974	5.60278	5.79582	5.67507	5.7505	5.59206	5.30361	5.59372	5.94857	5.77897	5.77513	5.66677	5.58551	5.80278	5.55107	5.54895	5.54162	5.57667	5.60475	5.66901	5.81899	5.68533	5.6174	5.57586	5.65266
DDHD2	5.62307	5.4344	5.62143	5.44943	5.35805	5.40721	5.58565	5.4772	5.23776	5.51488	5.62552	5.65394	5.60665	5.45923	5.6001	5.70147	5.59976	5.43739	5.32439	5.49774	5.35405	5.68396	5.64142	5.43114	5.38646	5.50134	5.50468	5.50069	5.49296	5.78789	5.79446	5.90322	5.83033	5.34582	5.74595	5.63166	5.35826	5.63562	5.5491	5.48222	5.6702	5.61182	5.44429	5.75145	5.55923	5.59719	5.44122	5.62607	5.51575
DDIT4	6.98732	6.52218	6.18264	6.74578	6.93955	6.34743	7.83557	6.46493	6.16282	7.10659	6.43122	6.25758	6.13419	7.1227	6.16051	8.68982	6.22978	6.49495	6.19132	6.10473	6.28092	6.47325	6.2796	6.0253	5.8645	6.37179	6.60706	6.18723	6.05716	6.47772	5.51147	5.71061	5.90995	5.66133	7.3031	7.06193	5.48731	6.59368	6.82422	6.05342	6.10739	6.11197	6.01324	5.87831	6.07302	6.4396	5.65092	6.71689	6.22663
DDX19B	5.73882	5.55258	5.77777	5.89589	5.95399	5.35074	5.41907	5.60713	5.64217	5.87462	5.13323	5.70378	5.76719	5.64133	5.76931	5.17852	5.49886	4.98616	5.53683	5.65421	5.65616	5.59096	5.78676	5.50522	5.6222	5.93129	5.69142	5.34895	5.59274	5.54542	5.77038	5.51248	5.73776	5.86944	5.25298	5.73376	5.81352	5.45755	5.52418	5.568	5.47172	5.61376	5.68789	5.88134	5.33278	5.43691	5.568	5.37752	5.70767
DDX46	5.47705	5.42459	5.60016	5.82892	5.78487	5.63309	5.64256	5.56181	5.44559	5.53601	5.60365	5.89194	6.00741	6.01957	5.84192	5.72825	5.62576	5.63159	5.40261	5.52668	5.42163	5.56712	5.64383	5.64519	5.59805	5.46455	5.55313	5.47495	5.6372	5.83162	5.95497	5.84931	5.9662	5.90112	5.52401	5.4289	5.88655	5.7115	5.51242	5.67324	5.8075	5.55962	5.57956	5.89597	6.21946	5.86456	5.59578	5.62221	5.53999
DEDD	5.70594	5.69618	5.72163	5.55279	5.60256	5.59154	5.69646	5.78994	5.88708	5.93701	5.55881	5.64852	5.61708	5.44614	5.62658	5.62287	5.81998	5.77569	5.98548	5.70086	5.89755	5.60615	5.53789	5.65189	5.63804	5.94264	6.06361	5.71781	6.06361	5.54419	5.51986	5.52637	5.61086	5.87148	5.7756	5.66657	5.75548	5.67447	5.4867	5.73971	5.44799	5.85894	5.67498	5.59308	5.36513	6.07527	5.70049	5.82042	5.60881
DENND3	6.52254	7.03977	6.71645	6.63667	6.4277	6.54307	6.67472	6.87264	6.60146	6.23065	6.46761	6.16454	6.26769	6.14942	6.20181	6.68288	6.48972	5.57748	6.93147	6.99012	6.72178	6.82976	6.60945	6.69671	6.70958	6.65497	6.45098	6.51854	5.95855	6.13131	5.97555	6.18682	6.28235	6.30957	6.52241	6.57986	6.70092	6.55959	6.24774	6.54634	6.04221	6.77543	6.49204	5.61003	6.8428	7.19338	6.95166	6.33542	6.20567
DENR	7.00952	6.86708	7.07816	7.18875	6.93031	6.9165	6.97872	7.12045	7.04744	6.9213	6.67502	7.00319	6.68267	6.94436	7.1199	6.94768	6.92284	7.06781	6.89054	7.03416	6.91591	7.19851	7.01211	7.05958	7.25424	6.77305	6.85945	6.89776	6.88321	7.05219	7.11622	6.96851	8.09473	7.13846	6.83772	6.69719	7.22082	7.25139	6.93291	6.82847	7.30533	6.8822	6.78483	6.90179	7.16861	6.3288	6.93601	7.24441	7.15751
DET1	5.12691	5.24167	5.2503	5.20112	5.23348	5.18424	5.32809	5.03176	5.15682	5.27818	5.34123	5.39102	5.43401	5.43335	5.46673	5.45871	4.97135	5.21526	5.24043	5.29297	5.11159	5.22673	5.15146	5.13875	5.22832	5.37337	5.23181	5.4442	5.38783	5.30064	5.37874	5.24763	5.44891	5.39982	5.32524	5.12259	5.26289	5.25193	5.25551	5.25748	5.36065	5.32216	5.38605	5.32609	5.30664	5.36754	5.32916	5.16911	5.32188
DEXI	5.62767	5.63463	5.64136	5.64882	5.55532	5.74156	5.79157	5.80084	5.75078	6.51833	6.3321	6.10004	6.217	5.52547	5.88389	5.83457	6.5316	6.58729	5.71071	5.81977	5.81977	5.83457	5.935	5.82304	5.77977	6.6154	6.57915	6.76783	6.53445	6.49324	6.36675	6.61964	6.52033	6.02726	6.2935	6.23649	5.70503	6.03639	6.08214	6.08744	6.23303	5.88357	6.11448	6.64941	6.09886	6.45861	5.82801	6.40712	5.92066
DFFA	5.62507	5.75846	5.5835	5.47351	5.41284	5.47732	5.42379	5.5216	5.62842	5.68792	5.62645	5.60655	5.17557	5.5346	5.5333	5.4103	5.62205	5.56642	5.62105	5.54084	5.66368	5.52637	5.57722	5.44461	5.55561	5.74072	5.76607	5.76773	5.70836	5.57853	5.32747	5.5118	5.73874	5.65425	5.39987	5.49477	5.71465	5.61146	5.52091	5.5556	5.7615	5.46356	5.7178	5.60614	5.47983	5.2944	5.56206	5.77274	5.5916
DGAT1	5.73854	5.77548	5.48252	5.54551	5.51821	5.50288	5.64862	5.90262	5.68217	5.85916	5.89078	5.60092	5.6908	5.47903	5.47298	5.59002	6.18889	5.90488	5.97857	5.93836	5.90471	5.64951	5.77967	5.74503	5.59832	6.21659	5.99691	6.25618	5.98567	5.85955	5.74156	6.04748	5.75711	5.97419	5.95627	5.96498	5.76661	5.5956	5.46608	5.75182	5.67493	5.63572	6.09524	5.36743	5.80751	5.93082	6.19369	5.68195	5.35008
DGCR2	6.26245	6.17838	6.01348	6.0926	6.08336	6.02955	6.10411	6.14599	6.35427	6.54109	6.39558	6.14839	6.14895	6.17534	6.01317	6.1705	6.65157	6.44407	6.26309	6.23745	6.40255	6.00679	6.12578	6.0243	6.0827	6.41849	6.62931	6.67	6.83709	6.25498	6.21269	6.17662	6.30576	6.27857	6.4309	6.43442	6.1611	6.17156	6.08954	6.19322	6.32447	6.32938	6.31824	5.83289	5.9591	6.53773	6.64585	6.4777	6.20772
DHRS3	6.08146	5.71858	5.79498	5.41309	5.62378	5.52077	5.76809	5.8573	5.73152	6.1389	6.17054	5.91334	5.77744	5.87002	5.17882	5.85959	5.71552	5.90969	5.87878	5.38265	5.52132	6.30817	5.32821	5.5578	5.74602	5.57143	5.66672	5.37783	5.46486	6.43386	5.5307	5.65438	5.50897	5.42694	6.3892	6.05579	5.16405	5.87169	5.57661	5.43435	5.82147	5.95304	5.96315	5.90657	5.76776	5.82717	5.63206	6.1585	5.54462
DHRSX	5.61137	5.46124	5.31845	5.22418	5.31612	5.23923	5.09435	5.46459	5.52536	5.66718	5.31037	4.86412	5.10467	5.32339	5.4256	4.78227	5.27046	5.1967	5.62272	5.44684	5.65105	5.32803	5.28512	5.59096	5.47851	5.36864	5.25456	5.23087	5.73796	4.97509	5.17375	5.43372	5.33758	5.34769	5.10006	5.44233	5.3726	5.40024	5.36585	5.21835	5.1041	5.31303	5.57962	5.07064	5.16864	5.0685	5.41624	5.51099	5.35942
DHTKD1	5.48333	5.57315	5.5452	5.51196	5.53215	5.36095	5.54486	5.54609	5.43171	5.17021	5.30482	5.11345	5.47399	5.33703	5.30493	5.36417	5.3245	5.18837	5.52304	5.58171	5.45013	5.59389	5.73792	5.38831	5.54502	5.40733	5.2387	5.34061	5.21208	5.31754	5.51496	5.17452	5.3365	5.35376	5.46001	5.2882	5.3269	5.66817	5.345	5.3323	5.35555	5.46403	5.36058	5.09487	5.33957	5.57576	5.55811	5.34803	5.45554
DHX15	7.30998	6.92598	7.1217	7.24678	7.24828	7.11639	6.68879	7.29002	7.17217	7.10307	6.46279	6.95982	7.1876	7.08406	6.90645	6.79927	7.11171	7.03497	6.98183	7.28061	7.03531	7.13198	7.14124	7.17338	7.17964	6.72063	6.77813	7.06234	7.05361	6.94072	7.16604	6.91749	7.14999	7.1963	6.8223	6.8221	7.30408	7.12028	6.99412	7.11204	7.05141	7.11728	7.00209	7.39154	7.35889	7.1179	6.95199	6.60238	6.98316
DIP2B	6.42119	6.42448	6.48453	6.55301	6.74911	6.44343	6.19876	6.45288	6.30505	6.65054	6.59096	6.54802	6.31546	6.40945	6.60332	6.38561	6.36066	6.41272	6.32777	6.61646	6.38789	6.66466	6.80554	6.52008	6.55738	6.26145	6.22606	6.56735	6.44828	6.58708	6.72619	6.4833	6.73264	6.7892	6.46271	6.55834	6.54466	6.2633	6.3272	6.7167	6.48949	6.63104	6.4135	6.23315	6.96531	6.80707	6.85698	6.04252	6.26571
DISP1	5.13227	5.09591	5.09637	4.94212	5.22279	4.8908	5.12107	5.29526	5.19946	5.51325	5.20583	4.96871	5.27152	5.32856	4.99847	5.38094	5.64302	5.4554	5.15756	5.09871	5.14399	5.17086	5.15863	5.15255	4.91723	5.21976	5.18651	5.4467	5.24491	5.12157	5.22962	5.26966	5.17151	5.35432	4.97242	5.26164	5.39263	5.1897	4.99806	5.15296	5.17035	5.12922	5.11111	5.28622	5.07241	5.28534	5.06754	5.12629	5.29223
DLG3	5.0298	5.0296	5.05906	5.17819	5.03277	5.03717	5.05254	4.89384	4.93393	4.90275	4.98157	4.93253	5.00019	4.99505	5.05621	5.04416	4.8759	4.90655	4.95571	4.9422	5.02335	5.01362	5.0327	5.02033	5.03207	4.98455	4.96898	4.99715	4.80516	5.02832	4.84316	4.93873	4.90631	5.10899	4.90694	5.02077	5.01264	4.92654	4.88963	5.06726	4.99224	4.94961	4.94317	4.9893	4.93368	4.99066	4.94206	4.94709	4.98401
DLG4	5.14186	5.2525	5.12298	5.03281	5.05493	5.23726	5.16582	5.41804	5.21841	5.12685	5.06237	4.7499	5.06079	5.11625	4.83576	5.06184	4.86022	5.29586	5.44919	5.33045	5.19555	4.97279	5.05709	5.1616	5.1556	5.28819	5.2868	5.25483	5.17632	4.82578	4.86605	4.909	4.76607	5.1402	5.04811	5.21467	5.13203	5.042	5.06418	5.53695	4.96874	5.10069	5.22511	5.46249	4.80929	5.3342	4.88554	5.07143	4.98944
DMAP1	6.40113	6.26819	6.06811	6.20294	5.84534	5.97224	5.97552	6.29824	6.2892	6.42899	6.24337	6.04062	6.24632	5.74767	6.048	6.13032	6.31992	6.33018	6.24677	6.33254	6.39232	5.90062	6.1614	6.11986	6.11507	6.39754	6.33824	6.51042	6.45921	5.98375	6.24071	5.89912	6.01549	6.4634	6.31623	6.18403	6.24293	6.00546	5.86915	6.17441	6.2704	6.03309	6.30598	6.1272	6.18532	6.22229	6.37643	6.35301	6.03762
DNAJA3	6.66989	6.40409	6.29579	6.64632	6.57144	6.29558	6.28453	6.59866	6.79563	6.74638	6.15085	6.19374	6.49705	6.65053	6.12756	6.338	6.67164	6.7154	6.92341	6.61389	6.76115	6.39569	6.47767	6.5584	6.54528	6.72033	6.63287	6.60109	6.71567	6.29116	6.36923	6.39714	6.62754	6.7329	6.40824	6.28802	6.7683	6.58988	6.35338	6.6036	6.76611	6.33781	6.60952	6.79801	6.80713	6.50713	6.48031	6.44223	6.32355
DNAJC3	5.20668	5.55777	5.63126	5.4837	5.53647	5.63647	5.4615	5.14733	5.04063	4.9009	5.53731	5.886	4.57171	5.53348	5.86294	5.41219	4.93079	4.93206	5.14526	5.20412	5.10676	5.60392	5.13452	5.59043	5.57845	4.74114	4.76807	4.74398	4.80368	5.69574	5.40308	5.85508	5.71166	5.25173	4.93103	5.07788	5.48133	5.91618	5.2634	5.60399	5.32205	5.10438	4.95205	4.77926	5.3581	5.56631	5.32735	5.03684	5.47685
DNAJC5	5.631	5.99659	5.85501	5.40247	5.5804	5.55036	5.37623	5.92822	5.99722	5.49552	5.6262	5.39086	5.53222	5.48821	5.51818	5.27894	5.72363	5.38137	5.95728	5.95504	5.92897	5.88175	5.7242	5.56845	5.73625	5.86057	5.93125	5.59272	5.5266	5.48799	5.53834	5.45387	5.40454	5.88104	5.6124	5.69998	5.68784	5.63214	5.36922	5.81851	5.56364	5.73326	5.79769	5.23242	5.30109	5.5057	6.07736	5.49911	5.46642
DNAJC8	7.80282	7.42658	7.41961	7.34701	7.35089	7.33165	7.20551	7.5116	7.66388	8.03119	7.33296	7.51037	7.68695	7.35113	7.54699	7.03574	7.87416	7.84018	7.76382	7.82661	7.65878	7.40812	7.50971	7.67263	7.39241	7.83063	7.70912	8.08399	8.05594	7.79464	7.66652	7.88442	7.98468	7.87687	7.51072	7.60794	7.81319	7.56722	7.39096	8.02375	8.17227	7.41764	7.42242	8.16443	7.96022	7.7508	7.17812	7.5422	7.72393
DNM2	6.02612	6.2191	6.00815	5.7819	6.07598	5.88924	5.81802	5.9904	6.06868	6.22547	6.07501	5.71372	5.85572	6.02018	5.99981	5.81284	5.8808	5.62515	6.30672	6.06367	6.20483	6.03465	6.01748	6.03581	6.14675	6.08988	5.86037	6.05316	6.01139	5.93422	5.85888	6.18683	5.98113	6.1621	5.92725	5.74608	6.16994	6.05786	5.90922	5.92147	5.80998	6.26928	6.10311	5.79427	5.62781	5.86274	6.18834	6.34821	6.03494
DNM3	5.26455	5.20507	5.10422	5.14948	5.09526	5.24766	5.22254	5.3925	5.13298	5.78733	5.48045	4.94586	5.22072	4.80513	5.66921	5.24218	6.21805	5.09803	5.15467	5.08912	5.15742	5.51246	5.31754	5.29109	5.1263	5.15226	5.61378	5.0506	5.20486	6.20898	6.07529	6.04279	5.01907	5.66391	4.99219	5.36241	5.61327	5.30988	5.13994	5.21403	5.26266	5.4166	5.52719	5.53239	5.61384	5.55422	5.47515	5.15537	5.30582
DNMT1	7.32772	7.35245	7.06741	7.55455	7.30572	7.14389	7.57836	7.33738	7.2727	7.37138	7.47369	7.25641	7.38648	7.56454	7.25511	7.71209	7.15163	7.13125	7.33908	7.1978	7.54762	7.29547	7.53647	7.18963	7.18032	7.74942	7.67509	7.56893	8.09045	7.26435	7.53784	6.992	7.61825	7.7235	7.10143	7.12371	7.81233	7.49819	7.12759	7.53885	7.27624	7.51852	7.39384	7.87773	7.56756	7.56756	7.65034	7.25231	7.30961
DNTT	4.83875	4.99394	5.03179	5.00328	5.07006	4.99737	5.00772	4.93403	4.98726	4.98119	4.96998	5.03745	4.91485	4.97274	5.02943	5.01708	4.92953	5.06549	4.8848	4.87247	5.01697	4.97564	5.0608	4.99542	4.92502	4.94752	4.8946	4.85969	5.05926	4.94648	4.8706	5.01045	4.90864	4.90218	4.99972	4.99716	4.92521	4.88839	5.07367	4.97009	4.89837	5.01176	4.92386	4.93114	4.94988	4.96032	4.96534	4.93054	4.97244
DOCK11	7.48658	7.39862	7.62946	7.66414	7.56616	7.63734	7.42558	7.81252	7.36671	7.39745	6.7074	7.48514	7.63668	7.45898	7.58065	7.11336	7.46501	7.34118	7.37603	7.51405	7.39763	7.70818	7.64241	7.85638	7.51454	7.01872	7.47936	7.29752	7.58691	7.7971	7.89947	8.02777	7.50421	7.25697	7.55087	7.78489	7.33149	7.45845	7.66978	7.88222	7.52727	7.44791	7.06942	7.8396	7.7174	7.48474	7.39252	6.97009	7.7967
DOCK2	8.03709	7.8745	8.11902	7.88844	7.66047	7.7469	8.0685	8.11172	8.01611	8.00599	8.02819	8.07882	7.88262	7.60451	7.52248	7.89355	7.63432	8.1616	7.93503	7.96606	7.97908	7.53684	7.77486	8.03293	7.80027	7.87859	7.83574	8.04277	8.41224	7.38373	7.42284	7.72303	7.69422	8.07961	7.69216	7.71814	8.08812	7.76472	7.8882	7.92429	7.5525	7.91703	8.04108	8.08916	7.9831	8.50982	8.23477	7.70227	7.69782
DOCK8	7.57644	7.70435	7.81593	7.76907	7.79835	7.70206	7.64353	7.69146	7.7123	7.49762	7.18274	7.39908	7.08092	7.52513	7.37512	7.26678	7.31066	7.34253	7.66038	7.581	7.60919	7.60431	7.71058	7.51873	7.61901	7.14777	7.24297	7.30075	7.24365	7.1453	7.42461	7.05355	7.45941	7.39196	7.40553	7.55903	7.49412	7.66772	7.34541	7.66219	7.17557	7.79361	7.59589	7.60066	7.32209	7.95813	7.72553	6.84882	7.41868
DOCK9	5.15493	5.14185	5.27213	5.45188	5.36031	5.14919	5.31769	5.09413	5.05003	5.18672	5.12604	5.09992	5.17842	5.22836	5.21764	5.30624	5.19719	5.06784	5.05691	5.096	4.98237	5.18615	5.26612	5.09401	5.04702	5.01103	5.1579	4.96355	5.04346	5.05309	5.12395	4.86799	4.98089	5.13587	5.36515	5.20369	4.96349	5.03494	5.11086	5.1603	5.07751	5.23719	5.16405	5.22577	5.30216	5.05968	5.27901	4.90193	5.05748
DOK3	5.25482	5.53845	5.31388	5.13615	5.0778	5.28687	5.34797	5.14694	5.30653	5.64846	5.8231	5.17848	5.42484	5.08965	5.08799	5.28565	5.66574	5.70786	5.5367	5.66278	5.68015	5.19364	5.60615	5.38194	5.42829	6.42169	5.95329	6.11002	5.87045	5.37751	5.56247	5.7955	5.67184	5.85849	5.23958	5.394	5.76667	5.54472	5.24504	5.28255	5.22689	5.70641	5.63471	4.93063	5.10062	5.52623	5.71293	5.65408	5.53849
DPP7	5.93063	5.80227	5.67201	5.97441	5.77283	5.70833	5.74434	5.86491	5.80407	5.96313	5.90516	5.64992	6.13778	5.75538	5.81298	5.61815	6.07856	5.86576	5.84742	5.98288	5.87162	5.67705	5.85115	5.77458	5.74195	5.99212	6.02656	5.9947	5.84218	5.70821	5.80813	5.95582	5.66296	5.94496	5.84386	5.91016	5.87315	5.79002	5.68283	5.78498	5.84255	5.91759	5.96511	5.9637	5.85987	5.26375	5.73207	6.0985	5.85717
DPYSL2	7.18254	7.22711	7.24972	6.59043	7.53749	7.34877	7.69506	7.20266	7.13941	7.67834	7.43826	7.52569	7.7636	8.20116	8.13907	7.98358	7.44563	7.12674	7.2752	7.09907	7.30877	7.57973	7.20962	6.90703	7.17215	7.45516	7.76061	7.31581	7.59258	7.9891	7.79821	7.11697	7.78723	7.15794	7.81342	7.81623	7.20162	7.29173	7.44557	7.4437	6.99837	7.53113	7.74742	8.09157	7.12036	7.83377	7.27656	6.87721	7.41857
DPYSL4	4.9112	5.07127	5.09979	4.99447	5.14168	5.31912	5.18608	5.21361	5.0426	4.98529	5.1234	4.86112	4.92943	4.97601	5.06022	4.95617	5.3962	5.01767	4.95005	5.05142	5.24132	5.01539	5.03239	5.06461	4.93668	5.14371	5.16392	5.06172	5.15624	5.15636	5.00456	4.45102	4.78205	5.0956	5.14964	5.00678	5.07222	5.17865	4.77745	5.21514	4.86409	5.02039	5.02176	4.96236	5.45395	5.09239	4.98752	5.09598	5.03229
DSC2	5.56611	5.44129	5.45591	5.41782	5.96338	5.3325	5.42487	6.01162	5.50012	5.42208	5.24643	5.46007	5.20716	6.01142	5.4053	5.42262	5.82157	5.95684	5.54359	5.65462	5.71845	5.87773	5.5696	5.57784	5.5176	5.322	5.86508	5.65468	6.28823	5.78131	5.65353	5.68799	5.93664	5.57912	5.62263	5.70679	5.69179	5.56981	5.61983	5.74231	5.46031	5.4944	5.45348	5.15994	6.06991	5.4735	5.52711	6.19421	5.4473
DTWD2	7.21693	7.22606	7.45646	7.01976	7.19512	7.20814	7.06832	7.24338	7.25258	7.53737	7.43535	7.52851	7.23099	6.95265	7.33433	7.03653	7.58337	7.32249	7.29432	6.98909	7.43856	7.01567	7.31697	7.59253	7.34585	7.08458	7.4611	7.28428	8.00684	7.60227	7.52442	7.69471	7.53891	7.22783	7.31978	7.39011	7.40339	7.3328	7.34393	6.59089	7.35769	7.30451	7.31287	6.89141	7.34615	6.43235	7.46388	7.79136	7.54528
DUSP10	5.40196	5.28501	5.46068	5.06006	5.02122	5.31616	5.22443	5.38161	5.51119	5.42073	5.1691	5.17246	5.00106	4.56571	5.27715	4.9826	5.29268	5.48275	5.47093	5.33059	5.41526	5.13058	4.98663	5.15075	5.18248	5.21967	5.54608	5.3482	5.28951	5.0641	4.9339	4.73305	5.03626	5.06764	5.6966	5.38641	4.96185	5.00675	5.17516	5.15279	5.19435	5.22257	5.2611	5.44317	5.11954	5.31301	5.16718	4.99664	5.27537
DUSP13	4.75095	4.88981	4.49025	4.73761	5.03382	4.93434	4.65508	5.02575	4.96886	4.97507	4.96002	4.54558	5.15795	5.11832	5.16352	4.43624	5.62647	5.37905	4.93916	4.88588	4.94844	4.86725	4.86521	4.86127	4.83078	5.12709	5.70366	5.22905	5.18122	5.06026	4.82106	4.90509	4.85619	4.92686	4.96648	4.72123	4.93288	4.95341	5.31958	4.92105	5.03846	4.96272	4.91828	4.83108	5.00726	4.97797	5.1243	5.00484	5.04879
DUSP19	8.60261	8.49568	8.57045	8.48274	8.70032	8.59762	8.65402	8.71244	8.76813	9.44941	8.9758	8.62067	8.49698	8.71511	8.92621	8.76109	9.58094	9.68562	8.59603	8.69577	8.60958	8.55384	8.36568	8.61179	8.54078	8.94428	9.09792	9.12424	8.8666	8.71705	8.40021	8.78147	9.33795	8.69089	8.61527	8.95602	8.79333	9.01582	8.67457	8.46632	9.22267	8.93667	8.75361	8.11242	8.96523	7.61524	9.06585	9.08989	9.07396
DUT	5.18717	5.14139	5.25368	5.55604	5.01627	5.05906	5.04323	5.0334	5.17885	5.25812	5.44343	5.69411	5.34505	5.44808	5.39149	5.6247	5.1793	5.5255	5.12336	5.01401	5.15491	5.01682	4.94163	4.90735	4.88953	5.42062	5.35118	5.36754	5.4118	5.18306	5.54318	5.49041	5.69979	5.54786	5.11784	5.10553	5.52935	5.31868	5.0125	5.37075	5.50161	5.04674	5.16278	5.36398	5.6794	4.99985	5.02452	5.27745	5.31201
DYNC1I2	6.20398	6.21764	6.38912	6.28992	6.2531	6.25471	6.13008	6.01633	6.04713	6.10551	6.28535	6.54007	6.48671	6.33021	6.53343	6.0879	5.9914	6.24078	6.16043	5.84352	6.23455	6.01879	6.30352	6.35017	6.19802	6.22499	6.19748	5.82432	6.75693	6.00966	6.56874	6.46153	6.39821	6.30378	6.41109	6.49733	6.16884	6.04275	6.02183	6.37828	6.19984	6.26203	6.19827	6.65756	6.18392	6.34969	6.21893	5.93663	6.22419
DYNLL2	5.65839	5.50655	5.48827	5.62091	5.36342	5.51537	5.47258	5.53768	5.57989	5.84282	5.93548	5.79055	5.73819	5.51859	5.67664	5.53285	5.56239	5.78566	5.63587	5.45185	5.63851	5.44132	5.44521	5.51913	5.54369	5.86658	5.94537	5.90531	5.75655	5.75087	5.65243	5.67381	5.7208	5.83387	5.70265	5.73343	5.69789	5.52186	5.32916	5.61513	5.77845	5.52206	5.68331	5.47589	5.65352	5.77358	5.65396	5.77686	5.60536
DYRK2	6.07769	6.14523	6.38989	6.18634	6.43272	6.41457	6.41437	6.21335	6.0307	5.96344	6.46064	6.80125	5.44374	6.55377	6.70744	6.45231	6.00741	6.00578	6.01131	6.1253	6.05678	6.38735	6.22572	6.23825	6.25766	6.12234	5.96034	5.96034	6.01259	6.42439	6.54539	6.43891	6.59458	6.37891	5.77645	6.00955	6.60271	6.35018	6.36684	6.22509	6.66468	6.18561	6.28895	6.78007	6.57512	5.76693	6.0984	6.44784	6.33973
E2F3	6.70027	6.83031	6.93218	6.83122	6.75391	6.58933	6.61026	6.63991	6.64537	6.38958	7.00788	6.70591	6.1366	6.79662	7.07597	6.67316	6.78104	6.98448	6.41278	6.82558	6.2957	6.98346	6.7928	6.74844	6.80363	6.51108	6.29469	6.66992	6.3335	7.09188	6.95864	6.90217	6.9616	6.75638	6.52295	6.6356	6.94736	6.73869	6.72138	7.13144	6.8202	6.51614	6.15577	6.33354	6.92216	6.82713	6.67459	5.86144	6.68116
E4F1	7.02694	6.46531	6.36561	6.70007	6.15247	6.43447	6.59692	6.91402	6.75945	6.96762	6.48817	6.03524	6.38791	6.34415	6.36706	6.55836	6.7088	6.83983	6.6782	6.80829	6.79351	6.61023	6.69995	6.43561	6.14746	7.20926	6.75702	6.94822	6.67144	6.45819	6.66993	5.70482	6.11356	6.81746	6.38746	6.35891	6.79371	6.65866	6.44542	6.7221	6.92626	6.32107	6.68446	6.38511	7.13873	6.50066	6.96223	6.55255	6.31506
EAF2	5.40081	5.1799	5.64293	5.45071	5.4902	5.23318	5.53858	5.47308	5.11902	5.31501	5.59078	5.68077	5.22655	5.52449	5.11	5.68543	5.20496	5.14961	5.22401	5.32877	5.29237	5.4065	5.62033	5.51444	5.24835	5.19247	5.14701	5.24447	5.49759	5.58056	5.48259	5.53664	5.64634	5.44046	5.16887	5.35151	5.45735	5.60379	5.36029	5.47932	5.78114	5.08112	5.02636	5.38524	5.449	5.03068	5.03903	5.19653	5.65752
ECHDC2	6.64434	6.65091	6.65386	7.0473	6.8104	6.91949	6.75525	6.77791	6.38493	6.42196	6.69618	6.62431	7.61002	6.82759	6.95325	6.60852	6.86817	6.14049	6.48162	7.01457	6.59563	6.65039	7.08055	6.46919	6.77596	6.46022	6.29046	7.28947	6.7893	6.66719	6.88206	6.02663	6.68914	6.76779	7.22429	6.99394	6.38139	6.38824	6.55625	6.66652	7.1445	6.58839	6.61503	7.20246	6.69168	6.39897	6.81064	6.82845	6.65213
ECSIT	5.36476	5.2776	5.19116	5.27489	5.11463	5.2188	5.16633	5.33176	5.51387	5.60469	5.44125	5.22002	5.12019	5.0819	5.08851	5.05267	5.39615	5.4507	5.64637	5.40391	5.66807	5.07875	5.23831	5.408	5.33955	5.58827	5.46906	5.56828	5.77799	5.15991	5.09567	5.24217	5.21053	5.29299	5.04086	5.09434	5.53043	5.59804	5.41595	5.20067	5.19779	5.58799	5.11684	5.42026	4.95837	5.35858	5.1232	5.50499	5.5578
EDEM1	6.40853	6.37021	6.28345	6.31973	6.32407	6.26801	6.0786	6.28704	6.32691	6.07139	5.93457	5.93251	5.90084	6.04161	5.90339	5.90976	6.04499	5.97267	6.25312	6.22954	6.44661	6.2889	6.14074	6.43362	6.36512	5.75718	5.87313	5.89996	6.16981	5.80592	5.79282	5.94076	6.1067	6.36096	6.03735	6.12968	6.27497	5.81621	6.08643	6.14585	6.11388	6.07612	6.10187	6.24344	6.1731	5.97478	6.12641	5.71461	6.10187
EDEM3	5.16556	5.49844	5.63281	5.49356	5.51006	5.53692	5.56228	5.40067	5.24624	5.09581	5.5424	5.72734	5.21285	5.53599	5.61354	5.66394	5.27001	5.21745	5.23368	5.34573	5.16612	5.62405	5.51375	5.48159	5.46177	4.98938	5.17337	4.98164	5.13751	5.8184	5.67898	5.50688	5.83035	5.32726	5.17482	5.1952	5.52872	5.80226	5.50592	5.33532	5.33985	5.18382	5.11666	5.40542	5.78314	5.447	5.36454	5.19938	5.33422
EEF1A1	9.862	9.78804	9.93072	10.065	9.87537	9.93996	9.99541	9.82799	9.81853	9.76525	9.75056	10.0547	9.842	9.90798	10.1113	10.19	9.92966	9.86571	9.67464	9.73842	9.72066	9.80806	9.77966	9.76149	9.74241	9.66531	9.81441	9.80242	9.80124	9.75724	9.94765	9.69687	9.9864	9.70095	9.98624	9.98842	9.73326	9.85173	9.82865	9.9283	9.9283	9.763	9.74678	10.0601	10.0601	9.78331	9.69269	9.86033	9.9283
EFNA4	5.37797	5.30659	5.22339	5.21988	5.27813	5.17063	5.30042	5.36084	5.409	5.32418	5.3552	5.1511	5.32039	5.20966	5.1521	5.42165	5.49279	5.34143	5.37595	5.24067	5.33144	5.21436	5.33364	5.06808	5.14523	5.51251	5.30007	5.12856	5.38562	5.14381	4.88794	5.12478	5.21858	5.37876	5.12997	5.35144	5.23597	5.33089	5.16887	5.21708	5.41653	5.18645	5.29449	5.04096	5.40526	5.2897	5.53966	5.40049	5.22097
EHD1	8.58585	8.44402	8.15498	8.77254	8.4523	8.26792	8.34582	8.4766	8.61798	8.51189	8.18459	8.154	8.17037	8.45842	8.38612	8.19135	8.17381	8.27984	8.50007	8.35431	8.79982	8.06265	8.28187	8.52247	8.48408	8.36288	8.41068	8.24681	8.2806	7.60775	7.93121	8.02542	7.91981	8.5615	8.27461	8.1166	8.56296	8.37661	7.99722	8.23574	8.20977	8.47857	8.48781	8.01085	8.27785	8.3256	8.7858	8.4078	8.10803
EI24	5.69434	5.51359	5.55872	5.57466	5.44512	5.40153	5.25725	5.62214	5.71347	5.78255	5.51232	5.63662	5.69776	5.50331	5.45875	5.26625	5.78505	5.72295	5.66014	5.73216	5.87373	5.62829	5.71659	5.67845	5.54016	5.734	5.62344	5.89245	5.87549	5.64613	5.65764	5.74189	5.66571	5.76952	5.64674	5.59794	5.67464	5.57544	5.5138	5.45831	5.61902	5.82598	5.75111	5.73181	5.51399	5.53527	5.5908	5.87726	5.60021
EID3	5.27142	5.18585	5.28658	5.48745	5.24924	5.27493	5.14508	4.9212	5.08779	5.0844	5.22031	5.19391	5.05564	5.02185	5.48488	5.06901	4.89952	4.82992	4.94912	5.18449	5.00584	5.21984	5.25859	5.38941	5.0769	5.02048	4.81947	4.72005	5.06485	5.12203	5.14002	5.41142	5.10003	5.43114	4.82359	5.27639	5.2521	4.91668	5.07847	5.33756	5.05522	5.12807	5.14808	5.18139	5.28681	4.99622	5.29279	4.89072	5.15133
EIF1AX	5.31553	5.60938	5.62987	5.91907	5.42283	5.45451	5.47742	5.72026	5.35812	5.23724	5.76447	5.80315	5.63894	5.60726	5.68465	5.57625	5.8109	5.38157	5.23677	5.3598	5.33627	5.77969	5.46393	5.48275	5.42935	5.12597	5.17702	5.13475	5.44591	6.01697	5.5385	5.62085	5.83318	5.83513	5.68689	5.52098	5.61954	5.3085	5.20207	5.37326	5.48474	5.32585	5.54303	5.52581	5.69545	5.27609	5.42042	5.73632	5.59599
EIF1AY	6.69357	3.47975	6.79605	3.47975	6.50342	6.57479	6.38735	3.75373	6.53888	6.31507	3.47975	6.70917	3.47975	6.38083	6.34879	6.08359	3.47975	6.2369	6.30365	6.80356	6.54257	3.75373	6.68387	6.84012	6.67784	5.72266	5.8536	5.94222	6.27058	3.47975	6.08845	6.4867	6.52564	4.70008	4.20364	4.20364	7.00025	7.42338	7.42338	6.82596	4.34894	6.60823	4.43448	6.64193	4.42036	6.34834	4.45871	4.50291	6.96649
EIF2AK4	6.75277	6.83003	6.94464	7.16816	6.80429	6.58094	6.78599	7.02339	6.98728	6.53628	6.77658	7.0649	6.67312	7.05458	6.34902	6.99715	7.31283	6.39986	6.82362	6.94937	6.91609	6.4818	7.20019	7.07605	6.8052	7.31783	6.86865	7.19631	7.07589	6.30191	7.00336	7.14914	7.21497	6.86018	6.68499	6.50593	7.04574	7.40943	6.8708	6.35847	7.01874	6.87959	6.70637	6.2355	6.91582	6.40718	7.18321	7.4799	7.02239
EIF4EBP2	6.52719	6.42332	6.34169	6.43324	6.49576	6.42524	6.53862	6.4503	6.51527	6.86958	6.71733	6.70537	6.64407	6.57244	6.5301	6.63338	6.86915	6.87821	6.65059	6.41042	6.44866	6.52927	6.26264	6.30723	6.33017	6.88702	7.09511	6.88972	6.80251	6.89708	6.53112	6.60669	6.64811	6.55029	6.67575	6.87156	6.6402	6.39732	6.47694	6.74373	6.61711	6.84128	6.50963	6.53939	6.04083	6.96296	6.76988	6.45446	6.33937
EIF4H	7.26055	7.08011	7.18496	6.96589	7.00774	7.06608	6.95789	7.20115	7.39091	7.19668	6.80663	6.95727	7.09753	7.01169	6.94326	6.98269	7.00999	7.14683	7.24764	7.12918	7.25121	6.9586	6.99267	7.13201	7.05046	7.29293	7.18793	7.18883	7.03728	6.76619	7.11245	6.8827	7.05609	7.23295	7.14476	7.00599	7.2425	7.04209	6.78196	7.28873	7.18308	6.88812	7.1811	7.29132	6.86997	7.34001	7.17354	6.88885	7.18644
ELK4	5.12895	5.08239	5.24189	5.2137	5.20076	5.13368	5.21181	5.12459	5.06309	4.94032	4.9702	5.18948	4.87554	5.15289	5.12935	5.10341	4.99837	4.99271	4.97458	5.17106	5.01038	5.18657	5.06489	5.16622	5.19399	4.92488	4.90077	4.84896	4.88192	5.07637	5.09629	5.09435	5.14639	5.25262	5.03395	5.03633	5.04711	4.98987	5.08107	5.01874	5.14251	4.94451	5.16243	5.11729	4.92781	5.08634	5.07157	5.00729	5.10133
ELOF1	6.15178	5.84844	5.82559	5.72277	5.63827	5.75537	5.83955	6.08344	5.95815	6.17117	6.05062	5.922	5.10758	5.52722	5.50303	5.76344	6.04427	6.15962	6.09138	6.08074	6.04498	5.98821	5.65239	5.89119	5.78226	6.44256	6.05536	6.27509	6.04362	6.24772	5.66321	5.97277	6.02146	6.09635	5.72705	5.73506	6.17895	5.97465	5.81932	5.58216	5.55807	6.07808	5.75322	5.68786	5.31303	6.20944	5.72874	6.27705	5.99528
ELP3	6.434	6.07278	6.0206	6.04972	5.9979	6.00597	6.07772	6.2996	6.34547	6.56334	6.19111	6.06299	5.87718	6.06185	6.15737	6.04695	6.64083	6.72083	6.1621	6.35683	6.25443	6.10348	6.12512	6.18001	6.06006	6.37867	6.72339	6.79075	6.4262	5.99665	6.05067	6.10157	6.40815	6.39585	6.19607	6.3722	6.19703	6.15674	6.09844	6.71198	6.43167	6.258	6.42284	6.57802	6.00698	6.29771	6.15593	6.21844	5.99298
ELP4	5.14215	4.97589	5.11983	5.01847	5.07566	4.91752	5.10039	5.21055	5.10645	5.7603	5.16596	5.30136	5.20896	5.0839	5.19677	5.10848	5.57793	5.628	5.19988	5.04015	5.16645	5.05272	4.97411	5.05979	5.04093	5.39275	5.48151	5.68147	5.67337	5.22627	4.9832	5.1038	5.41456	5.43527	5.10802	5.16564	5.2528	5.15662	5.19775	5.36549	5.34487	5.08796	5.3586	5.30927	5.03171	5.29271	5.37441	5.27448	5.42238
EMD	7.0202	6.86557	6.87104	6.56466	6.65544	6.69808	6.73449	6.85014	6.93926	6.88874	6.89054	6.8083	6.4357	6.22964	6.44409	6.68869	7.03448	6.93658	6.97043	7.04778	6.98215	6.74732	6.51332	6.54446	6.62688	7.16767	7.00482	7.05968	6.97157	6.80634	6.72164	6.85934	6.65872	6.88325	7.02229	6.7674	6.7067	6.89097	6.49957	6.78165	6.94123	6.70982	6.89028	6.67273	6.80241	7.11304	6.88383	6.77609	6.48542
EMP1	5.01838	4.95142	5.10424	4.66793	4.97926	4.98801	5.26374	5.149	5.04865	5.26338	5.01343	5.21255	5.1277	4.84107	5.29851	5.34106	5.86077	5.44227	5.05047	5.31195	5.14421	5.01718	5.09468	4.96067	4.98072	5.27333	5.45843	5.86972	5.28056	5.555	5.60709	5.33796	5.60443	5.00112	5.50115	5.48247	4.85411	5.14289	5.33486	5.43783	5.12277	5.43783	5.48773	5.38047	5.32545	5.31003	5.07849	4.95718	5.33836
EMP3	8.46843	8.6243	8.67424	8.26309	8.53969	8.50267	8.78489	7.93611	8.41437	8.42056	8.79301	8.8858	7.86044	8.73135	8.78966	9.01037	7.63527	8.29832	8.48238	8.35569	8.57268	8.21812	8.54301	8.35733	8.24634	8.57904	8.85643	8.6109	8.64314	8.11726	8.9531	8.49556	8.44916	8.70802	8.04972	8.44446	8.63648	8.48456	8.60891	8.62839	8.62265	8.59414	8.87278	8.98798	8.12793	7.81663	8.49608	8.8275	8.54645
ENO1	8.64085	8.83892	8.71908	8.8337	8.98816	8.59351	8.73494	8.63393	8.90654	8.73218	8.35616	8.49857	8.1917	8.69715	8.62876	8.90838	8.5826	8.69448	8.75054	8.69238	8.87878	8.3043	8.52332	8.73187	8.61694	8.34623	8.82633	8.73242	8.71554	8.24543	8.57633	8.23523	8.67309	8.80911	8.89184	8.6014	8.69682	8.35281	8.4622	8.71708	8.46603	8.51101	8.98877	8.58062	8.35941	8.81655	8.75587	8.72758	8.69007
ENPP4	5.56167	5.39926	5.69032	5.627	5.60014	5.7484	5.65419	5.75324	5.24252	5.23885	4.88434	5.38999	5.5993	5.51519	5.7082	5.61824	5.3989	4.60922	5.41894	5.31369	5.52384	5.23631	5.56328	5.70186	5.46385	4.94212	4.80217	4.403	5.29691	4.83252	5.34944	5.35014	5.28319	5.17248	4.93802	5.36023	5.33935	5.64651	5.70214	5.79544	5.62756	5.53085	4.85242	5.7061	5.87182	5.41223	5.04467	4.79872	5.18853
ENPP5	4.95685	5.0151	5.19689	5.22413	5.29045	5.05955	5.31947	5.00576	5.03857	5.10269	5.43279	5.25121	5.13476	5.25098	5.325	5.08314	4.94813	4.88305	5.09379	5.15361	4.99327	5.11359	5.16903	5.35405	5.19973	5.09169	4.95816	4.99886	5.31927	5.1086	4.93016	4.85346	5.07609	4.90422	5.04349	5.2561	5.00445	5.14508	5.36801	5.10772	5.28634	5.16477	5.07766	5.23223	5.10525	5.22835	5.05752	5.01718	5.04495
ENSA	5.98788	5.66717	5.8022	5.50438	5.4915	5.53272	5.51787	5.87082	5.96196	6.00103	5.48284	5.74337	5.34966	5.18856	5.61133	5.48812	5.81969	5.81385	5.99629	5.7619	5.95984	5.61604	5.6091	5.7266	5.64216	5.91353	5.81551	5.8851	5.94472	5.53898	5.52374	5.57128	5.73015	5.77015	5.571	5.46189	5.81796	5.94821	5.62789	5.21591	5.78416	5.63816	5.70884	5.55593	5.66952	5.17081	5.54875	5.74395	6.05105
ENTPD1	6.30989	6.27455	6.28418	6.07301	6.40453	6.24506	6.12263	6.20516	6.20192	6.2201	5.94182	5.9444	5.82145	6.51277	5.98832	5.89789	6.02438	5.8829	6.16499	6.28133	6.3243	6.12541	6.22099	6.41744	6.75873	5.80061	5.73395	5.92792	6.1457	5.81117	5.73268	5.59291	7.3004	5.71363	5.87624	6.36791	6.05674	6.5298	6.33775	6.40123	6.04424	5.94812	6.0942	5.46356	6.41025	6.32608	6.49139	5.73935	6.01255
EOMES	7.11216	7.0236	6.66583	7.29323	6.78086	7.31504	7.14364	6.5893	6.95437	6.67117	7.7314	6.51435	7.30935	6.71624	8.3683	7.55695	6.27928	6.51057	6.52591	6.71924	6.87267	6.86378	6.85424	5.91242	6.26045	6.35744	6.36768	6.50519	6.32808	6.45606	6.48106	6.17482	5.28582	6.89777	6.95079	6.88802	6.55755	6.60528	6.6079	6.9635	7.55754	7.34833	6.73834	7.5394	6.24692	7.13032	6.74544	6.86159	6.69009
EPHB1	5.35556	5.29465	5.21289	5.25921	5.16342	5.34426	5.11615	5.27042	5.44032	5.76634	5.09028	5.25674	5.27766	5.31406	5.32891	5.31254	5.90355	5.82329	5.31905	5.37788	5.16859	5.56106	5.19968	5.29538	5.24257	5.52046	5.78361	6.04629	5.21572	6.16395	5.35706	5.38585	5.54293	5.53636	5.20403	5.15064	6.02238	5.47293	5.16386	5.6263	5.00097	5.39122	5.67505	4.81941	5.16052	5.67662	5.58743	5.11438	5.62896
EPHX2	5.6233	5.67278	5.89719	5.65428	5.75441	5.5331	5.52315	5.40448	5.69502	5.66541	5.82568	5.7063	5.45599	5.84866	5.42649	5.78541	5.91547	5.4973	5.7801	5.44233	5.83053	5.80372	5.58302	5.47898	5.35293	5.64162	5.51243	5.36499	5.26055	5.15676	5.84172	5.40926	5.68178	5.5271	5.43044	5.96505	5.56357	5.67526	5.48835	5.60972	5.41824	5.72295	5.52236	5.77588	5.63144	5.56698	5.4973	5.66751	5.82782
EPRS	6.80633	6.6844	6.63585	7.05121	6.7982	6.74517	6.53819	7.02648	6.35906	6.95023	6.68603	7.02716	6.46937	6.89746	7.21223	6.59215	6.99723	6.49627	6.45785	6.39283	6.51741	6.91788	6.40633	6.83248	6.63815	6.32097	6.80619	6.71062	7.02236	7.19817	6.80833	7.06622	6.97917	6.60485	6.46849	6.42857	6.86072	7.22377	6.98737	6.78784	6.84562	6.62709	6.841	7.26488	6.61602	6.77022	6.75839	6.76112	6.841
ERCC1	5.81517	5.64829	5.44573	5.68705	5.92124	5.75687	5.7719	5.75055	5.93703	5.98028	5.63793	5.24714	5.77094	6.0395	5.89815	5.77325	6.03492	6.1899	5.79292	5.83611	5.76126	5.72956	5.65842	5.71178	5.77257	5.89416	5.92649	6.00652	5.88583	5.78642	5.6423	5.75092	5.88722	5.85998	5.88868	5.74965	5.71369	5.72871	5.84673	5.80527	5.87577	5.79671	6.07916	5.88026	5.57778	5.538	5.62948	5.87763	5.83976
ERCC5	6.19911	6.19492	6.1812	6.46773	6.46669	6.38136	6.52464	6.4419	6.21378	6.24972	6.09	6.19206	6.54308	6.71628	6.48993	6.62849	6.51926	6.50667	6.06242	6.45691	6.18103	6.45351	6.68493	6.4028	6.36774	6.29498	6.3769	6.52993	6.38162	6.71615	6.84033	6.30017	6.81996	6.49582	6.38677	6.2229	6.29497	6.71742	6.40327	6.46676	6.54352	6.38127	6.30861	6.93564	6.18575	6.40652	6.26721	6.39698	6.53511
ERGIC2	5.60714	5.65961	5.76165	5.80708	6.03613	5.83508	6.01064	5.9081	5.47009	5.65727	5.87291	6.07386	5.78566	6.35805	6.09608	6.02613	5.72577	5.69258	5.51151	5.68628	5.56381	5.86522	5.87825	6.14375	5.89746	5.45013	5.50264	5.42951	5.78066	6.1355	6.11072	6.43046	6.40471	6.03186	5.69504	5.77979	6.04858	5.86795	5.71399	5.72835	5.73552	5.6622	5.60903	6.01603	5.9283	5.46944	5.48063	5.85135	6.05235
ESCO1	5.26117	5.28733	5.31767	5.45251	5.43591	5.38018	5.27613	5.79476	5.19869	5.12727	5.23196	5.44569	5.35217	5.44869	5.70694	5.2045	5.48614	5.37516	5.20315	5.62861	5.21217	5.46777	5.28608	5.62257	5.5191	5.07985	5.5399	5.38837	5.37971	5.44567	5.31442	5.67293	5.639	5.2096	5.20501	5.30459	5.3936	5.7393	5.54196	5.41974	5.32317	5.23466	5.29621	5.5468	5.78858	5.34439	5.29492	5.34823	5.56117
ESRRA	5.69048	5.86247	5.60165	5.60212	5.6998	5.61751	5.71189	5.94061	5.8425	5.68716	5.83756	5.41845	5.69514	5.61813	5.5511	5.56155	5.58929	5.6133	5.93327	5.87518	5.9375	5.66948	5.68182	5.6018	5.72491	6.02172	5.72691	5.79357	5.88701	5.57457	5.87375	5.57358	5.56852	5.79067	5.6361	5.63992	5.86654	5.70406	5.6449	5.78985	5.52391	5.82297	5.82523	5.50117	5.67443	5.77665	5.66781	5.86536	5.57335
ETS1	8.95142	8.39336	8.41472	9.15741	8.55213	8.36403	8.64561	8.33163	8.2596	8.79151	8.18636	8.44552	8.21133	8.7557	8.92144	8.84053	8.28938	8.21786	8.14735	8.08174	8.28174	8.30134	8.25648	7.73616	7.65776	7.99998	8.25518	7.90604	8.15475	8.1914	8.27853	7.08752	7.38191	8.73402	8.11859	8.32817	8.55306	8.12857	7.88714	8.30725	8.38689	8.3824	8.19582	8.86774	8.59205	8.15843	8.16748	7.76872	8.31886
EVI5L	5.75692	5.85828	5.85474	5.75603	5.69874	5.93864	5.8673	5.98793	5.98882	5.94312	5.87012	5.90032	5.6839	5.63445	5.67432	5.73136	5.81957	5.9155	6.00019	5.90794	5.83703	5.69933	5.67182	5.76308	5.68604	5.99802	5.96553	5.83548	5.94349	5.69702	5.84171	5.46219	5.50986	5.64135	5.97082	5.84604	5.7646	5.72912	5.89358	5.84727	5.73468	5.66011	5.97322	5.88949	5.72453	5.76534	5.96243	5.7939	5.63631
EVL	7.80863	8.29847	8.17319	8.08958	7.87812	7.96207	7.90666	7.60104	7.60207	7.3166	8.86553	8.05004	7.92377	8.18619	7.91523	7.77567	7.38103	7.19182	7.62562	8.41232	7.62188	8.16191	7.67396	7.96072	8.2772	7.9413	7.46674	8.17627	7.54677	7.93789	7.04837	8.21725	8.20535	7.71265	7.73424	7.67938	7.90175	8.33915	7.96428	8.04711	8.21803	7.82615	7.99914	8.25147	8.30881	8.25147	8.09245	7.8104	7.80482
EWSR1	6.37375	6.3541	6.30829	6.42425	6.29102	6.30849	6.12247	6.38951	6.32059	6.26884	6.2365	6.22978	6.09347	6.30165	6.48658	6.13107	6.35102	6.32035	6.23065	6.50096	6.21793	6.22996	6.2828	6.23692	6.30615	6.10522	6.22372	6.52859	6.3658	6.18907	6.45208	6.19069	6.38862	6.37008	6.18719	6.12675	6.45901	6.39149	6.20158	6.26488	6.3261	6.26923	6.54091	6.38084	6.24338	6.48656	6.33165	6.25051	6.26558
EXOC1	5.57814	5.46995	5.59762	5.61235	5.69995	5.61872	5.78414	5.72084	5.46348	5.50968	5.38692	5.48409	5.91435	5.76603	5.71268	5.71906	5.66973	5.64347	5.40951	5.8186	5.46298	5.76391	5.80549	5.73196	5.64572	5.41401	5.42499	5.74315	5.59387	5.87116	5.87954	5.85442	5.81235	5.64358	5.82736	5.76761	5.47464	5.52467	5.67829	5.74937	5.58894	5.65249	5.54229	5.66829	5.90783	5.74489	5.72842	5.33085	5.57384
EXOC6	5.51718	5.45963	5.69462	5.46052	5.77835	5.72012	5.56452	5.70913	5.31303	5.16934	5.42809	5.51139	5.3762	5.73636	5.7624	5.37045	5.56953	5.49342	5.29443	5.72734	5.36714	5.78559	5.56037	5.62697	5.82228	5.09779	5.17526	5.52575	5.47346	5.84431	5.80111	5.60269	5.91207	5.44381	5.41831	5.55279	5.58928	5.61933	5.69967	5.74568	5.5401	5.46264	5.23469	5.37039	5.89771	5.56173	5.5646	5.2668	5.43767
EXOSC1	6.18204	6.01907	5.98385	5.88111	5.88275	5.83301	6.04469	5.83502	6.04141	6.07723	6.06565	6.02004	5.65044	5.89506	5.96516	6.06565	5.92023	5.96201	5.9432	6.00234	5.87765	5.96532	5.98862	5.79368	5.79293	5.94291	5.83791	6.23902	6.10815	5.89061	5.74483	5.61186	6.3169	5.98143	5.76044	5.87069	6.0581	6.12717	5.90249	5.93528	6.18074	5.73175	5.94975	6.1039	6.0305	5.73875	5.73376	6.12856	6.19564
EXOSC10	6.29325	6.16987	6.12082	6.35224	6.15818	6.11045	6.26508	6.09077	6.13568	6.31296	6.29918	6.36421	6.29426	6.07569	6.16562	6.09746	6.20729	5.97186	6.06381	6.32683	6.29626	6.22475	6.58224	6.07454	5.94451	6.29918	6.38802	6.33882	6.24607	6.33562	6.4935	6.01736	6.28187	6.27709	6.05668	6.03831	6.43139	6.24423	6.292	6.18564	6.17769	6.27652	6.45737	6.31088	5.95827	6.21279	6.25666	6.15321	6.26629
EXOSC2	5.44663	5.15638	5.35312	5.49449	5.23132	5.30568	5.26182	5.40245	5.40929	5.59437	4.80848	5.69971	5.36433	5.59201	5.30801	5.45509	5.57075	5.64494	5.37736	5.31278	5.44361	5.41878	5.32011	5.35885	5.34408	5.6329	5.63743	5.63173	5.55682	5.40248	5.48609	5.42348	5.62884	5.66961	5.23483	5.2294	5.69575	5.40673	5.32329	5.18612	5.59949	5.13255	5.63456	5.62464	5.69141	5.18877	5.3227	5.42462	5.45113
EXOSC6	6.05293	5.94256	5.9146	5.85237	5.64421	5.79969	5.82498	6.08484	6.0689	6.04832	5.99292	6.03344	5.70885	5.55797	5.9591	5.9453	6.15052	6.24167	5.9561	5.58469	5.83307	5.978	5.75723	5.9206	5.70402	6.16476	6.41858	5.74352	5.87584	5.60249	5.79811	6.07348	5.74012	6.22209	5.70716	5.76221	6.17624	5.80911	5.77576	5.83707	6.07836	5.92693	5.93115	6.17568	5.98422	5.71877	5.85039	5.86307	5.93773
EXTL3	5.93535	5.94615	5.89178	5.69228	5.63057	5.89407	5.76005	6.04107	6.45606	6.10566	5.57436	5.79985	5.83945	5.69475	6.00474	5.81048	6.08377	6.16015	6.20419	6.26433	6.24092	5.87605	5.97551	5.79264	5.87762	6.21751	6.31832	6.41777	6.09734	5.78735	5.92951	6.0079	5.71305	6.22896	5.91737	5.91154	6.08474	5.98631	5.71848	6.21384	6.02694	6.20907	6.12697	5.48059	5.44443	6.34808	6.25603	6.22847	5.92699
F13A1	7.09467	6.84357	6.88737	6.86685	6.87727	6.83261	6.7057	6.63461	6.74122	6.77514	6.77981	7.01142	6.90798	7.17278	6.65061	7.67092	6.92488	6.0948	6.77869	6.58606	6.91499	6.74321	7.06629	6.49131	6.80495	7.20533	7.76126	6.92612	7.55548	7.12013	8.09429	6.87451	8.7533	6.91059	7.33227	7.47841	6.66103	6.77958	6.92534	6.60214	5.80337	7.15505	7.92373	7.29659	6.201	7.14834	6.66643	6.08481	6.79228
F2RL3	5.18725	5.1075	5.16098	5.21309	5.45699	5.28334	5.31515	4.94948	5.08151	5.18898	5.03805	5.01121	5.18431	5.15049	5.07589	4.99128	5.05664	4.98139	5.10639	5.06038	5.34342	5.07536	5.17268	5.34828	4.9568	5.07152	4.88093	4.94657	5.08336	5.42066	5.09997	5.12734	5.09798	4.98827	5.15954	5.20815	5.0371	5.24136	5.12759	5.00415	5.07743	5.18795	5.51497	5.04358	4.98741	5.09839	5.21047	5.14175	5.01528
FAHD2A	4.96019	4.98514	5.02199	5.1144	4.90803	5.12627	5.04397	4.98646	5.09197	5.22389	5.39087	5.29147	5.42398	5.11093	5.26418	5.2224	5.28292	5.21961	5.13337	5.01714	5.16347	5.09137	5.09859	4.87594	5.03215	5.34253	5.43583	5.38669	5.27346	5.30489	5.19517	5.23658	5.32283	5.07785	5.41119	5.17278	5.10116	5.1632	5.08523	5.14507	5.10081	5.11313	5.16416	5.12645	5.19513	5.24172	5.132	5.24982	5.22484
FAM109B	4.97607	4.93201	4.97232	4.98209	5.05067	4.94821	4.91424	4.86501	5.09648	5.05244	5.01249	5.06267	5.36497	5.21245	4.83003	4.98618	4.83293	5.01658	5.04396	5.06398	5.02771	5.01443	5.15479	4.92221	4.98858	5.08053	5.15359	5.11789	4.84014	4.95314	5.00335	4.97405	4.79933	4.9077	4.90459	4.9579	4.90288	5.16782	5.18313	5.12732	4.89162	5.02019	5.10274	5.03059	5.06804	5.05198	4.98176	5.01925	4.97469
FAM111A	6.70821	6.54401	6.4034	6.58838	6.67814	6.61049	6.61479	6.86651	6.49187	6.33619	6.65778	6.63184	6.70272	6.77407	6.69118	6.67358	6.68584	6.57133	6.35604	6.93339	6.40374	6.57213	6.67849	6.71174	6.69758	6.30482	6.37857	6.73101	6.3793	6.49331	6.57062	6.50556	6.66535	6.72882	6.45273	6.51312	6.88419	6.45495	6.51415	6.67239	6.62917	6.48576	6.54402	6.63351	6.95663	6.61329	6.59475	6.35301	6.55198
FAM126B	6.07716	6.10211	6.25567	6.38994	6.40216	6.31694	6.30086	6.22903	5.80548	5.56602	5.77428	6.09554	5.79959	6.20367	6.37997	6.09612	5.80661	5.66368	5.68189	6.29763	5.68575	6.41858	6.25261	6.11774	6.49346	5.34042	5.4771	5.77868	5.56243	6.1997	6.05537	6.19609	6.64375	6.11658	6.07832	5.94789	6.06061	6.23027	5.85578	6.19289	6.06181	6.48175	6.01344	5.38066	6.50708	6.03956	6.25797	5.49958	6.01475
FAM3B	4.80662	5.04901	4.9176	4.98909	5.05039	5.22981	4.85255	5.07683	5.08886	4.78906	5.27998	4.94268	5.07328	5.01825	5.02673	4.99971	5.28614	4.91745	5.17818	5.13277	5.31835	4.95346	4.87571	4.86171	5.16442	4.90997	5.33072	4.5812	5.27646	4.99745	4.63194	5.07351	5.00026	4.94234	4.95779	5.13615	4.91776	5.23931	4.93978	4.78194	4.80029	4.93876	5.33057	4.98604	4.80319	5.09729	4.88043	5.03987	5.13296
FAM3C	5.19191	5.16092	5.22562	5.43562	5.1793	5.26471	5.41543	5.33379	5.04519	5.30155	5.35566	5.46681	5.24005	5.38908	5.46079	5.33475	5.24935	5.03239	5.07832	5.09924	5.06873	5.4105	5.30224	5.30396	5.20872	5.00489	5.0412	5.00852	5.31438	5.51217	5.21987	5.43384	5.42097	5.13038	5.22997	5.39969	5.20899	5.18086	5.39455	5.4215	5.46608	5.15335	5.11045	5.4394	5.62397	5.13503	5.16504	5.0064	5.24643
FAM43A	6.02548	5.77397	5.67256	5.92436	5.72088	5.77271	5.7715	6.15044	5.88602	6.2536	5.89626	5.9521	5.83164	5.6114	5.47795	5.69677	6.85305	6.53333	5.81246	5.98134	5.84242	5.85448	5.77247	5.63963	5.85931	6.61468	6.41419	6.41419	5.7289	6.20197	5.75439	5.68647	5.8507	5.40523	5.92915	5.82235	6.02341	6.51227	6.02716	5.71429	6.5686	6.0905	6.29182	6.33266	6.23591	6.08911	5.81032	5.59846	5.82156
FAM58A	5.96938	5.90369	5.92172	5.73673	5.61534	5.72306	5.57158	5.9678	6.20083	6.14427	5.928	5.69713	5.63234	5.46397	5.65252	5.38972	5.97652	6.17582	6.13725	5.83214	6.02595	5.9096	5.73627	5.82995	5.78557	6.23373	6.09459	5.72918	6.21403	5.65339	5.45198	5.76563	5.65559	6.00811	5.91223	5.79845	5.81084	5.94219	5.57481	5.96406	6.09527	5.6025	5.79955	5.97016	6.45639	5.79418	5.592	5.90589	5.74104
FAM63A	6.32485	6.52491	6.4118	6.47884	6.57512	6.66625	6.68056	6.48964	6.32149	6.36639	6.79334	6.55966	6.12185	6.5743	6.67082	6.55158	6.75723	6.04758	6.50214	6.72169	6.45449	6.70625	6.72233	6.43929	6.57425	6.66423	6.37189	6.79807	6.09439	6.98565	6.94816	6.68163	6.78826	6.28205	6.74861	6.69088	6.27746	6.68294	6.66492	6.35512	6.7324	6.68528	6.3503	5.96349	6.69076	6.18881	6.7324	6.93254	6.82552
FAM8A1	6.07071	5.81405	6.22838	6.38518	6.3422	6.05356	6.62476	6.15194	5.84016	6.11367	5.79999	6.27764	6.5705	6.49127	6.23958	6.48906	6.3915	6.15234	5.69147	6.32233	5.81553	6.41067	6.34175	6.23847	6.35238	5.70079	5.87438	6.06248	5.91445	6.61569	6.45016	6.55834	6.79137	5.77474	6.52709	6.37807	5.87992	6.33221	6.43846	6.38006	6.11908	6.0492	5.92934	5.81564	6.79596	6.27569	6.21645	5.6522	6.18399
FANCE	5.38617	5.39408	5.04131	5.39684	5.53939	5.38324	5.59328	5.29462	5.59121	5.70845	5.45712	5.09936	5.2628	5.51692	5.31419	5.56996	5.59793	5.79793	5.47033	5.42138	5.60911	5.20957	5.03256	5.46333	5.49096	5.74616	5.75694	5.67261	5.92675	5.22794	4.77545	5.68083	5.72835	5.7875	5.33256	5.38892	5.78161	5.31849	5.16587	5.61038	6.13268	5.3218	5.34236	5.51068	5.32261	5.56821	5.62999	5.59199	5.08019
FASLG	5.43866	5.49035	5.32981	5.80865	5.41336	5.44501	5.39439	5.07182	5.30585	5.38677	5.1294	5.03942	5.2831	5.4766	5.27684	5.28245	5.17825	5.05506	5.3454	5.28834	5.44231	5.16626	5.2458	5.31767	5.23894	4.93263	5.06718	5.17849	5.22918	5.18319	5.11219	5.09525	4.95048	5.23989	5.3411	5.3124	5.24299	4.95595	5.47384	5.35831	5.30646	5.24143	5.07247	5.5291	5.25701	5.59683	5.11833	4.83228	5.17349
FASN	6.07239	6.48935	6.14659	5.81617	5.80108	6.15093	5.88275	6.09619	6.24684	6.07037	6.40908	6.14722	5.81664	5.94468	5.92635	6.26359	6.23742	6.02491	6.1033	6.13991	6.11926	5.85584	5.8273	5.72504	5.86636	6.47008	6.25734	6.01145	6.10709	5.83987	5.94837	5.74296	5.646	6.02547	5.78249	6.05084	6.01221	6.16255	6.19469	6.18817	5.92277	6.10828	6.23396	6.32208	5.8796	6.32049	6.2595	6.01525	5.84727
FASTKD3	5.56078	5.1338	5.19783	5.54931	5.41868	5.28836	5.21839	5.55269	5.47887	5.33203	4.8599	5.24211	5.44729	5.36417	5.24254	4.96122	5.38307	5.37791	5.23048	5.5947	5.24843	5.38644	5.57169	5.26358	5.32713	5.09083	5.10735	5.26886	5.4104	5.40329	5.29497	5.3538	5.49051	5.59486	5.21841	5.26082	5.48496	5.31243	5.06469	5.47803	5.16758	5.44103	5.32468	5.54677	5.52099	5.22996	5.35837	5.04272	5.3517
FBL	7.57464	7.44929	7.35677	8.01118	7.10809	6.95203	7.44174	7.2696	7.41643	7.2554	7.23062	7.22417	6.90603	7.0567	7.0065	7.89448	7.11978	7.21734	7.48005	7.29137	7.46562	7.12828	7.16067	7.13732	7.00436	7.29186	7.6844	7.23729	7.34018	6.72868	6.99387	7.01547	7.1934	7.589	7.01652	6.90891	7.61542	7.30218	7.16413	7.00353	7.56185	6.7701	7.10959	7.48677	7.66117	6.73581	6.94573	7.93236	7.35404
FBLN5	5.61821	5.71625	5.37726	5.58509	5.79214	5.60969	5.81603	5.57905	5.41154	5.23313	5.6077	5.16265	5.75201	5.77169	5.32627	5.89602	5.65165	5.58275	5.53359	5.02783	5.40977	5.62109	5.43402	5.80746	5.5257	5.55308	5.49052	5.6904	4.9831	5.28073	5.32062	5.30198	4.80955	5.04714	5.49245	5.75655	5.10358	5.78957	5.82719	5.47793	5.31431	5.32466	5.60572	5.93506	5.29943	5.63703	5.52224	5.84152	5.52176
FBXO11	5.92358	5.79173	5.86687	6.11497	5.95485	5.96924	6.00874	5.78603	5.73949	5.75959	5.91181	6.06652	6.0782	6.03927	6.0889	6.05241	5.8317	5.92043	5.63684	5.96029	5.69025	5.92427	6.16134	5.9066	5.89832	5.73821	5.73488	5.89355	5.87548	6.06287	6.26482	6.02041	6.21013	6.06958	5.86282	6.0374	5.88334	5.89039	5.86401	5.96494	5.94906	5.97467	5.84486	5.95261	6.27434	5.95498	5.91507	5.62703	5.88359
FBXO21	5.84428	5.7976	5.8119	6.05985	6.00888	5.88917	5.87405	5.66963	5.79183	5.83724	5.89155	5.95153	5.55999	6.11498	6.02549	6.08591	5.89109	5.9773	5.69553	5.67864	5.74108	5.85285	5.73756	5.78943	6.01825	5.87047	5.98495	5.77714	5.84201	5.9319	5.91895	5.89233	6.09485	5.73443	5.78169	5.85745	6.00691	5.90901	5.95508	5.94322	5.8967	5.92986	5.91265	6.16985	5.95211	5.75316	5.82843	5.80798	5.89341
FBXO3	5.22201	5.10414	5.29358	5.1345	5.30776	5.18817	5.17739	5.35152	5.17184	5.32024	5.07393	5.20477	5.28179	5.2683	5.29216	5.20215	5.40203	5.34365	5.0678	5.28556	5.08934	5.2055	5.22854	5.16547	5.1485	5.05583	5.00747	5.27548	5.24151	5.22337	5.21183	5.28399	5.36811	5.35305	5.2604	5.19595	5.21511	5.19737	5.06813	5.21131	5.29571	5.17765	5.17154	5.32486	5.43651	5.21923	5.23922	5.00594	5.18112
FBXO32	5.41942	5.21551	5.27722	5.36863	5.75868	5.34116	5.69229	5.54418	5.25619	5.38512	5.45415	5.22559	5.50961	5.79714	5.55892	5.6026	5.82313	5.5012	5.2552	5.29031	5.22606	5.54677	5.29205	5.27755	5.48803	5.46445	5.43917	5.59015	5.23704	6.01509	5.38876	5.54447	5.5473	5.22791	5.74949	5.84506	5.20431	5.28648	5.50671	5.39398	5.74207	5.39148	5.50655	5.63839	5.14786	5.31447	5.47491	5.36315	5.52113
FBXO38	5.56524	5.4981	5.47745	5.55385	5.64367	5.57222	5.46505	5.76021	5.60604	5.80473	5.19769	5.33676	5.96645	5.82767	5.83166	5.46133	5.99442	5.74145	5.61242	5.57708	5.55803	5.66951	5.62317	5.67579	5.59963	5.59784	5.58298	5.80541	5.67318	5.98541	6.06646	5.87178	5.94942	5.73115	5.85707	5.68377	5.80451	5.47381	5.47723	5.73384	5.51857	5.69524	5.55045	5.53571	5.83021	5.86853	5.91101	5.31356	5.5926
FBXO8	5.95434	5.65427	5.73372	5.62324	5.7444	5.68576	5.86873	5.94837	5.99107	6.06204	5.73621	5.81905	5.65353	5.69216	5.84348	5.81644	5.9407	6.31443	5.70723	5.78061	5.89563	5.71621	5.73743	5.68311	5.60056	5.79042	5.74689	5.92912	6.1166	5.76573	5.56429	5.69748	5.9407	5.77402	5.97451	5.89227	5.5879	5.77189	5.85693	5.90325	5.83723	5.69923	5.6999	6.0972	6.06291	5.723	5.69133	5.61266	5.82449
FCAR	5.90848	5.92548	5.94882	5.90065	5.88446	5.95437	6.06619	6.21747	6.20531	6.14645	5.78259	6.09934	5.74506	5.81847	6.05091	6.03798	6.71293	6.05317	6.06283	5.96899	6.42661	5.74347	6.01034	6.02646	5.98345	6.04246	6.70846	6.20849	6.5427	5.84174	6.03029	5.95406	6.10654	6.047	6.06488	6.12885	5.89906	6.03668	6.21312	5.86763	6.06446	5.80184	6.20669	5.56879	6.2099	5.31729	6.22543	6.33301	6.04911
FCGBP	5.26854	5.4074	5.47967	5.51786	5.37245	5.98671	5.41472	5.07281	5.25326	5.23258	6.00923	5.74107	5.24137	5.45918	5.87283	5.48607	5.25778	5.21209	5.15081	5.03455	5.33396	5.50201	5.53812	5.3993	5.35598	5.16069	5.16144	5.19832	5.42967	5.50767	5.63729	5.37151	5.13878	5.06884	5.55668	5.2964	5.43488	5.70462	5.36049	5.5061	5.26196	5.54385	5.49275	5.50907	5.13	5.58426	5.57521	5.87468	5.37237
FCGR1A	6.11495	6.48888	6.47425	5.91097	6.04786	6.30359	6.03206	6.13692	6.42693	5.65608	6.00748	5.79168	4.95637	4.63293	5.45211	5.60562	5.41351	5.651	6.6695	6.06628	6.4239	6.31276	5.97922	6.45373	5.78368	6.12165	5.90911	5.85649	6.2504	4.91274	5.27097	5.49214	5.76351	5.92393	5.49349	5.94557	6.04347	6.07475	5.91509	5.63301	5.13369	6.00698	6.01105	4.90987	6.37503	5.76854	6.3809	5.84872	5.72712
FCHO1	5.79636	5.44021	5.44099	5.77506	5.76618	5.77074	5.92576	5.63238	5.93078	5.63708	5.72249	5.32832	5.43614	5.4823	5.50073	5.89035	5.48374	5.77567	6.03371	5.7535	5.78735	5.37318	5.83061	5.6146	6.01985	6.35157	5.80324	5.69571	5.97884	5.51053	5.60635	5.23867	5.30673	5.73935	5.76831	5.42643	5.55985	5.64395	5.99968	5.81026	5.77079	6.00202	5.80829	5.38876	5.14122	6.10029	6.08394	5.9872	5.43541
FCHO2	5.24921	5.29744	5.65605	5.27636	5.40398	5.24499	5.64421	5.27248	5.23264	5.46655	5.4429	5.86742	5.134	5.40498	5.24528	5.82179	5.19153	5.74775	5.32032	5.13152	5.09005	5.07449	5.35302	5.27636	5.47376	5.40549	5.85895	5.40976	5.57577	4.96523	5.84935	5.63034	6.27102	5.38519	5.37114	5.47573	5.35818	5.62584	5.39556	5.57462	5.44501	5.33549	5.1113	5.28227	6.30718	5.52869	5.31746	5.28434	5.59402
FCRL3	5.70283	5.7374	5.53442	5.96926	5.84678	5.69525	6.09633	5.51664	5.81925	5.64752	5.63591	5.62378	5.88896	5.91738	5.82417	6.20118	5.45549	5.27174	5.60287	5.58225	5.49369	5.72384	5.96278	5.87247	5.66359	5.40838	5.55909	5.34974	5.49226	5.42469	5.86818	5.79866	5.54521	5.62751	5.57928	5.51958	5.74761	5.88278	5.78298	5.73815	5.96633	5.68033	5.91849	6.20366	6.00928	5.65903	5.48025	5.80634	5.71983
FEM1C	6.53862	6.38147	6.50603	6.31941	6.38909	6.44828	6.1916	6.58854	6.58128	6.13852	5.27295	6.10024	6.01957	5.91435	6.00522	5.88123	6.02971	6.22641	6.38517	6.63665	6.41994	6.75624	6.52054	6.55645	6.42421	5.90589	5.94367	6.10281	6.04636	6.28824	6.32293	5.77168	5.82853	6.25532	6.23177	6.08012	6.37647	6.14316	6.27928	6.47962	6.3399	6.16268	5.7861	6.27275	6.99533	6.33818	6.06868	6.01732	6.06433
FEZ1	5.13338	5.36277	5.33157	5.16941	5.31088	5.2982	5.41304	5.06839	5.17673	4.89246	5.39027	5.14956	5.24204	5.25248	5.2573	5.287	5.2261	5.01802	5.42729	5.15549	5.24681	5.11263	5.07421	5.30737	5.21909	5.17711	5.1048	5.07693	4.99155	5.2465	5.39085	4.91936	4.95179	4.96067	4.98468	5.1393	5.2459	5.37591	5.44905	5.19874	5.31836	5.33737	5.26615	5.45524	5.11207	5.5119	5.07015	5.07809	5.20407
FHOD1	5.5902	5.98028	5.8848	5.67678	5.62314	5.74716	5.73166	5.56885	5.61796	5.85964	6.76627	6.21791	6.17229	5.98645	5.88144	5.94344	5.55996	5.61204	5.80603	5.90634	5.76815	5.70548	6.08343	5.71013	5.76338	6.38432	5.86602	6.02473	6.0121	5.94908	6.33838	6.26427	5.94606	5.99869	5.59724	5.62234	6.14084	6.16817	5.93235	5.96813	5.87219	6.31251	5.9314	5.78249	5.58599	6.76329	6.27428	5.97232	5.80868
FIS1	6.55239	6.78237	6.47196	5.89946	6.29847	6.31932	6.47137	6.78411	6.87297	7.10842	7.137	6.43373	6.9129	6.574	6.4831	6.50447	6.86453	7.22645	7.01696	6.73014	6.84643	6.81328	6.56225	6.52903	6.60539	7.543	7.57119	7.31296	7.13092	7.27297	6.89871	7.16256	7.11605	6.85856	6.98371	6.72021	6.57334	6.98867	6.78006	6.99107	6.5264	6.90406	6.33499	7.14193	6.63288	6.96358	6.61209	7.19154	6.86308
FKBP11	6.88033	6.66788	6.53639	6.92113	6.67955	6.86207	6.71785	6.53484	6.50814	6.42805	6.13419	6.13914	6.9611	6.71042	6.63749	6.51358	6.26238	6.12784	6.3724	6.81565	6.45516	6.85304	7.08444	6.42379	6.62317	6.03437	5.72267	6.21018	6.18931	6.91022	6.65264	6.2311	6.28778	6.64096	6.52238	5.9517	6.57125	7.00271	6.45103	6.76891	7.15923	6.47166	6.34856	6.78955	6.38948	6.73517	6.7516	6.09262	6.49433
FKBP14	7.02472	6.79776	6.99992	6.97805	6.80318	6.93238	6.89956	7.05358	6.73883	7.29231	6.82609	6.93238	7.02133	7.18051	7.33606	7.06186	6.90487	6.89605	6.78624	7.13634	6.72717	7.3756	6.89896	6.9451	7.08704	6.6879	6.90899	6.75185	6.89047	7.84692	7.32321	7.22691	7.63265	6.9918	6.81876	6.68848	7.04289	7.57066	7.06935	6.72119	7.19405	7.25606	7.03652	6.75685	7.1113	6.00805	7.1316	7.37859	7.14825
FKBP3	5.7328	5.62483	5.74346	5.67131	5.40053	5.54337	5.55153	5.78116	5.60866	5.75718	5.77026	5.55587	5.58564	5.57922	5.77133	5.73846	5.59694	5.63392	5.47165	5.81606	5.5876	5.62685	5.78678	5.71162	5.52771	5.51133	5.33884	5.59612	5.95003	5.7292	5.9098	5.84747	5.85669	5.642	5.72634	5.47718	5.53743	5.82897	5.7703	5.5801	5.6628	5.54351	5.49627	5.79847	5.60841	5.4286	5.37782	5.63176	5.85524
FLII	6.02483	6.44596	6.08621	6.13515	6.07392	6.02037	6.12114	6.01852	6.0895	6.11342	6.49978	6.09011	6.37109	6.0132	5.95975	6.04453	6.05403	5.90572	6.02053	6.34439	6.32129	5.9746	6.02733	5.98115	6.26519	6.44076	6.21124	6.45051	6.22325	6.00111	5.93516	5.95996	6.1295	6.3366	6.07867	5.95548	6.16313	6.14809	6.11981	6.30552	6.0793	6.3182	6.31917	6.01408	5.57147	6.40804	6.37807	6.19315	6.15946
FLOT1	7.24468	6.96766	7.14391	7.13049	6.92384	6.78099	7.30482	7.0758	7.33515	7.13658	6.64091	6.96893	6.72575	6.69334	6.63086	7.24631	7.08934	6.89226	7.43742	6.94288	7.31877	6.91244	6.85566	7.20622	7.10311	7.21733	7.74268	7.03765	6.91487	6.71582	6.59629	6.98448	6.8606	7.00326	7.23802	7.02883	6.73967	7.05963	7.08786	7.03868	6.936	7.10837	6.92851	6.23187	6.8197	7.82231	7.4192	7.18757	6.86045
FLT3LG	6.58582	6.43479	6.47098	6.59757	6.19906	6.32223	6.40308	6.47829	6.50782	6.29911	6.11271	6.16696	6.02882	5.9606	6.21413	6.29849	6.06243	6.21356	6.58805	6.4029	6.54943	6.24533	6.29814	5.8228	6.07757	6.34619	6.47308	6.23669	6.2252	5.74396	6.09217	5.54856	5.22544	5.90086	6.23522	6.34664	5.95382	6.58229	6.31737	6.24807	6.32975	6.32522	6.33872	6.41608	6.04722	5.99383	6.09154	6.9028	6.43505
FNDC3A	5.43225	5.33242	5.53552	5.38092	5.39785	5.45283	5.30524	5.63501	5.41767	5.43422	5.30769	5.56791	5.51597	5.33758	5.38161	5.27751	5.44274	5.53602	5.35605	5.25316	5.44463	5.36462	5.35816	5.65142	5.33027	5.11823	5.38672	5.30531	5.66451	5.59188	5.48542	5.39319	5.28611	5.37554	5.24457	5.40167	5.51579	5.38792	5.55085	5.30048	5.30915	5.38796	5.31777	5.52171	5.64614	5.40605	5.33877	5.20907	5.36622
FNTA	6.21621	6.26059	6.48553	6.03752	6.05348	6.17375	6.22895	6.14979	6.12955	6.1996	6.23965	6.33645	5.79239	6.16663	6.32179	6.02445	6.17368	6.22208	5.8834	6.01532	6.02758	6.34767	6.0685	6.12618	5.88475	5.8518	5.81187	6.10839	6.1788	6.29066	6.07997	6.08027	6.29126	5.92746	6.16612	6.27519	5.91243	6.24159	6.24558	6.2715	6.11202	6.00655	6.03624	6.33663	6.29828	6.00209	6.04364	5.7324	6.2423
FOLR3	6.8858	6.71222	6.72567	6.74878	6.9614	6.72447	6.82951	8.11907	6.97822	6.9822	6.35885	6.64287	6.7014	6.804	6.53569	6.64135	10.2588	6.55364	7.20993	6.84177	6.96101	6.85874	7.02058	7.13761	7.58751	7.12252	6.47293	7.06313	6.87875	6.27422	7.0576	7.22741	7.93987	7.18607	6.83082	7.09311	7.13187	7.04071	6.95194	6.84048	6.3292	8.15257	6.36122	7.83506	7.04996	7.3327	6.87374	7.05368	6.60462
FRY	5.05771	4.98479	5.0228	5.14767	5.15734	5.09819	5.22915	5.04502	5.06295	5.16078	5.26938	5.16721	5.57467	5.30662	5.3698	5.50939	5.36423	5.40727	5.11518	4.96747	5.09306	5.18517	5.11988	4.99235	5.0264	5.19342	5.30569	5.27281	5.20864	5.62568	5.4262	5.22514	5.37259	5.04097	4.90024	5.3395	5.26137	5.40994	5.33083	4.98507	4.89684	5.19688	5.29743	5.01581	5.27043	5.33505	5.40783	5.06904	5.21528
FSTL4	4.97798	5.09627	5.03717	5.01853	5.1425	5.04846	4.98553	4.98893	4.94296	4.81036	5.16108	4.80265	5.17541	5.03504	5.07162	4.97737	5.05485	5.07133	5.03466	4.94838	5.00282	5.12777	5.12468	5.16553	5.15684	5.00276	5.09009	5.04921	5.10927	5.15559	5.26315	5.26334	5.0348	5.01468	5.06805	4.9007	5.10339	5.03485	5.21811	5.02977	5.01824	5.12984	5.00544	5.02113	5.04149	4.9549	4.97041	5.09144	5.05595
FUBP1	5.16907	5.05148	5.25269	5.2966	5.13514	5.16321	5.22078	5.20634	4.93131	5.08056	4.95903	5.18245	5.45851	5.27678	5.2726	5.27403	5.12738	5.01352	4.98622	5.33224	4.98778	5.20545	5.22698	5.08054	5.02592	4.97405	4.87953	5.21281	4.96926	5.16195	5.36206	5.15025	5.24174	5.35229	5.08237	5.04372	5.28558	5.13362	4.97715	5.17569	5.12045	5.13254	5.15777	5.35952	5.43149	5.27595	5.10276	5.05119	5.12042
FUBP3	5.75218	5.57073	5.67598	5.82393	5.74322	5.65569	5.89106	5.5496	5.36786	5.52278	5.63252	5.6623	6.08227	5.9781	5.95441	5.76135	5.56982	5.52724	5.26321	5.89735	5.37985	5.50422	5.97337	5.67872	5.7473	5.3665	5.22535	5.64773	5.3119	5.7117	5.88183	5.83702	5.88678	6.00164	5.78669	5.53198	5.77269	5.49348	5.43233	5.75078	5.80157	5.71785	5.48752	6.03571	6.28703	5.59415	5.55485	5.00399	5.53815
FUCA2	5.4507	5.2785	5.29312	5.18846	5.25601	5.24229	5.20235	5.49936	5.44881	5.42634	5.24631	5.30382	5.16133	5.26508	5.16759	5.01671	5.54002	5.34397	5.35559	5.42954	5.49785	5.29511	5.30705	5.47302	5.48036	5.3386	5.34574	5.47562	5.36397	5.29148	5.19617	5.34311	5.41129	5.45347	5.3196	5.08129	5.39663	5.44039	5.2767	5.32421	5.21396	5.18884	5.27828	5.3919	5.22965	5.31497	5.20388	5.2686	5.46276
FUNDC2	5.18	4.95524	5.0714	4.9789	5.11738	4.97453	4.90625	5.12539	5.16089	5.27703	4.88705	4.83993	5.26293	5.19379	5.2836	4.64373	4.9955	5.07026	5.01602	5.07315	5.11766	5.36197	5.28343	5.31379	5.09573	4.99046	4.94486	5.08834	5.14769	5.4749	5.3158	5.34851	5.20756	5.06689	5.01529	5.22356	4.96985	5.13826	5.26549	5.09247	5.10692	5.00441	5.07234	5.17828	5.1013	5.12784	4.94524	5.10744	4.95598
FURIN	5.69	6.48485	6.03235	5.60786	5.84476	5.85807	5.98312	6.09375	6.14929	5.66163	6.34761	5.60066	5.73869	5.47065	5.4029	5.72235	5.81187	5.53442	6.20132	6.34277	5.96939	6.02457	5.62255	5.77284	6.15256	6.00303	6.11562	5.7152	5.83708	5.7397	5.65694	5.71868	5.57311	6.19226	5.91182	5.71335	6.02593	5.84224	5.51238	5.67816	5.45189	6.34362	5.79526	5.63562	5.31534	5.85996	6.02306	6.0184	5.78097
FYB	6.89809	7.27603	7.34029	7.12829	7.14178	7.30317	6.99654	7.29739	7.14602	6.62867	6.66858	6.78866	6.19363	7.03752	7.16196	6.73461	6.87908	6.8465	7.01171	7.1335	6.89452	7.45898	6.98052	7.35895	7.3013	6.41622	6.763	6.6786	6.48614	7.097	6.66837	6.75889	7.07399	6.94606	7.03432	6.9897	6.85067	6.78145	7.14247	6.93886	6.73111	7.00497	6.8628	6.70193	7.05585	7.17837	7.1264	6.56454	7.05961
FYN	6.66401	6.34661	6.21971	6.93158	6.45404	6.49996	6.79587	6.22501	6.1829	6.50392	6.32104	6.36964	6.81984	6.55003	7.05259	6.99209	6.7309	6.43582	6.12294	6.14404	6.26546	6.45727	6.41991	5.97748	5.98118	6.37474	6.62103	6.62852	6.24215	6.94652	6.87318	6.04263	6.44361	6.01935	6.39096	6.4928	6.40686	6.8105	6.74013	6.54452	6.60335	6.51108	6.73358	6.91016	6.06623	6.42224	6.38708	6.55553	6.64201
GAA	5.66745	5.88531	5.71194	5.5358	5.4296	5.67646	5.95314	5.74508	5.91055	5.47988	6.12113	5.70781	6.11732	5.43064	5.24238	5.88205	5.65455	5.75984	5.8055	5.79163	5.78191	5.76382	5.95991	5.33966	5.73965	6.35881	5.93287	5.78427	5.70206	5.96872	6.18702	5.3608	5.38964	5.54473	5.99814	6.19603	5.35611	5.51583	5.93342	5.48765	5.53086	5.9064	5.74131	5.41086	5.28705	6.09893	5.97238	5.8685	5.58039
GAB2	5.97926	6.07134	5.92771	5.85265	5.68683	5.66655	5.93501	5.82532	5.96588	5.67319	5.65012	5.76992	5.41778	5.40425	5.45846	5.88022	5.45351	5.77097	6.02096	5.91142	6.0014	5.84474	5.86229	5.99766	6.00404	5.79085	5.92478	5.80288	5.69121	5.42461	5.3199	5.8617	5.79353	5.79116	5.80251	6.08316	5.64886	5.43307	5.90678	5.67081	5.75474	5.80409	5.80595	5.21668	5.70039	5.94777	6.20043	5.55206	5.66481
GADD45GIP1	5.17276	4.97751	5.05859	4.96925	4.92298	4.97698	5.01627	5.15308	5.13778	5.23651	5.07612	5.00373	4.90912	4.81029	4.97404	4.953	5.14375	5.11705	5.14588	5.04309	5.17954	5.02954	4.96629	5.07829	4.93259	5.14426	5.13553	5.07961	5.15398	5.095	4.92429	5.04778	4.94946	5.00804	5.03855	4.94597	5.12434	5.13724	5.00784	4.91905	4.96983	4.97534	4.9725	5.06155	5.00821	5.03854	4.9026	5.10987	5.05761
GALNT12	5.18549	5.02401	4.75863	5.27175	5.19082	5.1243	4.93249	5.25458	5.26293	5.25228	5.16837	4.6566	5.38011	5.21255	5.171	4.85177	5.63166	5.62223	5.06272	4.9875	4.99258	5.04833	5.04873	4.98574	5.08147	5.22867	5.37307	5.20024	5.04958	5.26769	5.19082	4.88463	5.22384	5.47156	5.04058	5.17603	5.37639	4.83782	4.94518	5.14799	5.11337	5.05606	5.34073	5.30212	5.27496	5.10146	5.16404	4.86759	5.09584
GALNT3	6.41931	6.3553	6.39374	6.52194	6.23017	6.3952	6.32002	6.7464	6.26004	5.85374	5.68706	5.83745	6.60103	6.33631	6.27451	6.21611	6.26942	5.96546	6.05451	6.33048	6.23938	6.49834	6.24157	6.27852	6.357	6.11781	5.72355	5.66327	5.95581	6.27791	6.15429	6.01839	5.92164	6.10128	5.92687	5.8453	6.44713	6.46542	6.41907	5.75618	6.37088	6.3276	6.14981	5.71393	6.14444	5.37323	6.43139	6.77445	6.21387
GALNT6	5.32865	5.44474	4.95922	5.19836	5.25602	5.01047	5.3448	5.07033	5.18293	5.35027	5.73353	4.78724	5.18321	5.3602	4.59926	5.38479	5.26648	5.15084	5.2345	5.59803	5.36036	5.17022	5.40696	5.24625	5.31861	5.52593	5.37017	5.52404	5.12699	5.28243	5.57924	5.47626	5.41899	5.6627	5.51473	5.11262	5.37755	5.10809	4.93428	5.02515	5.23844	5.33244	5.07689	5.28886	5.08831	5.17003	5.23711	5.44195	5.1561
GALT	5.65056	5.44407	5.52425	5.52614	5.38521	5.513	5.46962	5.55663	5.4443	5.64736	5.75244	5.40261	5.77581	5.43583	5.56779	5.39623	5.35559	5.54723	5.54075	5.79582	5.64075	5.43265	5.62498	5.32392	5.46916	5.56109	5.51045	5.70998	5.58354	5.4101	5.44424	5.32399	5.46978	5.52091	5.65963	5.60619	5.39647	5.61631	5.32245	5.62757	5.641	5.51423	5.60683	5.52757	5.6317	5.65561	5.64381	5.66395	5.47178
GAPVD1	6.57522	6.42611	6.45292	6.46025	6.67945	6.4791	6.41246	6.66906	6.60188	6.63931	6.39905	6.4799	6.5886	6.57863	6.4936	6.41592	6.79479	6.63757	6.39199	6.6841	6.469	6.50802	6.4321	6.62678	6.57742	6.42152	6.68111	6.65722	6.68754	6.567	6.59236	6.47818	6.75001	6.70549	6.43746	6.37143	6.72053	6.62556	6.4453	6.58175	6.40019	6.67522	6.60978	6.42747	6.39206	6.81593	6.76584	6.32743	6.29615
GATA3	5.66561	5.32638	5.43757	5.88771	5.53074	5.26946	5.64001	5.18745	5.25727	5.40153	5.18746	5.48181	5.497	5.81606	5.37813	5.76602	5.11565	5.12157	5.24092	5.16866	5.30932	5.26378	5.32731	5.20508	5.14092	5.11368	5.25854	5.01854	5.16784	5.16411	5.14419	4.98948	4.87373	5.15967	5.46721	5.5859	5.18119	5.38347	5.11569	5.45492	5.40142	5.2859	5.29363	5.65338	5.36675	5.68446	5.20925	5.15133	5.22617
GATAD2B	5.87073	6.01975	5.7499	6.26539	6.13582	5.95443	6.33819	5.64649	5.79575	5.48426	6.04475	6.07238	5.94984	6.37092	6.18265	6.53235	6.10247	5.75296	5.95458	6.0944	5.74425	6.06743	5.98779	5.97912	5.95397	6.22693	6.25447	6.23165	5.80083	6.27962	6.14986	6.10451	6.2908	6.00428	6.06108	6.17851	6.01198	6.056	5.95036	5.92786	5.89302	6.44723	6.34706	6.19831	5.54341	6.34075	6.01786	6.28229	6.16093
GBA2	5.59294	5.55666	5.47435	5.47139	5.4504	5.41188	5.52857	5.64164	5.54738	5.66969	5.4089	5.07926	5.71994	5.3786	5.32777	5.34022	5.42822	5.33062	5.57612	5.68324	5.6936	5.41367	5.79334	5.47692	5.54397	5.68239	5.49592	5.70888	5.68752	5.49592	5.74316	5.44011	5.42639	5.6451	5.42333	5.41993	5.70392	5.56883	5.36341	5.54657	5.46481	5.55105	5.57392	5.3838	5.65138	5.82271	5.70124	5.54539	5.39104
GBF1	5.03169	5.53882	5.43359	4.98419	5.33018	5.58441	5.28562	5.37836	5.26766	5.00564	5.72844	5.32875	5.67701	5.41976	5.46563	5.33169	5.34436	4.69031	5.48297	5.65993	5.32104	5.45819	5.41955	5.23099	5.57488	5.61531	5.55984	5.4282	5.09803	5.58099	5.74471	5.71268	5.47941	5.45441	5.16706	5.37102	5.31369	5.6528	5.45356	5.57349	5.28922	5.77566	5.4341	5.35251	5.02385	6.01693	5.35783	5.65533	5.32027
GCA	8.47878	8.55532	8.94555	8.40838	8.46507	8.62794	8.80048	8.7181	8.41433	8.87046	9.09157	10.2272	8.67245	9.1026	8.76127	9.10281	8.48498	9.10497	8.47038	8.48534	8.36918	8.63735	8.45744	8.52373	8.46237	8.45139	8.37776	8.17096	9.35032	8.92739	8.73528	8.98379	9.0905	8.42149	8.22796	8.22515	9.08408	9.26193	9.26373	8.90829	8.82287	8.68035	8.41985	7.90246	9.3877	8.86993	9.02954	7.72308	8.73136
GCH1	6.13291	6.10071	6.07819	6.07819	5.95837	6.10071	5.83543	6.13291	6.07819	5.79377	4.81497	5.90717	5.64168	5.88703	5.59253	5.09474	5.52528	5.17511	6.0628	6.17805	6.0628	6.13291	6.10071	6.13291	5.99539	4.87398	4.9186	4.93798	4.9502	4.76892	4.95852	4.79212	4.63019	5.58358	5.45005	6.36431	6.06138	5.29876	5.0201	5.83918	5.38937	5.59799	5.62533	5.84983	5.72394	5.49834	5.40048	4.83853	5.60308
GDI1	6.49391	6.23635	6.06931	6.11822	6.22068	6.08852	6.4666	6.36274	6.56884	6.46822	6.23339	5.85978	6.16391	6.13345	6.19202	6.47098	6.38553	6.24032	6.60367	6.52717	6.59115	6.36579	6.15044	6.11617	6.1553	6.54473	6.58935	6.44809	6.53927	6.21991	6.1304	5.99282	6.11963	6.40526	6.21398	6.21587	6.58726	6.28833	6.08584	6.25058	5.9897	6.54361	6.39865	6.25146	5.75679	6.63578	6.43419	6.59971	6.24017
GEMIN4	6.03456	5.73437	5.52208	6.301	5.75218	5.69061	5.67799	5.85187	5.94463	6.20962	5.8481	5.84606	6.02073	5.93526	5.48806	5.82401	6.05295	6.15139	6.00938	5.88726	6.08064	5.63925	5.78981	5.82439	5.71168	6.30815	6.22391	6.19659	6.14918	6.02216	5.98231	6.0499	5.98713	6.20264	5.71969	5.7973	6.25601	5.89326	5.73238	6.02747	5.91974	5.95772	6.20077	5.9742	6.00464	6.01774	6.1637	5.90094	5.8925
GEMIN8	5.19181	5.01195	5.13916	4.92668	4.99983	5.14326	5.1125	5.05701	5.28574	4.93928	4.95174	5.10245	5.01404	5.12834	5.30358	5.26974	5.13639	5.61455	5.01518	5.47248	5.34092	5.32606	4.90536	5.11387	4.83349	5.1669	5.36447	5.51604	5.20879	5.1021	5.00561	4.98041	5.03246	5.11436	5.50293	5.34783	4.84184	5.00394	5.06082	5.20692	5.2792	5.05985	5.28683	5.18946	5.44014	4.93483	5.07354	5.36398	5.28613
GFOD1	6.09664	5.8316	5.71666	5.92497	6.15642	5.96028	6.51961	6.12894	6.14771	6.41422	5.85903	5.74369	6.21794	6.30581	6.21561	6.65059	7.17051	6.53711	5.89503	5.89824	5.93318	5.89824	5.94285	5.94708	6.12751	6.32634	6.13121	6.20407	5.9172	6.32706	6.29387	6.35565	6.92591	6.36473	5.9785	6.25661	6.58043	5.96904	5.91595	6.05421	6.12645	6.3886	6.04534	6.11217	5.84905	6.78231	5.97209	6.19671	6.29617
GFRA2	5.48543	5.43205	5.41842	5.17927	5.52919	5.42066	5.33849	5.43137	5.19842	5.24939	5.45754	4.85733	5.1721	5.43668	5.318	5.22145	5.29521	5.41009	5.32593	5.1813	5.28478	5.24143	5.30541	5.25364	5.33822	5.30158	5.30337	5.07569	5.05258	5.37369	5.46332	5.25477	5.29208	5.10696	5.63511	5.28245	5.20986	5.25186	5.30716	5.27058	5.10364	5.3211	5.2948	5.4649	5.17475	5.32266	5.10261	5.33254	5.28271
GGA1	6.18649	6.22264	6.06632	6.11538	6.17949	6.10142	6.1633	6.1003	6.14005	5.98116	6.158	5.98816	6.20627	6.24457	6.13399	6.13132	6.16683	6.24815	6.04054	6.39713	6.09797	6.11975	6.32897	6.01839	6.19905	6.1721	6.06459	6.41443	6.16506	6.15501	6.26697	6.04122	6.21556	6.29117	6.15104	6.00225	6.28079	6.14414	6.04368	6.10522	6.16083	6.18306	6.33204	6.14121	6.24073	5.92698	6.19765	6.0357	6.23841
GGT1	4.83654	5.17046	5.1398	5.22107	5.12311	5.21403	5.037	5.07411	4.95079	4.99508	5.12504	5.23622	5.27866	5.13077	5.23551	5.05942	5.15274	4.70733	5.03452	5.0098	5.22682	5.18116	5.24331	4.84927	5.32919	5.06393	5.0026	4.89399	4.79522	5.19349	5.07922	5.15802	4.86695	4.96924	5.14281	4.92526	4.98973	5.18238	5.26315	5.03149	4.92689	5.28015	5.0817	4.9274	4.90611	4.86433	5.09203	5.10224	5.08741
GHITM	8.22688	8.09258	8.02245	7.98749	8.18929	8.06058	7.93064	8.40114	8.29823	8.39475	8.11155	7.97096	7.99048	8.1499	8.17634	7.7728	8.61514	8.42618	8.15569	8.21343	8.18472	8.13156	8.07625	8.21799	8.11992	8.18348	8.20932	8.40575	8.35626	8.21662	8.17435	8.17127	8.3201	8.1699	8.33299	7.92451	8.20288	8.34727	8.08345	8.33474	8.46321	8.08191	8.03365	8.36825	8.29978	8.45969	8.11648	7.61548	8.17572
GIMAP1	6.57734	6.72874	6.69438	6.79286	6.56515	6.27002	6.7668	6.53807	6.71755	6.09274	6.25891	6.42037	6.34822	6.33679	6.07338	6.59464	6.05395	6.31207	6.76182	6.72061	6.47213	6.51161	6.89667	6.40984	6.66994	6.32416	6.35966	6.30169	6.08301	5.82005	6.89185	5.70893	6.37715	6.28999	6.57717	6.48275	6.29466	6.38668	6.60793	6.15803	6.14103	6.02969	6.40456	6.28523	6.48041	6.17777	5.79903	6.6629	6.60376
GIMAP4	9.17544	9.22609	9.23185	9.1314	9.08864	8.98235	9.17611	9.0943	9.26473	8.8978	8.71951	8.80537	8.80635	8.92287	8.57253	9.04293	8.24353	9.17926	9.08399	9.108	9.1721	9.25818	9.11756	9.16126	9.28392	8.52492	8.54756	8.4525	8.79616	8.72239	8.52782	7.74458	8.86744	8.67519	8.73751	8.8243	8.98263	8.80669	9.42306	9.18481	9.11341	8.66627	8.80765	9.24116	9.41765	9.53412	9.05723	8.35698	8.77889
GIMAP6	6.77653	6.77155	6.80094	6.7598	6.73355	6.3785	6.7108	6.75073	6.92007	6.30749	6.15731	6.27599	6.21246	6.35013	5.62909	6.44361	6.1834	6.58442	6.89844	6.79912	6.75073	6.81712	6.67336	6.73004	6.79422	6.28221	6.28881	6.28569	5.96781	5.99727	5.98764	5.69159	6.31875	6.46568	6.50438	6.59399	6.37263	6.13516	6.67635	6.50945	6.58605	6.40921	6.33312	6.84328	6.98133	6.64967	6.31142	6.19699	6.48062
GK	6.83485	6.73839	6.86377	6.56763	6.73154	6.8309	6.55284	6.89935	6.84297	6.2905	5.23027	6.01696	6.17083	6.282	6.06967	6.01499	5.69841	5.95092	6.76789	6.78735	6.80226	6.91593	6.68618	6.89935	6.84297	5.61989	5.55818	5.78727	6.11347	5.99142	6.04775	5.96471	5.9849	6.62201	5.95407	5.96065	7.01758	6.31659	6.24596	6.1984	6.21188	6.41088	6.50586	5.05519	6.65448	6.19786	6.68852	6.12755	6.16114
GLA	6.56584	6.63552	6.07398	6.46127	6.53334	6.46823	6.26439	6.4727	6.50539	6.6329	6.37096	5.73042	6.51466	6.48432	6.32967	6.06276	6.5522	6.54072	6.55352	6.53875	6.64526	6.62103	6.65477	6.84823	6.56646	6.41917	6.59481	6.65667	6.48959	6.8233	6.6671	6.59449	6.58738	6.72052	6.26472	6.23991	6.77055	6.55509	6.44521	6.45808	6.50843	6.18784	6.61992	6.24957	6.53309	6.87429	6.72299	6.36203	6.38671
GLCCI1	5.04102	4.97748	4.90102	5.40629	5.30697	5.17619	5.42497	5.32771	4.93594	5.19217	5.14609	4.8212	5.64607	5.41813	5.4561	5.45488	5.76867	5.27249	4.89561	4.81839	4.93044	5.29054	5.05552	5.01165	4.91306	5.08035	5.08277	5.02193	4.99108	6.34994	5.17665	5.2891	5.33273	5.20873	5.38025	5.31917	5.19376	5.11811	5.06147	5.32489	5.10587	5.18406	5.05368	5.29934	5.30973	5.15295	5.22721	5.22085	5.32784
GLG1	7.30186	7.86776	7.50164	7.6568	7.43317	7.56075	7.88941	7.33922	7.25649	7.1879	8.19926	7.61965	7.27445	7.68108	7.64959	7.97349	7.32365	7.11739	7.49101	7.57395	7.40419	7.59128	7.37707	7.48139	7.58832	7.50843	7.73589	7.56439	7.21458	7.74359	7.69644	7.59108	7.73774	7.37019	7.41251	7.30534	7.4846	8.10255	7.62929	7.48408	7.32019	7.56156	7.83454	7.44123	7.30583	7.70593	7.70397	7.89101	7.43981
GLO1	6.61339	6.1405	6.3537	6.29511	6.38086	6.29062	6.34386	6.60327	6.40215	6.96427	6.386	6.65462	6.6979	6.66154	6.58129	6.59456	6.84592	6.76316	6.32439	6.39452	6.35741	6.33158	6.20239	6.17676	6.17842	6.40415	6.45792	6.69592	6.82379	6.7042	6.71966	6.48105	6.82538	6.38826	6.43987	6.2612	6.64652	6.66782	6.62775	6.7433	6.78319	6.38507	6.38931	6.96937	6.56429	6.34829	6.10571	6.19814	6.79055
GLRX5	8.80831	8.59362	8.53757	8.56837	8.70359	8.56554	8.71431	8.6853	8.75779	9.44402	9.19215	9.22846	8.75636	9.31184	9.34161	9.01986	9.95766	9.36974	9.03912	8.55876	8.82354	8.41538	8.60184	8.74613	8.68776	9.57738	9.74568	9.91337	9.52249	9.03286	9.28574	9.22337	9.52713	9.16552	9.01536	8.89144	9.12318	9.10874	8.9701	9.24547	8.26623	9.39013	8.89982	9.48688	8.92678	9.52419	8.73836	8.85824	9.18592
GLTSCR2	9.85161	9.65746	9.65969	9.3032	9.39667	9.72898	9.63654	9.73382	9.52775	9.66454	9.88635	9.50697	9.33933	9.25215	9.22847	9.61032	9.45414	9.49721	9.58925	9.81731	9.70469	9.49982	9.68131	9.40806	9.62078	9.58621	9.37697	9.66994	9.57151	9.33421	9.48061	9.05405	9.50441	9.38499	9.54759	9.72755	9.40826	9.74097	9.41294	9.52068	9.80222	9.63625	9.67615	9.87418	9.75265	9.0027	9.24711	9.76666	9.47194
GLUD1	7.2793	6.99461	7.30095	6.62719	6.84402	7.05417	6.89272	7.25111	6.98372	7.33899	7.05677	7.21631	6.6444	6.79938	7.13882	6.88395	7.38869	7.22544	7.31995	7.12299	7.16132	6.89262	6.69545	6.93186	6.99092	7.26509	7.1708	7.36537	7.21235	6.77102	6.67037	6.94268	6.8756	7.05048	7.04679	6.89372	7.04846	7.01556	7.18212	6.8051	7.3253	6.95054	6.86918	7.4577	7.2802	6.84772	6.88324	7.12502	7.05424
GM2A	5.80073	5.32376	5.33883	5.33965	5.23427	5.56373	5.06691	5.63298	5.55978	5.87157	5.12624	5.23306	5.2722	4.97049	5.73244	4.52987	5.66513	5.63183	5.56583	5.75877	5.70378	5.81325	5.19684	5.50622	5.5286	5.61595	5.77636	6.01651	5.73223	6.03559	5.32475	5.51464	5.50631	5.52282	5.54328	5.65181	5.32593	5.35396	5.62804	5.06939	5.94529	5.68143	5.53099	5.04144	5.28265	5.02246	5.70531	5.63864	5.45938
GMCL1	5.55453	5.38796	5.53511	5.59079	5.84537	5.45486	6.17727	5.6566	5.68691	6.01497	5.66798	5.86226	5.83257	6.0097	5.83251	6.22744	5.8507	6.15406	5.51757	5.57103	5.54527	5.60031	5.66681	5.58013	5.66398	5.66159	5.82399	5.83348	6.133	5.97301	5.91303	5.97515	6.23981	5.85241	5.92364	5.94502	5.7263	5.66087	5.63452	5.57862	6.13732	5.74939	5.55137	5.82908	5.79201	5.34964	5.90526	6.31144	6.07154
GMDS	6.06244	5.96351	5.9649	5.96033	5.77068	5.86939	5.76644	6.10197	6.15776	6.112	6.0435	5.80153	5.95523	5.35091	5.86682	5.80709	6.06052	6.18623	6.11958	6.21436	6.13496	5.93634	5.91315	5.88484	5.88087	6.21625	6.10592	6.25909	6.17488	5.72638	5.91851	6.1027	5.89217	5.97153	6.26976	6.18252	5.73571	5.85841	5.85095	6.01923	6.04943	5.77665	6.12532	6.0969	5.88107	6.24607	6.17574	6.05515	5.93119
GMFG	8.89099	8.74319	8.50156	8.2684	8.40548	8.36439	8.56103	8.615	8.86939	9.10373	8.88632	8.52907	8.57144	8.43158	8.42147	8.47076	8.74435	9.06702	8.79489	8.84639	8.77561	8.82843	8.40959	8.62001	8.4786	8.90572	8.93242	8.96379	9.29552	9.07804	8.35327	8.3802	8.74456	8.49573	9.07277	9.12997	8.36838	8.53153	8.56306	8.74596	8.74948	8.26685	8.34431	8.27606	8.65478	8.42534	8.55386	8.91698	8.84745
GMIP	6.13656	6.45233	6.37829	6.04837	6.15597	6.28938	6.26119	6.43095	6.39542	6.4375	6.72415	6.2981	6.10877	6.23478	6.27578	6.22936	6.59384	6.24728	6.59293	6.42887	6.45081	6.40021	6.31069	6.18143	6.55384	6.96775	6.68214	6.58651	6.43149	6.35765	6.33925	6.36375	6.19708	6.35222	6.64176	6.40425	6.43428	6.20441	6.24368	6.46314	6.36687	6.76802	6.61019	6.19384	6.21508	6.47102	6.77246	6.39206	6.40596
GMPR2	6.58296	6.39412	6.44174	6.23813	6.29849	6.24544	6.53146	6.43789	6.54754	6.65251	6.30513	6.28931	6.44129	6.44151	6.12092	6.45156	6.51816	6.61206	6.56937	6.50302	6.6433	6.44059	6.47495	6.38421	6.40258	6.6758	6.7305	6.80238	6.68459	6.50471	6.37574	6.38143	6.5697	6.44506	6.72872	6.3977	6.35631	6.56064	6.3495	6.41087	6.3057	6.42722	6.39864	6.2194	6.50741	6.61315	6.52753	6.38697	6.35307
GNA13	7.34244	6.9833	7.29969	7.18732	7.2014	7.17563	7.18913	7.38096	7.21763	7.02117	6.37926	6.84747	7.0504	6.92876	7.14436	6.9013	6.83822	7.12125	6.89167	7.22753	7.10633	7.35838	7.20485	7.45258	7.14665	6.61039	6.68057	6.7378	7.0175	7.00299	7.17905	7.27722	7.00463	7.16256	6.905	7.02096	7.17928	7.17041	6.94598	7.1239	7.01526	6.96462	6.80382	7.08359	7.16948	6.98355	6.86064	6.6823	7.25446
GNAI2	8.0399	8.1499	8.10959	7.82749	7.88755	7.93103	8.09557	8.2448	8.35721	8.45154	8.27691	8.06041	8.00568	8.02157	7.80312	8.17024	8.3052	8.20563	8.48485	8.33939	8.34951	8.13488	8.06096	7.94342	8.11929	8.66405	8.87652	8.43622	8.59639	8.18206	8.17934	7.83538	8.00179	7.9358	8.05854	8.01747	8.16802	8.67274	8.26069	8.11192	7.95632	8.49648	8.65466	8.17364	7.74099	8.39089	8.17811	8.39089	8.5515
GNAI3	6.26401	5.98959	6.39512	6.25409	6.11716	5.99178	6.16745	6.5633	5.9475	5.99388	6.02525	6.29784	6.2444	6.18369	6.08554	6.15592	6.41055	6.37757	5.8205	6.30423	6.06814	6.25506	6.10632	6.31178	6.13789	5.62135	6.06542	5.92634	6.47364	6.13888	6.28386	6.29229	6.52482	6.30408	5.9074	5.98394	6.4049	6.3247	6.13835	6.44451	6.23158	6.01853	5.72534	6.15178	6.44958	6.23879	5.99017	5.64456	6.34873
GNB2	6.23667	6.13764	6.25226	5.69324	5.83662	5.91854	5.92056	6.16435	6.22774	6.22161	6.03498	6.11844	5.61175	5.69039	5.51744	5.86183	5.81444	6.02366	6.38471	6.17099	6.32357	6.11712	5.93972	5.8837	5.93802	6.54843	6.08878	6.07804	6.17736	5.92181	5.96616	5.97838	5.47054	6.14961	5.94475	5.9287	6.03069	6.10772	5.89621	6.03921	5.70201	6.1304	5.92952	5.45252	5.56376	6.36336	6.32435	6.08816	6.19198
GNB4	5.4585	5.90515	6.02621	5.44027	5.48435	5.81061	5.70222	5.45904	5.42049	5.25633	6.15674	6.41095	4.92935	5.55168	5.75971	5.71	5.07151	5.25942	5.47625	5.52547	5.45384	5.75985	5.62379	5.5207	5.59169	5.27892	5.17877	5.20265	5.35947	5.61848	5.75985	5.55227	5.70667	5.39588	5.48796	5.36279	5.64122	5.95087	5.52794	5.38165	5.49283	5.36376	5.45326	5.01712	5.65378	4.9266	5.54698	5.86819	5.83525
GNG11	7.14666	7.73401	7.1778	7.28162	7.15862	7.22407	7.30933	8.38267	7.68636	6.85563	7.78862	7.08412	7.24635	7.20551	7.0964	7.23306	9.79424	7.58777	7.79271	7.33423	7.86397	7.33128	7.27241	7.24778	7.5835	7.50946	7.58297	7.03891	7.84692	7.25834	7.07267	7.27742	7.46438	7.66371	7.02079	6.87659	7.94923	7.84349	7.52636	7.47792	6.78966	7.14178	7.65713	7.7615	7.21997	6.49774	6.80434	6.71232	7.70273
GNL1	5.96223	5.93028	5.76417	5.83293	5.62568	5.87247	5.87531	5.74117	6.0616	5.51683	5.9614	5.66394	5.8129	5.7559	5.69536	5.98167	5.70673	5.74861	5.78519	5.80312	5.86573	5.89815	5.82531	5.95781	5.78962	5.87281	5.80958	5.83882	5.74656	5.64859	5.86677	5.6751	5.57875	5.84507	5.72187	5.80125	5.784	5.72553	5.93202	5.80938	5.94199	5.75605	5.76216	5.64082	5.78897	6.06226	5.85502	5.92369	5.60638
GNLY	7.30005	7.89384	7.26005	7.88075	7.82024	7.78329	8.16197	7.03702	7.41296	6.60745	7.07959	6.89383	7.23431	7.59602	7.85136	8.25895	6.13773	6.70933	7.37415	7.17988	7.21437	7.34354	7.01142	6.60595	6.65642	6.91199	7.36404	7.0209	6.84331	7.1272	6.19315	6.40597	5.70952	7.11101	7.12664	7.13023	7.09544	7.23623	7.24518	7.55792	7.61834	7.57484	7.16181	8.04624	6.11911	7.01753	6.66633	6.15482	7.10706
GNMT	4.85652	5.33733	4.99816	5.14069	5.14132	4.98092	5.10501	5.2291	5.2744	5.81929	5.24279	4.74466	5.27396	5.16781	4.91817	5.0711	5.17866	5.03482	5.2268	4.73581	5.17931	4.89968	5.29275	4.96878	5.10739	5.12193	5.05067	4.56802	5.15118	5.0536	5.35806	4.92119	4.61486	5.24176	4.80161	5.29906	5.01457	5.06596	5.09558	4.81905	4.77723	5.07626	5.07403	4.93021	5.03838	5.16519	5.02742	5.04346	4.85107
GNPDA1	6.56926	6.56564	6.5016	6.2393	6.1185	6.36603	6.21061	6.5538	6.63493	6.70638	6.61793	6.43097	6.51504	5.84892	6.30003	6.18443	6.58439	6.70155	6.77059	6.69789	6.67548	6.36388	6.42382	6.4634	6.33644	6.72368	6.9529	6.80606	6.84477	6.27935	6.27466	6.43245	6.47957	6.35636	6.63097	6.8063	6.14545	6.27385	6.73446	6.70494	6.46826	6.17507	6.6152	6.56865	6.64668	6.94225	6.45756	6.30666	6.19799
GNPDA2	5.22749	4.91796	5.09843	5.03094	5.30467	5.18891	5.15017	5.32698	5.09773	5.37738	4.59755	5.17906	5.07167	5.43692	5.29412	5.18702	5.54409	5.33557	5.02865	4.99699	5.13451	5.23868	5.20195	5.23872	5.11973	5.0577	5.25453	5.25614	5.40824	5.37457	5.29665	5.25463	5.49451	5.13893	5.17933	5.24622	5.10701	5.18874	5.36268	5.42631	5.3192	5.0785	5.0677	5.42267	5.54078	5.05911	5.05683	4.90561	5.26304
GOLGA1	5.44577	5.32459	5.30219	5.37223	5.45856	5.27362	5.3978	5.54645	5.36964	5.51009	5.36436	5.23652	5.70601	5.53008	5.35355	5.18811	5.61283	5.04832	5.27017	5.7175	5.36834	5.49491	5.57081	5.56116	5.4493	5.43628	5.15388	5.62272	5.52606	5.49283	5.54039	5.67041	5.51097	5.57776	5.32809	5.50193	5.4798	5.4066	5.32807	5.46105	5.26622	5.60327	5.49837	5.43828	5.3042	5.88424	5.59302	5.42054	5.32484
GORASP1	5.93644	5.73838	5.73405	5.69509	5.77879	5.64783	5.64309	5.92247	6.10257	5.91212	5.98087	5.41649	6.1056	5.69275	5.56285	5.56333	5.955	5.73575	6.04116	6.00176	6.01433	5.87104	5.79011	5.59264	5.7094	6.06461	5.99196	6.24453	6.09405	5.78975	5.83772	5.87468	5.66874	5.9674	5.91638	5.88087	5.7942	5.86966	5.6176	5.73673	5.73501	5.99665	5.89765	6.05704	5.50651	6.24805	6.20293	5.83656	5.74056
GORASP2	6.30305	5.94731	5.77156	5.92465	5.8658	5.81499	5.79935	6.17579	6.29658	6.64977	5.99527	5.70191	6.15638	5.86896	5.89342	5.61783	6.3601	6.39794	6.15512	6.04398	6.23421	6.2016	5.91263	6.19386	5.88952	6.40152	6.24169	6.29083	6.40232	6.36509	5.79807	6.52432	6.30089	6.1046	6.16208	6.05896	6.06227	6.20585	6.06187	6.02521	6.13982	6.08224	6.1217	6.55005	5.80786	6.32073	6.03185	5.88559	6.25105
GP6	5.02863	5.18383	5.17912	5.21245	5.23889	5.29906	5.29279	5.06043	4.98136	4.99518	5.1964	5.26713	5.10947	5.19652	5.25169	5.23017	4.83792	4.99499	5.12895	5.11301	5.06596	5.2253	5.18528	5.14003	5.23316	5.01947	5.20096	5.08685	4.76683	5.31499	5.2433	5.47163	5.19793	5.06997	5.0504	5.09576	5.12419	5.36421	5.18879	4.94762	4.93072	5.20344	5.35247	5.44764	5.00936	5.19153	5.12965	5.06948	5.19339
GP9	7.02	7.16191	6.88827	6.7631	7.09986	6.83612	6.87924	7.02682	7.38791	6.73544	6.64595	6.40566	6.74338	6.95429	6.62869	6.80126	7.23661	7.1509	7.30102	7.08757	7.36632	6.85422	7.20082	7.28391	7.13754	7.14398	7.0337	7.01826	7.01055	7.10893	6.87544	7.10489	6.68371	6.83205	6.9619	7.04136	6.9032	7.02959	7.20892	6.8965	6.11131	7.02071	7.96682	6.95352	6.3624	7.09271	6.93054	6.37141	6.86782
GPBP1	6.73461	6.38437	6.71404	6.81163	6.72708	6.59022	6.74688	6.86009	6.3855	6.28333	6.02819	6.54446	6.66746	6.58627	6.59666	6.58247	6.36827	6.53367	6.29852	6.8011	6.3536	6.74566	6.78811	6.63019	6.68957	5.94922	6.16732	6.3614	6.37254	6.61236	6.57837	6.50279	6.72613	6.66119	6.45992	6.60344	6.6234	6.40853	6.46656	6.67303	6.42663	6.48825	6.17147	6.67037	6.53335	6.36622	6.26909	6.16491	6.64018
GPBP1L1	5.78348	5.77943	5.78409	5.73414	5.81146	5.78636	5.92522	5.80065	5.59264	5.65403	5.74554	5.72223	5.7204	5.77051	5.91136	5.85195	5.81678	5.63529	5.42055	5.91362	5.52665	5.77152	5.92763	5.61597	5.74178	5.51969	5.36296	5.82226	5.71965	5.83405	5.92627	5.53494	5.81369	5.92449	5.7745	5.61046	5.69729	5.70486	5.69277	5.78511	5.70935	5.64014	5.64239	5.83633	5.73624	5.99559	5.80897	5.4051	5.66262
GPR114	5.882	5.74758	6.08655	6.1155	5.85106	5.91761	6.18094	5.81133	5.99484	5.87211	5.59751	5.90864	5.98307	5.84796	5.59694	5.68684	5.76847	6.13612	6.1306	5.75619	6.17923	5.83666	5.90444	5.47591	5.84922	5.95436	6.03715	5.69623	5.84554	6.16331	5.63451	5.84398	5.59505	5.65657	5.71432	6.05246	5.96882	5.8978	6.00459	5.90689	6.24232	6.62296	5.96701	5.84473	5.65482	6.068	5.91945	5.41848	5.79022
GPR162	6.19496	6.32577	6.12352	6.06223	6.08386	6.03521	6.21775	6.42975	6.12661	6.14277	5.99306	6.08653	5.95442	6.04349	6.14382	6.20542	6.07932	6.00299	6.17993	6.2364	6.24474	6.15774	5.78123	5.88532	5.93919	6.31366	6.19241	6.47394	6.41051	5.9885	5.95693	5.35051	5.53555	6.01428	6.17862	6.34263	5.97197	6.01047	6.02712	5.98771	5.89351	6.48503	6.54283	5.81345	6.20073	6.36163	6.31176	5.59643	6.24581
GPR174	5.14811	4.8586	4.92722	5.13929	5.08314	5.00715	5.15612	5.06879	5.1391	5.04231	4.84807	4.81662	4.83138	5.11977	5.07629	4.96996	5.0229	4.98474	5.03783	5.06766	5.03464	4.94839	4.93928	4.9312	4.97657	4.84801	4.97565	5.03179	4.92158	4.99072	4.89563	4.91782	4.8505	5.02033	4.94451	5.0897	4.85187	5.00592	5.00298	5.08062	5.07646	4.92965	4.95024	5.04019	5.07256	5.02266	5.03677	4.887	5.05674
GPR18	6.36404	6.20338	5.97902	6.56686	6.16387	6.08435	6.25436	6.0094	5.82076	5.9924	5.74546	5.79407	5.8654	6.05593	6.66068	6.20229	5.56483	5.51276	5.87888	5.88523	6.01594	5.99756	6.25698	5.99162	5.81678	5.53625	5.39851	5.74592	5.64801	5.96537	6.37007	5.64211	5.57305	6.15456	5.8615	5.89573	5.66203	6.28642	5.89841	6.07095	6.18429	5.82197	5.99356	6.20209	6.12411	5.72089	5.74244	6.41395	6.09943
GPR56	6.50722	6.86266	6.78738	6.66243	6.93765	6.88003	7.22879	6.84533	6.82611	6.74961	7.00377	6.96131	6.82254	6.60142	6.75152	6.94493	6.53549	6.75645	6.89828	6.36745	6.71356	6.63824	6.53877	6.65019	6.61478	6.88287	7.05744	6.56026	6.27666	6.66262	6.65278	6.48776	6.00689	6.74378	6.60431	6.37638	7.20581	6.82252	6.60923	6.89981	6.95094	7.39821	6.84307	7.2066	6.43559	7.28795	6.71515	5.90331	6.44451
GPR68	5.68951	5.58167	5.17366	5.30148	5.43843	5.4528	5.37948	5.72548	5.78569	5.93126	5.28268	4.83165	5.09244	5.28948	5.31996	5.13838	5.50002	5.50027	5.7699	5.55473	5.86254	5.52216	5.34072	5.50142	5.56193	5.47803	5.6766	5.36429	5.68756	5.46311	4.987	5.03672	5.31618	5.59391	5.35429	5.54875	5.50488	5.29322	5.35923	5.53189	5.58444	5.65674	5.45978	5.61069	5.12575	5.75744	5.53082	5.34896	5.29429
GPR97	5.57786	5.90542	5.59931	5.73494	5.65009	5.70874	5.76419	5.74611	5.67816	5.45156	5.67636	6.03083	5.90269	5.72373	5.59178	5.46987	5.46281	5.1083	5.72427	5.68148	5.6727	5.67534	5.54373	5.75042	5.68241	5.51278	5.57271	5.41431	5.69263	5.58463	5.67023	5.64746	5.42025	5.72321	5.61406	5.56435	5.64988	5.57357	5.7244	5.4473	5.66792	5.89175	5.60461	4.74509	5.59868	5.3409	6.26466	5.66699	5.63596
GPSM3	8.09178	7.99704	8.0339	7.98789	8.05562	7.88005	8.25934	8.25487	8.28407	7.89758	8.05494	7.84223	8.03494	7.7724	7.85716	8.11369	8.14391	8.09763	8.46433	8.10547	8.23071	8.10992	8.08132	7.82635	8.11266	9.07529	8.46355	7.94559	8.10637	7.95177	7.88806	7.83566	7.6717	8.27654	8.04686	8.27788	7.98031	7.91418	7.96575	7.78511	7.9012	7.8624	8.19702	7.54112	7.65091	8.43176	8.11332	8.32645	8.29924
GRINA	6.86588	7.39441	7.31579	6.6762	6.86314	6.91469	6.97928	7.17846	7.18031	7.03078	7.61166	7.19539	6.75168	6.75862	6.73262	6.92926	6.94076	6.77461	7.5296	7.37783	7.35789	6.99909	7.2191	6.82037	7.18114	8.8374	7.48594	6.97389	7.14321	6.56534	6.58986	7.14973	6.59218	6.9518	7.11741	7.50646	6.7816	7.03863	7.18146	6.73828	6.1338	8.02944	6.96993	7.50162	6.15272	6.55494	7.40402	7.08801	7.17474
GRIPAP1	6.29755	6.43651	6.24398	6.10088	6.22838	6.21104	6.30642	6.37097	6.31179	6.15626	6.14624	5.89974	5.74069	6.04659	6.00553	6.08305	6.14014	5.99564	6.37784	6.58465	6.3648	6.02993	6.09413	6.22666	6.53787	6.29461	6.26722	6.21626	6.254	5.97769	6.04576	6.02022	6.11565	6.30746	5.8836	6.06619	6.2866	6.32794	6.23689	6.0311	6.28447	6.43761	6.31986	5.93396	6.17934	5.7644	6.3813	6.25519	6.10173
GRK6	5.95831	6.13028	6.02405	6.0092	5.70535	5.70493	5.8288	5.46708	5.94967	6.16451	6.19073	6.1563	5.79064	5.75075	5.63457	5.82341	5.28863	5.81004	5.92661	6.02196	6.10154	5.74252	5.9961	5.70568	5.85075	6.1558	5.87672	5.83096	5.9032	5.98215	6.00029	5.99559	5.88126	6.1909	5.70635	5.70339	6.10769	5.93304	5.71647	5.93663	5.62543	6.17923	5.66291	5.73686	5.64612	5.44742	6.09218	6.37789	6.13005
GSPT2	5.82375	5.55513	5.44139	5.60837	5.60559	5.38561	5.56066	5.88833	5.7389	5.91365	5.83921	5.48463	5.41273	5.60894	5.58594	5.66462	6.31003	5.97538	5.62727	5.7628	5.55854	5.49716	5.66362	5.48607	5.6102	5.825	5.77332	5.85267	5.82121	5.57942	5.36405	5.69584	5.93832	5.6317	5.80323	5.90278	5.44334	5.74645	5.55818	5.69304	5.93858	5.64913	5.63108	6.07012	5.94363	5.71384	5.67264	5.51844	5.78718
GTF2H3	5.20568	5.37427	5.417	5.31946	5.45398	5.38734	5.43459	5.26693	5.24279	4.97128	5.42917	5.40092	5.05598	5.61268	5.52197	5.44457	5.09377	5.28028	5.0782	5.21208	5.2385	5.39094	5.31378	5.15894	5.32358	5.03121	5.03133	4.96515	5.19158	5.2839	5.20632	5.11372	5.55493	5.48539	5.2843	5.08095	5.4056	5.29132	5.08641	5.18097	5.18574	5.17047	5.26364	5.27698	5.45466	4.97867	5.41959	5.21573	5.30451
GTF3C5	5.62104	5.48607	5.24368	5.8807	5.62521	5.44377	5.38266	5.70148	5.80385	6.00882	5.68681	5.65824	5.90516	5.77695	5.44232	5.60573	5.97739	5.91894	5.87834	5.67373	5.8263	5.63026	5.52519	5.68194	5.5172	6.19429	6.1031	6.18541	6.05668	5.62273	5.94346	5.88758	5.72406	6.04459	5.65855	5.61135	5.99229	5.65857	5.5378	5.99142	5.73019	5.90154	5.60591	5.8224	5.44479	5.95772	6.10013	6.16488	5.56898
GTPBP3	5.52146	5.27661	5.35987	5.61861	5.37893	5.35738	5.33044	5.38675	5.2957	5.44132	5.39052	5.52211	5.53734	5.31898	5.41394	5.66446	5.6774	5.17573	5.41198	5.34606	5.44112	5.33885	5.42646	5.38143	5.24297	5.57601	5.61583	5.59436	5.4715	5.3606	5.44033	5.39873	5.56266	5.60585	5.30359	5.29791	5.60682	5.44464	5.31429	5.42692	5.44335	5.50274	5.48169	5.63511	5.51767	5.51902	5.5289	5.4382	5.41615
GTPBP4	6.74449	6.39593	6.61515	6.93879	6.7118	6.64897	6.34452	6.58101	6.50818	6.57233	6.23084	6.62628	6.14933	6.83488	6.86111	6.42436	6.53573	6.39664	6.3529	6.65097	6.46375	6.45143	6.63402	6.70191	6.68118	6.26875	6.37658	6.56096	6.26143	6.35322	6.68231	6.76832	6.8687	6.7749	6.35398	6.34699	6.82835	6.58174	6.42247	6.70057	6.84813	6.40689	6.48605	6.98936	6.60027	6.19869	6.24229	6.32835	6.68836
GTPBP6	7.20572	7.22914	7.28297	7.04472	6.8578	6.85506	6.91179	7.33161	7.30369	7.39313	7.16931	7.12087	6.93897	6.73233	6.67974	6.82497	7.20108	7.22491	7.40759	7.27949	7.5647	7.07476	7.29199	7.02352	7.12765	7.84706	7.22644	7.17091	7.57124	6.9735	7.02518	7.06025	7.05067	7.21565	6.77861	6.88413	7.33528	7.37646	7.32112	7.10183	7.41718	7.09205	7.3065	7.31302	7.38623	7.04295	7.11532	7.37214	7.14873
GZMA	8.38026	8.33203	8.16091	8.35092	8.25255	8.46911	8.56005	7.73631	8.21022	7.94629	7.48416	8.46198	7.65516	8.38512	9.59214	8.84719	6.71979	7.43528	7.96527	8.08762	8.09571	7.89677	8.05135	6.93201	7.00649	7.21707	7.36552	7.45891	7.69879	7.32217	6.75353	6.54039	6.31619	7.64249	7.82071	8.39023	7.72949	7.38385	7.95002	8.21671	8.92739	7.27022	7.11565	8.87524	8.18893	7.51132	6.76187	7.58532	8.30987
GZMB	8.03809	7.83696	7.43629	9.28717	7.87997	8.01971	8.63443	7.3121	8.07634	7.65317	6.60047	7.29216	7.62004	8.33968	8.94465	8.34534	7.10824	6.47199	7.36973	7.06071	7.63544	7.52472	7.55033	7.15166	7.36845	7.00708	7.34851	7.0598	6.49894	7.82051	6.69966	6.68138	7.12439	7.34288	7.59875	7.48754	7.3266	7.87418	7.68113	6.76644	7.81504	8.44666	7.23406	8.256	7.16125	7.63419	6.86831	6.88371	7.43794
GZMH	7.61963	7.51182	7.28547	8.23755	7.59472	7.81646	8.84091	6.84046	7.43041	7.0898	7.10852	7.24207	7.2013	7.56342	8.03036	9.20768	6.97177	6.64258	7.55503	7.69629	7.66328	7.59263	7.34283	7.05603	6.97342	7.22204	7.34808	7.12739	7.00894	6.91631	6.52749	6.37401	5.82012	7.69412	7.34939	7.17408	7.08679	7.26299	7.61521	7.36797	7.6798	8.04916	7.6269	7.61884	7.11357	7.21305	6.87365	6.68178	6.82355
GZMK	7.85582	7.53069	7.0081	7.64832	7.55366	7.42615	7.92332	7.14641	7.16035	7.22412	7.36115	6.77363	7.10132	7.44764	8.27216	8.20685	6.81064	6.60226	7.15804	7.2676	7.3911	7.26722	6.87471	6.62816	6.84977	6.83938	6.83499	7.09663	7.51909	6.99677	6.83322	5.96657	5.23125	6.98467	6.68824	6.87705	8.10343	7.35406	6.94706	8.20311	8.12152	6.77183	6.94016	8.23583	7.57805	6.63276	6.61041	7.32473	7.83212
GZMM	6.48084	6.02476	5.84197	6.15482	6.13939	5.88385	5.99519	6.01734	6.475	6.10194	6.25042	5.56893	6.01612	5.9768	5.64976	6.04904	5.71255	5.74493	6.31596	6.18149	6.26325	5.98638	5.84955	5.47058	6.07631	5.99812	5.69469	5.86747	5.85139	5.68143	6.16539	5.24961	5.62704	5.56502	5.89454	5.84373	5.92844	6.14341	6.36027	5.3051	6.28965	6.02485	6.24329	5.96815	5.88697	6.52498	6.15939	6.67596	6.25137
H1F0	6.3878	6.09776	6.02844	5.49068	6.14446	5.62086	6.27414	6.0583	6.2703	6.42149	5.75498	5.77754	5.69249	5.52106	5.47147	6.03619	6.17674	6.50367	6.4318	6.39591	6.21937	6.03766	6.2086	6.32975	6.24419	6.56543	6.09328	6.7046	6.31435	5.84422	6.80959	6.27015	6.47739	6.42139	5.88755	6.02573	6.548	5.98291	6.02238	5.71094	5.27553	5.95417	6.4227	6.15948	5.92761	6.32006	6.53539	5.65634	6.25424
H2AFJ	6.10922	5.80962	5.8452	5.85365	5.90914	5.79393	5.85359	5.83162	6.04935	6.13615	5.91498	6.02919	6.23046	5.83651	5.76717	5.90093	5.92715	6.29877	5.98119	6.02711	6.11184	5.81408	5.82707	6.20023	5.98297	6.11365	5.87855	6.41974	6.39133	5.97946	6.10025	6.06007	6.03054	5.85457	6.34485	6.16198	5.66465	6.13173	5.85597	6.18921	5.95595	5.83721	5.89122	5.7293	6.0362	6.17155	6.06089	5.9767	5.72862
HAL	5.73877	5.57514	5.57779	6.13816	6.05367	5.77045	5.72666	5.71384	5.71145	5.62806	5.58156	5.5298	6.41553	6.09936	5.25399	5.85714	5.43977	5.66489	5.53169	5.95964	5.69953	5.60242	5.83645	6.22066	6.06421	5.69433	5.6416	5.86697	5.63737	5.73567	5.77777	6.03196	5.89597	5.75162	5.85586	5.70939	5.8472	5.77504	5.74134	5.71197	5.53924	5.82568	5.79728	5.23619	5.89262	6.09398	6.14255	5.4134	5.57224
HARS2	6.84404	6.54676	6.37515	6.53796	6.51952	6.48015	6.6485	6.84343	6.89065	6.87867	6.45302	6.29805	6.68665	6.56745	6.53196	6.46118	6.87247	6.9717	6.72258	6.86332	6.751	6.5547	6.71708	6.77949	6.58458	6.99816	6.83636	7.35231	6.85147	6.668	6.61181	6.57228	6.64897	6.9769	6.56632	6.54627	6.93096	6.6826	6.46372	6.92351	6.89732	7.0166	6.69146	6.86622	6.59244	6.97135	6.85799	6.38256	6.55997
HBZ	5.55484	5.45829	5.61736	5.59632	5.50997	5.63548	5.74134	5.79393	5.61112	5.64992	5.59768	5.89087	5.4719	5.38212	5.8494	6.0931	5.21823	5.76867	5.92346	5.53793	5.70448	5.30073	5.16776	5.62942	5.0951	5.67964	5.61045	4.55106	5.36955	5.00866	5.45188	4.6339	4.96226	5.12446	5.54942	5.60604	5.51322	5.36702	5.85102	5.56132	5.55631	5.98161	6.91571	5.98103	5.48045	4.97314	4.88522	6.07577	5.90787
HCP5	8.64303	7.85058	8.44019	8.64303	8.58592	8.28418	8.49453	8.34444	8.49433	8.80742	6.90783	8.12782	8.3327	8.56905	8.27662	8.27726	7.89612	8.09769	8.39472	8.41781	8.5941	8.37714	8.52537	8.58086	8.5831	8.28353	8.32189	8.20917	8.17354	7.76956	7.485	7.99132	7.67919	8.37464	8.11042	8.67685	8.60308	7.88311	7.9145	8.49174	8.26809	7.82425	8.90522	8.69172	9.0428	8.39945	7.93616	7.88509	8.11182
HCST	7.84812	7.6154	7.68337	7.16889	7.18228	7.39557	7.58037	7.54346	7.8262	8.1247	7.86031	7.78294	7.61579	7.19336	7.41489	7.48963	7.71312	8.2634	7.87629	7.84322	7.78564	7.79225	7.47546	7.51549	7.55037	8.20552	8.24367	8.28351	7.9325	8.16532	7.57532	7.69568	7.67782	7.76685	7.76951	7.77324	7.63599	7.63867	7.77159	7.49217	8.18535	7.61766	7.67389	7.9996	7.73154	7.72092	7.70387	7.94547	7.73154
HDAC1	7.79397	7.25849	7.07932	7.69731	7.20993	7.12541	7.17123	7.33547	7.5072	7.73004	7.26204	7.10447	7.27707	7.16132	7.10088	7.45815	7.38174	7.59099	7.47652	7.45674	7.54333	7.14662	7.26542	7.13012	7.05551	7.71054	7.51808	7.56502	7.59771	7.16197	7.11516	7.16153	7.38227	7.64119	7.44839	7.23741	7.53372	7.27693	6.96111	7.56653	7.46977	7.29459	7.41467	7.65816	7.61528	7.78028	7.48146	7.21508	7.31686
HDAC6	5.71051	5.80654	5.62702	5.68233	5.68361	5.75798	5.61352	5.76436	5.76586	5.8114	5.96801	5.77141	5.98992	5.78033	5.60971	5.64178	5.76779	5.32021	5.95179	5.85708	5.98992	5.72215	5.91766	5.77224	5.80222	5.90488	5.88864	5.83273	6.05096	5.80456	5.6481	5.66179	5.54215	5.81018	5.62565	5.7652	5.75224	5.97386	5.69377	5.76997	5.70586	6.08884	5.6854	5.65184	5.6048	6.10481	5.90489	5.83446	5.6975
HDAC8	5.2142	4.96538	4.97523	4.96478	4.88283	4.91308	4.85578	5.12809	5.20528	5.44798	4.90591	4.94859	4.86317	4.85957	5.01704	4.82009	5.10128	5.14092	5.08971	5.07451	5.15731	5.05956	5.02772	5.05467	5.02457	5.08842	5.13222	5.14086	5.24222	5.04953	4.97319	5.07151	5.06936	5.10007	4.97614	4.90108	5.09003	5.28215	4.90362	5.06174	5.03721	4.978	4.97265	4.94888	5.05349	5.26643	4.97577	5.04499	5.00531
HEATR1	5.73761	5.74241	5.89628	6.06705	5.68818	5.70951	5.57172	5.77839	5.693	5.93642	5.65584	5.98812	5.5791	5.71464	6.01218	5.6429	5.77105	5.64254	5.53973	5.72311	5.65071	5.9095	5.4072	5.80092	5.61826	5.42232	5.70054	5.71685	5.82543	5.66465	5.78322	5.87453	6.13792	5.91905	5.51115	5.6777	5.86406	5.73673	5.76527	5.81531	5.80044	5.74759	5.76147	5.86199	5.77106	5.55897	5.78993	5.60585	5.74289
HECA	6.34878	6.36484	6.28389	6.59423	6.51672	6.34919	6.74275	6.37231	6.24253	6.08918	6.35588	6.31954	6.5508	6.46302	6.44422	6.7065	6.23096	6.32105	6.17389	6.39987	6.20433	6.42821	6.61787	6.43187	6.54823	6.10761	5.97935	6.27609	6.31518	6.55118	6.63087	6.27281	6.59423	6.21844	6.62886	6.3731	6.23445	6.4372	6.4362	6.34491	6.20687	6.28566	6.02944	6.29936	6.35461	6.42263	6.26306	6.05761	6.54454
HECTD1	6.27272	6.35364	6.18789	6.69672	6.34591	6.46702	6.28426	6.67913	6.24313	6.40757	6.3575	6.16814	6.08462	6.38884	6.70695	6.23649	7.20821	6.71273	6.33171	6.53629	6.19498	6.2348	6.09872	6.70379	6.45386	6.381	6.96271	6.96713	6.5224	6.63119	6.56461	7.10427	6.67623	6.41467	6.18682	6.25523	6.49331	7.03323	6.58364	6.78777	6.63253	6.99494	6.32316	7.03038	6.95258	6.60207	6.57904	5.76123	6.45545
HECW2	5.34217	5.56199	5.27505	5.39926	5.38977	5.37036	5.37297	5.40031	5.3599	5.42786	5.26383	5.13677	5.3172	5.39395	5.31678	5.27327	5.13847	5.2174	5.41626	5.345	5.20349	5.35895	5.52061	5.51389	5.20006	5.4099	5.07464	5.08229	5.24484	5.36873	5.11164	5.29841	5.29831	5.43143	4.8755	5.18104	5.6182	5.34292	5.46352	5.44738	5.37631	5.07947	5.10418	4.92998	5.26722	5.23642	5.53707	5.2899	5.42357
HERC4	5.5131	5.56445	5.65589	5.6592	5.76131	5.61952	5.59244	5.70294	5.4751	5.30723	5.2959	5.41622	5.47421	5.61443	5.69531	5.4843	5.49731	5.57073	5.28482	5.66628	5.41672	5.74963	5.63389	5.693	5.65632	5.22552	5.29443	5.44754	5.4204	5.51632	5.48188	5.51785	5.63102	5.81268	5.61727	5.47556	5.56448	5.38877	5.30936	5.5377	5.58762	5.53678	5.23967	5.51165	5.85394	5.50157	5.54406	5.41836	5.58301
HGD	5.13044	5.29349	5.06677	5.06781	5.17677	5.12342	5.09173	5.21228	5.25408	5.31779	5.36991	4.85839	5.31917	5.26875	5.04372	5.20777	5.25934	5.33688	5.46368	5.33284	5.19019	5.36899	5.14698	5.17538	5.16065	5.57235	5.44149	5.5049	5.29308	5.66513	5.23202	5.14108	5.30464	5.47797	5.38293	5.29694	5.10975	5.05458	5.19998	5.06479	5.14919	5.14944	5.40159	5.17615	5.12941	5.31346	5.12391	5.28151	4.94952
HHLA3	5.17988	4.9784	4.96608	4.82834	4.89257	4.95674	4.95296	5.03252	5.17763	5.20081	5.06632	4.95677	5.02377	4.72203	4.89559	5.06193	5.04065	5.19578	5.21287	5.17801	5.09833	4.99341	5.05373	4.8221	4.93254	5.37632	5.29476	5.18674	5.15968	4.95995	5.01342	5.09113	5.07919	4.86478	5.02471	5.15068	4.84087	5.20492	5.18831	4.97994	4.99207	5.02388	4.97767	5.19447	4.93133	4.92406	5.01303	5.31254	4.97303
HIAT1	5.98369	5.88033	6.0023	5.93185	5.97827	5.85439	5.84516	6.00328	6.05988	5.8619	5.56531	5.74221	5.46101	5.7961	5.63503	5.63591	5.8373	5.94267	5.88867	5.90504	5.99978	5.98333	5.89611	5.96376	5.99173	5.50152	5.57338	5.6447	5.92957	5.66376	5.52611	5.68527	5.85652	5.63672	5.94077	5.89772	5.6651	5.82683	5.94132	5.60068	5.90625	5.90538	5.83996	5.93809	5.98374	5.64489	5.80822	5.81308	5.97492
HIBADH	5.90024	5.71245	5.60585	5.36245	5.57729	5.61611	5.6038	5.88251	5.99629	6.27461	5.89359	5.55275	5.6584	5.77641	5.8087	5.64259	6.10932	6.26171	5.82887	5.9253	5.78544	5.76074	5.49988	5.66451	5.71276	6.06743	5.98737	6.21981	6.03564	5.8808	5.59925	5.90236	5.97361	5.66424	6.02993	5.98029	5.58692	5.74588	5.92329	5.8536	5.97421	5.60155	5.89025	6.33107	5.97067	6.21841	5.8122	5.6351	5.90658
HIC2	5.8343	5.92589	5.5148	5.73357	5.83652	5.87935	5.5224	5.72555	5.92199	5.5217	5.54576	5.27875	5.19123	5.64483	5.68078	5.23472	5.71447	5.67898	5.54172	6.03506	5.82543	5.83887	5.80298	5.53445	5.78399	5.39373	5.284	5.67145	5.38975	5.56417	5.55986	5.13337	5.48588	5.71883	5.36586	5.4479	5.89975	5.85615	5.40498	5.74885	5.64234	5.56146	5.79733	5.4729	5.81466	5.6391	5.81949	5.64336	5.34709
HIF1AN	5.51912	5.51252	5.48074	5.36501	5.41512	5.35318	5.43517	5.52629	5.64868	5.68869	5.58627	5.50059	5.26544	5.38886	5.43397	5.37786	5.6469	5.70523	5.62071	5.58641	5.65299	5.37884	5.3745	5.47923	5.4847	5.81687	5.94137	5.76873	5.71174	5.54605	5.26986	5.51308	5.66308	5.63263	5.66456	5.62062	5.4749	5.44022	5.37237	5.48852	5.63471	5.5357	5.65499	5.27205	5.29975	5.72098	5.63425	5.64865	5.5558
HIGD2A	7.56758	7.47136	7.41664	7.09633	7.42134	7.35726	7.33566	7.58666	7.68673	7.92615	7.54892	7.52882	7.52802	7.43016	7.52564	7.44679	7.8172	7.81835	7.87658	7.41635	7.67702	7.23291	7.35248	7.46253	7.33488	8.01606	7.915	7.5519	7.89654	7.26721	7.62866	7.52151	7.5815	7.48313	7.62718	7.76441	7.29505	7.48745	7.65978	7.4802	7.58782	7.21575	7.65318	7.87033	7.70707	7.38546	7.48782	7.57886	7.3283
HIRIP3	5.4896	5.46542	5.3455	5.62575	5.49076	5.30123	5.44881	5.28233	5.51096	6.07425	5.90058	5.86934	5.7949	5.89747	5.70936	5.96705	5.74949	5.9988	5.68744	5.23914	5.56221	5.26402	5.30194	5.46143	5.44767	6.22673	6.16102	5.87672	5.90884	5.83271	5.8858	6.26717	5.76003	6.02072	5.44614	5.43839	6.09835	5.76185	5.42401	5.44935	5.6165	5.27915	6.02852	5.3397	5.75949	5.75513	5.63027	5.71351	5.6419
HIST1H2AE	5.146	5.21511	5.13701	4.76557	5.29485	5.05335	4.93836	5.34704	5.63834	5.49242	5.01673	5.00762	4.93442	5.08114	5.23522	4.73182	5.50752	5.72615	5.54702	5.38327	5.41544	5.11175	5.29019	5.47607	4.97632	5.68421	5.27628	5.37556	6.03351	4.94636	5.04746	5.19557	5.1666	5.29614	5.15946	4.81452	5.49411	5.56322	5.18835	5.47769	5.19087	5.15716	5.1997	4.94706	5.08318	5.32968	5.61242	5.197	4.93262
HIST1H2BE	5.39129	5.31756	5.26756	5.31862	5.50038	5.34507	5.03079	5.54096	5.66217	5.5052	5.34568	5.07007	5.31839	5.45681	5.2926	4.65602	5.59938	5.62149	5.54215	5.32083	5.44004	5.65585	5.21743	5.65049	5.58325	5.25807	5.36652	5.34172	5.44367	5.78068	5.06336	5.36669	5.39197	5.36511	5.52091	5.46366	5.08845	5.49353	5.37689	5.29202	5.28262	5.24266	5.40541	4.97233	5.31046	5.70869	5.32408	5.30269	5.28765
HK3	6.93951	7.0828	7.06536	7.00685	6.83941	7.23992	7.00224	6.89522	6.88623	6.56458	6.44481	6.2895	7.28685	6.61861	6.7633	6.69438	6.29419	6.10636	6.90447	7.24054	6.95737	7.13424	7.05285	6.90889	7.22165	6.59424	6.35531	6.83524	6.33693	6.75037	6.59269	6.53797	6.53508	6.64295	6.80128	6.60222	6.67529	6.8108	7.21638	6.6299	6.12929	7.14945	6.88913	6.72393	7.34049	7.34198	7.09196	7.00467	6.60705
HLA-DMA	8.10262	8.0419	7.92352	7.97964	7.9545	8.01703	7.73021	7.974	8.10851	8.30446	7.73719	7.66728	7.83815	7.5583	7.70724	6.88499	7.25678	7.51159	8.13193	7.99655	8.06457	8.11776	7.78878	8.00966	8.00518	7.61306	8.0308	7.44796	7.90499	7.98916	6.58239	7.20225	7.36839	7.71017	8.09933	8.27729	7.08869	7.72255	7.78667	7.601	8.12522	7.52631	8.19232	8.46609	8.12799	7.38318	7.7859	7.51022	7.67247
HLA-DMB	8.66807	8.58467	8.50996	8.62519	8.51235	8.6188	8.29248	8.61294	8.60582	8.6697	8.29299	8.14518	8.55176	8.22168	8.27863	7.38052	8.39126	8.40745	8.58405	8.50015	8.66749	8.84638	8.50414	8.6979	8.64393	8.24348	8.49887	8.20611	8.48603	8.97202	7.70721	8.23865	8.21521	8.30912	8.54603	8.41141	8.51339	8.30093	8.5373	8.28559	8.76455	8.25116	8.58339	8.86114	8.68558	8.59182	8.28559	7.83932	8.60104
HLA-DPA1	8.93106	8.85794	8.85439	9.02767	8.62492	9.13035	9.00485	8.73701	8.9907	8.83741	8.57991	8.59338	9.02817	8.38788	9.05361	8.57797	7.35796	8.27054	8.97523	8.79864	9.15396	8.74669	8.53661	9.07159	9.04019	8.58325	8.65196	7.89962	9.43873	7.58736	6.95729	8.4056	8.53001	9.13536	9.50743	9.11876	8.31867	7.8528	8.08849	8.80058	8.56532	8.79322	9.09823	9.67195	8.34309	9.00342	7.87761	8.17319	8.85139
HLA-DPB1	5.91281	5.88495	5.79868	5.79572	6.10223	5.87307	6.23253	5.64184	5.90493	5.97948	5.6026	5.54971	5.65268	6.24446	5.69993	5.98407	4.83024	5.28479	5.91466	5.69939	5.8873	5.60419	5.80641	5.81302	5.84433	5.62664	6.20185	5.15733	5.9584	4.81917	5.07964	5.02178	5.44418	5.7841	6.41802	5.79499	5.4143	5.48849	5.31069	5.45179	5.66559	5.80004	6.01608	5.95761	5.66232	5.52195	5.44797	5.26765	5.81862
HLA-DQA1	7.02018	7.12226	6.84468	8.16488	8.09557	8.37231	6.92082	6.71716	7.74787	6.90592	7.09163	6.72429	9.09857	8.95323	9.7403	6.778	6.38438	7.95681	7.00709	6.74334	6.89962	7.36005	8.42164	7.02953	6.86681	6.70278	6.40982	6.11397	7.01814	7.20918	9.09857	6.68749	6.51168	7.08957	7.405	7.261	7.51671	7.5751	7.36649	7.52008	6.22414	7.10078	8.2798	8.1992	8.12665	5.53677	7.37629	7.01541	7.46166
HLA-DQB1	6.36956	6.32241	6.35855	6.36956	6.27356	5.10915	6.42817	6.4143	6.41101	6.20568	6.16957	6.04412	6.25002	6.07934	4.23566	6.19036	5.51574	6.01455	6.45489	6.45567	6.56117	6.17863	6.2104	6.36956	5.28932	6.11096	4.23566	5.87236	6.74478	5.18917	4.98271	5.30561	3.94861	5.95918	6.03154	5.86336	6.07079	5.60334	5.93635	3.98862	6.33478	6.71343	7.46264	6.49819	5.51998	6.27482	5.93773	5.61203	5.60974
HLA-DRA	9.68875	9.69323	9.67607	9.7685	9.85313	9.74137	9.71003	9.48328	9.66901	9.74847	9.54565	9.60634	9.70449	9.8727	9.71822	9.54181	8.637	9.26816	9.65989	9.59161	9.7949	9.355	9.54129	9.73611	9.69726	9.39843	9.48176	9.10508	9.91445	8.62255	9.04041	9.48046	9.54077	9.45332	9.70721	9.58796	9.45475	9.62624	9.42128	9.71837	9.58817	9.49353	9.65497	10.0795	9.58817	9.82492	9.39396	9.41145	9.71837
HLA-F	8.18755	7.96722	8.04068	8.13391	8.12435	7.91635	8.1283	8.02572	8.09063	8.15929	7.50628	7.67543	8.2485	8.17167	7.9224	8.01823	7.88178	7.66609	7.88472	8.08651	8.12679	7.93449	8.18838	7.90025	8.06108	7.66306	7.69606	8.08206	7.78023	7.5031	7.88824	7.51589	7.22157	7.60638	7.8358	8.13977	7.94054	7.97104	8.03093	8.28636	7.8121	7.7985	7.96497	7.79272	7.82156	8.15491	7.96897	7.49988	8.05055
HMG20A	5.2974	5.27886	5.23598	5.23542	5.11938	5.21769	5.47391	5.25695	5.50248	5.5506	5.4368	5.32289	5.45032	5.13695	5.44325	5.55949	5.46183	5.59756	5.29417	5.38323	5.31087	5.11421	5.1055	4.97844	5.14312	5.46047	5.51768	5.52945	5.59092	5.16283	5.20745	5.39508	5.49016	5.22757	5.46737	5.35932	5.1855	5.4948	5.31055	5.38496	5.33122	5.39829	5.26561	5.39605	5.49026	5.77409	5.34645	5.2868	5.4331
HMGN1	7.87247	7.29718	7.60623	7.63034	7.35756	7.3229	7.60669	7.19245	7.49683	7.91116	7.65028	7.98427	8.00359	7.51309	7.64501	7.76827	7.21723	8.0018	7.32179	7.41876	7.3583	7.49046	7.3877	7.30159	7.40991	7.54987	7.50759	7.66811	7.73165	7.88412	7.60781	7.63157	7.89632	7.75969	7.61404	7.24403	7.79178	7.70554	7.38544	7.84002	7.6683	7.52054	7.52359	8.01078	8.05045	7.30455	7.34632	7.09113	7.84267
HMGN4	7.59314	7.23029	7.2516	7.42082	7.67189	7.11173	7.72271	7.5343	7.69304	7.43664	6.88484	7.01216	7.13086	7.62363	7.17638	7.64705	7.38154	7.50753	7.18775	7.36656	7.47748	7.59021	7.51637	7.29623	7.24049	6.99339	7.02713	7.27732	7.49192	7.51562	6.85517	6.97422	7.39514	7.32961	7.69232	7.44026	7.19639	7.1753	7.21622	7.58196	7.53007	7.0218	6.94116	7.46885	7.99733	7.08549	7.22974	6.92837	7.37033
HOMER3	5.14944	5.38868	5.33228	4.92044	4.99577	5.05533	5.19132	5.18243	5.27347	5.35543	5.64323	5.33388	5.24384	4.87425	4.8621	5.47783	5.25207	5.22636	5.44911	5.25955	5.45228	5.07001	5.30311	5.29889	5.1246	5.7232	5.55563	5.30333	5.50883	5.21352	5.34845	5.54667	5.35803	5.52597	5.41524	5.38986	5.12603	4.94196	5.29568	5.17795	5.21069	5.28451	5.23181	5.25372	5.13831	5.1469	5.31228	5.26702	5.01236
HOXB2	5.62472	5.3277	5.82503	5.64902	5.65712	5.56451	5.57567	5.60895	5.52913	5.5313	5.26062	5.58429	5.66169	5.73147	5.48215	5.67236	5.49968	5.356	5.69295	5.20157	5.58841	5.45876	5.43319	5.32856	5.23146	5.28113	5.72515	5.08737	5.28836	5.38267	5.02697	4.8542	4.49188	5.84534	5.43432	5.24673	5.55556	5.16683	5.35624	5.61706	5.72437	5.42938	5.13826	5.76353	6.15554	5.84784	5.38237	5.39275	5.29693
HOXB4	5.15494	5.16884	5.33892	5.19045	5.06993	5.33104	5.15809	5.06935	5.07357	4.86325	5.25582	5.39898	5.06668	5.1296	5.00127	5.07569	5.03457	4.98411	5.21889	4.94661	5.18004	4.99832	4.95763	5.07113	4.9089	5.06238	5.026	4.93356	5.01471	4.93426	4.84936	4.69493	4.78858	5.07841	5.15114	5.3042	4.91934	4.86646	5.03272	5.00795	5.05861	5.11627	5.22593	5.21924	5.03801	5.30938	5.18757	5.2169	4.95468
HOXC4	5.16922	5.11468	5.10632	5.16903	5.27897	5.2081	5.30044	5.31758	5.24869	5.02779	5.23361	5.09577	5.30279	5.3737	5.5599	5.32818	5.27993	4.92941	5.11449	5.0797	5.31008	5.21294	4.94233	5.19295	5.25994	5.23182	5.11838	5.13768	5.03034	5.17038	5.34948	5.09638	4.98109	5.13087	4.97888	5.01338	5.36963	5.35255	5.28908	5.24913	5.19857	5.45034	5.44489	5.34333	5.20065	5.29199	5.16999	5.37791	5.08405
HPS3	5.70236	5.30061	5.5486	5.33632	5.57659	5.315	5.72986	5.71807	5.72498	5.84602	5.23231	5.5592	5.3668	5.35635	5.24829	5.52723	5.51957	5.89106	5.43445	5.58821	5.50625	5.61051	5.35002	5.45922	5.40996	5.32918	5.48937	5.74448	5.49792	5.41778	5.34548	5.37484	5.53849	5.7694	5.56579	5.53941	5.5197	5.29078	5.32864	5.52189	5.42896	5.56511	5.64396	5.56795	5.38691	5.49006	5.54922	5.03608	5.57246
HPS6	6.73976	6.64168	6.59295	6.87968	6.62345	6.64517	6.71432	6.83591	6.96328	6.66269	6.70535	6.58707	6.56771	6.30132	6.52303	6.58038	6.53812	6.77713	6.81871	6.73114	6.91436	6.4588	6.7165	6.65089	6.64371	7.14546	6.96161	6.76167	6.66059	6.27857	6.61818	6.38095	6.34499	6.73208	6.59635	6.68931	6.74056	6.73452	6.50833	6.66993	6.6529	6.64762	6.72131	6.6879	7.03716	6.68147	6.87151	6.51932	6.71331
HSD17B12	6.50508	6.10878	6.64363	6.53922	6.67894	6.49146	6.5198	6.64256	6.51919	6.4183	5.98737	6.77312	6.16964	6.57866	6.53486	6.30142	6.64034	6.36269	6.19031	6.58361	6.49458	6.45496	6.51972	6.29516	6.63934	6.0626	6.14605	6.54542	6.48124	6.26512	6.05058	6.12944	6.33773	6.24952	6.37642	6.58568	6.32678	6.45768	6.48975	6.38264	6.54022	6.41644	6.17101	6.60751	6.26011	6.62697	6.55468	6.44032	6.24174
HSD3B7	5.37926	5.34986	5.33245	4.92354	4.98662	5.09251	4.99395	5.30401	5.29881	5.23316	5.1387	5.05746	4.83424	4.66921	4.90972	4.6612	5.11096	5.11962	5.45335	5.5105	5.3912	5.34842	5.31224	5.19254	5.27958	5.67089	5.2289	5.39697	5.3106	5.09784	5.0526	5.18822	4.94854	5.26672	5.14809	5.56653	5.02914	4.87182	5.18242	5.0375	5.15388	5.38748	5.25008	4.94669	4.9756	5.07652	5.30075	5.10001	5.08863
HSDL2	5.7276	5.89541	6.04703	5.94819	5.7937	5.93765	6.00287	5.76094	5.78604	6.22882	6.39663	6.64047	6.09032	6.15518	6.27144	6.28344	6.08327	6.3452	5.87318	5.91755	5.85048	5.99733	5.49769	5.94972	5.88999	5.95811	6.07001	6.27042	6.23696	6.54524	5.6067	6.28018	6.60206	6.26675	6.37484	6.13585	5.98169	5.85524	5.75818	6.19725	5.90148	5.9552	5.73039	5.92198	6.08741	5.95465	6.08753	5.98843	5.99306
HSF2	5.67306	5.24397	5.3925	5.42289	5.38686	5.24197	5.34437	5.7572	5.71432	5.96717	5.21462	5.42267	5.45162	5.5172	5.25031	5.43513	6.09118	6.24059	5.37111	5.45964	5.35767	5.27455	5.24033	5.20164	5.24274	5.45463	5.90132	5.51659	5.66593	5.46485	5.09377	5.38572	5.61131	5.70486	5.26131	5.39113	5.79525	5.4938	5.27919	5.59404	5.43698	5.19835	5.24698	5.81941	5.73737	5.61014	5.2998	5.36231	5.56184
HSPA5	5.88626	5.99866	5.70567	5.67367	5.57273	5.73094	5.798	5.83324	5.89281	5.74218	5.63555	5.94168	5.99897	5.74983	5.59827	6.08309	5.91333	5.7203	5.69785	5.89201	5.73224	5.88732	5.8844	5.52835	5.74168	5.84434	5.83122	6.49576	5.63274	5.90036	6.18814	5.69206	5.93836	5.94132	5.746	5.69243	5.86944	6.08223	5.65046	5.79713	5.61447	5.84852	5.85895	5.75502	5.83755	5.95439	5.90999	6.26833	5.72855
HTATIP2	7.00278	6.57534	6.59868	6.60611	6.55725	6.43498	6.50463	6.82608	6.9364	6.91055	6.12011	6.4173	6.64989	6.55196	6.61625	6.32257	6.82854	6.75919	6.726	6.7286	6.86272	6.75286	6.67747	6.76907	6.72294	6.72908	6.84616	6.85163	6.70216	6.41725	6.42446	6.58064	6.74015	6.49166	6.98034	6.58126	6.3543	6.90194	6.64924	6.83214	6.54325	6.42489	6.65501	6.47527	6.93317	6.45698	6.50815	6.1342	6.60769
ICA1	5.49556	5.50503	5.47237	5.50673	5.5253	5.52887	5.52729	5.58951	5.52393	5.56509	5.72148	5.42036	5.59674	5.53874	5.45512	5.52162	5.84894	5.82844	5.60689	5.64692	5.54803	5.57343	5.38846	5.47622	5.53599	5.74039	5.74959	5.68565	5.63296	5.70033	5.37483	5.53175	5.59115	5.39968	5.41852	5.49942	5.60935	5.72066	5.77283	5.41467	5.57744	5.37636	5.59198	5.36347	5.63508	5.45928	5.75027	5.67908	5.56048
ICAM2	7.86832	7.95408	7.89889	7.7423	7.45534	7.19137	7.58063	7.79999	7.89729	7.83425	7.96807	7.93755	7.45381	7.18991	6.66421	7.68757	7.77114	7.58793	7.49111	7.88113	7.35398	7.55028	8.10794	7.30016	7.7619	7.2996	7.41623	7.86475	6.6465	7.12457	7.94074	6.5191	7.6524	7.66122	8.08718	8.00427	7.37313	7.10063	7.15923	7.59883	7.84187	7.88898	7.79784	8.08756	7.12307	7.58864	7.17005	7.77305	7.6763
ICMT	5.29396	5.24035	5.09546	5.17629	5.16976	5.14717	5.23178	5.24258	5.4249	5.44771	5.54989	5.40341	5.37939	5.36775	5.37678	5.32457	5.55935	5.64368	5.37223	5.12094	5.35796	5.10146	5.08175	5.09533	5.13002	5.66303	5.55833	5.44225	5.57991	5.38494	5.32618	5.51668	5.53532	5.53359	5.30232	5.22209	5.45855	5.22947	5.31683	5.3735	5.13051	5.45557	5.38551	5.59456	5.17682	5.8243	5.16775	5.37151	5.27419
ICOS	6.30483	5.65837	5.94451	6.42597	6.2435	5.84389	6.02855	5.71838	5.78016	6.21874	5.65397	6.10476	6.20871	6.58404	6.17431	6.03014	5.72151	5.61542	5.64082	5.49333	5.67294	5.76266	5.73988	5.5423	5.51682	5.61348	5.65456	5.2109	5.6049	5.38796	5.39212	5.34008	5.41742	5.79294	5.73414	5.49775	5.92886	5.94275	5.89485	5.99648	6.16677	5.4497	5.56839	5.91699	6.62958	5.78813	5.58587	5.70925	5.7519
ID2	6.77502	6.58467	6.89515	6.73986	6.73709	6.93702	6.99245	6.73802	6.8439	6.98306	7.15672	7.41075	7.35369	6.86943	7.39418	7.02944	7.35332	7.18189	6.72667	6.54257	6.77329	6.84514	6.79847	6.4898	6.43749	7.01888	6.77329	7.18963	7.26602	7.63415	7.44698	7.30237	7.1494	7.10972	7.69541	6.66672	6.96146	6.77191	6.72149	6.64623	6.80201	7.07885	7.20162	7.5212	7.16035	6.48535	6.39817	6.58498	7.13823
IDH3B	6.59101	6.42961	6.41082	6.33534	6.44917	6.42256	6.22795	6.53377	6.61742	6.71365	6.39358	6.29238	6.46073	6.50596	6.40963	6.08736	6.67647	6.65628	6.74206	6.63509	6.68347	6.26574	6.42883	6.5412	6.58683	6.67842	6.70114	6.71955	6.7651	6.29375	6.43418	6.46622	6.51041	6.69602	6.55773	6.36392	6.62885	6.44824	6.32449	6.4181	6.57763	6.59872	6.67022	6.57943	6.26618	6.29612	6.53987	6.58726	6.61588
IDI1	5.93372	6.0358	5.99188	5.62561	5.88746	5.77499	5.56757	5.94415	5.86922	5.77315	5.80571	6.0376	5.64887	5.84826	5.83568	5.39363	5.92273	5.90843	5.64002	6.09389	5.74351	5.91329	6.03122	6.19459	5.90856	5.51716	5.55309	5.87565	5.92239	5.89595	6.15195	5.99158	6.01769	5.72045	5.71338	5.70576	5.68781	6.20704	6.11119	5.774	5.66218	5.72679	5.65394	5.81529	5.9865	5.7799	5.72459	5.65876	5.75496
IER5	6.14175	5.72425	5.81452	6.19784	5.74428	5.68729	6.00406	6.0183	6.01513	6.13799	6.12803	6.16329	5.74402	6.12481	5.62053	5.92076	6.0273	6.34683	5.88373	5.81696	5.91553	5.71288	6.1792	5.62269	5.51662	6.19004	6.23163	6.24165	5.88933	5.74663	6.12651	5.80218	6.1273	6.11825	5.9195	6.06613	6.05442	5.55999	6.02689	5.97479	5.83125	5.9569	6.0973	6.40062	6.29715	6.00235	5.98279	5.58186	5.99184
IFRD1	6.07618	5.56155	5.94871	5.82338	5.72018	5.7691	5.50597	5.95987	5.99996	5.95325	5.23496	5.85902	6.46258	5.88465	6.02326	5.36965	6.27214	5.98258	5.6484	6.02323	5.71088	5.95515	6.00888	5.71492	5.66104	5.47245	5.5173	6.00863	5.6826	6.06901	6.02916	5.414	5.97972	6.02982	5.53063	5.925	6.12294	5.76464	5.61076	5.8433	5.66716	5.7316	5.46325	5.37479	6.389	6.0611	5.88533	5.28365	5.69041
IGF2BP2	7.2885	7.42483	7.533	7.16102	7.37076	7.29104	7.87311	7.4166	6.92071	7.06696	7.56148	7.13593	7.2221	7.22404	7.44274	7.99109	7.43029	6.47134	7.34784	7.78362	7.15848	7.70549	7.55048	7.58577	7.76949	7.48741	7.18149	7.6842	6.8923	7.57525	7.23872	7.97416	7.30992	7.28369	7.49077	7.41208	7.30293	7.40845	7.54816	7.74352	6.49296	8.60247	7.21698	7.87963	6.43717	7.89903	7.24538	6.89493	7.32548
IGF2BP3	5.3601	5.4606	5.75113	5.39896	5.09113	5.30669	5.10045	5.48736	5.4277	5.09212	4.9241	5.5004	5.01771	4.78128	5.08178	4.70113	5.13355	5.15057	5.31065	5.61092	5.38516	5.3972	5.22093	5.46745	5.37379	4.85163	5.07377	5.19844	5.02024	5.07218	4.87388	5.2279	5.2703	5.37725	5.02512	4.76685	5.5595	5.43168	5.16755	5.25694	5.01421	5.29415	5.47493	5.20975	5.38833	5.22004	5.11509	5.0888	5.07261
IGSF6	7.06868	7.43874	7.57266	6.84918	6.66029	7.13918	6.56915	7.36036	7.1433	6.95214	7.30674	7.64084	6.78845	6.65389	7.22562	5.94171	7.08645	7.06925	7.08965	7.10761	7.16433	7.44432	7.05785	7.18793	7.16161	6.87621	7.04197	6.50992	7.23704	7.08476	6.56308	7.30659	7.33607	6.78991	6.9413	7.15042	7.07743	7.0732	7.28674	7.15741	7.24843	6.65214	7.19552	6.15039	6.85363	7.22876	7.507	7.49836	7.01762
IK	6.88407	6.45494	6.529	6.75503	6.64288	6.59527	6.8299	6.89446	6.66087	6.66591	6.29327	6.55785	6.56753	6.60125	6.673	6.60594	6.84445	6.97442	6.4666	6.79893	6.52388	6.65302	6.831	6.9362	6.6245	6.59797	6.64946	6.95329	6.69377	6.75377	6.63269	6.50836	6.82296	6.7756	6.55944	6.52064	6.73209	6.75235	6.73697	6.55634	6.62911	6.72906	6.79659	6.82061	6.48942	6.83922	6.74642	6.39373	6.78695
IKBKB	6.15365	5.96084	5.76229	5.9617	5.88431	5.78821	5.88989	6.04138	6.17372	6.20082	5.88017	5.62607	6.08156	5.95673	5.87014	5.78012	6.1668	6.14483	6.05056	6.13219	6.16412	5.94139	5.91742	6.00303	5.90757	6.13425	6.19115	6.55027	6.20646	6.01342	5.94385	5.99996	6.02725	5.99071	6.00757	5.91151	6.05406	6.08253	6.04117	6.02113	6.06237	6.02808	6.13937	5.88901	5.97779	6.15684	6.07403	5.79907	5.90366
IKZF3	5.55416	5.45049	5.32275	5.99916	5.44219	5.52905	5.42875	5.12124	5.17979	5.33437	5.07109	5.26159	5.28667	5.46798	5.39116	5.46851	4.98309	4.81624	5.2754	5.21007	5.2576	5.34444	5.45408	5.17145	5.10531	4.9884	4.9901	4.60539	5.07921	5.24533	5.27134	5.03748	5.05246	5.05501	5.31875	5.29262	5.36869	5.07865	5.39377	4.97819	5.10441	5.12408	5.78329	5.77509	5.15111	4.8569	5.1	5.39691	5.29587
IL12RB1	5.64488	5.68621	5.70432	5.72017	5.49918	5.59415	5.59686	5.60617	5.66803	5.45765	5.29913	5.56395	5.40121	5.40878	5.41358	5.42975	5.28975	5.16836	5.70499	5.60858	5.71734	5.54229	5.65055	5.59959	5.57252	5.33781	5.42635	5.35577	5.41658	5.2043	5.30495	5.07891	5.00662	5.29713	5.54368	5.59943	5.46374	5.37892	5.56785	5.33267	5.49568	5.52831	5.82452	5.43596	5.30358	5.18157	5.46416	5.57622	5.37847
IL21R	5.45446	5.45288	5.04733	5.68663	5.29279	5.46836	5.54481	5.53855	5.46889	5.32172	5.43375	5.15006	4.94486	5.52572	5.59095	5.5005	5.28513	5.34095	5.46143	5.40928	5.42768	4.95228	5.46714	5.35675	5.38126	5.37841	5.56531	5.19592	5.4055	4.23398	4.62742	4.97603	5.06398	5.38313	5.43263	4.79024	5.6977	5.52493	5.02199	5.40652	5.24968	5.17163	5.30234	5.48388	5.42727	5.31379	5.53223	5.75169	5.12822
IL23R	4.90422	4.92875	5.01176	5.20622	5.0095	5.02131	4.99614	4.90081	4.83835	4.82713	4.98644	4.97005	5.13639	5.07577	5.09798	4.95912	4.83028	4.99532	4.97301	4.90485	4.95627	5.06306	4.94985	4.91555	4.88465	4.77377	4.87279	4.864	4.82608	5.09957	4.92934	4.95691	4.86527	4.93622	5.06821	4.98285	4.83612	4.89016	5.00514	4.98932	5.15954	4.91106	4.92775	5.06612	4.88939	4.84797	5.05503	4.89345	5.074
IL2RA	5.5815	5.08195	5.23448	5.81672	5.56125	5.29986	5.31771	5.09216	5.1895	5.70049	4.99087	5.4424	5.46077	5.83255	5.53052	5.25367	4.96542	5.02968	5.03422	4.93691	5.01131	5.13201	5.18278	4.87793	5.0312	5.03029	5.1182	4.78076	4.96952	4.87008	4.98409	4.92639	4.5068	5.03539	5.06696	5.30579	5.06741	5.25444	5.33303	5.16744	5.22493	5.1981	5.2615	5.52485	5.01401	5.03022	5.1197	5.03805	5.02797
IL2RB	8.09818	7.64241	7.53449	8.466	7.77599	7.71361	7.86504	7.28798	7.53669	8.14066	7.16818	7.55267	8.32454	8.18594	8.27153	7.86654	6.94021	6.99953	7.4667	7.1984	7.5906	7.42026	7.54569	6.81536	6.84755	6.86428	7.20209	6.30683	6.98884	7.0237	7.21917	6.60672	6.04208	7.29864	7.28838	7.59367	7.26697	7.18442	7.87381	7.71689	7.47051	7.60535	7.36568	8.04848	7.17917	8.28801	7.44266	6.43585	7.5919
IL2RG	5.42954	5.41099	5.24771	5.37382	5.54521	5.47631	5.75523	5.49119	5.60847	5.44252	5.40934	5.20249	5.30997	5.55171	5.52686	5.82637	5.66987	5.65442	5.51296	5.4919	5.38395	5.22461	5.23742	5.07365	5.37903	5.61521	6.44045	5.57446	5.41326	4.98822	5.06953	4.64071	5.05013	5.28975	5.56131	5.58406	5.40178	5.33631	5.39806	5.29909	5.22418	5.78896	5.82715	5.49467	5.30647	5.78491	5.53792	5.81236	5.63234
IL32	7.47339	6.95585	6.9687	7.27426	7.24926	7.00433	7.2831	6.57568	6.93027	7.34421	6.56939	6.94411	6.82557	7.24008	7.19058	7.37341	6.31536	6.52499	6.92051	6.72994	6.86125	6.74473	6.82371	6.54845	6.50857	6.41522	6.83835	6.13516	6.43829	6.35227	6.35094	5.7325	5.34563	6.25055	6.41332	6.89175	6.56158	6.88595	7.56255	6.88197	6.84371	6.84531	6.92457	6.73295	5.9821	6.08972	6.40036	7.63634	6.90138
IL4R	6.03612	5.9232	5.72312	5.84096	5.80717	5.78445	5.85613	6.02804	6.09716	5.91073	5.90351	5.46556	5.8697	5.77168	5.61118	5.63842	5.76624	5.84152	6.1158	6.22224	6.09622	5.81147	6.05994	5.74789	5.90051	6.25311	5.93359	5.93397	5.77145	5.59377	5.91929	5.50302	5.74007	5.95786	5.55585	5.66204	6.14236	5.94087	5.92075	5.67747	5.75767	5.99121	5.53499	5.61595	6.09986	5.83248	6.26441	6.21626	5.78079
ING2	5.41095	5.5355	5.65685	5.46644	5.5061	5.38969	5.63343	5.56945	5.52651	5.55357	5.43085	5.72402	5.52656	5.508	5.41113	5.54826	5.48671	5.99387	5.56543	5.65404	5.66448	5.57435	5.75441	5.85552	5.62148	5.46046	5.54426	5.57041	5.80733	5.62643	5.50015	5.66026	5.74305	5.62358	5.50886	5.39197	5.76178	5.72067	5.52136	5.69246	5.74337	5.551	5.42104	5.50948	5.50376	5.58934	5.40708	5.46758	5.76896
ING3	5.44751	5.52128	5.65461	5.50717	5.42689	5.49722	5.50642	5.45752	5.38627	5.33305	5.53892	5.90925	5.15178	5.54193	5.72585	5.56716	5.40553	5.47472	5.34997	5.36346	5.38274	5.5657	5.39938	5.50644	5.46256	5.32175	5.22768	5.21381	5.47983	5.68938	5.67949	5.51992	5.67378	5.6492	5.23285	5.3828	5.65763	5.52693	5.43037	5.17564	5.45687	5.51729	5.53339	5.40676	5.58946	5.43115	5.40721	5.38058	5.62135
INPP4B	5.76938	5.51846	5.64581	6.20657	5.84399	5.69927	5.9886	5.48569	5.45509	5.64185	5.36342	5.73157	5.55655	5.97216	5.73692	5.90237	5.32263	5.36632	5.4267	5.59791	5.53127	5.64984	5.62214	5.43868	5.5224	5.56602	5.45111	5.47955	5.5008	5.81635	5.64653	5.47066	5.5127	5.54672	5.66921	5.90882	5.65803	5.3338	5.60741	5.63974	5.58971	5.58885	5.72957	6.13527	5.35853	5.34474	5.38823	5.79601	5.89549
INPP5A	5.54612	5.5077	5.43896	5.39691	5.35016	5.3804	5.4767	5.49572	5.58039	5.83134	5.67215	5.56969	5.55361	5.25688	5.57761	5.53444	5.72318	5.80193	5.70163	5.59903	5.71169	5.38839	5.39415	5.4366	5.39071	6.37535	5.97909	6.08736	6.01348	5.55218	5.76504	5.9161	5.62112	5.94923	5.63704	5.48597	5.78503	5.55662	5.34602	5.65998	5.46376	5.57625	5.66974	5.28293	5.33899	5.84807	5.76668	5.40853	5.65635
INVS	5.33939	5.25862	5.38463	5.32667	5.22188	5.09565	5.3426	5.34902	5.33397	5.13934	5.39586	5.31546	4.96865	5.12312	5.17024	5.18202	5.26315	5.28538	5.22391	5.32817	5.44421	5.38358	5.43922	5.38495	5.1639	5.29047	5.25016	5.11549	5.24605	5.1482	5.32615	5.18386	5.277	5.42742	5.1436	5.34182	5.24138	5.31414	5.09803	5.31862	5.41522	5.30261	5.46747	5.35866	5.18852	5.21817	5.25988	5.19015	5.21246
IPO13	5.21346	5.66203	5.54877	5.26191	5.31654	5.36467	5.32595	5.25784	5.29395	5.22042	5.69435	5.53506	5.39302	5.19	5.35128	5.00545	5.39665	5.30264	5.53673	5.65229	5.56278	5.39511	5.53046	5.49806	5.48656	5.81493	5.60715	5.70111	5.51506	5.56958	5.55402	5.54785	5.43703	5.60468	5.28463	5.49313	5.34869	5.48629	5.46514	5.35424	5.37475	5.6759	5.59954	5.4884	4.95231	5.53699	5.46862	5.8704	5.53699
IQCK	5.26321	5.09128	5.0983	5.42627	5.37486	5.24714	5.02546	5.5778	5.35323	5.18537	4.89795	5.22618	4.90342	4.97847	4.83846	4.84884	5.31173	5.18928	5.22866	5.3257	5.03842	5.16153	5.0078	5.50734	5.36312	5.08119	5.34867	5.22733	5.11409	5.20953	4.63377	5.04475	5.11429	5.21514	5.0671	5.20099	5.18042	5.19326	5.10929	5.31524	5.28494	5.34759	5.19048	5.29297	5.20182	5.14323	5.13419	4.92793	5.14076
IQSEC1	6.45243	6.58038	6.3671	6.3485	6.74994	6.40513	6.8352	6.40454	6.45955	6.61056	6.74362	6.53686	6.9767	6.9649	6.65985	6.73758	6.7354	6.4926	6.54642	7.11615	6.59137	6.71429	6.66235	6.3	6.68947	7.26206	6.77201	6.73831	6.67851	6.58738	6.52518	6.37966	6.74672	6.60268	6.77179	7.0426	6.38644	6.40211	6.69008	6.77191	6.71405	6.8723	6.69719	6.19012	6.50256	7.0777	7.16742	6.42251	6.57979
IRAK2	5.52637	5.38109	5.38527	5.66901	5.58683	5.53999	5.48687	5.33955	5.52029	5.57475	5.12896	5.39884	5.93774	5.61664	5.72762	5.54919	5.34503	5.48691	5.47618	5.22862	5.54519	5.61707	5.77521	5.71358	5.36749	5.58008	5.57586	5.24084	5.67563	5.72591	6.09566	5.77134	5.54988	5.51486	5.32401	5.64481	5.52538	5.61122	5.67967	5.67701	5.60633	5.56378	5.67833	5.68228	5.58377	6.00782	5.74964	5.19171	5.34887
IRF8	7.43219	7.47639	7.48326	7.27617	7.17218	7.21522	7.00191	7.38457	7.50677	7.09549	6.96476	7.37263	6.54924	6.90066	6.7625	6.61867	6.63751	7.07785	7.43463	7.41596	7.47784	7.27938	7.44697	7.28957	7.1458	6.90799	7.1211	6.79411	7.14221	6.31832	6.62428	6.84553	6.91553	6.88861	7.22234	7.27079	7.00935	6.98084	7.20565	7.04353	7.38425	6.89581	6.86749	7.63325	7.88425	7.20456	6.99943	6.44136	7.00868
ITCH	5.73505	5.48748	5.86714	5.76377	5.76652	5.77091	5.69908	5.83193	5.45787	5.61236	5.58788	5.96183	5.45008	5.55227	5.94195	5.46563	5.92451	5.56248	5.40579	5.55187	5.46171	5.8051	5.65428	5.96585	5.8221	5.29871	5.24075	5.33376	5.55234	5.99774	5.63798	5.88246	5.8555	5.90228	5.63328	5.41758	5.74782	5.76502	5.52522	5.65709	5.77972	5.71414	5.5706	5.63835	6.18111	6.15343	5.79433	5.8343	5.50875
ITGA2B	5.84787	5.98001	6.02034	5.87282	5.89451	5.93803	5.90736	5.85329	6.19853	5.84837	6.06974	5.68365	5.93318	5.81765	5.48743	5.83989	5.73892	6.05264	5.9552	5.74136	6.06604	5.6709	5.92599	5.75272	5.99127	5.91837	5.99703	5.81305	6.04283	5.6129	5.88276	5.97986	5.34011	5.7429	5.86764	5.90773	5.89245	5.96216	5.90603	5.40695	4.94075	5.79429	6.55608	5.46945	5.05628	5.82986	5.78962	5.73693	5.96388
ITGAX	5.97009	6.10077	5.58803	6.16324	5.71848	5.82536	5.80576	5.96213	5.64643	6.00646	6.01624	5.28255	6.06925	5.52912	5.57134	5.83981	6.08247	5.32505	6.00736	6.24822	6.05547	5.82621	5.74514	5.99304	6.08139	6.07974	6.0328	6.74394	6.16157	5.82391	5.94645	6.00759	6.02156	5.74754	6.19619	5.95301	5.85683	5.7996	5.97107	5.78743	5.40669	6.42427	6.06285	5.26778	5.77038	6.37315	6.27246	5.81465	5.77295
ITGB3	5.76201	5.38524	5.55985	5.35191	5.41058	5.32486	5.42844	5.81211	5.452	6.07	5.36024	5.84555	5.42538	5.51163	5.0891	5.6168	6.22996	5.34463	5.53159	5.69652	5.5329	5.69514	5.10352	5.16853	5.33499	5.7319	6.18053	6.40109	5.47078	6.11871	4.80469	5.09432	5.35026	5.51201	5.3235	5.25042	5.72664	6.03201	5.51013	5.29545	4.98393	5.53281	6.24804	5.56226	5.13649	5.18264	5.54655	5.09993	5.42038
ITGB7	7.68363	7.69427	7.46035	7.47923	7.54986	7.735	7.91003	8.01369	7.60049	7.10356	7.04934	7.17427	7.03111	6.86407	6.99657	7.48534	7.96253	6.72665	7.6795	7.63277	7.58345	7.83978	7.63749	7.63749	7.65477	7.04242	6.89866	6.89578	7.1	7.86959	6.58577	6.44114	6.54603	7.34812	7.7393	7.44803	7.16809	7.16306	7.26418	7.50684	7.61914	7.79128	7.78751	7.71639	7.07021	7.49471	7.39744	7.61521	7.29034
ITM2A	7.19754	6.6096	6.6087	7.21064	6.98167	7.04998	6.83439	6.47445	6.60509	7.75908	6.43921	6.7076	6.97508	7.40775	8.03498	7.0732	6.37412	6.30515	6.41362	6.24272	6.50889	6.47364	6.57895	6.16766	6.19303	6.17467	6.52135	5.87462	6.27969	6.23222	6.49723	5.99951	5.70572	6.49495	6.40303	6.6205	6.62633	6.78368	6.83395	6.39604	6.96972	6.49324	6.91641	6.99761	6.9758	5.95873	6.21373	7.03812	6.67889
ITPK1	6.27104	6.39867	6.18092	6.27541	6.21905	6.42357	6.32712	6.31761	6.43429	6.89876	6.52373	6.3894	6.59215	6.2331	6.54716	6.34207	6.75327	6.91502	6.54381	6.37807	6.51693	6.36045	6.36708	6.46413	6.45471	6.93932	6.86133	6.81161	6.58707	6.66069	6.60998	6.81332	6.64708	6.26345	6.90211	6.75522	6.32026	6.37989	6.50406	6.4171	6.291	6.95278	6.64056	5.97377	5.78634	7.18996	6.62594	6.82492	6.72981
ITPR3	7.05993	6.82497	6.80376	6.90987	6.91776	6.8963	6.88091	7.04671	7.0181	6.68919	6.99033	6.65735	6.85327	6.70792	6.78138	6.78912	7.13293	6.85219	6.96237	6.66417	6.7457	6.83162	6.71932	6.77734	6.806	6.9779	6.80229	6.81769	6.79733	6.66584	6.74054	6.73534	6.58689	7.176	6.54029	6.91933	7.15987	6.50774	6.72848	6.93572	7.23209	7.20839	6.68079	7.27357	6.80838	6.96985	7.10455	6.49054	6.77611
IVNS1ABP	6.244	6.15932	5.978	6.41768	6.27675	6.14732	6.1712	6.23827	6.21159	6.365	6.43521	6.03353	6.64077	6.4421	6.51665	6.13464	6.24981	6.75603	5.82869	6.34333	6.10823	6.42078	6.07982	6.16024	6.31188	6.13464	6.17508	6.61244	6.45258	6.73569	6.18067	6.52158	6.65222	6.58501	6.16773	6.12251	6.65056	6.26498	6.05919	6.38444	6.37805	6.3527	6.11844	6.41134	6.41463	6.31652	6.25161	5.72239	6.07647
JAK2	5.95484	6.18187	6.25526	6.14904	6.30189	6.38293	6.15763	6.14105	5.88398	5.04282	5.46264	5.60794	5.62097	6.13454	6.16456	5.69078	5.27192	5.36205	5.70048	6.25097	5.78061	6.39236	6.23836	6.23059	6.35389	5.02594	5.10389	5.32329	5.25515	5.85976	5.57211	5.49976	5.87573	5.98944	5.38902	5.55064	6.23998	5.82254	5.99302	6.17712	5.50614	5.84089	5.22477	5.92471	6.40087	5.60371	5.63361	5.20167	5.82359
JTB	8.92365	8.57549	8.61566	8.73262	8.5325	8.45511	8.57276	8.6987	8.80378	8.98664	8.57923	8.56715	8.79565	8.56781	8.31871	8.48316	8.67974	8.83182	8.76651	8.75694	8.74436	8.70431	8.70644	8.76474	8.63834	8.83904	8.74932	8.79818	8.84053	8.80657	8.62452	8.95685	8.74253	8.63142	8.58788	8.67541	8.61729	8.8314	8.84042	8.96925	8.76957	8.84139	8.96925	9.03679	8.76095	8.77417	8.67368	8.57094	8.63687
KBTBD3	4.93399	4.81036	4.93138	4.83612	4.94104	4.87982	5.2165	5.00485	5.00806	5.30375	4.71423	4.77115	4.9922	5.00671	4.91506	5.10964	5.2991	5.21434	5.01562	5.15707	4.93765	4.94539	4.9284	4.94674	4.93501	5.16312	5.14153	5.46525	5.37151	5.16987	4.95148	5.23273	5.26233	4.99738	5.19983	5.25657	4.81895	4.85359	5.15028	5.28595	5.21291	4.8987	4.91693	5.11397	5.21517	4.95029	4.85542	4.83076	5.0672
KBTBD7	5.56305	5.37675	5.69293	5.61874	5.38859	5.36479	5.63899	5.60004	5.53678	5.80448	5.51679	5.70554	5.57695	5.59193	5.36389	5.88158	5.28474	5.81792	5.43093	5.55497	5.45507	5.38311	5.58978	5.31624	5.29552	5.56713	5.75743	5.74768	5.77013	5.68494	5.76439	5.44986	5.76562	5.52047	5.70148	5.77097	5.38315	5.71641	5.33356	5.58132	5.45867	5.57582	5.41267	5.43119	5.78807	5.716	5.53724	5.35347	5.44278
KCNA3	5.14621	5.06425	5.20929	5.49381	5.11917	5.25256	5.415	4.96624	5.05437	4.88889	5.26367	5.57803	4.67768	5.32996	5.37214	5.58232	5.02453	5.09516	5.14966	4.8815	5.15316	4.74521	5.30849	4.71169	5.05308	4.99472	4.46179	4.39145	5.21947	4.63767	5.02836	4.61756	5.06775	4.80351	5.37968	4.77792	4.96866	5.21569	5.25157	5.00214	5.01483	5.12182	5.24149	5.29423	4.96421	4.77124	5.06471	5.87315	5.33835
KCNE3	5.0336	4.96421	4.95671	4.79414	4.8654	4.8991	5.03464	4.92356	5.14287	5.546	5.18424	4.86433	4.91704	4.85529	4.77337	4.97805	5.20721	5.44598	5.2226	5.034	5.26138	4.91196	4.86508	4.95144	4.96796	5.38485	5.75535	5.50407	5.98659	5.13672	4.9976	5.0435	5.28324	5.04643	5.26403	5.41753	5.01595	4.82219	5.12235	5.16171	5.28871	5.17968	4.9757	4.89345	5.23647	5.26425	5.24038	4.74116	4.88502
KCNG1	5.07659	5.27913	5.29878	5.05999	5.09265	5.24626	5.26149	5.10881	5.05393	5.03781	5.25288	5.12888	5.32321	5.02781	5.07927	5.14342	4.93303	5.16158	5.22201	5.01858	5.04286	4.98251	4.98111	5.04039	5.17617	5.01198	5.04696	5.05757	5.01692	4.90979	4.72702	4.8144	4.90235	5.26938	4.96882	4.84153	5.26104	5.09735	5.0173	4.95758	5.14224	4.94719	4.82522	5.08793	5.32263	4.89105	5.02609	5.397	5.08235
KCNJ15	5.61833	5.68189	5.75671	5.83022	5.98422	5.86773	6.61144	5.60789	5.48856	5.40743	5.74725	5.73572	5.70427	5.88873	5.79878	6.45948	5.59436	5.32995	5.58367	5.66686	5.69327	5.68455	5.90664	5.68544	5.71663	5.47881	5.56748	5.44551	5.49051	5.60805	5.73873	5.77897	5.66586	5.49022	5.5949	5.95421	5.39321	5.69218	6.24477	5.63632	5.66413	5.79749	5.76859	4.7958	5.74602	5.89825	6.12905	5.5718	5.40325
KCNK6	5.8843	6.05014	5.81516	5.65986	5.69123	5.74704	5.62968	5.8062	5.8447	5.60062	5.92276	5.62716	5.62528	5.69435	5.55572	5.15099	5.23609	5.20519	5.70639	5.94924	5.91602	6.05234	6.03115	6.0418	5.88686	5.69264	5.40366	5.51413	5.78209	5.88638	5.69886	5.97284	5.71833	5.49121	6.0957	5.92116	5.45	5.91442	5.5111	5.42816	5.82443	5.73115	5.8072	5.39335	5.6375	5.38487	5.84762	6.08474	5.62144
KCTD2	5.54433	5.46351	5.24126	5.28055	5.42582	5.41808	5.4757	5.49988	5.55159	5.55568	5.44167	5.2678	5.4787	5.4355	5.45399	5.41914	5.58096	5.61059	5.62131	5.67374	5.58644	5.37429	5.42572	5.28645	5.47162	5.84609	5.81511	5.75895	5.72013	5.51724	5.4149	5.58513	5.50727	5.62999	5.47291	5.68258	5.55635	5.29352	5.40386	5.62092	5.68626	5.72109	5.55741	5.26733	5.24757	5.3324	5.72661	5.54225	5.46563
KCTD5	6.08	6.07037	5.98259	5.74146	5.80328	5.83151	5.69375	6.07472	6.2133	6.22154	5.82084	5.73156	5.57467	5.74677	5.7693	5.68866	5.96051	6.25741	6.248	6.03565	6.28425	5.98262	5.77626	5.94602	5.88346	6.07684	6.10316	5.99315	6.28484	5.8137	5.61664	5.76963	5.80395	6.07665	5.84953	5.73616	6.18018	5.95346	5.81977	6.0852	5.98664	5.78533	6.0754	5.93024	6.11178	6.11229	5.97431	5.60987	5.87768
KHSRP	5.57851	5.90114	5.89823	5.58892	5.53678	5.77171	5.97716	5.6532	5.83126	5.67724	6.23262	6.14499	5.7096	5.7175	5.97245	6.0534	5.74673	5.68623	5.93368	5.96553	5.7491	5.76186	5.61325	5.32345	5.60576	6.19183	5.89491	5.9121	5.61707	5.78293	5.80832	5.61498	5.46258	5.9039	5.60413	5.6309	5.98208	5.86548	5.73987	5.77492	5.68348	5.76121	5.81352	5.70569	5.69029	6.17798	5.9331	6.20453	5.72288
KIAA0196	6.02735	6.07499	6.37754	5.95127	6.14596	6.26172	6.00945	6.20912	6.05324	6.26982	6.24198	6.60497	6.22132	6.18614	6.3623	6.09661	6.28164	6.24737	6.11104	6.31783	6.04518	6.13891	6.06005	6.13916	6.13144	5.93485	5.95235	6.18535	6.42077	6.22413	6.35583	6.40981	6.54764	6.09404	6.3283	6.38302	6.01774	6.01499	6.35304	6.26916	6.02189	6.22149	6.29238	6.51563	6.18458	6.45567	6.22085	5.9012	6.32019
KIAA0247	6.82579	6.92002	6.68794	6.76063	6.97862	6.81594	6.83441	6.90855	6.98129	6.61154	6.30405	6.03639	6.53733	6.85683	6.56813	6.44431	6.45383	6.42081	6.97102	6.81795	7.07513	6.88563	6.7696	7.01393	7.16513	6.50002	6.55314	6.3349	6.57827	6.34739	6.04036	6.45464	6.54133	6.35586	6.59363	7.05523	6.3873	6.60572	7.02294	6.74229	6.51255	6.76578	6.49928	5.76291	6.91311	7.1033	7.32337	6.10707	6.56975
KIAA0319L	5.75061	5.68052	5.63155	5.77325	5.69296	5.56283	6.01047	5.5061	5.57701	5.35168	5.89929	5.67094	5.55881	5.73558	5.46617	5.8741	5.62241	5.34317	5.56743	5.85133	5.69318	5.6921	5.66308	5.61266	5.67843	5.86578	5.6581	5.7996	5.38483	5.65582	5.35648	5.56158	5.64194	5.47973	5.68659	5.75914	5.46021	5.91675	5.58751	5.59945	5.43707	5.62144	5.872	5.36849	5.57645	5.18699	5.8196	5.68895	5.69311
KIAA0408	5.93645	5.61982	5.56118	5.8192	5.61235	5.64326	5.7035	5.74723	5.69853	5.7791	5.65631	5.61953	5.7351	5.9589	5.82456	5.74264	6.05232	5.40027	5.92284	5.89441	5.55313	5.95552	6.11432	5.79592	5.64201	5.51676	5.75475	5.66405	5.2242	6.00549	5.36349	5.60014	5.95445	5.85267	5.75208	5.48959	5.57382	5.91967	5.79983	5.32453	5.77937	5.58476	5.51789	5.1753	5.78213	5.24568	5.82961	6.27355	5.82369
KIAA0513	6.97232	6.43696	6.60305	6.72407	6.61955	6.36442	6.3885	6.79069	6.78594	6.91434	6.17692	6.06414	6.58977	6.26176	6.11746	5.81097	6.63152	6.35541	6.87126	6.56876	6.8679	6.73376	6.51145	6.84212	6.75121	6.60166	6.91751	6.47574	6.41929	6.37401	6.2344	7.20993	6.16309	6.54797	6.53151	6.55261	6.57821	6.63545	6.47172	6.68987	6.4809	6.59519	6.82905	5.98643	6.30753	7.1967	6.95231	6.42277	6.47855
KIAA0753	5.08229	5.15975	5.07767	5.21384	5.27231	5.17055	5.09741	5.18809	5.09313	5.20064	5.26699	5.15324	5.54948	5.24255	5.29898	5.05821	5.4252	5.44466	5.12082	5.40872	5.08779	5.21181	5.31884	5.22148	5.22668	5.15029	5.23701	5.34922	5.25772	5.50748	5.348	5.42699	5.42093	5.40125	5.21191	5.27726	5.33677	5.06893	5.20159	5.43576	5.20995	5.33038	5.22603	5.16112	5.27958	5.48065	5.28038	4.9998	5.20923
KIAA1468	5.53033	5.3219	5.43741	5.554	5.70047	5.53129	5.53076	5.67322	5.40487	5.4465	5.06569	5.36839	6.04039	5.67295	5.64618	5.43602	5.67085	5.57746	5.3137	5.71133	5.28851	5.65215	5.69776	5.5493	5.56524	5.23807	5.28552	5.6068	5.47751	5.70246	5.82789	5.61494	5.8945	5.6779	5.46221	5.4324	5.69482	5.60854	5.40568	5.6477	5.4666	5.53222	5.36949	5.67571	6.0961	5.81947	5.59119	5.13381	5.41636
KIAA1751	5.97546	6.37346	6.31795	6.22361	6.37027	6.4616	6.18746	6.11418	6.18331	6.06025	6.30435	6.27626	6.29018	6.2392	6.3202	6.25662	6.03207	6.04156	6.54856	6.06307	6.20402	6.23349	6.25705	6.36879	6.30944	6.06084	6.21694	6.23219	6.13347	6.38021	6.14457	6.40259	6.13932	6.12716	6.25621	6.24263	6.15238	6.09917	6.51421	5.94747	6.29015	6.20315	6.16692	5.9126	6.25043	5.67875	6.3118	6.41058	6.31766
KIDINS220	6.57059	6.40199	6.60755	6.58074	6.76025	6.73879	6.40415	6.57956	6.33041	6.32629	6.25778	6.55409	6.97988	6.58104	6.73034	6.43028	6.33281	6.36565	6.2056	6.7309	6.14844	6.93373	6.71908	6.62454	6.64724	6.09949	6.1388	6.37185	6.27478	6.78879	6.89493	6.45403	6.73303	6.38154	6.4379	6.65957	6.37628	6.56169	6.73998	6.57249	6.37952	6.687	6.26302	6.81023	6.86982	6.70749	6.64908	5.57038	6.66408
KIF1B	5.86006	5.87257	5.64419	5.8225	5.93371	5.82692	5.72871	5.91742	5.70343	5.7025	5.41777	5.4929	5.92142	5.75448	5.80926	5.53925	5.65397	5.49304	5.44755	6.017	5.52867	5.94554	5.95138	5.94767	5.90377	5.29825	5.20913	5.73125	5.40625	5.90724	5.88595	5.74254	5.71518	5.79503	5.5438	5.64199	5.85856	5.81068	5.67059	5.72584	5.51817	5.72959	5.63913	5.40963	5.65423	6.01209	6.18985	5.85564	5.51381
KIF27	5.18663	4.99818	5.09822	5.09694	5.16129	5.12804	5.10874	5.27954	5.22399	5.05498	4.97441	5.11818	5.21772	4.97376	5.04626	5.18152	5.35318	5.03574	5.23397	5.43672	5.25834	5.34282	5.19041	5.16616	5.18374	5.1168	5.18621	5.27764	5.17164	5.14919	5.23444	5.26417	5.14954	5.17765	5.10439	5.23226	5.01663	5.32672	5.14305	5.21064	5.19894	5.12092	5.18323	5.0583	5.14736	5.13004	5.23621	5.14139	5.23527
KIF5C	5.2345	5.09558	5.1486	5.4435	5.23354	5.19828	5.23618	5.08667	5.18925	5.20053	5.26741	5.14386	5.34733	5.16665	5.09101	5.11584	5.03748	5.13023	5.14224	5.01347	5.27403	5.13558	5.17787	5.1182	5.10224	5.18142	5.10088	5.09872	5.18603	5.22999	5.03951	4.87703	5.09947	5.09414	5.21059	5.22208	5.04271	5.27343	5.07656	5.16848	5.48218	5.01187	5.12889	5.1839	5.11029	5.10119	5.25637	5.02373	5.20943
KIFAP3	5.91859	5.37023	5.57136	5.63501	5.6239	5.50603	5.70554	5.78431	5.51203	5.95195	5.27466	5.64972	6.14736	5.6916	5.80087	5.70857	5.90053	5.89828	5.41833	5.84782	5.52487	5.87908	5.63466	5.35144	5.45821	5.43339	5.76853	5.79913	5.76019	6.07841	5.65496	5.34301	5.73498	5.53011	5.63504	5.81516	5.59067	5.75156	5.74724	5.9114	5.89755	5.65662	5.5058	6.27137	5.79629	5.69379	5.48798	5.42546	5.7868
KIR2DL3	5.61463	5.75312	5.95638	5.88798	5.95647	5.72014	6.07048	5.53032	5.78045	5.37494	5.58842	5.91881	5.943	5.84239	5.73842	5.6584	5.19884	5.13505	5.53895	5.5952	5.96308	5.92535	5.90566	5.80707	5.51674	5.39983	5.52337	5.69899	5.15855	5.68398	5.22302	6.46718	5.56096	5.67812	5.82017	5.84091	5.97806	5.37803	5.46113	5.91797	6.18654	6.02194	5.94324	6.21707	5.22129	5.71853	5.43374	5.82118	5.56452
KLF10	5.13988	5.11934	5.19002	5.18817	5.30455	5.06259	5.17652	5.20253	5.25211	5.14118	5.14938	5.24689	4.93191	5.38586	5.10441	5.27461	5.44106	5.36544	4.98345	5.02925	5.05936	5.06367	5.08489	4.87501	4.88215	5.01159	5.24542	5.18899	4.96613	5.05782	5.01594	4.98218	5.10901	5.24034	4.96581	5.19251	5.30363	5.04127	5.0167	5.1123	5.06076	5.06785	5.12701	5.15214	5.05835	5.24998	4.89843	5.06552	4.94295
KLHDC8B	5.70302	5.78182	5.60858	5.66015	5.63303	5.58204	5.86944	5.58146	5.70432	6.2561	6.13982	5.68352	5.95141	5.58404	5.18745	5.91972	6.08994	6.17838	5.78444	5.66391	5.7423	5.59309	5.67338	5.7896	5.59716	7.00579	6.566	6.33	5.90756	5.95919	5.69291	6.28864	5.88813	6.16285	6.04309	6.03673	5.6707	5.58142	5.73064	5.64878	6.1992	5.83401	6.15288	5.35929	5.2429	6.22094	5.62665	6.01474	5.62484
KLHL21	6.02102	5.49065	5.2743	5.68781	5.85966	5.60357	5.54173	5.77311	5.79567	6.07198	5.47975	5.0305	5.77147	5.60934	5.50852	5.36008	5.79408	5.83857	5.77081	5.75445	5.90884	5.66229	5.90786	5.75544	5.77986	5.86647	5.74908	6.05315	5.93649	5.84305	5.84476	5.52604	5.7862	5.4657	5.64624	5.919	5.82196	5.60238	5.85389	5.91302	5.85319	5.78269	5.76567	5.11339	5.62651	6.11914	5.99124	5.55294	5.50194
KLHL22	6.43248	6.36607	6.12528	6.9101	6.57073	6.35538	6.47033	6.56329	6.67565	6.54945	6.42793	6.17404	6.43122	6.58628	6.51878	6.54941	6.72815	6.7127	6.46771	6.51788	6.62565	6.24787	6.66229	6.42743	6.54841	6.66052	6.84712	6.80077	6.65445	6.55073	6.76586	6.50832	6.50039	6.58441	6.6866	6.72969	6.4478	6.24886	6.57578	6.80261	6.73717	6.52722	6.60787	6.31954	6.59957	6.91761	6.59472	6.76341	6.29164
KLHL3	5.66144	5.41161	5.56344	5.72422	5.73933	5.7901	5.77537	5.84294	5.3506	5.79367	5.57751	5.22119	6.01197	5.97372	5.64	5.8572	5.70506	5.75202	5.44856	5.74913	5.31965	5.71556	5.58722	5.77291	5.68597	5.36487	5.59156	5.68712	5.25737	5.86711	5.72642	5.86956	5.76225	5.48939	6.01098	5.92286	5.36629	5.60323	5.58593	5.79367	5.64119	5.63338	5.82266	5.71048	5.93103	5.93259	5.80351	5.80666	5.31987
KLRB1	8.41535	8.34292	8.19381	8.42561	8.07897	8.31266	8.7026	7.69602	8.14677	7.99195	8.1115	8.2238	8.35537	7.95869	8.63036	8.94252	7.43671	7.74888	7.82328	7.58281	8.20079	8.14409	7.97685	7.38512	7.18392	7.47163	7.52079	6.88118	8.03875	7.89811	7.85019	6.45563	6.39965	7.94925	7.51535	7.7939	8.03789	7.76507	8.35999	8.45061	9.03149	7.83955	7.50002	8.89803	7.9963	7.85964	7.301	6.76264	8.39543
KLRD1	5.97364	6.13338	5.94972	6.20256	6.22237	6.04845	6.57342	5.77928	6.22237	5.75081	6.10562	5.96248	5.87866	6.0362	6.35536	6.63699	5.49271	5.88373	5.94835	5.82468	5.98409	5.9813	5.83782	5.82455	5.8385	5.62687	5.61942	5.69149	5.78613	5.85893	5.86746	5.44547	5.25703	5.78122	6.05631	6.04052	5.85611	6.02297	5.82951	6.06882	6.05488	6.37282	6.03326	6.09636	5.80215	5.86525	5.56578	5.30822	5.88575
KLRF1	6.87919	6.41647	6.13358	6.43317	6.2098	6.32786	7.06418	6.27137	6.78423	7.70554	6.13058	6.87034	6.25957	6.15309	6.27224	7.00521	5.98273	7.13148	6.15276	6.66553	6.03615	6.53727	6.75942	6.11799	6.1208	5.94186	6.71884	6.35992	5.53433	6.35663	6.47104	5.50954	6.33975	6.20817	6.5282	6.33149	6.28787	6.3766	6.79998	6.61808	6.98486	6.33137	5.49169	7.31123	6.59204	6.58361	5.59498	5.49581	6.42136
KLRG1	6.19943	6.74053	6.83233	6.40727	5.95031	6.3462	6.80761	6.14945	6.49278	6.36539	6.27726	6.42047	6.11507	5.96654	6.88549	7.08739	6.27801	6.30993	6.44664	6.93	6.30802	6.28951	5.93794	6.15461	6.15166	6.18892	6.3628	6.62329	6.1639	6.18729	6.31924	5.93973	6.47432	6.34191	6.27621	6.62256	6.31988	6.42061	6.25019	6.60182	7.24166	7.07748	6.28302	6.7601	6.28374	5.88521	6.46735	6.66363	6.67373
KPNA4	6.67577	6.60373	6.73288	6.66967	6.86135	6.63887	6.60614	6.98906	6.5148	6.7941	6.59126	6.63704	6.70151	6.72643	7.00869	6.51582	7.08819	6.74143	6.41778	6.95952	6.5592	6.88857	6.97524	6.74913	6.6819	6.46765	6.40058	6.70545	6.66102	6.76214	6.83308	6.90906	6.94186	6.85098	6.51666	6.514	6.97154	6.86864	6.64713	7.04092	6.94183	6.5163	6.38335	6.75221	6.88693	6.74306	6.56217	6.17957	6.75584
KPNA6	6.6919	6.52655	6.3445	6.68638	6.71001	6.37532	6.39844	6.69721	6.52266	6.78838	6.48679	6.32736	6.51137	6.67757	6.30863	6.55633	6.59065	6.29476	6.55189	6.83752	6.58666	6.78249	6.70617	6.73589	6.96033	6.76462	6.49658	6.69054	6.36376	6.69326	6.38529	6.6218	6.85359	6.7617	6.5733	6.559	6.71768	6.525	6.42425	6.46838	6.57738	7.13502	6.90784	6.85167	6.16691	6.58459	6.50722	7.06956	6.80016
KRIT1	5.27658	5.39028	5.39999	5.3331	5.51079	5.43529	5.55125	5.42781	5.21261	5.15235	5.35504	5.40099	5.46515	5.52939	5.55543	5.46985	5.29382	5.27026	5.17153	5.44178	5.1609	5.51244	5.55488	5.34502	5.38452	5.1556	5.1482	5.30778	5.15324	5.58077	5.67383	5.40023	5.55654	5.54517	5.44531	5.37607	5.32819	5.28361	5.30241	5.44451	5.46772	5.35199	5.33167	5.60335	5.57746	5.14467	5.31151	5.23557	5.45076
LAG3	5.7791	5.64224	5.72026	6.38937	5.96542	5.72401	6.13724	5.59141	5.70495	5.57084	4.79571	5.56431	5.79451	5.96062	5.72477	5.96845	5.15035	5.02338	5.82335	5.41512	5.61997	5.67977	6.20009	5.751	5.79532	5.35561	5.25671	5.29761	5.59976	5.51987	5.49602	5.43396	5.23596	5.82658	5.74185	5.68185	5.83711	5.4045	5.2966	5.92251	6.14492	5.90458	6.03044	5.3583	5.3131	5.31658	5.75089	5.51296	5.43674
LAIR2	6.2488	5.569	5.50589	5.83315	5.58965	5.49113	5.83137	5.47848	5.72042	6.62155	5.04236	5.7246	5.76368	5.78413	5.86135	5.93073	5.24638	5.5252	5.61524	5.27618	5.26695	5.77714	5.46885	5.45688	5.27176	5.64457	5.07273	5.01119	5.52261	5.50424	4.93	6.2316	5.02169	5.57266	5.62024	5.26857	5.66881	5.38332	5.95765	5.96142	5.68879	4.99613	5.27524	6.46287	6.11421	5.78415	5.45852	5.4223	5.07773
LAPTM5	8.39974	8.49148	8.45245	8.27799	8.535	8.4505	8.59086	8.80766	8.59359	8.42563	8.4803	8.37978	8.17186	8.4708	8.42539	8.48076	9.033	8.77893	8.53716	8.69957	8.43304	8.46546	8.22373	8.52351	8.50854	8.58849	8.68563	8.75519	8.37653	8.59035	8.3844	8.3975	8.65341	8.66513	8.53203	8.2024	8.75416	8.56277	8.3961	8.5905	8.30177	8.63966	8.66251	8.37984	7.91268	8.82865	8.61934	8.33718	8.51372
LAT2	6.40944	6.631	6.63632	6.63496	6.23996	6.43786	6.65854	6.34923	6.68489	6.36057	6.48122	6.36337	6.2961	6.28999	6.22451	6.82911	6.51461	6.69358	6.76517	6.64034	6.83923	6.00014	6.58817	6.46049	6.56694	6.60612	6.66096	6.61427	6.80485	5.56478	6.34098	6.36037	6.56202	6.4836	6.66793	6.46351	6.5211	6.33141	6.468	6.70954	6.25614	6.4356	6.57567	5.97333	6.31453	6.33888	6.77413	6.18478	6.385
LBH	5.87746	5.77149	5.54103	5.88764	5.80013	5.84094	5.89986	5.52745	5.55539	5.66106	5.59067	5.60292	6.47496	5.90778	6.09895	5.97328	5.36207	5.07828	5.5692	5.40487	5.62282	5.79258	5.95719	5.47186	5.40529	5.21293	5.35557	4.83041	5.46661	5.91743	6.66172	6.03538	5.43197	5.21121	5.7219	5.94786	6.10313	5.84456	5.31433	5.51609	5.67126	5.72051	5.92276	5.9388	5.65792	5.28725	5.53502	5.50269	5.83845
LBR	5.40562	5.21847	5.33818	5.70759	5.36574	5.29366	5.58092	5.37966	5.33234	5.60276	5.58926	5.68607	5.91553	5.54123	5.59412	5.80097	5.95382	6.05385	5.1657	5.266	5.21696	5.34379	5.30754	5.16884	5.22553	5.38532	5.43312	5.56283	5.3715	5.73088	5.53866	5.38961	5.71505	5.80896	5.27187	5.37577	5.73343	5.52302	5.24234	5.43808	5.34613	5.21785	5.49072	5.28557	5.7493	5.48479	5.80849	5.43123	5.42688
LCK	6.0134	5.75437	5.69839	6.25416	5.83741	5.69067	5.85959	5.54212	5.63876	5.86091	5.41985	5.7313	5.94261	6.03762	6.02396	5.95314	5.33692	5.17127	5.64209	5.46226	5.68925	5.67068	5.7613	5.25875	5.24859	5.38354	5.59341	5.0053	5.43288	5.4203	5.74743	4.77883	4.80964	5.56984	5.656	5.79726	5.59779	5.22552	5.74949	5.35664	5.46127	5.61747	5.61334	5.70198	5.30806	5.10632	5.4738	5.99053	5.76741
LCMT1	6.23451	6.01525	5.97824	5.98474	5.91568	5.87903	5.95446	6.18321	6.20214	6.34278	5.8792	6.04164	5.89377	5.77835	5.93077	5.87998	6.22392	6.32161	6.2329	6.21143	6.19838	6.0085	6.08266	6.1112	6.02858	6.24505	6.19306	6.28385	6.26772	5.8837	6.04996	6.07503	6.11595	6.24917	6.10422	5.95879	6.05435	6.05639	6.04605	6.03662	6.23677	5.96931	6.04234	6.24427	5.82184	5.96011	5.96209	6.15876	6.2363
LCOR	6.50822	6.59731	6.63681	6.65004	6.66111	6.64278	6.58714	6.67667	6.28175	6.06062	6.26778	6.65363	6.56266	6.5319	6.34314	6.43809	6.15252	6.06581	6.19698	6.68422	6.21315	6.77592	6.76831	6.65363	6.63941	5.57067	5.70685	6.00655	6.04986	6.46715	6.58957	6.4088	6.53255	6.56642	6.25531	6.39102	6.43695	6.48546	6.34457	6.27112	6.38993	6.87265	6.20344	6.05453	6.50213	6.91172	6.65384	6.57594	6.09015
LDHA	7.47477	7.74761	7.58181	7.55128	7.89898	7.52906	7.89149	7.36915	7.50483	7.4231	7.85558	7.62429	7.36464	7.99511	7.79731	8.01403	7.44417	7.47338	7.41007	7.4704	7.42926	7.35118	7.30604	7.42927	7.41956	7.40177	7.5423	7.4714	7.44572	7.46036	7.4779	7.35365	7.68813	7.54657	7.66453	7.4932	7.51671	7.61043	7.46905	7.62302	7.33914	7.69941	7.53216	7.89738	7.40945	7.5107	7.35998	7.44014	7.85668
LDLRAP1	5.89086	5.86714	5.61489	5.76798	5.9861	5.85758	5.75001	5.89486	6.00938	6.37959	6.02182	5.55943	6.12588	6.07869	5.79355	5.57461	6.26659	6.12531	6.07914	6.21109	6.0572	5.77561	5.62941	5.88945	6.16115	6.52285	6.27553	6.38248	6.43888	5.98652	5.54524	6.29849	6.27729	5.95612	6.28714	6.13612	5.77529	6.10903	5.7677	6.04381	5.98902	6.09234	6.1037	6.15956	5.85411	6.28539	5.81615	6.53408	6.04577
LEFTY1	5.01311	5.06478	5.12934	5.05848	5.22269	5.00872	5.02935	5.00372	5.14264	5.02024	5.08326	5.3176	5.07047	4.93922	5.12847	5.07131	5.21308	4.9142	5.04405	4.89194	5.13782	4.99404	4.99066	5.02889	4.93267	5.15545	5.07926	4.80714	5.00636	4.99136	4.95569	4.85326	4.88203	4.89995	5.19419	5.08394	4.89889	4.99788	5.12038	4.99465	4.89407	5.15572	5.23943	5.0164	4.92879	4.99045	5.07904	5.09674	4.96029
LEMD2	5.87489	6.14824	5.96078	5.86568	5.78791	6.08118	6.09874	6.0103	6.04577	6.0033	5.88981	5.46171	5.91318	5.76108	5.59992	5.73517	5.90655	5.71087	6.02159	6.26356	6.05376	6.05036	5.88254	6.03851	5.85467	6.06252	5.86533	5.98519	5.70476	6.06497	5.85039	5.79879	5.75311	6.1358	5.95969	5.97158	6.00338	5.81881	5.57598	5.86708	6.01969	5.7922	5.97366	5.78475	6.29111	6.17198	6.08164	5.97448	5.66268
LEPREL1	5.05575	5.13409	5.23397	5.04626	5.34161	5.47566	5.02644	5.17329	5.04662	4.9547	5.0687	4.9814	5.12011	5.1213	5.01181	5.04024	5.15562	5.17071	5.12973	5.12076	5.18107	5.05623	5.15286	5.09241	5.32185	5.21399	5.12949	5.07277	4.9004	4.92422	4.91983	5.02986	4.66558	5.16007	5.38788	5.21625	4.93843	4.93306	4.91342	5.24841	5.26236	5.15562	4.99394	5.09209	5.14317	5.19101	5.157	5.09706	5.0532
LETMD1	5.7774	5.56272	5.44669	5.83555	6.04106	5.69682	6.10683	5.75758	5.79829	5.91974	5.75171	5.50822	6.20571	6.03872	5.80291	6.0702	6.20044	5.88542	5.72314	5.86893	5.88489	5.76285	5.74547	5.7979	5.84472	5.70172	5.70815	6.15065	6.36768	5.82967	5.80847	5.82767	5.82477	5.79405	6.13393	6.17802	5.62662	5.61512	5.79743	5.7816	5.96282	5.83755	5.96724	6.26294	6.15467	5.59563	5.75355	5.7318	5.77507
LFNG	6.02121	5.96655	5.89503	5.98455	6.08746	5.91875	5.97976	5.99494	5.95357	6.21969	5.97927	5.90262	6.11855	6.23033	6.23867	6.15852	6.17358	6.12312	6.16525	5.96303	6.16111	5.67518	5.93257	6.01712	6.05155	6.08109	6.12751	6.14254	6.16061	6.17876	6.06049	5.72076	5.87328	6.00212	6.17197	6.01595	5.99078	6.06507	5.9722	6.05692	6.00121	6.0426	6.06061	6.27414	6.1085	6.12351	5.89459	5.98689	6.16011
LGR6	5.18344	5.10433	5.13886	5.19844	4.91191	5.36649	5.33324	5.19099	5.18697	4.97558	5.04416	5.08402	5.10606	5.01767	5.18811	5.32074	5.12149	5.07363	5.13529	5.02923	5.2271	4.97691	4.90559	5.0461	4.98277	5.11163	5.09792	4.87129	5.07685	5.13228	5.09583	4.72995	4.87547	5.09688	5.13012	5.11265	4.94258	5.06769	5.16109	5.18812	5.13271	5.08365	5.10695	5.22046	4.95854	5.35449	5.11197	4.89423	5.11108
LHFPL2	5.78868	6.09414	6.10198	5.62637	5.89792	6.00425	5.65585	6.06459	5.81482	5.29207	5.67583	5.58479	5.69641	5.56296	5.74	5.38994	5.667	5.41994	5.77738	6.20868	5.8884	6.10007	6.11682	5.91962	6.06977	5.28164	5.28335	5.48664	5.36084	5.65914	5.78333	5.19551	5.70621	5.70286	5.35311	5.64955	6.02868	5.83521	5.80088	5.71229	5.35358	5.72996	5.94386	5.68289	5.63494	5.54672	5.70033	5.47694	5.62236
LILRA5	6.43549	6.63895	6.76337	6.5737	6.29521	6.73825	6.69826	6.8123	6.58623	6.2515	6.55673	6.45728	5.99682	6.00607	6.24033	6.25977	6.70726	6.85847	7.38179	6.41425	7.08401	6.73511	6.45369	6.53798	6.98105	6.98105	6.71731	6.25195	6.45423	6.10442	6.30554	6.09298	6.38636	6.37762	6.61409	6.43673	6.5607	6.60238	6.66158	6.03408	6.43827	6.57292	6.56873	5.92917	7.08371	5.73044	6.61162	6.87086	6.24751
LIMS2	5.06322	5.14061	5.29918	4.99059	5.18047	5.12868	5.15019	4.94134	5.10084	5.01196	5.63435	5.40067	4.93648	5.2079	5.15772	5.07608	4.83929	5.09528	5.0611	4.91159	5.16387	4.94305	4.89679	5.01122	5.07174	5.02218	4.94468	4.91812	5.02417	4.77799	4.77188	5.18562	4.9449	4.75089	5.08226	5.27359	4.9418	5.27008	5.04498	5.01745	5.26362	4.79586	4.97975	4.74339	5.33226	4.99303	5.30376	4.97775	5.0011
LIN7A	5.34148	5.14973	5.32568	5.1288	5.12014	5.26	5.16703	5.28249	5.23034	5.30519	5.49242	5.83892	5.20027	5.1926	5.29442	5.36527	5.33156	5.37392	5.36632	5.2755	5.297	5.42073	5.26171	5.2092	5.17829	5.45921	5.47355	5.55732	5.54119	5.7286	5.69612	4.97052	5.62283	5.61963	5.66828	5.48947	4.95303	5.24208	5.13798	5.51676	5.32465	5.32599	5.33597	4.86605	5.41215	5.5014	5.49849	5.30639	5.22551
LIPT1	5.38756	5.1256	5.4145	5.5461	5.44259	5.26002	5.70932	5.43466	5.41893	5.50178	4.94222	5.39912	5.45012	5.57469	5.4325	5.67189	5.26743	5.35085	5.29467	5.37154	5.39797	5.33766	5.54737	5.3897	5.14834	5.19571	5.26761	5.3558	5.51253	5.21479	5.23408	5.15556	5.50386	5.42694	5.11629	5.37982	5.29373	5.50116	5.50554	5.51898	5.56763	5.20043	5.32133	5.42335	5.6153	5.26581	5.25344	5.1573	5.45283
LITAF	9.60421	9.87942	9.73658	9.43105	9.27105	9.49743	9.04168	9.49331	9.52938	9.19173	9.66371	9.80965	9.15943	9.15535	9.3426	8.75409	8.99335	9.2808	9.51817	9.59205	9.59898	9.67296	9.68928	9.54427	9.49999	9.50722	9.34975	9.36869	9.52598	9.23856	9.06176	9.54798	9.49905	9.3785	9.83931	9.7812	9.11038	9.11271	9.32694	9.6304	9.31309	9.6304	9.56854	8.64165	9.01987	9.77548	9.57721	8.84638	9.56854
LIX1L	5.63812	5.66919	5.80212	5.51337	5.3918	5.5005	5.62857	5.59474	5.6608	5.58591	5.70696	5.70657	5.31868	5.51199	5.58594	5.839	5.32054	5.41623	5.797	5.55162	5.713	5.50663	5.53112	5.42736	5.45674	5.90385	5.92067	5.59516	5.8005	5.3013	5.53017	5.4546	5.55415	5.63875	5.6492	5.69631	5.49564	5.56374	5.48592	5.61912	5.82395	5.22475	5.68615	5.41702	5.67753	5.6207	5.57256	5.48885	5.5171
LLGL1	5.42242	5.37629	5.49806	5.50942	5.47095	5.51767	5.41574	5.54784	5.62946	5.59275	5.55087	5.47759	5.54246	5.3577	5.43663	5.54506	5.62626	5.772	5.7034	5.43341	5.4936	5.29602	5.27282	5.27753	5.35715	5.79494	5.92357	5.53092	5.37676	5.09895	5.44776	5.37958	4.96195	5.59182	5.58649	5.4598	5.40829	5.40186	5.40322	5.4917	5.50906	5.49575	5.61225	5.79884	5.29378	5.99525	5.54713	5.28496	5.22932
LOXL4	4.83145	5.3059	5.16379	5.23444	5.19569	5.35054	5.04463	4.88123	4.97081	4.94736	5.1114	5.29386	5.13209	5.16817	5.20376	5.05359	5.02914	4.99842	5.1249	4.95508	5.08188	5.14986	5.30488	5.16665	5.31607	4.92263	4.9348	4.65266	4.88137	5.22485	5.14008	5.21092	5.11485	5.03109	5.42334	5.29486	4.84868	4.92137	5.05239	5.03214	5.09644	5.07533	5.20482	5.1089	5.08882	5.13917	5.03965	5.09689	5.13493
LPGAT1	5.6204	5.60766	5.68763	5.53178	5.40875	5.60514	5.3774	5.75352	5.56603	5.40534	5.12855	5.48077	5.20654	5.21665	5.52293	5.16622	5.43354	5.25997	5.45168	5.64779	5.42872	5.70546	5.52026	5.629	5.6323	5.0541	5.16126	5.10843	5.24446	5.42095	5.20198	5.48322	5.54664	5.42074	5.60329	5.50064	5.33449	5.50474	5.22241	5.55173	5.42213	5.27821	5.18715	5.13652	5.61866	5.43005	5.35456	5.12763	5.40478
LPIN1	6.93147	6.86863	6.65526	6.87838	7.028	6.64726	6.44728	6.94893	6.86818	6.71533	6.26102	6.10621	7.02999	6.79007	6.17515	6.29508	6.69182	6.42746	6.76963	7.19747	7.01113	6.97123	6.88962	6.96127	6.87432	6.40691	6.60331	6.88215	6.76805	6.40375	6.37362	6.71228	6.75949	6.5019	6.73398	6.92581	6.28974	6.72164	7.08848	6.74843	6.79831	6.95677	6.73958	7.14173	7.1715	6.56772	6.70184	6.16344	6.76291
LPPR2	5.82353	6.19649	5.88026	5.78313	5.90271	5.99054	6.01828	5.91282	5.81779	6.13595	6.3984	5.98061	6.13328	5.996	5.90307	6.41326	6.00149	5.67216	6.09014	6.03371	5.93255	6.01263	5.67696	5.87172	6.09678	6.34628	6.12648	5.85428	5.69021	6.31022	5.52209	5.90746	6.01586	6.03978	5.90057	6.12724	5.80929	6.03015	6.0119	5.89431	5.75752	6.39795	6.06809	5.27626	5.37871	6.36377	6.30463	6.20135	5.96405
LPXN	7.85702	7.74672	7.87502	7.77236	7.67927	7.87433	7.90035	7.55659	7.95466	8.0364	7.86339	7.91995	8.52881	7.86114	8.06574	7.91955	7.6733	8.16378	7.8104	7.76389	7.74246	7.52837	8.02442	7.52202	7.82982	7.85631	7.8226	8.19035	7.94819	7.81548	7.99916	7.63931	8.25641	8.27637	7.89772	7.68706	8.1572	7.78576	7.47145	7.86344	7.84511	8.05648	8.13036	8.2105	7.95756	8.11902	7.80358	7.75293	8.00455
LRFN3	5.86472	5.98295	5.78389	5.54653	5.57617	5.62554	5.62363	6.0034	6.03571	5.60159	6.21441	5.54975	5.30894	5.34836	5.14867	5.69662	5.67665	5.70578	6.29811	5.93913	6.12763	5.76232	5.77852	5.6829	5.68034	6.02471	5.97567	5.77821	5.99717	5.22228	5.33172	5.47734	5.4624	5.71822	5.86784	5.98646	5.4935	5.47609	5.80959	5.67088	5.8458	5.63987	5.65155	5.67913	5.40633	5.25686	5.8716	6.00073	5.68913
LRIG1	5.65618	5.44976	5.39564	5.99388	5.49551	5.37668	5.49351	5.46838	5.48689	5.77465	5.78869	5.50755	5.62873	5.62178	5.59598	5.70655	5.5991	5.51237	5.52241	5.27069	5.53911	5.39234	5.39429	5.40981	5.45987	5.6001	5.52591	5.51707	5.67837	5.50682	5.31627	5.38996	5.52313	5.29761	5.44542	5.54805	5.58868	5.58011	5.73243	5.43276	5.70376	5.56299	5.61934	5.77467	5.69755	5.49568	5.50066	5.3529	5.6066
LRMP	7.29329	6.5926	6.90038	7.02893	7.2875	7.1023	7.47661	7.23169	6.98648	7.12486	6.34519	6.60639	7.2622	7.21962	7.35831	7.36587	7.46385	7.40113	6.84061	7.16518	6.80997	7.32037	7.31305	7.19047	7.21528	6.85753	6.98884	7.20806	7.11438	7.22308	7.43682	7.20503	7.51169	6.92362	6.94222	6.91601	7.13372	7.22355	7.6867	7.43091	7.28249	7.16211	7.1991	6.55879	7.5299	7.63996	7.30724	6.52821	7.18569
LRRC41	5.44871	5.73384	5.6584	5.61745	5.57587	5.65644	5.67279	5.57962	5.7016	5.73173	5.8781	5.51705	5.47461	5.44912	5.50668	5.70185	5.44468	5.45518	5.73255	5.68415	5.74381	5.50091	5.54968	5.59149	5.66183	5.76221	5.60329	5.67663	5.67117	5.26724	5.49289	5.48899	5.50248	5.78428	5.62183	5.51166	5.65327	5.50344	5.50892	5.65895	5.54329	5.32624	5.49819	5.50465	5.57427	5.67616	5.74127	5.63025	5.55053
LRRC8A	5.51734	5.58148	4.86375	5.37099	5.79646	5.47012	5.75016	5.484	5.51769	5.59783	5.6205	4.82979	4.69102	5.57941	5.65108	5.53433	5.74636	5.36319	5.47913	5.65005	5.35491	5.46962	5.12216	5.50462	5.61416	5.58936	5.33013	5.53198	5.03826	5.48979	5.00926	5.52067	5.42787	5.35936	5.14234	5.45295	5.54482	5.50176	5.58162	5.39924	5.47323	5.03908	5.7417	5.14938	5.25026	5.73987	5.46253	5.34001	5.1536
LRRFIP1	8.23383	8.41892	8.53736	8.42785	8.5345	8.50163	8.5759	8.05828	7.99202	7.84015	8.34738	8.56189	8.18949	8.63047	8.71753	8.60961	7.88954	7.70419	7.89072	8.4971	8.03406	8.61879	8.71585	8.33265	8.40974	7.79511	7.62992	8.16806	7.81648	8.67876	8.95184	8.38254	8.57091	8.41076	8.05125	8.11975	8.44679	8.43438	8.41372	8.38133	8.58316	8.31573	8.26306	7.85763	8.41779	7.54666	8.22682	8.76754	8.6025
LRRK2	6.3524	6.40246	6.42956	6.40579	6.3687	6.50989	6.4454	6.43943	6.21918	5.92361	5.7516	5.84939	6.09685	5.93672	5.73203	6.07434	5.55744	5.35461	6.4797	6.47408	6.12862	6.31392	6.30897	6.61028	6.5735	5.55702	5.55415	5.26985	5.56548	5.27733	5.19081	5.87688	6.04288	5.6173	5.67071	6.13082	5.86464	6.05675	6.93354	6.16101	5.56314	6.01327	6.13471	5.31636	6.43488	5.81194	6.37569	5.52152	5.88708
LSM10	6.66188	6.51519	6.51297	6.24071	6.39026	6.21477	6.20817	6.55668	6.80686	6.59951	6.32657	6.2834	6.17446	6.31886	6.01307	6.14584	6.31506	6.40186	6.82212	6.55763	6.70694	6.42585	6.51467	6.66507	6.52135	6.41099	6.55402	6.3277	6.6013	6.20499	6.05355	6.27212	6.40219	6.56249	6.1232	6.23532	6.61943	6.56507	6.38773	6.53911	6.47756	6.21869	6.18827	6.23533	6.11992	6.43876	6.34055	6.55059	6.42595
LSM2	7.02155	6.70964	6.74789	6.8533	6.60352	6.63303	6.55703	6.81114	7.12033	7.57187	6.88819	6.9509	6.64003	6.5933	6.69952	6.803	7.01296	7.36113	7.16822	6.91548	7.07191	6.58466	6.58798	6.72778	6.65789	7.6343	7.81714	7.24094	7.5369	6.7423	6.56785	6.88527	6.83203	7.2542	6.61893	6.55713	7.29411	7.04242	6.81149	6.75709	7.12585	6.61324	6.80159	7.02569	7.18926	6.75823	6.54863	7.44563	6.81384
LSP1	5.78316	5.53609	5.64394	5.22375	5.53193	5.74611	5.65176	6.00129	5.80462	6.06391	5.69808	5.73094	5.0046	4.98419	5.81812	5.52157	6.33078	5.87917	5.87172	5.98195	5.80942	5.96693	5.29702	5.46381	5.79059	6.35836	6.07076	5.98302	5.90611	6.03512	5.07124	5.34101	5.29654	5.02771	5.83657	6.22249	5.39695	5.7736	6.05042	5.52562	5.42304	6.46293	5.73433	5.65812	4.9813	4.80641	5.471	6.23364	6.19733
LST1	6.94995	7.46365	7.34279	6.85226	7.18974	6.88867	7.31251	7.04261	7.33824	7.2794	7.97764	7.48279	6.92621	7.21695	6.57205	7.34347	7.19636	7.38246	7.56496	6.95234	7.52497	6.75034	6.99651	7.41472	7.26861	7.60306	7.7423	7.12108	8.23748	6.71971	6.91587	7.47426	7.32822	7.14661	7.21184	7.31754	7.18367	7.38601	7.29403	7.42988	7.12798	6.89757	7.36744	6.63129	7.26838	7.23522	7.5933	7.47918	6.85548
LTA	6.43857	6.15884	6.06576	7.04451	6.12798	6.25166	5.93104	5.97571	6.01367	6.1631	6.21919	5.88515	5.91806	6.13486	6.39971	5.87155	5.74178	5.54995	6.00596	5.90151	6.1716	5.92657	5.97091	5.85957	5.76323	5.77646	5.77307	5.51666	5.71214	5.8187	5.71064	5.55318	5.1677	5.93631	6.03017	5.81745	6.07257	5.91793	5.98066	6.07271	5.99109	5.70239	6.36511	6.11897	6.01123	5.74869	5.93272	6.69374	5.91686
LTB	8.82787	8.7096	8.55992	9.04703	8.57623	8.7096	8.45359	8.3415	8.37847	8.32648	8.69554	8.36807	8.40093	8.64716	8.53318	8.64159	8.10196	8.11053	8.428	8.35524	8.61494	8.56342	8.70903	8.09913	8.01675	8.01297	8.3875	8.01947	8.22737	8.13945	8.28726	7.71357	8.01587	8.12876	8.48714	8.56356	8.32763	8.31562	8.55089	8.17972	8.60047	7.97934	8.59095	8.37665	9.00067	8.44687	8.31412	8.89513	8.44125
LUZP1	6.10865	6.19845	5.53073	6.22887	5.92568	5.96134	5.50005	5.92355	5.76716	5.76928	5.81147	5.58089	5.51095	5.85036	5.80882	5.42171	5.49548	5.72922	5.77989	5.97524	5.92747	6.03375	5.93746	5.88246	6.13797	5.66433	5.77297	5.86584	5.46279	5.93603	5.87975	5.76412	5.91038	5.74371	5.4347	5.56674	6.03685	6.16895	5.99739	5.77539	5.873	5.91367	6.0054	6.03267	5.60723	5.99771	6.31475	5.94997	5.71513
LY6H	5.15615	5.17252	5.23385	5.16509	5.19604	5.28584	5.20652	5.33615	5.46197	5.53395	5.45694	4.92316	5.16374	5.20614	5.29049	5.14807	4.96487	5.20583	5.28365	5.26045	5.51414	4.92516	5.43287	5.25454	5.29751	5.23995	5.34135	5.2534	5.23575	5.11673	5.1785	5.38219	5.20327	5.20521	5.05036	5.16941	5.24752	5.6073	5.17608	5.0563	5.07643	5.0377	5.17331	4.9929	5.09376	5.11759	5.39498	5.31279	5.3571
LY9	6.04021	5.59103	5.53066	5.47547	5.46812	5.77469	5.78216	5.82737	5.91391	6.07984	5.3605	5.39389	5.36949	5.33525	5.61526	5.58684	6.12522	5.8338	5.8048	5.60281	5.82296	5.9671	5.84593	5.57766	5.47455	5.70563	5.65538	5.52085	5.64734	6.1682	5.60796	5.24397	4.98443	5.39534	5.85644	5.61719	5.59542	5.88601	5.61389	5.571	5.87552	5.61945	5.87742	6.04885	5.67141	5.60074	5.62845	6.11189	5.81445
LY96	7.33692	7.41501	8.00256	6.77155	7.1858	7.38176	6.90335	7.67246	7.71183	7.77622	7.68126	7.98672	7.30545	7.52567	7.68997	6.33247	7.60177	7.84664	7.56178	7.35424	7.70153	7.75601	7.41287	7.45757	7.39607	7.39029	7.68182	7.5643	8.10718	7.75594	7.64433	8.15767	8.02385	7.40154	7.79783	7.97667	6.83233	7.07184	8.30029	8.12248	8.24056	6.9562	6.89006	7.06518	8.36868	7.36411	7.20969	7.22708	7.64486
LYAR	6.35746	6.43821	6.7231	6.86918	6.17118	6.29399	6.75339	6.36618	6.20263	6.41131	6.54642	6.8202	5.92895	6.46863	6.59479	6.88294	5.96207	6.40293	6.23022	6.23635	6.33945	6.72189	6.43894	6.29454	6.22883	6.40288	6.14931	6.35579	6.46196	6.77122	6.59062	6.64968	6.65279	6.74137	6.0967	6.16909	6.76677	6.58741	6.33124	6.49579	6.98859	6.4453	6.44154	6.79786	6.32537	6.12264	6.21059	6.06506	6.71096
LYPLA1	5.26321	5.51125	5.52483	5.57741	5.61559	5.52555	5.31681	5.46225	5.42239	5.33813	5.52173	5.65247	5.21004	5.58205	5.63149	5.30935	5.35522	5.42756	5.25605	5.28989	5.21587	5.6423	5.26887	5.54517	5.45508	5.11018	5.04283	4.93415	5.41303	5.73163	5.39302	5.60029	5.66736	5.45437	5.38484	5.10767	5.62539	5.58995	5.35145	5.2746	5.36787	5.2196	5.71698	5.62491	5.67922	4.93344	5.37838	5.39237	5.53353
LYPLA2	5.78483	5.70816	5.70885	5.71671	5.55829	5.54925	5.48151	5.72107	5.72046	5.79627	5.62182	5.56296	5.54588	5.4024	5.50792	5.38602	5.7841	5.6218	5.86729	5.76248	5.75962	5.63845	5.5912	5.62849	5.57928	5.94866	5.79125	5.72675	5.6871	5.57413	5.55039	5.71968	5.32483	5.61369	5.62361	5.49468	5.79397	5.67648	5.66861	5.6666	5.6339	5.89228	5.59493	5.55012	5.22231	5.41466	5.75936	5.8987	5.64787
LYST	5.6519	5.71007	5.72109	5.87742	5.92359	5.92943	5.73297	5.63595	5.53327	5.48386	5.61669	5.7068	5.72683	6.03549	6.07154	5.59969	5.44095	5.43671	5.55145	5.84312	5.56912	5.74834	5.79086	5.99671	5.95068	5.42957	5.35236	5.70774	5.65244	5.79804	5.79228	6.11685	5.9027	5.5663	5.60457	5.7859	5.60055	5.86989	5.94313	5.76752	5.37685	6.07358	5.89934	5.63797	5.95594	5.93422	5.82521	5.40924	5.7647
M6PR	6.91962	6.9584	6.95959	6.47682	6.48937	6.77088	6.49723	7.05939	7.06239	7.05748	6.75353	6.79299	6.29962	5.80554	6.74622	6.3873	7.0561	6.99684	7.06798	6.96822	7.05003	6.72663	6.44491	6.87976	6.85747	6.83451	7.00199	7.14499	7.11047	6.64386	6.45493	6.67436	6.85649	6.84381	6.32489	6.48991	7.06014	7.0637	6.92734	6.87573	6.85715	6.76789	6.87536	7.30359	6.74638	6.17304	6.64223	6.89911	6.92734
MAF1	5.80152	6.03457	5.82183	5.80528	5.74294	5.61636	5.78913	5.82236	6.06046	6.21669	6.08722	5.92033	5.76686	5.9401	5.6712	6.00244	6.10504	6.14139	6.14205	5.92974	6.02408	5.90674	6.01305	5.65514	5.71618	6.63075	6.58961	6.32719	6.24066	6.11798	6.12236	6.14662	6.15557	5.86562	6.19921	6.15159	5.69882	6.07387	6.03974	6.26195	5.89739	6.39695	5.78918	6.21335	5.29636	6.12931	6.02532	6.1274	6.02428
MAFF	5.47047	5.34265	5.2426	5.48419	5.38223	5.3589	5.07554	5.48721	5.54648	5.57446	5.16039	5.33932	5.28239	5.38521	5.42047	4.94192	5.67211	5.48143	5.41275	5.50495	5.55832	5.25341	5.25386	5.36384	5.37638	5.39231	5.48267	5.6409	5.52455	5.37212	4.98521	5.24729	5.32551	5.44957	5.0631	5.26586	5.65034	5.35448	5.45196	5.36944	5.35568	5.19613	5.22944	4.96926	5.43281	5.57787	5.44065	5.38879	5.468
MAFG	5.41726	5.34424	5.3143	5.21572	5.29959	5.17609	5.19918	5.45288	5.33176	5.3152	5.13702	5.00973	5.32552	5.13256	5.00653	5.07026	5.17981	5.13771	5.31449	5.46367	5.51373	5.392	5.46239	5.37359	5.36848	5.26848	5.19271	5.2771	5.2984	5.22639	5.34221	5.15937	5.11573	5.3348	5.08593	5.24027	5.43993	5.20864	5.28629	5.29718	5.14057	5.41354	5.36363	5.15785	5.06031	5.40094	5.40615	5.45344	5.20406
MAGED1	5.59489	5.46814	5.3287	5.42894	5.3378	5.31479	5.48534	5.484	5.53717	5.90656	5.41475	5.12014	5.77562	5.37807	5.21277	5.73916	5.73545	5.56444	5.58275	5.49733	5.51262	5.55843	5.4808	5.40214	5.48996	5.68918	5.91698	5.92641	5.58244	5.83232	5.56869	5.73808	5.78053	5.50253	5.67123	5.55651	5.38719	5.7032	5.52389	5.54786	5.63988	5.60652	5.60796	5.67196	5.31378	5.64724	5.65476	5.5905	5.63988
MAGEE1	5.30504	5.39045	5.28206	5.58258	5.37762	5.27401	5.47819	5.19437	5.2536	5.24936	5.32165	5.1563	5.5461	5.37433	5.26522	5.38433	5.36648	5.01505	5.19916	5.22467	5.32749	5.24335	5.28078	5.19504	5.39451	5.16615	5.34492	5.22628	5.25705	5.2908	5.26677	5.09333	5.2151	5.39729	5.36369	5.23371	5.39697	5.25268	5.07747	5.40785	5.35691	5.38949	5.07707	5.46787	5.40191	5.64448	5.35455	5.24554	5.26518
MAK	5.46938	5.19489	5.02468	5.14223	5.49132	5.60482	5.46487	5.21089	5.20938	5.33733	4.8195	5.2788	4.99994	5.51878	5.50458	5.34935	5.13002	5.36667	5.22192	5.07113	5.23377	5.36003	5.31754	5.56821	5.3391	5.35497	5.21246	5.16827	5.34165	5.49705	5.37781	5.4856	5.45948	5.19054	5.40111	5.31242	5.14585	5.44571	5.35727	5.13346	5.10187	5.49446	5.05794	5.06499	5.94761	5.21806	5.49052	4.97522	5.05515
MAN1C1	5.42223	5.47314	5.08949	5.39917	5.31129	5.26438	5.19006	5.2996	5.31424	5.58497	5.64139	5.22314	5.66528	5.31005	5.04044	5.22415	5.92895	5.46861	5.37921	5.63222	5.36831	5.15555	5.19038	5.27898	5.30519	5.54167	5.15718	5.9984	5.07454	5.2642	5.01595	5.33453	5.83216	5.12728	5.62719	6.05257	5.07138	4.98738	5.52805	5.4885	5.2277	5.41467	5.55751	5.34519	5.95515	5.5538	5.25526	5.50525	5.2999
MAN2A2	5.86186	5.89296	5.6769	5.96449	5.94137	5.88919	5.97382	5.59411	5.70256	5.84915	6.15963	5.57042	6.26382	6.15508	5.81122	6.01151	5.62826	5.68374	5.76701	5.90083	5.89453	5.93439	6.25637	5.77582	5.96137	6.05406	5.73447	6.05661	5.99604	6.13813	6.62685	5.76115	6.07377	5.83509	6.01285	6.13775	5.97962	5.83395	5.76897	6.08784	5.73613	6.04165	5.99392	5.38251	5.68405	6.38166	6.3034	5.54604	5.7259
MAN2B1	6.23566	6.28022	5.87785	6.01332	5.94404	5.97188	6.07529	6.1097	6.22754	6.14834	6.3536	5.84981	6.42982	5.7587	5.76294	6.15364	6.08766	6.24598	6.17949	6.36555	6.33519	6.08057	6.19422	5.8048	5.96033	6.44182	6.46869	6.51129	6.21847	6.15683	6.18956	5.8276	5.59715	5.89487	6.2607	6.41664	5.80281	6.00531	6.33202	5.97821	5.90564	6.44539	6.18042	5.99868	5.61162	6.01981	6.20386	6.48344	5.99025
MAN2B2	7.01656	7.23097	7.1994	7.23377	7.13473	7.14914	7.43807	7.40781	7.43267	6.94531	7.18087	7.29941	7.10455	7.10852	7.13662	7.38433	7.45074	7.49338	7.29811	7.26091	7.44937	7.14689	7.15051	7.01629	7.06341	7.97544	7.65503	7.46207	7.40677	7.15509	6.9713	6.96769	7.15699	6.98928	7.38621	7.59628	6.98238	7.19121	7.38737	7.46352	7.13136	7.26573	7.07169	6.72487	7.15322	7.3071	7.3718	7.20405	7.03961
MAP1LC3A	5.89556	5.80684	5.62233	5.79076	5.7107	5.6781	5.80237	5.89771	5.92478	5.95255	5.73788	5.78133	5.99662	5.92513	5.97794	5.80939	6.35833	5.79675	6.0318	5.90459	5.93375	5.76928	5.50781	5.78252	5.71311	6.25776	6.23618	6.10026	6.1316	5.78733	6.17966	5.81161	5.66992	5.58934	6.04112	6.25604	5.55489	5.84902	6.05646	5.72048	5.90059	6.11463	6.2293	5.11078	5.21238	6.25867	6.06087	5.96054	5.88544
MAP1LC3B	6.99049	6.72509	6.68678	6.59322	6.8707	6.63039	6.56806	7.02791	7.0465	7.28446	6.62632	6.51151	6.74344	6.63712	6.54217	6.39543	7.18027	7.0809	6.84434	6.83004	6.91339	6.97581	6.6981	6.80846	6.77262	6.83868	6.68733	6.91611	7.19519	7.05772	6.62249	6.7894	6.90355	6.56665	6.87312	6.88107	6.68588	6.82816	7.0714	6.92608	6.70323	6.70646	6.64382	6.82165	6.65821	7.0394	6.79008	6.35907	6.87012
MAP2K4	6.03488	5.56259	5.87224	5.74864	5.85756	5.68563	5.64334	6.15444	6.07295	6.15961	5.57911	5.85967	6.03026	5.89998	5.84931	5.52847	6.03637	6.32769	5.68045	5.91233	5.80285	5.85135	5.65669	5.99641	5.98483	5.67187	5.65961	5.83791	6.12444	5.8905	5.70026	6.02834	6.1022	6.09701	5.99295	5.7041	6.00518	5.84402	5.59778	6.00226	5.76645	6.07022	5.69101	5.80192	5.66654	5.9718	5.84559	5.94181	5.95026
MAP3K11	6.56016	6.61356	6.41136	6.5607	6.38085	6.40796	6.4225	6.46247	6.50566	6.25377	6.71659	6.32543	6.22606	6.25176	6.23053	6.23819	6.01263	6.39092	6.60545	6.58621	6.35617	6.44717	6.69409	6.3011	6.63402	6.77034	6.54457	6.20925	6.40719	6.30673	6.51028	6.53815	6.34353	6.61317	6.49176	6.35787	6.68943	6.32664	6.11707	6.30388	6.19459	6.54919	6.75119	6.3192	6.05997	6.46987	6.66223	6.79941	6.54269
MAP3K12	5.03094	5.41929	5.38929	5.16097	5.24163	5.32626	5.40181	5.10683	5.23647	4.91304	5.46723	5.38955	5.32247	5.2663	5.44137	5.40724	5.15119	5.23708	5.27886	5.16925	5.14689	5.20543	5.22228	5.02259	5.18886	5.30421	5.32007	5.14001	5.09241	5.12421	5.30234	5.20165	5.18635	5.32421	5.24707	5.44811	5.16565	5.12927	5.09429	5.0558	5.29941	5.18185	5.27766	5.23279	5.21103	5.28942	5.12702	5.39264	4.96508
MAP3K2	5.99669	5.97093	6.21868	6.20876	6.42547	6.25952	6.54026	6.09221	5.91522	5.97286	6.11801	6.30638	6.27533	6.51077	6.51504	6.51524	5.95122	6.22938	5.85068	6.05838	5.8763	6.2078	6.07061	6.18628	6.32501	5.74736	6.03915	5.78471	6.16783	6.3874	6.19296	6.33469	6.58062	6.17317	6.20296	6.07052	6.21811	6.25783	6.14478	6.34024	5.79351	6.44766	6.01295	5.7423	6.46893	6.10407	6.47227	6.44573	5.42891
MAP3K8	6.2398	6.18551	6.31025	6.35078	6.37388	5.97081	6.21052	6.11757	6.03955	5.56852	5.4511	5.97532	5.49181	6.31608	5.83891	6.16339	5.83895	5.76263	5.73213	6.28568	5.96057	6.18	6.33782	6.27107	6.31379	5.42038	5.2969	5.70555	5.63473	5.73036	5.9712	5.91534	6.16155	5.6477	6.02044	6.39176	5.54585	6.02858	6.23855	6.07999	5.92624	6.12511	5.99484	6.0596	6.73755	6.35154	6.07083	5.153	5.76242
MAP4K1	6.62649	6.35267	6.30856	6.88393	6.2847	6.4925	6.60029	6.11849	6.26037	6.528	6.42542	6.10304	6.26173	6.40546	6.2632	6.718	6.17102	5.833	6.3712	6.15095	6.33271	6.27493	6.2793	6.10016	6.31746	6.14333	6.19753	6.05658	6.03333	6.22511	6.34526	6.02634	5.96612	6.2009	6.47634	6.16667	6.3235	6.19208	6.36874	6.31809	6.52974	6.48493	6.50485	6.57857	5.97233	6.3092	6.47001	6.32994	6.43194
MAP4K4	5.45928	5.63371	5.39874	5.79944	5.83932	5.55633	5.61104	5.66113	5.68132	5.5555	5.95513	5.63979	5.88672	6.07538	5.87027	5.77578	6.10644	5.9951	5.56521	5.86138	5.57951	5.72416	5.55994	5.76751	5.53301	5.78586	5.77549	5.99881	5.8835	6.10627	5.8079	6.1352	6.024	5.98068	5.56433	5.61135	6.00086	5.57262	5.92844	5.89817	5.63354	5.89073	5.85085	5.52063	5.71768	5.99726	6.07307	5.51143	5.63694
MAPK7	5.30131	5.32006	5.20327	5.19028	5.19261	5.19401	5.3066	5.35592	5.32228	5.23827	5.31473	5.0524	5.39117	5.138	5.09287	5.31007	5.19518	5.22239	5.40569	5.24438	5.29049	5.26775	5.35691	5.20555	5.22246	5.52924	5.35387	5.2087	5.20806	5.28226	5.16625	5.4172	4.94282	5.3474	5.10119	5.36451	5.30924	5.20162	5.19695	5.2604	5.16066	5.51004	5.29498	5.28749	5.15216	5.47689	5.2681	5.36592	5.3403
MAPK8IP1	5.32362	5.17318	5.18971	4.61387	4.66402	5.25103	5.09441	5.41006	5.23456	5.25623	5.38127	5.47474	4.47461	4.74466	4.59833	5.19171	4.97433	5.10741	5.11468	5.08395	5.25949	4.94551	4.80681	5.0917	4.83082	5.28371	5.52987	5.66018	5.54919	4.54733	4.73058	4.68137	4.84323	4.72082	5.27679	5.29428	5.20995	4.80045	5.13626	4.6758	5.58146	5.5834	4.645	5.33161	4.726	4.65283	5.61174	4.74213	5.44077
MAPKAPK2	5.6245	5.90263	5.79235	5.70439	5.57005	5.47728	5.57492	5.7855	5.94874	5.4955	5.70968	5.63678	5.43035	5.41811	5.29169	5.49616	5.58542	5.59017	5.83249	5.85707	5.86665	5.72825	5.63705	5.51875	5.68425	5.93032	5.86452	5.64271	5.59662	5.33498	5.49645	5.49047	5.59318	5.78241	5.57293	5.45777	5.77148	5.68163	5.57033	5.61904	5.51448	5.68325	5.53259	5.3356	5.3205	6.07854	5.76674	5.75742	5.65918
MAPRE1	7.73638	7.55149	7.62488	7.51993	7.36221	7.45782	7.19856	7.72241	7.69354	7.68045	7.33306	7.59811	7.45506	7.27936	7.53285	7.13452	7.75045	7.75141	7.59589	7.64804	7.68968	7.46863	7.49797	7.62051	7.53874	7.61662	7.60443	7.77213	7.8011	7.37478	7.52698	7.51406	7.62366	7.70837	7.37864	7.34352	7.7517	7.63942	7.47783	7.52453	7.58242	7.68399	7.56095	7.96016	7.48755	7.80133	7.72217	7.16861	7.63097
MARK2	5.43336	5.39815	5.40787	5.31975	5.35191	5.34163	5.30859	5.53283	5.61255	5.59415	5.42487	5.21838	4.90622	5.26973	4.8655	5.26286	5.50949	5.55438	5.63898	5.6235	5.68539	5.41295	5.52746	5.50623	5.48746	5.62407	5.60137	5.71724	5.65902	5.32646	5.43118	5.34079	5.44882	5.66192	5.14083	5.33684	5.57435	5.47419	5.42271	5.50314	5.39581	5.64383	5.52636	5.14287	5.17059	4.86748	5.62712	5.65801	5.4287
MAT2B	6.58766	6.35555	6.35468	6.32712	6.49867	6.27901	6.34321	6.4938	6.57207	6.74027	6.05112	6.03548	6.19235	6.27385	6.31162	6.26206	6.609	6.88407	6.38089	6.32955	6.51846	6.41139	6.21568	6.47585	6.37753	6.07651	6.34979	6.49121	6.46749	6.33716	6.11985	6.15311	6.2962	6.20229	6.61193	6.3867	6.35173	6.29502	6.36026	6.41047	6.42005	6.27708	6.30352	6.4935	6.54208	6.18084	6.24506	6.01274	6.43164
MATK	6.15391	6.03383	5.93782	5.97843	5.6418	5.89422	5.88516	6.02198	6.01787	5.94769	5.77046	5.60892	5.43529	5.49852	5.74295	5.58164	5.70423	5.51588	6.13998	6.29756	6.35306	6.02359	5.77979	5.89148	6.20646	6.24075	5.85327	5.99191	6.03931	5.89656	5.53952	5.66365	5.81322	5.49553	5.91859	5.9785	5.98513	5.95784	5.96642	5.93414	6.29345	6.10517	5.90554	6.077	5.91511	5.59079	5.77833	5.83164	5.90074
MBD6	7.2213	6.98438	6.83253	7.23184	7.02649	6.89101	6.98242	7.15764	7.29862	7.52116	7.10523	6.72156	7.40168	6.74735	6.95927	6.81458	6.93376	7.14945	7.24763	7.45042	7.23041	6.99062	7.37899	6.61548	7.10353	7.59785	7.41685	7.34646	7.62968	7.1333	7.03173	7.14801	7.22803	7.28974	6.96655	7.1104	7.36675	7.20768	6.90632	7.19367	7.32255	7.33267	7.21481	6.40743	6.78326	7.59382	7.84298	6.98021	6.79662
MBIP	5.31552	5.22782	5.44657	5.39763	5.35105	5.26315	5.43048	5.42177	5.26271	5.27134	5.58403	5.95929	5.39777	5.56008	5.48057	5.54014	5.541	5.43567	5.17908	5.14225	5.24664	5.24416	5.21603	5.27437	5.2541	5.21311	5.26486	5.24514	5.27399	5.39927	5.40247	5.42641	5.57752	5.43208	5.49186	5.57215	5.37475	5.30259	5.04439	5.34312	5.38096	5.38058	5.28855	5.59223	5.48331	5.33307	5.19405	5.19797	5.35161
MBNL1	6.65552	6.81096	7.08089	6.93907	7.14041	7.19139	6.85165	6.70787	6.47225	6.49847	6.54712	7.03294	6.40714	7.20854	7.4191	6.79942	6.40498	6.44184	6.47091	6.73505	6.44955	6.93117	6.45219	7.0251	6.81176	6.24804	6.26684	6.50346	6.67649	7.09118	6.7373	6.97271	7.04504	6.74015	6.50158	6.63545	6.9654	6.9633	6.76095	6.76434	6.47095	6.65022	6.25873	7.19703	7.27482	6.51245	6.40233	6.65875	6.87779
MBOAT1	5.45215	5.78536	5.75012	5.37035	5.30985	5.39639	5.44239	5.27647	5.44226	5.61277	6.00765	5.68666	5.93484	5.48437	5.27118	5.54155	5.44326	5.54814	5.4962	5.97958	5.34083	5.62621	5.55796	5.44714	5.5453	5.61132	5.6596	6.61548	5.29158	5.81724	5.70275	5.76723	5.92701	5.94856	5.43415	5.42551	5.97912	5.60827	5.29072	5.75278	5.45277	5.66795	5.56172	5.2945	5.83216	5.99795	5.803	4.98475	5.70177
MBOAT2	5.31929	5.37331	5.51144	5.27148	5.34052	5.4905	5.86498	5.51369	5.26451	5.48809	5.39065	5.62126	5.55052	5.35821	5.60761	6.06634	5.50204	5.46884	5.3952	5.15264	5.30397	5.47079	5.44812	5.11633	5.51602	5.3225	5.4597	5.51785	5.56473	5.46235	5.55199	5.34023	5.34849	5.60857	5.77896	5.55485	5.40318	5.19686	5.18776	5.4171	5.34173	5.39982	5.34025	5.0017	5.69555	5.26434	5.64217	5.70031	5.34778
MCM3	6.29951	6.1595	6.14324	6.39165	6.18358	6.22935	6.14017	6.23442	6.34881	6.59739	6.73086	6.63219	6.58253	6.6128	6.63655	6.538	6.67298	6.79016	6.33347	6.19735	6.33733	6.18187	6.14324	6.13656	6.21787	6.85578	6.88395	6.96545	6.77603	6.56187	6.7781	6.53688	6.74608	6.80899	6.18973	6.24122	6.85161	6.48785	6.26986	6.58917	6.34895	6.66536	6.53669	6.93302	6.2104	6.56091	6.58372	6.48442	6.51703
MCOLN1	6.49483	6.68097	6.5755	6.27343	6.05349	6.3054	5.95355	6.65893	6.61249	6.90331	6.72457	6.87804	6.67385	5.7832	6.00748	5.88094	6.82572	6.74982	6.99218	6.89391	7.15375	6.40302	6.5173	6.5727	6.44108	7.44339	7.0417	7.08445	7.68241	6.74226	6.73313	7.16456	6.50134	6.892	6.55947	6.82408	6.94654	6.0952	6.6214	6.5171	6.20751	6.71616	6.52942	6.81434	5.67087	7.11266	7.01065	6.62434	6.56266
MCOLN2	6.21246	6.40165	6.2729	6.39412	6.31872	6.31501	5.88894	6.28366	6.11606	5.94138	5.60139	5.82939	6.49184	6.27415	6.60302	5.83055	5.70409	5.56265	6.13624	5.93624	6.42022	6.23709	6.18371	6.06026	6.22816	5.70779	5.58935	5.49535	6.138	5.94233	5.53808	5.54864	5.6238	5.77609	5.99463	6.14103	6.07507	5.85919	6.32556	6.41529	6.57994	6.20392	6.23726	6.01809	6.03416	5.60124	6.52152	6.10112	5.91698
MCPH1	5.31644	4.99999	5.34335	5.16159	5.2629	5.05931	5.27511	5.35581	5.18306	5.26797	5.11253	5.45768	5.3333	5.29313	5.13808	5.37683	5.17742	5.3275	5.10031	5.30329	5.15637	5.07376	5.05821	5.14604	5.20333	5.08971	5.24163	5.24028	5.46313	5.37348	5.36758	5.16254	5.50338	5.33947	5.06484	5.21194	5.40643	5.29372	5.12326	5.15728	5.36474	5.30205	5.29956	5.3098	5.27096	5.12741	5.06315	5.54315	5.43079
MCRS1	6.15879	6.05349	6.04286	5.86192	5.94219	5.97534	5.72101	6.15182	6.24396	6.35524	6.11944	6.04677	6.01758	5.88401	5.96005	5.76798	6.20264	6.22324	6.3159	6.13222	6.16816	6.01736	5.98615	5.93744	5.99163	6.33573	6.38314	6.16254	6.30868	6.04763	5.82534	6.08655	6.03519	6.2604	6.11596	6.09154	6.20721	6.00363	5.7568	6.05854	6.04858	5.92895	6.27982	6.14414	6.01188	5.63398	6.10473	6.04434	6.25386
MDH2	8.69961	8.48602	8.27118	8.48007	8.60185	8.39666	8.40491	8.68289	8.72568	8.74035	8.4873	8.23768	8.2775	8.67665	8.52701	8.35088	8.8682	8.67408	8.78256	8.48541	8.68528	8.43343	8.41436	8.56083	8.60518	8.87775	8.90665	8.64684	8.80887	8.61013	8.35181	8.69032	8.77512	8.75057	8.643	8.54585	8.64888	8.62289	8.26378	8.63867	8.60057	8.70532	8.8227	8.87718	8.57795	8.30669	8.57165	8.45695	8.62658
MDM1	5.15941	4.91563	4.91804	5.23181	5.18075	5.03018	5.05414	5.22643	5.0119	5.2137	4.70018	5.10617	5.17197	5.27879	5.1938	5.06175	5.22942	5.20438	4.89587	4.99835	4.96952	4.96706	4.96839	4.99759	5.02485	5.05709	5.0931	5.13746	5.16822	5.09348	5.04178	5.07917	5.26668	5.24573	5.01131	5.10163	5.25341	4.93209	4.91462	5.09469	5.12051	5.11331	5.07663	5.13615	5.21974	5.0131	5.20989	4.9923	5.21047
MEFV	5.88994	5.72301	5.97798	5.83562	5.80837	5.69699	5.57824	6.13928	5.97027	5.73764	5.20372	5.82775	5.58572	5.14359	5.61476	5.44677	6.04397	6.05219	6.47332	5.68361	6.12273	5.73727	5.54307	6.04786	5.7395	5.55237	5.91008	6.19911	5.93497	5.6651	5.53378	5.58561	5.8365	5.89701	5.95306	5.98019	5.84468	5.68387	5.3597	5.77403	5.71451	6.11792	6.01949	5.2528	5.7605	5.4864	6.01634	5.43506	5.64748
MEG3	5.0952	5.1414	5.11614	4.99715	4.99823	5.2073	5.1226	5.09203	5.03652	5.03629	5.25967	4.93434	4.98457	4.96767	5.00567	5.12925	5.04788	5.0986	5.11486	5.0786	5.16927	4.95615	5.02824	5.00375	4.94779	5.10254	5.15925	5.07343	5.1599	4.90632	4.93953	4.79933	4.82925	5.14087	5.23843	4.92407	5.00781	5.05858	4.89944	5.09656	4.97216	5.22478	5.34595	5.48469	5.11255	5.00669	4.97741	4.92085	5.03932
MEGF9	5.77969	5.7013	6.07622	5.64415	5.78126	5.80084	6.24297	5.68109	5.65854	6.33972	5.96484	6.6236	5.86081	5.98451	6.20133	6.24789	5.52928	5.74925	5.78126	5.67459	5.76139	5.92057	5.59208	5.9276	5.79248	6.02625	5.84115	6.2255	6.19373	6.45429	6.16662	6.09069	6.27437	5.88592	5.74357	6.42766	5.89407	5.78852	6.02325	5.85456	5.7395	5.9032	5.99989	5.21537	5.90051	6.40509	6.25932	5.87373	5.9149
METTL9	5.37279	5.34015	5.31823	5.50142	5.51476	5.19451	5.65561	5.01492	5.4082	5.61786	5.5982	5.65576	5.23968	5.43854	5.24074	5.72342	5.23978	5.60345	5.30483	5.54258	5.22203	5.26896	5.10879	5.34154	5.30305	5.36682	5.22488	5.71257	5.49108	5.43162	5.11957	5.52675	5.79883	5.33678	5.67613	5.46589	5.20124	5.29834	5.46864	5.39473	5.30827	5.39545	5.32452	5.38441	5.15224	5.38142	5.21609	5.46887	5.32006
MFGE8	6.21788	6.51237	6.09535	5.87223	6.01127	6.15579	6.11905	6.32971	6.10457	6.57584	7.08686	6.31439	5.91469	6.15472	5.90697	6.48236	6.30532	5.97143	6.31144	5.93836	6.34403	5.9171	5.71319	6.03466	5.88037	6.40944	6.01763	6.06216	6.18414	6.34309	5.85404	5.55006	5.58881	5.93683	6.50814	6.72504	5.66949	5.87131	6.12639	6.19756	6.49054	5.82287	6.07194	6.00248	6.38941	6.33009	6.40013	6.44205	5.63478
MFN2	5.93702	6.01084	5.6018	5.7739	6.01955	5.80344	5.80655	5.93931	6.12913	6.30443	5.996	5.35767	5.67379	6.13067	5.81692	5.62041	6.13215	6.07313	6.11887	5.95957	6.31244	5.51798	5.54605	6.00776	6.08414	6.29568	6.38322	6.34766	6.31377	5.91025	5.88772	6.25944	6.08074	6.1826	5.95257	5.83358	6.04802	5.8676	5.98717	5.95176	5.72148	6.35304	6.02235	5.66501	5.57479	6.40083	6.24567	6.60593	5.72072
MGAM	5.20462	5.27694	5.33175	5.27132	5.43609	5.32532	5.65273	5.31601	5.36128	5.31716	5.37104	5.26128	5.13098	5.57513	5.12058	5.81874	5.16303	5.2892	5.40412	5.38692	5.92556	5.24063	5.47447	5.46875	5.31283	5.8623	5.73799	5.2329	6.42133	5.09921	5.1213	5.34908	5.47235	5.35121	5.16976	5.41546	5.40526	5.95269	5.22819	5.41794	5.2976	5.38732	5.40141	4.81503	5.51079	5.8673	5.93452	5.1041	5.25165
MGAT2	5.69595	5.56435	5.66813	5.37642	5.36618	5.41467	5.34577	5.63384	5.70767	5.76652	5.48436	5.53866	5.29899	5.22268	5.44815	5.30654	5.57941	5.73893	5.60327	5.52949	5.73178	5.49238	5.39541	5.46696	5.40409	5.56492	5.57205	5.61443	5.80061	5.39067	5.39468	5.36294	5.5152	5.6059	5.51075	5.33801	5.65995	5.54688	5.42174	5.49633	5.58368	5.61798	5.53179	5.66199	5.63315	5.51234	5.44185	5.21997	5.46809
MGEA5	7.98565	7.97921	8.13306	8.20932	8.32837	8.25677	8.38945	7.93104	7.7234	7.74155	7.91083	8.02325	8.10637	8.38176	8.30377	8.27197	8.04198	7.65989	7.68124	8.14255	7.72114	8.10685	8.20116	8.03501	8.1342	7.5924	7.56064	8.04563	7.70552	8.19137	8.31682	7.89926	8.17152	8.17125	7.9665	7.90232	7.98936	8.09773	8.02965	8.2346	8.34644	8.00279	7.81118	8.16568	8.57399	8.22973	8.17028	7.45876	7.89584
MGRN1	6.33688	6.16653	6.00562	6.14734	6.08713	5.96936	6.06328	6.29668	6.39275	6.3563	5.90407	5.67885	6.40053	6.17226	5.49436	5.68226	6.24188	5.99	6.38572	6.63305	6.38403	6.35871	6.50855	6.24017	6.27709	6.76061	6.30395	6.29732	6.34026	6.24483	6.11836	6.27389	6.10688	6.39785	6.12931	6.38368	6.22418	6.09795	5.99086	6.31624	5.8177	6.75751	6.27354	5.94455	5.40724	6.42452	6.3421	6.66741	6.59418
MICAL1	6.378	6.50949	6.3897	6.38403	5.9702	6.42012	6.37878	6.22717	6.24776	6.41557	6.78479	6.67273	7.36443	5.98907	6.53152	6.2832	6.34564	6.25576	6.35901	6.76796	6.47048	6.47788	6.88438	6.3161	6.53618	6.93089	6.42605	6.97258	6.65602	6.76957	7.16935	6.73833	6.61709	6.40409	6.52509	6.60148	6.37942	7.11363	6.20976	6.54696	6.50321	6.91026	6.86299	6.17057	6.77986	6.70459	6.94271	6.67152	6.27736
MICAL2	5.16759	5.14175	5.15648	5.26986	5.11678	5.02442	5.21169	5.0637	5.12641	5.52872	5.62479	5.67511	5.38978	5.38915	5.08227	5.41609	5.51549	5.37394	5.29616	5.17076	5.37837	4.9814	5.03951	5.0732	5.136	5.7287	5.94647	5.86037	5.73609	5.03903	5.12417	5.44494	5.62909	5.5416	4.97041	4.92666	5.58303	5.62517	5.36079	5.4558	5.01931	5.53296	5.24389	5.30398	4.92449	5.02442	5.64147	4.97199	5.34354
MICALCL	5.85407	5.819	5.98942	5.57537	5.79599	5.66513	5.76514	5.8147	5.7748	5.21503	6.24827	6.74814	5.51151	6.11055	5.68737	6.15012	5.83191	5.32217	5.85136	5.61771	6.09083	5.58922	5.96453	6.29039	6.10519	6.33857	6.20868	5.72828	5.464	5.98757	5.49169	6.31375	6.29433	6.23139	5.33758	5.45212	6.48054	5.99825	5.88063	5.98275	5.17107	6.44092	6.27067	5.92838	5.54879	6.5633	5.89964	5.81677	5.68255
MIF4GD	6.04592	6.05092	5.93593	5.88685	5.89941	5.88984	6.15051	5.83906	6.2578	6.10067	6.14481	5.89552	5.85642	5.62433	5.66765	6.04773	5.9506	6.50739	6.16264	5.8941	6.10888	5.92465	5.98351	5.78582	6.01951	6.16306	6.10349	5.76122	6.27266	5.9475	5.58515	5.47953	5.9893	5.78519	6.07888	6.19176	5.7363	6.08661	5.92869	5.82339	5.64688	5.81259	6.05848	5.88463	5.87113	6.15655	6.04364	6.14173	5.6157
MINPP1	5.4792	5.06898	5.19863	5.4225	5.39007	5.22319	5.36637	5.45067	5.36756	5.34221	4.96726	5.15882	5.22134	5.28279	5.12272	5.27345	5.43196	5.51792	5.10765	5.23504	5.24406	5.16546	5.22362	5.31927	5.21987	4.98594	5.13961	5.0872	5.32811	5.11248	4.96061	5.0977	5.26426	5.33897	5.36295	5.11972	5.36627	5.12871	5.08983	5.19174	5.06707	5.15492	5.11109	5.36562	5.36165	5.23712	5.12784	4.97986	5.24384
MKLN1	6.91749	6.81556	6.92147	6.93061	7.16512	6.85013	7.15129	7.20125	6.71461	6.8456	6.56435	6.90939	6.8626	7.11724	6.96816	6.9805	7.02225	7.01882	6.64466	7.06307	6.64628	7.04172	6.80364	6.88944	6.97081	6.58705	6.88125	6.79882	6.79799	7.14148	6.9191	6.71733	7.1245	6.99547	6.75357	7.03628	6.84739	6.82055	6.98911	7.15329	7.02163	6.88068	6.69529	6.92387	7.30839	7.25583	6.96861	6.48465	6.69014
MKNK1	5.85717	6.01189	6.15804	5.80461	5.86663	6.04714	5.91097	5.62953	5.64056	5.68889	6.21268	6.25584	5.90547	6.05844	6.19557	5.87985	5.55405	5.47387	5.74826	6.02922	5.74369	6.08217	6.15928	5.90556	5.86589	5.86221	5.43194	5.92468	5.8028	6.30669	6.22245	5.89988	6.05003	6.06736	5.82751	5.89142	6.03816	5.90428	5.76314	5.89057	5.96331	6.03091	5.80939	5.54831	6.01777	6.39217	6.30756	5.68806	5.76089
MKRN3	5.10868	4.91123	5.01966	4.9923	4.91293	5.0776	4.94459	5.05062	4.97857	5.11054	5.44342	5.06464	4.95364	4.9328	5.00801	4.83517	4.85797	5.00894	4.95696	5.00492	5.16185	4.84989	5.14486	4.95967	5.03429	4.84183	4.94878	4.99694	4.91491	4.96096	4.83966	5.034	4.96627	4.96567	4.91699	4.94891	4.99242	5.12305	5.01307	4.98024	5.01173	4.86801	4.94975	5.00236	5.02652	4.93525	4.93182	5.05485	5.11377
MLF2	6.51523	6.28315	6.06753	6.25901	6.23203	6.23089	6.34066	6.33814	6.65335	6.67765	6.33644	6.07776	6.37869	6.26662	6.2344	6.2293	6.58785	6.64859	6.53219	6.4367	6.62784	6.17093	6.30078	6.34757	6.54856	6.73812	6.81504	6.74684	6.60716	6.24957	6.08035	6.21236	6.44693	6.64848	6.46576	6.16265	6.55925	6.45245	6.11708	6.28326	6.25969	6.69239	6.50715	6.22189	5.78777	6.61852	6.5596	6.75804	6.5709
MLLT10	5.24585	5.37373	5.48332	5.20597	5.14947	5.31605	5.3843	5.3287	5.31336	5.36788	5.41772	5.4527	5.16896	5.06576	5.56025	5.39589	5.38513	5.38068	5.29085	5.33853	5.17564	5.39861	5.22043	5.38169	5.22701	5.27948	5.29208	5.37891	5.31975	5.35177	5.36569	5.5283	5.52601	5.49044	5.28106	5.19461	5.37943	5.41694	5.23465	5.44836	5.32938	5.34035	5.25609	5.51074	5.53215	5.4381	5.45304	5.04434	5.22304
MLLT6	6.73114	6.98251	6.94868	7.05275	7.06065	7.0276	7.04469	6.86567	6.8258	6.52351	6.91456	6.79622	6.79094	6.9913	6.93597	7.04446	6.51265	6.20792	6.86567	6.7809	6.81956	6.94504	6.93509	6.72554	6.91369	6.7032	6.70635	6.49833	6.50488	6.48763	6.63315	6.23694	6.51985	6.78949	6.8201	6.9476	6.59923	6.70242	6.78598	6.82222	6.95249	6.74697	6.76319	6.90144	6.92546	6.59782	6.93422	6.77489	6.76255
MMD	6.67039	6.80786	6.93993	6.98434	6.744	6.81838	6.89843	6.85212	6.62419	7.21037	7.37004	7.71201	7.69396	7.01702	7.42331	7.35093	7.304	6.97629	6.78692	6.81583	6.91046	7.09971	7.20068	6.87589	6.72165	7.23887	7.05433	7.35624	7.28897	7.8293	8.50233	8.3233	7.60406	7.33202	7.2408	7.19465	7.32996	7.06185	6.96812	7.37206	6.66262	7.03406	7.2675	7.31252	7.42464	7.14033	7.03388	6.17275	6.85684
MOAP1	6.05808	5.95197	5.85611	6.09268	5.9651	5.95028	6.0025	6.06627	6.10684	6.32803	5.91471	5.74336	6.34969	6.05541	6.24476	6.03681	6.64662	6.34065	5.95492	5.90732	6.1585	6.05836	6.18713	6.01702	6.10807	6.26875	6.14006	6.41397	6.09912	6.42082	6.41187	6.42516	6.51429	6.07018	6.23165	6.35892	5.9046	6.08919	6.21821	6.23272	6.20558	6.20131	6.10713	6.47732	6.18137	6.20702	5.96463	5.94352	6.23272
MOCS2	5.11063	5.0346	5.11079	4.93866	4.88537	4.99131	4.9152	5.15806	5.21133	5.1727	5.29933	5.19979	5.08751	5.01056	5.06615	4.90062	5.20896	5.32737	4.99635	5.08959	4.9672	4.9995	5.04103	5.21612	4.90991	5.05469	4.97601	5.10605	4.95244	5.04004	5.26054	5.32142	5.18069	5.23188	4.92452	5.02697	5.26202	5.05447	4.98383	5.06077	5.32695	4.93744	5.05557	5.10777	5.12971	5.12311	4.88945	4.9339	5.09062
MON1B	5.73676	5.57231	5.34964	5.49777	5.64512	5.32579	5.40896	5.81572	5.92352	5.89101	5.36584	5.32357	5.36243	5.47857	5.37872	5.27945	5.74202	5.69971	5.6163	5.76507	5.85492	5.72091	5.43851	5.53554	5.56694	5.68938	5.84613	5.71241	5.82674	5.75489	5.29941	5.48091	5.75431	5.56021	5.5952	5.58701	5.54529	5.63828	5.65546	5.58556	5.69689	5.68352	5.6171	5.33073	5.24611	5.7845	5.86538	5.80647	5.5462
MPP1	7.65946	7.75596	7.94183	7.53749	7.32786	7.9837	7.01138	7.81526	7.84923	7.57265	7.32983	7.77469	8.36169	6.82063	7.67168	6.57398	7.65486	7.69499	8.00583	8.00572	7.56464	8.23541	8.26992	7.83821	7.67739	8.02338	7.7179	7.87409	7.38153	8.10455	8.45228	7.75704	7.63333	7.91684	8.08379	7.57342	7.77763	7.69155	7.34441	7.79955	7.07043	8.05804	7.85351	7.85563	7.04756	8.3253	8.00085	7.31857	7.46066
MRFAP1L1	5.98934	5.67219	5.76271	5.8206	5.71739	5.73912	5.80354	5.9141	5.93366	6.05122	5.74351	5.90412	5.88804	5.83451	5.76141	5.81383	6.12862	6.28374	5.72347	5.91604	5.83518	5.79432	5.77881	5.83055	5.77858	5.85482	5.93285	6.43003	5.9457	5.95922	5.93706	5.7942	5.9663	5.94739	5.98243	5.89746	5.8156	5.84369	5.82358	6.03541	6.08676	5.78819	5.66961	6.11833	6.12257	5.85975	5.7704	5.67758	5.87817
MRPL19	5.55594	5.25125	5.44349	5.43959	5.44749	5.39447	5.4326	5.63633	5.37157	5.53781	5.37075	5.51319	5.26959	5.81437	5.44464	5.49017	5.7241	5.75246	5.27831	5.47764	5.2775	5.40468	5.44932	5.41417	5.44445	5.35928	5.35264	5.44566	5.60013	5.38718	5.30982	5.7215	6.07128	5.57757	5.45282	5.57136	5.50545	5.47985	5.29955	5.47802	5.31934	5.40775	5.55262	5.58804	5.37431	5.402	5.42357	5.39264	5.46656
MRPL37	6.66019	6.47178	6.27565	6.58643	6.48777	6.52512	6.35782	6.86543	6.6784	6.82381	6.59014	6.16799	6.73888	6.31208	6.58393	6.34392	7.36908	6.89994	6.6626	6.76931	6.62229	6.48959	6.39749	6.61637	6.65939	6.8556	6.90533	7.07658	6.62762	6.65906	6.39901	6.79358	6.80073	6.93936	6.65313	6.43103	6.85534	6.61936	6.33742	6.7334	6.75663	6.42339	6.85808	6.79962	6.46791	6.4325	6.57232	6.96473	6.74839
MRPS30	6.21967	6.0969	6.27532	6.08025	6.05835	6.06266	6.1642	5.94603	6.01971	6.28074	6.13975	6.38097	5.76298	6.07621	6.33784	6.19007	6.00533	6.28671	5.96564	6.32688	5.9945	6.11138	5.81298	6.05926	6.13591	5.92593	5.91611	6.35939	6.12258	6.15642	5.70031	6.29644	6.61303	6.18715	6.06198	6.37296	6.06382	6.04987	5.96922	6.28233	6.21779	6.03936	6.17523	6.52424	6.05496	6.03767	5.86739	5.76448	6.31378
MRPS6	7.93238	7.51902	7.20888	7.71401	8.10945	7.53493	7.87725	7.6945	7.93408	8.0346	7.51214	6.79478	7.43607	8.14941	7.57728	7.85912	8.09259	8.25391	7.56485	7.31041	7.59644	7.48651	7.40386	7.70104	7.77928	7.7374	7.78803	7.45758	7.40236	7.7472	7.28469	7.55595	7.92799	7.65643	7.92969	7.90285	7.35898	7.38798	7.77058	7.87201	7.83864	7.48382	7.9211	7.79677	7.9124	7.92713	7.68368	7.50976	7.92997
MS4A2	5.28737	5.39531	5.18444	5.21047	5.24225	5.27721	5.22297	5.14809	5.28215	5.38805	5.28115	4.98763	5.44276	5.21065	5.1255	5.0615	5.25261	5.03444	5.15677	5.12639	5.44551	5.41275	5.10925	5.22663	5.21453	4.96379	5.14663	4.9696	5.48559	5.48756	5.37067	5.33564	5.06651	5.14183	5.17796	5.25004	5.20853	4.99667	5.60683	4.992	5.31253	5.19802	5.37225	4.94138	5.47451	5.26417	5.39923	4.95256	5.08279
MS4A7	6.2098	6.43038	6.94285	6.35716	6.50121	6.43894	6.68504	5.94267	6.20948	6.53111	6.76092	7.93346	6.11834	6.98019	6.77893	7.01947	5.83902	6.53966	6.20354	5.98872	6.28757	6.23079	6.13263	6.18055	6.2419	6.09888	6.14233	5.85641	6.54687	6.33054	6.5262	6.76455	6.69627	6.3377	6.40342	6.36471	6.54961	6.46595	6.53635	6.70943	6.15739	6.30896	6.1537	7.66819	7.0995	6.57495	5.73834	6.0345	6.62098
MSH3	7.9081	7.99447	8.10237	8.01175	7.95862	7.98269	8.24748	7.94326	7.78976	8.12067	8.22728	8.31814	8.0558	8.10355	7.96527	8.30407	7.85772	8.01456	7.8942	7.98603	7.83917	8.15597	8.1809	7.99185	8.03867	8.03643	8.00788	8.12761	7.99158	8.42661	8.51569	8.21104	8.40949	8.04689	7.93887	7.87321	8.20473	8.28405	8.12496	7.88342	8.31886	8.11752	7.90462	8.2311	7.99909	7.77378	8.01148	8.01629	8.09049
MSN	8.25754	8.80541	8.60989	8.33287	8.65933	8.55199	8.42185	8.59674	8.49365	8.44132	9.01838	8.51541	8.5559	8.46023	8.54054	8.49738	8.80467	8.5399	8.61097	8.54733	8.60524	8.5749	8.30963	8.45963	8.66453	8.82581	8.59327	8.39719	8.59238	8.45166	8.6243	8.77507	8.47653	8.49741	8.85327	8.51817	8.71605	8.3659	8.44222	8.67753	8.38419	8.9948	8.78147	8.68549	7.96255	9.30582	8.82989	8.4011	8.59679
MTA2	6.19575	6.3011	6.23269	6.05088	6.20167	6.23451	6.02708	6.17727	6.35868	6.26585	6.09819	6.2071	5.82603	6.14702	6.32423	6.16696	6.27058	6.4016	6.54496	6.25047	6.28341	6.03087	5.92896	5.83896	6.16256	6.48559	6.30978	6.36193	6.22519	5.68459	6.0991	5.53767	6.08975	6.27043	5.91408	5.97222	6.38976	6.35855	6.06453	5.78176	6.16003	6.14885	6.37488	6.32683	6.12957	5.94576	6.2104	6.44457	6.23323
MTF1	6.34124	6.7253	6.71611	6.64077	6.66363	6.36201	6.80707	6.56898	6.50802	6.16824	6.03766	6.24636	5.96138	6.55161	6.18359	6.55145	6.11958	5.93226	6.5263	6.83733	6.5338	6.56232	6.70498	6.82385	6.9366	6.14902	6.35431	6.1617	6.29847	5.99519	6.25252	6.36771	6.76981	6.50537	6.14086	6.52233	6.5936	6.51699	6.35255	6.45237	6.16222	6.89537	6.8097	5.91196	6.18547	6.80839	6.62001	6.61368	6.53588
MTFMT	5.6023	5.33307	5.31386	5.20057	5.477	5.38433	5.27635	5.67476	5.47154	5.66211	5.41668	5.32478	4.90256	5.33761	5.33763	5.16565	5.98039	5.63633	5.60923	5.40078	5.48377	5.26247	5.14485	5.4602	5.49324	5.73734	5.52602	5.55411	5.52807	5.08227	5.3029	5.46815	5.55319	5.65073	5.4252	5.09425	5.56085	5.42334	5.41419	5.51168	5.50389	5.34751	5.44947	5.31461	5.2708	5.18064	5.39277	5.26909	5.50993
MTHFD2L	5.35413	5.06959	5.26452	5.08836	5.14404	5.04732	5.04987	5.24539	5.18032	5.37404	5.03428	5.21607	5.2554	5.25704	5.12144	5.11432	5.24815	5.28723	5.10726	5.31422	5.25063	5.18602	5.13011	5.35825	5.26343	5.22393	5.09551	5.34369	5.2813	5.38936	5.20443	5.33832	5.46318	5.36012	5.09405	5.06752	5.38351	5.278	5.11864	5.4257	5.40612	5.05349	5.12764	5.30472	5.36883	5.18825	5.1527	5.12189	5.23282
MTMR3	6.01685	5.9793	5.87519	5.86453	5.82329	5.85496	5.97611	6.02731	6.15179	6.13708	5.99164	5.7805	5.90444	5.70003	5.9262	5.92808	6.2373	6.23383	6.15135	6.05297	6.1308	5.8571	5.77987	5.81227	5.96391	6.21628	6.56987	6.28949	6.18398	5.96119	5.57397	5.6912	5.83534	5.96528	5.98002	6.15454	5.84291	6.01647	5.94684	6.06285	5.71082	6.21261	5.94349	5.63745	5.72193	6.35178	6.35178	5.7942	5.82426
MTMR4	6.36495	6.54614	6.45467	6.44086	6.41906	6.35947	6.56367	6.3086	6.43654	6.32413	6.39371	6.22022	6.4107	6.14619	6.23197	6.29817	6.34983	6.23748	6.39813	6.59917	6.41492	6.25934	6.23314	6.39623	6.67004	6.4921	6.3314	6.71886	6.22296	6.1348	5.73583	6.1249	6.43549	6.29749	6.20058	6.54016	6.51441	6.2767	6.28791	6.28302	6.16005	6.70236	6.33795	6.31454	6.39606	6.57217	6.63401	6.3586	6.19283
MTO1	6.07034	5.83952	5.93458	6.03657	5.96371	5.74061	5.75967	6.01758	6.01379	5.97451	5.63399	5.86743	5.81262	5.92063	5.65249	5.66208	5.97233	5.98562	5.64533	5.94926	5.87008	5.877	5.99289	6.0308	5.93252	5.57235	5.55578	5.87317	6.03882	5.68645	5.70876	5.71947	5.83335	6.03851	5.78931	5.77857	5.94128	5.753	5.80974	6.06632	5.99677	5.7727	5.68899	6.2017	5.97364	5.86082	5.74623	5.56713	5.80883
MTPN	8.42289	8.09996	8.23133	8.15276	8.13327	8.09754	7.92975	8.36217	8.64475	9.00231	7.41299	8.0937	7.90065	7.53836	8.18706	7.89896	8.77933	9.00231	8.12065	8.20195	8.437	8.30918	8.24716	8.47314	8.15532	7.8929	8.18553	8.43652	8.53857	8.26298	8.15351	7.73498	8.21904	8.29511	8.06202	7.94714	8.42287	8.39614	8.20673	8.23883	7.75562	8.51071	8.20887	8.51071	8.16491	8.08446	8.03569	7.67952	8.30021
MTSS1	6.30003	6.09046	5.95683	6.21347	6.54494	6.1705	6.73504	6.42013	6.06212	6.20104	6.26321	5.9679	6.31889	6.43202	6.45723	6.77295	7.04695	6.42431	6.18292	6.18205	5.89722	6.20208	6.26904	5.99653	6.2219	6.38306	6.55787	6.37037	5.60799	6.38055	6.2862	5.80171	6.38352	6.17703	6.72348	6.74676	5.94411	5.79481	6.32083	6.49231	6.41726	6.3986	6.05827	7.18546	6.82511	6.44948	5.8243	5.6778	6.31488
MUM1	5.56694	5.8405	5.62102	5.63613	5.69848	5.63971	5.68312	5.42642	5.59249	5.52482	6.32033	5.6126	5.65512	5.93684	5.77124	5.99806	5.46315	5.68289	5.69046	5.80814	5.74209	5.53352	5.64412	5.62174	5.57353	5.81564	5.95223	5.85606	5.96844	5.44119	5.7278	5.59749	5.71217	5.78498	5.71167	5.48264	5.85865	5.8062	5.60179	5.62094	5.79064	5.76398	5.82531	5.8939	5.68	5.81957	5.88537	5.99202	5.49152
MVP	7.05684	7.17359	7.04687	6.93561	6.8708	7.06271	6.8708	7.06537	7.04225	6.69586	6.785	6.54088	6.51768	6.50326	6.83653	6.41311	6.64757	6.50045	7.14647	7.15304	7.21942	7.11689	7.16404	6.95244	7.10583	6.9403	6.97597	6.83987	6.79474	6.52656	6.90981	6.53694	6.47899	6.76739	6.8831	7.08674	6.63003	6.77678	7.02804	6.94555	6.74429	7.03451	6.94081	6.38444	6.94177	6.83973	7.19091	6.95782	6.75069
MXD1	8.81819	8.5015	8.39824	8.30889	8.84162	8.45209	8.66117	8.75712	8.66239	8.67838	7.91257	7.7915	7.68566	8.05129	8.18979	8.43372	8.39362	8.35337	8.62342	8.58051	8.59546	8.44567	8.29227	8.50183	8.73494	8.02688	8.11131	8.17921	8.28968	7.95023	7.54981	7.48402	7.92274	8.31467	8.14389	8.22593	8.44501	8.25257	8.49295	8.68353	8.4438	8.26956	8.29232	6.87245	8.59392	8.99895	8.7386	7.705	8.0039
MYD88	7.18572	7.26161	7.28385	7.16463	6.9858	7.06218	6.69312	7.2464	7.2461	6.91713	6.77527	7.04852	6.89088	6.82497	6.67523	6.39536	6.83888	6.66981	7.24772	7.14806	7.28677	7.26567	7.21179	7.13471	7.1873	7.0152	6.95658	6.82936	6.89562	6.62776	6.72849	6.86844	6.90528	6.84892	6.94804	7.05184	7.04592	7.14194	6.87057	7.28996	6.68988	7.27974	6.97088	6.76523	6.84905	7.81762	7.10677	6.74759	7.03545
MYL6	9.88814	9.87684	9.99663	9.56994	9.68242	9.7615	9.68573	9.99704	9.79882	9.80659	9.89888	9.88633	9.49165	9.72382	9.74492	9.70219	9.90059	9.88315	9.87996	10.0615	9.91241	9.48246	9.72564	9.83254	9.58917	9.71538	9.77613	10.0442	9.97086	9.39428	9.99056	9.65045	9.83227	9.80254	9.96068	9.76048	9.80803	9.80708	9.59877	9.92914	9.94918	9.52286	9.55005	9.88521	9.7737	9.75289	9.50889	9.7737	9.75289
MYO1E	4.96523	4.91979	5.09288	4.87096	5.05695	5.01442	4.98343	5.19995	5.09584	4.99398	5.00289	4.8769	4.8769	5.02639	4.97615	4.86977	5.23245	4.96801	5.24146	5.21709	5.04291	5.04557	4.87465	5.06832	5.20895	5.04806	5.11179	5.11325	5.24279	4.93183	5.14446	4.91636	5.1568	4.85715	5.0532	5.22336	4.91252	5.13897	5.04697	5.04574	5.01348	5.04056	4.91781	4.9742	4.98213	5.06299	4.91891	4.90112	5.06736
MYO1F	6.74276	6.90138	6.44737	7.0155	6.68131	6.83234	6.78371	6.65216	6.91116	7.00756	7.01297	5.9846	7.10066	6.55446	6.7441	6.4593	7.11843	7.04484	6.83094	7.19008	6.7916	6.91486	6.82403	6.7063	6.95679	7.2394	7.17853	7.11804	6.83168	7.19456	6.5523	6.85976	6.78506	6.64532	7.09635	7.23861	6.66556	6.62732	6.83964	6.81836	6.60218	7.23041	7.09279	6.26847	6.35674	7.53135	7.35063	7.00269	6.76669
MYO5A	5.44068	5.7806	5.73217	5.53662	5.60694	5.70239	5.49129	5.71721	5.53899	5.70941	5.89053	5.95524	5.891	6.00111	5.97454	5.56718	5.82745	5.68892	5.55624	5.68677	5.628	5.72594	5.80611	5.83541	5.61273	5.58739	5.64756	5.72022	5.89881	5.84719	5.99195	6.09304	6.01792	5.76351	5.8267	5.59034	5.74983	5.8625	5.69713	5.89643	5.49527	5.81091	5.83552	5.3827	5.6225	6.04004	5.96123	5.44184	5.84975
MYO9B	6.14351	6.63068	6.46677	6.17423	6.39697	6.62052	6.51673	6.45532	6.48543	6.42949	7.23675	6.5957	6.88665	6.68966	6.72128	6.65421	6.8949	6.57415	6.62788	6.59746	6.52841	6.4083	6.56397	6.26727	6.67058	7.06804	7.17215	6.81801	6.67027	6.77275	6.90146	6.90646	6.89219	6.93785	6.51052	6.7016	6.81914	6.4633	6.47428	6.66338	6.51308	6.71281	6.95876	6.18649	6.29691	6.84187	6.9799	6.67408	6.62246
NAALADL1	5.87732	5.62068	5.41907	5.62011	5.67718	5.82481	5.80415	5.69686	5.77269	5.96054	5.44709	5.15336	5.53322	5.55346	5.40319	5.85189	5.26539	5.4821	5.57736	5.88755	5.65192	5.63335	5.81485	5.6342	5.97684	5.51982	5.8123	5.61474	5.52308	5.55786	5.4459	5.11643	5.39512	5.53352	5.95489	5.8918	5.30299	5.55014	5.44529	5.38529	5.38907	5.55605	5.71772	6.08501	5.62207	5.65455	5.43933	6.02929	5.69901
NAG18	9.03838	8.73045	8.70322	8.85456	8.71984	8.76455	8.801	8.72317	8.86437	8.73788	8.83909	8.80987	8.76208	8.8431	8.75632	8.82695	8.81763	8.70876	8.79229	8.93428	8.82337	8.83091	8.79297	8.67111	8.75951	8.79371	8.87547	8.82796	8.89427	8.45099	8.94568	8.99008	8.81263	8.76409	8.65076	8.99124	8.76528	8.79982	8.79502	8.73742	8.79508	8.81607	8.83379	8.74872	8.95469	8.5188	8.85239	8.67676	8.82464
NANS	5.77206	5.78998	5.64986	5.5021	5.36472	5.53851	5.3936	5.58145	5.70763	5.66001	5.58195	5.5736	5.28768	5.213	5.67042	5.35426	5.5245	5.56019	5.62865	5.56587	5.66105	5.65258	5.7898	5.76475	5.51179	5.74691	5.5386	5.73658	5.7395	5.73858	5.60881	5.87898	5.67545	5.65836	5.76712	5.51051	5.58422	5.72318	5.38678	5.43671	5.53897	5.39373	5.51591	5.41279	5.20178	5.53772	5.5729	5.75056	5.52056
NARF	6.47993	6.38368	6.09503	6.49439	6.36766	6.22949	6.46636	6.24569	6.56262	6.4577	6.29694	6.02743	6.26285	6.34814	6.40368	6.66473	6.63417	6.64355	6.39197	6.62128	6.54114	6.34372	6.26578	6.26401	6.62236	6.75144	6.6571	6.85888	6.57003	6.43726	6.39912	6.34215	6.72579	6.43267	6.22255	6.25343	6.59314	6.50278	6.70722	6.53179	6.60612	6.50936	6.52957	5.98055	6.64941	6.71739	6.80365	6.57852	6.25198
NAT10	6.167	6.22999	5.91988	6.27263	5.91933	5.93363	5.98425	6.1921	6.06061	5.93588	6.09797	5.85271	6.01137	6.20589	5.79054	6.17902	5.9872	6.04148	6.05544	6.4825	6.03477	5.84356	6.03023	5.86188	5.90371	6.08703	6.07554	6.371	5.7033	5.852	5.842	5.8698	5.94513	6.26418	5.87984	5.88337	6.24344	6.01048	5.85869	6.15572	6.12388	5.88064	6.16444	6.28997	6.10983	6.07228	6.14121	5.94395	5.81321
NBN	5.6446	5.70076	5.84445	5.75865	5.79667	5.86908	5.66634	5.85353	5.52623	5.39047	5.36117	5.74483	5.40961	5.63727	5.8153	5.40103	5.42174	5.42018	5.40372	5.65927	5.49692	5.84178	5.80099	5.84788	5.8522	5.14029	5.28194	5.31102	5.38043	5.65803	5.65964	5.53904	5.65511	5.66222	5.47203	5.32695	5.71222	5.87278	5.55377	5.77989	5.44913	5.52338	5.46626	5.53031	5.97589	5.68078	5.49826	5.35639	5.50869
NBPF3	5.23792	5.37523	5.44201	5.47706	5.35306	5.38765	5.36176	5.28864	5.31166	5.24272	5.31667	5.551	5.70729	5.43116	5.36796	5.4046	5.3129	5.18254	5.43849	5.28916	5.37376	5.36776	5.43325	5.30266	5.37045	5.89556	5.50574	5.41266	5.53669	5.50997	5.67736	5.37104	5.5505	5.34536	5.52689	5.59994	5.33145	5.3916	5.303	5.38839	5.27524	5.56134	5.31056	5.61973	5.54545	5.67739	5.32484	5.23453	5.20549
NCALD	5.6069	5.77494	5.76858	6.22697	6.13406	5.76943	5.85626	5.77563	5.75509	5.85078	5.72044	5.86224	5.85567	6.12005	6.11655	5.93167	5.54854	5.9657	5.86248	5.7842	6.05634	5.97543	5.7519	5.90095	5.70001	5.75128	6.40638	5.30164	5.62203	5.68788	5.77463	5.68484	5.55569	6.04592	6.01516	6.13096	5.76644	5.59007	5.46388	5.90228	6.23504	6.06948	5.83241	6.04487	5.66105	6.0023	5.86536	5.69182	5.73867
NCF2	8.21177	8.20401	7.90431	8.06178	8.19319	8.03608	8.32177	8.22166	8.28708	8.02633	7.8494	7.72577	7.34969	7.86176	7.68842	8.01061	7.89948	7.94657	8.07442	8.21082	8.08838	8.08526	7.81272	8.08995	8.32177	7.83867	7.90683	7.87721	7.9309	7.31507	7.15243	7.49142	8.05639	8.51854	7.95426	7.70992	8.32591	7.73766	7.43681	7.80511	7.71071	7.99785	7.7587	6.72997	7.67619	7.91832	7.96119	7.66376	8.1302
NCF4	7.29667	7.30399	7.10408	6.76321	6.64213	6.7963	6.61444	7.26134	7.40344	7.17816	7.04755	6.30274	6.96945	6.23212	6.29729	6.28895	7.08048	7.20296	7.40425	7.3125	7.20014	7.17055	6.92623	7.1307	7.03304	7.15375	7.47335	7.23542	6.93826	7.07431	6.45808	6.76683	6.61696	6.95358	6.94681	7.07076	6.89217	6.85339	7.06487	7.11186	6.67847	7.07247	7.11361	5.73492	7.00067	7.11855	7.51197	6.91564	6.89086
NCK1	6.31086	6.22788	6.54315	6.35498	6.62881	6.39854	6.38289	6.55588	6.20857	6.29565	6.31118	6.60054	6.46994	6.71868	6.60817	6.29349	6.35615	6.59656	6.13107	6.21413	6.25944	6.43405	6.30539	6.47669	6.47045	5.83463	6.17155	5.71918	6.64303	6.39184	6.3335	6.58387	6.82591	6.47368	6.39311	6.62818	6.16973	6.26133	6.37901	6.62216	6.5166	6.26103	6.15024	6.61709	6.69526	6.36632	6.08673	5.84629	6.4868
NCOA7	6.23731	6.16622	6.32928	6.4875	6.35119	6.37559	6.19341	6.25214	5.95331	6.09375	6.20346	6.21296	6.35712	6.17351	6.60249	6.05112	6.24433	6.21828	6.06311	6.36521	6.11937	6.43515	6.48307	6.50519	6.35148	5.81229	5.99137	6.0182	6.08099	6.77879	6.86128	6.45925	6.23327	6.04699	6.14522	6.05078	6.36174	6.52747	6.52483	6.45123	6.32303	6.23093	6.0732	6.60092	6.67145	6.12717	6.01241	6.05193	6.27652
NCR1	4.93332	5.01539	5.05698	5.00093	5.0448	5.01171	4.97803	4.99123	5.14372	5.10792	5.1132	5.0699	4.96002	5.14098	4.88803	5.21493	4.76087	5.02815	4.96873	5.00193	5.08185	5.0441	5.12819	5.04282	5.11251	5.10396	5.09181	4.85781	4.93053	5.04099	4.98637	4.84041	5.00415	4.9705	5.17097	5.04384	4.96926	4.87575	5.07996	4.95272	5.04839	5.19088	5.09276	5.19395	4.99576	5.06204	4.95754	4.98893	4.97625
NDEL1	7.14664	7.02392	6.82848	6.86894	6.9834	7.00263	6.9424	7.04949	7.24179	7.09652	7.07214	6.64253	7.10025	6.87726	6.97482	6.71868	6.9232	7.18606	7.20482	7.10796	7.10038	7.0265	7.13038	7.23042	7.02936	7.22529	6.97915	7.20093	7.10835	6.88396	6.80214	7.06988	6.94036	7.02396	7.07696	6.77932	7.04061	7.1323	7.07443	7.16784	7.03431	7.22403	7.04237	6.55257	6.96428	7.39218	7.49711	6.75326	6.92444
NDFIP2	5.48792	5.22877	5.19437	5.81274	5.61324	5.29273	5.29265	5.57027	5.464	5.44992	5.24632	5.28742	5.46202	5.51257	5.4784	5.26659	5.61665	5.53241	5.19802	5.23988	5.28274	5.15902	5.2161	5.39184	5.30141	5.20672	5.33804	5.28399	5.38338	5.11875	5.02613	5.57625	5.50198	5.3674	5.48408	5.35685	5.4812	5.41048	5.08558	5.43813	5.49278	5.47775	5.1611	5.58558	5.59092	5.53933	5.20868	5.18173	5.39363
NDRG1	6.78988	6.89563	6.39844	6.75126	7.0257	6.88859	7.10469	6.55093	6.6605	6.48564	6.51335	5.84614	6.58282	7.18638	7.03363	7.15547	6.20038	6.01514	6.70439	6.73906	6.7766	6.8328	6.63718	6.66749	6.7794	6.3881	6.11854	6.38794	6.31441	6.79045	6.18862	5.91893	6.02947	6.60393	6.79373	7.00753	6.57909	5.95342	6.61177	6.49547	6.45702	6.30678	6.6288	6.03956	6.61425	6.82041	7.00813	6.16373	6.56528
NDST2	6.24049	6.12364	6.11239	5.88952	5.88623	5.76353	5.77446	6.18798	6.07754	6.08612	5.91671	5.76835	5.80318	5.94047	5.59111	5.82544	5.84373	5.81208	6.32406	6.08868	6.24774	6.00069	6.04019	5.9218	5.90712	6.04323	6.20058	6.02244	6.06683	5.62071	5.66388	5.78431	5.78379	5.99072	6.09722	6.23305	5.73521	5.79853	5.84888	5.96016	5.90994	5.99242	6.02073	5.88652	5.97668	6.25598	6.15079	5.79779	5.63946
NDUFA12	7.04475	6.79881	6.60534	6.79	6.82099	6.84223	7.09079	6.58852	6.76858	7.26916	7.07309	6.83722	6.9143	7.32882	7.07413	7.01164	6.92422	7.08904	6.78345	6.65889	6.95231	6.36463	6.92549	6.88765	6.84704	7.0746	6.87587	7.14349	7.4265	6.59148	7.09549	7.12204	7.29733	7.09638	6.98777	6.79525	6.98831	6.95226	6.81158	7.06601	6.98798	6.6508	6.85751	7.10573	6.92932	6.54164	6.45374	7.23055	7.16421
NEDD1	5.0471	4.94803	5.09171	5.27963	5.1831	5.0816	5.28446	5.2664	4.95669	4.98846	4.90993	5.29652	5.2533	5.36069	5.3591	5.38039	5.19767	5.22909	4.98275	5.16017	4.92784	5.26168	5.08528	5.12543	5.15245	4.88772	5.05049	4.89184	4.96352	5.38191	5.26367	5.30495	5.48481	5.37125	5.04962	5.01515	5.40801	5.10519	4.96497	5.14718	5.11284	5.1728	5.12103	5.30399	5.26277	5.13685	5.12373	4.84322	5.06491
NELL2	6.91568	6.43257	6.44022	7.3049	6.85479	6.47181	6.43944	6.59269	6.37018	6.37178	6.34704	6.60093	6.73977	6.81741	7.16777	6.84312	6.95079	6.07458	6.2988	6.2323	6.35127	6.707	6.84636	6.31617	6.44336	5.9155	6.41231	5.76536	6.02216	6.57695	7.10933	5.76792	5.99993	6.50499	6.81937	6.62017	6.58308	6.11162	6.39773	6.89658	6.21587	6.68821	6.81661	6.79199	7.03325	6.8426	6.26725	6.56567	6.57574
NETO2	5.22236	4.9432	5.08122	4.95176	4.97583	4.93597	4.61533	5.37865	5.12035	4.99991	5.15202	5.41115	5.14596	5.1155	4.84486	4.87428	5.1276	5.35943	5.00676	5.00293	5.15874	5.12724	5.2891	5.35202	5.123	5.19599	5.04636	5.05143	5.20903	5.27838	5.37367	5.38621	5.47335	5.29831	4.93826	4.81013	5.16497	5.12263	5.46436	5.19611	5.25385	4.92696	5.06502	5.29167	5.22135	5.20364	5.06456	4.7761	4.95716
NEU1	5.99517	5.91234	5.84063	5.63511	5.78308	5.84509	5.68172	6.00933	6.07193	6.17905	5.63396	5.67972	6.0678	5.26454	5.52788	5.48707	6.07998	6.01289	6.14999	5.92268	6.21474	5.98409	5.99402	5.97599	5.91013	6.12157	6.16821	6.10998	6.12938	6.14099	6.18085	5.9995	5.89059	5.9066	5.9146	5.97298	5.77925	5.81419	6.18107	6.0224	5.81558	6.02191	5.99373	5.79532	5.61298	6.38165	6.07176	5.56095	5.87542
NFE2L2	6.86483	6.75951	7.11711	6.90184	7.02488	7.02652	6.75302	7.09689	6.9063	6.90801	6.68464	7.09671	7.10427	7.03862	7.1921	6.60119	6.38981	6.63164	6.77071	6.72574	6.85965	7.11329	7.07004	7.09188	7.05483	6.47835	6.70036	6.52257	6.9893	7.19822	7.01723	6.95321	7.00047	6.5862	6.86025	6.91417	6.85035	7.10913	7.07378	7.11654	6.77533	6.98844	6.78297	6.98445	7.00431	6.86214	6.81701	6.29259	7.07003
NFE2L3	5.49643	5.15827	5.26978	5.77547	5.64747	5.26566	5.51316	5.2868	5.39515	5.31722	4.82628	5.20269	5.38878	5.68689	5.34372	5.53066	5.02446	5.52026	5.13382	5.22312	5.05657	5.11135	5.43456	5.2698	5.39663	4.96275	5.22744	5.0587	4.84034	4.83941	4.79159	4.8226	5.26273	4.9805	4.97009	5.10617	5.19692	5.52448	5.74066	5.46626	5.18368	5.33106	4.74471	5.33123	5.28442	5.34733	5.30404	4.98206	5.25396
NFIB	5.2977	5.29686	5.3032	5.31844	5.37449	5.30053	5.42646	5.25626	5.32366	5.09603	5.33664	5.22384	5.30084	5.13225	5.24358	5.23541	5.14118	5.18215	5.33989	5.24397	5.37941	5.14719	5.43965	5.4151	5.40085	5.29097	5.23861	5.1557	5.40076	5.29101	5.22296	5.29472	5.0815	5.00609	5.12732	5.18573	5.14795	5.61545	5.60051	5.10483	5.04095	5.41415	5.89382	5.24746	5.11723	5.37305	5.18817	5.20843	5.38492
NFKB1	8.24785	8.25464	8.1272	8.35153	8.25607	8.12795	8.11563	8.21606	8.19552	7.92818	7.79896	7.84417	8.38423	8.30538	7.96822	8.04038	7.51548	7.87894	8.15892	8.17435	8.1838	8.15741	8.39841	8.25941	8.3266	7.87066	7.99637	7.7849	7.8235	7.46229	8.07009	7.79898	7.91174	7.98218	7.99118	8.16056	7.87095	8.10061	8.24004	8.0875	8.14462	8.15882	8.36767	7.93703	8.06293	8.20877	8.16709	8.14462	8.00781
NFKBIE	5.77859	5.73143	5.4642	5.68246	5.53505	5.46801	5.42004	5.6902	5.91423	5.98184	5.49738	5.20155	5.53336	5.61564	5.50546	5.22217	5.52047	5.72855	5.97842	5.80793	5.90891	5.45584	5.69995	5.53474	5.65187	5.72544	6.05263	5.57679	5.92472	4.89892	5.1188	5.45351	5.3984	5.66125	5.77825	5.62565	5.36853	5.45865	5.69846	5.74254	5.44247	5.35657	6.07652	4.94015	5.59763	5.92882	5.59642	5.64119	5.03917
NFRKB	5.06668	5.36227	5.15324	5.00661	5.18791	5.1513	5.02314	5.42744	5.269	5.22468	5.00601	4.96796	5.11283	5.10621	5.23228	4.96613	5.54779	5.27578	5.45631	5.37139	5.29786	5.3593	5.14696	5.32602	5.48977	5.39365	5.38211	5.42091	5.16937	5.26577	5.1241	5.26616	5.34534	5.32105	5.0672	5.1351	5.41681	5.25194	5.24201	5.41559	5.25089	5.40269	5.28619	5.17836	5.11162	5.34821	5.46914	4.9959	5.251
NFYA	5.12279	5.06279	5.11005	4.97428	5.09999	5.04639	5.057	5.1396	5.22852	5.32116	5.06	5.09581	5.05848	5.05925	5.17161	5.04672	5.24557	5.4113	5.13726	5.1825	5.11074	5.07419	5.01458	5.17879	5.0663	5.22603	5.3547	5.39276	5.29954	5.15159	5.03276	5.16072	5.24267	5.28897	5.02585	4.99523	5.30069	5.16567	5.09495	5.10747	5.07073	5.21988	5.16986	5.04765	5.36995	5.09464	5.20185	5.03235	5.17618
NGFRAP1	5.65934	5.52336	5.2673	5.31516	5.82962	5.54884	6.18255	5.83743	5.83301	5.91578	5.47796	5.27362	5.83186	6.11936	5.67778	6.32881	6.16951	6.13862	5.84075	5.79922	5.31516	6.04502	5.429	5.36531	5.68615	6.01525	5.98463	6.2456	5.32045	6.39882	5.43752	5.2822	6.08776	5.57531	5.91214	5.92134	5.50299	5.87062	5.81568	5.83448	5.68709	5.16998	5.77646	5.3559	5.66437	5.66287	5.40304	6.10734	5.81856
NHP2L1	6.32113	6.05325	6.10514	6.14095	6.1099	5.97472	6.14896	6.17905	6.18709	6.57143	6.22383	6.13986	6.18808	6.0224	6.19405	6.13577	6.14236	6.38086	6.24259	6.22373	6.25881	6.21791	5.94267	6.07225	6.28147	6.35071	6.58559	6.36814	6.49918	6.20207	6.15697	6.20368	6.25695	6.38154	6.26851	6.20609	6.15482	6.18323	6.08375	6.2079	6.47093	6.01608	6.11022	6.23137	6.12247	6.20251	6.09969	6.56011	6.30318
NIN	5.66524	5.74827	6.07153	5.92882	5.85417	5.86406	5.87169	5.90443	5.69128	5.67826	5.76733	6.15639	5.96772	6.0337	6.07937	5.83917	5.94067	5.73359	5.75864	5.79645	5.72322	5.82148	5.92077	5.87908	5.88761	5.73756	5.89407	5.72283	5.95969	6.06929	6.01875	5.95375	6.19002	6.10737	5.79748	5.69979	6.0134	5.84578	5.81704	6.01346	5.96569	5.82982	5.85171	5.64201	6.00464	5.99362	5.96838	5.72095	5.88514
NIP7	6.2416	5.991	6.23034	6.10386	5.98379	6.03417	5.92464	6.08684	6.17499	5.98122	5.93077	6.52431	5.26894	6.03999	6.2158	5.80403	5.92709	5.9802	5.82606	5.96707	6.00473	5.90665	6.03143	5.99298	5.92481	5.83574	5.60546	5.90131	5.82341	5.74989	5.93572	5.86315	6.19443	6.27442	5.72077	5.78929	6.22384	6.01262	5.80611	6.21275	6.05221	5.90774	5.89354	6.27087	6.3813	6.01316	5.73453	5.76165	6.05547
NIPBL	5.59458	5.70807	5.87951	5.93527	5.97592	5.90409	5.96208	5.75981	5.40531	5.34813	5.63924	5.93355	5.60884	6.06675	6.2123	5.93841	5.54818	5.30784	5.53446	5.85576	5.41561	5.98993	5.76924	5.88938	5.93306	5.38722	5.59819	5.47826	5.29261	6.05264	6.00496	5.9615	6.15414	5.817	5.38153	5.65697	5.86336	5.96326	5.88366	5.71612	5.69869	5.54317	5.91855	5.5255	5.84221	5.85762	5.81173	5.46519	5.80319
NIPSNAP1	5.54507	5.54817	5.44261	5.64639	6.01506	5.60679	5.74076	5.52444	5.68819	5.75003	5.5691	5.54258	5.73285	6.23303	5.57812	5.81211	5.707	5.90041	5.70815	5.57019	5.61599	5.33144	5.50617	5.52307	5.55535	6.07162	6.02601	5.9341	5.8052	5.37503	5.42802	5.64863	5.58386	5.48614	5.85666	5.51393	5.47655	6.0042	5.7163	5.64151	5.64811	5.47325	5.78716	5.84934	5.79047	5.45922	5.81812	5.5521	5.57303
NKG7	9.07246	9.17727	8.90541	9.33573	8.79047	9.15218	9.40023	8.32746	9.13192	8.46373	8.64652	8.0822	8.36829	8.75108	10.1127	9.24529	8.2147	8.1797	8.91107	8.64238	9.16424	8.58382	8.48653	7.83878	7.76474	7.77046	8.5071	8.08549	8.3027	7.58181	7.78809	7.46345	7.04056	8.35643	8.58338	8.57103	8.52575	8.59396	8.57723	9.06537	8.93549	9.14953	8.8841	9.22308	7.98545	9.14953	7.89387	8.33427	8.35482
NKIRAS2	5.54044	5.38446	5.36859	5.34192	5.35644	5.25538	5.23376	5.47386	5.53001	5.42722	5.31617	5.1941	5.29673	5.30007	5.14154	5.15269	5.24576	5.33291	5.63346	5.44286	5.58886	5.42295	5.52636	5.35853	5.44272	5.7905	5.45815	5.30525	5.52828	5.29315	5.30806	5.31627	5.30648	5.43467	5.24802	5.26778	5.50848	5.53147	5.29369	5.2317	5.1522	5.42773	5.49802	5.27598	5.30384	5.29503	5.29222	5.53126	5.54411
NLK	5.38447	5.46277	5.6677	5.18213	5.3785	5.34136	5.55477	5.5303	5.40664	5.38625	5.44956	5.45608	5.29137	5.25031	5.52854	5.5423	5.45126	5.34745	5.40882	5.7107	5.46549	5.53376	5.3931	5.32722	5.35745	5.37894	5.27795	5.50359	5.62769	5.35444	5.16194	5.18477	5.50634	5.41347	5.32029	5.28344	5.54981	5.65352	5.26963	5.34833	5.38473	5.38735	5.49782	5.44541	5.3966	5.39853	5.22702	5.35823	5.46876
NLRP1	5.3624	5.50582	5.39358	5.47576	5.50163	5.5103	5.64982	5.2045	5.2902	5.38652	5.61883	5.61041	5.75206	5.71889	5.52972	5.74155	5.1129	5.03519	5.39118	5.27451	5.41737	5.45776	5.60114	5.39691	5.53856	5.43586	5.46653	5.47381	5.60198	5.57547	5.96285	5.5418	5.56804	5.57134	5.31881	5.23656	5.74193	5.60518	5.45604	5.45373	5.32749	5.72543	5.54454	5.27399	5.36901	5.35168	5.83612	5.51467	5.37205
NME7	5.23526	5.27024	5.37702	5.18736	5.13727	5.28449	5.2796	5.25261	5.22888	5.21279	5.27353	5.51044	4.8597	4.97262	5.37861	5.33434	5.16666	5.26604	5.07917	5.2202	5.09717	5.1154	5.21263	5.18641	5.11646	5.12667	5.13877	5.15868	5.20263	5.06314	5.3283	5.1121	5.31467	5.31011	5.14024	5.29806	5.17383	5.20835	5.0785	5.23372	5.2106	5.21389	5.15607	5.31998	5.24367	5.13855	5.16416	5.23475	5.22686
NMUR1	5.23294	5.08573	5.07248	4.91257	4.96164	5.15104	5.13982	5.24321	5.26683	5.01896	5.20337	4.99144	5.06742	4.38451	5.18176	5.25929	5.17485	5.31641	5.06415	5.10845	5.21523	4.89273	4.88633	5.13708	5.00805	5.26409	5.18235	5.14624	5.19989	4.97228	4.833	5.15937	4.80079	4.97277	5.22983	5.15001	5.05328	5.11559	4.94256	5.05376	5.12561	5.30211	5.01659	5.45883	5.08605	5.45613	4.87852	4.76614	4.9472
NOL11	6.63103	6.10778	6.35288	6.69396	6.55769	6.29884	6.02987	6.68738	6.44964	6.57345	5.99248	6.27602	6.50516	6.50786	6.36285	6.16363	6.62927	6.53224	6.17125	6.59872	6.34435	6.15454	6.32892	6.61851	6.40658	5.82267	5.9152	6.2179	6.48848	6.21323	6.28603	6.38584	6.56996	6.67246	6.14894	6.20531	6.66381	6.35735	6.12146	6.39473	6.55323	6.34382	6.15936	6.87617	6.68551	6.32995	6.19798	6.322	6.55134
NOL8	5.76754	5.80624	6.07376	6.06425	5.86154	5.8574	5.86669	6.11447	5.64608	5.53083	5.79407	6.15889	6.0119	5.9814	6.01866	5.8527	5.83074	5.83814	5.63855	6.08231	5.65753	6.05071	6.14669	5.93668	5.91829	5.60031	5.79378	5.84614	5.83694	6.042	6.25357	5.99347	6.25057	5.99898	5.81318	6.07465	5.91211	5.70489	5.9696	5.92676	5.87526	6.03239	5.79482	6.23215	5.9625	5.77369	5.69261	5.91551	5.96501
NPC1	5.98214	6.2943	6.17496	6.10312	6.07231	6.24979	6.0584	6.093	6.01551	5.48285	5.85764	5.81498	5.87066	5.95837	5.86425	5.97482	5.58579	5.69964	5.91665	6.23608	6.03825	6.14449	6.0985	6.02942	6.23931	5.79864	5.52222	5.84748	5.6162	5.74226	5.9588	5.83341	6.05074	6.0207	5.79507	5.96412	5.93093	5.77144	6.1978	6.07313	6.0838	6.34247	6.10274	6.19662	5.80485	6.12227	6.04547	5.65315	5.705
NPL	6.58553	6.9158	6.98304	6.73627	6.95181	6.96535	7.01638	6.87315	6.64784	6.53793	7.07446	7.09833	7.80449	6.98409	7.13916	6.94647	7.17165	6.94494	6.55863	7.26025	6.61935	6.80614	7.38193	6.90125	6.87877	6.74037	6.4823	7.39323	6.96541	7.00759	7.79981	7.07014	7.44103	6.9501	6.93243	7.19047	6.94446	6.92064	7.02489	7.13677	6.91469	7.21929	6.94361	6.5319	6.86407	7.11068	7.19227	6.37726	7.06569
NPLOC4	5.98885	6.11944	5.64135	5.96396	5.99982	5.72319	5.66977	5.68814	5.8857	6.07069	5.86573	5.63473	5.96025	6.0994	5.75411	5.54512	5.70972	5.72748	6.07023	6.05201	6.06552	5.89298	5.81851	5.85225	5.84148	6.03488	5.97444	6.02365	5.91543	5.86976	5.79252	5.77251	5.77324	6.05763	5.78045	5.75582	6.07453	5.8986	5.66037	5.82469	5.77191	5.72089	5.8078	5.75435	5.6832	6.0122	6.00738	6.22674	5.72504
NR1H3	5.45352	5.61243	5.41572	5.46898	5.643	5.38357	5.57068	5.65821	5.61104	5.36025	5.47531	5.38896	5.23942	5.56076	5.32243	5.35073	5.55918	5.50951	5.50143	5.75199	5.61268	5.29351	5.35355	5.64848	5.64458	5.45568	5.64116	5.62262	5.39339	4.77223	5.04	5.41844	5.3659	5.28702	5.57094	5.8106	5.16994	5.3807	5.5287	5.42073	5.32769	5.40922	5.50716	5.45609	5.53335	5.6743	5.42677	5.41792	5.21609
NRBP1	5.51361	5.62493	5.54367	5.26728	5.40859	5.48161	5.21216	5.73098	5.61469	5.6621	5.54328	5.40078	5.46246	5.20229	5.50016	5.13084	5.8938	5.55801	5.66844	5.73565	5.72452	5.50462	5.27741	5.56818	5.51935	5.77031	5.67776	5.77621	5.65888	5.54273	5.32511	5.46764	5.57892	5.70825	5.57075	5.36018	5.64861	5.57038	5.33116	5.45689	5.43389	5.59047	5.53636	5.38377	5.16263	6.00767	5.58659	5.90181	5.63004
NRD1	7.55782	7.45357	7.63497	7.78309	7.75242	7.49035	7.6102	7.62138	7.29871	7.19052	7.45659	7.55994	8.08571	7.7717	7.57237	7.46978	7.60679	7.34976	7.15593	7.93844	7.26413	7.77497	7.97206	7.82343	7.85835	7.0184	6.87181	7.58659	7.30201	7.83166	8.03521	7.64182	7.78959	7.88302	7.5588	7.27567	7.84115	7.63237	7.29378	7.89453	7.51362	7.85557	7.48024	7.53379	7.11204	8.02745	7.85008	7.5998	7.57355
NRGN	7.19309	7.34137	7.21179	6.30413	6.95759	7.19233	7.60812	6.99236	7.33945	7.855	8.46225	8.18497	7.65767	7.15949	7.57634	8.62239	7.42739	7.97417	7.65474	7.29174	7.38522	7.03111	7.25238	6.90418	7.17091	9.0226	8.57144	8.07694	7.79815	7.23007	8.44052	7.13152	8.20035	8.28602	7.51384	7.01095	8.07231	7.53424	7.16798	7.03356	6.37241	8.33417	8.23637	7.61969	5.73562	7.79594	7.45443	7.93436	8.09042
NSUN4	5.84267	5.84517	5.68068	5.64685	5.622	5.54739	5.60489	5.7271	5.69575	5.83732	5.55527	5.78873	5.73744	5.67674	5.71718	5.7043	5.72235	5.41719	5.69236	5.89536	5.76942	5.76679	5.92459	5.70916	5.67776	5.76995	5.69036	5.85339	5.80474	5.63771	5.72145	5.74056	5.91437	5.86545	5.58222	5.63377	5.79897	5.76157	5.69504	5.90847	5.78954	5.68869	5.65973	5.87891	5.8197	5.81414	5.49515	5.77171	5.72443
NT5C	7.03135	6.78927	6.81804	6.77138	6.54374	6.78967	6.40005	7.02567	7.1018	6.82916	6.83279	6.51072	6.70858	6.53023	6.3848	6.41882	6.6509	6.62641	6.88956	6.83751	7.20506	6.65222	6.88248	6.74201	6.62828	6.91816	6.81617	6.77943	6.91219	6.316	6.54859	6.46241	6.56604	6.97307	6.72183	6.55157	7.04585	6.58174	6.48353	6.53856	6.9607	6.54451	6.69128	6.78989	7.14752	6.63266	6.5917	6.78832	6.48582
NT5C2	7.86371	7.71081	7.74189	7.49331	7.68626	7.43874	7.70628	7.80673	7.78061	7.60773	7.22665	7.47011	6.91239	7.40319	7.32335	7.18576	7.45631	7.5363	7.41708	7.63253	7.5684	7.8668	7.95502	7.70781	7.56687	7.31597	6.97081	7.57673	7.54913	7.63011	7.89439	7.23168	7.73182	7.59479	7.91924	7.76873	7.32342	7.43497	7.2344	7.47281	7.30989	7.75868	7.42993	6.83782	7.80391	7.82988	7.72733	7.07349	7.37629
NT5M	5.28428	5.51237	5.10797	4.84754	5.06981	5.24744	5.4332	5.0102	5.59781	5.13578	5.31975	5.26344	5.11048	5.08491	4.93485	5.22837	5.39209	5.44738	5.57749	5.54135	5.51662	5.10517	5.4984	5.28642	5.20119	5.61669	5.72622	5.43888	5.97605	5.24869	5.4391	5.36339	5.32696	5.23754	5.38128	5.45981	5.55675	4.88023	5.49336	5.34921	4.98468	5.40829	5.26867	5.33919	4.85572	5.28829	5.17355	5.29026	5.2025
NUBP1	5.95606	5.83808	5.93992	5.86651	5.66178	5.61115	5.58599	5.93064	6.09145	5.98431	5.64098	5.77541	5.75043	5.58182	5.50396	5.40907	5.51021	5.8002	6.00758	5.80231	6.01998	5.82729	5.81029	5.91889	5.83862	5.77907	5.78216	5.69691	5.8244	5.50437	5.48509	5.7451	5.65537	5.96689	5.59158	5.59968	5.94391	5.78382	5.68019	5.7787	5.92549	5.69799	5.92592	5.899	5.71758	5.86919	5.62778	5.90086	5.78866
NUCB1	8.75164	9.1168	8.94916	8.62631	8.84907	8.92087	8.98987	9.07058	9.20813	8.75073	8.88298	8.70188	8.81131	8.51465	8.62967	8.91338	8.87282	8.8477	9.29294	9.14715	9.167	8.99633	8.87848	8.65878	8.80159	9.22776	8.97766	9.00484	9.01837	8.82676	8.83137	8.21652	7.90457	8.53711	8.92641	9.21867	8.49619	8.88378	9.08675	8.8424	8.53148	9.00112	9.07432	8.99473	8.55859	8.61833	9.22439	8.81971	8.78901
NUDC	7.28251	7.2514	7.14223	7.15966	6.70946	6.96908	6.89327	7.0939	7.22708	7.305	7.21996	7.09787	6.77186	6.80514	6.85297	6.91005	6.79065	7.20169	7.3895	7.27805	7.19651	7.08043	7.00092	7.15627	7.08834	7.35172	7.34195	7.37588	7.09844	6.88033	6.98802	6.99957	7.14289	7.35625	6.89126	6.79902	7.37844	7.12333	7.01309	6.98155	7.34702	6.87734	7.16237	6.96126	7.08743	6.96327	7.08331	7.17121	7.11951
NUMB	7.41749	7.47511	7.31299	7.97479	7.82965	7.53794	7.85051	7.40073	7.13053	7.32814	7.43573	7.2224	8.87967	7.99946	7.7924	7.85994	7.78944	7.31031	7.05654	7.87442	7.26084	7.47625	8.03241	7.81747	7.72244	7.15652	6.84645	8.16699	7.23297	7.52868	8.28434	7.77179	8.349	8.26841	7.70784	7.37393	7.66715	7.35109	7.50184	8.10872	7.46851	7.8458	7.44985	6.92837	7.90667	8.31741	8.09683	6.68979	7.64132
NUP107	5.95775	5.56168	5.69672	6.16033	5.94022	5.75021	5.82752	5.98891	5.6801	5.7678	5.67174	5.92251	6.1893	6.31737	6.04282	5.99364	6.0497	6.09072	5.55632	5.88241	5.6685	5.7386	5.89772	5.82803	5.82334	5.46202	5.65456	6.06086	5.91557	5.95452	6.16987	6.04185	6.15376	6.19259	5.63827	5.74173	6.19589	5.84888	5.73785	6.10298	5.90967	5.91787	5.59546	6.10963	6.09967	6.08403	6.00369	5.71181	5.94817
NUP214	7.55142	7.55031	7.63643	7.58115	7.48435	7.67881	7.79311	7.37834	7.63302	7.77249	8.07902	8.03652	7.69418	7.48029	7.95108	8.0837	7.49684	7.70047	7.73195	7.72084	7.56267	7.6419	7.60277	7.36358	7.46792	7.84523	7.96865	7.89635	7.6315	7.8668	7.94415	7.32669	7.5945	7.86292	7.47594	7.62756	7.98948	7.65846	7.53984	8.13796	7.51779	7.82583	7.80271	6.9965	7.3531	8.17715	7.76089	8.04685	7.62671
NUP35	5.07234	4.7618	5.04636	5.52876	5.06999	4.89764	5.12592	5.09365	4.99505	5.30621	4.91277	5.47356	5.40398	5.43449	5.33673	5.30658	5.37248	5.46394	4.84875	4.93751	4.96513	4.98794	5.03643	5.01995	4.96364	4.92781	4.96625	5.11526	5.31485	5.41271	5.44837	5.46182	5.53959	5.50282	4.89837	4.89632	5.49532	5.20322	5.04376	5.15641	5.22538	5.02562	5.08496	5.36299	5.23843	4.89236	4.92144	5.06902	5.37284
NUP54	5.62648	5.64807	5.80453	5.92543	5.77424	5.64547	5.78921	5.70151	5.56019	5.56395	5.68234	5.8379	5.63922	5.94491	5.85155	5.86733	5.58769	5.73443	5.48552	5.64301	5.51264	5.70944	5.82735	5.7454	5.66803	5.50555	5.47535	5.52598	5.54221	5.73932	5.83225	5.70565	5.97727	5.78944	5.70345	5.50207	5.81815	5.64731	5.72736	5.652	5.71035	5.68021	5.56123	5.89517	5.8519	5.67458	5.60104	5.47574	5.66625
NUP62	6.75332	6.25762	6.40812	6.59796	6.36183	6.26816	6.45641	6.62706	6.512	6.34939	6.3223	6.39508	6.15386	6.36304	6.34923	6.71965	6.37489	6.2041	6.7005	6.71889	6.73206	6.68751	6.66654	6.47246	6.70388	6.45519	6.57559	6.42713	6.46818	6.26622	6.18353	6.14759	6.36816	6.74895	6.24353	6.2928	6.76468	6.33127	6.35763	6.43727	6.28811	6.73925	6.66477	6.72351	6.24329	6.39067	6.44288	6.21763	6.6044
NUP88	6.77752	6.22099	6.47769	7.05474	6.76271	6.43968	6.39022	6.67466	6.7192	6.75799	6.36136	6.73157	6.495	6.72862	6.78714	6.58683	6.71417	6.96797	6.41511	6.50657	6.63689	6.47942	6.66148	6.68165	6.56835	6.57186	6.31013	6.61498	7.01036	6.60577	6.41862	6.55597	6.70981	6.82422	6.43106	6.40939	6.81489	6.64055	6.59227	6.62416	6.75597	6.41162	6.43846	6.96403	6.85788	6.26073	6.45321	6.63261	6.89208
NXT1	6.54513	6.10484	6.08668	6.62513	6.16054	5.8991	5.60355	6.10881	6.52686	6.49097	6.06389	6.3216	6.11153	6.35751	5.72756	5.88948	6.0745	6.37686	6.58234	5.94548	6.52039	5.85791	5.95699	6.0911	5.88071	6.42167	6.63037	6.29619	6.50878	5.72817	5.88003	6.26839	6.16393	6.50603	5.74846	5.96778	6.55237	6.29897	6.01499	6.10031	6.55389	5.89453	6.36585	6.54712	6.4407	5.84879	5.94999	6.48172	6.29361
OCIAD2	6.79585	6.33885	6.17824	6.91115	6.46758	6.15376	6.33813	6.55871	6.28913	6.66718	5.9551	5.95389	6.32809	6.28875	6.51884	6.15979	6.60379	5.79407	6.30322	6.2874	6.24197	6.12397	6.45794	6.08182	6.02595	6.08667	5.99872	6.22778	6.04095	5.96972	6.4605	5.8204	6.1067	6.56574	6.3275	6.2958	6.46578	5.82231	6.09151	6.2752	6.54242	5.97807	6.17672	6.35747	6.53078	6.07038	5.82332	6.74932	6.3701
ODC1	7.72218	7.26891	7.20718	7.3719	6.85916	6.90888	6.47973	7.65226	7.65948	7.84649	7.30985	7.29672	7.06384	6.76818	6.86231	6.66146	7.49195	7.48785	7.88753	7.54022	7.57864	7.17637	6.98933	7.49235	7.36622	7.92089	7.75042	7.70462	7.70864	7.13352	6.70501	7.40231	7.38198	7.96992	7.06944	6.83791	7.91064	7.35016	6.88004	6.96949	7.19221	7.22907	7.4458	8.02996	7.33744	7.57627	7.22338	6.82762	7.80282
OGFR	6.7573	6.75941	6.73362	6.5965	6.53317	6.61649	6.62203	6.71778	6.96793	6.5396	6.40975	6.26307	6.28148	6.40468	6.37508	6.28107	6.23857	6.47158	6.76472	6.78476	6.82407	6.67577	6.75941	6.71614	6.74968	6.56336	6.4486	6.52855	6.50666	6.28629	6.29646	6.29373	6.15187	6.62077	6.45279	6.56648	6.55171	6.47174	6.59528	6.49599	6.37715	6.65067	6.92842	6.26299	6.08313	6.30714	6.71171	6.83121	6.62832
OGG1	5.6388	5.41077	5.31656	5.48418	5.37842	5.42475	5.39547	5.45045	5.48418	5.50803	5.48669	5.42537	5.22394	5.36084	5.49015	5.45315	5.54312	5.48027	5.60406	5.53506	5.70251	5.36219	5.58697	5.40799	5.24928	5.58214	5.54957	5.52132	5.51153	5.32416	5.38124	5.22056	5.35723	5.54762	5.4573	5.58945	5.30542	5.30878	5.47694	5.40963	5.40963	5.56872	5.57874	5.36045	5.33441	5.04047	5.44149	5.57794	5.616
OPN3	4.89635	4.7797	5.07072	4.87367	4.83609	4.77675	4.85116	5.07425	4.86649	5.47041	5.34389	5.66943	5.3081	5.10506	5.11829	5.09427	5.48057	5.24011	5.05226	4.99277	5.17563	4.98331	5.05591	5.05436	4.87057	5.49307	5.26318	5.51747	5.83983	5.21814	5.52453	5.58844	5.39259	4.95749	5.55748	5.62514	4.98562	4.9426	5.04261	5.17072	5.27507	5.27098	5.29336	5.3907	5.32385	4.89101	5.00977	4.98723	5.45732
OPRK1	4.97402	4.98186	5.07346	5.03533	5.04269	4.97369	4.90977	5.00259	4.91775	4.93463	4.86539	4.98252	5.0503	5.07049	5.07528	5.05991	4.89186	4.91965	4.97421	5.0083	4.90835	5.09281	5.14365	4.94314	5.06322	4.99031	4.99861	4.82187	4.9571	5.03841	5.14675	5.1209	5.09283	4.91824	4.98815	4.96549	5.06404	4.99667	5.06255	5.05241	5.10853	4.98284	5.00966	5.00948	4.94727	4.96246	4.79389	5.08943	4.91746
OS9	5.50258	5.64147	5.50269	5.34523	5.50651	5.54325	5.42852	5.72251	5.81587	5.59284	5.62447	5.35234	5.94899	5.28716	5.4061	5.49465	5.85144	5.70222	5.72769	5.79499	5.65941	5.66402	5.50661	5.42451	5.53969	5.79458	6.0537	5.93039	5.64534	5.81557	5.59191	5.2428	5.3899	5.33912	5.64472	5.84805	5.36184	5.61745	5.84162	5.68737	5.51422	5.71131	5.51656	5.28656	5.34448	6.22612	5.83537	5.63886	5.46882
OSBP	6.66394	6.81984	6.65874	6.61219	6.6901	6.66897	6.70901	6.50189	6.61434	6.59765	6.81933	6.47749	7.01346	6.71204	6.95903	6.57925	6.78568	6.58829	6.56348	6.80402	6.53217	6.77589	6.81493	6.72786	6.72124	6.42266	6.71465	6.82787	6.63469	6.91121	6.90756	6.9912	6.92254	6.876	6.70956	6.44219	6.73051	6.84165	6.71113	6.74242	6.67903	6.67579	6.96815	7.01659	6.77592	6.98141	6.82478	7.0518	6.65555
OSBPL11	5.64423	5.69602	5.96319	5.58372	5.64611	5.69756	5.59128	5.50829	5.57762	5.95211	6.04392	6.3591	5.93961	5.83649	6.06436	5.63547	5.71837	6.04747	5.56105	5.60008	5.52753	5.57301	5.47875	5.65091	5.64286	5.72124	5.86358	6.0877	5.93717	6.05656	6.16424	6.16516	6.28554	6.03377	5.62406	5.56963	6.13647	5.9075	5.6189	6.03493	5.69662	5.52518	5.60399	5.69259	6.05306	5.88439	5.62768	5.61297	6.06545
OSBPL2	6.38382	6.08953	5.91102	6.05028	6.19757	6.07178	6.11381	6.39002	6.22037	6.3791	6.02607	5.59233	6.13969	6.06448	6.08708	6.06264	6.55619	6.5178	6.14132	6.35673	6.31787	6.15498	6.19847	6.11467	6.18682	6.34847	6.43532	6.55819	6.27334	6.32879	6.09891	6.17596	6.35032	6.02886	6.31454	6.26375	5.9959	6.36245	6.29006	6.2656	5.97493	6.39642	6.43064	5.92447	5.80803	6.4872	6.47632	6.19771	6.34519
OSBPL5	6.08574	6.09391	5.80663	5.69576	5.70671	6.00147	6.11106	5.76016	5.84713	6.04078	6.44882	5.50482	5.90954	5.48782	6.21024	5.72018	5.72348	5.83784	5.98761	5.69361	5.90928	5.68905	5.90738	5.37405	5.94181	6.12421	6.16437	5.8594	5.60369	5.55391	5.90687	5.33009	5.8327	5.70225	6.42416	6.15666	5.45879	5.61334	5.76334	5.80586	5.8094	6.50753	6.00189	5.96439	5.46021	6.30868	5.93797	5.55816	5.68314
OSBPL8	6.40183	6.61522	6.63413	6.50932	6.59614	6.82013	6.48865	6.40208	6.32828	6.26985	6.47874	6.72062	6.50014	6.68976	7.08771	6.58684	6.3077	6.48036	6.34253	6.26655	6.28356	6.61904	6.47757	6.85587	6.63429	6.05306	6.35034	5.78872	6.2733	6.81918	7.02471	7.21629	6.88987	6.36727	6.19091	6.31518	6.6981	6.8821	6.80513	6.59891	6.62999	6.30243	6.07301	6.71982	6.71517	6.24917	6.35022	6.52795	7.14326
OSCAR	6.75907	6.47365	6.70636	6.65338	6.45462	6.66503	6.50381	6.73167	6.88114	6.85802	5.91138	6.67328	6.94561	6.08982	6.52618	5.94796	6.59355	6.91173	6.61906	6.65238	6.874	6.47489	6.77864	6.46777	6.82137	7.06137	6.40036	6.51143	6.68917	5.92511	6.00432	6.70887	6.67041	6.56721	6.53464	6.83139	6.45266	6.78686	6.29297	6.27591	6.31578	6.85861	6.68386	6.04202	6.2304	7.31163	7.05268	6.46062	6.39462
OTUD5	5.60774	5.73161	5.51152	5.57079	5.63165	5.58306	5.67276	5.66922	5.74064	5.61746	5.62895	5.29911	5.33592	5.3382	5.43507	5.72423	5.63968	5.49016	5.76318	5.68119	5.74932	5.46194	5.54921	5.42541	5.76669	5.71596	5.70009	5.70237	5.56456	5.29734	5.64204	5.19937	5.4785	5.53688	5.51962	5.48777	5.53097	5.80132	5.56259	5.62137	5.65781	5.67795	5.39322	5.26318	5.25275	5.81906	5.81861	5.75402	5.5549
P2RX1	5.55451	5.85682	5.82579	5.69104	5.81646	5.71268	6.28878	5.7987	5.90816	5.7679	6.24947	6.31503	6.26764	5.41644	4.86896	6.40021	6.7025	6.0102	6.02546	6.03851	5.94238	5.84788	5.8489	5.43037	5.70665	6.65703	6.30912	6.45441	6.34255	6.41319	6.15175	5.924	5.76268	5.97272	6.04439	6.00565	5.96718	6.13802	5.78533	5.49221	5.78031	5.96531	6.41611	5.09767	6.1969	5.55916	6.29706	6.34547	5.86596
P2RY10	6.1199	5.83525	5.82233	6.40622	6.15563	6.12358	6.12527	5.69171	5.63787	5.91513	5.73315	5.77694	5.67047	6.27737	6.25121	6.15068	5.60588	5.39183	5.60327	5.6461	5.83155	5.70074	5.66987	5.53325	5.45878	5.60338	5.5472	5.43707	5.6272	5.7055	5.74343	5.44884	5.3964	5.55309	5.76454	5.76228	5.91983	5.77052	5.90592	5.7459	5.77057	5.66039	5.90016	5.90336	5.92181	5.54324	5.63323	5.82618	5.91269
PACSIN1	5.35952	5.39834	5.15611	5.26184	5.20483	5.2724	5.26441	5.31813	5.3508	5.35503	5.30808	5.23835	5.22136	5.07999	5.03593	5.09876	5.34612	5.54708	5.47078	5.20093	5.49996	5.10996	5.08376	5.21094	5.16232	5.3247	5.46849	5.22727	5.49343	5.41883	5.0961	5.23014	4.91269	5.22326	5.16631	5.2237	5.22216	5.3017	5.44739	5.3713	5.15338	5.16312	5.33126	5.2582	5.29009	5.27169	5.46811	5.11139	5.10394
PAF1	6.44988	6.51689	6.70087	6.23417	5.93375	6.21954	6.46891	6.49742	6.51086	6.23265	6.54954	6.59337	5.93231	5.68817	6.5484	6.50574	6.30649	6.21114	6.45278	6.59761	6.64583	6.46207	6.4438	6.32414	6.25873	6.60711	6.31836	6.63406	6.47934	6.18506	6.48713	5.99732	6.54509	6.63549	6.31025	6.19182	6.6542	6.42656	6.08057	6.20366	6.47557	6.32386	6.64402	6.14406	6.14652	6.55882	6.69672	6.41857	6.24453
PAFAH2	6.01282	5.78616	5.63434	5.53134	5.77352	5.57522	5.59715	5.95299	5.90733	6.17691	6.0358	5.83664	5.44072	5.88281	5.6273	5.50743	6.05593	6.12146	5.88463	5.90217	5.96977	5.79144	5.73187	5.73686	5.76744	6.07475	5.88543	6.15086	6.13513	5.94316	5.7705	5.75583	6.06037	5.9565	5.54155	5.87233	5.98259	5.91388	5.82835	5.73782	5.87588	6.02588	6.06097	5.75691	5.66729	5.77417	5.80852	6.00838	6.04496
PAICS	5.88522	5.60573	5.67578	6.23182	5.61118	5.57485	5.7183	5.69402	5.73013	5.96354	5.91059	6.14829	5.61218	5.97424	5.98271	6.10274	6.04844	6.03802	5.75454	5.53845	5.81874	5.48088	5.6179	5.63541	5.6515	6.00964	5.95531	6.08353	6.08577	5.54651	6.09213	6.0443	6.21461	6.09481	5.6504	5.5296	6.1644	5.95491	5.71596	5.87871	5.86775	6.06856	6.0931	5.99589	6.05378	5.85451	6.01705	6.12569	5.8749
PAK1	7.03985	7.09769	7.01662	6.93665	6.92788	7.10146	6.97696	7.17149	7.20914	6.34561	6.56218	6.46266	6.4784	6.65953	6.55563	6.85985	6.43142	6.49675	7.28879	7.15917	7.07026	6.98588	7.12411	7.08287	7.16189	6.58767	6.85214	6.32044	6.61001	6.25612	6.60493	6.44792	6.62353	7.16031	6.77975	6.9106	6.85109	6.64488	6.48805	7.06758	6.48946	6.55348	6.96718	5.98435	6.55082	7.47989	7.349	6.76364	6.7627
PAK4	5.16612	5.23954	5.10034	5.22389	5.2194	5.18343	5.15002	5.16559	5.06935	5.07316	5.12112	5.0751	5.08814	5.13582	5.10167	5.17993	5.13494	5.12959	5.28356	5.11843	5.14817	5.10747	5.09648	5.13369	5.10059	5.19414	5.12709	4.92383	5.01553	5.07877	5.05611	5.18037	4.82064	5.21927	4.98566	5.0409	5.2025	5.1902	5.04694	5.11038	5.18024	5.05922	5.18408	5.07506	5.11227	5.22661	5.1589	5.03082	5.10505
PAN3	6.92179	6.7345	6.86789	7.06731	7.09935	6.97863	7.18087	6.89648	6.75939	6.70152	6.70474	6.86155	7.37709	7.11532	7.12776	7.27015	6.95408	6.74634	6.54054	7.08012	6.65301	7.1222	7.1487	6.97706	7.12268	6.13822	6.62238	6.89179	6.75056	7.22041	7.28837	6.91485	7.12631	7.04845	7.26619	6.97602	6.93399	6.80467	6.60445	7.09572	7.05577	7.06842	6.87763	7.01072	7.23093	7.25267	7.01215	6.21416	6.99852
PANX2	6.58317	6.65479	6.40985	6.22037	6.31441	6.46768	6.33635	6.35536	6.54334	6.53115	6.4876	6.31514	6.36983	6.09776	6.23421	6.5327	6.13012	6.18281	6.46637	6.17574	6.53696	6.38898	6.13923	6.38876	6.29672	6.24398	6.3686	6.25129	6.5211	6.30293	6.47296	6.28673	6.09679	6.19023	6.38682	6.29354	6.36667	6.45312	6.47073	6.33563	6.39253	6.14594	6.55043	5.08573	5.96447	6.5454	6.71518	6.23984	6.04176
PAPOLA	7.46609	6.97722	7.40184	7.50322	7.28952	7.02439	7.3267	7.56794	7.22617	7.61665	6.96177	7.5168	7.27851	7.26905	7.44331	7.36551	7.58219	7.73325	7.08092	7.21617	7.19946	7.43356	7.23426	7.45048	7.22816	6.93504	7.18903	7.07794	7.59703	7.61613	7.3692	7.47083	7.86454	7.45626	7.24969	7.12481	7.46416	7.48237	7.3218	7.30871	7.37809	7.0309	6.93114	7.40356	7.89418	7.39004	7.20021	7.05614	7.54385
PARG	4.90185	5.0006	5.09762	5.04901	5.065	5.03073	5.0041	5.1551	4.91463	5.07615	5.00272	5.17003	5.04465	5.19323	5.16605	5.06128	5.32011	5.01381	4.87608	5.17417	4.93984	5.03645	4.92329	5.09964	5.09831	4.89325	5.0395	5.12893	5.09164	5.08499	5.02701	5.15588	5.31219	5.16043	5.08151	5.10651	5.19213	4.94589	4.87739	5.07441	5.13666	5.1462	5.17428	5.23743	5.04806	4.93913	4.98539	5.1671	5.11971
PARN	5.63947	5.74722	5.69499	5.71582	5.6354	5.49511	5.62419	5.88235	5.71882	5.62063	5.63564	5.66764	5.88855	5.67386	5.78228	5.64292	5.7885	5.80629	5.60681	6.03466	5.55823	5.72974	5.68047	5.66714	5.82054	5.66874	5.82531	5.78818	5.81501	5.73999	5.63361	5.65598	6.05799	5.85707	5.61337	5.71572	5.89684	5.58745	5.66842	5.63663	5.61006	5.73339	5.91658	5.82339	5.49829	5.91689	5.79773	5.86093	5.50512
PARP1	6.73822	6.72417	7.05431	7.09907	6.86603	6.75983	7.11015	6.73707	6.88034	7.03127	7.15156	7.28421	7.57566	7.59796	7.14626	7.64712	7.11826	7.27462	6.98149	6.89279	6.77204	6.63768	6.81111	6.61232	6.96172	7.38446	7.24516	7.33706	7.15918	6.88954	7.22868	6.81297	7.6111	7.31954	7.00655	6.94209	7.36093	6.95022	6.82313	6.99718	7.20251	7.25084	7.11698	7.51338	6.92952	7.0854	7.28718	7.1178	7.00314
PARP3	5.59647	5.57418	5.50334	5.57492	5.61591	5.49423	5.58443	5.61636	5.7439	5.47767	5.31528	5.1375	5.40856	5.27994	5.16783	5.40905	5.19119	5.28446	5.71337	5.71191	5.68311	5.48823	5.51629	5.60334	5.68918	5.39427	5.57354	5.32791	5.44976	5.3064	5.18386	5.3321	5.07597	5.33697	5.73041	5.42643	5.26409	5.58398	5.3895	5.65514	5.48508	5.44146	5.76105	5.65443	5.5876	5.51846	5.56065	5.61646	5.28987
PARP6	5.28683	5.15753	5.12905	5.23949	5.31571	5.13606	5.35182	5.18122	5.31393	5.43726	5.10405	5.07252	5.4852	5.33968	5.14658	5.25341	5.13699	5.24708	5.18565	5.27627	5.31986	5.30279	5.30893	5.23833	5.2188	5.31902	5.1585	5.28967	5.391	5.34412	5.32206	5.2108	5.30099	5.24925	5.22495	5.25664	5.2508	5.16383	5.38934	5.23892	5.23954	5.31292	5.2808	5.24592	5.20894	5.2495	5.36059	5.22564	5.24539
PARVB	5.69453	5.65827	5.53863	5.41327	5.44406	5.47168	5.49829	5.48897	5.81505	5.82598	5.86324	5.59632	5.59424	5.35315	5.42738	5.52367	5.61331	5.8048	5.84924	5.77707	5.74467	5.45232	5.59834	5.62102	5.55762	6.53031	6.12236	5.78172	5.90024	5.44941	5.61343	5.75916	5.7738	5.77578	5.49303	5.51176	5.803	5.81319	5.64112	5.49319	5.43287	5.83965	6.14302	5.84636	5.1746	5.29807	5.48644	5.88476	5.85915
PARVG	7.30222	7.04562	7.19206	6.95289	6.82027	6.93143	6.70326	7.12489	7.34953	7.4625	7.16151	7.1385	7.13825	6.68043	6.83533	6.44733	7.46164	7.4283	7.40785	7.45799	7.26373	6.95967	6.94451	7.02746	7.21974	7.56771	7.53188	7.63292	7.33261	7.02921	7.01501	7.28466	7.25633	7.17661	7.30207	7.4348	7.02096	6.87416	7.13023	6.94161	7.05661	7.40504	7.38585	7.05819	6.97421	7.72133	7.3777	7.37247	6.92121
PAXIP1	5.47696	5.23281	5.17643	5.66701	5.30805	5.28013	5.53199	5.26253	5.29875	5.50897	5.39018	5.67365	5.61503	5.52869	5.49077	5.96608	5.55846	5.62712	5.1812	5.18972	5.23871	5.18326	5.30018	5.16581	5.18862	5.43211	5.58323	5.58807	5.47917	5.34802	5.64669	5.5018	5.73921	5.66074	5.23324	5.27707	5.71404	5.40045	5.33164	5.4691	5.6797	5.46178	5.37758	5.45755	5.62199	5.64691	5.82116	5.13788	5.29283
PCCA	5.24825	5.40225	5.36864	5.44462	5.33516	5.44471	5.21887	5.39019	5.48571	5.22503	5.62521	5.44747	5.56174	5.54683	5.64125	5.34928	5.64985	5.65412	5.33302	5.52439	5.27003	5.42044	5.31924	5.29578	5.43192	5.40048	5.48039	5.65886	5.15703	5.62145	5.64937	5.49731	5.71139	5.55671	5.37021	5.39487	5.38202	5.57925	5.40422	5.47135	5.72382	5.49561	5.58992	5.43555	5.13297	5.49619	5.27454	5.45974	5.5802
PCGF5	5.33331	5.1883	5.5729	5.4312	5.38136	5.23238	5.24156	5.63211	5.29683	5.21444	4.91674	5.40483	5.11574	5.08697	5.2359	4.96396	5.23037	5.23897	5.15425	5.35388	5.24186	5.52325	5.45911	5.6026	5.33917	4.90796	5.1182	4.86817	5.32613	5.24519	5.15228	5.37567	5.38609	4.97015	5.48411	5.45333	5.01128	5.34638	5.33584	5.30275	5.27415	5.13641	5.10254	5.24437	5.5162	5.18985	5.14736	5.0112	5.30295
PCMTD1	6.33887	6.41007	6.42204	6.83018	6.60571	6.80878	7.08468	6.65839	6.38027	6.60399	6.58971	6.56663	7.18608	6.88491	7.2569	6.99	6.89843	7.0017	6.31141	6.51731	6.39646	7.00384	6.92613	6.63326	6.69671	6.44169	6.79663	6.7133	6.95049	7.55772	7.27716	7.10096	7.34981	6.42912	6.91933	6.94665	6.44787	6.94291	7.10508	7.14234	6.91301	6.52159	6.23674	7.01736	7.242	6.57707	6.46741	6.1103	6.84284
PCNP	7.23623	6.94047	7.54075	7.37276	7.34252	7.24509	7.60052	7.23854	7.13194	7.37036	6.81084	7.6307	6.86766	7.38009	7.6513	7.62569	7.1356	7.53435	6.92878	7.15592	6.90918	7.27751	7.09953	7.04098	6.97476	6.63659	7.09575	7.04773	7.35125	7.11927	6.99619	7.05275	7.64512	7.07954	7.1762	7.15101	7.23953	7.31045	7.33391	7.52471	7.62223	7.01858	6.81275	7.49749	7.88231	7.11814	6.94501	6.57764	7.2957
PCTP	5.91662	5.57276	5.51136	5.4792	5.38421	5.29611	5.38454	5.93827	6.01438	6.09314	5.67381	5.69463	5.63676	5.5391	5.4298	5.35286	5.97399	6.23605	5.89132	5.71434	5.85306	5.54215	5.37663	5.67461	5.57353	6.06206	5.96398	6.03291	6.10799	5.77819	5.32096	5.72064	5.80308	5.94759	5.78273	5.59011	5.90887	5.68913	5.37854	5.5864	5.43182	5.57816	5.60031	5.47555	5.3939	5.78245	5.54929	5.50931	5.59815
PDCD6	7.48951	7.41446	7.27639	7.71434	7.48304	7.43783	7.53382	7.47765	7.33057	7.30455	7.3754	7.13673	7.85446	7.56375	7.4677	7.41297	7.50376	7.45919	7.27657	7.68176	7.34358	7.60036	7.66632	7.51482	7.63328	7.30501	7.07623	7.63447	7.37173	7.69829	7.64813	7.36593	7.54411	7.60844	7.35357	7.32378	7.49207	7.49705	7.54709	7.58492	7.59323	7.24191	7.4597	7.52245	7.89804	7.38803	7.46376	7.15034	7.50223
PDE5A	5.40894	5.39251	5.50566	5.56585	5.51643	5.5202	5.42903	5.3206	5.34119	5.15341	5.20283	5.51649	5.37741	5.4428	5.3697	5.58683	5.30499	5.32876	5.42109	5.43193	5.45426	5.4168	5.49251	5.45315	5.4185	5.22777	5.38769	4.93305	5.26666	5.47915	5.56021	5.52636	5.35713	5.06807	5.42298	5.48933	5.19606	5.64294	5.57906	5.26008	4.9839	5.37645	5.83836	5.49355	5.39731	5.56257	5.34648	5.47223	5.43122
PDE8A	5.06586	4.99131	5.16068	5.09262	4.99017	5.06889	4.92172	5.08708	5.15164	5.21464	5.01576	5.24052	5.45167	5.04051	5.11031	4.88933	5.22569	5.37036	5.06281	5.02632	5.17617	5.2055	5.11649	5.22044	5.11043	5.151	5.14148	5.17517	5.40069	5.44371	5.28412	5.37631	5.30548	5.29392	5.07205	4.96296	5.24068	5.31561	5.06732	5.03345	4.99545	5.00136	5.14326	5.03151	5.01797	5.28064	5.13144	5.10454	4.98956
PDE9A	5.05099	5.24034	5.16752	5.21744	5.2617	5.2265	5.2836	4.8975	5.07013	5.33573	5.25067	5.26952	5.06642	5.08522	5.20149	5.03577	5.19004	4.90043	5.13797	4.97943	5.20892	5.22905	5.15165	5.0521	5.27594	4.79976	5.26922	5.17934	5.27418	5.06586	4.98375	4.93275	4.95572	5.13665	5.18467	5.19883	5.00034	5.0167	5.23313	5.1905	5.23842	5.04335	5.18798	5.01325	5.2393	5.03017	5.07028	5.33398	5.18506
PDGFA	5.21715	5.23593	5.30412	5.17619	5.25271	5.24486	5.19427	5.16715	5.25567	4.97161	4.93122	5.0804	4.8021	4.9889	5.07342	4.9362	4.98348	5.09302	5.36624	5.31673	5.14276	5.45449	5.12687	5.09528	5.14861	5.09121	4.99332	4.94699	4.86508	5.35764	4.94539	4.7727	4.57914	4.98665	4.88197	4.99275	5.31408	5.40758	4.98907	5.13103	5.02264	4.95338	5.26848	4.89201	4.88059	4.98943	5.08261	4.96814	4.96842
PDGFRB	5.19847	5.15586	5.27957	4.93091	5.16438	5.33756	5.38448	5.30388	5.30545	5.3462	5.67918	5.03717	4.87804	5.11324	5.05074	5.25486	5.62727	5.58135	5.44795	5.4534	5.05345	5.17054	4.80955	4.97982	5.1565	5.26831	5.34619	5.44699	5.4436	4.79818	5.22102	5.31381	5.33987	4.84857	5.32844	5.40475	4.95118	5.35009	5.57409	5.40168	5.00742	5.29585	5.18269	5.16538	5.22455	5.73895	5.32667	5.06273	5.25451
PDHB	7.35793	7.12703	7.22181	7.05944	7.27868	7.21992	7.23188	7.41297	7.43706	7.6169	7.14212	7.23468	7.42247	7.5515	7.4409	7.26905	7.8168	7.9472	7.4193	7.29789	7.30867	7.22965	7.37973	7.36822	7.19622	7.63553	7.71296	7.81898	7.59205	7.60603	7.58087	7.52533	7.63397	7.42682	7.3428	7.14884	7.56608	7.64085	7.43209	7.4745	7.53317	7.55846	7.64887	7.84903	7.40023	7.34148	7.12006	6.98161	7.6617
PDLIM7	5.64383	5.63214	5.50596	5.47367	5.72389	5.71762	5.75735	5.50892	5.65327	5.95608	6.04062	5.52017	5.55268	5.85949	5.76146	5.88856	5.75531	5.90465	5.70556	5.70089	5.75197	5.26608	5.56569	5.63576	5.70096	5.9457	5.88187	5.93428	5.91317	5.36875	5.64188	5.49014	5.7262	5.72573	5.63102	5.51641	5.76839	5.85493	5.70154	5.57567	5.59958	5.76504	5.73349	5.2176	5.48877	5.59206	5.83858	6.02651	5.82318
PDZD8	5.53906	5.3558	5.61393	5.56001	5.48766	5.47519	5.57956	5.84377	5.29463	5.74522	5.14326	5.86186	5.64757	5.70273	5.58075	5.79832	5.66229	5.50339	5.32396	5.80338	5.2324	5.40055	5.36916	5.58469	5.41115	5.26859	5.53018	5.60077	5.4434	5.86733	5.54804	5.46337	5.99897	5.8018	5.51827	5.4945	5.70779	5.48744	5.31328	5.89965	5.4502	5.71507	5.35557	5.31039	5.66761	5.49655	5.60053	5.38794	5.45386
PEA15	6.67185	6.79744	6.63407	6.11773	6.72505	6.50883	7.07503	6.88311	7.09066	6.98154	6.88981	6.66953	6.42511	6.75363	6.57168	7.15513	6.88143	7.02836	6.86457	6.62293	6.99824	6.35198	6.39252	6.65852	6.63384	7.08858	7.33622	6.90841	7.15929	6.13437	6.38619	6.74531	6.8883	6.66021	6.97016	6.99181	6.65698	6.59841	6.6887	6.96479	6.7555	6.49342	6.72133	7.22978	6.75918	6.9415	6.26265	6.35376	6.55626
PECAM1	7.46307	7.57697	7.54454	7.38572	7.14334	7.39668	7.38247	7.3247	7.43037	8.06881	7.59862	7.77664	7.74361	7.62697	7.4982	7.42644	7.82785	7.91483	7.85496	7.55612	7.61644	7.23284	7.21838	7.54509	7.48542	8.11137	7.92115	7.92603	7.62595	7.61226	7.72208	7.76519	7.80532	7.47086	7.57835	7.95685	7.43398	7.46083	7.76379	7.66542	7.36478	7.66001	7.84921	7.22613	7.66424	8.10902	7.79972	7.40914	7.67815
PELI2	5.86704	6.0941	6.0281	6.23799	6.2583	6.03783	6.67089	6.09813	5.8355	6.21241	5.86816	6.07781	6.22707	6.38705	6.49014	6.70754	6.01619	5.99307	6.11787	6.21442	5.97953	6.22912	6.30501	5.90319	6.07092	6.02122	6.18708	6.3158	6.01243	6.71301	6.18879	5.62129	6.1397	5.93567	6.12649	6.03808	6.18904	6.3428	6.31536	6.527	6.09896	5.992	5.95859	5.70845	6.36961	6.48928	6.19096	5.5534	6.02007
PEPD	6.50672	6.46658	6.41933	6.32037	6.42285	6.46221	6.10236	6.72479	6.74008	6.55701	6.58554	6.48604	6.54437	6.52635	6.53321	5.95257	6.98958	6.91131	6.82359	6.51916	6.66805	6.55991	6.41601	6.5568	6.3963	7.31042	6.79154	6.74046	6.76135	6.72427	6.48123	6.81347	6.47584	6.53632	6.68598	6.86121	6.3586	6.39224	6.67817	6.36247	6.50213	6.74282	6.82465	7.16833	6.37365	6.62278	6.3795	6.65016	6.70703
PER2	5.86517	5.94072	5.78067	5.52939	5.9652	5.5191	5.83415	5.5622	5.80356	5.63759	5.90116	5.59954	5.38023	5.95968	5.64383	5.79648	5.59934	5.74508	5.74623	5.68534	5.72157	5.73872	5.4224	5.50737	5.8564	5.52767	5.5283	5.48043	5.46095	5.21794	4.92999	5.28839	5.44761	5.93439	5.23254	5.63291	5.94493	5.38727	5.64442	5.43649	5.52298	5.75472	5.59466	5.57453	5.62719	5.93184	5.90224	5.65592	5.43424
PEX16	6.03404	5.89341	5.88196	5.96334	5.83825	5.8798	5.87643	5.98254	5.98934	6.24274	5.89639	5.81132	5.9126	5.75621	5.90616	5.90055	6.17062	5.93965	5.96528	5.96991	6.01037	5.81996	5.92378	5.94331	5.82221	6.02305	6.21277	6.14172	5.87663	5.80821	5.91021	5.8789	5.71902	6.05647	6.03166	5.99711	5.95694	5.80526	5.74908	5.74894	6.01149	5.96956	6.01259	5.92938	5.87242	5.64796	5.94863	6.26171	5.94455
PEX5	6.31724	6.36453	6.22995	6.1704	6.25533	6.25772	6.28965	6.35834	6.36	6.48057	6.36607	6.22369	6.36494	6.2836	5.94258	6.43433	6.45366	6.5364	6.4756	6.36356	6.42071	6.20426	6.17602	6.14506	6.27703	6.66124	6.72598	6.72976	6.4904	6.10184	6.22015	6.11485	6.11926	6.31527	6.46101	6.59415	6.21512	6.11088	6.28057	6.4037	6.38734	6.2942	6.39171	6.24491	6.35176	6.2944	6.45644	6.07273	6.10736
PEX7	5.45907	4.95442	5.21498	5.37481	5.19034	5.16341	5.12259	5.28364	5.33381	5.65744	4.54896	5.20659	5.29375	5.13925	5.26089	5.05962	5.39111	5.33206	5.18132	5.15537	5.35448	5.31681	5.1273	5.30859	5.15923	5.3312	5.39818	5.39764	5.4567	5.28142	5.04879	5.33111	5.37676	5.34679	5.12439	5.27407	5.06785	5.35352	5.32744	5.14823	5.23277	5.15651	5.1508	5.51303	5.45447	5.18031	5.13096	5.23898	5.26765
PFKFB2	5.01741	5.13557	5.01548	4.96664	5.03166	4.99773	5.08256	5.18291	5.14535	5.21759	4.98285	4.97672	5.01074	5.01712	4.90377	5.02834	5.51164	5.41423	5.05897	5.3887	5.08179	5.00025	5.12028	5.08157	5.12592	5.11629	5.21863	5.25743	5.23008	4.98916	5.14032	5.17879	5.24392	4.98513	5.13816	5.31394	4.99311	4.96665	5.29989	5.10274	4.98786	5.02596	5.12032	5.06091	5.15172	5.17231	5.25757	5.04	4.99742
PFKFB3	6.39578	6.16837	6.02886	6.32581	6.3211	6.08579	6.4848	6.41691	6.4697	6.25214	5.64584	5.20285	6.31325	5.85962	5.48945	6.16346	6.74977	6.52745	6.38631	6.43899	6.01595	6.56611	6.43899	6.12404	6.11537	6.42112	6.45079	6.37365	5.73072	6.31942	6.09051	5.99606	6.5716	6.4307	6.05288	5.67094	6.62695	6.38117	6.13396	6.16595	6.11114	6.23604	6.10632	5.88352	6.45714	6.55645	6.79481	5.84919	6.08865
PGD	7.77135	7.74764	7.93876	7.84956	7.82281	7.76998	7.62193	7.73843	7.80022	7.91451	7.62157	7.74277	7.71225	7.66675	7.87914	7.25041	7.78028	7.48861	7.9253	7.73468	7.90179	7.83353	7.63282	7.88148	8.10462	7.65328	7.61013	7.80861	7.7304	7.88322	7.6182	7.63354	7.54762	7.67734	8.15714	7.7009	7.60202	7.59263	7.7646	7.84232	7.4343	7.81241	7.90222	7.01282	7.27738	8.18674	8.26432	7.69719	7.80285
PGLYRP4	4.91012	5.03469	5.16167	5.26501	5.14251	5.16243	5.03383	4.92096	5.04527	5.02938	4.97598	5.11015	5.16412	5.10151	5.17729	5.16881	5.09889	4.91012	4.9686	5.03879	4.97791	5.08871	5.16843	5.10827	5.09148	4.98533	5.07261	4.80364	5.04673	5.15059	5.0425	5.24557	5.01415	4.93719	5.11218	5.18415	4.97797	4.99745	5.17417	5.0522	5.03909	4.99829	5.05933	4.98856	4.99923	4.97673	5.01298	5.01938	5.04931
PGRMC2	6.19	6.10629	6.24763	6.1228	6.26098	5.96686	6.49953	6.07104	6.19544	6.83432	6.77984	6.9761	6.57428	6.65081	6.64588	6.88297	6.83607	6.7691	6.2015	5.99085	6.13747	6.16391	6.18576	5.87588	6.02218	6.64602	6.86777	6.5117	6.73046	6.68313	6.4829	6.65861	7.05815	6.19466	6.97375	6.70246	6.10356	6.39255	6.36391	6.4686	6.56168	6.42928	6.30269	6.88099	6.40471	6.31966	6.06956	6.33221	6.5696
PGS1	6.95977	7.44943	7.1761	6.80911	6.8664	6.92203	6.86391	7.06534	7.20987	6.87889	6.9879	6.49386	6.79746	6.94123	6.56505	6.60647	6.85782	6.97779	6.93213	7.30802	6.9377	7.36986	7.30059	6.82113	7.0501	6.65208	6.64317	7.01878	6.84445	7.1815	7.00012	6.32559	6.98236	7.05698	6.96403	6.99483	7.02154	6.71577	6.86692	6.70974	6.91732	6.82465	6.83218	6.20693	7.49077	6.9539	7.46867	6.78425	6.67179
PHACTR2	5.73793	5.99517	6.18745	5.92588	6.10523	6.39696	6.04898	5.79301	5.61645	5.46303	5.92106	6.23025	5.1631	6.33875	6.92469	6.06103	5.5505	5.64816	5.66724	5.92288	5.64761	6.19415	6.09249	5.97102	5.9508	5.30158	5.40025	5.43783	5.48144	6.4137	6.63169	6.01846	6.11802	5.77954	6.1568	5.78051	5.97396	6.26068	5.59706	5.78104	6.06308	6.05229	6.22677	6.46473	6.20941	5.49944	6.267	5.55464	5.81782
PHACTR4	5.85726	5.81062	5.84193	5.8043	5.80955	5.63016	5.84577	5.91406	5.85318	5.67998	5.43315	5.62006	5.72028	5.67546	5.29187	5.6857	5.53318	5.38859	6.01296	6.0292	5.93223	6.01368	6.19521	5.68554	5.9295	5.73839	5.73697	5.77228	5.63721	5.7123	6.12575	5.38844	5.68398	5.98856	5.59559	5.61934	5.97634	5.7649	5.60095	5.88425	5.70295	6.102	5.80234	5.842	5.85349	5.91883	5.90078	5.36541	5.67899
PHC2	5.34951	5.43042	5.29707	5.59858	5.57229	5.53788	5.74993	5.46605	5.70834	5.66353	5.59308	5.4484	5.62477	5.71812	5.51518	5.88411	5.53205	5.83603	5.62915	5.49939	5.50561	5.49592	5.51619	5.48431	5.42582	5.77901	5.86361	5.51478	5.34502	5.36124	5.56034	5.23442	5.54558	5.69508	5.41212	5.55616	5.6381	5.32535	5.69921	5.62319	5.40802	5.62678	5.58197	4.97231	5.28819	5.29452	5.74997	5.52344	5.69898
PHF11	6.95965	7.01886	7.04567	6.99716	7.09299	7.0039	7.10112	6.67589	6.73785	6.70661	6.79282	6.83902	6.7101	7.1869	6.98632	7.08148	6.36087	6.46896	6.69441	7.09518	6.67895	6.95908	7.14614	7.11485	6.98921	6.51601	6.45442	6.64638	6.69142	6.58751	6.86793	6.9076	6.76455	6.96818	6.8411	6.75688	6.71774	7.08843	6.69466	6.92427	6.97649	6.7653	6.853	6.90238	7.26072	6.80739	6.86848	6.556	6.75933
PHF2	5.75698	5.9269	5.73567	5.77335	5.69711	5.69501	5.87723	5.5979	5.76528	5.90009	5.79244	5.91583	6.02127	5.81786	5.83562	6.01803	5.92951	5.93906	5.94698	5.88342	5.76647	5.73221	5.84364	5.57264	5.76744	6.03643	6.13195	5.68949	5.89764	5.87071	5.96767	5.77768	5.82376	5.80058	5.86087	5.74545	5.85268	5.835	5.93403	6.02446	5.82483	5.91621	5.80387	5.72855	6.05913	6.08738	5.95404	5.50479	5.71574
PHF20L1	5.39081	5.46814	5.57498	5.60764	5.65947	5.55084	5.64836	5.40345	5.33296	5.27405	5.50318	5.65706	5.59149	5.7267	5.75064	5.62439	5.39302	5.39488	5.35816	5.55961	5.2814	5.65506	5.60114	5.5397	5.57996	5.29335	5.33554	5.37533	5.27489	5.711	5.69153	5.71304	5.85964	5.67113	5.42449	5.59057	5.64208	5.5418	5.28417	5.37777	5.36564	5.37571	5.41014	5.35297	5.57584	5.5413	5.55746	5.37122	5.53548
PHF21A	7.59718	7.61204	7.76918	7.69151	7.93069	7.59446	8.35781	7.59499	7.57947	7.32333	7.57787	7.61902	7.56686	7.93394	7.80115	8.33906	7.60114	7.61284	7.47477	7.80517	7.40734	7.66258	7.71269	7.56125	7.75502	7.64041	7.79418	7.64156	7.32755	7.68338	7.65489	7.29064	7.75517	7.54845	7.75641	7.84049	7.45828	7.65732	7.78862	7.92729	7.74228	7.88777	7.69609	7.23169	7.66037	7.71579	7.92516	7.61089	7.45831
PHIP	7.03627	7.06949	7.16975	7.24665	7.27053	7.1029	7.21259	7.1703	6.91185	6.81396	6.84011	7.05314	7.38459	7.2704	7.15125	7.11775	6.76245	6.69843	6.88033	7.18315	6.79299	7.25923	7.27094	7.30188	7.22241	6.68348	6.8058	6.76463	6.7226	7.2356	7.27366	7.21821	7.23416	7.34983	6.84907	6.97323	7.31716	6.9476	6.94448	6.96168	7.05227	7.24827	6.94893	6.89775	7.21821	7.57554	7.28254	7.09602	6.92257
PHKA2	6.3238	6.4013	6.24026	6.16197	6.14989	6.24966	6.42509	6.05431	6.19714	6.48928	6.57139	6.27001	6.44829	6.24089	6.0123	6.40842	6.23511	6.32801	6.25992	6.5235	6.34532	6.22008	6.36928	6.26001	6.30546	6.56174	6.5482	6.77421	6.54964	6.29986	6.54469	6.16118	6.64671	6.39342	6.60846	6.23324	6.30895	6.26894	6.29143	6.21178	6.43715	6.44693	6.44016	6.30483	6.26087	6.47275	6.64518	6.77198	6.232
PHTF1	5.53873	5.36659	5.64267	5.38604	5.6135	5.39397	5.25384	5.65586	5.53237	5.62719	5.2411	5.86786	5.70301	5.55272	5.51049	5.19113	5.84196	5.61441	5.28073	5.84539	5.37674	5.51269	5.4948	5.63303	5.66905	5.50573	5.36611	5.86543	5.7118	5.80295	5.70216	5.72323	6.00242	5.73717	5.28237	5.35892	5.72566	5.73733	5.6296	5.75075	5.52621	5.53012	5.46605	5.36975	5.8333	5.7351	5.79772	5.29871	5.39712
PIGC	6.15814	5.87971	5.994	5.85015	5.83853	5.88534	5.90331	6.1178	6.14509	6.31143	5.90783	6.06402	5.97912	5.75711	5.91022	5.9103	6.20453	6.35439	6.09219	6.04694	6.08357	5.94565	5.90331	5.90243	5.80776	6.20153	6.2488	6.26875	6.14665	6.00083	5.96169	5.80889	6.05927	6.09969	6.003	6.21877	5.96156	5.81518	6.01045	6.08372	6.03226	5.91615	6.02453	6.22352	6.16593	5.89657	5.85215	5.94284	6.06071
PIK3CD	7.25182	7.13188	7.10717	7.16481	6.97677	7.04565	7.15304	7.20722	7.29947	7.40639	7.24636	6.95376	6.87309	6.98357	6.95989	7.18393	7.21282	7.30152	7.57657	7.45772	7.28885	6.87859	6.96012	6.998	7.16565	7.61941	7.69981	7.65424	7.39631	6.67424	7.00436	6.87597	7.24452	7.05914	7.5061	7.30164	7.09834	6.93499	7.18706	7.34753	7.00575	7.3911	7.39857	6.83629	6.83242	7.74402	7.59997	7.0604	7.01921
PIK3R1	5.32565	5.73395	5.8019	5.64448	5.63929	5.74481	5.7117	5.43353	5.23721	5.13889	5.91147	5.99446	4.80459	5.76711	5.98108	5.67074	5.27729	5.15991	5.38586	5.40031	5.20346	5.79114	5.28171	5.54718	5.57537	5.16158	5.13824	5.03408	5.09667	5.91776	5.61468	5.66139	5.81752	5.1421	5.65546	6.00111	5.09251	5.53515	5.63147	5.15573	5.34908	5.31233	5.65259	5.69067	5.39133	5.58081	5.12557	5.88105	5.66149
PILRA	6.93712	6.62506	6.49952	6.66773	6.87717	6.63426	7.01549	6.99315	6.90302	7.33777	6.67267	6.59719	6.41756	6.8047	6.57245	6.51178	7.31565	7.13177	6.91174	6.79593	7.11924	6.38852	6.91786	6.88638	6.77406	7.13127	7.41912	7.22621	7.21269	6.30929	6.38629	6.79221	6.78412	6.63943	7.00361	7.01411	6.68283	6.5888	7.10079	7.02062	6.60996	6.87524	7.10577	6.00101	6.53613	7.36303	7.35142	6.57788	6.80257
PIM2	7.53607	7.27255	7.01067	7.55082	7.22435	7.10162	7.4237	7.11205	7.05893	7.1722	7.26254	7.05124	6.98295	7.22112	7.1487	7.39546	6.7778	6.50267	7.35212	7.15258	7.30532	7.20992	6.99107	7.04111	6.81972	7.12273	7.04889	7.14396	7.11721	6.92249	6.69303	6.51646	6.14909	7.51276	7.08988	6.78677	7.25013	6.80875	7.00771	7.43108	7.22473	7.25387	7.12597	6.87437	6.83918	6.76606	7.34544	7.24015	7.02294
PINK1	6.4333	6.37768	6.1481	6.26112	6.31132	6.04462	6.60544	6.33107	6.44106	6.99017	7.1686	6.35904	6.59779	6.70627	6.13743	6.52965	6.74702	7.19698	6.4266	6.20323	6.4496	6.25703	6.33057	6.28183	6.41401	7.28419	7.14135	7.00301	6.81664	6.7384	6.5519	6.74079	6.89678	6.35719	7.22637	6.80643	6.0631	6.55763	6.47917	6.51113	6.18505	6.59557	6.30909	6.12809	6.11311	6.85998	6.79998	6.39483	6.14738
PIP5K1B	5.07601	5.106	5.03819	5.18018	5.10271	5.13529	5.08721	5.0196	5.00039	4.97694	5.07404	5.09885	5.75122	5.26461	5.42623	4.98882	4.86191	4.96692	4.97396	5.09205	5.07665	5.13751	5.37989	5.12421	5.05537	4.96551	5.05144	5.08033	5.19638	5.69853	5.90755	5.7459	5.17714	5.04779	5.21284	5.07361	5.2469	5.4684	5.01874	4.95468	5.24828	5.31268	5.17459	5.36491	4.86472	5.09157	5.25908	5.40504	5.58979
PJA1	5.34973	5.1542	5.06649	5.34235	5.22362	5.08189	5.13544	5.18554	5.20097	5.59723	5.14715	5.11946	5.18586	5.14449	5.13491	4.9994	5.43339	5.37191	5.17422	5.21797	5.23129	5.03959	5.08342	5.25258	5.20132	5.28832	5.28891	5.29887	5.26992	5.15411	4.92285	5.22684	5.28808	5.16414	5.2348	5.28017	5.02785	5.23058	5.29226	5.20597	5.25419	5.28293	5.36715	5.3152	5.23158	5.25801	5.17894	5.06686	5.23223
PJA2	7.44766	8.15895	8.43929	7.7057	8.09293	8.17172	8.44394	7.90775	7.65299	7.61549	8.2827	8.80913	7.82566	8.33625	8.70907	8.50586	7.72663	7.94633	7.43413	7.62847	7.42783	8.17267	7.697	7.93178	8.25425	7.42929	7.574	7.55768	7.84352	8.34281	8.07535	8.28152	8.8877	7.60444	8.25088	8.01331	7.79842	8.3568	8.07037	8.34342	8.15305	8.02797	7.58464	8.24412	8.639	7.69953	7.92999	7.6501	8.18272
PKN2	5.79879	6.10634	6.40266	6.17732	6.29816	6.3139	6.45336	6.02784	5.82329	5.79725	6.19008	6.49685	5.87429	6.38231	6.67094	6.43079	5.87988	5.83816	5.80359	6.11932	5.80543	6.42278	5.91735	6.14769	6.29645	5.69418	5.66555	5.8128	5.7368	6.53794	6.18992	6.18814	6.51814	6.07178	6.14207	6.07992	6.0012	6.2532	6.15806	5.73353	5.83935	5.92554	6.25473	5.72047	6.24984	5.79037	6.29361	6.4459	6.08788
PLAA	5.22896	5.17289	5.39695	5.20965	5.31151	5.22802	5.15507	5.34197	5.12222	5.17734	5.13906	5.46699	5.04524	5.3321	5.35834	5.19099	5.30592	5.1388	5.12209	5.1218	5.07081	5.24548	5.09723	5.24081	5.28772	5.11971	5.19641	4.93534	5.03523	5.09117	5.14457	5.35695	5.39733	5.3435	5.13698	5.15524	5.34377	5.21794	5.02031	5.14015	5.13149	5.13037	5.17674	5.13322	5.12554	5.10441	5.11738	5.26009	5.35351
PLAC8	8.19915	7.79612	7.88134	7.55595	7.51614	7.39042	8.13493	7.6876	7.76751	8.06889	7.16399	8.03375	7.75335	7.19464	6.62869	8.00522	7.82657	7.75193	7.69975	7.80281	7.67096	7.56385	7.73543	7.02296	7.09719	7.78283	7.85448	7.96539	7.22588	7.7919	7.12594	6.64632	6.96492	7.43473	8.2254	8.18986	7.10025	7.1682	7.46628	7.66524	7.64666	7.76397	7.54082	8.1576	7.39629	7.43114	6.7851	7.43764	7.89388
PLAU	5.09422	5.44127	5.37144	4.73493	4.65256	4.96903	4.91339	4.90034	5.08825	5.23776	5.59057	5.37112	4.87875	4.48904	4.5682	4.99968	4.67296	4.99416	5.34511	5.28315	5.45754	4.95674	5.15358	4.98135	4.96435	5.30234	5.62243	5.43516	5.84905	4.76729	5.19337	4.87499	5.23222	5.14088	4.68463	5.66834	5.19681	4.74847	5.22628	5.24631	4.99552	5.06446	5.13577	4.9111	5.10887	5.39831	5.07459	5.18356	4.56511
PLCB2	7.23772	6.82695	6.92931	7.04675	7.0454	7.02777	6.90575	7.10658	7.10267	6.9721	6.92468	6.88578	7.61016	7.05515	6.82982	6.94454	7.58478	7.12436	7.02936	7.42188	6.99969	7.11256	7.1084	6.90266	7.09111	7.26477	7.23963	7.43321	6.9075	7.01791	7.14365	7.05473	6.98262	6.86111	7.36978	7.22367	6.87605	6.99319	7.21712	7.07515	6.91132	7.18836	7.26349	6.61331	6.98563	7.45167	7.67699	7.00188	7.13828
PLCH2	5.6995	5.65091	5.60775	5.705	5.41479	5.83102	5.86687	5.66162	5.73499	5.97497	5.94707	5.78338	5.18041	5.52887	5.54086	5.61624	5.48952	5.64478	5.85135	5.44876	5.63239	5.39248	5.41479	5.52753	5.51409	5.76029	5.63584	5.73396	5.90009	5.57268	5.4952	5.21844	5.01938	5.48146	5.67157	5.58339	5.74259	5.6063	5.56643	5.62044	5.71681	5.85876	5.61407	5.67307	5.48606	5.4116	5.83206	5.30334	5.43493
PLD3	5.41087	5.50899	5.34391	5.41348	5.4351	5.46673	5.55259	5.56154	5.52222	5.54533	5.6484	5.38737	5.73322	5.4295	5.37609	5.5685	5.57558	5.623	5.52236	5.64535	5.42399	5.49377	5.414	5.20134	5.35283	5.78034	5.61016	5.75943	5.36141	5.63923	5.55249	5.38447	5.11729	5.34115	5.52427	5.78285	5.27445	5.42583	5.60495	5.41729	5.4798	5.48402	5.62607	5.46601	5.44989	5.32849	5.60821	5.55114	5.47106
PLEKHA3	5.33303	5.15216	5.2764	5.27669	5.22415	5.09318	5.22308	5.42684	5.40501	5.48608	5.17657	5.23706	5.05112	5.24208	5.1785	5.13109	5.38615	5.49596	5.21919	5.26891	5.25973	5.3632	5.1964	5.37426	5.21017	5.16582	5.1881	5.1451	5.3838	5.35601	5.20302	5.366	5.33712	5.3619	5.13453	5.16376	5.40348	5.33122	5.19367	5.33254	5.16268	5.29081	5.31456	5.27705	5.33993	5.29028	5.32881	5.06328	5.29988
PLEKHF1	6.68767	6.40588	6.0085	6.26795	6.71031	6.26086	6.53728	6.66857	6.75439	6.29165	5.58821	5.64679	6.27767	6.48969	6.0314	6.2183	6.51747	6.32081	6.47709	6.3845	6.60928	6.61637	6.4603	6.35271	6.66655	6.31291	6.2691	6.01227	6.15068	6.44377	6.00257	6.01731	6.13553	6.08154	6.29435	6.86223	6.00775	5.99632	6.73299	6.38314	6.50404	6.48849	6.46134	6.71069	6.24408	6.86173	6.4397	5.96818	6.00078
PLEKHO1	7.32873	7.42362	7.3609	7.25572	7.21408	7.27534	7.44362	7.32173	7.47781	7.14737	6.83516	6.85672	6.43388	7.04401	6.94443	7.29997	6.68248	6.9607	7.41077	7.46498	7.44217	7.2688	7.24916	7.40548	7.39291	6.9071	6.91742	6.82027	6.83063	6.61732	6.708	6.83124	6.90705	7.34073	7.18204	7.1046	7.28438	6.84478	6.8837	7.10123	7.24862	6.38474	7.58371	6.61265	7.2143	7.07266	7.30107	7.04568	7.11449
PLP2	5.78952	5.65963	5.74838	5.83108	5.912	5.6046	6.17154	5.68566	5.6677	5.71505	5.72503	5.95235	5.67637	6.00349	5.67626	6.41132	5.75303	5.60872	5.83448	5.50781	5.89415	5.52456	5.96161	5.61124	5.45102	5.97284	5.96276	5.79606	5.84958	5.58963	6.23856	5.73294	5.78463	5.89562	5.37228	5.65659	6.02765	5.92926	5.90655	5.77936	5.68162	5.58858	5.66746	5.43742	5.61761	6.07679	5.96987	6.0519	5.61479
PLXDC2	5.88606	6.491	6.51842	6.15513	6.39413	6.52448	6.27684	6.19341	5.93437	5.75831	6.62127	6.46001	5.83803	6.69333	6.768	6.34527	6.33413	6.17004	6.06011	6.35159	5.91904	6.76274	6.03738	6.51193	6.38251	5.84954	5.83248	5.90468	5.94848	7.02545	6.46161	6.98537	6.89502	5.85973	5.79918	6.38712	6.19143	6.6465	7.11224	6.37349	5.70884	6.32013	6.5444	5.90484	5.8959	6.34992	6.28095	6.5444	6.08028
PMM1	5.81995	5.40342	5.42933	5.5828	5.46566	5.52385	5.57122	5.61123	5.51963	5.88456	5.51833	5.31872	5.70192	5.52987	5.55325	5.80414	5.81936	5.66109	5.581	5.79645	5.56779	5.42676	5.77855	5.35695	5.43151	5.84596	6.13993	5.97084	5.67099	5.51485	5.78687	5.42711	5.70488	5.79324	5.78817	5.53167	5.65385	5.61264	5.38769	5.79405	5.80523	5.60351	5.71747	5.70275	5.87695	5.90817	5.68821	5.62746	5.53086
PMM2	5.60915	5.36637	5.15764	5.35066	5.57154	5.39132	4.98659	5.621	5.65335	5.72811	5.29697	4.96239	5.62335	5.57315	5.37568	4.89089	5.81742	5.68856	5.55538	5.6388	5.51821	5.53773	5.63476	5.6806	5.60663	5.74674	5.53266	5.75013	5.46517	5.67658	5.62492	6.19378	5.68335	5.81951	5.62667	5.57508	5.55155	5.41796	5.20847	5.55813	5.58788	5.2673	5.3871	5.37344	5.48693	5.57008	5.6006	5.44415	5.37818
PMPCB	6.59908	6.40137	6.60917	6.79416	6.83561	6.66734	6.76075	6.59651	6.57321	6.49894	6.51349	6.97024	6.76173	6.90263	6.79392	6.62799	6.78282	6.51246	6.39515	6.52899	6.54687	6.681	6.68025	6.54072	6.72454	6.44626	6.45529	6.59189	6.33915	6.58106	6.75545	6.5793	6.7858	6.40348	6.81219	6.65691	6.66899	6.52128	6.71566	6.55204	6.80694	6.28998	6.27725	6.85298	6.76033	6.50182	6.37375	6.45544	6.74618
PNPLA8	5.59668	5.5066	5.70192	5.66189	5.72053	5.58725	5.65821	5.78649	5.45943	5.51333	5.38442	5.69758	5.67171	5.71573	5.68579	5.56073	5.62597	5.67898	5.35006	5.65991	5.46728	5.78593	5.75309	5.82009	5.67706	5.13528	5.35243	5.43312	5.56312	5.87732	5.75856	5.92382	5.90287	5.42837	5.58987	5.68431	5.55692	5.80483	5.6913	5.63391	5.56995	5.56112	5.35296	5.81104	5.69849	5.58298	5.39492	5.44112	5.75818
PNPO	6.1904	6.24294	6.1798	6.0725	6.24778	6.08126	6.10336	6.44491	6.46465	6.19379	6.22159	6.14922	5.98618	6.20037	6.12712	5.82563	6.59446	6.27087	6.44748	6.32583	6.47665	6.04649	5.91056	6.25206	6.39504	6.40935	6.48761	6.29285	6.6304	5.91339	5.77271	6.35909	6.31015	6.374	6.20108	6.43794	6.17894	6.10693	6.08858	6.26685	6.0728	6.12778	6.31317	6.4196	6.15518	6.42002	5.95828	6.33222	6.24893
PODN	5.30028	5.2026	5.28593	5.16625	5.33798	5.34925	5.04739	5.24226	5.1999	5.31144	5.16031	5.02116	5.30813	5.08029	5.17016	4.96185	5.2084	5.19602	5.2542	5.27879	5.22773	5.12294	4.93311	5.15152	5.08753	5.03973	5.26429	5.3026	5.25238	5.31862	5.05431	4.83798	5.01821	5.09067	5.25424	5.40052	4.9685	4.96695	5.34159	5.26266	5.20563	5.22444	5.25089	5.22081	5.16282	5.43505	5.09527	5.08168	5.10382
POFUT1	6.5338	6.59122	6.65408	6.54019	6.51623	6.69084	6.71244	6.74181	6.64742	6.41033	6.64447	6.6869	6.58608	6.5523	6.65967	6.70181	6.66182	6.57144	6.68707	6.60104	6.62528	6.65725	6.45113	6.48142	6.63743	6.72841	6.68101	6.66162	6.42718	6.64015	6.55041	6.33972	6.62343	6.54262	6.50884	6.63431	6.61428	6.76343	6.52395	6.55175	6.61913	6.51725	6.47096	6.41299	6.63942	6.46711	6.49665	6.70356	6.60142
POGK	6.54338	7.10593	7.00908	6.95212	6.85503	6.9534	6.93184	6.68134	6.75624	6.45547	7.33622	7.13544	6.39521	6.94247	7.17165	6.94724	6.6512	6.66777	6.64888	6.86782	6.63245	7.03704	6.60191	6.77068	6.83138	6.65936	6.49904	6.60999	6.53671	7.02286	6.83552	6.8893	7.19537	6.91195	6.49169	6.64225	7.14632	6.97179	6.77029	6.99095	7.01678	6.82305	7.0497	6.98761	6.69982	7.04897	6.88244	6.76332	6.75896
POLA2	5.52159	5.56194	5.31174	5.64978	5.6136	5.54723	5.33983	5.466	5.59342	5.71417	5.89961	5.54927	5.69025	5.7523	5.63386	5.5854	5.7186	5.73369	5.62542	5.54796	5.72852	5.54215	5.38256	5.39532	5.53883	5.86565	5.85247	5.64866	5.82662	5.56016	5.67513	5.52243	5.45065	5.85269	5.41422	5.56877	5.87131	5.52061	5.41706	5.52352	5.71411	5.47489	5.85625	5.58419	5.56788	6.02986	5.7744	5.51557	5.43058
POLB	7.0462	6.97937	6.99623	6.92194	6.77127	6.73478	6.73377	7.2207	7.05149	6.68639	6.48063	6.53109	6.72152	6.63323	6.21717	6.47399	6.53914	6.44984	6.99251	6.8953	7.03232	6.94	6.94084	6.93694	6.86931	6.59499	6.47612	6.46235	6.54153	6.36016	6.35981	6.79735	6.6621	6.89907	6.47791	6.54397	6.92211	6.93602	6.60029	6.90698	6.90864	6.48802	6.89318	6.27228	7.10653	7.04933	6.94385	6.44572	6.53205
POLE3	6.93757	6.95315	6.88828	6.92575	6.86762	6.75738	6.85527	7.04012	7.18819	7.47967	7.43043	7.39868	7.13948	7.11428	7.23254	7.09586	7.33013	7.52268	7.17807	6.80692	7.17509	6.93596	6.79547	6.90247	6.83403	7.54003	7.82459	7.53357	7.50797	7.27817	7.06808	7.27888	7.4067	7.49151	7.02783	6.95026	7.51543	7.10122	6.87338	7.17566	7.47048	6.90737	7.29596	7.5913	7.24794	6.98729	6.79418	7.06626	7.25686
POLM	5.81477	5.59787	5.47278	5.5222	5.60044	5.60045	5.64148	5.87427	5.92865	5.88301	5.66985	5.28606	5.77532	5.49402	5.32232	5.4796	6.08791	6.01315	5.85249	6.01902	5.80983	5.60514	5.85004	5.78008	5.87526	6.1531	5.78071	5.86272	5.76141	5.3908	5.537	5.58507	5.64509	5.94987	5.6599	5.5357	6.03344	5.56271	5.55129	5.64512	5.4276	5.65039	5.95974	5.78526	5.66929	5.65523	5.68994	6.19901	5.74567
POLR2A	7.51096	7.31264	7.1728	7.2567	7.33343	7.27615	7.51879	7.56237	7.28216	7.09951	7.30018	7.03328	7.4684	7.29251	7.2313	7.3616	7.30701	7.24376	7.36564	7.60676	7.43043	7.18313	7.24688	7.42906	7.22642	7.65445	7.41962	7.12336	7.46125	7.15103	7.17494	6.97772	7.05999	7.34056	7.26278	7.27327	7.32775	7.43033	7.2059	7.35671	7.10294	7.70457	7.32659	7.36524	6.96308	7.86626	7.77116	7.18887	7.20079
POLR2G	7.34765	7.22869	7.10796	7.24345	7.17547	6.98355	7.07208	7.25296	7.3819	7.46765	7.20251	7.19893	7.20154	7.23715	6.85634	7.04242	7.36433	7.34039	7.59622	7.1461	7.34657	7.22217	7.11461	7.22469	7.05595	7.43027	7.48301	7.4062	7.42068	7.4012	6.99052	6.88019	7.36921	7.41519	7.06611	7.0334	7.39526	7.29469	7.20036	7.18329	7.04698	7.27834	7.08875	7.3378	7.23014	7.17988	6.8792	7.36451	7.36599
POM121	5.3087	5.30084	4.96171	5.10416	5.21308	5.18838	5.20583	5.08791	5.19716	5.07324	5.02353	4.70792	5.0012	5.17847	5.14261	5.01774	5.11377	5.07152	4.90572	5.17671	5.01271	5.0481	5.10427	5.00205	5.08378	5.13448	4.88737	5.24356	5.13443	5.16904	5.03021	4.9304	5.01037	5.23004	5.20593	4.95072	5.09682	5.11692	4.88881	5.0026	5.08533	5.15215	5.23972	5.35465	5.04519	4.95455	5.22428	5.21712	5.12726
PPARG	4.84487	4.58825	4.71131	4.41514	4.90842	4.77396	4.51234	4.60716	4.79102	5.51663	4.79486	5.06093	5.34389	5.07561	5.10116	4.56901	5.18475	5.16865	4.67273	4.66591	4.89142	4.71864	4.76396	4.80687	4.59568	5.04686	4.84061	5.3172	5.42296	5.1633	5.18703	5.27706	5.12915	4.49443	4.75212	5.02048	4.69132	5.28842	5.37217	4.7769	4.6435	5.1616	4.8594	4.89879	5.00413	5.14826	4.84966	4.81414	4.6522
PPFIA1	5.88605	5.6125	5.79516	5.60151	5.64717	5.54983	5.53542	5.72965	5.7914	5.75609	5.34614	5.67214	5.66739	5.65599	5.69518	5.38878	5.70999	5.62359	5.50348	5.78319	5.57774	5.75765	5.67481	5.86408	5.74797	5.53518	5.42385	5.79255	5.70836	5.85457	5.81889	5.7613	5.88443	5.73119	5.44658	5.53622	5.83421	5.78427	5.72225	5.69185	5.64712	5.72042	5.71351	5.52593	5.75419	5.64056	5.96537	5.52045	5.64869
PPIA	5.55983	5.59922	5.60163	5.36811	5.51921	5.51679	5.48734	5.55915	5.42398	5.55389	5.46426	5.40925	5.34635	5.45349	5.61863	5.42302	5.49963	5.46595	5.58554	5.55603	5.5263	5.51108	5.52036	5.48478	5.5603	5.43247	5.38796	5.5555	5.35227	5.24227	5.41544	5.47225	5.14155	5.41645	5.39343	5.36938	5.55961	5.52037	5.56932	5.43311	5.3226	5.45945	5.40257	5.50164	5.45704	5.2194	5.28813	5.51507	5.63657
PPIF	5.39416	5.37538	5.22533	5.29788	5.24604	5.15621	4.98611	5.46285	5.52048	5.49996	5.23198	5.03847	5.09611	5.17768	4.93982	4.95414	5.56207	5.47334	5.53448	5.43694	5.51017	5.01764	5.20321	5.3695	5.3275	5.44242	5.4145	5.5138	5.45125	4.86123	4.95464	5.37494	5.26807	5.59451	5.16923	5.14648	5.49698	5.29104	5.00431	5.21377	5.07711	5.25821	5.37653	5.12227	5.14968	5.39145	5.20956	5.30203	5.20524
PPIG	5.36297	5.6619	5.901	5.83	5.74764	5.7943	5.98207	5.63676	5.33022	5.189	5.80165	6.10421	5.41587	6.03872	6.14291	5.9881	5.36066	5.25411	5.42799	5.64815	5.36242	5.94398	5.72613	5.77871	5.69184	5.21027	5.46498	5.34443	5.31837	6.05395	5.88909	6.27205	6.16449	5.65206	5.43051	5.44909	5.8358	6.04223	5.76456	5.83655	5.83961	5.32585	5.16787	6.15099	5.44321	5.22544	5.17101	5.87252	6.14386
PPIL2	5.02829	5.04835	5.01023	4.97637	5.05761	5.05094	5.02976	5.09694	5.0692	5.13043	5.08716	4.92125	5.11438	5.10441	4.93522	4.91825	5.16667	4.91317	5.23714	5.21869	5.15123	5.02401	4.99499	5.14979	5.1869	5.20414	5.10814	5.25651	5.20089	5.05552	5.07598	5.19771	4.96644	5.1353	5.1206	5.01538	5.10383	5.05538	5.04909	5.21431	5.0622	4.99757	5.05757	5.09668	5.02011	4.9143	5.16839	5.11663	5.09146
PPIL3	5.83434	5.58162	5.84022	5.39235	5.61158	5.66298	5.8855	5.77488	5.66931	5.86401	5.73313	5.92185	5.57455	5.47412	5.78188	5.90264	5.85232	5.85605	5.55514	5.62393	5.7492	5.71375	5.67977	5.83887	5.43073	5.51845	5.59738	5.59671	6.0485	5.81932	5.53502	5.7072	5.31009	5.77615	5.76441	5.534	5.71334	5.71659	5.66225	5.68339	5.97939	5.65304	5.40208	5.84581	5.92198	5.59049	5.49851	5.48512	5.8014
PPM1G	6.37224	6.39029	6.23219	6.28136	6.06013	6.18044	6.11925	6.28738	6.23833	6.33549	6.51768	6.38776	6.08014	6.14255	6.43849	6.17241	6.20035	6.20493	6.24679	6.40383	6.45301	6.14464	6.07863	5.98806	6.16969	6.4656	6.35484	6.4403	6.64165	6.24417	6.15978	6.01321	6.29855	6.49311	6.13782	6.05198	6.47583	6.27558	6.13505	6.2684	6.23869	6.2095	6.43913	6.37994	6.10226	6.05498	6.3146	6.41628	6.42449
PPM1M	7.15349	7.18984	6.95201	6.8845	6.87061	7.06412	7.12698	6.96633	7.0577	7.33932	7.51223	6.96058	7.49597	7.21082	7.08941	7.17614	7.12216	7.16529	7.18202	7.32537	7.2464	7.09245	7.12405	6.91942	7.12238	7.88128	7.50928	7.29639	7.63073	7.31439	7.04801	7.19404	7.28653	6.92404	7.373	7.35706	6.98036	7.16842	7.37508	7.01078	7.09435	7.06921	7.30883	7.28153	7.46297	7.05208	7.34495	7.37659	6.8048
PPP1R10	5.55211	6.09762	5.80542	5.78819	5.7358	5.96645	5.78226	5.91402	5.74303	5.79517	5.91305	5.59522	4.91134	5.64995	6.0729	5.85778	5.88604	5.64231	6.15236	6.07921	5.93259	5.96097	5.60605	5.73068	5.96464	5.93786	6.12858	6.03604	5.8816	5.67065	5.4424	5.77722	5.87977	5.79002	5.51387	5.48927	5.98831	6.23563	5.89348	5.88811	5.66514	6.16878	5.9201	5.49303	5.37011	6.21187	6.11913	6.06051	5.90226
PPP1R12A	5.82774	5.99648	6.13847	5.96574	6.10223	6.10108	6.24376	5.94278	5.66621	5.57273	5.99373	6.17581	5.51262	6.11267	6.25876	6.24544	5.52165	5.61815	5.62374	6.04474	5.67198	6.10945	6.00102	6.00569	6.01638	5.46315	5.52994	5.54991	5.5891	6.07891	6.01784	6.02912	6.14933	5.98587	5.73127	5.64759	6.11571	6.1233	5.83863	5.96739	5.64931	5.7198	5.70879	5.82429	6.35642	5.85412	5.6906	5.62622	5.81752
PPP1R16B	6.41489	6.18062	6.06767	6.5715	6.22952	6.31067	6.27647	5.90346	6.05172	6.04481	5.99279	5.94241	6.3741	6.30314	6.27866	6.16447	5.69517	5.84433	6.05747	5.95554	6.08887	6.05573	6.22803	5.8784	5.84441	5.84785	5.95857	5.72143	5.78168	5.84153	5.9782	5.75684	5.64197	6.02717	6.02817	6.1242	6.04857	5.78368	6.22489	6.11325	6.19049	6.04951	6.23515	6.2009	6.04936	6.0473	6.15149	6.03285	5.99274
PPP1R3D	6.00531	6.11717	5.81705	5.71403	5.73771	5.61959	5.72895	6.005	6.15931	6.26219	5.6354	5.59443	5.22947	5.46716	5.52544	5.31713	5.75403	5.85839	5.9801	5.87526	5.98466	6.00823	5.41055	5.83002	5.74782	5.82722	5.7472	5.74385	5.89812	5.79227	5.12355	5.75464	5.85492	5.64315	5.62727	5.70769	5.85036	5.79683	5.95739	5.8784	5.56025	5.73651	5.61685	5.35131	6.12585	6.28755	5.90654	5.25256	5.63329
PPP1R3F	5.16546	5.3037	5.31074	5.13905	5.20818	5.37723	5.27071	5.2829	5.34813	5.37492	5.42483	5.18025	5.22451	5.08898	5.2007	5.30637	5.1006	5.34755	5.27904	5.08741	5.44885	5.11292	5.17164	5.16318	5.17818	5.32697	5.38204	5.26984	5.33395	5.18799	5.29777	4.85647	5.03925	5.2018	5.07902	5.29137	5.27141	5.17839	5.39127	5.21804	5.47216	5.31215	5.44412	5.27413	5.05295	5.49207	5.31624	5.30328	5.0689
PPP2R2B	5.64091	5.49818	5.6673	5.47025	5.47617	5.60352	5.42376	5.49269	5.69591	5.6834	5.44083	5.60334	5.56561	5.34301	5.52346	5.37529	5.31413	5.39293	5.72925	5.75769	5.48483	5.72858	5.56729	5.43059	5.36008	5.47391	5.61313	5.76805	5.49306	5.68017	5.60772	5.24503	5.37077	5.4449	5.68384	5.64075	5.64818	5.3479	5.40639	5.63159	5.64741	5.61693	5.4833	5.66422	5.36889	5.78834	5.45812	5.38488	5.46639
PPP2R5A	6.6521	6.50022	6.78029	6.7238	6.71283	6.63881	6.62857	6.76897	6.72664	7.12156	6.98491	6.87204	7.07053	6.47579	6.74027	6.67386	7.10974	6.90479	6.62517	6.65529	6.68088	6.66917	6.82564	6.86704	6.59654	7.06638	6.87702	7.11954	7.20138	6.91761	7.10462	7.03102	6.88394	6.80469	6.93023	6.83638	6.64545	6.81045	6.93324	7.2872	7.02573	6.64349	6.28488	6.85264	6.98705	6.85571	6.82904	6.71944	6.83289
PPP2R5E	6.71472	6.93607	7.07111	7.14355	6.98442	6.88703	7.26067	6.85997	6.67805	6.71982	7.11176	7.3143	6.44645	7.06505	7.22929	7.29962	6.81478	6.78965	6.66839	6.92821	6.5975	7.14298	6.94213	6.9097	6.9968	6.72194	6.65101	6.60145	6.7857	7.20019	7.00156	7.17987	7.35909	6.98028	6.75471	6.8393	7.03832	7.05491	6.9727	7.01121	7.12642	6.89664	6.91244	7.48543	7.34169	6.77671	6.78117	7.12392	7.10805
PPP3R1	6.21115	6.67331	6.62294	6.15721	6.08055	6.10672	6.07041	6.02499	6.11239	6.1449	6.93178	7.1209	5.60541	6.05907	6.68966	6.30922	6.13804	5.59804	6.19941	6.25395	6.14763	6.46654	6.13648	6.38058	6.44896	6.03211	6.05596	5.89975	6.17485	6.82515	5.85556	5.97136	6.45439	6.548	6.0547	6.02929	6.53005	6.2859	6.0344	5.90636	6.03853	6.06768	6.51076	5.79893	6.18505	7.32525	6.40156	6.02903	6.1303
PPP4R1	6.94332	6.77161	7.08251	6.58906	6.6013	6.66735	6.63295	6.69443	6.74125	7.05661	6.95242	7.03537	6.88449	6.95335	6.70935	6.789	6.92078	7.06282	6.77068	7.10752	6.91894	6.72867	6.94151	6.74764	6.66859	7.15103	7.01219	7.15705	7.25922	6.66265	7.2474	7.14625	7.22238	7.09152	6.82788	6.69063	7.05952	6.92802	6.83344	7.11807	6.70402	6.90821	6.69114	6.23267	6.95413	7.18074	6.8913	6.46572	6.99864
PQLC3	7.0018	6.8093	6.65167	6.61657	6.84864	6.67738	7.0713	7.23007	6.91815	7.13409	6.8539	6.28685	7.31081	7.02387	6.89627	6.7684	7.03682	7.03221	6.76397	7.18865	7.06563	6.95255	7.07448	6.75675	6.75478	6.93263	6.79477	7.04449	7.11478	6.95044	6.74309	6.70864	6.71349	6.71933	7.00731	7.24256	6.63409	6.72539	7.08791	7.0071	6.87725	7.09886	6.68383	7.41274	7.09467	6.95963	6.53152	6.396	6.99687
PRAM1	6.57507	6.47292	6.24118	6.41216	6.16353	6.37413	6.4065	6.38169	6.45855	6.66216	6.8857	6.40673	6.72898	5.78358	5.67886	6.11989	6.55339	6.70094	6.51132	6.89925	6.45922	6.50755	6.40392	6.40746	6.59186	7.36954	6.52953	6.90742	6.6381	6.70983	5.89702	6.78925	6.36568	6.26808	6.37875	6.68828	6.46847	6.70234	6.42357	6.2562	6.10192	6.35205	6.95502	6.18512	6.04524	6.59184	6.96727	6.56927	6.17237
PRCP	7.5665	7.32661	7.21321	7.33381	7.28081	7.27298	7.22375	7.4752	7.5495	7.45332	7.27293	6.98344	7.43563	7.20636	7.24887	7.1776	7.82017	7.57977	7.55078	7.37394	7.5316	7.40922	7.34154	7.35801	7.25019	7.54458	7.69487	7.54585	7.66565	7.34912	7.28583	7.21138	7.3764	7.31613	7.58523	7.4938	7.2421	7.24057	7.4563	7.20073	7.2862	7.17895	7.58566	7.20073	7.48863	7.96076	7.32307	7.03538	7.44212
PRDM1	5.82002	5.78107	5.73827	5.91806	5.95008	5.96452	5.86548	5.86915	5.7713	5.48613	5.3268	5.52298	5.57901	5.63821	5.71901	5.70685	5.56744	5.51392	5.74416	5.56803	5.73756	5.82846	5.73348	5.9431	5.82089	5.25801	5.4001	5.05881	5.26076	5.66976	5.41824	5.30503	5.29674	5.83434	5.84361	5.92829	5.41667	5.22466	5.55061	5.50709	5.78353	5.78773	5.54071	5.79937	5.64369	5.54	5.70776	5.66944	5.657
PRDM2	5.01745	5.19632	5.2026	5.22562	5.25168	5.2437	5.20543	5.20914	5.17251	5.0521	5.20812	5.20371	5.16634	5.20243	5.1199	5.25839	5.06967	5.18043	5.07725	5.09926	5.05941	5.19952	5.10283	5.05546	5.11892	5.02302	5.19309	4.92636	5.04829	5.08404	5.11773	4.92095	5.16443	5.01755	5.01232	5.10735	5.22419	5.25319	5.15443	5.19116	5.13331	5.20115	5.23471	5.04761	5.03695	5.17888	5.16248	5.20977	5.07232
PRDM4	6.31206	6.10229	6.31934	6.23122	6.23819	6.02498	6.36041	6.49417	6.27952	6.05974	5.90212	6.06185	6.18947	6.28117	5.90359	6.21	6.46913	6.15334	6.04041	6.31848	6.06745	6.28256	6.34273	6.36869	6.26127	6.09866	6.14394	6.08657	6.01945	6.04553	6.19311	6.21966	6.21413	6.34925	6.0531	6.16739	6.38158	6.06008	6.12733	6.39369	6.37745	5.98473	6.07202	6.16927	6.48701	6.40911	6.28032	6.10112	6.1403
PRDX3	6.90759	6.4349	6.77171	6.45148	6.93337	6.73517	6.55936	6.84516	6.75238	7.00878	6.66731	6.84241	7.23563	6.87442	6.7197	6.90058	6.79637	6.45614	6.514	6.57205	6.60804	6.71474	6.49072	6.28682	6.49596	6.59118	6.40554	6.81534	6.79571	6.90738	6.96188	6.79061	6.86319	7.0131	6.54531	6.49387	6.94276	6.68398	6.64274	6.86905	6.64306	6.62305	6.67807	6.84295	6.89404	6.65856	6.55668	5.93152	6.79355
[truncated: 601 more rows]
[truncated: 100 more columns]
