# Supplementary material for: Multiomics Identifies Potential Biomarkers in Ankylosing Spondylitis Bone Formation
Source: Hum Mutat. 2025 Aug 8;2025:8771129. doi: 10.1155/humu/8771129 (PMC12356670; doi:10.1155/humu/8771129)
Supplement: Supporting Information 2 — File S2: The instrumental variables for 1366 cis-eQTLs matched to the DEGs based on the eQTLGen Consortium. [file 8771129.f2.zip]

Archive with 1 entries (1 files):
- 8771129.f2.csv
