# Supplementary material for: Multiomics Identifies Potential Biomarkers in Ankylosing Spondylitis Bone Formation
Source: Hum Mutat. 2025 Aug 8;2025:8771129. doi: 10.1155/humu/8771129 (PMC12356670; doi:10.1155/humu/8771129)
Supplement: Supporting Information 2 — File S2: The instrumental variables for 1366 cis-eQTLs matched to the DEGs based on the eQTLGen Consortium. [file 8771129.f2.zip › 8771129.f2.csv]

SNP	Chr	BP	A1	A2	Freq	Probe	Probe_Chr	Probe_bp	Gene	Orientation	b	SE	P
rs1038390	6	143827102	C	T	0.209365	ENSG00000001036	6	143824720	FUCA2	31684	-0.104889	0.0097522	5.59E-27
rs2272924	6	143772311	T	C	0.220865	ENSG00000001036	6	143824720	FUCA2	31684	-0.168949	0.009535	3.00E-70
rs17072608	6	143756326	A	C	0.0361228	ENSG00000001036	6	143824720	FUCA2	31684	-0.77216	0.0512226	2.38E-51
rs142723127	6	143884298	C	A	0.0258336	ENSG00000001036	6	143824720	FUCA2	31684	-0.651731	0.0764225	1.49E-17
rs141396037	6	143755616	C	G	0.0360275	ENSG00000001036	6	143824720	FUCA2	31684	-0.774921	0.0512826	1.37E-51
rs9373393	6	143799393	G	C	0.235468	ENSG00000001036	6	143824720	FUCA2	31684	-0.1626	0.00934085	7.25E-68
rs6930325	6	143801286	T	A	0.235081	ENSG00000001036	6	143824720	FUCA2	31684	-0.162801	0.00934627	5.94E-68
rs6935618	6	143774199	G	A	0.229656	ENSG00000001036	6	143824720	FUCA2	31684	-0.165054	0.00942194	1.04E-68
rs161067	6	143794041	G	A	0.411018	ENSG00000001036	6	143824720	FUCA2	31684	0.098025	0.00807494	6.53E-34
rs12196227	6	143750763	T	G	0.196007	ENSG00000001036	6	143824720	FUCA2	31684	-0.149038	0.00999624	2.86E-50
rs9399442	6	143777376	A	G	0.229882	ENSG00000001036	6	143824720	FUCA2	31684	-0.165263	0.00941865	6.34E-69
rs6921520	6	143745154	C	T	0.287854	ENSG00000001036	6	143824720	FUCA2	31684	0.134237	0.00874705	3.73E-53
rs3804538	6	143778954	T	C	0.215904	ENSG00000001036	6	143824720	FUCA2	31684	-0.143056	0.00962745	6.06E-50
rs4896657	6	143758597	C	T	0.0335494	ENSG00000001036	6	143824720	FUCA2	31684	-0.792182	0.0531024	2.52E-50
rs148553006	6	143769347	C	T	0.0286304	ENSG00000001036	6	143824720	FUCA2	31684	-0.293302	0.0353691	1.11E-16
rs9484746	6	143750414	C	T	0.289216	ENSG00000001036	6	143824720	FUCA2	31684	0.134396	0.00955315	5.96E-45
rs1978529	6	143774957	A	G	0.216284	ENSG00000001036	6	143824720	FUCA2	31684	-0.143203	0.00963891	6.29E-50
rs1338533	6	143804058	G	T	0.234826	ENSG00000001036	6	143824720	FUCA2	31684	-0.163072	0.00934982	4.02E-68
rs909842	6	143728365	A	C	0.391916	ENSG00000001036	6	143824720	FUCA2	31684	-0.0995552	0.00812324	1.57E-34
rs144790585	6	143768946	C	T	0.0335494	ENSG00000001036	6	143824720	FUCA2	31684	-0.802585	0.0530726	1.15E-51
rs2473454	6	143738833	G	C	0.285957	ENSG00000001036	6	143824720	FUCA2	31684	0.133812	0.00878121	1.97E-52
rs161058	6	143806276	G	A	0.361223	ENSG00000001036	6	143824720	FUCA2	31684	-0.141381	0.00828765	2.99E-65
rs1424922	6	143775249	G	A	0.229826	ENSG00000001036	6	143824720	FUCA2	31684	-0.165038	0.00941954	9.94E-69
rs11753058	6	143614914	T	C	0.171096	ENSG00000001036	6	143824720	FUCA2	31684	-0.0680464	0.0105685	1.21E-10
rs9399443	6	143789580	T	A	0.222333	ENSG00000001036	6	143824720	FUCA2	31684	-0.141804	0.00954355	6.12E-50
rs170343	6	143817868	A	T	0.346941	ENSG00000001036	6	143824720	FUCA2	31684	-0.12006	0.00833886	5.36E-47
rs4896632	6	143614151	T	C	0.167378	ENSG00000001036	6	143824720	FUCA2	31684	-0.0652243	0.0106607	9.46E-10
rs149313612	6	143801179	C	T	0.0342165	ENSG00000001036	6	143824720	FUCA2	31684	-0.797898	0.0525624	4.80E-52
rs7755370	6	143758593	T	C	0.289831	ENSG00000001036	6	143824720	FUCA2	31684	0.134516	0.00874511	2.17E-53
rs11155297	6	143825104	T	G	0.25473	ENSG00000001036	6	143824720	FUCA2	31684	0.14347	0.00915989	2.72E-55
rs9496623	6	143751625	G	A	0.282239	ENSG00000001036	6	143824720	FUCA2	31684	0.130842	0.00887243	3.22E-49
rs10782288	6	143789829	A	G	0.234693	ENSG00000001036	6	143824720	FUCA2	31684	-0.163388	0.00935143	2.34E-68
rs4895615	6	143798148	G	A	0.235053	ENSG00000001036	6	143824720	FUCA2	31684	-0.163099	0.00934634	3.41E-68
rs9496644	6	143814807	G	A	0.290047	ENSG00000001036	6	143824720	FUCA2	31684	0.126013	0.008747	4.72E-47
rs22908	6	143792675	C	T	0.410801	ENSG00000001036	6	143824720	FUCA2	31684	0.0967239	0.0080614	3.62E-33
rs144115324	6	143752861	G	T	0.0360275	ENSG00000001036	6	143824720	FUCA2	31684	-0.770851	0.0512943	4.81E-51
rs9496621	6	143750509	T	A	0.289117	ENSG00000001036	6	143824720	FUCA2	31684	0.129229	0.00882534	1.49E-48
rs17072606	6	143756090	G	A	0.289254	ENSG00000001036	6	143824720	FUCA2	31684	0.134612	0.00875002	2.09E-53
rs36023802	6	143816092	A	G	0.39253	ENSG00000001036	6	143824720	FUCA2	31684	0.124479	0.00865793	7.17E-47
rs2496597	6	143742549	C	T	0.289179	ENSG00000001036	6	143824720	FUCA2	31684	0.134951	0.00875065	1.17E-53
rs10809	6	143810909	G	A	0.209065	ENSG00000001036	6	143824720	FUCA2	31684	-0.137799	0.00974452	2.12E-45
rs1065355	6	143749295	T	G	0.197215	ENSG00000001036	6	143824720	FUCA2	31684	-0.150385	0.00995429	1.44E-51
rs2496596	6	143742264	G	A	0.287985	ENSG00000001036	6	143824720	FUCA2	31684	0.133712	0.0087461	9.16E-53
rs6935346	6	143801674	G	A	0.234975	ENSG00000001036	6	143824720	FUCA2	31684	-0.163691	0.00934768	1.17E-68
rs7741976	6	143809202	G	A	0.220803	ENSG00000001036	6	143824720	FUCA2	31684	-0.139277	0.00956887	5.41E-48
rs2473453	6	143738570	G	C	0.262858	ENSG00000001036	6	143824720	FUCA2	31684	0.136145	0.00912368	2.36E-50
rs9403494	6	143798448	C	G	0.222182	ENSG00000001036	6	143824720	FUCA2	31684	-0.14064	0.00954655	4.02E-49
rs9321914	6	143789686	A	G	0.234563	ENSG00000001036	6	143824720	FUCA2	31684	-0.163332	0.00933602	1.57E-68
rs17072588	6	143740021	A	T	0.0395098	ENSG00000001036	6	143824720	FUCA2	31684	-0.745368	0.0516368	3.13E-47
rs4895616	6	143834640	C	T	0.0313531	ENSG00000001036	6	143824720	FUCA2	31684	-0.643631	0.0575369	4.75E-29
rs12664852	6	143809939	A	G	0.0328822	ENSG00000001036	6	143824720	FUCA2	31684	-0.801239	0.0536161	1.70E-50
rs3804544	6	143809013	T	G	0.209848	ENSG00000001036	6	143824720	FUCA2	31684	-0.13826	0.00974859	1.17E-45
rs1338532	6	143818240	A	G	0.0354955	ENSG00000001036	6	143824720	FUCA2	31684	-0.780921	0.0543764	9.04E-47
rs9484745	6	143750280	A	C	0.289292	ENSG00000001036	6	143824720	FUCA2	31684	0.134577	0.00874981	2.21E-53
rs9496636	6	143762245	A	C	0.287876	ENSG00000001036	6	143824720	FUCA2	31684	0.133384	0.00876313	2.57E-52
rs6924268	6	143786357	C	T	0.21837	ENSG00000001036	6	143824720	FUCA2	31684	-0.175614	0.00958814	6.19E-75
rs9403496	6	143813668	A	T	0.21919	ENSG00000001036	6	143824720	FUCA2	31684	-0.138748	0.00959434	2.12E-47
rs7744361	6	143763845	G	A	0.288117	ENSG00000001036	6	143824720	FUCA2	31684	0.133318	0.00874504	1.78E-52
rs3804539	6	143779016	C	T	0.216506	ENSG00000001036	6	143824720	FUCA2	31684	-0.142601	0.00961791	9.86E-50
rs9496643	6	143789040	A	G	0.288141	ENSG00000001036	6	143824720	FUCA2	31684	0.134857	0.00876012	1.78E-53
rs11752523	6	143614500	T	C	0.149417	ENSG00000001036	6	143824720	FUCA2	31684	-0.0618018	0.0111652	3.11E-08
rs9376749	6	143727457	T	G	0.280413	ENSG00000001036	6	143824720	FUCA2	31684	-0.0768044	0.00883845	3.63E-18
rs2496595	6	143741498	T	C	0.287982	ENSG00000001036	6	143824720	FUCA2	31684	0.134337	0.00876196	4.69E-53
rs9321913	6	143760155	C	T	0.216389	ENSG00000001036	6	143824720	FUCA2	31684	-0.139013	0.00963906	3.77E-47
rs6926733	6	143777733	G	A	0.229844	ENSG00000001036	6	143824720	FUCA2	31684	-0.165017	0.00941922	1.02E-68
rs2143137	6	143820009	A	G	0.218597	ENSG00000001036	6	143824720	FUCA2	31684	-0.13658	0.00960467	6.87E-46
rs4896662	6	143797752	C	T	0.0342287	ENSG00000001036	6	143824720	FUCA2	31684	-0.790063	0.0520086	4.06E-52
rs4896660	6	143788894	A	G	0.219955	ENSG00000001036	6	143824720	FUCA2	31684	-0.170484	0.0095658	4.75E-71
rs2496587	6	143732342	C	T	0.282413	ENSG00000001036	6	143824720	FUCA2	31684	0.133963	0.00881501	3.69E-52
rs12208160	6	143838372	T	C	0.397675	ENSG00000001036	6	143824720	FUCA2	31684	0.0504859	0.00828616	1.11E-09
rs4896655	6	143743362	G	A	0.0395098	ENSG00000001036	6	143824720	FUCA2	31684	-0.750707	0.0516205	6.49E-48
rs12215708	6	143768106	C	T	0.288192	ENSG00000001036	6	143824720	FUCA2	31684	0.133353	0.0087608	2.54E-52
rs2294506	6	143805339	G	A	0.234544	ENSG00000001036	6	143824720	FUCA2	31684	-0.163232	0.0093367	1.94E-68
rs1012614	6	143724552	T	G	0.271234	ENSG00000001036	6	143824720	FUCA2	31684	0.0655459	0.00921184	1.12E-12
rs79023635	6	143827600	A	G	0.0328544	ENSG00000001036	6	143824720	FUCA2	31684	-0.671268	0.0568283	3.38E-32
rs2496594	6	143741334	C	A	0.287929	ENSG00000001036	6	143824720	FUCA2	31684	0.133763	0.00874659	8.49E-53
rs9390089	6	143727174	G	A	0.235945	ENSG00000001036	6	143824720	FUCA2	31684	-0.115168	0.00935793	8.31E-35
rs9390076	6	143619518	A	G	0.162929	ENSG00000001036	6	143824720	FUCA2	31684	-0.0669681	0.0107773	5.17E-10
rs181933357	6	143774712	T	C	0.0372484	ENSG00000001036	6	143824720	FUCA2	31684	-0.650013	0.063728	1.99E-24
rs2496586	6	143730076	C	T	0.281618	ENSG00000001036	6	143824720	FUCA2	31684	0.132756	0.00886969	1.20E-50
rs4896634	6	143615502	A	C	0.167566	ENSG00000001036	6	143824720	FUCA2	31684	-0.0647851	0.0106561	1.20E-09
rs11753048	6	143614740	A	G	0.167321	ENSG00000001036	6	143824720	FUCA2	31684	-0.0650616	0.0106623	1.05E-09
rs2496591	6	143737143	C	T	0.287445	ENSG00000001036	6	143824720	FUCA2	31684	0.133877	0.00876712	1.20E-52
rs926451	6	143727723	G	A	0.104931	ENSG00000001036	6	143824720	FUCA2	31684	-0.0745599	0.0129638	8.85E-09
rs6921706	6	143745268	C	T	0.288117	ENSG00000001036	6	143824720	FUCA2	31684	0.133676	0.00874486	9.45E-53
rs9496639	6	143768508	T	C	0.287979	ENSG00000001036	6	143824720	FUCA2	31684	0.133227	0.00876322	3.38E-52
rs11752486	6	143614359	T	C	0.149587	ENSG00000001036	6	143824720	FUCA2	31684	-0.0616859	0.0111596	3.25E-08
rs9496620	6	143750321	G	C	0.289235	ENSG00000001036	6	143824720	FUCA2	31684	0.134569	0.00875027	2.27E-53
rs9496617	6	143746707	G	C	0.289776	ENSG00000001036	6	143824720	FUCA2	31684	0.131997	0.00873122	1.24E-51
rs2294505	6	143800527	A	G	0.22188	ENSG00000001036	6	143824720	FUCA2	31684	-0.140603	0.00955118	4.73E-49
rs9484752	6	143768657	C	T	0.287033	ENSG00000001036	6	143824720	FUCA2	31684	0.132005	0.00875619	2.34E-51
rs2496592	6	143738569	G	A	0.261797	ENSG00000001036	6	143824720	FUCA2	31684	0.135195	0.00911955	1.01E-49
rs2432872	6	143734156	A	G	0.282403	ENSG00000001036	6	143824720	FUCA2	31684	0.134988	0.00881453	6.15E-53
rs9496561	6	143615231	C	T	0.167547	ENSG00000001036	6	143824720	FUCA2	31684	-0.0647731	0.0106566	1.22E-09
rs118191376	6	143804919	G	T	0.03374	ENSG00000001036	6	143824720	FUCA2	31684	-0.801576	0.0529247	8.10E-52
rs11755477	6	143614813	C	T	0.168364	ENSG00000001036	6	143824720	FUCA2	31684	-0.0651547	0.0106167	8.41E-10
rs4896636	6	143615775	C	T	0.167547	ENSG00000001036	6	143824720	FUCA2	31684	-0.0648189	0.0106568	1.18E-09
rs192224767	6	143814526	T	A	0.0375637	ENSG00000001036	6	143824720	FUCA2	31684	-0.75995	0.0596311	3.36E-37
rs62429065	6	143726847	C	A	0.210691	ENSG00000001036	6	143824720	FUCA2	31684	-0.121176	0.00974207	1.62E-35
rs10782289	6	143789861	T	C	0.222391	ENSG00000001036	6	143824720	FUCA2	31684	-0.128014	0.0101726	2.58E-36
rs143030471	6	143789959	A	G	0.0417898	ENSG00000001036	6	143824720	FUCA2	31684	-0.626898	0.0505213	2.35E-35
rs76301100	6	144256765	G	A	0.0318414	ENSG00000001036	6	143824720	FUCA2	31684	-0.529212	0.0691944	2.04E-14
rs6915676	6	143746186	C	A	0.288222	ENSG00000001036	6	143824720	FUCA2	31684	0.133617	0.00874419	1.03E-52
rs3762000	6	143792078	G	C	0.234629	ENSG00000001036	6	143824720	FUCA2	31684	-0.162848	0.00933547	3.82E-68
rs161056	6	143807658	G	C	0.359545	ENSG00000001036	6	143824720	FUCA2	31684	-0.139295	0.00831256	5.02E-63
rs509185	6	143822852	C	T	0.34708	ENSG00000001036	6	143824720	FUCA2	31684	-0.118875	0.00833882	4.14E-46
rs11754096	6	143612606	G	T	0.156076	ENSG00000001036	6	143824720	FUCA2	31684	-0.063205	0.0109491	7.81E-09
rs9386030	6	143642820	A	G	0.161225	ENSG00000001036	6	143824720	FUCA2	31684	-0.0621218	0.0108238	9.50E-09
rs9376750	6	143751125	A	C	0.216041	ENSG00000001036	6	143824720	FUCA2	31684	-0.164749	0.0100845	5.40E-60
rs9390094	6	143784703	C	A	0.204178	ENSG00000001036	6	143824720	FUCA2	31684	-0.152587	0.00984152	3.24E-54
rs161064	6	143796333	G	A	0.410857	ENSG00000001036	6	143824720	FUCA2	31684	0.0967171	0.00806124	3.65E-33
rs6937858	6	143644028	A	G	0.146729	ENSG00000001036	6	143824720	FUCA2	31684	-0.0627376	0.0112493	2.45E-08
rs9496635	6	143761597	A	G	0.289257	ENSG00000001036	6	143824720	FUCA2	31684	0.134511	0.00875038	2.52E-53
rs9376748	6	143726697	T	C	0.207618	ENSG00000001036	6	143824720	FUCA2	31684	-0.122507	0.009776	5.03E-36
rs6900671	6	143826558	C	G	0.229413	ENSG00000001036	6	143824720	FUCA2	31684	-0.122844	0.00944721	1.17E-38
rs6915856	6	143746275	G	A	0.2895	ENSG00000001036	6	143824720	FUCA2	31684	0.134313	0.00874801	3.35E-53
rs9496619	6	143748801	G	A	0.288136	ENSG00000001036	6	143824720	FUCA2	31684	0.133783	0.0087447	7.79E-53
rs223233	6	143827327	T	C	0.370259	ENSG00000001036	6	143824720	FUCA2	31684	-0.103482	0.00881716	8.29E-32
rs17072691	6	143817245	C	A	0.0351691	ENSG00000001036	6	143824720	FUCA2	31684	-0.778524	0.0539854	3.82E-47
rs9376753	6	143816123	C	A	0.218378	ENSG00000001036	6	143824720	FUCA2	31684	-0.137023	0.00960796	3.81E-46
rs4896659	6	143788753	C	T	0.218479	ENSG00000001036	6	143824720	FUCA2	31684	-0.175958	0.00956877	1.62E-75
rs9321915	6	143826397	C	T	0.2094	ENSG00000001036	6	143824720	FUCA2	31684	-0.10625	0.00976953	1.51E-27
rs17072619	6	143774311	G	T	0.0358368	ENSG00000001036	6	143824720	FUCA2	31684	-0.79054	0.0513738	1.97E-53
rs111784690	6	143837442	T	C	0.0401314	ENSG00000001036	6	143824720	FUCA2	31684	-0.119761	0.0212237	1.67E-08
rs9496627	6	143751782	A	G	0.288727	ENSG00000001036	6	143824720	FUCA2	31684	0.133329	0.00876724	3.15E-52
rs505481	6	143822448	G	A	0.358166	ENSG00000001036	6	143824720	FUCA2	31684	-0.137446	0.00832059	2.69E-61
rs686064	6	143833486	G	A	0.377788	ENSG00000001036	6	143824720	FUCA2	31684	-0.107035	0.00824338	1.50E-38
rs138013270	6	144344996	A	C	0.0309402	ENSG00000001036	6	143824720	FUCA2	31684	-0.467515	0.0703094	2.94E-11
rs149373033	6	144175511	G	A	0.0327886	ENSG00000001036	6	143824720	FUCA2	31684	-0.361952	0.0574746	3.02E-10
rs9496622	6	143750587	T	A	0.288925	ENSG00000001036	6	143824720	FUCA2	31684	0.135428	0.00875279	5.31E-54
rs4605902	6	143765143	C	T	0.288009	ENSG00000001036	6	143824720	FUCA2	31684	0.133272	0.00876204	3.03E-52
rs12215709	6	143768120	C	T	0.288192	ENSG00000001036	6	143824720	FUCA2	31684	0.133353	0.0087608	2.54E-52
rs2432871	6	143733908	A	T	0.281941	ENSG00000001036	6	143824720	FUCA2	31684	0.135319	0.0088188	3.86E-53
rs2496589	6	143733576	A	C	0.277837	ENSG00000001036	6	143824720	FUCA2	31684	0.131489	0.00886081	8.15E-50
rs4896661	6	143793155	A	G	0.034695	ENSG00000001036	6	143824720	FUCA2	31684	-0.785946	0.0516675	2.96E-52
rs1569589	6	143828325	C	T	0.219493	ENSG00000001036	6	143824720	FUCA2	31684	-0.10528	0.0095854	4.59E-28
rs62427401	6	144040869	A	G	0.0470417	ENSG00000001036	6	143824720	FUCA2	31684	-0.116657	0.020722	1.81E-08
rs9496628	6	143751846	A	G	0.289279	ENSG00000001036	6	143824720	FUCA2	31684	0.133437	0.00876258	2.31E-52
rs13197626	6	143837161	T	G	0.335402	ENSG00000001036	6	143824720	FUCA2	31684	0.0917259	0.00859533	1.38E-26
rs4896637	6	143615785	C	T	0.167547	ENSG00000001036	6	143824720	FUCA2	31684	-0.0649041	0.0106568	1.13E-09
rs1116	6	143814595	C	G	0.359553	ENSG00000001036	6	143824720	FUCA2	31684	-0.138023	0.00831336	6.67E-62
rs9403492	6	143755946	C	T	0.199613	ENSG00000001036	6	143824720	FUCA2	31684	-0.145255	0.00991113	1.24E-48
rs9496630	6	143752193	A	T	0.283639	ENSG00000001036	6	143824720	FUCA2	31684	0.131169	0.00893501	8.61E-49
rs528761	6	143821234	G	A	0.358946	ENSG00000001036	6	143824720	FUCA2	31684	-0.138533	0.00830054	1.56E-62
rs9484744	6	143744264	T	C	0.288042	ENSG00000001036	6	143824720	FUCA2	31684	0.133841	0.00874547	7.19E-53
rs161062	6	143801833	A	G	0.358568	ENSG00000001036	6	143824720	FUCA2	31684	-0.139667	0.00831728	2.77E-63
rs11753012	6	143620491	A	G	0.152959	ENSG00000001036	6	143824720	FUCA2	31684	-0.0635881	0.0110573	8.88E-09
rs967633	6	143620600	C	T	0.16751	ENSG00000001036	6	143824720	FUCA2	31684	-0.0648556	0.0106576	1.16E-09
rs182791391	6	143893896	T	G	0.0249029	ENSG00000001036	6	143824720	FUCA2	31684	-0.667682	0.0843545	2.47E-15
rs117472393	6	143823817	G	A	0.0356011	ENSG00000001036	6	143824720	FUCA2	31684	-0.753805	0.0543761	1.06E-43
rs2432873	6	143737291	G	A	0.289087	ENSG00000001036	6	143824720	FUCA2	31684	0.135077	0.00875158	9.58E-54
rs2496588	6	143733124	A	C	0.280639	ENSG00000001036	6	143824720	FUCA2	31684	0.134557	0.00883176	2.05E-52
rs3789791	6	143823967	C	G	0.218403	ENSG00000001036	6	143824720	FUCA2	31684	-0.134681	0.00960921	1.25E-44
rs223228	6	143815127	C	T	0.359362	ENSG00000001036	6	143824720	FUCA2	31684	-0.138076	0.00831442	6.22E-62
rs1138410	6	143747083	C	G	0.291054	ENSG00000001036	6	143824720	FUCA2	31684	0.131534	0.00872007	2.06E-51
rs9496640	6	143769131	T	A	0.288818	ENSG00000001036	6	143824720	FUCA2	31684	0.133094	0.00875551	3.47E-52
rs9496632	6	143752685	T	A	0.289405	ENSG00000001036	6	143824720	FUCA2	31684	0.134334	0.0087489	3.31E-53
rs9496631	6	143752239	T	C	0.289349	ENSG00000001036	6	143824720	FUCA2	31684	0.134309	0.00874931	3.50E-53
rs9321908	6	143751614	T	C	0.28616	ENSG00000001036	6	143824720	FUCA2	31684	0.125965	0.00935733	2.63E-41
rs186748650	6	143739487	A	C	0.0262842	ENSG00000001036	6	143824720	FUCA2	31684	-0.605562	0.0758831	1.46E-15
rs161072	6	143783133	A	G	0.332698	ENSG00000001036	6	143824720	FUCA2	31684	-0.150259	0.00840913	2.07E-71
rs150563674	6	143791020	T	C	0.0351697	ENSG00000001036	6	143824720	FUCA2	31684	-0.790495	0.0518616	1.85E-52
rs2496585	6	143729447	A	C	0.304022	ENSG00000001036	6	143824720	FUCA2	31684	0.119581	0.00867777	3.35E-43
rs9399451	6	143943872	T	G	0.398136	ENSG00000001036	6	143824720	FUCA2	31684	-0.0477976	0.0086618	3.42E-08
rs9496624	6	143751627	G	T	0.267155	ENSG00000001036	6	143824720	FUCA2	31684	0.124252	0.00976562	4.38E-37
rs9376741	6	143620848	A	G	0.16751	ENSG00000001036	6	143824720	FUCA2	31684	-0.0646001	0.0106576	1.35E-09
rs4896658	6	143785199	T	C	0.0351697	ENSG00000001036	6	143824720	FUCA2	31684	-0.791528	0.0518586	1.34E-52
rs4896635	6	143615530	A	G	0.167547	ENSG00000001036	6	143824720	FUCA2	31684	-0.0646081	0.0106568	1.34E-09
rs9496565	6	143616718	C	A	0.212984	ENSG00000001036	6	143824720	FUCA2	31684	-0.0542389	0.00976362	2.77E-08
rs9321912	6	143753486	C	T	0.288154	ENSG00000001036	6	143824720	FUCA2	31684	0.133399	0.00874471	1.53E-52
rs72988638	6	143765329	T	G	0.287971	ENSG00000001036	6	143824720	FUCA2	31684	0.133244	0.00876234	3.21E-52
rs9321910	6	143752814	G	T	0.288635	ENSG00000001036	6	143824720	FUCA2	31684	0.13318	0.00874053	2.01E-52
rs9390095	6	143820779	C	A	0.358172	ENSG00000001036	6	143824720	FUCA2	31684	-0.138291	0.00831998	4.86E-62
rs223232	6	143826002	C	A	0.373021	ENSG00000001036	6	143824720	FUCA2	31684	-0.11531	0.00822137	1.09E-44
rs148593135	6	144163332	A	G	0.0229263	ENSG00000001036	6	143824720	FUCA2	31684	-0.559395	0.0756839	1.46E-13
rs72996196	6	143620212	G	C	0.149392	ENSG00000001036	6	143824720	FUCA2	31684	-0.0610163	0.0111657	4.64E-08
rs6570561	6	143760045	C	T	0.28933	ENSG00000001036	6	143824720	FUCA2	31684	0.134451	0.00874953	2.74E-53
rs148023904	6	143767200	C	A	0.0359321	ENSG00000001036	6	143824720	FUCA2	31684	-0.785753	0.0513188	6.44E-53
rs9496638	6	143767557	G	A	0.288825	ENSG00000001036	6	143824720	FUCA2	31684	0.101636	0.00881539	9.38E-31
rs142850871	6	143791019	T	G	0.0351697	ENSG00000001036	6	143824720	FUCA2	31684	-0.790495	0.0518616	1.85E-52
rs12662141	6	144408734	C	T	0.0325924	ENSG00000001036	6	143824720	FUCA2	31684	-0.443788	0.0685875	9.77E-11
rs118117549	6	144085244	C	T	0.0227001	ENSG00000001036	6	143824720	FUCA2	31684	-0.60305	0.0939711	1.39E-10
rs9496637	6	143767286	T	G	0.287638	ENSG00000001036	6	143824720	FUCA2	31684	0.133463	0.00877801	3.32E-52
rs4896663	6	143833126	G	A	0.38063	ENSG00000001036	6	143824720	FUCA2	31684	-0.108427	0.00821451	8.84E-40
rs56336947	6	143756245	G	C	0.288713	ENSG00000001036	6	143824720	FUCA2	31684	0.134546	0.00875551	2.73E-53
rs223230	6	143817717	A	G	0.360338	ENSG00000001036	6	143824720	FUCA2	31684	-0.138895	0.00829325	5.86E-63
rs9496646	6	143821047	G	A	0.359028	ENSG00000001036	6	143824720	FUCA2	31684	-0.138937	0.00829983	6.72E-63
rs72988635	6	143762746	T	C	0.29036	ENSG00000001036	6	143824720	FUCA2	31684	0.134115	0.00874057	3.88E-53
rs185105005	6	143777250	A	C	0.0342566	ENSG00000001036	6	143824720	FUCA2	31684	-0.582001	0.0733775	2.16E-15
rs9496625	6	143751633	G	A	0.267108	ENSG00000001036	6	143824720	FUCA2	31684	0.124301	0.00976614	4.14E-37
rs4896633	6	143614385	C	T	0.167396	ENSG00000001036	6	143824720	FUCA2	31684	-0.0651617	0.0106606	9.81E-10
rs9496651	6	143841015	C	T	0.415037	ENSG00000001036	6	143824720	FUCA2	31684	0.0511125	0.00807719	2.48E-10
rs12199192	6	143798320	G	C	0.222258	ENSG00000001036	6	143824720	FUCA2	31684	-0.140183	0.00954547	7.95E-49
rs9390096	6	143824972	G	A	0.222631	ENSG00000001036	6	143824720	FUCA2	31684	-0.127119	0.00952828	1.33E-40
rs147529125	6	143746694	G	A	0.0394042	ENSG00000001036	6	143824720	FUCA2	31684	-0.755272	0.0516757	2.23E-48
rs9496642	6	143778674	A	G	0.289065	ENSG00000001036	6	143824720	FUCA2	31684	0.134219	0.00875192	4.39E-53
rs13197430	6	143837228	G	A	0.335616	ENSG00000001036	6	143824720	FUCA2	31684	0.0868665	0.00871611	2.14E-23
rs3789786	6	143771030	C	G	0.0359321	ENSG00000001036	6	143824720	FUCA2	31684	-0.789529	0.0513081	1.97E-53
rs72992637	6	143824709	A	G	0.0808651	ENSG00000001036	6	143824720	FUCA2	31684	0.105104	0.0161139	6.91E-11
rs3762002	6	143823157	C	T	0.220301	ENSG00000001036	6	143824720	FUCA2	31684	-0.132257	0.00956208	1.65E-43
rs7761741	6	143760271	G	A	0.289367	ENSG00000001036	6	143824720	FUCA2	31684	0.134271	0.00874922	3.73E-53
rs7751011	6	143795383	A	G	0.221387	ENSG00000001036	6	143824720	FUCA2	31684	-0.140151	0.00956064	1.18E-48
rs9496629	6	143752189	A	G	0.285261	ENSG00000001036	6	143824720	FUCA2	31684	0.132293	0.00878862	3.31E-51
rs9484750	6	143754706	T	C	0.289367	ENSG00000001036	6	143824720	FUCA2	31684	0.134409	0.00874909	2.92E-53
rs9484748	6	143751904	G	A	0.283561	ENSG00000001036	6	143824720	FUCA2	31684	0.122939	0.0094554	1.19E-38
rs7740441	6	143756512	G	A	0.287883	ENSG00000001036	6	143824720	FUCA2	31684	0.133661	0.00874719	1.03E-52
rs55865962	6	143756274	A	C	0.286901	ENSG00000001036	6	143824720	FUCA2	31684	0.133318	0.00877278	3.71E-52
rs3789790	6	143823911	G	A	0.220479	ENSG00000001036	6	143824720	FUCA2	31684	-0.131761	0.0095776	4.61E-43
rs4896640	6	143637348	G	A	0.213194	ENSG00000001036	6	143824720	FUCA2	31684	-0.0540069	0.0097598	3.14E-08
rs8161	6	143816859	T	C	0.347608	ENSG00000001036	6	143824720	FUCA2	31684	-0.121295	0.00831929	3.77E-48
rs3762001	6	143823112	A	G	0.218189	ENSG00000001036	6	143824720	FUCA2	31684	-0.133016	0.00965396	3.44E-43
rs9484747	6	143751335	C	T	0.289235	ENSG00000001036	6	143824720	FUCA2	31684	0.134539	0.00875028	2.39E-53
rs3789788	6	143823758	C	A	0.211722	ENSG00000001036	6	143824720	FUCA2	31684	-0.131712	0.00981917	5.02E-41
rs9321906	6	143751177	A	C	0.289216	ENSG00000001036	6	143824720	FUCA2	31684	0.134504	0.00875053	2.56E-53
rs511839	6	143822454	G	C	0.347316	ENSG00000001036	6	143824720	FUCA2	31684	-0.115327	0.00842638	1.22E-42
rs9496616	6	143744037	T	C	0.287685	ENSG00000001036	6	143824720	FUCA2	31684	0.134301	0.00874856	3.48E-53
rs72988621	6	143757878	C	T	0.28933	ENSG00000001036	6	143824720	FUCA2	31684	0.134305	0.00874949	3.54E-53
rs9484749	6	143753228	G	A	0.28823	ENSG00000001036	6	143824720	FUCA2	31684	0.132894	0.00874427	3.66E-52
rs9321907	6	143751179	G	T	0.289235	ENSG00000001036	6	143824720	FUCA2	31684	0.134648	0.00875017	1.97E-53
rs17286742	6	143837723	G	C	0.325114	ENSG00000001036	6	143824720	FUCA2	31684	0.0821907	0.00883848	1.42E-20
rs9496618	6	143748686	T	A	0.289254	ENSG00000001036	6	143824720	FUCA2	31684	0.135111	0.00874978	8.59E-54
rs9496633	6	143753126	G	A	0.286632	ENSG00000001036	6	143824720	FUCA2	31684	0.132057	0.00875929	2.32E-51
rs3789789	6	143823759	A	G	0.209929	ENSG00000001036	6	143824720	FUCA2	31684	-0.13368	0.00986745	8.19E-42
rs9321909	6	143751662	C	T	0.289084	ENSG00000001036	6	143824720	FUCA2	31684	0.134325	0.00875181	3.64E-53
rs6921292	6	143754257	G	A	0.289367	ENSG00000001036	6	143824720	FUCA2	31684	0.134409	0.00874909	2.92E-53
rs9321911	6	143753343	T	C	0.289367	ENSG00000001036	6	143824720	FUCA2	31684	0.134339	0.00874924	3.31E-53
rs9496634	6	143755408	T	G	0.289367	ENSG00000001036	6	143824720	FUCA2	31684	0.1344	0.0087491	2.96E-53
rs2268188	6	41042590	G	T	0.344451	ENSG00000001167	6	41054199	NFYA	31684	0.144285	0.00832056	2.31E-67
rs114774180	6	40926750	T	C	0.0540568	ENSG00000001167	6	41054199	NFYA	31684	0.337511	0.0179977	1.83E-78
rs9381031	6	41044957	T	A	0.345198	ENSG00000001167	6	41054199	NFYA	31684	0.143959	0.00834293	1.02E-66
rs3800342	6	41159532	G	C	0.322978	ENSG00000001167	6	41054199	NFYA	31684	0.146787	0.00845587	1.68E-67
rs6458189	6	40924686	G	C	0.296388	ENSG00000001167	6	41054199	NFYA	31684	-0.049313	0.00871038	1.50E-08
rs12526284	6	41200293	T	C	0.461422	ENSG00000001167	6	41054199	NFYA	31684	0.0751954	0.0080152	6.50E-21
rs6928260	6	41293049	G	T	0.0682985	ENSG00000001167	6	41054199	NFYA	31684	0.141865	0.0157565	2.18E-19
rs11752528	6	41167114	T	G	0.197785	ENSG00000001167	6	41054199	NFYA	31684	-0.0624959	0.0100202	4.46E-10
rs11962870	6	41016321	A	G	0.0996075	ENSG00000001167	6	41054199	NFYA	31684	0.376891	0.0131186	1.63E-181
rs9471494	6	41157344	G	C	0.0384483	ENSG00000001167	6	41054199	NFYA	31684	-0.115217	0.0207966	3.02E-08
rs60196305	6	41217707	A	G	0.10074	ENSG00000001167	6	41054199	NFYA	31684	0.196261	0.0131763	3.55E-50
rs7746902	6	40926958	G	A	0.296291	ENSG00000001167	6	41054199	NFYA	31684	-0.0500525	0.00869511	8.59E-09
rs17644411	6	41205491	A	G	0.0994942	ENSG00000001167	6	41054199	NFYA	31684	0.201106	0.0132476	4.75E-52
rs714051	6	40963113	C	T	0.320606	ENSG00000001167	6	41054199	NFYA	31684	-0.0740419	0.00850157	3.06E-18
rs614159	6	41287426	A	G	0.39307	ENSG00000001167	6	41054199	NFYA	31684	-0.0475512	0.00814345	5.25E-09
rs72856261	6	41069193	G	C	0.0997706	ENSG00000001167	6	41054199	NFYA	31684	0.397664	0.0143791	2.38E-168
rs9296359	6	41205690	A	G	0.341501	ENSG00000001167	6	41054199	NFYA	31684	0.0700594	0.0083679	5.65E-17
rs9381016	6	40946626	A	G	0.32071	ENSG00000001167	6	41054199	NFYA	31684	-0.071079	0.00850207	6.26E-17
rs2272986	6	41037778	T	C	0.348811	ENSG00000001167	6	41054199	NFYA	31684	0.137294	0.0082995	1.82E-61
rs2268187	6	41042993	A	G	0.349268	ENSG00000001167	6	41054199	NFYA	31684	0.138507	0.00831146	2.37E-62
rs9381020	6	40963895	C	T	0.319714	ENSG00000001167	6	41054199	NFYA	31684	-0.073407	0.00852341	7.15E-18
rs9394756	6	41016183	G	A	0.34969	ENSG00000001167	6	41054199	NFYA	31684	0.135698	0.00831085	6.26E-60
rs9369251	6	40969648	A	G	0.293438	ENSG00000001167	6	41054199	NFYA	31684	-0.07023	0.00871556	7.76E-16
rs6923653	6	40947321	C	T	0.320442	ENSG00000001167	6	41054199	NFYA	31684	-0.0706611	0.00851954	1.10E-16
rs4711664	6	41206230	A	G	0.462199	ENSG00000001167	6	41054199	NFYA	31684	0.0461222	0.00797824	7.43E-09
rs62396301	6	41068601	C	A	0.100516	ENSG00000001167	6	41054199	NFYA	31684	0.36309	0.0131465	6.64E-168
rs34346157	6	41166310	A	G	0.394846	ENSG00000001167	6	41054199	NFYA	31684	0.11692	0.0081438	9.63E-47
rs4714431	6	41168337	C	A	0.363373	ENSG00000001167	6	41054199	NFYA	31684	-0.0667509	0.00825084	5.96E-16
rs2235678	6	41020510	T	G	0.344771	ENSG00000001167	6	41054199	NFYA	31684	0.140862	0.00832057	2.73E-64
rs11963920	6	41013922	C	T	0.0378702	ENSG00000001167	6	41054199	NFYA	31684	0.352462	0.0220761	2.21E-57
rs9381021	6	40963928	G	C	0.319676	ENSG00000001167	6	41054199	NFYA	31684	-0.073502	0.00852355	6.50E-18
rs4140578	6	41041829	G	A	0.349249	ENSG00000001167	6	41054199	NFYA	31684	0.137472	0.00831206	1.93E-61
rs2235679	6	41020577	T	G	0.344827	ENSG00000001167	6	41054199	NFYA	31684	0.140735	0.00832021	3.50E-64
rs722442	6	41089681	G	A	0.351385	ENSG00000001167	6	41054199	NFYA	31684	0.134575	0.00828667	2.63E-59
rs112847355	6	41222668	A	G	0.0996905	ENSG00000001167	6	41054199	NFYA	31684	0.199389	0.013237	2.84E-51
rs612399	6	41287803	C	T	0.394152	ENSG00000001167	6	41054199	NFYA	31684	-0.0479209	0.00812467	3.67E-09
rs4714411	6	40941205	G	A	0.320963	ENSG00000001167	6	41054199	NFYA	31684	-0.0708198	0.00849993	7.96E-17
rs113533637	6	41288633	T	A	0.0711859	ENSG00000001167	6	41054199	NFYA	31684	0.143028	0.0154564	2.17E-20
rs6933231	6	41163700	C	T	0.373971	ENSG00000001167	6	41054199	NFYA	31684	0.131332	0.00819176	7.61E-58
rs4587167	6	41197006	G	C	0.343534	ENSG00000001167	6	41054199	NFYA	31684	0.0956337	0.00836427	2.84E-30
rs9471492	6	41153836	A	G	0.0380088	ENSG00000001167	6	41054199	NFYA	31684	-0.115809	0.0209117	3.06E-08
rs866517	6	41288499	G	A	0.394599	ENSG00000001167	6	41054199	NFYA	31684	-0.0473637	0.0081378	5.88E-09
rs6903444	6	41014220	G	A	0.348558	ENSG00000001167	6	41054199	NFYA	31684	0.135253	0.00831733	1.85E-59
rs2268196	6	41021950	G	C	0.345323	ENSG00000001167	6	41054199	NFYA	31684	0.140522	0.00833265	8.28E-64
rs9357348	6	41154232	G	A	0.365968	ENSG00000001167	6	41054199	NFYA	31684	0.127084	0.00823146	8.98E-54
rs7453883	6	41167095	C	G	0.198215	ENSG00000001167	6	41054199	NFYA	31684	-0.0633249	0.0100302	2.73E-10
rs16894463	6	41287482	C	T	0.0732996	ENSG00000001167	6	41054199	NFYA	31684	0.145937	0.0152479	1.06E-21
rs144450835	6	41141798	G	A	0.0167543	ENSG00000001167	6	41054199	NFYA	31684	0.263658	0.0470181	2.05E-08
rs6458194	6	40968781	A	T	0.2939	ENSG00000001167	6	41054199	NFYA	31684	-0.0671763	0.00872827	1.40E-14
rs9369249	6	40963835	T	C	0.293379	ENSG00000001167	6	41054199	NFYA	31684	-0.0691519	0.00873196	2.39E-15
rs113955667	6	41230236	T	G	0.0998264	ENSG00000001167	6	41054199	NFYA	31684	0.198896	0.0132294	4.37E-51
rs4714430	6	41157054	G	T	0.372357	ENSG00000001167	6	41054199	NFYA	31684	0.123679	0.0082036	2.32E-51
rs62397201	6	41015508	A	C	0.0996075	ENSG00000001167	6	41054199	NFYA	31684	0.376658	0.0131188	2.77E-181
rs12211177	6	41060212	G	C	0.136595	ENSG00000001167	6	41054199	NFYA	31684	0.272996	0.0115569	2.29E-123
rs7775972	6	41038116	C	A	0.35278	ENSG00000001167	6	41054199	NFYA	31684	0.136307	0.00829378	1.08E-60
rs7738684	6	41038552	A	G	0.349211	ENSG00000001167	6	41054199	NFYA	31684	0.137168	0.00831243	3.57E-61
rs4140580	6	41041742	T	C	0.344833	ENSG00000001167	6	41054199	NFYA	31684	0.143692	0.00833382	1.29E-66
rs9462674	6	41152747	A	T	0.0400504	ENSG00000001167	6	41054199	NFYA	31684	-0.113624	0.0205201	3.07E-08
rs4140579	6	41041752	A	G	0.344814	ENSG00000001167	6	41054199	NFYA	31684	0.143694	0.00833392	1.29E-66
rs2001459	6	41175612	C	A	0.336948	ENSG00000001167	6	41054199	NFYA	31684	0.0860531	0.00907733	2.54E-21
rs111769408	6	41224698	G	C	0.0999132	ENSG00000001167	6	41054199	NFYA	31684	0.199245	0.0132238	2.66E-51
rs145799064	6	41286058	C	T	0.0174426	ENSG00000001167	6	41054199	NFYA	31684	0.312429	0.0369729	2.91E-17
rs2019392	6	41279161	A	G	0.259198	ENSG00000001167	6	41054199	NFYA	31684	0.0542978	0.0090608	2.07E-09
rs9381019	6	40962620	T	A	0.319958	ENSG00000001167	6	41054199	NFYA	31684	-0.0737349	0.0085221	5.05E-18
rs112713829	6	41296998	A	C	0.0672253	ENSG00000001167	6	41054199	NFYA	31684	0.145807	0.015872	4.06E-20
rs1825409	6	41199973	T	C	0.364585	ENSG00000001167	6	41054199	NFYA	31684	0.0970928	0.00825114	5.76E-32
rs2009573	6	41175838	T	G	0.345984	ENSG00000001167	6	41054199	NFYA	31684	0.0976789	0.00834834	1.27E-31
rs9367097	6	41185458	C	A	0.343624	ENSG00000001167	6	41054199	NFYA	31684	0.0975757	0.00834665	1.43E-31
rs717883	6	41045270	C	T	0.346986	ENSG00000001167	6	41054199	NFYA	31684	0.125461	0.00887463	2.25E-45
rs9394778	6	41215058	A	G	0.43186	ENSG00000001167	6	41054199	NFYA	31684	0.0504854	0.00801534	3.00E-10
rs67151216	6	41069194	G	C	0.0997898	ENSG00000001167	6	41054199	NFYA	31684	0.365055	0.0131882	1.21E-168
rs4460208	6	41186595	C	G	0.447252	ENSG00000001167	6	41054199	NFYA	31684	-0.0560463	0.00799769	2.42E-12
rs13218067	6	41194195	G	T	0.446907	ENSG00000001167	6	41054199	NFYA	31684	-0.0564636	0.00799857	1.67E-12
rs2234239	6	41250179	T	C	0.0548443	ENSG00000001167	6	41054199	NFYA	31684	0.218397	0.0179361	4.15E-34
rs9471449	6	40933638	A	G	0.447124	ENSG00000001167	6	41054199	NFYA	31684	0.0747185	0.00803546	1.42E-20
rs7758362	6	40959382	A	G	0.402589	ENSG00000001167	6	41054199	NFYA	31684	0.087682	0.00808531	2.12E-27
rs10080514	6	40942470	T	C	0.447932	ENSG00000001167	6	41054199	NFYA	31684	0.0731584	0.00799248	5.52E-20
rs62397192	6	40933848	G	A	0.446385	ENSG00000001167	6	41054199	NFYA	31684	0.0752512	0.00802183	6.55E-21
rs3088370	6	41157670	C	T	0.362967	ENSG00000001167	6	41054199	NFYA	31684	0.123994	0.00823275	2.92E-51
rs9369267	6	41209201	C	A	0.346582	ENSG00000001167	6	41054199	NFYA	31684	0.0707477	0.00835373	2.48E-17
rs9462661	6	40947667	T	C	0.320442	ENSG00000001167	6	41054199	NFYA	31684	-0.0708124	0.0085195	9.43E-17
rs12176313	6	41188598	A	T	0.343248	ENSG00000001167	6	41054199	NFYA	31684	0.0981495	0.00836397	8.45E-32
rs9471495	6	41157372	A	C	0.0383719	ENSG00000001167	6	41054199	NFYA	31684	-0.114947	0.0208161	3.35E-08
rs11963598	6	41017567	A	G	0.0999849	ENSG00000001167	6	41054199	NFYA	31684	0.37482	0.0130979	4.15E-180
rs17701319	6	41241403	T	G	0.0655839	ENSG00000001167	6	41054199	NFYA	31684	0.193741	0.0164084	3.57E-32
rs9462680	6	41194922	T	C	0.447114	ENSG00000001167	6	41054199	NFYA	31684	-0.0562311	0.0079985	2.06E-12
rs2395753	6	41167558	T	C	0.197545	ENSG00000001167	6	41054199	NFYA	31684	-0.0642231	0.0100427	1.61E-10
rs145502401	6	41260428	A	G	0.0550305	ENSG00000001167	6	41054199	NFYA	31684	0.220114	0.0179071	1.00E-34
rs6924816	6	41183859	A	C	0.447762	ENSG00000001167	6	41054199	NFYA	31684	-0.0561506	0.00798251	2.00E-12
rs62396303	6	41074571	A	G	0.102552	ENSG00000001167	6	41054199	NFYA	31684	0.380913	0.012942	2.12E-190
rs6918289	6	41101828	T	G	0.102703	ENSG00000001167	6	41054199	NFYA	31684	0.380015	0.0129351	1.03E-189
rs6938568	6	41173220	A	G	0.44376	ENSG00000001167	6	41054199	NFYA	31684	0.0720501	0.00798569	1.84E-19
rs12200090	6	41292516	A	G	0.067214	ENSG00000001167	6	41054199	NFYA	31684	0.145157	0.0158742	6.01E-20
rs57786732	6	41017395	A	G	0.100008	ENSG00000001167	6	41054199	NFYA	31684	0.3749	0.0130967	3.23E-180
rs62396317	6	41095817	G	A	0.136422	ENSG00000001167	6	41054199	NFYA	31684	0.267792	0.0115123	1.09E-119
rs6904730	6	41090020	A	T	0.134015	ENSG00000001167	6	41054199	NFYA	31684	0.275292	0.0116503	1.91E-123
rs2294695	6	41036770	G	A	0.349074	ENSG00000001167	6	41054199	NFYA	31684	0.136594	0.00829835	7.06E-61
rs2031168	6	41282963	C	A	0.193243	ENSG00000001167	6	41054199	NFYA	31684	0.0902312	0.0100482	2.71E-19
rs62396341	6	41106543	G	T	0.106641	ENSG00000001167	6	41054199	NFYA	31684	0.358948	0.0127361	9.32E-175
rs11759347	6	41167097	A	C	0.232942	ENSG00000001167	6	41054199	NFYA	31684	-0.052192	0.00944479	3.28E-08
rs57959942	6	41174160	A	G	0.342864	ENSG00000001167	6	41054199	NFYA	31684	0.0931376	0.00846952	3.96E-28
rs10947933	6	40939342	C	T	0.447969	ENSG00000001167	6	41054199	NFYA	31684	0.0730398	0.00799245	6.33E-20
rs6941068	6	40932746	A	G	0.446723	ENSG00000001167	6	41054199	NFYA	31684	0.0745759	0.0080362	1.69E-20
rs11758423	6	40934894	T	C	0.448101	ENSG00000001167	6	41054199	NFYA	31684	0.0727691	0.00799222	8.63E-20
rs9367089	6	40943508	A	G	0.320524	ENSG00000001167	6	41054199	NFYA	31684	-0.0701052	0.00851908	1.88E-16
rs11753804	6	41206734	T	C	0.346507	ENSG00000001167	6	41054199	NFYA	31684	0.0709264	0.00835391	2.06E-17
rs6906972	6	41203528	T	A	0.351239	ENSG00000001167	6	41054199	NFYA	31684	0.0761489	0.00833887	6.74E-20
rs10080924	6	41059169	A	G	0.136653	ENSG00000001167	6	41054199	NFYA	31684	0.273237	0.0115545	1.25E-123
rs45537633	6	41117824	A	G	0.0983461	ENSG00000001167	6	41054199	NFYA	31684	0.381694	0.0131931	4.82E-184
rs1988384	6	40948329	A	G	0.320466	ENSG00000001167	6	41054199	NFYA	31684	-0.070758	0.00851951	9.95E-17
rs12189627	6	41059458	G	T	0.132344	ENSG00000001167	6	41054199	NFYA	31684	0.286251	0.0117047	4.34E-132
rs695009	6	41289122	A	G	0.393127	ENSG00000001167	6	41054199	NFYA	31684	-0.0467723	0.00814339	9.27E-09
rs62396312	6	41091587	C	G	0.106968	ENSG00000001167	6	41054199	NFYA	31684	0.357748	0.012718	4.31E-174
rs3857580	6	41216334	G	A	0.430821	ENSG00000001167	6	41054199	NFYA	31684	0.0504931	0.0080334	3.27E-10
rs62396334	6	41099527	C	G	0.102733	ENSG00000001167	6	41054199	NFYA	31684	0.380424	0.0129326	3.45E-190
rs6902672	6	41165840	C	T	0.190116	ENSG00000001167	6	41054199	NFYA	31684	-0.0719457	0.0102239	1.96E-12
rs6458198	6	41161474	C	A	0.361887	ENSG00000001167	6	41054199	NFYA	31684	0.120283	0.00825561	4.37E-48
rs9471489	6	41152520	G	A	0.0393892	ENSG00000001167	6	41054199	NFYA	31684	-0.123484	0.0205559	1.89E-09
rs62396308	6	41080381	T	C	0.102612	ENSG00000001167	6	41054199	NFYA	31684	0.381333	0.0129383	6.35E-191
rs2395768	6	41207469	A	G	0.34647	ENSG00000001167	6	41054199	NFYA	31684	0.0709156	0.00835461	2.10E-17
rs9296352	6	41052874	C	A	0.136633	ENSG00000001167	6	41054199	NFYA	31684	0.273172	0.0115553	1.48E-123
rs9471474	6	41058317	T	A	0.137022	ENSG00000001167	6	41054199	NFYA	31684	0.272021	0.0115424	8.37E-123
rs62396304	6	41076392	G	A	0.102552	ENSG00000001167	6	41054199	NFYA	31684	0.38125	0.0129417	9.63E-191
rs6913559	6	41289132	G	C	0.0710161	ENSG00000001167	6	41054199	NFYA	31684	0.143679	0.0154734	1.61E-20
rs62396348	6	41113528	G	T	0.10262	ENSG00000001167	6	41054199	NFYA	31684	0.379887	0.0129406	1.99E-189
rs9349179	6	41172150	G	A	0.46007	ENSG00000001167	6	41054199	NFYA	31684	0.072166	0.00796024	1.24E-19
rs62396316	6	41094128	G	A	0.0786143	ENSG00000001167	6	41054199	NFYA	31684	0.353999	0.0147322	1.38E-127
rs10807251	6	40931819	A	G	0.463062	ENSG00000001167	6	41054199	NFYA	31684	0.0713819	0.00805683	8.02E-19
rs116120792	6	40857054	G	T	0.0149394	ENSG00000001167	6	41054199	NFYA	31684	0.306079	0.0514799	2.75E-09
rs11968243	6	40934579	A	C	0.448324	ENSG00000001167	6	41054199	NFYA	31684	0.072717	0.00799229	9.17E-20
rs62397197	6	40950266	C	T	0.447752	ENSG00000001167	6	41054199	NFYA	31684	0.0742805	0.00799317	1.50E-20
rs10947951	6	41200591	G	T	0.462597	ENSG00000001167	6	41054199	NFYA	31684	0.0481733	0.00797888	1.56E-09
rs139617748	6	41265761	C	G	0.0544292	ENSG00000001167	6	41054199	NFYA	31684	0.228583	0.0183016	8.49E-36
rs9296354	6	41058968	A	G	0.136653	ENSG00000001167	6	41054199	NFYA	31684	0.273095	0.0115546	1.68E-123
rs9381043	6	41172985	T	C	0.443723	ENSG00000001167	6	41054199	NFYA	31684	0.0720593	0.00800019	2.11E-19
rs9349173	6	40954722	T	C	0.321527	ENSG00000001167	6	41054199	NFYA	31684	-0.0742868	0.00849497	2.23E-18
rs62396296	6	41049310	T	C	0.105462	ENSG00000001167	6	41054199	NFYA	31684	0.357016	0.0128005	3.46E-171
rs4714413	6	40943257	C	T	0.336793	ENSG00000001167	6	41054199	NFYA	31684	-0.0706533	0.00841111	4.46E-17
rs9462675	6	41153238	A	G	0.0374366	ENSG00000001167	6	41054199	NFYA	31684	-0.119048	0.0213111	2.32E-08
rs11963337	6	40941771	T	C	0.0266473	ENSG00000001167	6	41054199	NFYA	31684	0.343883	0.0276411	1.57E-35
rs115985878	6	41247791	G	A	0.0555533	ENSG00000001167	6	41054199	NFYA	31684	0.218375	0.0178274	1.69E-34
rs3747742	6	41162518	C	T	0.319647	ENSG00000001167	6	41054199	NFYA	31684	0.153377	0.00847479	3.30E-73
rs62397195	6	40946732	A	G	0.0323961	ENSG00000001167	6	41054199	NFYA	31684	0.298214	0.0227898	3.99E-39
rs6905117	6	41090249	C	T	0.107024	ENSG00000001167	6	41054199	NFYA	31684	0.35695	0.0127157	2.18E-173
rs72856293	6	41107828	C	G	0.106603	ENSG00000001167	6	41054199	NFYA	31684	0.359618	0.0127375	2.31E-175
rs6932226	6	41015088	C	T	0.100042	ENSG00000001167	6	41054199	NFYA	31684	0.374798	0.0130945	3.53E-180
rs62396335	6	41099562	A	T	0.101563	ENSG00000001167	6	41054199	NFYA	31684	0.379631	0.013001	1.93E-187
rs62397204	6	41026891	A	G	0.100645	ENSG00000001167	6	41054199	NFYA	31684	0.378047	0.0130557	2.32E-184
rs9296348	6	40953743	C	A	0.316379	ENSG00000001167	6	41054199	NFYA	31684	-0.0711952	0.00862366	1.51E-16
rs76474117	6	40779272	A	G	0.0657427	ENSG00000001167	6	41054199	NFYA	31684	0.0886264	0.0161374	3.97E-08
rs75585613	6	40779798	A	C	0.0653961	ENSG00000001167	6	41054199	NFYA	31684	0.0882386	0.0161769	4.91E-08
rs62396283	6	41031302	C	T	0.100098	ENSG00000001167	6	41054199	NFYA	31684	0.378356	0.0130879	9.26E-184
rs9471490	6	41153037	A	C	0.0398161	ENSG00000001167	6	41054199	NFYA	31684	-0.112912	0.0205773	4.08E-08
rs2006080	6	41166768	T	C	0.201541	ENSG00000001167	6	41054199	NFYA	31684	-0.0626471	0.00996772	3.28E-10
rs62396332	6	41097769	A	T	0.0958046	ENSG00000001167	6	41054199	NFYA	31684	0.333808	0.0157776	2.38E-99
rs7450161	6	40942096	C	T	0.447969	ENSG00000001167	6	41054199	NFYA	31684	0.0732757	0.00799238	4.81E-20
rs114128304	6	41235712	C	T	0.098339	ENSG00000001167	6	41054199	NFYA	31684	0.200076	0.0133184	5.22E-51
rs1484268	6	41200841	A	G	0.463478	ENSG00000001167	6	41054199	NFYA	31684	0.0475084	0.00797683	2.59E-09
rs62396315	6	41093907	A	G	0.106968	ENSG00000001167	6	41054199	NFYA	31684	0.357671	0.0127181	5.13E-174
rs9367090	6	40954726	T	C	0.320915	ENSG00000001167	6	41054199	NFYA	31684	-0.0738783	0.00851505	4.09E-18
rs62396346	6	41111492	G	A	0.101488	ENSG00000001167	6	41054199	NFYA	31684	0.379884	0.0130062	1.53E-187
rs6920514	6	40932837	T	C	0.337804	ENSG00000001167	6	41054199	NFYA	31684	-0.0701841	0.00843376	8.66E-17
rs2395756	6	40944899	C	A	0.336881	ENSG00000001167	6	41054199	NFYA	31684	-0.070999	0.00841061	3.13E-17
rs10947938	6	40946058	C	G	0.338349	ENSG00000001167	6	41054199	NFYA	31684	-0.0697562	0.00847049	1.79E-16
rs4714412	6	40941480	G	T	0.336774	ENSG00000001167	6	41054199	NFYA	31684	-0.0704646	0.00841128	5.41E-17
rs7743897	6	40951546	G	A	0.337008	ENSG00000001167	6	41054199	NFYA	31684	-0.0718931	0.00841013	1.25E-17
rs6900025	6	41068789	A	C	0.102219	ENSG00000001167	6	41054199	NFYA	31684	0.381654	0.0129779	4.34E-190
rs62396307	6	41077921	T	C	0.101495	ENSG00000001167	6	41054199	NFYA	31684	0.381473	0.0130026	3.39E-189
rs9394764	6	41140984	C	G	0.310414	ENSG00000001167	6	41054199	NFYA	31684	0.159755	0.00855504	8.09E-78
rs6929995	6	41161482	C	A	0.363535	ENSG00000001167	6	41054199	NFYA	31684	0.120412	0.00824728	2.80E-48
rs62396345	6	41111302	A	T	0.101488	ENSG00000001167	6	41054199	NFYA	31684	0.379875	0.0130062	1.57E-187
rs9471479	6	41089783	C	T	0.134053	ENSG00000001167	6	41054199	NFYA	31684	0.274855	0.0116491	4.40E-123
rs62396309	6	41082165	C	G	0.101438	ENSG00000001167	6	41054199	NFYA	31684	0.380221	0.0130071	7.65E-188
rs10080381	6	40940346	C	G	0.333742	ENSG00000001167	6	41054199	NFYA	31684	-0.0725335	0.00843001	7.69E-18
rs4711657	6	41162715	A	G	0.327816	ENSG00000001167	6	41054199	NFYA	31684	0.14797	0.0084373	7.40E-69
rs12664909	6	40960742	T	C	0.172385	ENSG00000001167	6	41054199	NFYA	31684	-0.0573466	0.0105119	4.89E-08
rs10947937	6	40944202	C	T	0.336774	ENSG00000001167	6	41054199	NFYA	31684	-0.0708775	0.00841137	3.56E-17
rs6924867	6	41090170	G	A	0.107005	ENSG00000001167	6	41054199	NFYA	31684	0.357288	0.0127164	1.08E-173
rs9471456	6	40952263	A	G	0.337951	ENSG00000001167	6	41054199	NFYA	31684	-0.0724723	0.00838916	5.68E-18
rs17643398	6	41169679	T	G	0.094489	ENSG00000001167	6	41054199	NFYA	31684	0.227395	0.013802	5.49E-61
rs6922068	6	40929427	G	C	0.29628	ENSG00000001167	6	41054199	NFYA	31684	-0.0507879	0.00875774	6.66E-09
rs2093395	6	41155026	C	G	0.310976	ENSG00000001167	6	41054199	NFYA	31684	0.163225	0.00854831	2.81E-81
rs6913690	6	40933128	C	G	0.446625	ENSG00000001167	6	41054199	NFYA	31684	0.0745955	0.0080364	1.66E-20
rs76209811	6	41068600	G	A	0.100531	ENSG00000001167	6	41054199	NFYA	31684	0.362886	0.0131456	9.64E-168
rs2223592	6	40965206	C	A	0.456402	ENSG00000001167	6	41054199	NFYA	31684	0.0705633	0.00798047	9.40E-19
rs6926467	6	40942755	G	A	0.315869	ENSG00000001167	6	41054199	NFYA	31684	-0.0671031	0.00855297	4.31E-15
rs13204001	6	41205157	G	C	0.346142	ENSG00000001167	6	41054199	NFYA	31684	0.0704239	0.00834091	3.09E-17
rs62396347	6	41113377	A	G	0.102582	ENSG00000001167	6	41054199	NFYA	31684	0.379813	0.0129429	2.74E-189
rs1484267	6	41210570	G	A	0.453963	ENSG00000001167	6	41054199	NFYA	31684	0.0468227	0.00797471	4.32E-09
rs9471454	6	40950969	T	C	0.315588	ENSG00000001167	6	41054199	NFYA	31684	-0.070014	0.00853996	2.44E-16
rs9357350	6	41201294	T	G	0.345978	ENSG00000001167	6	41054199	NFYA	31684	0.0721849	0.00835667	5.72E-18
rs9394776	6	41204049	T	C	0.346135	ENSG00000001167	6	41054199	NFYA	31684	0.0708998	0.0083559	2.16E-17
rs11968153	6	41089310	A	G	0.101551	ENSG00000001167	6	41054199	NFYA	31684	0.379128	0.0130015	6.19E-187
rs9357345	6	41025118	C	G	0.345059	ENSG00000001167	6	41054199	NFYA	31684	0.141409	0.00833375	1.41E-64
rs9357347	6	41150591	C	A	0.310261	ENSG00000001167	6	41054199	NFYA	31684	0.160126	0.00854068	1.99E-78
rs11754308	6	40939379	C	T	0.447292	ENSG00000001167	6	41054199	NFYA	31684	0.0735434	0.00797893	3.05E-20
rs62396342	6	41106855	G	A	0.106641	ENSG00000001167	6	41054199	NFYA	31684	0.359057	0.012736	7.27E-175
rs4711658	6	41162891	C	T	0.373816	ENSG00000001167	6	41054199	NFYA	31684	0.131277	0.00819262	8.72E-58
rs10456501	6	41097197	A	G	0.11024	ENSG00000001167	6	41054199	NFYA	31684	0.222244	0.0140021	9.87E-57
rs13200807	6	41204805	A	G	0.346086	ENSG00000001167	6	41054199	NFYA	31684	0.0702277	0.00834118	3.78E-17
rs113968622	6	41297132	A	G	0.072243	ENSG00000001167	6	41054199	NFYA	31684	0.134734	0.0153557	1.72E-18
rs9381018	6	40954126	G	A	0.323217	ENSG00000001167	6	41054199	NFYA	31684	-0.0739908	0.00849902	3.15E-18
rs9394775	6	41204005	G	C	0.346154	ENSG00000001167	6	41054199	NFYA	31684	0.0710523	0.00835575	1.84E-17
rs6920633	6	41202012	T	C	0.346116	ENSG00000001167	6	41054199	NFYA	31684	0.0716102	0.00835592	1.03E-17
rs62396343	6	41109864	G	A	0.102639	ENSG00000001167	6	41054199	NFYA	31684	0.379869	0.0129396	1.93E-189
rs6938220	6	41032397	T	C	0.10023	ENSG00000001167	6	41054199	NFYA	31684	0.378951	0.0130795	1.44E-184
rs11964892	6	41079634	A	G	0.102552	ENSG00000001167	6	41054199	NFYA	31684	0.381592	0.0129413	4.31E-191
rs647876	6	41289248	C	T	0.393259	ENSG00000001167	6	41054199	NFYA	31684	-0.0468192	0.00814275	8.93E-09
rs714050	6	40962911	C	A	0.293482	ENSG00000001167	6	41054199	NFYA	31684	-0.0688187	0.00873112	3.22E-15
rs72851989	6	40947345	T	C	0.434442	ENSG00000001167	6	41054199	NFYA	31684	0.0766628	0.00801795	1.16E-21
rs11962624	6	41176759	T	C	0.346969	ENSG00000001167	6	41054199	NFYA	31684	0.0965292	0.00832794	4.58E-31
rs2894432	6	41177252	C	G	0.342889	ENSG00000001167	6	41054199	NFYA	31684	0.0979482	0.00836607	1.16E-31
rs7746632	6	41200245	G	A	0.369223	ENSG00000001167	6	41054199	NFYA	31684	0.0966306	0.0082299	7.82E-32
rs72856290	6	41105721	C	A	0.102639	ENSG00000001167	6	41054199	NFYA	31684	0.379981	0.0129395	1.49E-189
rs13204353	6	41205235	A	G	0.343925	ENSG00000001167	6	41054199	NFYA	31684	0.068919	0.00835402	1.59E-16
rs9394777	6	41204094	G	C	0.346078	ENSG00000001167	6	41054199	NFYA	31684	0.0709817	0.0083563	1.99E-17
rs9349186	6	41204329	T	A	0.346116	ENSG00000001167	6	41054199	NFYA	31684	0.0709482	0.00835609	2.06E-17
rs9471553	6	41290704	C	T	0.20773	ENSG00000001167	6	41054199	NFYA	31684	0.0732042	0.00978352	7.30E-14
rs62397205	6	41027649	T	C	0.100211	ENSG00000001167	6	41054199	NFYA	31684	0.378274	0.0130812	7.24E-184
rs78609059	6	41086655	A	T	0.106892	ENSG00000001167	6	41054199	NFYA	31684	0.357733	0.0127221	5.72E-174
rs6928651	6	41202963	C	T	0.351053	ENSG00000001167	6	41054199	NFYA	31684	0.0757315	0.00832837	9.62E-20
rs9381028	6	41025081	A	C	0.345097	ENSG00000001167	6	41054199	NFYA	31684	0.141358	0.00833351	1.55E-64
rs2395755	6	40944903	G	A	0.447875	ENSG00000001167	6	41054199	NFYA	31684	0.0735331	0.00799238	3.57E-20
rs9462669	6	41013659	A	C	0.350272	ENSG00000001167	6	41054199	NFYA	31684	0.13629	0.00830786	1.76E-60
rs10947956	6	41236112	G	C	0.0988146	ENSG00000001167	6	41054199	NFYA	31684	0.199757	0.01329	4.63E-51
rs9296353	6	41058913	T	A	0.132694	ENSG00000001167	6	41054199	NFYA	31684	0.286217	0.0116917	2.39E-132
rs11963445	6	41013724	G	T	0.099966	ENSG00000001167	6	41054199	NFYA	31684	0.374984	0.0130989	3.08E-180
rs9471475	6	41058490	G	A	0.137246	ENSG00000001167	6	41054199	NFYA	31684	0.272175	0.0115339	4.06E-123
rs12203187	6	41299381	G	C	0.0734341	ENSG00000001167	6	41054199	NFYA	31684	0.118481	0.0156158	3.27E-14
rs865262	6	41288866	G	A	0.393127	ENSG00000001167	6	41054199	NFYA	31684	-0.0468374	0.00814337	8.84E-09
rs11758363	6	41236426	T	A	0.0981539	ENSG00000001167	6	41054199	NFYA	31684	0.199885	0.0133301	7.92E-51
rs6921279	6	41202196	T	G	0.346305	ENSG00000001167	6	41054199	NFYA	31684	0.0712659	0.00835493	1.47E-17
rs62396352	6	41121034	C	G	0.106442	ENSG00000001167	6	41054199	NFYA	31684	0.358149	0.012748	1.14E-173
rs62396299	6	41064853	A	C	0.10103	ENSG00000001167	6	41054199	NFYA	31684	0.381965	0.0130298	6.72E-189
rs9381032	6	41044986	T	A	0.349658	ENSG00000001167	6	41054199	NFYA	31684	0.138324	0.00830952	3.21E-62
rs6458197	6	41144658	T	C	0.355916	ENSG00000001167	6	41054199	NFYA	31684	0.130927	0.00826475	1.61E-56
rs6941252	6	40932849	A	G	0.445586	ENSG00000001167	6	41054199	NFYA	31684	0.0750955	0.0080232	7.99E-21
rs11967430	6	40822362	T	C	0.0522714	ENSG00000001167	6	41054199	NFYA	31684	0.25127	0.0187032	3.79E-41
rs140593720	6	41097482	T	A	0.100703	ENSG00000001167	6	41054199	NFYA	31684	0.314749	0.0139606	1.48E-112
rs115154809	6	40952884	C	T	0.0206197	ENSG00000001167	6	41054199	NFYA	31684	0.364015	0.0325718	5.36E-29
rs62396340	6	41106213	C	A	0.102639	ENSG00000001167	6	41054199	NFYA	31684	0.379913	0.0129395	1.74E-189
rs9349184	6	41202498	C	T	0.350183	ENSG00000001167	6	41054199	NFYA	31684	0.0755593	0.0083327	1.21E-19
rs10947932	6	40934422	A	G	0.209063	ENSG00000001167	6	41054199	NFYA	31684	0.10066	0.0145005	3.87E-12
rs9394758	6	41017821	T	C	0.346289	ENSG00000001167	6	41054199	NFYA	31684	0.139452	0.00832848	6.26E-63
rs11964090	6	41099165	C	T	0.106923	ENSG00000001167	6	41054199	NFYA	31684	0.357809	0.012721	4.52E-174
rs9369270	6	41288535	T	C	0.393221	ENSG00000001167	6	41054199	NFYA	31684	-0.0470941	0.00814298	7.32E-09
rs72856260	6	41068541	T	G	0.100947	ENSG00000001167	6	41054199	NFYA	31684	0.382539	0.0130337	2.40E-189
rs12198240	6	41291712	A	G	0.0675813	ENSG00000001167	6	41054199	NFYA	31684	0.145686	0.015833	3.53E-20
rs11755756	6	41181032	T	C	0.447724	ENSG00000001167	6	41054199	NFYA	31684	-0.0564742	0.00799691	1.64E-12
rs9381022	6	40967022	G	A	0.294568	ENSG00000001167	6	41054199	NFYA	31684	-0.067755	0.00872209	7.96E-15
rs12206460	6	40948573	C	T	0.462	ENSG00000001167	6	41054199	NFYA	31684	0.0692997	0.00797392	3.60E-18
rs2057001	6	41022947	C	T	0.349525	ENSG00000001167	6	41054199	NFYA	31684	0.13489	0.00829672	1.95E-59
rs2268193	6	41024625	G	A	0.336857	ENSG00000001167	6	41054199	NFYA	31684	0.13643	0.00847529	2.66E-58
rs9381029	6	41026453	C	G	0.347419	ENSG00000001167	6	41054199	NFYA	31684	0.132522	0.00840417	5.12E-56
rs2395767	6	41206704	A	G	0.463227	ENSG00000001167	6	41054199	NFYA	31684	0.0459376	0.00796255	7.96E-09
rs62396336	6	41099788	C	T	0.101563	ENSG00000001167	6	41054199	NFYA	31684	0.379631	0.013001	1.93E-187
rs140091077	6	41037267	T	C	0.050665	ENSG00000001167	6	41054199	NFYA	31684	-0.459751	0.0803087	1.04E-08
rs62396344	6	41111281	G	A	0.102458	ENSG00000001167	6	41054199	NFYA	31684	0.379864	0.0129504	4.02E-189
rs9471457	6	40952395	T	C	0.337172	ENSG00000001167	6	41054199	NFYA	31684	-0.0716407	0.00840952	1.61E-17
rs10080654	6	40940520	G	T	0.462459	ENSG00000001167	6	41054199	NFYA	31684	0.0684951	0.00797326	8.65E-18
rs11970568	6	41094335	G	T	0.106949	ENSG00000001167	6	41054199	NFYA	31684	0.357657	0.0127191	5.63E-174
rs9381040	6	41154650	T	C	0.312131	ENSG00000001167	6	41054199	NFYA	31684	0.161669	0.00852497	3.37E-80
rs62396314	6	41093639	T	A	0.102778	ENSG00000001167	6	41054199	NFYA	31684	0.379592	0.0129302	1.95E-189
rs736794	6	40997833	T	G	0.389962	ENSG00000001167	6	41054199	NFYA	31684	-0.0467499	0.00814033	9.30E-09
rs2268192	6	41024626	C	T	0.33676	ENSG00000001167	6	41054199	NFYA	31684	0.136474	0.00847582	2.49E-58
rs2395754	6	41027520	T	C	0.460239	ENSG00000001167	6	41054199	NFYA	31684	0.103383	0.00794913	1.14E-38
rs12527692	6	41203796	A	G	0.457621	ENSG00000001167	6	41054199	NFYA	31684	0.0515082	0.00796922	1.02E-10
rs57313151	6	41082590	A	T	0.133766	ENSG00000001167	6	41054199	NFYA	31684	0.276502	0.0116587	2.44E-124
rs2268191	6	41027653	C	G	0.3427	ENSG00000001167	6	41054199	NFYA	31684	0.14263	0.00834678	1.82E-65
rs9462659	6	40933617	C	T	0.466517	ENSG00000001167	6	41054199	NFYA	31684	0.0655032	0.00796934	2.05E-16
rs6918895	6	40933878	A	G	0.138875	ENSG00000001167	6	41054199	NFYA	31684	-0.0630801	0.0115417	4.62E-08
rs10947952	6	41208247	G	A	0.346563	ENSG00000001167	6	41054199	NFYA	31684	0.0712054	0.00835371	1.54E-17
rs72856259	6	41068500	A	G	0.106552	ENSG00000001167	6	41054199	NFYA	31684	0.359559	0.0127387	2.84E-175
rs61730401	6	41076198	G	A	0.106836	ENSG00000001167	6	41054199	NFYA	31684	0.357555	0.0127253	1.04E-173
rs11757711	6	41189844	A	G	0.447196	ENSG00000001167	6	41054199	NFYA	31684	-0.0557666	0.00799797	3.11E-12
rs2004197	6	41217007	A	C	0.454963	ENSG00000001167	6	41054199	NFYA	31684	-0.0479045	0.00803039	2.44E-09
rs4403262	6	41199022	T	C	0.34209	ENSG00000001167	6	41054199	NFYA	31684	0.0980595	0.00837085	1.08E-31
rs72859238	6	41221558	G	A	0.0245987	ENSG00000001167	6	41054199	NFYA	31684	0.278772	0.026729	1.82E-25
rs6915083	6	41164005	G	A	0.393326	ENSG00000001167	6	41054199	NFYA	31684	0.124152	0.00810234	5.37E-53
rs6940356	6	41020360	T	C	0.329093	ENSG00000001167	6	41054199	NFYA	31684	0.140554	0.00853487	6.21E-61
rs879491	6	41026953	G	A	0.347966	ENSG00000001167	6	41054199	NFYA	31684	0.136233	0.00831989	2.91E-60
rs2268190	6	41030226	T	C	0.34772	ENSG00000001167	6	41054199	NFYA	31684	0.136651	0.008321	1.32E-60
rs9369250	6	40964595	C	T	0.294318	ENSG00000001167	6	41054199	NFYA	31684	-0.0697936	0.00870766	1.10E-15
rs742495	6	41018233	G	A	0.344885	ENSG00000001167	6	41054199	NFYA	31684	0.14028	0.00833584	1.51E-63
rs7754593	6	41159222	T	G	0.358391	ENSG00000001167	6	41054199	NFYA	31684	0.124465	0.00825528	2.29E-51
rs9367099	6	41205963	A	T	0.346212	ENSG00000001167	6	41054199	NFYA	31684	0.0701146	0.00834082	4.24E-17
rs9349185	6	41204092	T	C	0.345984	ENSG00000001167	6	41054199	NFYA	31684	0.0709404	0.00835694	2.09E-17
rs144463178	6	41056349	C	T	0.0500317	ENSG00000001167	6	41054199	NFYA	31684	-0.493693	0.0806714	9.37E-10
rs13216201	6	41162060	T	G	0.301381	ENSG00000001167	6	41054199	NFYA	31684	0.152332	0.00863089	1.02E-69
rs75724136	6	41097342	T	C	0.102856	ENSG00000001167	6	41054199	NFYA	31684	0.323938	0.0154587	1.69E-97
rs7760860	6	41059873	T	C	0.136614	ENSG00000001167	6	41054199	NFYA	31684	0.271663	0.0115572	3.54E-122
rs9394770	6	41172535	A	G	0.355387	ENSG00000001167	6	41054199	NFYA	31684	0.0956237	0.00828241	7.79E-31
rs56246713	6	41105094	G	T	0.467756	ENSG00000001167	6	41054199	NFYA	31684	0.103307	0.00794229	1.11E-38
rs7748777	6	41133806	A	G	0.47499	ENSG00000001167	6	41054199	NFYA	31684	0.0985494	0.00793575	2.08E-35
rs2268195	6	41024340	A	G	0.344714	ENSG00000001167	6	41054199	NFYA	31684	0.141367	0.00832062	9.74E-65
rs7744503	6	41233125	G	A	0.212272	ENSG00000001167	6	41054199	NFYA	31684	0.0904933	0.00971938	1.27E-20
rs1574275	6	41174793	G	A	0.461254	ENSG00000001167	6	41054199	NFYA	31684	0.0719267	0.00797343	1.87E-19
rs9367094	6	41017860	C	T	0.344847	ENSG00000001167	6	41054199	NFYA	31684	0.140308	0.00833599	1.43E-63
rs62396311	6	41088143	C	T	0.102702	ENSG00000001167	6	41054199	NFYA	31684	0.380216	0.012934	6.05E-190
rs6939332	6	41173575	A	G	0.460122	ENSG00000001167	6	41054199	NFYA	31684	0.0719603	0.00797485	1.82E-19
rs12208451	6	40949866	T	G	0.337014	ENSG00000001167	6	41054199	NFYA	31684	-0.0716257	0.00841013	1.64E-17
rs3957243	6	41172867	T	C	0.459938	ENSG00000001167	6	41054199	NFYA	31684	0.0720881	0.00796044	1.36E-19
rs6900152	6	41068706	T	G	0.132407	ENSG00000001167	6	41054199	NFYA	31684	0.272573	0.011826	1.52E-117
rs2093396	6	41155000	A	G	0.310919	ENSG00000001167	6	41054199	NFYA	31684	0.163211	0.00854884	2.97E-81
rs3807041	6	41170670	T	C	0.352661	ENSG00000001167	6	41054199	NFYA	31684	0.0939649	0.00831312	1.27E-29
rs6919961	6	41020361	A	T	0.329654	ENSG00000001167	6	41054199	NFYA	31684	0.135117	0.00866415	7.87E-55
rs10456499	6	41083352	G	A	0.389022	ENSG00000001167	6	41054199	NFYA	31684	-0.0805506	0.0081356	4.12E-23
rs6939989	6	41020205	G	A	0.348062	ENSG00000001167	6	41054199	NFYA	31684	0.135427	0.00830543	8.98E-60
rs9394767	6	41159905	G	A	0.300154	ENSG00000001167	6	41054199	NFYA	31684	0.153809	0.00862446	3.85E-71
rs62396322	6	41097153	C	G	0.0933619	ENSG00000001167	6	41054199	NFYA	31684	0.295198	0.0148671	9.82E-88
rs4711661	6	41177055	T	C	0.459274	ENSG00000001167	6	41054199	NFYA	31684	0.0718959	0.00797584	1.98E-19
rs878997	6	41079779	T	C	0.102627	ENSG00000001167	6	41054199	NFYA	31684	0.381122	0.0129374	9.71E-191
rs4714434	6	41176935	G	A	0.46018	ENSG00000001167	6	41054199	NFYA	31684	0.0720698	0.00797462	1.60E-19
rs9394772	6	41201488	A	G	0.345871	ENSG00000001167	6	41054199	NFYA	31684	0.0720023	0.0083572	6.96E-18
rs9357349	6	41200888	T	C	0.346199	ENSG00000001167	6	41054199	NFYA	31684	0.0708015	0.00834038	2.08E-17
rs62396338	6	41105030	A	T	0.106713	ENSG00000001167	6	41054199	NFYA	31684	0.358322	0.0127326	2.99E-174
rs6916710	6	41164788	T	C	0.388936	ENSG00000001167	6	41054199	NFYA	31684	0.126127	0.00817644	1.10E-53
rs2268194	6	41024447	C	T	0.349853	ENSG00000001167	6	41054199	NFYA	31684	0.135245	0.00830987	1.48E-59
rs35047410	6	41170954	A	G	0.464561	ENSG00000001167	6	41054199	NFYA	31684	-0.0577202	0.00795834	4.08E-13
rs9296355	6	41063065	T	C	0.13561	ENSG00000001167	6	41054199	NFYA	31684	0.274422	0.0115921	6.81E-124
rs9394769	6	41172342	T	C	0.355613	ENSG00000001167	6	41054199	NFYA	31684	0.0955805	0.00828124	8.12E-31
rs878998	6	41080001	T	C	0.102514	ENSG00000001167	6	41054199	NFYA	31684	0.414918	0.0140934	1.66E-190
rs2294694	6	41046177	A	G	0.345242	ENSG00000001167	6	41054199	NFYA	31684	0.144367	0.00833122	2.87E-67
rs9394766	6	41159801	G	A	0.298997	ENSG00000001167	6	41054199	NFYA	31684	0.15418	0.00863375	2.51E-71
rs34361138	6	41174158	G	A	0.445429	ENSG00000001167	6	41054199	NFYA	31684	0.0706357	0.00803683	1.51E-18
rs1014737	6	41022717	A	T	0.100389	ENSG00000001167	6	41054199	NFYA	31684	0.377933	0.0130714	8.22E-184
rs62396300	6	41068580	C	G	0.106462	ENSG00000001167	6	41054199	NFYA	31684	0.359322	0.012744	6.68E-175
rs72856266	6	41076267	C	G	0.106854	ENSG00000001167	6	41054199	NFYA	31684	0.357984	0.0127239	3.68E-174
rs62396305	6	41077224	C	T	0.106854	ENSG00000001167	6	41054199	NFYA	31684	0.357844	0.012724	5.06E-174
rs9471552	6	41290458	A	G	0.241253	ENSG00000001167	6	41054199	NFYA	31684	0.065605	0.00927778	1.54E-12
rs9367098	6	41198422	A	G	0.341482	ENSG00000001167	6	41054199	NFYA	31684	0.0972991	0.00835946	2.60E-31
rs9296358	6	41201532	A	G	0.347752	ENSG00000001167	6	41054199	NFYA	31684	0.0707094	0.00834704	2.43E-17
rs4714433	6	41172813	T	C	0.446465	ENSG00000001167	6	41054199	NFYA	31684	-0.0560824	0.00798463	2.16E-12
rs9394779	6	41231993	G	A	0.212981	ENSG00000001167	6	41054199	NFYA	31684	0.0910952	0.0097073	6.34E-21
rs1883597	6	40957610	A	G	0.413789	ENSG00000001167	6	41054199	NFYA	31684	0.0830797	0.00805238	5.88E-25
rs4714440	6	41202057	G	T	0.46367	ENSG00000001167	6	41054199	NFYA	31684	0.0470108	0.00797658	3.78E-09
rs141476204	6	41297068	T	C	0.0611297	ENSG00000001167	6	41054199	NFYA	31684	0.175086	0.0169657	5.72E-25
rs57573896	6	41174161	T	G	0.444805	ENSG00000001167	6	41054199	NFYA	31684	0.0702244	0.00805289	2.77E-18
rs6921430	6	41047022	A	G	0.10094	ENSG00000001167	6	41054199	NFYA	31684	0.38124	0.013036	5.17E-188
rs9369266	6	41200554	G	A	0.345911	ENSG00000001167	6	41054199	NFYA	31684	0.0722223	0.0083577	5.55E-18
rs62396351	6	41119520	C	G	0.106687	ENSG00000001167	6	41054199	NFYA	31684	0.35867	0.0127343	1.54E-174
rs62396302	6	41068995	T	G	0.101045	ENSG00000001167	6	41054199	NFYA	31684	0.380824	0.0130471	2.73E-187
rs2057002	6	41022962	T	G	0.344883	ENSG00000001167	6	41054199	NFYA	31684	0.140404	0.00832016	6.85E-64
rs139649738	6	41078600	T	C	0.101023	ENSG00000001167	6	41054199	NFYA	31684	0.380126	0.0130315	4.70E-187
rs4714435	6	41178467	C	G	0.446686	ENSG00000001167	6	41054199	NFYA	31684	-0.0560906	0.00799877	2.34E-12
rs6938076	6	41173128	T	C	0.459901	ENSG00000001167	6	41054199	NFYA	31684	0.0720663	0.00796049	1.39E-19
rs6940462	6	41020223	A	G	0.344809	ENSG00000001167	6	41054199	NFYA	31684	0.140906	0.00832071	2.51E-64
rs7757875	6	41172147	C	G	0.446158	ENSG00000001167	6	41054199	NFYA	31684	-0.0563806	0.00799952	1.82E-12
rs11969526	6	41091307	A	C	0.102816	ENSG00000001167	6	41054199	NFYA	31684	0.379381	0.0129283	2.76E-189
rs2294696	6	41036988	A	G	0.348998	ENSG00000001167	6	41054199	NFYA	31684	0.136622	0.00829875	6.77E-61
rs6906950	6	41203452	T	C	0.350226	ENSG00000001167	6	41054199	NFYA	31684	0.0753265	0.0083324	1.56E-19
rs62396306	6	41077891	T	A	0.106422	ENSG00000001167	6	41054199	NFYA	31684	0.366444	0.0127568	1.83E-181
rs12189631	6	40950755	A	G	0.337033	ENSG00000001167	6	41054199	NFYA	31684	-0.0717447	0.00841008	1.45E-17
rs62396353	6	41121097	A	G	0.106479	ENSG00000001167	6	41054199	NFYA	31684	0.358221	0.0127459	8.56E-174
rs6906220	6	41203135	T	A	0.350208	ENSG00000001167	6	41054199	NFYA	31684	0.0754338	0.00833247	1.39E-19
rs7760483	6	41174398	A	T	0.460704	ENSG00000001167	6	41054199	NFYA	31684	0.0723552	0.00797425	1.15E-19
rs62396298	6	41055628	T	G	0.101623	ENSG00000001167	6	41054199	NFYA	31684	0.380093	0.0129972	5.34E-188
rs6911977	6	41100861	G	C	0.106908	ENSG00000001167	6	41054199	NFYA	31684	0.357467	0.0127223	1.04E-173
rs6907621	6	41203656	A	G	0.351019	ENSG00000001167	6	41054199	NFYA	31684	0.075186	0.00832809	1.75E-19
rs72856298	6	41113920	C	T	0.10262	ENSG00000001167	6	41054199	NFYA	31684	0.379887	0.0129406	1.99E-189
rs6922100	6	41202775	T	C	0.35	ENSG00000001167	6	41054199	NFYA	31684	0.0752447	0.00833367	1.73E-19
rs6923053	6	41102083	A	G	0.106893	ENSG00000001167	6	41054199	NFYA	31684	0.357953	0.0127228	3.69E-174
rs6926079	6	41090682	T	C	0.101589	ENSG00000001167	6	41054199	NFYA	31684	0.379787	0.0129987	1.17E-187
rs72856263	6	41070321	G	A	0.101117	ENSG00000001167	6	41054199	NFYA	31684	0.382398	0.0130239	1.71E-189
rs62396284	6	41041947	A	T	0.100366	ENSG00000001167	6	41054199	NFYA	31684	0.381852	0.0130689	1.14E-187
rs4714432	6	41171314	A	G	0.446165	ENSG00000001167	6	41054199	NFYA	31684	-0.0564058	0.00798497	1.62E-12
rs62396337	6	41103950	T	C	0.10675	ENSG00000001167	6	41054199	NFYA	31684	0.358396	0.0127305	2.23E-174
rs6937691	6	40967250	A	G	0.444599	ENSG00000001167	6	41054199	NFYA	31684	0.0746747	0.00798369	8.49E-21
rs62397191	6	40932357	G	A	0.467708	ENSG00000001167	6	41054199	NFYA	31684	0.0698258	0.00805205	4.25E-18
rs72856286	6	41103527	C	G	0.106769	ENSG00000001167	6	41054199	NFYA	31684	0.358296	0.0127296	2.63E-174
rs6902014	6	41202798	G	T	0.350038	ENSG00000001167	6	41054199	NFYA	31684	0.0755179	0.00833329	1.28E-19
rs1338464	6	46034179	C	T	0.374986	ENSG00000001561	6	46106083	ENPP4	31684	0.0714855	0.00822372	3.54E-18
rs872859	6	46105901	T	A	0.465445	ENSG00000001561	6	46106083	ENPP4	31684	-0.449369	0.00759287	0
rs4496799	6	46070407	C	T	0.341678	ENSG00000001561	6	46106083	ENPP4	31684	-0.248673	0.00830322	4.53E-197
rs946224	6	46034434	C	A	0.371514	ENSG00000001561	6	46106083	ENPP4	31684	0.071363	0.00823958	4.68E-18
rs62400499	6	46027242	G	A	0.0182488	ENSG00000001561	6	46106083	ENPP4	31684	-0.331863	0.0359182	2.48E-20
rs11758852	6	46099197	G	A	0.364105	ENSG00000001561	6	46106083	ENPP4	31684	0.381374	0.00801504	0
rs9349345	6	46050942	A	G	0.366112	ENSG00000001561	6	46106083	ENPP4	31684	0.368441	0.00800937	0
rs9369601	6	46126514	A	G	0.364458	ENSG00000001561	6	46106083	ENPP4	31684	0.381463	0.00801325	0
rs115408158	6	46039788	G	A	0.168667	ENSG00000001561	6	46106083	ENPP4	31684	0.0941217	0.0109139	6.47E-18
rs7772635	6	46058361	C	T	0.326074	ENSG00000001561	6	46106083	ENPP4	31684	-0.247104	0.00838814	9.74E-191
rs12215921	6	46104105	C	T	0.465407	ENSG00000001561	6	46106083	ENPP4	31684	-0.449384	0.00759288	0
rs1048077	6	46112389	A	G	0.331354	ENSG00000001561	6	46106083	ENPP4	31684	-0.246663	0.00835329	1.23E-191
rs10948280	6	46073621	T	C	0.36435	ENSG00000001561	6	46106083	ENPP4	31684	0.380409	0.00800022	0
rs3734208	6	46097758	C	G	0.350121	ENSG00000001561	6	46106083	ENPP4	31684	-0.246796	0.00831097	8.86E-194
rs9381428	6	46100182	A	G	0.3758	ENSG00000001561	6	46106083	ENPP4	31684	-0.258748	0.00889105	3.38E-186
rs9369599	6	46095892	C	T	0.465387	ENSG00000001561	6	46106083	ENPP4	31684	-0.449347	0.00759309	0
rs7754915	6	46097569	G	A	0.331072	ENSG00000001561	6	46106083	ENPP4	31684	-0.246725	0.00835508	1.19E-191
rs9381433	6	46162444	G	A	0.160048	ENSG00000001561	6	46106083	ENPP4	31684	0.0974385	0.0110847	1.49E-18
rs9463173	6	46017337	C	T	0.072521	ENSG00000001561	6	46106083	ENPP4	31684	0.11699	0.0153862	2.88E-14
rs17461934	6	45986373	T	C	0.0733779	ENSG00000001561	6	46106083	ENPP4	31684	0.119562	0.0152999	5.51E-15
rs1204339	6	46030540	G	A	0.373915	ENSG00000001561	6	46106083	ENPP4	31684	0.0707968	0.00822874	7.73E-18
rs6458488	6	46062381	A	C	0.366771	ENSG00000001561	6	46106083	ENPP4	31684	0.371087	0.00801703	0
rs9369602	6	46148826	C	A	0.36408	ENSG00000001561	6	46106083	ENPP4	31684	0.367736	0.00818838	0
rs9381431	6	46154510	C	T	0.192251	ENSG00000001561	6	46106083	ENPP4	31684	0.188975	0.0100771	1.84E-78
rs9472719	6	46151386	C	A	0.19274	ENSG00000001561	6	46106083	ENPP4	31684	0.189288	0.010068	7.41E-79
rs9472684	6	46047149	C	T	0.358638	ENSG00000001561	6	46106083	ENPP4	31684	0.370049	0.00804503	0
rs6933032	6	46152836	A	G	0.191599	ENSG00000001561	6	46106083	ENPP4	31684	0.188183	0.0101542	1.13E-76
rs9369597	6	46050598	T	A	0.326255	ENSG00000001561	6	46106083	ENPP4	31684	-0.24636	0.00838773	1.27E-189
rs9472721	6	46195745	A	G	0.176377	ENSG00000001561	6	46106083	ENPP4	31684	0.0728597	0.0111584	6.59E-11
rs9381421	6	46046517	A	G	0.357003	ENSG00000001561	6	46106083	ENPP4	31684	0.365431	0.00806042	0
rs2179991	6	46044196	C	A	0.37483	ENSG00000001561	6	46106083	ENPP4	31684	0.339991	0.00802347	0
rs3777634	6	46114531	G	A	0.465728	ENSG00000001561	6	46106083	ENPP4	31684	-0.449322	0.00759262	0
rs146221568	6	46294567	G	T	0.0214155	ENSG00000001561	6	46106083	ENPP4	31684	-0.310203	0.0356375	3.19E-18
rs9472673	6	46000492	A	G	0.0721626	ENSG00000001561	6	46106083	ENPP4	31684	0.117585	0.0155457	3.91E-14
rs6458491	6	46106992	C	A	0.465839	ENSG00000001561	6	46106083	ENPP4	31684	-0.448616	0.00757994	0
rs4714904	6	46153661	C	T	0.192999	ENSG00000001561	6	46106083	ENPP4	31684	0.18731	0.0100447	1.32E-77
rs9296480	6	46155408	G	A	0.188778	ENSG00000001561	6	46106083	ENPP4	31684	0.193722	0.0101273	1.45E-81
rs13216050	6	46158053	G	A	0.134855	ENSG00000001561	6	46106083	ENPP4	31684	0.234997	0.0116553	2.10E-90
rs6905901	6	46153201	A	G	0.191711	ENSG00000001561	6	46106083	ENPP4	31684	0.189211	0.0100881	1.74E-78
rs62399717	6	46051110	T	C	0.0462037	ENSG00000001561	6	46106083	ENPP4	31684	-0.392424	0.0204492	4.47E-82
rs2022423	6	46046859	G	A	0.36215	ENSG00000001561	6	46106083	ENPP4	31684	0.361501	0.00805453	0
rs146031799	6	46090570	A	G	0.0389492	ENSG00000001561	6	46106083	ENPP4	31684	0.364087	0.0222197	2.42E-60
rs6927617	6	46152939	C	T	0.190236	ENSG00000001561	6	46106083	ENPP4	31684	0.192096	0.0100979	1.09E-80
rs77797667	6	46177191	A	G	0.123814	ENSG00000001561	6	46106083	ENPP4	31684	0.0811998	0.0130328	4.65E-10
rs77430950	6	46096541	T	G	0.163668	ENSG00000001561	6	46106083	ENPP4	31684	0.193589	0.0118246	3.04E-60
rs35067690	6	46048120	T	G	0.0426325	ENSG00000001561	6	46106083	ENPP4	31684	0.334216	0.0207474	2.21E-58
rs7760042	6	46089429	T	A	0.346698	ENSG00000001561	6	46106083	ENPP4	31684	-0.254351	0.00881016	2.83E-183
rs6458490	6	46106424	C	A	0.465464	ENSG00000001561	6	46106083	ENPP4	31684	-0.449336	0.0075929	0
rs9472692	6	46099774	T	G	0.358082	ENSG00000001561	6	46106083	ENPP4	31684	0.376996	0.0080962	0
rs12196107	6	46104120	T	C	0.465407	ENSG00000001561	6	46106083	ENPP4	31684	-0.449384	0.00759288	0
rs11752318	6	46152339	C	T	0.18956	ENSG00000001561	6	46106083	ENPP4	31684	0.193143	0.0101298	4.77E-81
rs6918355	6	46155654	T	C	0.187578	ENSG00000001561	6	46106083	ENPP4	31684	0.195901	0.0101696	1.09E-82
rs16874358	6	46152050	G	A	0.189968	ENSG00000001561	6	46106083	ENPP4	31684	0.194106	0.0101207	5.54E-82
rs13213153	6	46152119	G	A	0.191662	ENSG00000001561	6	46106083	ENPP4	31684	0.190047	0.0100888	3.73E-79
rs723580	6	46047640	C	T	0.0466077	ENSG00000001561	6	46106083	ENPP4	31684	-0.394291	0.0190306	2.34E-95
rs10948278	6	46050240	C	A	0.169472	ENSG00000001561	6	46106083	ENPP4	31684	0.155246	0.0106078	1.68E-48
rs1204291	6	46056015	G	A	0.169642	ENSG00000001561	6	46106083	ENPP4	31684	0.155942	0.0106034	5.83E-49
rs1117992	6	46063105	T	C	0.170026	ENSG00000001561	6	46106083	ENPP4	31684	0.155829	0.010594	5.63E-49
rs9381430	6	46121885	C	T	0.466575	ENSG00000001561	6	46106083	ENPP4	31684	-0.4488	0.00759288	0
rs150025426	6	46025101	T	C	0.0358255	ENSG00000001561	6	46106083	ENPP4	31684	-0.534507	0.0858315	4.74E-10
rs9885864	6	46040795	C	T	0.0323089	ENSG00000001561	6	46106083	ENPP4	31684	0.210193	0.0232032	1.32E-19
rs7739464	6	45985044	G	T	0.0739035	ENSG00000001561	6	46106083	ENPP4	31684	0.117544	0.0152496	1.28E-14
rs9463185	6	46114653	G	A	0.46569	ENSG00000001561	6	46106083	ENPP4	31684	-0.449289	0.00759273	0
rs79715432	6	46200634	A	G	0.0350908	ENSG00000001561	6	46106083	ENPP4	31684	-0.168627	0.0257974	6.29E-11
rs181671578	6	46100229	G	C	0.0499866	ENSG00000001561	6	46106083	ENPP4	31684	-0.412414	0.0194875	2.09E-99
rs10807333	6	46062981	C	G	0.170026	ENSG00000001561	6	46106083	ENPP4	31684	0.155707	0.010594	6.68E-49
rs62400504	6	46046732	T	G	0.046457	ENSG00000001561	6	46106083	ENPP4	31684	-0.393492	0.0189423	7.56E-96
rs978681	6	46150542	A	T	0.353392	ENSG00000001561	6	46106083	ENPP4	31684	-0.26713	0.00841918	6.25E-221
rs9369596	6	46047134	T	C	0.172133	ENSG00000001561	6	46106083	ENPP4	31684	0.144533	0.0105469	9.63E-43
rs12198845	6	46099045	A	C	0.167601	ENSG00000001561	6	46106083	ENPP4	31684	0.165107	0.0113681	8.56E-48
rs1204298	6	46053649	A	C	0.168443	ENSG00000001561	6	46106083	ENPP4	31684	0.160572	0.0114369	8.90E-45
rs1204294	6	46054075	G	A	0.163268	ENSG00000001561	6	46106083	ENPP4	31684	0.155006	0.0107709	5.88E-47
rs2143747	6	46105419	T	C	0.465464	ENSG00000001561	6	46106083	ENPP4	31684	-0.448927	0.00759368	0
rs9472697	6	46110129	T	A	0.327953	ENSG00000001561	6	46106083	ENPP4	31684	0.421017	0.0101129	0
rs2295016	6	46128572	T	C	0.363768	ENSG00000001561	6	46106083	ENPP4	31684	0.381542	0.00800144	0
rs150329520	6	46241494	T	G	0.028297	ENSG00000001561	6	46106083	ENPP4	31684	-0.526085	0.0964232	4.87E-08
rs79766616	6	45996185	T	C	0.0635634	ENSG00000001561	6	46106083	ENPP4	31684	-0.100572	0.0165414	1.20E-09
rs140851183	6	46031003	A	G	0.0132429	ENSG00000001561	6	46106083	ENPP4	31684	0.324738	0.0489726	3.33E-11
rs9472690	6	46088693	C	T	0.358943	ENSG00000001561	6	46106083	ENPP4	31684	0.377539	0.0080908	0
rs35458749	6	46135310	C	A	0.0179081	ENSG00000001561	6	46106083	ENPP4	31684	-0.621785	0.0458869	7.88E-42
rs2235882	6	46128794	T	C	0.117554	ENSG00000001561	6	46106083	ENPP4	31684	0.155466	0.0123448	2.29E-36
rs138224751	6	46143234	T	G	0.0244871	ENSG00000001561	6	46106083	ENPP4	31684	-0.331111	0.026892	7.75E-35
rs3734207	6	46047458	T	C	0.171453	ENSG00000001561	6	46106083	ENPP4	31684	0.148272	0.0105433	6.39E-45
rs9369600	6	46121855	T	C	0.466575	ENSG00000001561	6	46106083	ENPP4	31684	-0.448873	0.00759274	0
rs9395151	6	46050801	A	G	0.169913	ENSG00000001561	6	46106083	ENPP4	31684	0.145761	0.0106019	5.19E-43
rs1204296	6	46053928	A	G	0.165723	ENSG00000001561	6	46106083	ENPP4	31684	0.154199	0.0107048	4.84E-47
rs3756804	6	46096777	C	T	0.0663497	ENSG00000001561	6	46106083	ENPP4	31684	-0.559785	0.015701	2.12E-278
rs2144161	6	46044007	T	C	0.0270919	ENSG00000001561	6	46106083	ENPP4	31684	0.235145	0.0259033	1.11E-19
rs114272305	6	45987459	T	C	0.0640419	ENSG00000001561	6	46106083	ENPP4	31684	-0.115015	0.0176182	6.66E-11
rs9472669	6	45996323	C	T	0.07423	ENSG00000001561	6	46106083	ENPP4	31684	0.116099	0.0152197	2.38E-14
rs2057148	6	45937610	G	C	0.337294	ENSG00000001561	6	46106083	ENPP4	31684	0.046544	0.00853235	4.90E-08
rs13216565	6	46601912	A	G	0.212425	ENSG00000001561	6	46106083	ENPP4	31684	0.0623675	0.00975802	1.64E-10
rs1578004	6	46062801	G	A	0.170026	ENSG00000001561	6	46106083	ENPP4	31684	0.155536	0.0105941	8.48E-49
rs1204300	6	46053062	A	G	0.187335	ENSG00000001561	6	46106083	ENPP4	31684	0.141326	0.0111798	1.25E-36
rs9369595	6	46032343	C	G	0.372462	ENSG00000001561	6	46106083	ENPP4	31684	0.0705253	0.00825031	1.25E-17
rs9472688	6	46081098	C	G	0.36546	ENSG00000001561	6	46106083	ENPP4	31684	0.383343	0.00800486	0
rs9357501	6	46120231	G	A	0.466613	ENSG00000001561	6	46106083	ENPP4	31684	-0.448871	0.0075927	0
rs1204295	6	46053968	C	T	0.169466	ENSG00000001561	6	46106083	ENPP4	31684	0.159814	0.0113037	2.21E-45
rs9381423	6	46047269	C	T	0.172611	ENSG00000001561	6	46106083	ENPP4	31684	0.145206	0.0105158	2.27E-43
rs9472691	6	46092286	C	T	0.432053	ENSG00000001561	6	46106083	ENPP4	31684	-0.308944	0.00863756	3.54E-280
rs76583186	6	46562291	C	T	0.0794451	ENSG00000001561	6	46106083	ENPP4	31684	0.0943783	0.0147581	1.61E-10
rs12665453	6	46093481	T	C	0.3648	ENSG00000001561	6	46106083	ENPP4	31684	0.381386	0.00801114	0
rs6900403	6	46085866	T	C	0.399071	ENSG00000001561	6	46106083	ENPP4	31684	-0.322534	0.00794842	0
rs79704198	6	46015068	A	G	0.0714501	ENSG00000001561	6	46106083	ENPP4	31684	0.118905	0.0154889	1.63E-14
rs79866272	6	45985474	A	G	0.0636216	ENSG00000001561	6	46106083	ENPP4	31684	-0.100785	0.0165341	1.09E-09
rs114526303	6	45982329	C	T	0.0632596	ENSG00000001561	6	46106083	ENPP4	31684	-0.0976474	0.0163948	2.58E-09
rs9395154	6	46076742	C	T	0.394791	ENSG00000001561	6	46106083	ENPP4	31684	-0.320295	0.00795216	0
rs141456448	6	46143148	G	A	0.0246542	ENSG00000001561	6	46106083	ENPP4	31684	-0.335291	0.0268005	6.53E-36
rs4530856	6	46185484	C	A	0.10523	ENSG00000001561	6	46106083	ENPP4	31684	-0.0856491	0.0134271	1.78E-10
rs2006030	6	46087456	T	C	0.366045	ENSG00000001561	6	46106083	ENPP4	31684	0.383217	0.00800214	0
rs138842612	6	46095256	C	T	0.021016	ENSG00000001561	6	46106083	ENPP4	31684	-0.353305	0.0293794	2.61E-33
rs71566558	6	46031194	A	G	0.0490218	ENSG00000001561	6	46106083	ENPP4	31684	-0.241827	0.0198408	3.58E-34
rs34098343	6	46161767	T	G	0.0947724	ENSG00000001561	6	46106083	ENPP4	31684	0.193141	0.0139255	9.68E-44
rs9472707	6	46119669	T	C	0.466613	ENSG00000001561	6	46106083	ENPP4	31684	-0.448779	0.00759287	0
rs76463024	6	46169179	A	G	0.162137	ENSG00000001561	6	46106083	ENPP4	31684	0.0706626	0.0108275	6.75E-11
rs41273658	6	46656557	T	C	0.0468594	ENSG00000001561	6	46106083	ENPP4	31684	0.104314	0.0190036	4.04E-08
rs192374934	6	45987339	T	C	0.0150432	ENSG00000001561	6	46106083	ENPP4	31684	-0.408708	0.0622138	5.05E-11
rs1076738	6	46096883	T	C	0.398634	ENSG00000001561	6	46106083	ENPP4	31684	-0.321573	0.00795133	0
rs9369598	6	46078540	G	A	0.39418	ENSG00000001561	6	46106083	ENPP4	31684	-0.321031	0.00796818	0
rs7357078	6	46104424	G	A	0.465933	ENSG00000001561	6	46106083	ENPP4	31684	-0.448825	0.00757944	0
rs7772559	6	46116102	C	A	0.115252	ENSG00000001561	6	46106083	ENPP4	31684	-0.528122	0.0121227	0
rs1980530	6	46040887	A	G	0.149709	ENSG00000001561	6	46106083	ENPP4	31684	0.137957	0.0112053	7.83E-35
rs6458487	6	46054015	T	C	0.34733	ENSG00000001561	6	46106083	ENPP4	31684	0.361855	0.00822229	0
rs9472712	6	46134213	A	G	0.356175	ENSG00000001561	6	46106083	ENPP4	31684	-0.248679	0.00876174	3.33E-177
rs9381422	6	46047140	C	T	0.172648	ENSG00000001561	6	46106083	ENPP4	31684	0.144392	0.0105152	6.55E-43
rs114961115	6	46150070	A	G	0.0226522	ENSG00000001561	6	46106083	ENPP4	31684	-0.331121	0.0279408	2.13E-32
rs9357499	6	46057309	A	T	0.169755	ENSG00000001561	6	46106083	ENPP4	31684	0.155658	0.0106006	8.19E-49
rs13437614	6	46104391	C	G	0.0659017	ENSG00000001561	6	46106083	ENPP4	31684	-0.562119	0.0157787	5.71E-278
rs4331969	6	46052093	G	A	0.411633	ENSG00000001561	6	46106083	ENPP4	31684	-0.373616	0.00835014	0
rs143694565	6	46021826	C	T	0.0358255	ENSG00000001561	6	46106083	ENPP4	31684	-0.534507	0.0858315	4.74E-10
rs2295018	6	46127807	G	T	0.363768	ENSG00000001561	6	46106083	ENPP4	31684	0.382136	0.00800054	0
rs1345065	6	46201211	T	G	0.179843	ENSG00000001561	6	46106083	ENPP4	31684	0.0570934	0.0103938	3.95E-08
rs7762549	6	46114601	A	G	0.399252	ENSG00000001561	6	46106083	ENPP4	31684	-0.321626	0.0079348	0
rs9472701	6	46116449	G	A	0.349879	ENSG00000001561	6	46106083	ENPP4	31684	-0.253733	0.00824963	9.89E-208
rs9472689	6	46088667	C	T	0.356225	ENSG00000001561	6	46106083	ENPP4	31684	0.382988	0.00863539	0
rs9472699	6	46116310	C	T	0.365954	ENSG00000001561	6	46106083	ENPP4	31684	0.383058	0.00800322	0
rs7748469	6	46131001	A	G	0.491053	ENSG00000001561	6	46106083	ENPP4	31684	-0.43408	0.00815182	0
rs3806993	6	46136749	C	T	0.168755	ENSG00000001561	6	46106083	ENPP4	31684	0.163516	0.0106219	1.79E-53
rs2206964	6	46145547	A	G	0.360498	ENSG00000001561	6	46106083	ENPP4	31684	-0.269211	0.00816176	1.36E-238
rs1117991	6	46063486	A	G	0.170064	ENSG00000001561	6	46106083	ENPP4	31684	0.155823	0.010593	5.56E-49
rs1204299	6	46053084	T	G	0.167517	ENSG00000001561	6	46106083	ENPP4	31684	0.163749	0.0113552	3.84E-47
rs6922291	6	46565964	A	T	0.264891	ENSG00000001561	6	46106083	ENPP4	31684	0.0494405	0.00904575	4.61E-08
rs35666540	6	46028327	A	G	0.0387445	ENSG00000001561	6	46106083	ENPP4	31684	-0.142023	0.0217354	6.40E-11
rs73735707	6	46081628	C	A	0.0664249	ENSG00000001561	6	46106083	ENPP4	31684	-0.559049	0.0156932	6.04E-278
rs2022422	6	46046655	A	G	0.362962	ENSG00000001561	6	46106083	ENPP4	31684	0.357926	0.00805548	0
rs1048082	6	46113221	A	T	0.466231	ENSG00000001561	6	46106083	ENPP4	31684	-0.448988	0.00757903	0
rs8180644	6	46081498	C	T	0.465049	ENSG00000001561	6	46106083	ENPP4	31684	-0.448684	0.00759462	0
rs1047153	6	46128745	C	T	0.350389	ENSG00000001561	6	46106083	ENPP4	31684	-0.253886	0.00823128	6.72E-209
rs3905440	6	46124855	T	C	0.466556	ENSG00000001561	6	46106083	ENPP4	31684	-0.448724	0.00759304	0
rs11759657	6	46093667	A	C	0.168702	ENSG00000001561	6	46106083	ENPP4	31684	0.163313	0.0106039	1.61E-53
rs2799355	6	46187754	T	A	0.175424	ENSG00000001561	6	46106083	ENPP4	31684	0.061238	0.0104942	5.37E-09
rs9472694	6	46100032	A	G	0.508726	ENSG00000001561	6	46106083	ENPP4	31684	0.43706	0.0082872	0
rs76852653	6	46032965	T	C	0.0854306	ENSG00000001561	6	46106083	ENPP4	31684	0.0872462	0.0149543	5.40E-09
rs1204297	6	46053838	T	C	0.167466	ENSG00000001561	6	46106083	ENPP4	31684	0.156829	0.0106584	5.23E-49
rs9472696	6	46108916	G	C	0.0663384	ENSG00000001561	6	46106083	ENPP4	31684	-0.559929	0.0157028	1.78E-278
rs140303503	6	46026421	C	T	0.0358255	ENSG00000001561	6	46106083	ENPP4	31684	-0.534507	0.0858315	4.74E-10
rs6941587	6	46128967	G	A	0.363805	ENSG00000001561	6	46106083	ENPP4	31684	0.381794	0.00800087	0
rs80281530	6	45993125	A	G	0.0635828	ENSG00000001561	6	46106083	ENPP4	31684	-0.100703	0.0165391	1.14E-09
rs1048083	6	46113552	T	G	0.466196	ENSG00000001561	6	46106083	ENPP4	31684	-0.44892	0.00757896	0
rs2179760	6	46106405	G	A	0.465933	ENSG00000001561	6	46106083	ENPP4	31684	-0.448907	0.00757928	0
rs9472703	6	46117964	A	G	0.349558	ENSG00000001561	6	46106083	ENPP4	31684	-0.25278	0.00825236	4.70E-206
rs9381420	6	46045903	T	C	0.147048	ENSG00000001561	6	46106083	ENPP4	31684	0.148153	0.0112457	1.24E-39
rs9349348	6	46120103	A	G	0.466556	ENSG00000001561	6	46106083	ENPP4	31684	-0.448979	0.00759256	0
rs2206965	6	46123614	G	A	0.466613	ENSG00000001561	6	46106083	ENPP4	31684	-0.448751	0.00759293	0
rs2235881	6	46129345	G	A	0.466797	ENSG00000001561	6	46106083	ENPP4	31684	-0.447778	0.00758042	0
rs138967905	6	46076134	A	T	0.109794	ENSG00000001561	6	46106083	ENPP4	31684	0.159961	0.0142616	3.40E-29
rs145801575	6	46053027	T	C	0.0208441	ENSG00000001561	6	46106083	ENPP4	31684	-0.346023	0.029502	9.07E-32
rs1416165	6	46048000	C	T	0.171472	ENSG00000001561	6	46106083	ENPP4	31684	0.147195	0.0105433	2.70E-44
rs1048076	6	46112372	T	C	0.465671	ENSG00000001561	6	46106083	ENPP4	31684	-0.449388	0.00759256	0
rs7773334	6	45993853	G	A	0.0741677	ENSG00000001561	6	46106083	ENPP4	31684	0.117652	0.0152246	1.09E-14
rs76512728	6	45992429	A	C	0.0635828	ENSG00000001561	6	46106083	ENPP4	31684	-0.100934	0.016539	1.04E-09
rs13210417	6	46074143	A	G	0.3437	ENSG00000001561	6	46106083	ENPP4	31684	-0.250186	0.00828839	3.72E-200
rs71566550	6	45858548	G	A	0.0566755	ENSG00000001561	6	46106083	ENPP4	31684	0.118046	0.0176837	2.47E-11
rs9395156	6	46083971	A	G	0.348286	ENSG00000001561	6	46106083	ENPP4	31684	-0.250981	0.00826104	9.70E-203
rs6921826	6	46050368	G	C	0.41164	ENSG00000001561	6	46106083	ENPP4	31684	-0.366993	0.00784515	0
rs3823240	6	46190297	A	G	0.168965	ENSG00000001561	6	46106083	ENPP4	31684	0.0661516	0.0106309	4.89E-10
rs1048079	6	46112424	A	T	0.365256	ENSG00000001561	6	46106083	ENPP4	31684	0.382532	0.00799285	0
rs138753664	6	46103105	A	G	0.015435	ENSG00000001561	6	46106083	ENPP4	31684	-0.252639	0.0432839	5.32E-09
rs9463180	6	46082214	T	C	0.0659583	ENSG00000001561	6	46106083	ENPP4	31684	-0.561841	0.0157724	6.46E-278
rs9367237	6	46124799	T	A	0.466537	ENSG00000001561	6	46106083	ENPP4	31684	-0.448726	0.00759306	0
rs12203117	6	46092691	C	T	0.159387	ENSG00000001561	6	46106083	ENPP4	31684	0.16204	0.0109886	3.25E-49
rs9472686	6	46074656	T	C	0.394693	ENSG00000001561	6	46106083	ENPP4	31684	-0.320839	0.00796639	0
rs9763	6	46113855	A	G	0.364238	ENSG00000001561	6	46106083	ENPP4	31684	0.381615	0.00799896	0
rs147555797	6	46088573	C	T	0.019451	ENSG00000001561	6	46106083	ENPP4	31684	-0.344251	0.0308154	5.63E-29
rs9357502	6	46125680	G	A	0.353172	ENSG00000001561	6	46106083	ENPP4	31684	0.377672	0.00807993	0
rs9395158	6	46109576	G	T	0.465441	ENSG00000001561	6	46106083	ENPP4	31684	-0.449514	0.00759296	0
rs6909590	6	46048241	T	G	0.0484272	ENSG00000001561	6	46106083	ENPP4	31684	-0.404278	0.0185597	3.39E-105
rs74960891	6	46010848	T	C	0.0724126	ENSG00000001561	6	46106083	ENPP4	31684	-0.106644	0.0153958	4.30E-12
rs12209820	6	46101110	C	T	0.117517	ENSG00000001561	6	46106083	ENPP4	31684	0.155809	0.0123691	2.20E-36
rs115442507	6	46143802	A	C	0.0244905	ENSG00000001561	6	46106083	ENPP4	31684	-0.333791	0.0269286	2.77E-35
rs57350848	6	46118969	G	C	0.168177	ENSG00000001561	6	46106083	ENPP4	31684	0.162482	0.0106373	1.13E-52
rs79426264	6	46110937	A	T	0.0642906	ENSG00000001561	6	46106083	ENPP4	31684	-0.564056	0.0160116	7.45E-272
rs116692003	6	46088390	A	G	0.0215353	ENSG00000001561	6	46106083	ENPP4	31684	-0.337782	0.029036	2.79E-31
rs75398435	6	46105330	A	T	0.0495127	ENSG00000001561	6	46106083	ENPP4	31684	-0.419814	0.0183508	7.84E-116
rs9472711	6	46133785	T	C	0.0660303	ENSG00000001561	6	46106083	ENPP4	31684	-0.558921	0.0157386	3.13E-276
rs995564	6	46082810	C	T	0.465049	ENSG00000001561	6	46106083	ENPP4	31684	-0.448764	0.00759447	0
rs3756803	6	46096038	T	C	0.465406	ENSG00000001561	6	46106083	ENPP4	31684	-0.449391	0.00759299	0
rs2206967	6	46088019	A	G	0.365213	ENSG00000001561	6	46106083	ENPP4	31684	0.382649	0.00800766	0
rs10948279	6	46051351	G	T	0.112086	ENSG00000001561	6	46106083	ENPP4	31684	0.148437	0.0138392	7.70E-27
rs76102668	6	46009967	T	C	0.0718964	ENSG00000001561	6	46106083	ENPP4	31684	-0.110299	0.01562	1.65E-12
rs115851843	6	46189767	T	C	0.019369	ENSG00000001561	6	46106083	ENPP4	31684	-0.385705	0.0354776	1.57E-27
rs9367235	6	46109997	A	G	0.350687	ENSG00000001561	6	46106083	ENPP4	31684	-0.253385	0.00824598	2.38E-207
rs995563	6	46082937	C	T	0.348547	ENSG00000001561	6	46106083	ENPP4	31684	-0.250907	0.00824453	2.00E-203
rs9472693	6	46100030	G	A	0.501931	ENSG00000001561	6	46106083	ENPP4	31684	0.431998	0.00829594	0
rs9367234	6	46090390	A	G	0.464586	ENSG00000001561	6	46106083	ENPP4	31684	-0.457165	0.00820198	0
rs12197121	6	46089234	C	T	0.168132	ENSG00000001561	6	46106083	ENPP4	31684	0.162915	0.0106382	6.15E-53
rs2143745	6	46146812	T	C	0.361459	ENSG00000001561	6	46106083	ENPP4	31684	-0.269647	0.00817136	8.37E-239
rs9472702	6	46117304	T	C	0.0664249	ENSG00000001561	6	46106083	ENPP4	31684	-0.55403	0.0156989	8.04E-273
rs9296479	6	46132243	C	A	0.0656752	ENSG00000001561	6	46106083	ENPP4	31684	-0.56151	0.0158057	1.96E-276
rs76469676	6	45996913	A	G	0.0637766	ENSG00000001561	6	46106083	ENPP4	31684	-0.101585	0.0165157	7.71E-10
rs9367232	6	46032648	G	A	0.372537	ENSG00000001561	6	46106083	ENPP4	31684	0.0703882	0.00825011	1.44E-17
rs7768892	6	46045136	T	C	0.0810252	ENSG00000001561	6	46106083	ENPP4	31684	-0.43589	0.0143993	2.71E-201
rs2206963	6	46150456	A	G	0.0227105	ENSG00000001561	6	46106083	ENPP4	31684	0.300513	0.0277257	2.25E-27
rs114555766	6	46166021	G	A	0.0965851	ENSG00000001561	6	46106083	ENPP4	31684	0.142361	0.0139712	2.21E-24
rs993632	6	46086257	C	T	0.348332	ENSG00000001561	6	46106083	ENPP4	31684	-0.25119	0.00826085	4.40E-203
rs62399753	6	46062147	A	G	0.0489203	ENSG00000001561	6	46106083	ENPP4	31684	-0.411455	0.0184636	5.21E-110
rs6918520	6	46590314	C	T	0.267299	ENSG00000001561	6	46106083	ENPP4	31684	0.052003	0.00909301	1.07E-08
rs9463184	6	46094919	A	G	0.366347	ENSG00000001561	6	46106083	ENPP4	31684	0.38286	0.00800119	0
rs9472706	6	46119325	T	C	0.0657507	ENSG00000001561	6	46106083	ENPP4	31684	-0.559851	0.0157988	4.70E-275
rs4434468	6	46088712	A	G	0.167956	ENSG00000001561	6	46106083	ENPP4	31684	0.162427	0.0106431	1.39E-52
rs6926038	6	46121533	G	A	0.0660338	ENSG00000001561	6	46106083	ENPP4	31684	-0.558866	0.0157671	3.45E-275
rs742774	6	46096540	C	A	0.163496	ENSG00000001561	6	46106083	ENPP4	31684	0.159725	0.0108337	3.39E-49
rs79034367	6	46203993	G	T	0.0136666	ENSG00000001561	6	46106083	ENPP4	31684	0.281919	0.0457335	7.08E-10
rs7766019	6	46083567	T	C	0.348209	ENSG00000001561	6	46106083	ENPP4	31684	-0.250138	0.00824719	4.60E-202
rs2295017	6	46127836	A	T	0.363669	ENSG00000001561	6	46106083	ENPP4	31684	0.382077	0.00800126	0
rs9381432	6	46162328	G	A	0.162919	ENSG00000001561	6	46106083	ENPP4	31684	0.0933411	0.0110275	2.57E-17
rs114277751	6	46120902	T	C	0.0144171	ENSG00000001561	6	46106083	ENPP4	31684	0.346846	0.0507901	8.55E-12
rs77268910	6	46008714	C	T	0.0718964	ENSG00000001561	6	46106083	ENPP4	31684	-0.110686	0.0156194	1.38E-12
rs2799358	6	46144725	A	G	0.254218	ENSG00000001561	6	46106083	ENPP4	31684	-0.101576	0.00927722	6.72E-28
rs1338463	6	46030130	T	C	0.0864441	ENSG00000001561	6	46106083	ENPP4	31684	0.085912	0.0148436	7.13E-09
rs2584072	6	46188118	C	T	0.175523	ENSG00000001561	6	46106083	ENPP4	31684	0.0610896	0.0104724	5.43E-09
rs10948283	6	46099063	A	C	0.531424	ENSG00000001561	6	46106083	ENPP4	31684	0.454075	0.00809153	0
rs946223	6	46034367	G	T	0.455147	ENSG00000001561	6	46106083	ENPP4	31684	0.0921688	0.00798745	8.37E-31
rs9463179	6	46070310	A	T	0.0697165	ENSG00000001561	6	46106083	ENPP4	31684	-0.538351	0.015383	2.55E-268
rs5011271	6	46142439	G	A	0.378932	ENSG00000001561	6	46106083	ENPP4	31684	-0.2797	0.0080638	1.29E-263
rs3734209	6	46097769	A	T	0.0661138	ENSG00000001561	6	46106083	ENPP4	31684	-0.560025	0.015778	6.06E-276
rs3950146	6	46175187	C	T	0.177613	ENSG00000001561	6	46106083	ENPP4	31684	0.064368	0.0104426	7.09E-10
rs143463564	6	46039212	G	A	0.0190891	ENSG00000001561	6	46106083	ENPP4	31684	0.28581	0.0335347	1.56E-17
rs6921518	6	45985462	G	A	0.0735072	ENSG00000001561	6	46106083	ENPP4	31684	0.118562	0.0152876	8.81E-15
rs946225	6	46034491	T	G	0.371547	ENSG00000001561	6	46106083	ENPP4	31684	0.0703283	0.00823941	1.39E-17
rs6940977	6	46141745	A	C	0.361991	ENSG00000001561	6	46106083	ENPP4	31684	0.376363	0.00803334	0
rs6913061	6	46031161	T	C	0.372556	ENSG00000001561	6	46106083	ENPP4	31684	0.0698031	0.00825018	2.66E-17
rs114190570	6	46187820	T	G	0.0193372	ENSG00000001561	6	46106083	ENPP4	31684	-0.386998	0.0355057	1.16E-27
rs9463168	6	45996880	C	T	0.0738525	ENSG00000001561	6	46106083	ENPP4	31684	0.116485	0.0152555	2.25E-14
rs71566566	6	46093128	T	C	0.534067	ENSG00000001561	6	46106083	ENPP4	31684	0.456298	0.00808968	0
rs12529353	6	46123348	A	T	0.0657696	ENSG00000001561	6	46106083	ENPP4	31684	-0.559379	0.0157971	1.19E-274
rs9472710	6	46131466	C	A	0.0675771	ENSG00000001561	6	46106083	ENPP4	31684	-0.561939	0.0166382	4.73E-250
rs9472713	6	46134609	C	G	0.469695	ENSG00000001561	6	46106083	ENPP4	31684	-0.442713	0.00766299	0
rs9472715	6	46134706	T	C	0.470332	ENSG00000001561	6	46106083	ENPP4	31684	-0.443647	0.0075984	0
rs56139334	6	46077847	T	C	0.0658828	ENSG00000001561	6	46106083	ENPP4	31684	-0.560267	0.015783	5.24E-276
rs6924295	6	46603687	A	G	0.267823	ENSG00000001561	6	46106083	ENPP4	31684	0.0502069	0.008997	2.40E-08
rs34450398	6	46135283	G	A	0.0490541	ENSG00000001561	6	46106083	ENPP4	31684	-0.42092	0.0184325	2.02E-115
rs139142286	6	46097089	G	A	0.0230252	ENSG00000001561	6	46106083	ENPP4	31684	0.320713	0.0296128	2.48E-27
rs62400860	6	46078561	C	T	0.0490005	ENSG00000001561	6	46106083	ENPP4	31684	-0.417741	0.0184453	1.47E-113
rs138276805	6	46053471	T	C	0.0232283	ENSG00000001561	6	46106083	ENPP4	31684	-0.37993	0.0656456	7.14E-09
rs62399750	6	46054686	A	G	0.0488945	ENSG00000001561	6	46106083	ENPP4	31684	-0.407748	0.0185867	1.14E-106
rs16874143	6	46005219	T	C	0.0719301	ENSG00000001561	6	46106083	ENPP4	31684	0.120879	0.0154415	4.95E-15
rs12206969	6	45999676	C	T	0.0934066	ENSG00000001561	6	46106083	ENPP4	31684	0.0964187	0.0169441	1.27E-08
rs72664278	6	46068271	A	G	0.0234298	ENSG00000001561	6	46106083	ENPP4	31684	-0.381753	0.0653731	5.23E-09
rs4714885	6	45855514	C	T	0.378999	ENSG00000001561	6	46106083	ENPP4	31684	-0.0489532	0.0083675	4.90E-09
rs9472714	6	46134641	A	G	0.360704	ENSG00000001561	6	46106083	ENPP4	31684	0.379551	0.00803482	0
rs6926570	6	46135489	T	C	0.469818	ENSG00000001561	6	46106083	ENPP4	31684	-0.442717	0.00763346	0
rs7755511	6	46179957	A	C	0.170381	ENSG00000001561	6	46106083	ENPP4	31684	0.0620883	0.0106112	4.88E-09
rs7751115	6	46179640	G	A	0.177362	ENSG00000001561	6	46106083	ENPP4	31684	0.0649223	0.0104487	5.19E-10
rs1345064	6	46201084	T	G	0.17715	ENSG00000001561	6	46106083	ENPP4	31684	0.0599193	0.0104553	9.98E-09
rs6921636	6	46080356	G	A	0.398246	ENSG00000001561	6	46106083	ENPP4	31684	-0.321531	0.00798697	0
rs115594663	6	46037824	T	C	0.368071	ENSG00000001561	6	46106083	ENPP4	31684	0.0812399	0.00847149	8.83E-22
rs7760123	6	46068500	T	C	0.366045	ENSG00000001561	6	46106083	ENPP4	31684	0.379947	0.00800712	0
rs7740398	6	46138405	C	T	0.361004	ENSG00000001561	6	46106083	ENPP4	31684	0.380302	0.00803265	0
rs62399757	6	46070284	A	G	0.049914	ENSG00000001561	6	46106083	ENPP4	31684	-0.414286	0.0182837	1.14E-113
rs2799354	6	46190377	C	A	0.175072	ENSG00000001561	6	46106083	ENPP4	31684	0.0609106	0.0104834	6.24E-09
rs12527123	6	46071663	A	G	0.0709722	ENSG00000001561	6	46106083	ENPP4	31684	-0.53503	0.0152273	1.88E-270
rs7749398	6	46184574	G	A	0.0290506	ENSG00000001561	6	46106083	ENPP4	31684	0.21734	0.0264752	2.23E-16
rs12194862	6	46063380	C	T	0.0364181	ENSG00000001561	6	46106083	ENPP4	31684	0.135396	0.0230721	4.40E-09
rs62400487	6	45977208	C	T	0.0171347	ENSG00000001561	6	46106083	ENPP4	31684	-0.371344	0.0451548	1.97E-16
rs79968595	6	46031718	A	G	0.0854553	ENSG00000001561	6	46106083	ENPP4	31684	0.0879487	0.0149527	4.06E-09
rs9463181	6	46086577	T	C	0.0662037	ENSG00000001561	6	46106083	ENPP4	31684	-0.559891	0.0157464	6.52E-277
rs976083	6	46064645	A	G	0.411759	ENSG00000001561	6	46106083	ENPP4	31684	-0.368811	0.00782773	0
rs9472717	6	46143078	T	G	0.228596	ENSG00000001561	6	46106083	ENPP4	31684	-0.0649479	0.00963105	1.55E-11
rs9381419	6	46041859	T	C	0.0985446	ENSG00000001561	6	46106083	ENPP4	31684	0.316869	0.013878	2.19E-115
rs78326914	6	46010494	T	G	0.0718964	ENSG00000001561	6	46106083	ENPP4	31684	-0.110196	0.0156195	1.73E-12
rs1076736	6	46140907	A	G	0.361723	ENSG00000001561	6	46106083	ENPP4	31684	0.378183	0.00803161	0
rs6940735	6	45988888	C	A	0.0740007	ENSG00000001561	6	46106083	ENPP4	31684	0.117712	0.0152406	1.13E-14
rs2179757	6	46067491	A	G	0.364012	ENSG00000001561	6	46106083	ENPP4	31684	0.378922	0.00800416	0
rs2223776	6	46145461	C	G	0.361233	ENSG00000001561	6	46106083	ENPP4	31684	-0.270289	0.00817183	6.64E-240
rs116383540	6	46082435	A	G	0.0212441	ENSG00000001561	6	46106083	ENPP4	31684	0.197154	0.0337303	5.07E-09
rs77241521	6	46025223	A	G	0.0768839	ENSG00000001561	6	46106083	ENPP4	31684	0.11308	0.0149775	4.35E-14
rs6458497	6	46184272	C	T	0.175443	ENSG00000001561	6	46106083	ENPP4	31684	0.0620698	0.0104936	3.32E-09
rs62399756	6	46065758	A	T	0.0495127	ENSG00000001561	6	46106083	ENPP4	31684	-0.412696	0.0183561	6.12E-112
rs62399754	6	46062235	C	T	0.0492662	ENSG00000001561	6	46106083	ENPP4	31684	-0.41224	0.018401	3.66E-111
rs77532954	6	46034840	C	T	0.0865489	ENSG00000001561	6	46106083	ENPP4	31684	0.0881764	0.014835	2.78E-09
rs80321444	6	46613185	C	T	0.0213562	ENSG00000001561	6	46106083	ENPP4	31684	0.159683	0.0287428	2.77E-08
rs62400490	6	46006472	A	C	0.0216393	ENSG00000001561	6	46106083	ENPP4	31684	-0.277451	0.0292546	2.45E-21
rs4714902	6	46044237	C	A	0.342741	ENSG00000001561	6	46106083	ENPP4	31684	-0.219811	0.00830627	2.57E-154
rs77991465	6	46130825	T	G	0.0490159	ENSG00000001561	6	46106083	ENPP4	31684	-0.421032	0.0184393	2.14E-115
rs17466007	6	46150596	G	A	0.345184	ENSG00000001561	6	46106083	ENPP4	31684	0.325288	0.00818103	0
rs144538541	6	46090938	C	G	0.0494407	ENSG00000001561	6	46106083	ENPP4	31684	-0.412737	0.0185212	5.21E-110
rs181364999	6	46088120	G	A	0.0223642	ENSG00000001561	6	46106083	ENPP4	31684	-0.63646	0.101254	3.26E-10
rs7775082	6	46097629	T	C	0.465933	ENSG00000001561	6	46106083	ENPP4	31684	-0.448515	0.00758002	0
rs71566565	6	46085548	G	A	0.535658	ENSG00000001561	6	46106083	ENPP4	31684	0.506837	0.00893933	0
rs9395155	6	46080160	G	A	0.366524	ENSG00000001561	6	46106083	ENPP4	31684	0.379733	0.00799107	0
rs9395152	6	46050835	G	A	0.169886	ENSG00000001561	6	46106083	ENPP4	31684	0.156004	0.0105778	3.16E-49
rs77744142	6	46033786	T	C	0.0863682	ENSG00000001561	6	46106083	ENPP4	31684	0.0880507	0.0148795	3.27E-09
rs6458489	6	46062924	T	C	0.363695	ENSG00000001561	6	46106083	ENPP4	31684	0.378906	0.00802071	0
rs6921870	6	46080630	G	C	0.365498	ENSG00000001561	6	46106083	ENPP4	31684	0.382723	0.00800562	0
rs12527442	6	46195796	T	A	0.17102	ENSG00000001561	6	46106083	ENPP4	31684	0.0656913	0.0105991	5.73E-10
rs2746324	6	46145342	G	C	0.229153	ENSG00000001561	6	46106083	ENPP4	31684	-0.0642117	0.00947857	1.25E-11
rs16874161	6	46014684	G	A	0.0726768	ENSG00000001561	6	46106083	ENPP4	31684	0.117856	0.0153678	1.73E-14
rs66752086	6	46068138	C	G	0.465068	ENSG00000001561	6	46106083	ENPP4	31684	-0.487991	0.00821068	0
rs62400862	6	46101453	G	A	0.0489413	ENSG00000001561	6	46106083	ENPP4	31684	-0.419027	0.0184548	3.94E-114
rs34109856	6	46135884	G	C	0.0489753	ENSG00000001561	6	46106083	ENPP4	31684	-0.420837	0.0186564	1.14E-112
rs76412942	6	46074142	T	C	0.048985	ENSG00000001561	6	46106083	ENPP4	31684	-0.416853	0.0186591	1.50E-110
rs9472687	6	46080181	A	G	0.0658073	ENSG00000001561	6	46106083	ENPP4	31684	-0.562337	0.0157894	8.24E-278
rs3806994	6	46136663	T	C	0.470465	ENSG00000001561	6	46106083	ENPP4	31684	-0.443938	0.0075976	0
rs77868167	6	46471256	T	C	0.0719597	ENSG00000001561	6	46106083	ENPP4	31684	0.0912158	0.0154441	3.50E-09
rs720180	6	46069652	C	G	0.0493789	ENSG00000001561	6	46106083	ENPP4	31684	-0.413911	0.0183792	2.61E-112
rs12190045	6	46089284	T	C	0.169663	ENSG00000001561	6	46106083	ENPP4	31684	0.166729	0.0112936	2.53E-49
rs910179	6	46105497	A	T	0.465426	ENSG00000001561	6	46106083	ENPP4	31684	-0.449224	0.00759316	0
rs74631711	6	46496374	G	A	0.0720588	ENSG00000001561	6	46106083	ENPP4	31684	0.0887759	0.015456	9.26E-09
rs2143746	6	46106676	T	C	0.365478	ENSG00000001561	6	46106083	ENPP4	31684	0.382208	0.00799186	0
rs3922454	6	46178453	T	C	0.172121	ENSG00000001561	6	46106083	ENPP4	31684	0.0648074	0.0105725	8.80E-10
rs12199777	6	46087462	T	A	0.168831	ENSG00000001561	6	46106083	ENPP4	31684	0.161932	0.0106209	1.73E-52
rs76633334	6	46033689	C	T	0.0569373	ENSG00000001561	6	46106083	ENPP4	31684	0.14514	0.0185175	4.58E-15
rs73448968	6	45981700	G	A	0.0761333	ENSG00000001561	6	46106083	ENPP4	31684	0.122233	0.0150418	4.43E-16
rs113313995	6	46199362	A	G	0.166478	ENSG00000001561	6	46106083	ENPP4	31684	0.0656443	0.0107139	8.96E-10
rs7356846	6	46102620	G	A	0.366441	ENSG00000001561	6	46106083	ENPP4	31684	0.382819	0.00800079	0
rs9472695	6	46106441	G	T	0.0659017	ENSG00000001561	6	46106083	ENPP4	31684	-0.561993	0.0157788	7.67E-278
rs3777632	6	46112887	G	A	0.168627	ENSG00000001561	6	46106083	ENPP4	31684	0.162857	0.0106061	3.28E-53
rs6925476	6	46151231	T	C	0.22545	ENSG00000001561	6	46106083	ENPP4	31684	-0.143267	0.00950427	2.40E-51
rs3756802	6	46095836	G	A	0.465387	ENSG00000001561	6	46106083	ENPP4	31684	-0.449284	0.00759321	0
rs62400863	6	46140589	T	C	0.0475826	ENSG00000001561	6	46106083	ENPP4	31684	-0.421824	0.0187048	1.30E-112
rs147506723	6	46130413	T	C	0.0169408	ENSG00000001561	6	46106083	ENPP4	31684	-0.229351	0.0408098	1.91E-08
rs139252382	6	46593607	G	A	0.0198893	ENSG00000001561	6	46106083	ENPP4	31684	-0.210724	0.0372541	1.55E-08
rs6930769	6	46009536	A	G	0.0725825	ENSG00000001561	6	46106083	ENPP4	31684	0.117883	0.015377	1.77E-14
rs9472705	6	46118000	G	A	0.36552	ENSG00000001561	6	46106083	ENPP4	31684	0.383013	0.00800545	0
rs6923745	6	46126282	A	T	0.46654	ENSG00000001561	6	46106083	ENPP4	31684	-0.448659	0.00759294	0
rs11757793	6	46076138	A	T	0.4644	ENSG00000001561	6	46106083	ENPP4	31684	0.307523	0.011731	1.81E-151
rs148586360	6	45936288	C	T	0.0334102	ENSG00000001561	6	46106083	ENPP4	31684	0.183424	0.0230277	1.65E-15
rs10498765	6	46169973	T	C	0.169907	ENSG00000001561	6	46106083	ENPP4	31684	0.0658258	0.0106274	5.87E-10
rs72860294	6	46134536	C	T	0.0145731	ENSG00000001561	6	46106083	ENPP4	31684	-0.256197	0.0407581	3.26E-10
rs7744030	6	46042757	T	C	0.380286	ENSG00000001561	6	46106083	ENPP4	31684	0.318552	0.00805542	0
rs9472708	6	46130369	G	A	0.47022	ENSG00000001561	6	46106083	ENPP4	31684	-0.444864	0.00759612	0
rs1204293	6	46054206	G	A	0.168623	ENSG00000001561	6	46106083	ENPP4	31684	0.15946	0.0106274	6.85E-51
rs970051	6	46055171	A	G	0.168604	ENSG00000001561	6	46106083	ENPP4	31684	0.159485	0.0106278	6.67E-51
rs11756160	6	46077742	A	G	0.365493	ENSG00000001561	6	46106083	ENPP4	31684	0.382779	0.00800569	0
rs16874904	6	46602563	T	C	0.26709	ENSG00000001561	6	46106083	ENPP4	31684	0.0499915	0.00900488	2.83E-08
rs13190980	6	46011392	A	G	0.0745237	ENSG00000001561	6	46106083	ENPP4	31684	0.115542	0.0151637	2.54E-14
rs62399758	6	46072160	A	G	0.0495465	ENSG00000001561	6	46106083	ENPP4	31684	-0.415129	0.0185569	7.61E-111
rs9472678	6	46012706	T	C	0.0726391	ENSG00000001561	6	46106083	ENPP4	31684	0.117896	0.0153714	1.72E-14
rs12198473	6	46199296	G	A	0.241838	ENSG00000001561	6	46106083	ENPP4	31684	-0.0901611	0.00970853	1.59E-20
rs2185108	6	46054285	T	C	0.0494936	ENSG00000001561	6	46106083	ENPP4	31684	-0.410346	0.0183612	1.25E-110
rs9395166	6	46184459	G	A	0.169208	ENSG00000001561	6	46106083	ENPP4	31684	0.0668109	0.0106441	3.46E-10
rs7766857	6	46114914	G	A	0.0664679	ENSG00000001561	6	46106083	ENPP4	31684	-0.559802	0.0157162	7.02E-278
rs1011370	6	46142385	G	A	0.40225	ENSG00000001561	6	46106083	ENPP4	31684	-0.313687	0.00794911	0
rs7773230	6	46079664	T	C	0.462596	ENSG00000001561	6	46106083	ENPP4	31684	-0.431696	0.00763054	0
rs12197405	6	46059593	A	T	0.169133	ENSG00000001561	6	46106083	ENPP4	31684	0.159266	0.0106145	6.85E-51
rs9395157	6	46087797	C	T	0.168114	ENSG00000001561	6	46106083	ENPP4	31684	0.162065	0.010639	2.14E-52
rs78327404	6	46020972	T	C	0.0670401	ENSG00000001561	6	46106083	ENPP4	31684	-0.100128	0.0161372	5.48E-10
rs62399759	6	46076668	C	T	0.0495269	ENSG00000001561	6	46106083	ENPP4	31684	-0.415592	0.0185602	4.75E-111
rs6458492	6	46124197	T	C	0.365162	ENSG00000001561	6	46106083	ENPP4	31684	0.382935	0.00800736	0
rs1530306	6	46295771	A	G	0.0983133	ENSG00000001561	6	46106083	ENPP4	31684	0.107688	0.0142133	3.55E-14
rs17364825	6	45999204	G	A	0.0718771	ENSG00000001561	6	46106083	ENPP4	31684	-0.112106	0.0156215	7.16E-13
rs11965575	6	46171358	T	C	0.165666	ENSG00000001561	6	46106083	ENPP4	31684	0.0665309	0.0107349	5.73E-10
rs9395164	6	46179795	T	C	0.169265	ENSG00000001561	6	46106083	ENPP4	31684	0.0668924	0.0106428	3.27E-10
rs7762277	6	46174663	C	A	0.174835	ENSG00000001561	6	46106083	ENPP4	31684	0.0658282	0.0104879	3.46E-10
rs111698118	6	46091639	G	A	0.409447	ENSG00000001561	6	46106083	ENPP4	31684	-0.327447	0.0085306	0
rs3922455	6	46178646	T	C	0.169284	ENSG00000001561	6	46106083	ENPP4	31684	0.0674644	0.0106421	2.31E-10
rs7754582	6	46067273	G	A	0.467304	ENSG00000001561	6	46106083	ENPP4	31684	-0.443472	0.0075879	0
rs12526912	6	46134274	A	G	0.470616	ENSG00000001561	6	46106083	ENPP4	31684	-0.44408	0.00759719	0
rs72858672	6	46075896	G	A	0.168793	ENSG00000001561	6	46106083	ENPP4	31684	0.160933	0.0106224	7.53E-52
rs9357500	6	46097580	T	G	0.46537	ENSG00000001561	6	46106083	ENPP4	31684	-0.44927	0.00759314	0
rs6935013	6	46103350	A	G	0.0659017	ENSG00000001561	6	46106083	ENPP4	31684	-0.561881	0.015779	9.99E-278
rs6902187	6	46080876	A	T	0.365517	ENSG00000001561	6	46106083	ENPP4	31684	0.382975	0.00800514	0
rs3756801	6	46095473	G	A	0.366423	ENSG00000001561	6	46106083	ENPP4	31684	0.382778	0.00800095	0
rs11965630	6	46171446	A	G	0.167302	ENSG00000001561	6	46106083	ENPP4	31684	0.0670142	0.0106928	3.68E-10
rs12175525	6	46161942	T	A	0.169101	ENSG00000001561	6	46106083	ENPP4	31684	0.110496	0.0141694	6.28E-15
rs2179759	6	46145899	C	T	0.387268	ENSG00000001561	6	46106083	ENPP4	31684	-0.299473	0.00800741	3.98E-306
rs9472682	6	46044828	C	A	0.337968	ENSG00000001561	6	46106083	ENPP4	31684	0.324864	0.00825372	0
rs9395159	6	46117646	G	A	0.466254	ENSG00000001561	6	46106083	ENPP4	31684	-0.449139	0.0075926	0
rs2235883	6	46128688	G	C	0.465792	ENSG00000001561	6	46106083	ENPP4	31684	-0.447169	0.00762977	0
rs11752816	6	46107312	A	G	0.168665	ENSG00000001561	6	46106083	ENPP4	31684	0.163239	0.0106051	1.84E-53
rs16873913	6	45779990	C	T	0.0569254	ENSG00000001561	6	46106083	ENPP4	31684	0.102075	0.0172845	3.51E-09
rs1204292	6	46055054	C	T	0.168604	ENSG00000001561	6	46106083	ENPP4	31684	0.159582	0.0106277	5.80E-51
rs77746021	6	46138158	C	A	0.0448869	ENSG00000001561	6	46106083	ENPP4	31684	0.297909	0.0199356	1.71E-50
rs6933669	6	46045157	G	A	0.348735	ENSG00000001561	6	46106083	ENPP4	31684	0.324194	0.00816183	0
rs7745824	6	46083600	G	A	0.365403	ENSG00000001561	6	46106083	ENPP4	31684	0.382901	0.00800582	0
rs3891763	6	46124887	C	T	0.365143	ENSG00000001561	6	46106083	ENPP4	31684	0.382981	0.00800738	0
rs2223777	6	46094541	C	G	0.466084	ENSG00000001561	6	46106083	ENPP4	31684	-0.449021	0.00759302	0
rs1076737	6	46140861	T	C	0.361988	ENSG00000001561	6	46106083	ENPP4	31684	0.378143	0.00803031	0
rs2206968	6	46087905	A	T	0.465162	ENSG00000001561	6	46106083	ENPP4	31684	-0.449069	0.00759376	0
rs9472704	6	46117984	G	A	0.466176	ENSG00000001561	6	46106083	ENPP4	31684	-0.449172	0.00759287	0
rs9472683	6	46044893	G	A	0.343224	ENSG00000001561	6	46106083	ENPP4	31684	0.324472	0.00819382	0
rs6930766	6	46127626	C	T	0.466571	ENSG00000001561	6	46106083	ENPP4	31684	-0.446243	0.00758355	0
rs7744272	6	46174522	C	T	0.177184	ENSG00000001561	6	46106083	ENPP4	31684	0.0626023	0.0104337	1.97E-09
rs3806995	6	46135984	G	T	0.469933	ENSG00000001561	6	46106083	ENPP4	31684	-0.442897	0.00763289	0
rs7748442	6	46130906	C	G	0.470257	ENSG00000001561	6	46106083	ENPP4	31684	-0.444745	0.00759631	0
rs9472709	6	46130385	A	G	0.470721	ENSG00000001561	6	46106083	ENPP4	31684	-0.44442	0.00758292	0
rs9381425	6	46050770	T	C	0.16895	ENSG00000001561	6	46106083	ENPP4	31684	0.158772	0.0106195	1.53E-50
rs60288508	6	46195406	C	T	0.168384	ENSG00000001561	6	46106083	ENPP4	31684	0.0677739	0.0106647	2.08E-10
rs7758638	6	46043561	G	A	0.342271	ENSG00000001561	6	46106083	ENPP4	31684	0.325176	0.00819852	0
rs7356841	6	46102360	A	C	0.366441	ENSG00000001561	6	46106083	ENPP4	31684	0.382515	0.00800125	0
rs9395165	6	46184321	T	A	0.169189	ENSG00000001561	6	46106083	ENPP4	31684	0.0672168	0.0106443	2.71E-10
rs9472700	6	46116332	A	G	0.46582	ENSG00000001561	6	46106083	ENPP4	31684	-0.449105	0.00759317	0
rs9369603	6	46168481	G	A	0.164452	ENSG00000001561	6	46106083	ENPP4	31684	0.0684643	0.0107675	2.04E-10
rs3822892	6	46138615	T	G	0.168133	ENSG00000001561	6	46106083	ENPP4	31684	0.163763	0.0106382	1.80E-53
rs150485826	6	46079609	G	T	0.169019	ENSG00000001561	6	46106083	ENPP4	31684	0.16153	0.0106162	2.80E-52
rs9367233	6	46069508	A	G	0.465576	ENSG00000001561	6	46106083	ENPP4	31684	-0.445091	0.00758684	0
rs3799893	6	46189087	T	G	0.171671	ENSG00000001561	6	46106083	ENPP4	31684	0.0635427	0.0105644	1.80E-09
rs7770384	6	46133694	G	A	0.47054	ENSG00000001561	6	46106083	ENPP4	31684	-0.44445	0.00759657	0
rs6903812	6	46172802	G	A	0.171234	ENSG00000001561	6	46106083	ENPP4	31684	0.0638609	0.0105944	1.66E-09
rs9463182	6	46089297	A	G	0.0659772	ENSG00000001561	6	46106083	ENPP4	31684	-0.56121	0.015771	2.39E-277
rs16874220	6	46057809	T	C	0.168868	ENSG00000001561	6	46106083	ENPP4	31684	0.159538	0.0106211	5.37E-51
rs56161613	6	46154148	G	T	0.22471	ENSG00000001561	6	46106083	ENPP4	31684	-0.141849	0.0095174	3.10E-50
rs7769738	6	46110726	A	G	0.465143	ENSG00000001561	6	46106083	ENPP4	31684	-0.449122	0.00759369	0
rs9472698	6	46110405	G	A	0.464855	ENSG00000001561	6	46106083	ENPP4	31684	-0.44913	0.0075945	0
rs12201262	6	46070642	A	G	0.168963	ENSG00000001561	6	46106083	ENPP4	31684	0.160633	0.0106181	1.06E-51
rs2223778	6	46094538	A	C	0.466084	ENSG00000001561	6	46106083	ENPP4	31684	-0.449021	0.00759302	0
rs7451713	6	46107752	C	G	0.464878	ENSG00000001561	6	46106083	ENPP4	31684	-0.448476	0.00762826	0
rs6906620	6	46029987	A	C	0.225652	ENSG00000001561	6	46106083	ENPP4	31684	-0.0586493	0.00972917	1.66E-09
rs11754760	6	46075632	C	T	0.465747	ENSG00000001561	6	46106083	ENPP4	31684	-0.447675	0.0075957	0
rs10807334	6	46071116	G	A	0.464574	ENSG00000001561	6	46106083	ENPP4	31684	-0.446992	0.00759861	0
rs7754989	6	46185400	C	G	0.175279	ENSG00000001561	6	46106083	ENPP4	31684	0.0628464	0.0104975	2.14E-09
rs55658893	6	46192301	G	C	0.174669	ENSG00000001561	6	46106083	ENPP4	31684	0.0697109	0.0114803	1.26E-09
rs9395149	6	46050334	G	A	0.168699	ENSG00000001561	6	46106083	ENPP4	31684	0.15871	0.0106257	1.91E-50
rs9395153	6	46050927	A	G	0.168774	ENSG00000001561	6	46106083	ENPP4	31684	0.157481	0.0106244	1.05E-49
rs75338066	6	46037133	A	G	0.086103	ENSG00000001561	6	46106083	ENPP4	31684	0.0934859	0.0153035	1.00E-09
rs7769902	6	46110821	A	G	0.46537	ENSG00000001561	6	46106083	ENPP4	31684	-0.449246	0.00759319	0
rs17462184	6	45998629	C	T	0.0726328	ENSG00000001561	6	46106083	ENPP4	31684	-0.112534	0.0155459	4.53E-13
rs7771334	6	46179576	C	T	0.178026	ENSG00000001561	6	46106083	ENPP4	31684	0.0635198	0.010519	1.55E-09
rs72858667	6	46073277	A	C	0.168793	ENSG00000001561	6	46106083	ENPP4	31684	0.160837	0.0106224	8.64E-52
rs7762979	6	46199176	T	C	0.170763	ENSG00000001561	6	46106083	ENPP4	31684	0.064079	0.0106066	1.53E-09
rs9395167	6	46191637	A	G	0.16683	ENSG00000001561	6	46106083	ENPP4	31684	0.0647572	0.0106853	1.36E-09
rs7453667	6	46078472	C	T	0.168963	ENSG00000001561	6	46106083	ENPP4	31684	0.160809	0.0106181	8.20E-52
rs114361728	6	46038348	A	C	0.0808635	ENSG00000001561	6	46106083	ENPP4	31684	0.0960187	0.0157459	1.07E-09
rs75369071	6	46171800	G	A	0.175569	ENSG00000001561	6	46106083	ENPP4	31684	0.0641132	0.0104904	9.86E-10
rs1338465	6	46057757	C	T	0.170393	ENSG00000001561	6	46106083	ENPP4	31684	0.15621	0.010565	1.81E-49
rs13210366	6	46074005	C	A	0.46569	ENSG00000001561	6	46106083	ENPP4	31684	-0.447463	0.00759617	0
rs14781	6	46128269	A	G	0.466947	ENSG00000001561	6	46106083	ENPP4	31684	-0.447698	0.0075804	0
rs12209129	6	46116609	C	T	0.171723	ENSG00000001561	6	46106083	ENPP4	31684	0.169833	0.011238	1.34E-51
rs3734655	6	46190517	A	G	0.167161	ENSG00000001561	6	46106083	ENPP4	31684	0.0645309	0.0106769	1.50E-09
rs72860252	6	46122175	G	A	0.0512164	ENSG00000001561	6	46106083	ENPP4	31684	0.276694	0.0185601	2.92E-50
rs9395150	6	46050764	T	A	0.16895	ENSG00000001561	6	46106083	ENPP4	31684	0.158772	0.0106195	1.53E-50
rs2894662	6	46125002	T	C	0.466745	ENSG00000001561	6	46106083	ENPP4	31684	-0.448493	0.00759326	0
rs16874246	6	46067620	G	A	0.16936	ENSG00000001561	6	46106083	ENPP4	31684	0.160584	0.0105889	5.99E-52
rs76394257	6	46136394	C	T	0.0157074	ENSG00000001561	6	46106083	ENPP4	31684	-0.235711	0.0388655	1.32E-09
rs72858662	6	46067525	C	T	0.168963	ENSG00000001561	6	46106083	ENPP4	31684	0.160281	0.0106184	1.76E-51
rs72858666	6	46071095	T	A	0.168831	ENSG00000001561	6	46106083	ENPP4	31684	0.16092	0.0106214	7.51E-52
rs149355173	7	91861162	G	A	0.0132748	ENSG00000001631	7	91851881	KRIT1	31684	0.235827	0.0410447	9.16E-09
rs17757926	7	91987702	C	T	0.345734	ENSG00000001631	7	91851881	KRIT1	31684	-0.0818268	0.00834661	1.09E-22
rs33993294	7	91998655	C	A	0.347151	ENSG00000001631	7	91851881	KRIT1	31684	-0.0821818	0.00835299	7.68E-23
rs10256919	7	91270411	T	C	0.110383	ENSG00000001631	7	91851881	KRIT1	31684	0.0706531	0.0127805	3.24E-08
rs2237568	7	91622676	A	G	0.385974	ENSG00000001631	7	91851881	KRIT1	31684	-0.0836772	0.00816633	1.23E-24
rs11976412	7	91782274	A	G	0.383106	ENSG00000001631	7	91851881	KRIT1	31684	-0.0876439	0.0081765	8.29E-27
rs7799146	7	91789253	T	C	0.0982864	ENSG00000001631	7	91851881	KRIT1	31684	0.117473	0.0133605	1.46E-18
rs10257017	7	91527339	G	T	0.114177	ENSG00000001631	7	91851881	KRIT1	31684	0.0996049	0.0125094	1.69E-15
rs7798973	7	91588360	A	G	0.385144	ENSG00000001631	7	91851881	KRIT1	31684	-0.0835813	0.00816973	1.45E-24
rs6956309	7	91611154	G	A	0.388541	ENSG00000001631	7	91851881	KRIT1	31684	-0.0830207	0.00815656	2.48E-24
rs2188154	7	91595138	A	T	0.384856	ENSG00000001631	7	91851881	KRIT1	31684	-0.0837074	0.00817088	1.25E-24
rs36120033	7	91679298	A	G	0.386819	ENSG00000001631	7	91851881	KRIT1	31684	-0.0842841	0.00816295	5.42E-25
rs76841737	7	91281409	G	C	0.100317	ENSG00000001631	7	91851881	KRIT1	31684	0.0779738	0.0132491	3.98E-09
rs17164275	7	91590408	G	A	0.384062	ENSG00000001631	7	91851881	KRIT1	31684	-0.0838844	0.00815901	8.57E-25
rs9770444	7	91783162	G	T	0.387465	ENSG00000001631	7	91851881	KRIT1	31684	-0.0867956	0.00815947	2.00E-26
rs2188142	7	91452309	A	G	0.100721	ENSG00000001631	7	91851881	KRIT1	31684	0.118879	0.0132153	2.35E-19
rs6973921	7	91544122	T	C	0.113693	ENSG00000001631	7	91851881	KRIT1	31684	0.100345	0.0125335	1.18E-15
rs77228931	7	91279905	A	G	0.0990224	ENSG00000001631	7	91851881	KRIT1	31684	0.0796462	0.013325	2.27E-09
rs78945793	7	91557155	G	A	0.542475	ENSG00000001631	7	91851881	KRIT1	31684	0.0577361	0.0102079	1.55E-08
rs1209000	7	91398179	C	T	0.418994	ENSG00000001631	7	91851881	KRIT1	31684	-0.0487135	0.00805183	1.45E-09
rs34344935	7	91835436	A	G	0.382263	ENSG00000001631	7	91851881	KRIT1	31684	-0.0874704	0.00816565	8.94E-27
rs403	7	91541502	A	G	0.113844	ENSG00000001631	7	91851881	KRIT1	31684	0.100145	0.0125262	1.30E-15
rs57646218	7	91282288	A	G	0.100248	ENSG00000001631	7	91851881	KRIT1	31684	0.0782328	0.0132284	3.34E-09
rs4729016	7	91580030	A	G	0.102202	ENSG00000001631	7	91851881	KRIT1	31684	0.116129	0.0131065	7.97E-19
rs13233496	7	91813035	C	T	0.38438	ENSG00000001631	7	91851881	KRIT1	31684	-0.0874623	0.00817175	9.85E-27
rs12673563	7	91280470	T	C	0.100286	ENSG00000001631	7	91851881	KRIT1	31684	0.0785025	0.0132261	2.93E-09
rs7784248	7	91758111	G	A	0.380374	ENSG00000001631	7	91851881	KRIT1	31684	-0.0850333	0.00817392	2.40E-25
rs28455898	7	91531413	A	C	0.114124	ENSG00000001631	7	91851881	KRIT1	31684	0.0996626	0.0125123	1.65E-15
rs79568712	7	91549577	G	A	0.11358	ENSG00000001631	7	91851881	KRIT1	31684	0.102422	0.0125385	3.12E-16
rs6971318	7	91765639	C	T	0.385362	ENSG00000001631	7	91851881	KRIT1	31684	-0.0867817	0.00816799	2.29E-26
rs2374517	7	91541261	C	A	0.113978	ENSG00000001631	7	91851881	KRIT1	31684	0.100012	0.0125191	1.36E-15
rs141306561	7	91557468	A	G	0.0165988	ENSG00000001631	7	91851881	KRIT1	31684	0.291562	0.0485241	1.87E-09
rs112516041	7	91941406	C	T	0.0149861	ENSG00000001631	7	91851881	KRIT1	31684	0.237771	0.0382404	5.04E-10
rs144937154	7	91379229	C	T	0.0152429	ENSG00000001631	7	91851881	KRIT1	31684	0.257807	0.0436266	3.43E-09
rs7781066	7	91691946	T	G	0.385772	ENSG00000001631	7	91851881	KRIT1	31684	-0.0838294	0.00815223	8.41E-25
rs7798233	7	91500083	G	A	0.251985	ENSG00000001631	7	91851881	KRIT1	31684	-0.0638368	0.00924661	5.06E-12
rs145330883	7	91518221	G	A	0.112044	ENSG00000001631	7	91851881	KRIT1	31684	0.232215	0.0143145	3.50E-59
rs10251036	7	91554456	T	C	0.113297	ENSG00000001631	7	91851881	KRIT1	31684	0.103026	0.0125519	2.25E-16
rs188284146	7	91663816	A	T	0.283479	ENSG00000001631	7	91851881	KRIT1	31684	-0.0725271	0.0124514	5.72E-09
rs12740	7	92029302	G	A	0.347608	ENSG00000001631	7	91851881	KRIT1	31684	-0.0821372	0.00833441	6.51E-23
rs9640598	7	91446142	T	C	0.101438	ENSG00000001631	7	91851881	KRIT1	31684	0.120041	0.0131731	8.04E-20
rs13231238	7	91653851	G	T	0.38705	ENSG00000001631	7	91851881	KRIT1	31684	-0.0827538	0.00816241	3.73E-24
rs191187922	7	92022704	T	C	0.0183155	ENSG00000001631	7	91851881	KRIT1	31684	0.340203	0.0509362	2.41E-11
rs112567410	7	91829730	A	G	0.0342904	ENSG00000001631	7	91851881	KRIT1	31684	0.165126	0.0228125	4.54E-13
rs188520734	7	91988745	G	A	0.012016	ENSG00000001631	7	91851881	KRIT1	31684	0.478215	0.0788302	1.31E-09
rs192919370	7	91365012	C	T	0.110662	ENSG00000001631	7	91851881	KRIT1	31684	0.110037	0.0136539	7.69E-16
rs6975248	7	91772988	A	G	0.379828	ENSG00000001631	7	91851881	KRIT1	31684	-0.0881871	0.00824549	1.07E-26
rs13237856	7	91551788	G	A	0.390596	ENSG00000001631	7	91851881	KRIT1	31684	-0.0757693	0.0081518	1.47E-20
rs2299238	7	91654517	A	G	0.385621	ENSG00000001631	7	91851881	KRIT1	31684	-0.0823442	0.00815338	5.56E-24
rs12536421	7	92008220	G	A	0.347533	ENSG00000001631	7	91851881	KRIT1	31684	-0.0823001	0.00833469	5.38E-23
rs2188155	7	91599825	C	A	0.386689	ENSG00000001631	7	91851881	KRIT1	31684	-0.0827919	0.00823047	8.37E-24
rs6970277	7	91680655	C	T	0.384078	ENSG00000001631	7	91851881	KRIT1	31684	-0.0821591	0.00817471	9.15E-24
rs10228334	7	91713972	T	C	0.384252	ENSG00000001631	7	91851881	KRIT1	31684	-0.0850716	0.0082079	3.59E-25
rs10248566	7	91268163	C	G	0.112231	ENSG00000001631	7	91851881	KRIT1	31684	0.0692246	0.0126111	4.04E-08
rs4266578	7	91910492	G	A	0.0989515	ENSG00000001631	7	91851881	KRIT1	31684	0.117752	0.013296	8.28E-19
rs11767104	7	91551100	T	G	0.392783	ENSG00000001631	7	91851881	KRIT1	31684	-0.0757158	0.00814499	1.46E-20
rs11772754	7	91891536	C	T	0.0989139	ENSG00000001631	7	91851881	KRIT1	31684	0.11733	0.0132982	1.11E-18
rs6973896	7	91778465	G	A	0.387276	ENSG00000001631	7	91851881	KRIT1	31684	-0.0870383	0.0081602	1.46E-26
rs112193793	7	91687251	G	A	0.0335313	ENSG00000001631	7	91851881	KRIT1	31684	0.170202	0.0227372	7.12E-14
rs10953069	7	91922541	C	T	0.0989139	ENSG00000001631	7	91851881	KRIT1	31684	0.11719	0.0132986	1.23E-18
rs6465352	7	91775117	G	A	0.387125	ENSG00000001631	7	91851881	KRIT1	31684	-0.0870885	0.00816077	1.38E-26
rs2188843	7	91541119	C	G	0.113577	ENSG00000001631	7	91851881	KRIT1	31684	0.100615	0.012538	1.02E-15
rs35856522	7	91532801	A	C	0.114143	ENSG00000001631	7	91851881	KRIT1	31684	0.100032	0.0125112	1.29E-15
rs6980247	7	91594228	A	T	0.380473	ENSG00000001631	7	91851881	KRIT1	31684	-0.0809392	0.00817469	4.11E-23
rs2374516	7	91541253	T	G	0.113978	ENSG00000001631	7	91851881	KRIT1	31684	0.0996988	0.0125193	1.67E-15
rs733957	7	91707197	T	C	0.38479	ENSG00000001631	7	91851881	KRIT1	31684	-0.0838681	0.00815631	8.44E-25
rs10281808	7	91542209	G	C	0.113768	ENSG00000001631	7	91851881	KRIT1	31684	0.10021	0.01253	1.27E-15
rs6960867	7	91712698	G	A	0.381487	ENSG00000001631	7	91851881	KRIT1	31684	-0.085746	0.00821905	1.76E-25
rs6465341	7	91596121	C	G	0.385031	ENSG00000001631	7	91851881	KRIT1	31684	-0.0836526	0.00817016	1.33E-24
rs6953515	7	91658620	T	C	0.382352	ENSG00000001631	7	91851881	KRIT1	31684	-0.0847065	0.00816574	3.28E-25
rs149208852	7	91656583	C	T	0.397439	ENSG00000001631	7	91851881	KRIT1	31684	-0.0819447	0.00875048	7.63E-21
rs11984136	7	91766953	C	T	0.386899	ENSG00000001631	7	91851881	KRIT1	31684	-0.0868458	0.00816174	1.93E-26
rs2888851	7	91648341	A	G	0.382483	ENSG00000001631	7	91851881	KRIT1	31684	-0.0824441	0.00816602	5.75E-24
rs7783674	7	91784212	A	T	0.387484	ENSG00000001631	7	91851881	KRIT1	31684	-0.0870143	0.00815933	1.49E-26
rs143986132	7	91291311	G	A	0.0184318	ENSG00000001631	7	91851881	KRIT1	31684	0.203826	0.0365713	2.50E-08
rs58673519	7	91823887	G	T	0.383564	ENSG00000001631	7	91851881	KRIT1	31684	-0.0871908	0.00817526	1.48E-26
rs148669066	7	91365404	C	T	0.0151002	ENSG00000001631	7	91851881	KRIT1	31684	0.257851	0.0467291	3.43E-08
rs13239875	7	91716104	A	G	0.384757	ENSG00000001631	7	91851881	KRIT1	31684	-0.0843364	0.00815617	4.64E-25
rs4728996	7	91345935	C	T	0.10408	ENSG00000001631	7	91851881	KRIT1	31684	0.110867	0.0130261	1.72E-17
rs11769294	7	91549937	A	G	0.389565	ENSG00000001631	7	91851881	KRIT1	31684	-0.0758352	0.00814067	1.21E-20
rs11971798	7	91772181	A	G	0.385163	ENSG00000001631	7	91851881	KRIT1	31684	-0.0875458	0.00816827	8.40E-27
rs10228800	7	91610111	G	T	0.385565	ENSG00000001631	7	91851881	KRIT1	31684	-0.0837613	0.00815323	9.29E-25
rs74770876	7	91613453	T	C	0.38357	ENSG00000001631	7	91851881	KRIT1	31684	-0.0822827	0.00880481	9.17E-21
rs28728062	7	91845444	C	G	0.388725	ENSG00000001631	7	91851881	KRIT1	31684	-0.0876811	0.00816611	6.81E-27
rs6953816	7	91769218	C	A	0.378782	ENSG00000001631	7	91851881	KRIT1	31684	-0.0869301	0.00883652	7.75E-23
rs17164315	7	91659150	G	C	0.386408	ENSG00000001631	7	91851881	KRIT1	31684	-0.0841276	0.00816456	6.76E-25
rs12539231	7	91634963	A	G	0.385748	ENSG00000001631	7	91851881	KRIT1	31684	-0.0829341	0.00816763	3.18E-24
rs75028268	7	91353482	A	G	0.103349	ENSG00000001631	7	91851881	KRIT1	31684	0.114135	0.0131359	3.66E-18
rs35963176	7	91617115	T	C	0.259573	ENSG00000001631	7	91851881	KRIT1	31684	-0.0669077	0.00917322	3.01E-13
rs38793	7	92027187	A	G	0.34665	ENSG00000001631	7	91851881	KRIT1	31684	-0.0816	0.00833981	1.31E-22
rs79604268	7	91342238	T	A	0.10399	ENSG00000001631	7	91851881	KRIT1	31684	0.110104	0.0130316	2.94E-17
rs12530646	7	91588036	A	G	0.384231	ENSG00000001631	7	91851881	KRIT1	31684	-0.0835734	0.00815859	1.26E-24
rs6962300	7	91246651	A	C	0.111628	ENSG00000001631	7	91851881	KRIT1	31684	0.0803655	0.0128297	3.75E-10
rs12668101	7	91285428	A	G	0.0991394	ENSG00000001631	7	91851881	KRIT1	31684	0.0814302	0.0132934	9.03E-10
rs17164031	7	91286991	T	C	0.101865	ENSG00000001631	7	91851881	KRIT1	31684	0.0801876	0.0131589	1.10E-09
rs12539439	7	91917365	C	A	0.317689	ENSG00000001631	7	91851881	KRIT1	31684	-0.0891647	0.00930952	9.91E-22
rs78480597	7	91881245	A	G	0.0989139	ENSG00000001631	7	91851881	KRIT1	31684	0.117747	0.0132984	8.43E-19
rs9969198	7	91567492	G	T	0.385366	ENSG00000001631	7	91851881	KRIT1	31684	-0.0830085	0.00816916	2.95E-24
rs2299240	7	91654618	G	A	0.382838	ENSG00000001631	7	91851881	KRIT1	31684	-0.0821052	0.00821972	1.71E-23
rs17757278	7	91942339	G	A	0.0343177	ENSG00000001631	7	91851881	KRIT1	31684	0.172204	0.0224833	1.87E-14
rs10953066	7	91908115	C	T	0.0988575	ENSG00000001631	7	91851881	KRIT1	31684	0.117262	0.0133016	1.19E-18
rs28615927	7	91600648	A	C	0.385963	ENSG00000001631	7	91851881	KRIT1	31684	-0.0835688	0.00823176	3.25E-24
rs13230837	7	91779017	G	A	0.383028	ENSG00000001631	7	91851881	KRIT1	31684	-0.0876901	0.00816192	6.34E-27
rs11772428	7	91435316	A	G	0.0984751	ENSG00000001631	7	91851881	KRIT1	31684	0.120393	0.0133482	1.89E-19
rs80338320	7	91348346	A	G	0.105107	ENSG00000001631	7	91851881	KRIT1	31684	0.109084	0.0129705	4.09E-17
rs75378995	7	91350736	T	C	0.104395	ENSG00000001631	7	91851881	KRIT1	31684	0.109913	0.0130775	4.29E-17
rs4729026	7	91885692	A	G	0.0989515	ENSG00000001631	7	91851881	KRIT1	31684	0.117775	0.0132959	8.15E-19
rs10488513	7	91914975	G	A	0.0990079	ENSG00000001631	7	91851881	KRIT1	31684	0.117759	0.0132926	8.07E-19
rs28435290	7	91247174	G	T	0.110344	ENSG00000001631	7	91851881	KRIT1	31684	0.0773062	0.0127035	1.16E-09
rs111531675	7	91709882	T	C	0.0153169	ENSG00000001631	7	91851881	KRIT1	31684	0.238761	0.0375387	2.01E-10
rs38802	7	92049810	A	C	0.429647	ENSG00000001631	7	91851881	KRIT1	31684	-0.0661918	0.00812229	3.66E-16
rs10271174	7	91785970	G	A	0.386599	ENSG00000001631	7	91851881	KRIT1	31684	-0.0870305	0.00814801	1.25E-26
rs28671255	7	91770705	G	A	0.387503	ENSG00000001631	7	91851881	KRIT1	31684	-0.0870079	0.00815933	1.51E-26
rs78244026	7	91798364	A	C	0.0982675	ENSG00000001631	7	91851881	KRIT1	31684	0.116888	0.0133619	2.18E-18
rs6952671	7	91597934	A	C	0.385918	ENSG00000001631	7	91851881	KRIT1	31684	-0.0838813	0.00816649	9.48E-25
rs10953067	7	91908223	G	A	0.0988575	ENSG00000001631	7	91851881	KRIT1	31684	0.117262	0.0133016	1.19E-18
rs7787995	7	91769577	A	G	0.385999	ENSG00000001631	7	91851881	KRIT1	31684	-0.087164	0.00816555	1.34E-26
rs13223564	7	91932666	G	A	0.347093	ENSG00000001631	7	91851881	KRIT1	31684	-0.0824059	0.00835286	5.87E-23
rs13236026	7	91885873	G	A	0.347101	ENSG00000001631	7	91851881	KRIT1	31684	-0.0824271	0.00833709	4.75E-23
rs80097385	7	91258859	A	G	0.080067	ENSG00000001631	7	91851881	KRIT1	31684	0.103091	0.0150024	6.35E-12
rs1063243	7	91726927	C	A	0.383756	ENSG00000001631	7	91851881	KRIT1	31684	-0.0852673	0.00820983	2.87E-25
rs10241720	7	91527367	G	T	0.388046	ENSG00000001631	7	91851881	KRIT1	31684	-0.0735681	0.00816154	1.99E-19
rs7785095	7	91640773	T	A	0.384309	ENSG00000001631	7	91851881	KRIT1	31684	-0.0905678	0.00855479	3.43E-26
rs2188153	7	91595117	T	G	0.385634	ENSG00000001631	7	91851881	KRIT1	31684	-0.0837079	0.00816774	1.20E-24
rs2075882	7	91738437	G	A	0.0994964	ENSG00000001631	7	91851881	KRIT1	31684	0.120853	0.0132625	8.06E-20
rs74298193	7	91804685	T	G	0.0982487	ENSG00000001631	7	91851881	KRIT1	31684	0.117349	0.0133628	1.61E-18
rs10278155	7	91532456	T	G	0.388181	ENSG00000001631	7	91851881	KRIT1	31684	-0.0732709	0.0082277	5.32E-19
rs4729010	7	91486751	G	A	0.390191	ENSG00000001631	7	91851881	KRIT1	31684	-0.0786718	0.00853551	3.06E-20
rs6979085	7	91673623	T	C	0.386823	ENSG00000001631	7	91851881	KRIT1	31684	-0.0841581	0.00816292	6.36E-25
rs10488514	7	91951842	A	C	0.347407	ENSG00000001631	7	91851881	KRIT1	31684	-0.0820804	0.00835084	8.45E-23
rs28410528	7	91647390	G	A	0.383271	ENSG00000001631	7	91851881	KRIT1	31684	-0.0826738	0.00817759	5.00E-24
rs12667992	7	91345077	A	G	0.105397	ENSG00000001631	7	91851881	KRIT1	31684	0.109476	0.0129309	2.54E-17
rs10429103	7	91598443	A	T	0.386389	ENSG00000001631	7	91851881	KRIT1	31684	-0.0840519	0.00816466	7.45E-25
rs11768934	7	91890992	A	G	0.0988763	ENSG00000001631	7	91851881	KRIT1	31684	0.117742	0.0133005	8.57E-19
rs803293	7	91342832	C	G	0.425772	ENSG00000001631	7	91851881	KRIT1	31684	-0.0471888	0.00809274	5.51E-09
rs73709328	7	91248216	G	C	0.109725	ENSG00000001631	7	91851881	KRIT1	31684	0.0782575	0.0127347	7.99E-10
rs149356599	7	91818747	T	C	0.104225	ENSG00000001631	7	91851881	KRIT1	31684	0.10654	0.013021	2.79E-16
rs10256780	7	91527176	T	A	0.388079	ENSG00000001631	7	91851881	KRIT1	31684	-0.0736284	0.00816152	1.86E-19
rs56075286	7	91731518	A	G	0.38681	ENSG00000001631	7	91851881	KRIT1	31684	-0.0848468	0.0087092	1.99E-22
rs76631110	7	91970821	A	C	0.10431	ENSG00000001631	7	91851881	KRIT1	31684	0.106373	0.0131212	5.19E-16
rs11977835	7	91521403	C	T	0.114917	ENSG00000001631	7	91851881	KRIT1	31684	0.101023	0.0124742	5.56E-16
rs1964800	7	91732984	G	C	0.478035	ENSG00000001631	7	91851881	KRIT1	31684	-0.0480448	0.00859139	2.24E-08
rs75618484	7	91351158	T	C	0.104756	ENSG00000001631	7	91851881	KRIT1	31684	0.111255	0.013033	1.38E-17
rs411	7	91557758	C	G	0.38554	ENSG00000001631	7	91851881	KRIT1	31684	-0.0831207	0.00816831	2.54E-24
rs1859113	7	91679887	C	T	0.385828	ENSG00000001631	7	91851881	KRIT1	31684	-0.0840936	0.00815192	5.98E-25
rs74668533	7	91283962	A	G	0.0770197	ENSG00000001631	7	91851881	KRIT1	31684	0.106832	0.0152709	2.64E-12
rs39744	7	92043016	G	A	0.420591	ENSG00000001631	7	91851881	KRIT1	31684	-0.0644877	0.00804408	1.09E-15
rs10226078	7	91604227	C	T	0.386427	ENSG00000001631	7	91851881	KRIT1	31684	-0.0840406	0.00816451	7.55E-25
rs6964197	7	91415667	C	T	0.280433	ENSG00000001631	7	91851881	KRIT1	31684	-0.0665259	0.00885713	5.87E-14
rs1861635	7	92027537	G	C	0.10068	ENSG00000001631	7	91851881	KRIT1	31684	0.112121	0.0131953	1.95E-17
rs1089879	7	91370882	G	C	0.258276	ENSG00000001631	7	91851881	KRIT1	31684	-0.0620003	0.00909175	9.14E-12
rs28602304	7	91335369	A	C	0.103182	ENSG00000001631	7	91851881	KRIT1	31684	0.105849	0.0130781	5.79E-16
rs10953068	7	91914751	T	G	0.101069	ENSG00000001631	7	91851881	KRIT1	31684	0.11343	0.0132794	1.32E-17
rs148711740	7	92013728	G	T	0.100842	ENSG00000001631	7	91851881	KRIT1	31684	0.110609	0.0132108	5.64E-17
rs11771536	7	92016928	C	A	0.101268	ENSG00000001631	7	91851881	KRIT1	31684	0.113294	0.0131857	8.53E-18
rs77823876	7	91911782	T	C	0.0988237	ENSG00000001631	7	91851881	KRIT1	31684	0.117234	0.0133042	1.23E-18
rs12540055	7	91707921	C	T	0.386461	ENSG00000001631	7	91851881	KRIT1	31684	-0.0835971	0.00816473	1.33E-24
rs10263309	7	91645265	G	A	0.382823	ENSG00000001631	7	91851881	KRIT1	31684	-0.0824544	0.00817951	6.73E-24
rs2374519	7	91541481	T	C	0.387972	ENSG00000001631	7	91851881	KRIT1	31684	-0.0747094	0.00816192	5.52E-20
rs140402949	7	91437170	C	T	0.102635	ENSG00000001631	7	91851881	KRIT1	31684	0.120267	0.013105	4.42E-20
rs2018628	7	91628593	T	G	0.385918	ENSG00000001631	7	91851881	KRIT1	31684	-0.0837641	0.00816653	1.10E-24
rs38799	7	92045139	C	T	0.418655	ENSG00000001631	7	91851881	KRIT1	31684	-0.0634959	0.00804948	3.07E-15
rs12538325	7	91757479	G	A	0.378388	ENSG00000001631	7	91851881	KRIT1	31684	-0.085608	0.00819686	1.56E-25
rs59737178	7	91850584	T	C	0.100611	ENSG00000001631	7	91851881	KRIT1	31684	0.114689	0.0132231	4.19E-18
rs803283	7	91382132	G	A	0.261588	ENSG00000001631	7	91851881	KRIT1	31684	-0.0599082	0.00905477	3.69E-11
rs12539523	7	91710836	A	G	0.369276	ENSG00000001631	7	91851881	KRIT1	31684	-0.0835696	0.00892666	7.84E-21
rs756647	7	91586389	G	A	0.384776	ENSG00000001631	7	91851881	KRIT1	31684	-0.0837406	0.00815628	9.92E-25
rs78046154	7	91783579	T	G	0.0982298	ENSG00000001631	7	91851881	KRIT1	31684	0.118259	0.0133635	8.80E-19
rs9801304	7	91606642	A	G	0.0982487	ENSG00000001631	7	91851881	KRIT1	31684	0.117783	0.0133628	1.21E-18
rs75966638	7	91808608	A	G	0.0983845	ENSG00000001631	7	91851881	KRIT1	31684	0.116588	0.0133551	2.55E-18
rs2023784	7	91524677	A	G	0.38807	ENSG00000001631	7	91851881	KRIT1	31684	-0.073029	0.00822806	6.96E-19
rs11981823	7	91521838	T	A	0.114955	ENSG00000001631	7	91851881	KRIT1	31684	0.10113	0.0124722	5.13E-16
rs7796370	7	91901716	C	A	0.207806	ENSG00000001631	7	91851881	KRIT1	31684	0.112713	0.00977661	9.45E-31
rs73414037	7	91926214	C	A	0.101226	ENSG00000001631	7	91851881	KRIT1	31684	0.11251	0.0132705	2.29E-17
rs1989779	7	91632306	C	T	0.133032	ENSG00000001631	7	91851881	KRIT1	31684	0.163456	0.0118024	1.28E-43
rs62467842	7	91985871	G	A	0.125078	ENSG00000001631	7	91851881	KRIT1	31684	0.16938	0.0121638	4.47E-44
rs7787318	7	92056241	C	T	0.301856	ENSG00000001631	7	91851881	KRIT1	31684	0.0603821	0.00888076	1.05E-11
rs7778667	7	91520816	C	G	0.387121	ENSG00000001631	7	91851881	KRIT1	31684	-0.0747103	0.00816471	5.67E-20
rs12531966	7	91765840	G	A	0.371749	ENSG00000001631	7	91851881	KRIT1	31684	-0.0891452	0.00888273	1.06E-23
rs7788092	7	91646198	T	C	0.384983	ENSG00000001631	7	91851881	KRIT1	31684	-0.0819136	0.00815597	9.82E-24
rs10271681	7	91710657	A	G	0.384521	ENSG00000001631	7	91851881	KRIT1	31684	-0.0845583	0.0081838	5.03E-25
rs10953065	7	91808915	A	G	0.382794	ENSG00000001631	7	91851881	KRIT1	31684	-0.0871206	0.00816333	1.37E-26
rs17164125	7	91417796	C	T	0.10257	ENSG00000001631	7	91851881	KRIT1	31684	0.120158	0.0131083	4.88E-20
rs34574955	7	91847550	C	A	0.382672	ENSG00000001631	7	91851881	KRIT1	31684	-0.0864868	0.00816437	3.20E-26
rs72494406	7	91507478	T	C	0.11	ENSG00000001631	7	91851881	KRIT1	31684	0.0999352	0.0127157	3.87E-15
rs405	7	91546327	G	C	0.388887	ENSG00000001631	7	91851881	KRIT1	31684	-0.0764665	0.00815764	7.01E-21
rs58965837	7	91585258	A	T	0.385748	ENSG00000001631	7	91851881	KRIT1	31684	-0.0835153	0.00816744	1.53E-24
rs28708464	7	91719753	G	A	0.385083	ENSG00000001631	7	91851881	KRIT1	31684	-0.0842063	0.00816982	6.55E-25
rs111488547	7	91329684	A	G	0.0971629	ENSG00000001631	7	91851881	KRIT1	31684	0.165967	0.0148087	3.75E-29
rs80231664	7	91916523	C	T	0.0974408	ENSG00000001631	7	91851881	KRIT1	31684	0.117949	0.0134124	1.44E-18
rs7455444	7	91639313	T	C	0.385993	ENSG00000001631	7	91851881	KRIT1	31684	-0.08321	0.00816649	2.22E-24
rs12670516	7	91884628	T	C	0.0990266	ENSG00000001631	7	91851881	KRIT1	31684	0.118009	0.0132914	6.77E-19
rs2299232	7	91626699	G	T	0.382427	ENSG00000001631	7	91851881	KRIT1	31684	-0.0840906	0.00816572	7.19E-25
rs9641099	7	91805266	G	A	0.0982487	ENSG00000001631	7	91851881	KRIT1	31684	0.117349	0.0133628	1.61E-18
rs6964050	7	91482418	C	T	0.388348	ENSG00000001631	7	91851881	KRIT1	31684	-0.0783998	0.00852524	3.71E-20
rs2374472	7	91335500	A	T	0.103107	ENSG00000001631	7	91851881	KRIT1	31684	0.106153	0.0130824	4.89E-16
rs7457758	7	91521406	C	T	0.116352	ENSG00000001631	7	91851881	KRIT1	31684	0.100788	0.012384	4.00E-16
rs17164451	7	91865662	G	C	0.100785	ENSG00000001631	7	91851881	KRIT1	31684	0.115114	0.0132127	2.98E-18
rs2040499	7	91809657	G	C	0.387168	ENSG00000001631	7	91851881	KRIT1	31684	-0.086519	0.00814634	2.39E-26
rs77350370	7	91403147	C	T	0.103875	ENSG00000001631	7	91851881	KRIT1	31684	0.119799	0.0130114	3.35E-20
rs62467849	7	92016022	C	T	0.12618	ENSG00000001631	7	91851881	KRIT1	31684	0.165096	0.0120198	6.23E-43
rs62466814	7	91502535	C	T	0.118247	ENSG00000001631	7	91851881	KRIT1	31684	0.1803	0.0129435	4.18E-44
rs7802668	7	91648939	G	A	0.383615	ENSG00000001631	7	91851881	KRIT1	31684	-0.0825142	0.0081762	5.99E-24
rs151329728	7	91813397	T	C	0.100541	ENSG00000001631	7	91851881	KRIT1	31684	0.0859599	0.0140982	1.08E-09
rs803271	7	91378000	T	A	0.258729	ENSG00000001631	7	91851881	KRIT1	31684	-0.061474	0.00908681	1.33E-11
rs17164519	7	91998495	A	C	0.088673	ENSG00000001631	7	91851881	KRIT1	31684	0.114893	0.0139684	1.95E-16
rs2073795	7	91763104	C	G	0.0979059	ENSG00000001631	7	91851881	KRIT1	31684	0.117844	0.0134017	1.45E-18
rs6967256	7	91643219	A	G	0.369989	ENSG00000001631	7	91851881	KRIT1	31684	-0.0820276	0.00823521	2.27E-23
rs34863529	7	91644341	G	C	0.361214	ENSG00000001631	7	91851881	KRIT1	31684	-0.0834714	0.00827696	6.45E-24
rs408	7	91556284	A	G	0.394083	ENSG00000001631	7	91851881	KRIT1	31684	-0.0760153	0.00813955	9.72E-21
rs11982047	7	91705274	A	G	0.381112	ENSG00000001631	7	91851881	KRIT1	31684	-0.0846753	0.00817077	3.65E-25
rs77090068	7	91426854	T	C	0.102061	ENSG00000001631	7	91851881	KRIT1	31684	0.12231	0.0131367	1.27E-20
rs4729015	7	91561592	T	G	0.384607	ENSG00000001631	7	91851881	KRIT1	31684	-0.0832125	0.00815713	1.96E-24
rs10275573	7	91434791	T	C	0.10274	ENSG00000001631	7	91851881	KRIT1	31684	0.121317	0.0130983	2.01E-20
rs7791282	7	91796478	C	T	0.381937	ENSG00000001631	7	91851881	KRIT1	31684	-0.0865207	0.00818224	3.93E-26
rs35653487	7	91745441	G	C	0.380935	ENSG00000001631	7	91851881	KRIT1	31684	-0.0847485	0.00818636	4.08E-25
rs38798	7	92044539	C	A	0.417186	ENSG00000001631	7	91851881	KRIT1	31684	-0.0633572	0.00806811	4.07E-15
rs10953070	7	91997052	G	A	0.100793	ENSG00000001631	7	91851881	KRIT1	31684	0.112157	0.0131888	1.83E-17
rs10234434	7	91673308	T	A	0.386163	ENSG00000001631	7	91851881	KRIT1	31684	-0.0837151	0.00816574	1.16E-24
rs7810391	7	91520227	G	A	0.386181	ENSG00000001631	7	91851881	KRIT1	31684	-0.0745303	0.00815358	6.20E-20
rs80258507	7	91556867	T	C	0.101223	ENSG00000001631	7	91851881	KRIT1	31684	0.118414	0.0131867	2.71E-19
rs12540868	7	91776587	A	G	0.384833	ENSG00000001631	7	91851881	KRIT1	31684	-0.0874356	0.00817003	9.96E-27
rs10953063	7	91576958	A	G	0.383482	ENSG00000001631	7	91851881	KRIT1	31684	-0.0903018	0.00855844	5.02E-26
rs59242586	7	91918145	G	A	0.348491	ENSG00000001631	7	91851881	KRIT1	31684	-0.0828551	0.00832916	2.58E-23
rs6942424	7	91538577	C	T	0.463243	ENSG00000001631	7	91851881	KRIT1	31684	-0.0705365	0.00883495	1.42E-15
rs6959472	7	91410973	A	C	0.280271	ENSG00000001631	7	91851881	KRIT1	31684	-0.0664923	0.00885855	6.10E-14
rs2374473	7	91335552	C	T	0.295647	ENSG00000001631	7	91851881	KRIT1	31684	-0.0475762	0.0087235	4.93E-08
rs1978349	7	92025187	G	T	0.101838	ENSG00000001631	7	91851881	KRIT1	31684	0.11159	0.0131527	2.17E-17
rs10235941	7	91587050	G	T	0.385743	ENSG00000001631	7	91851881	KRIT1	31684	-0.0835152	0.00816758	1.53E-24
rs79144021	7	91366957	C	T	0.108219	ENSG00000001631	7	91851881	KRIT1	31684	0.125941	0.012934	2.09E-22
rs62467800	7	91908560	C	A	0.088625	ENSG00000001631	7	91851881	KRIT1	31684	0.170998	0.0143812	1.33E-32
rs2269811	7	91509551	C	T	0.113439	ENSG00000001631	7	91851881	KRIT1	31684	0.102146	0.0125212	3.41E-16
rs62466158	7	91448692	C	T	0.117888	ENSG00000001631	7	91851881	KRIT1	31684	0.181797	0.01296	1.06E-44
rs13231820	7	91663529	G	A	0.383087	ENSG00000001631	7	91851881	KRIT1	31684	-0.0841521	0.00817773	7.79E-25
rs112453363	7	91542644	T	C	0.0900718	ENSG00000001631	7	91851881	KRIT1	31684	0.225544	0.0161218	1.79E-44
rs113965893	7	91772998	T	C	0.0984892	ENSG00000001631	7	91851881	KRIT1	31684	0.11941	0.0133655	4.10E-19
rs148750636	7	91518404	T	C	0.113232	ENSG00000001631	7	91851881	KRIT1	31684	0.186293	0.0132869	1.16E-44
rs28888374	7	91335217	A	C	0.103088	ENSG00000001631	7	91851881	KRIT1	31684	0.105691	0.0130834	6.57E-16
rs10231350	7	91808499	T	G	0.385803	ENSG00000001631	7	91851881	KRIT1	31684	-0.0859792	0.0081675	6.49E-26
rs417	7	91581121	C	A	0.401302	ENSG00000001631	7	91851881	KRIT1	31684	-0.0821263	0.00811172	4.31E-24
rs113646289	7	91493762	A	C	0.118674	ENSG00000001631	7	91851881	KRIT1	31684	0.180366	0.012923	2.85E-44
rs74897167	7	91938618	T	C	0.100492	ENSG00000001631	7	91851881	KRIT1	31684	0.112404	0.0132062	1.72E-17
rs76393003	7	91355989	T	G	0.0920983	ENSG00000001631	7	91851881	KRIT1	31684	0.178298	0.0151643	6.44E-32
rs79749467	7	91912160	G	A	0.097271	ENSG00000001631	7	91851881	KRIT1	31684	0.118026	0.0134227	1.46E-18
rs73414078	7	92032534	C	T	0.101804	ENSG00000001631	7	91851881	KRIT1	31684	0.111399	0.0131547	2.49E-17
rs6968870	7	91661111	C	G	0.376293	ENSG00000001631	7	91851881	KRIT1	31684	-0.0836545	0.00820754	2.14E-24
rs58348136	7	91404848	C	T	0.101895	ENSG00000001631	7	91851881	KRIT1	31684	0.122132	0.0131466	1.54E-20
rs1013522	7	91887996	C	T	0.099083	ENSG00000001631	7	91851881	KRIT1	31684	0.117724	0.0132883	8.06E-19
rs12535601	7	91718346	G	A	0.385234	ENSG00000001631	7	91851881	KRIT1	31684	-0.0840878	0.00816942	7.58E-25
rs10245095	7	91710845	G	A	0.375342	ENSG00000001631	7	91851881	KRIT1	31684	-0.0832866	0.00881415	3.41E-21
rs2097810	7	91977226	A	G	0.346995	ENSG00000001631	7	91851881	KRIT1	31684	-0.0816542	0.00833819	1.21E-22
rs62467797	7	91889722	A	G	0.346668	ENSG00000001631	7	91851881	KRIT1	31684	-0.0825742	0.00833949	4.10E-23
rs4626516	7	91807153	C	G	0.383238	ENSG00000001631	7	91851881	KRIT1	31684	-0.0879689	0.00817585	5.34E-27
rs7808986	7	91516358	T	C	0.386528	ENSG00000001631	7	91851881	KRIT1	31684	-0.0737366	0.00871385	2.63E-17
rs6951987	7	91772156	C	T	0.385523	ENSG00000001631	7	91851881	KRIT1	31684	-0.0874588	0.00816746	9.32E-27
rs34603510	7	91614828	A	G	0.385842	ENSG00000001631	7	91851881	KRIT1	31684	-0.0836141	0.00816687	1.34E-24
rs9656003	7	91766322	C	A	0.385636	ENSG00000001631	7	91851881	KRIT1	31684	-0.0858625	0.00815223	6.13E-26
rs12531366	7	91683849	C	G	0.386748	ENSG00000001631	7	91851881	KRIT1	31684	-0.0834484	0.00816345	1.58E-24
rs1357517	7	91311892	A	G	0.0928664	ENSG00000001631	7	91851881	KRIT1	31684	0.159555	0.0151156	4.79E-26
rs10266060	7	91573749	G	A	0.36435	ENSG00000001631	7	91851881	KRIT1	31684	-0.079185	0.00826324	9.44E-22
rs2521452	7	91360702	A	G	0.258014	ENSG00000001631	7	91851881	KRIT1	31684	-0.0609825	0.00907829	1.85E-11
rs4727267	7	91570290	G	C	0.381915	ENSG00000001631	7	91851881	KRIT1	31684	-0.0906558	0.00861797	7.03E-26
rs79580924	7	91861938	C	T	0.0984977	ENSG00000001631	7	91851881	KRIT1	31684	0.116539	0.0133483	2.53E-18
rs79341077	7	91636068	A	C	0.082307	ENSG00000001631	7	91851881	KRIT1	31684	0.123889	0.0148069	5.91E-17
rs2961020	7	91573308	G	A	0.382879	ENSG00000001631	7	91851881	KRIT1	31684	-0.08247	0.00817911	6.57E-24
rs4727266	7	91570129	C	T	0.385834	ENSG00000001631	7	91851881	KRIT1	31684	-0.0835395	0.00817796	1.70E-24
rs10234071	7	91645152	C	G	0.382663	ENSG00000001631	7	91851881	KRIT1	31684	-0.0823257	0.00818038	7.99E-24
rs4728999	7	91363233	T	C	0.110393	ENSG00000001631	7	91851881	KRIT1	31684	0.113403	0.0135206	4.97E-17
rs62467794	7	91850578	T	C	0.369611	ENSG00000001631	7	91851881	KRIT1	31684	-0.0838426	0.00823698	2.47E-24
rs803266	7	91369163	G	A	0.260664	ENSG00000001631	7	91851881	KRIT1	31684	-0.0595341	0.00906537	5.13E-11
rs12704635	7	91737324	G	T	0.377885	ENSG00000001631	7	91851881	KRIT1	31684	-0.0848796	0.00873499	2.55E-22
rs11971885	7	91674807	C	T	0.383998	ENSG00000001631	7	91851881	KRIT1	31684	-0.0836588	0.00817476	1.40E-24
rs150751808	7	91332344	T	C	0.0963818	ENSG00000001631	7	91851881	KRIT1	31684	0.105719	0.0147871	8.72E-13
rs77952927	7	91841264	C	A	0.107651	ENSG00000001631	7	91851881	KRIT1	31684	0.101875	0.0131506	9.42E-15
rs28735847	7	91592755	C	T	0.385049	ENSG00000001631	7	91851881	KRIT1	31684	-0.0838147	0.00817003	1.08E-24
rs10225892	7	91671020	G	A	0.387703	ENSG00000001631	7	91851881	KRIT1	31684	-0.0824325	0.00814535	4.49E-24
rs6976122	7	91610962	C	T	0.384287	ENSG00000001631	7	91851881	KRIT1	31684	-0.0831246	0.008174	2.72E-24
rs28594877	7	91644070	T	C	0.368404	ENSG00000001631	7	91851881	KRIT1	31684	-0.0819134	0.00824261	2.85E-23
rs6942649	7	91594510	C	T	0.384738	ENSG00000001631	7	91851881	KRIT1	31684	-0.0837819	0.0081565	9.44E-25
rs62467845	7	91996310	C	T	0.12597	ENSG00000001631	7	91851881	KRIT1	31684	0.167678	0.0120051	2.47E-44
rs116343027	7	91527089	T	C	0.0889736	ENSG00000001631	7	91851881	KRIT1	31684	0.114699	0.013973	2.24E-16
rs2301559	7	91746727	C	T	0.380022	ENSG00000001631	7	91851881	KRIT1	31684	-0.0846039	0.0081754	4.25E-25
rs11980125	7	91703572	T	C	0.387236	ENSG00000001631	7	91851881	KRIT1	31684	-0.0839408	0.00816195	8.29E-25
rs6942977	7	91538754	A	G	0.1154	ENSG00000001631	7	91851881	KRIT1	31684	0.0800607	0.0132691	1.60E-09
rs1851652	7	91388529	A	G	0.260731	ENSG00000001631	7	91851881	KRIT1	31684	-0.0598624	0.00906484	4.01E-11
rs6956431	7	91750016	C	T	0.38052	ENSG00000001631	7	91851881	KRIT1	31684	-0.0846601	0.00817356	3.86E-25
rs12536529	7	91684086	G	A	0.386408	ENSG00000001631	7	91851881	KRIT1	31684	-0.0837802	0.00816475	1.05E-24
rs3750111	7	91728923	T	C	0.100981	ENSG00000001631	7	91851881	KRIT1	31684	0.116719	0.0131764	8.13E-19
rs28766948	7	91638176	A	T	0.386031	ENSG00000001631	7	91851881	KRIT1	31684	-0.0831637	0.00816627	2.34E-24
rs6954558	7	91527925	A	G	0.0907406	ENSG00000001631	7	91851881	KRIT1	31684	0.114018	0.0141687	8.47E-16
rs10279943	7	91587477	C	G	0.385125	ENSG00000001631	7	91851881	KRIT1	31684	-0.0833613	0.0081698	1.91E-24
rs2269727	7	91752690	A	C	0.379984	ENSG00000001631	7	91851881	KRIT1	31684	-0.0850358	0.00817542	2.44E-25
rs415	7	91580490	A	G	0.382183	ENSG00000001631	7	91851881	KRIT1	31684	-0.0901918	0.00854672	4.93E-26
rs10488512	7	91753579	T	C	0.380473	ENSG00000001631	7	91851881	KRIT1	31684	-0.0851825	0.00817333	1.97E-25
rs6465350	7	91768615	A	G	0.384062	ENSG00000001631	7	91851881	KRIT1	31684	-0.0874739	0.0081579	7.97E-27
rs6961928	7	91669808	A	G	0.388786	ENSG00000001631	7	91851881	KRIT1	31684	-0.083351	0.00815551	1.61E-24
rs1089877	7	91370586	T	C	0.258351	ENSG00000001631	7	91851881	KRIT1	31684	-0.0616757	0.00909081	1.17E-11
rs9785013	7	91674302	A	G	0.38806	ENSG00000001631	7	91851881	KRIT1	31684	-0.0833424	0.00814368	1.40E-24
rs1978061	7	91779242	A	G	0.386505	ENSG00000001631	7	91851881	KRIT1	31684	-0.0868882	0.00814842	1.51E-26
rs6972027	7	91781380	C	T	0.384242	ENSG00000001631	7	91851881	KRIT1	31684	-0.0852476	0.00818492	2.11E-25
rs926192	7	91671853	A	C	0.387914	ENSG00000001631	7	91851881	KRIT1	31684	-0.0831804	0.00814408	1.72E-24
rs77568601	7	91371682	A	G	0.109204	ENSG00000001631	7	91851881	KRIT1	31684	0.125348	0.0128589	1.88E-22
rs1089873	7	91354331	G	A	0.290807	ENSG00000001631	7	91851881	KRIT1	31684	-0.049678	0.00876651	1.45E-08
rs3753107	7	91629151	G	A	0.388438	ENSG00000001631	7	91851881	KRIT1	31684	-0.0828436	0.00815743	3.13E-24
rs79017227	7	91838513	G	T	0.0983053	ENSG00000001631	7	91851881	KRIT1	31684	0.117278	0.0133592	1.65E-18
rs62467832	7	91920297	G	A	0.0712694	ENSG00000001631	7	91851881	KRIT1	31684	0.182487	0.0166807	7.42E-28
rs803261	7	91358631	C	T	0.433591	ENSG00000001631	7	91851881	KRIT1	31684	-0.0532351	0.00807352	4.29E-11
rs76569377	7	92009550	G	A	0.1018	ENSG00000001631	7	91851881	KRIT1	31684	0.111963	0.0131547	1.72E-17
rs406	7	91546526	C	A	0.389581	ENSG00000001631	7	91851881	KRIT1	31684	-0.0768837	0.00815517	4.20E-21
rs12537846	7	91721581	G	A	0.385026	ENSG00000001631	7	91851881	KRIT1	31684	-0.0842518	0.00817011	6.21E-25
rs1963291	7	91823282	A	G	0.199619	ENSG00000001631	7	91851881	KRIT1	31684	0.117468	0.00994095	3.20E-32
rs410	7	91557425	C	G	0.386661	ENSG00000001631	7	91851881	KRIT1	31684	-0.0843367	0.0081644	5.17E-25
rs1916602	7	91361712	C	T	0.110454	ENSG00000001631	7	91851881	KRIT1	31684	0.122698	0.0127962	8.93E-22
rs11459	7	91742187	G	A	0.380916	ENSG00000001631	7	91851881	KRIT1	31684	-0.0846955	0.00818646	4.37E-25
rs9691343	7	91731402	A	G	0.38146	ENSG00000001631	7	91851881	KRIT1	31684	-0.084422	0.00818503	6.08E-25
rs34791781	7	91532720	C	T	0.38791	ENSG00000001631	7	91851881	KRIT1	31684	-0.0737434	0.00816214	1.64E-19
rs13221998	7	91648744	G	A	0.384271	ENSG00000001631	7	91851881	KRIT1	31684	-0.0827211	0.0081737	4.49E-24
rs113252953	7	91517954	A	G	0.108159	ENSG00000001631	7	91851881	KRIT1	31684	0.176528	0.0136873	4.67E-38
rs6465339	7	91570790	T	A	0.407986	ENSG00000001631	7	91851881	KRIT1	31684	-0.0825449	0.00810042	2.19E-24
rs74440447	7	91431153	T	C	0.102632	ENSG00000001631	7	91851881	KRIT1	31684	0.119231	0.0132118	1.80E-19
rs1089867	7	91364626	T	C	0.271387	ENSG00000001631	7	91851881	KRIT1	31684	-0.0579266	0.00974309	2.76E-09
rs10243241	7	91705696	G	A	0.38597	ENSG00000001631	7	91851881	KRIT1	31684	-0.0837853	0.00816652	1.07E-24
rs62467792	7	91828665	C	T	0.135203	ENSG00000001631	7	91851881	KRIT1	31684	0.174278	0.0116445	1.21E-50
rs62465421	7	91710332	C	A	0.134392	ENSG00000001631	7	91851881	KRIT1	31684	0.18431	0.0122463	3.44E-51
rs4263686	7	91656507	T	C	0.210355	ENSG00000001631	7	91851881	KRIT1	31684	0.125522	0.0105947	2.21E-32
rs113705627	7	91857283	T	C	0.0717247	ENSG00000001631	7	91851881	KRIT1	31684	0.125716	0.0157724	1.58E-15
rs62465453	7	91735996	G	A	0.0723606	ENSG00000001631	7	91851881	KRIT1	31684	0.176317	0.0165661	1.88E-26
rs886230	7	91521000	C	G	0.113068	ENSG00000001631	7	91851881	KRIT1	31684	0.10256	0.0125395	2.86E-16
rs11762710	7	91839202	T	C	0.0977313	ENSG00000001631	7	91851881	KRIT1	31684	0.119274	0.0133946	5.36E-19
rs61244255	7	91751662	T	C	0.376868	ENSG00000001631	7	91851881	KRIT1	31684	-0.0862091	0.0087387	5.89E-23
rs401	7	91527945	T	G	0.387933	ENSG00000001631	7	91851881	KRIT1	31684	-0.0734752	0.00816209	2.22E-19
rs10278080	7	91747120	A	G	0.380756	ENSG00000001631	7	91851881	KRIT1	31684	-0.0849245	0.00818739	3.30E-25
rs7811873	7	91751120	A	G	0.379947	ENSG00000001631	7	91851881	KRIT1	31684	-0.0849225	0.00817569	2.84E-25
rs148280864	7	91612004	C	A	0.0314302	ENSG00000001631	7	91851881	KRIT1	31684	0.169378	0.0250196	1.29E-11
rs146548345	7	91335025	G	A	0.102993	ENSG00000001631	7	91851881	KRIT1	31684	0.105523	0.0130889	7.51E-16
rs75228500	7	91849890	C	T	0.0704056	ENSG00000001631	7	91851881	KRIT1	31684	0.181348	0.0167759	3.09E-27
rs7791319	7	91423328	G	C	0.101861	ENSG00000001631	7	91851881	KRIT1	31684	0.12302	0.0131485	8.27E-21
rs13231578	7	91663266	T	C	0.386635	ENSG00000001631	7	91851881	KRIT1	31684	-0.0840615	0.00816369	7.27E-25
rs11982213	7	91722966	G	A	0.384951	ENSG00000001631	7	91851881	KRIT1	31684	-0.0844389	0.00817035	4.90E-25
rs4080400	7	91707958	A	T	0.0998188	ENSG00000001631	7	91851881	KRIT1	31684	0.118602	0.0132685	3.94E-19
rs4512319	7	91733829	A	G	0.364144	ENSG00000001631	7	91851881	KRIT1	31684	-0.0806781	0.00824828	1.36E-22
rs2688976	7	91350888	A	G	0.291349	ENSG00000001631	7	91851881	KRIT1	31684	-0.0496853	0.00876098	1.42E-08
rs112645101	7	91383843	G	A	0.0826206	ENSG00000001631	7	91851881	KRIT1	31684	0.119481	0.0149448	1.30E-15
rs55811257	7	91484799	T	A	0.387063	ENSG00000001631	7	91851881	KRIT1	31684	-0.0779981	0.00926013	3.67E-17
rs7786031	7	91649001	G	T	0.384056	ENSG00000001631	7	91851881	KRIT1	31684	-0.082446	0.00817527	6.45E-24
rs10488510	7	91660225	T	G	0.388616	ENSG00000001631	7	91851881	KRIT1	31684	-0.0835901	0.00815625	1.20E-24
rs13230588	7	91615427	A	C	0.386371	ENSG00000001631	7	91851881	KRIT1	31684	-0.0836547	0.00816478	1.24E-24
rs148707008	7	91333432	T	A	0.298524	ENSG00000001631	7	91851881	KRIT1	31684	-0.0476955	0.00869912	4.19E-08
rs1859114	7	91682848	C	T	0.385471	ENSG00000001631	7	91851881	KRIT1	31684	-0.0837603	0.0081536	9.35E-25
rs12671319	7	91330971	T	G	0.102042	ENSG00000001631	7	91851881	KRIT1	31684	0.103845	0.013143	2.76E-15
rs13221571	7	91500236	C	T	0.389666	ENSG00000001631	7	91851881	KRIT1	31684	-0.074411	0.00876847	2.13E-17
rs2974116	7	91360990	C	G	0.267287	ENSG00000001631	7	91851881	KRIT1	31684	-0.0639592	0.00899111	1.13E-12
rs75988420	7	91487360	T	G	0.38865	ENSG00000001631	7	91851881	KRIT1	31684	-0.0702039	0.00890392	3.16E-15
rs2079082	7	91711791	G	A	0.385216	ENSG00000001631	7	91851881	KRIT1	31684	-0.0830705	0.00914873	1.09E-19
rs112394025	7	91939132	A	G	0.102675	ENSG00000001631	7	91851881	KRIT1	31684	0.0780363	0.0139925	2.45E-08
rs4727271	7	91899508	G	C	0.0975955	ENSG00000001631	7	91851881	KRIT1	31684	0.118798	0.0134029	7.75E-19
rs2282975	7	91761638	G	A	0.381747	ENSG00000001631	7	91851881	KRIT1	31684	-0.085182	0.00818303	2.24E-25
rs4729017	7	91627234	T	C	0.0699054	ENSG00000001631	7	91851881	KRIT1	31684	0.176417	0.0168333	1.07E-25
rs1068687	7	91371236	A	G	0.2582	ENSG00000001631	7	91851881	KRIT1	31684	-0.0620488	0.00909274	8.85E-12
rs76408804	7	91317532	G	A	0.0698166	ENSG00000001631	7	91851881	KRIT1	31684	0.100746	0.0159793	2.89E-10
rs35968894	7	91762145	G	A	0.36278	ENSG00000001631	7	91851881	KRIT1	31684	-0.0805954	0.00826992	1.93E-22
rs10280620	7	91582183	C	G	0.383761	ENSG00000001631	7	91851881	KRIT1	31684	-0.0902546	0.00855705	5.22E-26
rs74476146	7	91612986	A	G	0.10057	ENSG00000001631	7	91851881	KRIT1	31684	0.116289	0.0132245	1.45E-18
rs10279210	7	91616891	A	G	0.387801	ENSG00000001631	7	91851881	KRIT1	31684	-0.0833764	0.00814446	1.35E-24
rs12333563	7	91667326	A	G	0.387173	ENSG00000001631	7	91851881	KRIT1	31684	-0.0837237	0.00816196	1.09E-24
rs1859037	7	91568272	A	G	0.383742	ENSG00000001631	7	91851881	KRIT1	31684	-0.0830021	0.00816066	2.67E-24
rs58413301	7	91590646	C	G	0.385382	ENSG00000001631	7	91851881	KRIT1	31684	-0.0830151	0.00818061	3.39E-24
rs38801	7	92046327	G	T	0.383017	ENSG00000001631	7	91851881	KRIT1	31684	-0.0746544	0.00818131	7.17E-20
rs139117722	7	91818428	T	C	0.0983619	ENSG00000001631	7	91851881	KRIT1	31684	0.116752	0.0133559	2.30E-18
rs76146797	7	91603633	A	G	0.100535	ENSG00000001631	7	91851881	KRIT1	31684	0.113995	0.0133352	1.25E-17
rs42989	7	91404538	A	G	0.277952	ENSG00000001631	7	91851881	KRIT1	31684	-0.0647124	0.008882	3.20E-13
rs76570848	7	91412030	A	C	0.0996263	ENSG00000001631	7	91851881	KRIT1	31684	0.122256	0.0132786	3.35E-20
rs2282973	7	91666661	C	A	0.10115	ENSG00000001631	7	91851881	KRIT1	31684	0.117626	0.0131664	4.12E-19
rs11973395	7	91703710	G	A	0.384061	ENSG00000001631	7	91851881	KRIT1	31684	-0.0858636	0.00821756	1.48E-25
rs11764979	7	91598164	T	C	0.100645	ENSG00000001631	7	91851881	KRIT1	31684	0.117042	0.0132201	8.49E-19
rs7789492	7	91668854	T	C	0.387895	ENSG00000001631	7	91851881	KRIT1	31684	-0.0832031	0.00814423	1.68E-24
rs62465419	7	91701868	T	G	0.134029	ENSG00000001631	7	91851881	KRIT1	31684	0.184966	0.0122601	1.98E-51
rs10280310	7	91699907	C	A	0.388748	ENSG00000001631	7	91851881	KRIT1	31684	-0.0834727	0.00815562	1.38E-24
rs803296	7	91345387	C	G	0.290998	ENSG00000001631	7	91851881	KRIT1	31684	-0.0493869	0.00876402	1.75E-08
rs2299239	7	91654617	T	C	0.380672	ENSG00000001631	7	91851881	KRIT1	31684	-0.0828798	0.00824363	8.84E-24
rs56072181	7	91690457	G	A	0.386257	ENSG00000001631	7	91851881	KRIT1	31684	-0.0836056	0.0081654	1.33E-24
rs803294	7	91344057	C	G	0.298969	ENSG00000001631	7	91851881	KRIT1	31684	-0.0515392	0.00869538	3.08E-09
rs28365965	7	91875310	T	C	0.0926248	ENSG00000001631	7	91851881	KRIT1	31684	0.119858	0.0138608	5.28E-18
rs74603220	7	91843060	C	T	0.0982864	ENSG00000001631	7	91851881	KRIT1	31684	0.116511	0.0133607	2.77E-18
rs12671991	7	91559481	T	C	0.385559	ENSG00000001631	7	91851881	KRIT1	31684	-0.0832103	0.00816828	2.27E-24
rs3753109	7	91630001	C	G	0.386748	ENSG00000001631	7	91851881	KRIT1	31684	-0.0841774	0.00816321	6.23E-25
rs17679665	7	91978942	C	T	0.0823037	ENSG00000001631	7	91851881	KRIT1	31684	0.117042	0.0148087	2.71E-15
rs7806157	7	91601930	G	A	0.383573	ENSG00000001631	7	91851881	KRIT1	31684	-0.0847208	0.00817578	3.68E-25
rs10231496	7	91741132	C	T	0.382521	ENSG00000001631	7	91851881	KRIT1	31684	-0.0841607	0.00816523	6.54E-25
rs2688965	7	91340315	G	A	0.294431	ENSG00000001631	7	91851881	KRIT1	31684	-0.0484586	0.00873411	2.89E-08
rs17164263	7	91581566	T	A	0.382897	ENSG00000001631	7	91851881	KRIT1	31684	-0.0899648	0.0085609	7.87E-26
rs111859539	7	91331481	G	A	0.102117	ENSG00000001631	7	91851881	KRIT1	31684	0.104037	0.0131386	2.41E-15
rs80137103	7	91953386	G	A	0.0822638	ENSG00000001631	7	91851881	KRIT1	31684	0.116864	0.0148121	3.03E-15
rs113152942	7	91679537	C	G	0.388857	ENSG00000001631	7	91851881	KRIT1	31684	-0.0839827	0.00815524	7.19E-25
rs6974827	7	91772945	T	C	0.391472	ENSG00000001631	7	91851881	KRIT1	31684	-0.0835243	0.00815827	1.34E-24
rs55745934	7	91670998	C	T	0.383087	ENSG00000001631	7	91851881	KRIT1	31684	-0.0845604	0.00817768	4.63E-25
rs10239125	7	91447692	G	T	0.100098	ENSG00000001631	7	91851881	KRIT1	31684	0.121508	0.0132509	4.74E-20
rs2188715	7	91351204	A	T	0.291292	ENSG00000001631	7	91851881	KRIT1	31684	-0.0497774	0.00876148	1.34E-08
rs78138888	7	91731046	T	C	0.0706329	ENSG00000001631	7	91851881	KRIT1	31684	0.177919	0.0167522	2.39E-26
rs803264	7	91362922	T	C	0.25845	ENSG00000001631	7	91851881	KRIT1	31684	-0.0619686	0.0090919	9.37E-12
rs148229432	7	91517726	A	G	0.109264	ENSG00000001631	7	91851881	KRIT1	31684	0.0994217	0.0128755	1.15E-14
rs3753108	7	91629984	G	T	0.388252	ENSG00000001631	7	91851881	KRIT1	31684	-0.0836135	0.00814264	9.76E-25
rs11770335	7	91551222	A	G	0.394257	ENSG00000001631	7	91851881	KRIT1	31684	-0.0752817	0.00881788	1.37E-17
rs62466762	7	91458699	G	T	0.119027	ENSG00000001631	7	91851881	KRIT1	31684	0.182069	0.012905	3.37E-45
rs7791138	7	91686789	G	A	0.38797	ENSG00000001631	7	91851881	KRIT1	31684	-0.0830321	0.00814391	2.07E-24
rs62467799	7	91906742	G	A	0.13497	ENSG00000001631	7	91851881	KRIT1	31684	0.174427	0.0116742	1.78E-50
rs7801058	7	91784381	A	G	0.385502	ENSG00000001631	7	91851881	KRIT1	31684	-0.087551	0.00816707	8.20E-27
rs7783414	7	91785957	T	C	0.387975	ENSG00000001631	7	91851881	KRIT1	31684	-0.0870104	0.00815743	1.46E-26
rs6465347	7	91693837	G	A	0.385283	ENSG00000001631	7	91851881	KRIT1	31684	-0.0837086	0.00815428	1.01E-24
rs12666424	7	91388053	A	G	0.105565	ENSG00000001631	7	91851881	KRIT1	31684	0.126657	0.0130763	3.46E-22
rs2961019	7	91572749	T	G	0.366342	ENSG00000001631	7	91851881	KRIT1	31684	-0.0791582	0.00823827	7.35E-22
rs11769726	7	91485231	A	G	0.385948	ENSG00000001631	7	91851881	KRIT1	31684	-0.0782437	0.00855215	5.75E-20
rs17164431	7	91832451	T	C	0.100634	ENSG00000001631	7	91851881	KRIT1	31684	0.115248	0.0132216	2.87E-18
rs113881794	7	91585190	A	G	0.100891	ENSG00000001631	7	91851881	KRIT1	31684	0.116124	0.0132058	1.45E-18
rs17673035	7	91580172	G	A	0.0672596	ENSG00000001631	7	91851881	KRIT1	31684	0.180534	0.0171405	6.11E-26
rs12666179	7	91574110	T	C	0.40537	ENSG00000001631	7	91851881	KRIT1	31684	-0.080421	0.00808365	2.56E-23
rs147131837	7	91657116	G	A	0.403865	ENSG00000001631	7	91851881	KRIT1	31684	-0.0851246	0.0081017	8.02E-26
rs6964587	7	91630620	T	G	0.384862	ENSG00000001631	7	91851881	KRIT1	31684	-0.0851043	0.00820552	3.34E-25
rs2688966	7	91340847	G	A	0.293536	ENSG00000001631	7	91851881	KRIT1	31684	-0.0483531	0.00874188	3.18E-08
rs10234290	7	91716951	C	T	0.385139	ENSG00000001631	7	91851881	KRIT1	31684	-0.0840803	0.00816964	7.67E-25
rs4265	7	91719608	T	C	0.384095	ENSG00000001631	7	91851881	KRIT1	31684	-0.0842471	0.00815905	5.40E-25
rs28399886	7	91638451	G	A	0.385823	ENSG00000001631	7	91851881	KRIT1	31684	-0.0828057	0.00816721	3.72E-24
rs12540565	7	91633213	G	T	0.38517	ENSG00000001631	7	91851881	KRIT1	31684	-0.0832051	0.00815497	1.92E-24
rs9691719	7	92013031	A	T	0.101782	ENSG00000001631	7	91851881	KRIT1	31684	0.111578	0.0131559	2.23E-17
rs28595251	7	91416103	T	C	0.1041	ENSG00000001631	7	91851881	KRIT1	31684	0.119384	0.0129989	4.15E-20
rs77863459	7	91709923	G	A	0.102065	ENSG00000001631	7	91851881	KRIT1	31684	0.0911416	0.0140244	8.10E-11
rs13231620	7	91507859	G	A	0.382069	ENSG00000001631	7	91851881	KRIT1	31684	-0.0680875	0.00884162	1.35E-14
rs6973792	7	91749798	A	C	0.37969	ENSG00000001631	7	91851881	KRIT1	31684	-0.0857622	0.00819123	1.19E-25
rs28927678	7	91715662	T	C	0.381354	ENSG00000001631	7	91851881	KRIT1	31684	-0.0860114	0.00821943	1.26E-25
rs4728991	7	91329311	A	G	0.112095	ENSG00000001631	7	91851881	KRIT1	31684	0.0862034	0.0126826	1.07E-11
rs62467846	7	92001782	T	C	0.0710194	ENSG00000001631	7	91851881	KRIT1	31684	0.181101	0.0167086	2.25E-27
rs10280927	7	91582205	G	A	0.382918	ENSG00000001631	7	91851881	KRIT1	31684	-0.0898811	0.00856076	8.71E-26
rs11772102	7	91558326	A	T	0.386192	ENSG00000001631	7	91851881	KRIT1	31684	-0.0831428	0.00816599	2.40E-24
rs75497198	7	91613992	G	A	0.382343	ENSG00000001631	7	91851881	KRIT1	31684	-0.0835037	0.00818183	1.86E-24
rs6977036	7	92055272	C	T	0.300725	ENSG00000001631	7	91851881	KRIT1	31684	0.0630658	0.00866121	3.30E-13
rs75457852	7	91848054	A	G	0.0983619	ENSG00000001631	7	91851881	KRIT1	31684	0.116734	0.013356	2.33E-18
rs7781767	7	91539717	T	C	0.116352	ENSG00000001631	7	91851881	KRIT1	31684	0.0974053	0.012385	3.70E-15
rs6465343	7	91618208	C	T	0.388616	ENSG00000001631	7	91851881	KRIT1	31684	-0.0834592	0.00815621	1.42E-24
rs1089870	7	91352533	T	C	0.287542	ENSG00000001631	7	91851881	KRIT1	31684	-0.0513311	0.00884164	6.41E-09
rs10270598	7	91700827	C	T	0.385502	ENSG00000001631	7	91851881	KRIT1	31684	-0.0834511	0.00816835	1.67E-24
rs4279526	7	91551648	A	T	0.112758	ENSG00000001631	7	91851881	KRIT1	31684	0.104094	0.0125784	1.28E-16
rs10236107	7	91485461	G	A	0.385969	ENSG00000001631	7	91851881	KRIT1	31684	-0.0785047	0.00855208	4.33E-20
rs2049900	7	91738788	G	C	0.0978523	ENSG00000001631	7	91851881	KRIT1	31684	0.12278	0.0133856	4.62E-20
rs6946764	7	91539003	A	G	0.389254	ENSG00000001631	7	91851881	KRIT1	31684	-0.0737925	0.00815801	1.49E-19
rs12704634	7	91723691	T	C	0.383645	ENSG00000001631	7	91851881	KRIT1	31684	-0.0840636	0.00817643	8.57E-25
rs11981461	7	91692662	G	A	0.385302	ENSG00000001631	7	91851881	KRIT1	31684	-0.0842068	0.00815404	5.32E-25
rs12056285	7	91905809	C	G	0.0996867	ENSG00000001631	7	91851881	KRIT1	31684	0.117193	0.0132767	1.08E-18
rs11975525	7	91987323	A	G	0.101514	ENSG00000001631	7	91851881	KRIT1	31684	0.111296	0.0131714	2.92E-17
rs10225701	7	91613079	G	C	0.387635	ENSG00000001631	7	91851881	KRIT1	31684	-0.082935	0.00816016	2.89E-24
rs4464887	7	91733665	T	C	0.37801	ENSG00000001631	7	91851881	KRIT1	31684	-0.0850651	0.00819873	3.21E-25
rs75624974	7	91978511	A	G	0.100661	ENSG00000001631	7	91851881	KRIT1	31684	0.113336	0.0131961	8.80E-18
rs9690778	7	91735299	G	A	0.38052	ENSG00000001631	7	91851881	KRIT1	31684	-0.0844187	0.0081882	6.36E-25
rs9784993	7	91672403	A	G	0.385791	ENSG00000001631	7	91851881	KRIT1	31684	-0.0841617	0.00815221	5.50E-25
rs1089872	7	91354294	A	G	0.290211	ENSG00000001631	7	91851881	KRIT1	31684	-0.0498686	0.00877165	1.31E-08
rs2299236	7	91628538	A	T	0.100381	ENSG00000001631	7	91851881	KRIT1	31684	0.116415	0.0132359	1.43E-18
rs11763307	7	91408398	G	A	0.10345	ENSG00000001631	7	91851881	KRIT1	31684	0.121016	0.0130352	1.64E-20
rs149028628	7	91277889	T	C	0.07692	ENSG00000001631	7	91851881	KRIT1	31684	0.107384	0.0152799	2.10E-12
rs1523396	7	91400387	C	G	0.099079	ENSG00000001631	7	91851881	KRIT1	31684	0.123002	0.0133111	2.45E-20
rs2106170	7	91750374	T	C	0.378907	ENSG00000001631	7	91851881	KRIT1	31684	-0.0862387	0.00819463	6.71E-26
rs6465344	7	91640273	A	G	0.38829	ENSG00000001631	7	91851881	KRIT1	31684	-0.0828013	0.00814284	2.74E-24
rs78325353	7	91795363	T	C	0.0817856	ENSG00000001631	7	91851881	KRIT1	31684	0.122812	0.0148499	1.34E-16
rs11772585	7	91581503	T	C	0.100229	ENSG00000001631	7	91851881	KRIT1	31684	0.118164	0.0132201	3.96E-19
rs73414055	7	91981159	T	A	0.101589	ENSG00000001631	7	91851881	KRIT1	31684	0.111796	0.0131667	2.05E-17
rs4729023	7	91802334	T	C	0.097022	ENSG00000001631	7	91851881	KRIT1	31684	0.118588	0.0134377	1.09E-18
rs7806184	7	91601978	G	A	0.385083	ENSG00000001631	7	91851881	KRIT1	31684	-0.0841502	0.00816992	7.05E-25
rs38800	7	92046191	C	G	0.381183	ENSG00000001631	7	91851881	KRIT1	31684	-0.0750906	0.00818944	4.77E-20
rs7800582	7	91701346	A	G	0.385597	ENSG00000001631	7	91851881	KRIT1	31684	-0.0832821	0.00816811	2.07E-24
rs2299235	7	91627500	T	C	0.385955	ENSG00000001631	7	91851881	KRIT1	31684	-0.0835729	0.00816652	1.40E-24
rs2049314	7	91464134	T	C	0.376376	ENSG00000001631	7	91851881	KRIT1	31684	-0.0739219	0.00819407	1.86E-19
rs28412174	7	91577245	T	G	0.383466	ENSG00000001631	7	91851881	KRIT1	31684	-0.0898056	0.00855846	9.28E-26
rs62466760	7	91454222	T	C	0.118985	ENSG00000001631	7	91851881	KRIT1	31684	0.182289	0.0129069	2.73E-45
rs1089869	7	91352306	A	G	0.291088	ENSG00000001631	7	91851881	KRIT1	31684	-0.0497333	0.00876357	1.39E-08
rs757040	7	91552016	A	G	0.37467	ENSG00000001631	7	91851881	KRIT1	31684	-0.0732568	0.00821726	4.88E-19
rs13307679	7	91518075	G	A	0.394165	ENSG00000001631	7	91851881	KRIT1	31684	-0.0667705	0.00882088	3.74E-14
rs74656422	7	91798145	A	C	0.079454	ENSG00000001631	7	91851881	KRIT1	31684	0.126858	0.0150463	3.42E-17
rs3793327	7	91853777	T	C	0.0983279	ENSG00000001631	7	91851881	KRIT1	31684	0.116499	0.0133584	2.76E-18
rs2213956	7	91449934	T	C	0.10006	ENSG00000001631	7	91851881	KRIT1	31684	0.120804	0.0132533	7.87E-20
rs974509	7	91448298	G	C	0.0965879	ENSG00000001631	7	91851881	KRIT1	31684	0.121979	0.0134637	1.31E-19
rs6465348	7	91742602	G	A	0.380916	ENSG00000001631	7	91851881	KRIT1	31684	-0.0850569	0.00818642	2.75E-25
rs974508	7	91448017	T	C	0.102221	ENSG00000001631	7	91851881	KRIT1	31684	0.117883	0.0131051	2.36E-19
rs803262	7	91358862	G	A	0.25778	ENSG00000001631	7	91851881	KRIT1	31684	-0.0605999	0.00908135	2.51E-11
rs12673910	7	91741963	A	G	0.0981155	ENSG00000001631	7	91851881	KRIT1	31684	0.128584	0.0139208	2.54E-20
rs73228568	7	91783152	C	T	0.134923	ENSG00000001631	7	91851881	KRIT1	31684	0.171501	0.0116777	7.90E-49
rs1557638	7	91788997	G	A	0.0998792	ENSG00000001631	7	91851881	KRIT1	31684	0.115974	0.013266	2.29E-18
rs2282976	7	91762125	G	A	0.0997396	ENSG00000001631	7	91851881	KRIT1	31684	0.122359	0.0132719	2.99E-20
rs77378027	7	91724753	A	G	0.0833798	ENSG00000001631	7	91851881	KRIT1	31684	0.125766	0.0147187	1.29E-17
rs117375365	7	91535057	T	A	0.108085	ENSG00000001631	7	91851881	KRIT1	31684	0.104366	0.0128126	3.77E-16
rs2374518	7	91541299	C	A	0.113991	ENSG00000001631	7	91851881	KRIT1	31684	0.0996111	0.0125193	1.77E-15
rs6974760	7	91602466	A	G	0.0941294	ENSG00000001631	7	91851881	KRIT1	31684	0.184269	0.0146873	4.17E-36
rs1089876	7	91368208	G	A	0.255511	ENSG00000001631	7	91851881	KRIT1	31684	-0.0629413	0.00912352	5.24E-12
rs6969981	7	91689461	C	G	0.386201	ENSG00000001631	7	91851881	KRIT1	31684	-0.0836607	0.00816552	1.24E-24
rs9632716	7	91516727	A	G	0.389756	ENSG00000001631	7	91851881	KRIT1	31684	-0.0728796	0.00816669	4.50E-19
rs1013524	7	91788596	A	G	0.0818852	ENSG00000001631	7	91851881	KRIT1	31684	0.122214	0.0148418	1.80E-16
rs2013334	7	91549657	G	A	0.390464	ENSG00000001631	7	91851881	KRIT1	31684	-0.0754731	0.00815238	2.09E-20
rs12668357	7	91326619	A	G	0.102916	ENSG00000001631	7	91851881	KRIT1	31684	0.0992441	0.0130705	3.13E-14
rs6951972	7	91689446	G	T	0.38534	ENSG00000001631	7	91851881	KRIT1	31684	-0.0837949	0.00815411	9.00E-25
rs10953051	7	91325649	C	T	0.102183	ENSG00000001631	7	91851881	KRIT1	31684	0.098615	0.0131123	5.44E-14
rs803295	7	91344758	T	G	0.300536	ENSG00000001631	7	91851881	KRIT1	31684	-0.0515715	0.00868237	2.85E-09
rs34040612	7	91798916	T	G	0.384483	ENSG00000001631	7	91851881	KRIT1	31684	-0.0874909	0.00817107	9.40E-27
rs9691325	7	91731047	A	G	0.384739	ENSG00000001631	7	91851881	KRIT1	31684	-0.0849979	0.00817114	2.42E-25
rs4729006	7	91429600	C	T	0.103461	ENSG00000001631	7	91851881	KRIT1	31684	0.121852	0.013034	8.86E-21
rs4279	7	91764128	A	C	0.384623	ENSG00000001631	7	91851881	KRIT1	31684	-0.0843757	0.00817246	5.47E-25
rs17756839	7	91891192	C	T	0.134989	ENSG00000001631	7	91851881	KRIT1	31684	0.173976	0.0116737	3.14E-50
rs73414066	7	92016584	G	A	0.101819	ENSG00000001631	7	91851881	KRIT1	31684	0.111587	0.0131536	2.19E-17
rs2188842	7	91540982	C	T	0.115416	ENSG00000001631	7	91851881	KRIT1	31684	0.0995462	0.0124284	1.15E-15
rs74699422	7	91355279	T	C	0.0972589	ENSG00000001631	7	91851881	KRIT1	31684	0.178655	0.0147964	1.45E-33
rs79951488	7	91933058	A	T	0.0977617	ENSG00000001631	7	91851881	KRIT1	31684	0.112892	0.0133939	3.50E-17
rs7780137	7	91450891	G	A	0.100079	ENSG00000001631	7	91851881	KRIT1	31684	0.121118	0.013252	6.27E-20
rs7797369	7	91570615	C	A	0.404168	ENSG00000001631	7	91851881	KRIT1	31684	-0.0833959	0.00808648	6.15E-25
rs17685237	7	91987669	C	A	0.0693902	ENSG00000001631	7	91851881	KRIT1	31684	0.119877	0.0160174	7.20E-14
rs80018233	7	91441009	A	T	0.103028	ENSG00000001631	7	91851881	KRIT1	31684	0.114503	0.0130851	2.12E-18
rs1978348	7	92024891	C	G	0.0986607	ENSG00000001631	7	91851881	KRIT1	31684	0.110077	0.0134493	2.73E-16
rs4727274	7	92035738	A	G	0.103759	ENSG00000001631	7	91851881	KRIT1	31684	0.111917	0.0130209	8.31E-18
rs74298192	7	91721529	C	T	0.0997245	ENSG00000001631	7	91851881	KRIT1	31684	0.117689	0.0132742	7.58E-19
rs2188143	7	91452496	A	G	0.100023	ENSG00000001631	7	91851881	KRIT1	31684	0.121187	0.0132555	6.11E-20
rs7781597	7	91588194	C	T	0.373558	ENSG00000001631	7	91851881	KRIT1	31684	-0.0833134	0.00820369	3.13E-24
rs60147309	7	91736098	G	C	0.380916	ENSG00000001631	7	91851881	KRIT1	31684	-0.0845657	0.00818658	5.17E-25
rs62467839	7	91967371	G	A	0.36152	ENSG00000001631	7	91851881	KRIT1	31684	-0.0726328	0.00827989	1.75E-18
rs4729001	7	91413417	C	T	0.10208	ENSG00000001631	7	91851881	KRIT1	31684	0.121877	0.0131356	1.72E-20
rs1089882	7	91385018	A	G	0.256399	ENSG00000001631	7	91851881	KRIT1	31684	-0.0624916	0.00911409	7.05E-12
rs112771816	7	91854327	T	C	0.0975393	ENSG00000001631	7	91851881	KRIT1	31684	0.165807	0.0137764	2.31E-33
rs183888992	7	91421134	A	T	0.104976	ENSG00000001631	7	91851881	KRIT1	31684	0.0978857	0.0138276	1.45E-12
rs929171	7	91945601	G	A	0.100831	ENSG00000001631	7	91851881	KRIT1	31684	0.111606	0.0131866	2.59E-17
rs4729036	7	92018459	G	A	0.10339	ENSG00000001631	7	91851881	KRIT1	31684	0.111328	0.013041	1.38E-17
rs150078653	7	91431819	A	G	0.0247154	ENSG00000001631	7	91851881	KRIT1	31684	0.235439	0.0293287	9.94E-16
rs10262123	7	91532257	T	C	0.109836	ENSG00000001631	7	91851881	KRIT1	31684	0.100402	0.0127253	3.02E-15
rs17164513	7	91982698	C	T	0.0992678	ENSG00000001631	7	91851881	KRIT1	31684	0.114002	0.0133025	1.03E-17
rs2106171	7	91750450	G	A	0.380898	ENSG00000001631	7	91851881	KRIT1	31684	-0.0847004	0.00818662	4.35E-25
rs7811328	7	91720931	T	A	0.383349	ENSG00000001631	7	91851881	KRIT1	31684	-0.0826905	0.00879293	5.24E-21
rs6972637	7	91606944	G	A	0.0940839	ENSG00000001631	7	91851881	KRIT1	31684	0.183807	0.0146907	6.43E-36
rs2023785	7	91547369	C	A	0.389505	ENSG00000001631	7	91851881	KRIT1	31684	-0.0769173	0.00815528	4.04E-21
rs6949700	7	91467435	G	A	0.377861	ENSG00000001631	7	91851881	KRIT1	31684	-0.0740924	0.00818773	1.44E-19
rs77033940	7	91627952	T	C	0.100476	ENSG00000001631	7	91851881	KRIT1	31684	0.116338	0.0132302	1.45E-18
rs10276682	7	91486070	G	A	0.39042	ENSG00000001631	7	91851881	KRIT1	31684	-0.0780111	0.00861087	1.31E-19
rs28516799	7	91639119	G	T	0.1004	ENSG00000001631	7	91851881	KRIT1	31684	0.116566	0.0132347	1.28E-18
rs17731432	7	91405630	T	G	0.0932072	ENSG00000001631	7	91851881	KRIT1	31684	0.177181	0.014755	3.22E-33
rs6950470	7	91680641	A	G	0.38888	ENSG00000001631	7	91851881	KRIT1	31684	-0.0835147	0.00815525	1.30E-24
rs57816416	7	91736078	C	A	0.379671	ENSG00000001631	7	91851881	KRIT1	31684	-0.0845197	0.00819179	5.87E-25
rs7810095	7	91967570	T	A	0.103476	ENSG00000001631	7	91851881	KRIT1	31684	0.0860804	0.0142456	1.52E-09
rs6979024	7	91481512	T	C	0.384317	ENSG00000001631	7	91851881	KRIT1	31684	-0.0785886	0.00854187	3.57E-20
rs11763580	7	91998648	T	A	0.09923	ENSG00000001631	7	91851881	KRIT1	31684	0.113017	0.0133049	1.99E-17
rs6465353	7	91779971	G	T	0.386065	ENSG00000001631	7	91851881	KRIT1	31684	-0.087279	0.00820044	1.88E-26
rs6465340	7	91588664	A	G	0.386899	ENSG00000001631	7	91851881	KRIT1	31684	-0.0838663	0.0081628	9.21E-25
rs79855553	7	91608926	A	G	0.0754514	ENSG00000001631	7	91851881	KRIT1	31684	0.124295	0.0154085	7.23E-16
rs10488507	7	91358994	C	T	0.108688	ENSG00000001631	7	91851881	KRIT1	31684	0.123934	0.0129103	8.03E-22
rs13246743	7	91453945	T	G	0.377085	ENSG00000001631	7	91851881	KRIT1	31684	-0.0738961	0.00820594	2.15E-19
rs13229505	7	91444679	T	G	0.374779	ENSG00000001631	7	91851881	KRIT1	31684	-0.0743969	0.0082009	1.17E-19
rs62466159	7	91450507	G	A	0.377048	ENSG00000001631	7	91851881	KRIT1	31684	-0.0744468	0.00820604	1.17E-19
rs2075881	7	91734552	C	T	0.382258	ENSG00000001631	7	91851881	KRIT1	31684	-0.08379	0.00816651	1.06E-24
rs6944591	7	91642714	C	T	0.366665	ENSG00000001631	7	91851881	KRIT1	31684	-0.0815263	0.00823631	4.23E-23
rs35317449	7	91637010	A	G	0.386559	ENSG00000001631	7	91851881	KRIT1	31684	-0.0832615	0.00816417	2.02E-24
rs59516267	7	91415892	T	C	0.280405	ENSG00000001631	7	91851881	KRIT1	31684	-0.0667552	0.00885747	4.82E-14
rs11766308	7	91617643	T	A	0.101635	ENSG00000001631	7	91851881	KRIT1	31684	0.0896175	0.014029	1.68E-10
rs7793946	7	91520628	T	C	0.386045	ENSG00000001631	7	91851881	KRIT1	31684	-0.0742233	0.00816915	1.03E-19
rs6975243	7	91514672	G	A	0.386643	ENSG00000001631	7	91851881	KRIT1	31684	-0.0731695	0.00816788	3.30E-19
rs9690208	7	91735613	A	T	0.380992	ENSG00000001631	7	91851881	KRIT1	31684	-0.0844491	0.00818639	5.98E-25
rs62467796	7	91881244	T	C	0.134875	ENSG00000001631	7	91851881	KRIT1	31684	0.174423	0.0116777	1.91E-50
rs7805077	7	91644553	G	A	0.364482	ENSG00000001631	7	91851881	KRIT1	31684	-0.0827116	0.00824609	1.12E-23
rs111845577	7	91720929	C	G	0.0708073	ENSG00000001631	7	91851881	KRIT1	31684	0.229951	0.0184516	1.20E-35
rs34341778	7	91699980	T	C	0.386069	ENSG00000001631	7	91851881	KRIT1	31684	-0.0836498	0.00816605	1.26E-24
rs2282970	7	91584281	G	A	0.38589	ENSG00000001631	7	91851881	KRIT1	31684	-0.0895711	0.00854848	1.09E-25
rs9656002	7	91475007	A	G	0.375681	ENSG00000001631	7	91851881	KRIT1	31684	-0.0740685	0.00819723	1.63E-19
rs76851802	7	91358567	G	A	0.112579	ENSG00000001631	7	91851881	KRIT1	31684	0.166552	0.0136556	3.24E-34
rs7802788	7	91736874	G	A	0.382483	ENSG00000001631	7	91851881	KRIT1	31684	-0.0838009	0.0081655	1.04E-24
rs10488506	7	91320986	T	C	0.0736937	ENSG00000001631	7	91851881	KRIT1	31684	0.101254	0.0152331	2.99E-11
rs10250641	7	91490746	T	C	0.391038	ENSG00000001631	7	91851881	KRIT1	31684	-0.0737081	0.00815031	1.52E-19
rs11769780	7	91856816	T	C	0.0799522	ENSG00000001631	7	91851881	KRIT1	31684	0.125937	0.0150039	4.71E-17
rs74969983	7	91694118	G	T	0.0996905	ENSG00000001631	7	91851881	KRIT1	31684	0.118185	0.0132763	5.48E-19
rs2040498	7	91899117	T	A	0.341547	ENSG00000001631	7	91851881	KRIT1	31684	-0.082786	0.00855563	3.81E-22
rs6952459	7	91435820	A	T	0.377152	ENSG00000001631	7	91851881	KRIT1	31684	-0.0735882	0.00820619	3.04E-19
rs1089878	7	91370741	C	T	0.258276	ENSG00000001631	7	91851881	KRIT1	31684	-0.0618432	0.00909192	1.03E-11
rs10259526	7	91576824	G	T	0.382256	ENSG00000001631	7	91851881	KRIT1	31684	-0.0915887	0.00856401	1.08E-26
rs4236524	7	91579716	C	T	0.382615	ENSG00000001631	7	91851881	KRIT1	31684	-0.0897445	0.00863759	2.75E-25
rs10242792	7	91492103	G	T	0.386373	ENSG00000001631	7	91851881	KRIT1	31684	-0.0733447	0.00815304	2.34E-19
rs35759833	7	91708898	G	A	0.134442	ENSG00000001631	7	91851881	KRIT1	31684	0.182988	0.0123034	4.94E-50
rs2282969	7	91583772	T	C	0.38296	ENSG00000001631	7	91851881	KRIT1	31684	-0.0899944	0.00856062	7.56E-26
rs7793861	7	91742728	G	C	0.38086	ENSG00000001631	7	91851881	KRIT1	31684	-0.084972	0.0081866	3.08E-25
rs173714	7	91389615	C	G	0.258929	ENSG00000001631	7	91851881	KRIT1	31684	-0.0615414	0.00908495	1.25E-11
rs11769401	7	91358122	C	T	0.0981113	ENSG00000001631	7	91851881	KRIT1	31684	0.11642	0.0135127	6.96E-18
rs80213184	7	91696596	C	A	0.0836456	ENSG00000001631	7	91851881	KRIT1	31684	0.125691	0.0146983	1.22E-17
rs60522228	7	91896300	A	G	0.101169	ENSG00000001631	7	91851881	KRIT1	31684	0.11656	0.0131656	8.49E-19
rs10808086	7	91447515	C	T	0.377878	ENSG00000001631	7	91851881	KRIT1	31684	-0.0749054	0.00820234	6.71E-20
rs10250014	7	91490208	T	C	0.390213	ENSG00000001631	7	91851881	KRIT1	31684	-0.0736217	0.00813877	1.49E-19
rs74857808	7	91552827	G	T	0.112065	ENSG00000001631	7	91851881	KRIT1	31684	0.103481	0.0125889	2.04E-16
rs6970743	7	91744311	G	C	0.381049	ENSG00000001631	7	91851881	KRIT1	31684	-0.0848106	0.00818603	3.75E-25
rs2282974	7	91761617	A	G	0.381332	ENSG00000001631	7	91851881	KRIT1	31684	-0.084619	0.00818477	4.71E-25
rs34043009	7	91578447	T	C	0.396727	ENSG00000001631	7	91851881	KRIT1	31684	-0.082169	0.00812685	4.95E-24
rs12536702	7	91471576	C	G	0.378076	ENSG00000001631	7	91851881	KRIT1	31684	-0.0743831	0.0082019	1.20E-19
rs13245393	7	91641928	G	A	0.366756	ENSG00000001631	7	91851881	KRIT1	31684	-0.0817037	0.00823544	3.37E-23
rs2282968	7	91580287	A	C	0.380579	ENSG00000001631	7	91851881	KRIT1	31684	-0.0907592	0.00857059	3.33E-26
rs10246036	7	91558523	G	A	0.385934	ENSG00000001631	7	91851881	KRIT1	31684	-0.0832417	0.00816736	2.15E-24
rs1122308	7	91617607	A	C	0.369647	ENSG00000001631	7	91851881	KRIT1	31684	-0.0795163	0.00891198	4.56E-19
rs7812219	7	91545727	C	T	0.388955	ENSG00000001631	7	91851881	KRIT1	31684	-0.0772134	0.00820093	4.72E-21
rs13231833	7	91420443	G	A	0.372111	ENSG00000001631	7	91851881	KRIT1	31684	-0.0719155	0.00822983	2.36E-18
rs7797834	7	91743150	G	A	0.380022	ENSG00000001631	7	91851881	KRIT1	31684	-0.0848117	0.00817541	3.26E-25
rs7781221	7	91664645	G	A	0.385039	ENSG00000001631	7	91851881	KRIT1	31684	-0.0835657	0.0081553	1.22E-24
rs1089881	7	91378346	C	T	0.259653	ENSG00000001631	7	91851881	KRIT1	31684	-0.0581553	0.00967095	1.82E-09
rs1034575	7	91861656	A	G	0.0997595	ENSG00000001631	7	91851881	KRIT1	31684	0.11566	0.0132486	2.55E-18
rs6952389	7	91657994	G	A	0.403717	ENSG00000001631	7	91851881	KRIT1	31684	-0.0856886	0.00808734	3.13E-26
rs17164154	7	91474788	C	T	0.0999434	ENSG00000001631	7	91851881	KRIT1	31684	0.120937	0.0132609	7.53E-20
rs2157747	7	91750578	G	A	0.381143	ENSG00000001631	7	91851881	KRIT1	31684	-0.0850643	0.00818556	2.70E-25
rs61006599	7	91408745	C	T	0.282257	ENSG00000001631	7	91851881	KRIT1	31684	-0.0652851	0.00884046	1.53E-13
rs4729028	7	91961173	G	A	0.101601	ENSG00000001631	7	91851881	KRIT1	31684	0.111549	0.013142	2.10E-17
rs13224513	7	91601465	A	G	0.385929	ENSG00000001631	7	91851881	KRIT1	31684	-0.0835805	0.00817765	1.60E-24
rs7780220	7	91985810	A	G	0.0822838	ENSG00000001631	7	91851881	KRIT1	31684	0.117002	0.0148104	2.79E-15
rs12672992	7	91958951	T	C	0.0991734	ENSG00000001631	7	91851881	KRIT1	31684	0.11333	0.0133082	1.65E-17
rs416	7	91580571	A	G	0.398652	ENSG00000001631	7	91851881	KRIT1	31684	-0.0815802	0.00812114	9.63E-24
rs2020360	7	91439506	C	G	0.376142	ENSG00000001631	7	91851881	KRIT1	31684	-0.0732348	0.00821091	4.70E-19
rs42992	7	91406123	C	T	0.282781	ENSG00000001631	7	91851881	KRIT1	31684	-0.0649268	0.00883478	2.00E-13
rs1089875	7	91368093	A	G	0.258257	ENSG00000001631	7	91851881	KRIT1	31684	-0.0619473	0.00909198	9.53E-12
rs803268	7	91374212	G	A	0.258389	ENSG00000001631	7	91851881	KRIT1	31684	-0.0618425	0.00909047	1.02E-11
rs57969083	7	91665627	T	A	0.386916	ENSG00000001631	7	91851881	KRIT1	31684	-0.0826169	0.00824093	1.18E-23
rs10281556	7	91660053	G	A	0.385729	ENSG00000001631	7	91851881	KRIT1	31684	-0.0841942	0.00816721	6.43E-25
rs42991	7	91406009	T	A	0.282775	ENSG00000001631	7	91851881	KRIT1	31684	-0.0647512	0.00883541	2.33E-13
rs61016462	7	91457858	A	G	0.0992678	ENSG00000001631	7	91851881	KRIT1	31684	0.121008	0.0133002	9.18E-20
rs12672603	7	91509232	A	G	0.11169	ENSG00000001631	7	91851881	KRIT1	31684	0.103112	0.0126297	3.24E-16
rs4727273	7	92006929	G	A	0.09923	ENSG00000001631	7	91851881	KRIT1	31684	0.112945	0.0133049	2.08E-17
rs2521455	7	91379996	T	C	0.256906	ENSG00000001631	7	91851881	KRIT1	31684	-0.0614696	0.00909098	1.36E-11
rs10953062	7	91573788	A	C	0.1037	ENSG00000001631	7	91851881	KRIT1	31684	0.122512	0.013657	2.95E-19
rs57088700	7	91913329	C	T	0.0996942	ENSG00000001631	7	91851881	KRIT1	31684	0.117192	0.0132768	1.08E-18
rs11761885	7	91544134	A	C	0.11074	ENSG00000001631	7	91851881	KRIT1	31684	0.103112	0.0126776	4.17E-16
rs140690457	7	91423711	C	T	0.376765	ENSG00000001631	7	91851881	KRIT1	31684	-0.0728606	0.0082078	6.87E-19
rs11760878	7	91962222	A	G	0.0991357	ENSG00000001631	7	91851881	KRIT1	31684	0.113195	0.0133105	1.83E-17
rs7785971	7	91736794	A	T	0.383294	ENSG00000001631	7	91851881	KRIT1	31684	-0.0838941	0.00817697	1.07E-24
rs4729027	7	91960770	A	T	0.0990979	ENSG00000001631	7	91851881	KRIT1	31684	0.112883	0.0133126	2.26E-17
rs2285333	7	91667692	G	T	0.385114	ENSG00000001631	7	91851881	KRIT1	31684	-0.0841812	0.00815472	5.55E-25
rs113346200	7	91879505	T	C	0.0806895	ENSG00000001631	7	91851881	KRIT1	31684	0.123121	0.0149418	1.72E-16
rs886229	7	91520747	A	G	0.110859	ENSG00000001631	7	91851881	KRIT1	31684	0.101328	0.0126717	1.28E-15
rs11767135	7	91551245	T	G	0.393539	ENSG00000001631	7	91851881	KRIT1	31684	-0.0759016	0.00875451	4.32E-18
rs10264666	7	91578639	G	A	0.380516	ENSG00000001631	7	91851881	KRIT1	31684	-0.0905162	0.00857096	4.53E-26
rs78291049	7	91721673	C	G	0.0997056	ENSG00000001631	7	91851881	KRIT1	31684	0.117949	0.0132754	6.40E-19
rs10225885	7	91671007	G	A	0.384851	ENSG00000001631	7	91851881	KRIT1	31684	-0.0836554	0.00815593	1.10E-24
rs12531561	7	91707780	G	A	0.38563	ENSG00000001631	7	91851881	KRIT1	31684	-0.0841002	0.00816776	7.30E-25
rs13229273	7	91444472	A	G	0.375585	ENSG00000001631	7	91851881	KRIT1	31684	-0.0742797	0.00821278	1.50E-19
rs41371748	7	91708219	C	T	0.366865	ENSG00000001631	7	91851881	KRIT1	31684	-0.0805072	0.00825055	1.71E-22
rs7777123	7	91620871	T	C	0.385918	ENSG00000001631	7	91851881	KRIT1	31684	-0.0836062	0.00816658	1.35E-24
rs2282972	7	91666369	T	C	0.385114	ENSG00000001631	7	91851881	KRIT1	31684	-0.0841738	0.0081548	5.60E-25
rs6969536	7	91689351	G	C	0.38631	ENSG00000001631	7	91851881	KRIT1	31684	-0.0835624	0.00816518	1.40E-24
rs2097739	7	91711466	T	C	0.385314	ENSG00000001631	7	91851881	KRIT1	31684	-0.0841557	0.00816887	6.90E-25
rs75573955	7	91382928	A	G	0.105719	ENSG00000001631	7	91851881	KRIT1	31684	0.126766	0.0130676	2.99E-22
rs803269	7	91375638	T	C	0.25854	ENSG00000001631	7	91851881	KRIT1	31684	-0.0615816	0.00907213	1.14E-11
rs1544377	7	91687351	G	A	0.385358	ENSG00000001631	7	91851881	KRIT1	31684	-0.0835088	0.00815405	1.29E-24
rs58604123	7	91453005	C	T	0.0991771	ENSG00000001631	7	91851881	KRIT1	31684	0.121265	0.0133059	7.97E-20
rs12533199	7	91757393	T	C	0.38086	ENSG00000001631	7	91851881	KRIT1	31684	-0.0849712	0.00818668	3.08E-25
rs6954751	7	91593075	T	G	0.102105	ENSG00000001631	7	91851881	KRIT1	31684	0.0922062	0.0140225	4.85E-11
rs36021614	7	91717490	G	C	0.383351	ENSG00000001631	7	91851881	KRIT1	31684	-0.0845421	0.00817653	4.66E-25
rs4729012	7	91518512	A	G	0.11186	ENSG00000001631	7	91851881	KRIT1	31684	0.100718	0.012622	1.47E-15
rs811441	7	91368929	T	G	0.2582	ENSG00000001631	7	91851881	KRIT1	31684	-0.0618972	0.00909264	9.94E-12
rs28584017	7	91719168	A	G	0.384951	ENSG00000001631	7	91851881	KRIT1	31684	-0.0838526	0.00817054	1.04E-24
rs36032528	7	91770491	A	G	0.36831	ENSG00000001631	7	91851881	KRIT1	31684	-0.0846079	0.0082541	1.18E-24
rs1089880	7	91371625	T	C	0.258163	ENSG00000001631	7	91851881	KRIT1	31684	-0.0617967	0.00909308	1.08E-11
rs111528927	7	91732965	T	C	0.0737559	ENSG00000001631	7	91851881	KRIT1	31684	0.131534	0.0156768	4.84E-17
rs2282971	7	91584356	G	A	0.386824	ENSG00000001631	7	91851881	KRIT1	31684	-0.08329	0.00814844	1.59E-24
rs11972410	7	91702740	C	A	0.385773	ENSG00000001631	7	91851881	KRIT1	31684	-0.0838236	0.00816755	1.03E-24
rs10236397	7	91691601	T	C	0.384843	ENSG00000001631	7	91851881	KRIT1	31684	-0.084486	0.00820572	7.35E-25
rs75809028	7	91411693	G	C	0.0981267	ENSG00000001631	7	91851881	KRIT1	31684	0.138728	0.0149925	2.18E-20
rs76574735	7	92014209	G	T	0.0993055	ENSG00000001631	7	91851881	KRIT1	31684	0.112679	0.0133004	2.42E-17
rs4729035	7	92006387	T	C	0.0992866	ENSG00000001631	7	91851881	KRIT1	31684	0.112768	0.0133015	2.29E-17
rs6950538	7	91417816	C	T	0.37818	ENSG00000001631	7	91851881	KRIT1	31684	-0.0736931	0.00818649	2.22E-19
rs77817034	7	91556397	C	T	0.107206	ENSG00000001631	7	91851881	KRIT1	31684	0.107082	0.0128587	8.25E-17
rs12669943	7	91554238	C	G	0.110253	ENSG00000001631	7	91851881	KRIT1	31684	0.105215	0.0127019	1.20E-16
rs78109974	7	91416119	A	C	0.0994212	ENSG00000001631	7	91851881	KRIT1	31684	0.11944	0.0132673	2.20E-19
rs4729007	7	91452050	C	T	0.0983808	ENSG00000001631	7	91851881	KRIT1	31684	0.12094	0.0133538	1.35E-19
rs6946356	7	91727385	A	G	0.383874	ENSG00000001631	7	91851881	KRIT1	31684	-0.0841882	0.00815983	5.88E-25
rs77856026	7	91457643	A	T	0.105714	ENSG00000001631	7	91851881	KRIT1	31684	0.110949	0.0130197	1.57E-17
rs2974114	7	91367036	G	T	0.258257	ENSG00000001631	7	91851881	KRIT1	31684	-0.0620616	0.00909195	8.73E-12
rs17731846	7	91440342	C	T	0.376482	ENSG00000001631	7	91851881	KRIT1	31684	-0.0740151	0.00820913	1.95E-19
rs80242907	7	91394661	G	T	0.107845	ENSG00000001631	7	91851881	KRIT1	31684	0.12747	0.012954	7.56E-23
rs34548928	7	91668365	A	G	0.386069	ENSG00000001631	7	91851881	KRIT1	31684	-0.084147	0.00816581	6.70E-25
rs173722	7	91397224	G	A	0.273997	ENSG00000001631	7	91851881	KRIT1	31684	-0.0638775	0.00891695	7.86E-13
rs17745541	7	91575598	A	G	0.077502	ENSG00000001631	7	91851881	KRIT1	31684	0.132152	0.0159689	1.28E-16
rs7811564	7	91663364	G	A	0.385039	ENSG00000001631	7	91851881	KRIT1	31684	-0.0839428	0.00815517	7.56E-25
rs2905387	7	91378801	G	A	0.25872	ENSG00000001631	7	91851881	KRIT1	31684	-0.0620328	0.00908666	8.68E-12
rs111344907	7	92026630	C	T	0.0994187	ENSG00000001631	7	91851881	KRIT1	31684	0.113663	0.0132936	1.23E-17
rs4236525	7	91579780	A	G	0.408747	ENSG00000001631	7	91851881	KRIT1	31684	-0.0755758	0.00869807	3.66E-18
rs11542682	7	91842554	C	T	0.0997031	ENSG00000001631	7	91851881	KRIT1	31684	0.116037	0.0132517	2.02E-18
rs10248102	7	91699779	A	G	0.38605	ENSG00000001631	7	91851881	KRIT1	31684	-0.0838955	0.00816596	9.25E-25
rs803265	7	91368746	T	C	0.256379	ENSG00000001631	7	91851881	KRIT1	31684	-0.061742	0.00911348	1.25E-11
rs1092513	7	91378633	C	G	0.259154	ENSG00000001631	7	91851881	KRIT1	31684	-0.0613152	0.00908186	1.46E-11
rs10273849	7	91737121	C	T	0.379823	ENSG00000001631	7	91851881	KRIT1	31684	-0.0845103	0.00819168	5.93E-25
rs4644173	7	91759597	G	A	0.382389	ENSG00000001631	7	91851881	KRIT1	31684	-0.0842313	0.00816575	6.02E-25
rs4729037	7	92018691	G	A	0.0993999	ENSG00000001631	7	91851881	KRIT1	31684	0.112475	0.0132949	2.67E-17
rs1135217	7	91741971	T	C	0.381879	ENSG00000001631	7	91851881	KRIT1	31684	-0.0850508	0.00818237	2.63E-25
rs2374475	7	91371038	C	T	0.108782	ENSG00000001631	7	91851881	KRIT1	31684	0.125202	0.0129058	2.98E-22
rs6949881	7	91433827	T	C	0.377015	ENSG00000001631	7	91851881	KRIT1	31684	-0.0740483	0.00819137	1.57E-19
rs6975154	7	91662612	A	G	0.0757304	ENSG00000001631	7	91851881	KRIT1	31684	0.127586	0.0153815	1.09E-16
rs77390260	7	91935950	T	A	0.0693503	ENSG00000001631	7	91851881	KRIT1	31684	0.119517	0.0160215	8.67E-14
rs1089874	7	91367658	C	T	0.256492	ENSG00000001631	7	91851881	KRIT1	31684	-0.0614983	0.00909577	1.37E-11
rs10274756	7	91740796	A	G	0.380416	ENSG00000001631	7	91851881	KRIT1	31684	-0.0850733	0.00817368	2.27E-25
rs148672561	7	91469031	T	C	0.372269	ENSG00000001631	7	91851881	KRIT1	31684	-0.0726968	0.00876498	1.10E-16
rs74298195	7	91980898	C	T	0.0991357	ENSG00000001631	7	91851881	KRIT1	31684	0.113383	0.0133104	1.62E-17
rs62466809	7	91472801	G	A	0.376515	ENSG00000001631	7	91851881	KRIT1	31684	-0.0740185	0.00820859	1.93E-19
rs141409358	7	91703468	T	G	0.0744609	ENSG00000001631	7	91851881	KRIT1	31684	0.126398	0.0155029	3.54E-16
rs9691116	7	91760072	T	C	0.0735153	ENSG00000001631	7	91851881	KRIT1	31684	0.133074	0.0155915	1.40E-17
rs2006299	7	91707604	A	G	0.0998981	ENSG00000001631	7	91851881	KRIT1	31684	0.117994	0.0132643	5.81E-19
rs55801687	7	91762629	A	C	0.380765	ENSG00000001631	7	91851881	KRIT1	31684	-0.0849214	0.00818709	3.30E-25
rs12666939	7	91448958	G	C	0.0993621	ENSG00000001631	7	91851881	KRIT1	31684	0.121763	0.0132947	5.25E-20
rs4727270	7	91887189	G	A	0.101169	ENSG00000001631	7	91851881	KRIT1	31684	0.116652	0.0131655	7.97E-19
rs76870434	7	91821537	C	G	0.0981682	ENSG00000001631	7	91851881	KRIT1	31684	0.113793	0.0134779	3.09E-17
rs6974607	7	91750116	A	G	0.378383	ENSG00000001631	7	91851881	KRIT1	31684	-0.085454	0.0081975	1.92E-25
rs10257832	7	91736921	T	C	0.380889	ENSG00000001631	7	91851881	KRIT1	31684	-0.0845582	0.00818696	5.24E-25
rs112268233	7	91576795	C	T	0.0777036	ENSG00000001631	7	91851881	KRIT1	31684	0.129312	0.0159507	5.19E-16
rs6956596	7	91750107	G	T	0.378402	ENSG00000001631	7	91851881	KRIT1	31684	-0.0854213	0.00819751	2.00E-25
rs17164152	7	91474126	C	T	0.0999434	ENSG00000001631	7	91851881	KRIT1	31684	0.120892	0.0132609	7.77E-20
rs173716	7	91392606	C	T	0.262423	ENSG00000001631	7	91851881	KRIT1	31684	-0.0614388	0.00904629	1.11E-11
rs6973672	7	91778308	G	A	0.387824	ENSG00000001631	7	91851881	KRIT1	31684	-0.0864045	0.00815829	3.28E-26
rs113493485	7	91862742	G	A	0.102383	ENSG00000001631	7	91851881	KRIT1	31684	0.0851046	0.013986	1.16E-09
rs80305238	7	91365364	G	T	0.0836172	ENSG00000001631	7	91851881	KRIT1	31684	0.117841	0.0145229	4.89E-16
rs4729009	7	91467582	C	T	0.100668	ENSG00000001631	7	91851881	KRIT1	31684	0.119006	0.0132182	2.19E-19
rs8039	7	91742348	A	C	0.381369	ENSG00000001631	7	91851881	KRIT1	31684	-0.0848646	0.00818461	3.44E-25
rs12704637	7	91874686	T	C	0.370439	ENSG00000001631	7	91851881	KRIT1	31684	-0.0834772	0.00821771	3.05E-24
rs5023032	12	9760028	T	C	0.331403	ENSG00000003056	12	9097755	M6PR	31684	-0.0620632	0.00854583	3.80E-13
rs56143043	12	9178240	C	A	0.332077	ENSG00000003056	12	9097755	M6PR	31684	-0.15438	0.00843007	6.52E-75
rs7137569	12	9372135	T	C	0.276442	ENSG00000003056	12	9097755	M6PR	31684	0.0821418	0.00891722	3.21E-20
rs7304324	12	9028081	T	C	0.259956	ENSG00000003056	12	9097755	M6PR	31684	-0.0517245	0.00910002	1.32E-08
rs6487407	12	9002932	G	A	0.174374	ENSG00000003056	12	9097755	M6PR	31684	0.128198	0.0105004	2.79E-34
rs11613863	12	9610031	C	T	0.483187	ENSG00000003056	12	9097755	M6PR	31684	0.0486778	0.0081784	2.65E-09
rs79048277	12	9324139	T	C	0.0592398	ENSG00000003056	12	9097755	M6PR	31684	0.145992	0.0168956	5.58E-18
rs111691687	12	9327258	A	C	0.0593387	ENSG00000003056	12	9097755	M6PR	31684	0.143689	0.0168836	1.73E-17
rs10844160	12	9757154	T	C	0.318649	ENSG00000003056	12	9097755	M6PR	31684	-0.0614266	0.00856359	7.34E-13
rs1529419	12	9770734	A	C	0.330231	ENSG00000003056	12	9097755	M6PR	31684	-0.061238	0.00848454	5.29E-13
rs10844161	12	9758367	C	T	0.319139	ENSG00000003056	12	9097755	M6PR	31684	-0.061413	0.00854429	6.59E-13
rs4353323	12	9364224	G	A	0.275959	ENSG00000003056	12	9097755	M6PR	31684	0.0821758	0.00890525	2.76E-20
rs139223232	12	9320130	T	G	0.121573	ENSG00000003056	12	9097755	M6PR	31684	-0.0998432	0.0122736	4.13E-16
rs12322917	12	9173237	A	G	0.332626	ENSG00000003056	12	9097755	M6PR	31684	-0.154735	0.00841507	1.65E-75
rs4268554	12	9527857	A	G	0.169811	ENSG00000003056	12	9097755	M6PR	31684	0.0869984	0.0106049	2.33E-16
rs11049326	12	9340009	G	A	0.284866	ENSG00000003056	12	9097755	M6PR	31684	0.109889	0.00880958	1.04E-35
rs11050596	12	9530861	A	G	0.183706	ENSG00000003056	12	9097755	M6PR	31684	0.0771924	0.0103039	6.80E-14
rs7136954	12	9020206	A	G	0.0859817	ENSG00000003056	12	9097755	M6PR	31684	0.176258	0.0142098	2.49E-35
rs150129170	12	9381005	G	A	0.035161	ENSG00000003056	12	9097755	M6PR	31684	-0.136685	0.0240482	1.32E-08
rs7965184	12	9203359	C	G	0.343607	ENSG00000003056	12	9097755	M6PR	31684	0.21807	0.00831822	1.75E-151
rs36008508	12	9029858	A	G	0.257845	ENSG00000003056	12	9097755	M6PR	31684	-0.0524798	0.00910696	8.28E-09
rs881376	12	9202753	G	A	0.344898	ENSG00000003056	12	9097755	M6PR	31684	0.217187	0.00829633	4.65E-151
rs7970020	12	9021525	A	C	0.437089	ENSG00000003056	12	9097755	M6PR	31684	-0.0477134	0.00803121	2.83E-09
rs759469	12	9175704	A	G	0.332604	ENSG00000003056	12	9097755	M6PR	31684	-0.155812	0.00842982	2.81E-76
rs759470	12	9175688	G	A	0.332585	ENSG00000003056	12	9097755	M6PR	31684	-0.155814	0.00842994	2.81E-76
rs1529418	12	9770355	A	G	0.330934	ENSG00000003056	12	9097755	M6PR	31684	-0.0624413	0.00846364	1.61E-13
rs57193681	12	9290105	A	G	0.431607	ENSG00000003056	12	9097755	M6PR	31684	-0.121845	0.0080329	5.74E-52
rs35721310	12	9776063	A	G	0.333057	ENSG00000003056	12	9097755	M6PR	31684	-0.061347	0.00846562	4.27E-13
rs226380	12	9268473	A	C	0.494663	ENSG00000003056	12	9097755	M6PR	31684	-0.178552	0.00790865	7.33E-113
rs4882991	12	9501793	G	T	0.469469	ENSG00000003056	12	9097755	M6PR	31684	0.074657	0.0102528	3.30E-13
rs11052031	12	9782179	G	A	0.330005	ENSG00000003056	12	9097755	M6PR	31684	-0.0601133	0.00848627	1.40E-12
rs1805707	12	9181706	C	T	0.333887	ENSG00000003056	12	9097755	M6PR	31684	-0.156974	0.00842138	1.52E-77
rs10771585	12	9512633	A	C	0.451525	ENSG00000003056	12	9097755	M6PR	31684	-0.0688821	0.00809179	1.70E-17
rs10843223	12	9394499	T	C	0.254538	ENSG00000003056	12	9097755	M6PR	31684	0.065346	0.0091434	8.88E-13
rs190042280	12	8855775	A	G	0.0169782	ENSG00000003056	12	9097755	M6PR	31684	0.568698	0.0960834	3.24E-09
rs10842789	12	9210199	T	G	0.343425	ENSG00000003056	12	9097755	M6PR	31684	0.215764	0.0083059	8.96E-149
rs17802399	12	8988664	G	A	0.163943	ENSG00000003056	12	9097755	M6PR	31684	0.125169	0.010763	2.91E-31
rs144543878	12	9219404	G	A	0.020811	ENSG00000003056	12	9097755	M6PR	31684	-0.300619	0.0310211	3.30E-22
rs10844233	12	9785225	T	C	0.331018	ENSG00000003056	12	9097755	M6PR	31684	-0.0611116	0.00847877	5.69E-13
rs7136274	12	9174956	G	A	0.333289	ENSG00000003056	12	9097755	M6PR	31684	-0.153636	0.00841133	1.56E-74
rs16916227	12	9619074	A	G	0.111176	ENSG00000003056	12	9097755	M6PR	31684	0.0737983	0.0128874	1.03E-08
rs180904583	12	9120987	A	G	0.0133126	ENSG00000003056	12	9097755	M6PR	31684	0.434561	0.0715491	1.25E-09
rs61916035	12	9293798	C	A	0.0420025	ENSG00000003056	12	9097755	M6PR	31684	-0.126785	0.0218655	6.70E-09
rs1805720	12	9148744	T	C	0.431452	ENSG00000003056	12	9097755	M6PR	31684	0.300609	0.00786756	0
rs6487650	12	9325073	G	A	0.0594286	ENSG00000003056	12	9097755	M6PR	31684	0.144079	0.0168711	1.34E-17
rs57785077	12	9000610	G	A	0.157201	ENSG00000003056	12	9097755	M6PR	31684	0.116007	0.0118145	9.33E-23
rs112926794	12	9026624	A	T	0.0909938	ENSG00000003056	12	9097755	M6PR	31684	0.148303	0.0149756	4.04E-23
rs73234371	12	9016318	C	T	0.0861893	ENSG00000003056	12	9097755	M6PR	31684	0.173807	0.0141953	1.81E-34
rs3764024	12	9801373	A	G	0.328936	ENSG00000003056	12	9097755	M6PR	31684	-0.0547491	0.00849401	1.15E-10
rs226393	12	9255831	T	G	0.340662	ENSG00000003056	12	9097755	M6PR	31684	0.199393	0.00835034	5.14E-126
rs11051879	12	9758119	A	C	0.31858	ENSG00000003056	12	9097755	M6PR	31684	-0.0608708	0.00856395	1.18E-12
rs7964085	12	9206161	A	C	0.493961	ENSG00000003056	12	9097755	M6PR	31684	-0.202365	0.00790493	1.53E-144
rs7957321	12	9120154	T	C	0.440911	ENSG00000003056	12	9097755	M6PR	31684	-0.22697	0.00794016	1.03E-179
rs10743598	12	9235217	T	C	0.501906	ENSG00000003056	12	9097755	M6PR	31684	-0.188893	0.00791547	7.28E-126
rs74943785	12	9323477	T	C	0.0593908	ENSG00000003056	12	9097755	M6PR	31684	0.14454	0.0168756	1.08E-17
rs34651717	12	9177750	A	C	0.332068	ENSG00000003056	12	9097755	M6PR	31684	-0.155843	0.00841787	1.61E-76
rs10842724	12	9172646	C	T	0.400856	ENSG00000003056	12	9097755	M6PR	31684	0.166479	0.00812181	2.25E-93
rs968786	12	9406213	C	G	0.27963	ENSG00000003056	12	9097755	M6PR	31684	-0.0578722	0.00898721	1.20E-10
rs2374938	12	9609131	G	T	0.488196	ENSG00000003056	12	9097755	M6PR	31684	0.0496182	0.00810781	9.37E-10
rs111566869	12	8993436	A	G	0.16337	ENSG00000003056	12	9097755	M6PR	31684	0.125452	0.010779	2.62E-31
rs3764023	12	9801382	C	T	0.296629	ENSG00000003056	12	9097755	M6PR	31684	-0.0661645	0.00871825	3.22E-14
rs10771308	12	9218573	G	T	0.501887	ENSG00000003056	12	9097755	M6PR	31684	-0.190309	0.0079141	9.02E-128
rs12816475	12	9021256	T	C	0.43707	ENSG00000003056	12	9097755	M6PR	31684	-0.0476719	0.00803126	2.92E-09
rs10842450	12	9036262	T	C	0.399823	ENSG00000003056	12	9097755	M6PR	31684	0.0826918	0.00813944	3.01E-24
rs4883209	12	9176780	C	T	0.33249	ENSG00000003056	12	9097755	M6PR	31684	-0.155909	0.00843054	2.33E-76
rs2114851	12	9306995	C	A	0.390545	ENSG00000003056	12	9097755	M6PR	31684	0.181104	0.00810612	1.46E-110
rs1805754	12	9103248	G	T	0.201989	ENSG00000003056	12	9097755	M6PR	31684	-0.184811	0.00989132	6.66E-78
rs12827055	12	9130861	T	G	0.431103	ENSG00000003056	12	9097755	M6PR	31684	-0.230545	0.00795834	1.62E-184
rs77591716	12	9364785	T	C	0.0891172	ENSG00000003056	12	9097755	M6PR	31684	0.117891	0.015295	1.28E-14
rs1805729	12	9097069	T	C	0.232524	ENSG00000003056	12	9097755	M6PR	31684	0.344133	0.00925096	6.90E-303
rs184792360	12	9324478	C	A	0.0164977	ENSG00000003056	12	9097755	M6PR	31684	0.456214	0.0780012	4.95E-09
rs56112715	12	9268288	G	T	0.021886	ENSG00000003056	12	9097755	M6PR	31684	0.205319	0.0341754	1.88E-09
rs226377	12	9273578	G	C	0.44089	ENSG00000003056	12	9097755	M6PR	31684	0.171883	0.00798437	8.62E-103
rs35176717	12	9177766	G	A	0.332358	ENSG00000003056	12	9097755	M6PR	31684	-0.156257	0.00843118	1.11E-76
rs1863876	12	9767918	T	G	0.419275	ENSG00000003056	12	9097755	M6PR	31684	-0.0465207	0.00807343	8.30E-09
rs4883240	12	9486780	A	G	0.203537	ENSG00000003056	12	9097755	M6PR	31684	0.0695623	0.00991029	2.23E-12
rs10771357	12	9305473	T	C	0.391039	ENSG00000003056	12	9097755	M6PR	31684	0.181529	0.00815385	8.44E-110
rs73047872	12	9039208	T	C	0.0449743	ENSG00000003056	12	9097755	M6PR	31684	0.239889	0.0192756	1.49E-35
rs7970540	12	9493321	T	C	0.021196	ENSG00000003056	12	9097755	M6PR	31684	0.211533	0.0350952	1.67E-09
rs11052384	12	9834481	C	A	0.145959	ENSG00000003056	12	9097755	M6PR	31684	-0.0909417	0.0113388	1.05E-15
rs10400562	12	9153146	T	C	0.0236087	ENSG00000003056	12	9097755	M6PR	31684	0.276795	0.0277377	1.88E-23
rs12822685	12	9195978	C	T	0.283212	ENSG00000003056	12	9097755	M6PR	31684	-0.156277	0.00880276	1.63E-70
rs226373	12	9277875	A	G	0.171662	ENSG00000003056	12	9097755	M6PR	31684	-0.0860809	0.010579	4.05E-16
rs1345282	12	9040662	A	G	0.155799	ENSG00000003056	12	9097755	M6PR	31684	-0.127715	0.0109887	3.17E-31
rs1894816	12	9038340	A	G	0.403522	ENSG00000003056	12	9097755	M6PR	31684	0.0789834	0.00812754	2.53E-22
rs10844673	12	9897565	A	G	0.275495	ENSG00000003056	12	9097755	M6PR	31684	-0.06008	0.00896235	2.03E-11
rs6487633	12	9299927	C	A	0.390617	ENSG00000003056	12	9097755	M6PR	31684	0.181922	0.00812015	3.61E-111
rs7309360	12	9037591	C	T	0.420841	ENSG00000003056	12	9097755	M6PR	31684	0.0775533	0.00807729	7.89E-22
rs4883187	12	8987550	T	C	0.164666	ENSG00000003056	12	9097755	M6PR	31684	0.124997	0.0107448	2.79E-31
rs7137682	12	9020070	T	C	0.085944	ENSG00000003056	12	9097755	M6PR	31684	0.17617	0.0142128	2.77E-35
rs146635016	12	9372727	T	C	0.0248383	ENSG00000003056	12	9097755	M6PR	31684	0.185348	0.0322154	8.75E-09
rs2889705	12	9174082	T	C	0.336542	ENSG00000003056	12	9097755	M6PR	31684	-0.159899	0.00840345	1.00E-80
rs1549434	12	9529015	G	A	0.485586	ENSG00000003056	12	9097755	M6PR	31684	0.053555	0.00796996	1.82E-11
rs12303154	12	9180352	G	A	0.332666	ENSG00000003056	12	9097755	M6PR	31684	-0.156498	0.00842928	6.06E-77
rs10771610	12	9527358	G	A	0.485945	ENSG00000003056	12	9097755	M6PR	31684	0.0535076	0.00796955	1.89E-11
rs987917	12	9102575	A	C	0.201563	ENSG00000003056	12	9097755	M6PR	31684	-0.185002	0.00989932	6.15E-78
rs66981032	12	9332820	A	G	0.204705	ENSG00000003056	12	9097755	M6PR	31684	0.0809801	0.0104769	1.08E-14
rs61749073	12	9020563	C	T	0.0859629	ENSG00000003056	12	9097755	M6PR	31684	0.176168	0.0142113	2.73E-35
rs11608867	12	9331065	G	A	0.0590634	ENSG00000003056	12	9097755	M6PR	31684	0.144065	0.0168892	1.46E-17
rs1124402	12	9062606	T	C	0.442289	ENSG00000003056	12	9097755	M6PR	31684	-0.213853	0.00794911	2.04E-159
rs7957179	12	8986079	A	G	0.163112	ENSG00000003056	12	9097755	M6PR	31684	0.124702	0.0107859	6.45E-31
rs7136690	12	9003027	A	T	0.17409	ENSG00000003056	12	9097755	M6PR	31684	0.128835	0.0105214	1.79E-34
rs113748894	12	9063252	G	A	0.065966	ENSG00000003056	12	9097755	M6PR	31684	-0.116888	0.0161586	4.70E-13
rs10771185	12	9056410	G	A	0.168627	ENSG00000003056	12	9097755	M6PR	31684	-0.218411	0.0105742	8.80E-95
rs117107798	12	9323299	T	C	0.0241279	ENSG00000003056	12	9097755	M6PR	31684	0.196121	0.0277894	1.70E-12
rs12371486	12	9501725	T	C	0.0416428	ENSG00000003056	12	9097755	M6PR	31684	0.128411	0.0206588	5.11E-10
rs10844325	12	9805098	C	G	0.309308	ENSG00000003056	12	9097755	M6PR	31684	-0.0597155	0.00863291	4.61E-12
rs12824380	12	9132017	G	A	0.431562	ENSG00000003056	12	9097755	M6PR	31684	-0.231458	0.00795619	4.59E-186
rs1805675	12	9160849	C	T	0.28095	ENSG00000003056	12	9097755	M6PR	31684	-0.15634	0.00884056	5.53E-70
rs10844225	12	9783475	T	C	0.331037	ENSG00000003056	12	9097755	M6PR	31684	-0.0610625	0.00847854	5.93E-13
rs4883215	12	9314207	G	A	0.344977	ENSG00000003056	12	9097755	M6PR	31684	0.0676764	0.00837662	6.52E-16
rs73047863	12	9034643	G	T	0.0453486	ENSG00000003056	12	9097755	M6PR	31684	0.240466	0.0192459	8.01E-36
rs11611936	12	9072162	T	C	0.263106	ENSG00000003056	12	9097755	M6PR	31684	-0.0545153	0.00904728	1.68E-09
rs11611106	12	9060204	A	C	0.442327	ENSG00000003056	12	9097755	M6PR	31684	-0.212796	0.00794994	7.83E-158
rs7296138	12	9223447	A	G	0.138851	ENSG00000003056	12	9097755	M6PR	31684	-0.0736731	0.0116039	2.17E-10
rs12230907	12	9042343	G	T	0.343606	ENSG00000003056	12	9097755	M6PR	31684	-0.0866421	0.00837883	4.62E-25
rs7968431	12	9377870	G	T	0.378132	ENSG00000003056	12	9097755	M6PR	31684	0.0573403	0.0087695	6.21E-11
rs77655847	12	9020794	C	G	0.0857175	ENSG00000003056	12	9097755	M6PR	31684	0.176734	0.0142295	2.03E-35
rs7297589	12	9273449	A	G	0.366484	ENSG00000003056	12	9097755	M6PR	31684	0.174328	0.00851694	4.12E-93
rs11050600	12	9532024	A	G	0.483603	ENSG00000003056	12	9097755	M6PR	31684	0.0559609	0.00805077	3.63E-12
rs2080116	12	9138183	G	A	0.431076	ENSG00000003056	12	9097755	M6PR	31684	-0.230678	0.00795777	9.38E-185
rs12820395	12	9137096	G	T	0.431303	ENSG00000003056	12	9097755	M6PR	31684	-0.231507	0.00795649	3.95E-186
rs16918162	12	9335752	G	A	0.103031	ENSG00000003056	12	9097755	M6PR	31684	0.0976596	0.0131249	1.00E-13
rs7299600	12	9223635	C	T	0.333919	ENSG00000003056	12	9097755	M6PR	31684	0.206915	0.0083873	2.25E-134
rs73047865	12	9035147	G	A	0.0454021	ENSG00000003056	12	9097755	M6PR	31684	0.241966	0.0192888	4.27E-36
rs4883219	12	9338655	A	G	0.424633	ENSG00000003056	12	9097755	M6PR	31684	-0.0772141	0.00815424	2.82E-21
rs2377679	12	9176470	G	A	0.332566	ENSG00000003056	12	9097755	M6PR	31684	-0.15578	0.00843013	3.05E-76
rs35377225	12	9178552	A	G	0.332321	ENSG00000003056	12	9097755	M6PR	31684	-0.156315	0.00843139	9.90E-77
rs10844206	12	9778001	T	C	0.330603	ENSG00000003056	12	9097755	M6PR	31684	-0.0606797	0.00848145	8.40E-13
rs7311897	12	9020328	C	T	0.0859817	ENSG00000003056	12	9097755	M6PR	31684	0.176019	0.01421	3.07E-35
rs76351443	12	9492535	A	G	0.0177473	ENSG00000003056	12	9097755	M6PR	31684	0.261146	0.0394694	3.68E-11
rs56206826	12	9014145	A	G	0.0860416	ENSG00000003056	12	9097755	M6PR	31684	0.174673	0.0142064	9.59E-35
rs1805753	12	9140867	C	A	0.048176	ENSG00000003056	12	9097755	M6PR	31684	0.27259	0.0193483	4.46E-45
rs10843160	12	9368290	A	G	0.276383	ENSG00000003056	12	9097755	M6PR	31684	0.0817213	0.00891745	4.99E-20
rs7953214	12	9160005	A	C	0.334145	ENSG00000003056	12	9097755	M6PR	31684	-0.157818	0.00841901	2.11E-78
rs16918159	12	9335416	T	A	0.10305	ENSG00000003056	12	9097755	M6PR	31684	0.0976897	0.013124	9.80E-14
rs7297711	12	9079498	T	C	0.263107	ENSG00000003056	12	9097755	M6PR	31684	-0.0527716	0.00906417	5.81E-09
rs1805733	12	9089272	C	A	0.442125	ENSG00000003056	12	9097755	M6PR	31684	-0.222353	0.00792746	4.18E-173
rs1805745	12	9065226	T	A	0.442702	ENSG00000003056	12	9097755	M6PR	31684	-0.214806	0.00794763	6.99E-161
rs55710456	12	9082615	A	G	0.231701	ENSG00000003056	12	9097755	M6PR	31684	0.342756	0.00926499	1.39E-299
rs1476911	12	9090859	A	G	0.441735	ENSG00000003056	12	9097755	M6PR	31684	-0.223304	0.00794226	6.26E-174
rs226386	12	9262727	T	G	0.494682	ENSG00000003056	12	9097755	M6PR	31684	-0.17836	0.00790875	1.28E-112
rs3741847	12	9395026	T	C	0.257662	ENSG00000003056	12	9097755	M6PR	31684	0.0647679	0.00912353	1.26E-12
rs11613242	12	9060560	G	A	0.440279	ENSG00000003056	12	9097755	M6PR	31684	-0.21329	0.00795399	2.14E-158
rs11050312	12	9491907	G	T	0.368202	ENSG00000003056	12	9097755	M6PR	31684	-0.0613753	0.00825691	1.06E-13
rs10492114	12	9321677	T	C	0.0593531	ENSG00000003056	12	9097755	M6PR	31684	0.145322	0.0168806	7.38E-18
rs2110191	12	9136263	A	G	0.431338	ENSG00000003056	12	9097755	M6PR	31684	-0.231351	0.00795668	7.14E-186
rs1805723	12	9142297	C	T	0.43085	ENSG00000003056	12	9097755	M6PR	31684	-0.230563	0.00794372	3.22E-185
rs11049631	12	9378281	T	G	0.376312	ENSG00000003056	12	9097755	M6PR	31684	0.0618083	0.00823561	6.14E-14
rs2377682	12	9230038	T	C	0.336052	ENSG00000003056	12	9097755	M6PR	31684	0.202319	0.00836153	2.43E-129
rs10842820	12	9228823	G	A	0.337171	ENSG00000003056	12	9097755	M6PR	31684	0.20344	0.00836904	1.59E-130
rs140651393	12	9036272	T	C	0.0453475	ENSG00000003056	12	9097755	M6PR	31684	0.240473	0.0191982	5.39E-36
rs10771238	12	9110093	T	A	0.164213	ENSG00000003056	12	9097755	M6PR	31684	-0.205963	0.0107162	2.53E-82
rs11048434	12	9153932	A	G	0.350295	ENSG00000003056	12	9097755	M6PR	31684	-0.201899	0.00827735	2.09E-131
rs12811795	12	9173684	G	A	0.281196	ENSG00000003056	12	9097755	M6PR	31684	-0.154942	0.00883897	8.55E-69
rs7137281	12	9379878	A	G	0.276119	ENSG00000003056	12	9097755	M6PR	31684	0.0812223	0.00892043	8.61E-20
rs76568474	12	9488603	A	G	0.0884973	ENSG00000003056	12	9097755	M6PR	31684	0.0870261	0.0141272	7.27E-10
rs112713007	12	8990401	A	G	0.162954	ENSG00000003056	12	9097755	M6PR	31684	0.125636	0.0107901	2.47E-31
rs191346101	12	9171305	A	G	0.0328162	ENSG00000003056	12	9097755	M6PR	31684	0.245869	0.0249092	5.58E-23
rs55776445	12	9021283	T	A	0.0856986	ENSG00000003056	12	9097755	M6PR	31684	0.17637	0.0142312	2.84E-35
rs12368295	12	9378630	G	C	0.378139	ENSG00000003056	12	9097755	M6PR	31684	0.0566739	0.00877088	1.04E-10
rs11052241	12	9811948	A	G	0.257676	ENSG00000003056	12	9097755	M6PR	31684	0.0615733	0.00910739	1.37E-11
rs4883223	12	9376580	T	C	0.376326	ENSG00000003056	12	9097755	M6PR	31684	0.0620011	0.00823541	5.13E-14
rs10771789	12	9630572	G	A	0.4311	ENSG00000003056	12	9097755	M6PR	31684	-0.0569203	0.00810115	2.12E-12
rs7311471	12	9379459	C	T	0.376161	ENSG00000003056	12	9097755	M6PR	31684	0.0623788	0.00823591	3.62E-14
rs7301615	12	9735629	C	G	0.434145	ENSG00000003056	12	9097755	M6PR	31684	-0.0568443	0.00809401	2.17E-12
rs10771915	12	9745747	T	G	0.446912	ENSG00000003056	12	9097755	M6PR	31684	-0.0503162	0.00802697	3.65E-10
rs2377674	12	9112761	G	A	0.440584	ENSG00000003056	12	9097755	M6PR	31684	-0.227576	0.00792573	2.58E-181
rs12812913	12	9110836	G	C	0.440704	ENSG00000003056	12	9097755	M6PR	31684	-0.228556	0.00793912	2.98E-182
rs10843222	12	9394066	A	T	0.254068	ENSG00000003056	12	9097755	M6PR	31684	0.0659923	0.00914857	5.46E-13
rs10844373	12	9816299	A	G	0.306288	ENSG00000003056	12	9097755	M6PR	31684	-0.0596286	0.00865664	5.65E-12
rs11047953	12	9064923	C	A	0.442742	ENSG00000003056	12	9097755	M6PR	31684	-0.214608	0.0079476	1.37E-160
rs10047657	12	9804373	G	C	0.309195	ENSG00000003056	12	9097755	M6PR	31684	-0.0598354	0.00863401	4.20E-12
rs10771775	12	9615608	G	A	0.39901	ENSG00000003056	12	9097755	M6PR	31684	-0.0604735	0.0106423	1.33E-08
rs226376	12	9273711	A	G	0.438724	ENSG00000003056	12	9097755	M6PR	31684	0.169715	0.0079754	1.75E-100
rs7958583	12	9515054	A	G	0.44376	ENSG00000003056	12	9097755	M6PR	31684	-0.0664629	0.00801396	1.10E-16
rs7488426	12	9540796	A	C	0.491324	ENSG00000003056	12	9097755	M6PR	31684	0.0536487	0.00800967	2.11E-11
rs75326675	12	9277423	C	T	0.0795116	ENSG00000003056	12	9097755	M6PR	31684	0.168576	0.0147302	2.51E-30
rs226379	12	9268585	C	T	0.338921	ENSG00000003056	12	9097755	M6PR	31684	0.19611	0.00834823	5.02E-122
rs10771307	12	9218201	T	G	0.334145	ENSG00000003056	12	9097755	M6PR	31684	0.206508	0.00838538	6.46E-134
rs11612098	12	9058274	G	A	0.162871	ENSG00000003056	12	9097755	M6PR	31684	-0.225541	0.0114639	3.60E-86
rs11611433	12	9279431	T	C	0.079337	ENSG00000003056	12	9097755	M6PR	31684	0.168291	0.0147182	2.82E-30
rs7311509	12	9179034	G	A	0.3322	ENSG00000003056	12	9097755	M6PR	31684	-0.155854	0.00841742	1.55E-76
rs1076524	12	9519643	C	G	0.500151	ENSG00000003056	12	9097755	M6PR	31684	-0.0511598	0.0079815	1.46E-10
rs55693818	12	9514747	A	G	0.0741123	ENSG00000003056	12	9097755	M6PR	31684	0.0903493	0.0153171	3.67E-09
rs73049733	12	9040833	C	A	0.0472716	ENSG00000003056	12	9097755	M6PR	31684	0.234801	0.0188236	1.04E-35
rs4882981	12	9310565	C	T	0.389492	ENSG00000003056	12	9097755	M6PR	31684	0.181688	0.00810975	3.63E-111
rs1863873	12	9807634	C	T	0.307817	ENSG00000003056	12	9097755	M6PR	31684	-0.0598084	0.00864459	4.56E-12
rs7301381	12	9123932	C	T	0.440396	ENSG00000003056	12	9097755	M6PR	31684	-0.228222	0.00792551	2.41E-182
rs7954451	12	9396121	T	G	0.258654	ENSG00000003056	12	9097755	M6PR	31684	0.0656814	0.00909563	5.15E-13
rs7310167	12	9223574	T	G	0.334183	ENSG00000003056	12	9097755	M6PR	31684	0.205591	0.00838586	9.88E-133
rs6487460	12	9047391	C	T	0.385715	ENSG00000003056	12	9097755	M6PR	31684	0.136558	0.00815255	5.62E-63
rs11050245	12	9478873	A	G	0.196692	ENSG00000003056	12	9097755	M6PR	31684	0.0753624	0.0100927	8.20E-14
rs12303039	12	9390298	A	G	0.269857	ENSG00000003056	12	9097755	M6PR	31684	0.0752722	0.00898687	5.49E-17
rs11048264	12	9113581	G	A	0.440911	ENSG00000003056	12	9097755	M6PR	31684	-0.228026	0.0079392	2.06E-181
rs1805655	12	9228644	C	T	0.337039	ENSG00000003056	12	9097755	M6PR	31684	0.203242	0.00836994	3.01E-130
rs11048496	12	9172421	A	G	0.333239	ENSG00000003056	12	9097755	M6PR	31684	-0.156695	0.00842536	3.34E-77
rs1805775	12	9084534	C	T	0.0981945	ENSG00000003056	12	9097755	M6PR	31684	-0.160423	0.0139727	1.64E-30
rs4883243	12	9501898	A	C	0.0945254	ENSG00000003056	12	9097755	M6PR	31684	0.0971786	0.0137126	1.37E-12
rs1805722	12	9145056	C	T	0.431057	ENSG00000003056	12	9097755	M6PR	31684	-0.231296	0.00795724	9.28E-186
rs2377747	12	9370364	T	C	0.276348	ENSG00000003056	12	9097755	M6PR	31684	0.0823675	0.00891809	2.56E-20
rs1805674	12	9160995	C	T	0.280932	ENSG00000003056	12	9097755	M6PR	31684	-0.156307	0.00884071	5.94E-70
rs11049343	12	9341713	C	T	0.448196	ENSG00000003056	12	9097755	M6PR	31684	-0.0562073	0.00802342	2.46E-12
rs7965790	12	9234009	G	T	0.50168	ENSG00000003056	12	9097755	M6PR	31684	-0.188901	0.00791526	7.01E-126
rs12366431	12	9517364	A	G	0.3681	ENSG00000003056	12	9097755	M6PR	31684	-0.0817687	0.0083776	1.67E-22
rs10842366	12	8986379	G	A	0.483392	ENSG00000003056	12	9097755	M6PR	31684	-0.0493982	0.007986	6.19E-10
rs61916012	12	9213016	A	G	0.366643	ENSG00000003056	12	9097755	M6PR	31684	-0.163774	0.00821994	2.52E-88
rs1805741	12	9074259	C	T	0.296467	ENSG00000003056	12	9097755	M6PR	31684	0.30718	0.00855488	2.38E-282
rs148967753	12	8993586	A	G	0.0723739	ENSG00000003056	12	9097755	M6PR	31684	0.123154	0.0197116	4.16E-10
rs1894815	12	9038572	C	T	0.42123	ENSG00000003056	12	9097755	M6PR	31684	0.0770681	0.00806118	1.17E-21
rs226362	12	9297044	G	A	0.391107	ENSG00000003056	12	9097755	M6PR	31684	0.180309	0.00811941	2.93E-109
rs4763240	12	9749535	T	C	0.428437	ENSG00000003056	12	9097755	M6PR	31684	-0.0601368	0.00806253	8.73E-14
rs1805784	12	9065172	T	G	0.442726	ENSG00000003056	12	9097755	M6PR	31684	-0.214204	0.00793345	1.47E-160
rs10842660	12	9138897	A	G	0.431003	ENSG00000003056	12	9097755	M6PR	31684	-0.230606	0.00795788	1.24E-184
rs4883208	12	9176742	G	T	0.33244	ENSG00000003056	12	9097755	M6PR	31684	-0.15585	0.00843117	2.73E-76
rs148231533	12	9618035	A	G	0.0227515	ENSG00000003056	12	9097755	M6PR	31684	-0.200775	0.0328558	9.91E-10
rs143572827	12	9377777	C	T	0.376236	ENSG00000003056	12	9097755	M6PR	31684	0.0616553	0.00823587	7.09E-14
rs150845321	12	8962214	G	A	0.152588	ENSG00000003056	12	9097755	M6PR	31684	0.0677739	0.0113726	2.53E-09
rs73049774	12	9059601	A	G	0.0477737	ENSG00000003056	12	9097755	M6PR	31684	0.265081	0.0187615	2.52E-45
rs7968640	12	9234098	A	G	0.337234	ENSG00000003056	12	9097755	M6PR	31684	0.203706	0.0083683	6.94E-131
rs1805731	12	9095226	C	T	0.389079	ENSG00000003056	12	9097755	M6PR	31684	0.353903	0.00792857	0
rs10842665	12	9139887	C	T	0.397467	ENSG00000003056	12	9097755	M6PR	31684	0.352306	0.00791373	0
rs11051176	12	9626490	A	G	0.429464	ENSG00000003056	12	9097755	M6PR	31684	-0.057542	0.00810428	1.25E-12
rs2377678	12	9174158	G	A	0.33317	ENSG00000003056	12	9097755	M6PR	31684	-0.153932	0.00842734	1.55E-74
rs188178589	12	9046771	A	G	0.0267053	ENSG00000003056	12	9097755	M6PR	31684	0.242009	0.031077	6.84E-15
rs7294587	12	9214909	A	G	0.237396	ENSG00000003056	12	9097755	M6PR	31684	0.168758	0.01198	4.59E-45
rs73047859	12	9034036	A	G	0.0445784	ENSG00000003056	12	9097755	M6PR	31684	0.241717	0.019624	7.30E-35
rs10843142	12	9357502	G	A	0.359548	ENSG00000003056	12	9097755	M6PR	31684	-0.0462322	0.00831755	2.72E-08
rs2268020	12	9152570	T	G	0.293976	ENSG00000003056	12	9097755	M6PR	31684	-0.0840589	0.00896839	7.06E-21
rs226375	12	9273862	T	C	0.438705	ENSG00000003056	12	9097755	M6PR	31684	0.169789	0.00797542	1.44E-100
rs7959846	12	9062838	G	A	0.1994	ENSG00000003056	12	9097755	M6PR	31684	-0.154169	0.00995677	4.46E-54
rs969936	12	9205030	G	A	0.136645	ENSG00000003056	12	9097755	M6PR	31684	-0.0790123	0.0115963	9.52E-12
rs10771404	12	9340358	G	A	0.448908	ENSG00000003056	12	9097755	M6PR	31684	-0.0566823	0.00800757	1.46E-12
rs226385	12	9263231	A	G	0.136638	ENSG00000003056	12	9097755	M6PR	31684	-0.0673792	0.011684	8.08E-09
rs11048190	12	9104939	T	C	0.440491	ENSG00000003056	12	9097755	M6PR	31684	-0.228002	0.00794029	2.51E-181
rs12423746	12	9113002	T	G	0.440039	ENSG00000003056	12	9097755	M6PR	31684	-0.227313	0.00792704	7.69E-181
rs11048338	12	9121362	G	C	0.439965	ENSG00000003056	12	9097755	M6PR	31684	-0.227531	0.00794164	1.58E-180
rs10743683	12	9522932	G	A	0.485226	ENSG00000003056	12	9097755	M6PR	31684	0.0528624	0.00797104	3.32E-11
rs7313927	12	9801827	A	C	0.296286	ENSG00000003056	12	9097755	M6PR	31684	-0.0657706	0.0087375	5.18E-14
rs10844866	12	9971723	A	C	0.412443	ENSG00000003056	12	9097755	M6PR	31684	0.0614815	0.00810653	3.35E-14
rs79655903	12	9020796	T	C	0.0857553	ENSG00000003056	12	9097755	M6PR	31684	0.176054	0.0142271	3.59E-35
rs1863874	12	9807716	A	T	0.307496	ENSG00000003056	12	9097755	M6PR	31684	-0.0594018	0.00864731	6.45E-12
rs1805743	12	9065342	C	T	0.199332	ENSG00000003056	12	9097755	M6PR	31684	-0.153551	0.00995845	1.22E-53
[truncated: 780,304 more rows]
