# Supplementary material for: Multiomics Identifies Potential Biomarkers in Ankylosing Spondylitis Bone Formation
Source: Hum Mutat. 2025 Aug 8;2025:8771129. doi: 10.1155/humu/8771129 (PMC12356670; doi:10.1155/humu/8771129)
Supplement: Supporting Information 3 — File S3: The MR analysis results for DEGs using the AS training set. [file 8771129.f3.xlsx]

## Sheet: MRresult
id.exposure	id.outcome	outcome	exposure	method	nsnp	b	se	pval	lo_ci	up_ci	or	or_lci95	or_uci95
ABCA5	Vb59vd	outcome	ABCA5	MR Egger	103	-0.0415598	0.0484204	0.392752	-0.136464	0.0533441	0.959292	0.872438	1.05479
ABCA5	Vb59vd	outcome	ABCA5	Weighted median	103	0.112055	0.0350985	0.00141006	0.0432618	0.180848	1.11857	1.04421	1.19823
ABCA5	Vb59vd	outcome	ABCA5	Inverse variance weighted	103	0.265385	0.0262374	4.75e-24	0.213959	0.31681	1.30393	1.23857	1.37274
ABCA5	Vb59vd	outcome	ABCA5	Simple mode	103	0.538146	0.129078	6.43e-05	0.285154	0.791139	1.71283	1.32997	2.20591
ABCA5	Vb59vd	outcome	ABCA5	Weighted mode	103	0.104817	0.0416306	0.0133652	0.0232208	0.186413	1.11051	1.02349	1.20492
ABCB1	Vb59vd	outcome	ABCB1	MR Egger	314	-0.125755	0.0385828	0.00124	-0.201377	-0.0501322	0.881831	0.817604	0.951104
ABCB1	Vb59vd	outcome	ABCB1	Weighted median	314	-0.0727379	0.0225668	0.00126757	-0.116969	-0.0285069	0.929845	0.889613	0.971896
ABCB1	Vb59vd	outcome	ABCB1	Inverse variance weighted	314	-0.108641	0.0170269	1.76e-10	-0.142014	-0.0752684	0.897052	0.867609	0.927494
ABCB1	Vb59vd	outcome	ABCB1	Simple mode	314	-0.0726188	0.0755699	0.33732	-0.220736	0.0754982	0.929955	0.801928	1.07842
ABCB1	Vb59vd	outcome	ABCB1	Weighted mode	314	-0.0695588	0.0689436	0.313791	-0.204688	0.0655707	0.932805	0.814901	1.06777
ABCC5	Vb59vd	outcome	ABCC5	MR Egger	1461	0.0228164	0.00478489	2.04e-06	0.013438	0.0321948	1.02308	1.01353	1.03272
ABCC5	Vb59vd	outcome	ABCC5	Weighted median	1461	-0.0084079	0.00411251	0.0409072	-0.0164684	-0.00034738	0.991627	0.983666	0.999653
ABCC5	Vb59vd	outcome	ABCC5	Inverse variance weighted	1461	-0.0172372	0.00292412	3.75e-09	-0.0229685	-0.011506	0.98291	0.977293	0.98856
ABCC5	Vb59vd	outcome	ABCC5	Simple mode	1461	-0.00955883	0.00657327	0.146106	-0.0224424	0.00332477	0.990487	0.977808	1.00333
ABCC5	Vb59vd	outcome	ABCC5	Weighted mode	1461	-0.00955883	0.00497531	0.0548944	-0.0193104	0.00019278	0.990487	0.980875	1.00019
ABCF1	Vb59vd	outcome	ABCF1	MR Egger	78	1.79889	0.602403	0.00379986	0.618183	2.9796	6.04295	1.85555	19.68
ABCF1	Vb59vd	outcome	ABCF1	Weighted median	78	-1.46645	0.291896	5.06e-07	-2.03856	-0.894329	0.230744	0.130216	0.408882
ABCF1	Vb59vd	outcome	ABCF1	Inverse variance weighted	78	-3.34697	0.316742	4.25e-26	-3.96778	-2.72615	0.0351909	0.0189153	0.0654708
ABCF1	Vb59vd	outcome	ABCF1	Simple mode	78	1.78489	0.169271	1.34e-16	1.45311	2.11666	5.95889	4.27641	8.30333
ABCF1	Vb59vd	outcome	ABCF1	Weighted mode	78	1.72687	0.207678	2.51e-12	1.31982	2.13392	5.62303	3.74275	8.44792
ABHD5	Vb59vd	outcome	ABHD5	MR Egger	541	0.0311203	0.0280643	0.267971	-0.0238858	0.0861265	1.03161	0.976397	1.08994
ABHD5	Vb59vd	outcome	ABHD5	Weighted median	541	-0.211433	0.0188441	3.25e-29	-0.248368	-0.174499	0.809423	0.780073	0.839878
ABHD5	Vb59vd	outcome	ABHD5	Inverse variance weighted	541	-0.158528	0.0130331	4.86e-34	-0.184073	-0.132983	0.853399	0.831875	0.87548
ABHD5	Vb59vd	outcome	ABHD5	Simple mode	541	-0.276271	0.0644179	2.13e-05	-0.40253	-0.150012	0.758607	0.668626	0.860698
ABHD5	Vb59vd	outcome	ABHD5	Weighted mode	541	-0.00845596	0.0449959	0.851004	-0.096648	0.0797361	0.99158	0.907876	1.083
ABHD8	Vb59vd	outcome	ABHD8	MR Egger	238	-0.273532	0.0571299	2.98e-06	-0.385507	-0.161558	0.760688	0.680106	0.850818
ABHD8	Vb59vd	outcome	ABHD8	Weighted median	238	-0.138997	0.0296027	2.66e-06	-0.197018	-0.0809754	0.870231	0.821176	0.922216
ABHD8	Vb59vd	outcome	ABHD8	Inverse variance weighted	238	-0.0605279	0.0192978	0.0017097	-0.0983516	-0.0227041	0.941268	0.90633	0.977552
ABHD8	Vb59vd	outcome	ABHD8	Simple mode	238	-0.233975	0.0646134	0.000358667	-0.360617	-0.107333	0.791382	0.697246	0.898227
ABHD8	Vb59vd	outcome	ABHD8	Weighted mode	238	-0.157904	0.0467024	0.000844393	-0.24944	-0.0663671	0.853932	0.779237	0.935787
ABI3	Vb59vd	outcome	ABI3	MR Egger	55	-0.860798	1.50677	0.570221	-3.81408	2.09248	0.422825	0.0220581	8.105
ABI3	Vb59vd	outcome	ABI3	Weighted median	55	0.334257	0.0721008	3.55e-06	0.19294	0.475575	1.3969	1.21281	1.60894
ABI3	Vb59vd	outcome	ABI3	Inverse variance weighted	55	0.275156	0.0570033	1.39e-06	0.16343	0.386882	1.31674	1.17754	1.47238
ABI3	Vb59vd	outcome	ABI3	Simple mode	55	0.341194	0.158695	0.0360511	0.0301526	0.652235	1.40663	1.03061	1.91983
ABI3	Vb59vd	outcome	ABI3	Weighted mode	55	0.341194	0.152141	0.0290488	0.0429971	0.639391	1.40663	1.04393	1.89533
ABLIM3	Vb59vd	outcome	ABLIM3	MR Egger	21	0.200583	0.10892	0.081206	-0.0129	0.414065	1.22211	0.987183	1.51296
ABLIM3	Vb59vd	outcome	ABLIM3	Weighted median	21	0.101933	0.092458	0.270253	-0.0792846	0.283151	1.10731	0.923777	1.32731
ABLIM3	Vb59vd	outcome	ABLIM3	Inverse variance weighted	21	0.0504338	0.0712235	0.478879	-0.0891641	0.190032	1.05173	0.914695	1.20929
ABLIM3	Vb59vd	outcome	ABLIM3	Simple mode	21	0.115207	0.144443	0.434474	-0.167901	0.398314	1.12211	0.845438	1.48931
ABLIM3	Vb59vd	outcome	ABLIM3	Weighted mode	21	0.115207	0.111776	0.314992	-0.103875	0.334288	1.12211	0.901338	1.39695
ACAA2	Vb59vd	outcome	ACAA2	MR Egger	280	0.119245	0.039096	0.0025088	0.0426167	0.195873	1.12665	1.04354	1.21637
ACAA2	Vb59vd	outcome	ACAA2	Weighted median	280	0.0739521	0.0184653	6.2e-05	0.0377601	0.110144	1.07676	1.03848	1.11644
ACAA2	Vb59vd	outcome	ACAA2	Inverse variance weighted	280	0.0663552	0.0141843	2.9e-06	0.038554	0.0941565	1.06861	1.03931	1.09873
ACAA2	Vb59vd	outcome	ACAA2	Simple mode	280	0.0147995	0.0519245	0.775841	-0.0869726	0.116572	1.01491	0.916702	1.12364
ACAA2	Vb59vd	outcome	ACAA2	Weighted mode	280	0.012161	0.0408144	0.765957	-0.0678353	0.0921573	1.01224	0.934414	1.09654
ACADM	Vb59vd	outcome	ACADM	MR Egger	1395	-0.0411565	0.00703548	6.12e-09	-0.054946	-0.0273669	0.959679	0.946536	0.973004
ACADM	Vb59vd	outcome	ACADM	Weighted median	1395	-0.0043163	0.00551393	0.433745	-0.0151236	0.00649099	0.995693	0.98499	1.00651
ACADM	Vb59vd	outcome	ACADM	Inverse variance weighted	1395	-0.0183753	0.00419818	1.2e-05	-0.0266037	-0.0101469	0.981792	0.973747	0.989904
ACADM	Vb59vd	outcome	ACADM	Simple mode	1395	-0.00175263	0.0139478	0.900022	-0.0290903	0.025585	0.998249	0.971329	1.02592
ACADM	Vb59vd	outcome	ACADM	Weighted mode	1395	0.00388312	0.0115861	0.737559	-0.0188256	0.0265918	1.00389	0.981351	1.02695
ACO1	Vb59vd	outcome	ACO1	MR Egger	384	-0.100664	0.0263543	0.000155917	-0.152319	-0.0490098	0.904237	0.858715	0.952172
ACO1	Vb59vd	outcome	ACO1	Weighted median	384	-0.139121	0.0225567	6.93e-10	-0.183332	-0.09491	0.870123	0.832491	0.909455
ACO1	Vb59vd	outcome	ACO1	Inverse variance weighted	384	-0.114117	0.0149337	2.15e-14	-0.143387	-0.0848466	0.892154	0.866419	0.918653
ACO1	Vb59vd	outcome	ACO1	Simple mode	384	-0.0840139	0.0545525	0.124373	-0.190937	0.022909	0.919418	0.826185	1.02317
ACO1	Vb59vd	outcome	ACO1	Weighted mode	384	-0.164292	0.0403188	5.6e-05	-0.243317	-0.085267	0.848494	0.784023	0.918267
ACOT8	Vb59vd	outcome	ACOT8	MR Egger	11	-0.0330273	0.569823	0.955046	-1.14988	1.08383	0.967512	0.316675	2.95596
ACOT8	Vb59vd	outcome	ACOT8	Weighted median	11	0.176641	0.148202	0.233302	-0.113835	0.467117	1.1932	0.892405	1.59539
ACOT8	Vb59vd	outcome	ACOT8	Inverse variance weighted	11	0.176375	0.117606	0.13369	-0.0541331	0.406884	1.19289	0.947306	1.50213
ACOT8	Vb59vd	outcome	ACOT8	Simple mode	11	0.221098	0.197568	0.289259	-0.166135	0.60833	1.24745	0.846932	1.83736
ACOT8	Vb59vd	outcome	ACOT8	Weighted mode	11	0.192218	0.192479	0.341518	-0.18504	0.569476	1.21193	0.831071	1.76734
ACSL1	Vb59vd	outcome	ACSL1	MR Egger	56	-0.203322	0.504915	0.688769	-1.19295	0.786311	0.816016	0.303324	2.19528
ACSL1	Vb59vd	outcome	ACSL1	Weighted median	56	-0.484786	0.0996392	1.14e-06	-0.680079	-0.289493	0.615829	0.506577	0.748643
ACSL1	Vb59vd	outcome	ACSL1	Inverse variance weighted	56	-0.504063	0.0803262	3.49e-10	-0.661503	-0.346624	0.604071	0.516075	0.707071
ACSL1	Vb59vd	outcome	ACSL1	Simple mode	56	-0.484332	0.225369	0.0360463	-0.926055	-0.0426089	0.616109	0.396113	0.958286
ACSL1	Vb59vd	outcome	ACSL1	Weighted mode	56	-0.484332	0.22289	0.0341082	-0.921197	-0.0474672	0.616109	0.398042	0.953642
ACSL5	Vb59vd	outcome	ACSL5	MR Egger	577	-0.073133	0.00821779	7.3e-18	-0.0892399	-0.0570262	0.929477	0.914626	0.944569
ACSL5	Vb59vd	outcome	ACSL5	Weighted median	577	-0.019368	0.00582812	0.000889931	-0.0307911	-0.00794486	0.980818	0.969678	0.992087
ACSL5	Vb59vd	outcome	ACSL5	Inverse variance weighted	577	-0.00946072	0.00438696	0.0310404	-0.0180592	-0.000862278	0.990584	0.982103	0.999138
ACSL5	Vb59vd	outcome	ACSL5	Simple mode	577	-0.0107341	0.00969804	0.26883	-0.0297422	0.00827409	0.989323	0.970696	1.00831
ACSL5	Vb59vd	outcome	ACSL5	Weighted mode	577	-0.0163811	0.00687726	0.0175465	-0.0298605	-0.00290163	0.983752	0.970581	0.997103
ACTN1	Vb59vd	outcome	ACTN1	MR Egger	317	0.00431105	0.116896	0.970605	-0.224805	0.233427	1.00432	0.798672	1.26292
ACTN1	Vb59vd	outcome	ACTN1	Weighted median	317	-0.637171	0.0344928	3.43e-76	-0.704776	-0.569565	0.528787	0.494219	0.565772
ACTN1	Vb59vd	outcome	ACTN1	Inverse variance weighted	317	-0.616339	0.0238402	2.25e-147	-0.663066	-0.569612	0.539917	0.515269	0.565745
ACTN1	Vb59vd	outcome	ACTN1	Simple mode	317	-0.673183	0.109601	2.44e-09	-0.888	-0.458365	0.510083	0.411478	0.632317
ACTN1	Vb59vd	outcome	ACTN1	Weighted mode	317	-0.673183	0.115275	1.3e-08	-0.899121	-0.447244	0.510083	0.406927	0.639388
ACVR1B	Vb59vd	outcome	ACVR1B	MR Egger	88	-0.227687	0.0800703	0.00557227	-0.384625	-0.0707493	0.796373	0.680706	0.931695
ACVR1B	Vb59vd	outcome	ACVR1B	Weighted median	88	-0.17215	0.0373227	3.98e-06	-0.245302	-0.0989976	0.841853	0.782468	0.905745
ACVR1B	Vb59vd	outcome	ACVR1B	Inverse variance weighted	88	-0.163849	0.0289385	1.5e-08	-0.220568	-0.107129	0.848871	0.802063	0.89841
ACVR1B	Vb59vd	outcome	ACVR1B	Simple mode	88	-0.162214	0.0720935	0.0269686	-0.303517	-0.0209105	0.850259	0.738217	0.979307
ACVR1B	Vb59vd	outcome	ACVR1B	Weighted mode	88	-0.180696	0.0607649	0.00380653	-0.299795	-0.0615968	0.834689	0.74097	0.940262
ADA	Vb59vd	outcome	ADA	MR Egger	170	0.103466	0.0237946	2.37e-05	0.056829	0.150104	1.10901	1.05847	1.16195
ADA	Vb59vd	outcome	ADA	Weighted median	170	0.0210316	0.0136986	0.124708	-0.00581767	0.0478809	1.02125	0.994199	1.04905
ADA	Vb59vd	outcome	ADA	Inverse variance weighted	170	0.0323213	0.00924653	0.00047317	0.0141981	0.0504445	1.03285	1.0143	1.05174
ADA	Vb59vd	outcome	ADA	Simple mode	170	0.0110502	0.0265164	0.677404	-0.040922	0.0630224	1.01111	0.959904	1.06505
ADA	Vb59vd	outcome	ADA	Weighted mode	170	0.00140511	0.0222404	0.949699	-0.0421861	0.0449963	1.00141	0.958691	1.04602
ADAR	Vb59vd	outcome	ADAR	MR Egger	174	-0.101558	0.0824459	0.219698	-0.263152	0.0600356	0.903428	0.768625	1.06187
ADAR	Vb59vd	outcome	ADAR	Weighted median	174	0.107655	0.0289642	0.000201742	0.0508851	0.164425	1.11366	1.0522	1.17872
ADAR	Vb59vd	outcome	ADAR	Inverse variance weighted	174	0.0929696	0.0219145	2.21e-05	0.0500173	0.135922	1.09743	1.05129	1.14559
ADAR	Vb59vd	outcome	ADAR	Simple mode	174	0.352527	0.0770098	8.95e-06	0.201588	0.503467	1.42266	1.22334	1.65445
ADAR	Vb59vd	outcome	ADAR	Weighted mode	174	-0.0126284	0.0447273	0.778019	-0.100294	0.0750371	0.987451	0.904572	1.07792
ADARB2	Vb59vd	outcome	ADARB2	MR Egger	849	-0.0985654	0.0103474	1.67e-20	-0.118846	-0.0782845	0.906136	0.887944	0.924701
ADARB2	Vb59vd	outcome	ADARB2	Weighted median	849	-0.0192581	0.00967678	0.0465758	-0.0382246	-0.000291634	0.980926	0.962497	0.999708
ADARB2	Vb59vd	outcome	ADARB2	Inverse variance weighted	849	-0.00515204	0.00685113	0.452052	-0.0185803	0.00827618	0.994861	0.981591	1.00831
ADARB2	Vb59vd	outcome	ADARB2	Simple mode	849	0.0106055	0.0197207	0.590865	-0.028047	0.0492581	1.01066	0.972343	1.05049
ADARB2	Vb59vd	outcome	ADARB2	Weighted mode	849	-0.0389499	0.0101211	0.000127826	-0.0587873	-0.0191125	0.961799	0.942907	0.981069
ADD3	Vb59vd	outcome	ADD3	MR Egger	882	-0.148	0.0128611	1.2e-28	-0.173208	-0.122792	0.862431	0.840963	0.884447
ADD3	Vb59vd	outcome	ADD3	Weighted median	882	-0.0345072	0.0104403	0.000949116	-0.0549702	-0.0140442	0.966081	0.946513	0.986054
ADD3	Vb59vd	outcome	ADD3	Inverse variance weighted	882	-0.017334	0.00727301	0.0171568	-0.0315891	-0.00307888	0.982815	0.968905	0.996926
ADD3	Vb59vd	outcome	ADD3	Simple mode	882	0.213183	0.0258939	6.55e-16	0.162431	0.263935	1.23761	1.17637	1.30204
ADD3	Vb59vd	outcome	ADD3	Weighted mode	882	-0.05938	0.017921	0.000959161	-0.0945052	-0.0242548	0.942349	0.909823	0.976037
ADK	Vb59vd	outcome	ADK	MR Egger	1512	-0.0257303	0.00434945	4.08e-09	-0.0342552	-0.0172054	0.974598	0.966325	0.982942
ADK	Vb59vd	outcome	ADK	Weighted median	1512	-0.0237181	0.00382389	5.55e-10	-0.0312129	-0.0162233	0.976561	0.969269	0.983908
ADK	Vb59vd	outcome	ADK	Inverse variance weighted	1512	-0.0270914	0.00259548	1.66e-25	-0.0321785	-0.0220042	0.973272	0.968334	0.978236
ADK	Vb59vd	outcome	ADK	Simple mode	1512	-0.00395067	0.00848427	0.641536	-0.0205798	0.0126785	0.996057	0.97963	1.01276
ADK	Vb59vd	outcome	ADK	Weighted mode	1512	-0.0290189	0.00615633	2.66e-06	-0.0410853	-0.0169525	0.971398	0.959747	0.98319
ADPGK	Vb59vd	outcome	ADPGK	MR Egger	417	0.219914	0.0189536	3.77e-27	0.182765	0.257063	1.24597	1.20053	1.29313
ADPGK	Vb59vd	outcome	ADPGK	Weighted median	417	0.127708	0.0193125	3.77e-11	0.0898554	0.16556	1.13622	1.09402	1.18005
ADPGK	Vb59vd	outcome	ADPGK	Inverse variance weighted	417	0.0150695	0.0159025	0.343322	-0.0160993	0.0462383	1.01518	0.98403	1.04732
ADPGK	Vb59vd	outcome	ADPGK	Simple mode	417	0.00490131	0.0336243	0.884176	-0.0610023	0.0708049	1.00491	0.940821	1.07337
ADPGK	Vb59vd	outcome	ADPGK	Weighted mode	417	0.109759	0.0181249	3.13e-09	0.0742342	0.145284	1.11601	1.07706	1.15637
ADRB2	Vb59vd	outcome	ADRB2	MR Egger	38	-0.130835	0.172833	0.453976	-0.469587	0.207918	0.877363	0.62526	1.23111
ADRB2	Vb59vd	outcome	ADRB2	Weighted median	38	0.0792561	0.0516527	0.12493	-0.0219832	0.180495	1.08248	0.978257	1.19781
ADRB2	Vb59vd	outcome	ADRB2	Inverse variance weighted	38	0.0535914	0.0409602	0.190745	-0.0266906	0.133873	1.05505	0.973662	1.14325
ADRB2	Vb59vd	outcome	ADRB2	Simple mode	38	0.0813373	0.0905195	0.374697	-0.0960809	0.258756	1.08474	0.908391	1.29532
ADRB2	Vb59vd	outcome	ADRB2	Weighted mode	38	0.0813373	0.0816209	0.325467	-0.0786396	0.241314	1.08474	0.924373	1.27292
AEBP2	Vb59vd	outcome	AEBP2	MR Egger	187	-0.28653	0.0659364	2.29e-05	-0.415765	-0.157294	0.750865	0.659835	0.854452
AEBP2	Vb59vd	outcome	AEBP2	Weighted median	187	-0.365473	0.0280713	9.49e-39	-0.420493	-0.310453	0.693868	0.656723	0.733115
AEBP2	Vb59vd	outcome	AEBP2	Inverse variance weighted	187	-0.384916	0.0208205	2.61e-76	-0.425724	-0.344108	0.680508	0.653297	0.708853
AEBP2	Vb59vd	outcome	AEBP2	Simple mode	187	-0.363933	0.0702112	5.65e-07	-0.501547	-0.226319	0.694938	0.605593	0.797463
AEBP2	Vb59vd	outcome	AEBP2	Weighted mode	187	-0.363933	0.0662923	1.31e-07	-0.493866	-0.234	0.694938	0.610262	0.791361
AFG3L2	Vb59vd	outcome	AFG3L2	MR Egger	126	0.243615	0.119052	0.0428409	0.0102742	0.476957	1.27585	1.01033	1.61116
AFG3L2	Vb59vd	outcome	AFG3L2	Weighted median	126	0.169097	0.0453564	0.000192864	0.0801985	0.257996	1.18424	1.0835	1.29433
AFG3L2	Vb59vd	outcome	AFG3L2	Inverse variance weighted	126	0.187401	0.0351769	9.96e-08	0.118454	0.256348	1.20611	1.12576	1.2922
AFG3L2	Vb59vd	outcome	AFG3L2	Simple mode	126	0.135918	0.110484	0.220928	-0.08063	0.352467	1.14559	0.922535	1.42257
AFG3L2	Vb59vd	outcome	AFG3L2	Weighted mode	126	0.14042	0.107593	0.194255	-0.0704627	0.351303	1.15076	0.931963	1.42092
AGA	Vb59vd	outcome	AGA	MR Egger	1036	-0.0103393	0.00768445	0.178764	-0.0254008	0.00472222	0.989714	0.974919	1.00473
AGA	Vb59vd	outcome	AGA	Weighted median	1036	-0.00156291	0.00779022	0.840992	-0.0168317	0.0137059	0.998438	0.983309	1.0138
AGA	Vb59vd	outcome	AGA	Inverse variance weighted	1036	-0.00778694	0.00501222	0.120282	-0.0176109	0.00203702	0.992243	0.982543	1.00204
AGA	Vb59vd	outcome	AGA	Simple mode	1036	0.0121077	0.0126167	0.337455	-0.0126211	0.0368365	1.01218	0.987458	1.03752
AGA	Vb59vd	outcome	AGA	Weighted mode	1036	-0.00151258	0.00842972	0.857632	-0.0180348	0.0150097	0.998489	0.982127	1.01512
AGPAT2	Vb59vd	outcome	AGPAT2	MR Egger	25	0.435223	0.183035	0.0261102	0.0764747	0.793971	1.54531	1.07947	2.21216
AGPAT2	Vb59vd	outcome	AGPAT2	Weighted median	25	0.247998	0.101213	0.0142755	0.0496202	0.446376	1.28146	1.05087	1.56264
AGPAT2	Vb59vd	outcome	AGPAT2	Inverse variance weighted	25	0.18043	0.0747242	0.0157522	0.0339702	0.326889	1.19773	1.03455	1.38665
AGPAT2	Vb59vd	outcome	AGPAT2	Simple mode	25	0.2049	0.174847	0.252746	-0.1378	0.547601	1.2274	0.871273	1.7291
AGPAT2	Vb59vd	outcome	AGPAT2	Weighted mode	25	0.342682	0.133893	0.0172105	0.0802512	0.605113	1.40872	1.08356	1.83146
AGTPBP1	Vb59vd	outcome	AGTPBP1	MR Egger	381	-0.138515	0.0407746	0.000753221	-0.218434	-0.0585971	0.87065	0.803777	0.943087
AGTPBP1	Vb59vd	outcome	AGTPBP1	Weighted median	381	-0.296259	0.0305327	2.93e-22	-0.356103	-0.236415	0.743595	0.700401	0.789453
AGTPBP1	Vb59vd	outcome	AGTPBP1	Inverse variance weighted	381	-0.240716	0.0182421	9.3e-40	-0.276471	-0.204962	0.786065	0.758456	0.814678
AGTPBP1	Vb59vd	outcome	AGTPBP1	Simple mode	381	-0.51406	0.0941601	8.64e-08	-0.698614	-0.329507	0.598062	0.497274	0.719279
AGTPBP1	Vb59vd	outcome	AGTPBP1	Weighted mode	381	-0.492109	0.0758305	2.69e-10	-0.640737	-0.343481	0.611336	0.526904	0.709297
AHCYL1	Vb59vd	outcome	AHCYL1	MR Egger	53	0.680947	0.1738	0.000266608	0.3403	1.0216	1.97575	1.40537	2.77762
AHCYL1	Vb59vd	outcome	AHCYL1	Weighted median	53	0.0667302	0.0691996	0.334888	-0.068901	0.202361	1.06901	0.933419	1.22429
AHCYL1	Vb59vd	outcome	AHCYL1	Inverse variance weighted	53	0.0089412	0.0524802	0.864717	-0.09392	0.111802	1.00898	0.910356	1.11829
AHCYL1	Vb59vd	outcome	AHCYL1	Simple mode	53	-0.221686	0.153042	0.153472	-0.521649	0.0782761	0.801167	0.593541	1.08142
AHCYL1	Vb59vd	outcome	AHCYL1	Weighted mode	53	0.157565	0.134268	0.245938	-0.1056	0.42073	1.17066	0.899784	1.52307
AKR1B1	Vb59vd	outcome	AKR1B1	MR Egger	968	0.0845434	0.0142215	3.86e-09	0.0566692	0.112418	1.08822	1.05831	1.11898
AKR1B1	Vb59vd	outcome	AKR1B1	Weighted median	968	-0.160871	0.00888955	3.39e-73	-0.178294	-0.143447	0.851402	0.836696	0.866367
AKR1B1	Vb59vd	outcome	AKR1B1	Inverse variance weighted	968	-0.219595	0.00853606	6.05e-146	-0.236326	-0.202864	0.802844	0.789523	0.816389
AKR1B1	Vb59vd	outcome	AKR1B1	Simple mode	968	-0.0994655	0.0209941	2.48e-06	-0.140614	-0.0583172	0.905321	0.868825	0.943351
AKR1B1	Vb59vd	outcome	AKR1B1	Weighted mode	968	-0.105042	0.0158559	5.77e-11	-0.136119	-0.073964	0.900287	0.872739	0.928705
AKR1C4	Vb59vd	outcome	AKR1C4	MR Egger	77	-1.11767	0.176665	1.65e-08	-1.46393	-0.771402	0.327042	0.231326	0.462364
AKR1C4	Vb59vd	outcome	AKR1C4	Weighted median	77	-0.483842	0.0682591	1.36e-12	-0.61763	-0.350054	0.616411	0.539221	0.70465
AKR1C4	Vb59vd	outcome	AKR1C4	Inverse variance weighted	77	-0.329257	0.0485711	1.21e-11	-0.424456	-0.234057	0.719458	0.654126	0.791316
AKR1C4	Vb59vd	outcome	AKR1C4	Simple mode	77	-0.517003	0.157239	0.0015297	-0.825191	-0.208815	0.596305	0.438151	0.811545
AKR1C4	Vb59vd	outcome	AKR1C4	Weighted mode	77	-0.514072	0.149199	0.000931165	-0.806502	-0.221643	0.598055	0.446417	0.801201
AKR7A2	Vb59vd	outcome	AKR7A2	MR Egger	702	-0.0240785	0.0291278	0.408716	-0.0811691	0.033012	0.976209	0.922038	1.03356
AKR7A2	Vb59vd	outcome	AKR7A2	Weighted median	702	-0.155358	0.0221922	2.55e-12	-0.198855	-0.111861	0.856109	0.819669	0.894168
AKR7A2	Vb59vd	outcome	AKR7A2	Inverse variance weighted	702	-0.134359	0.0132001	2.47e-24	-0.160232	-0.108487	0.874276	0.851946	0.89719
AKR7A2	Vb59vd	outcome	AKR7A2	Simple mode	702	-0.309761	0.0844206	0.000261712	-0.475225	-0.144296	0.733623	0.621745	0.865631
AKR7A2	Vb59vd	outcome	AKR7A2	Weighted mode	702	-0.230072	0.0668372	0.00061109	-0.361073	-0.0990713	0.794476	0.696928	0.905678
ALCAM	Vb59vd	outcome	ALCAM	MR Egger	970	-0.0446909	0.00975521	5.23e-06	-0.0638111	-0.0255707	0.956293	0.938182	0.974753
ALCAM	Vb59vd	outcome	ALCAM	Weighted median	970	-0.0147037	0.00795495	0.0645484	-0.0302954	0.000887986	0.985404	0.970159	1.00089
ALCAM	Vb59vd	outcome	ALCAM	Inverse variance weighted	970	-0.0302417	0.00530534	1.2e-08	-0.0406402	-0.0198433	0.970211	0.960175	0.980352
ALCAM	Vb59vd	outcome	ALCAM	Simple mode	970	0.00414208	0.0176194	0.814191	-0.030392	0.0386761	1.00415	0.970065	1.03943
ALCAM	Vb59vd	outcome	ALCAM	Weighted mode	970	-0.0107881	0.0123593	0.38295	-0.0350123	0.0134362	0.98927	0.965594	1.01353
ALDH18A1	Vb59vd	outcome	ALDH18A1	MR Egger	630	-0.274217	0.0284405	1.31e-20	-0.329961	-0.218474	0.760167	0.718952	0.803744
ALDH18A1	Vb59vd	outcome	ALDH18A1	Weighted median	630	-0.299471	0.015596	3.58e-82	-0.330039	-0.268903	0.74121	0.718896	0.764218
ALDH18A1	Vb59vd	outcome	ALDH18A1	Inverse variance weighted	630	-0.318857	0.0114386	5.28e-171	-0.341276	-0.296437	0.72698	0.710862	0.743462
ALDH18A1	Vb59vd	outcome	ALDH18A1	Simple mode	630	-0.297135	0.0516067	1.33e-08	-0.398284	-0.195986	0.742944	0.671471	0.822024
ALDH18A1	Vb59vd	outcome	ALDH18A1	Weighted mode	630	-0.284507	0.0474289	3.36e-09	-0.377467	-0.191546	0.752385	0.685596	0.825682
ALDH3A2	Vb59vd	outcome	ALDH3A2	MR Egger	315	0.405781	0.0376145	2.8e-23	0.332057	0.479506	1.50047	1.39383	1.61528
ALDH3A2	Vb59vd	outcome	ALDH3A2	Weighted median	315	-0.00403323	0.0212379	0.849382	-0.0456595	0.0375931	0.995975	0.955367	1.03831
ALDH3A2	Vb59vd	outcome	ALDH3A2	Inverse variance weighted	315	-0.138359	0.0193966	9.81e-13	-0.176377	-0.100342	0.870786	0.838302	0.904528
ALDH3A2	Vb59vd	outcome	ALDH3A2	Simple mode	315	-0.0322276	0.0269475	0.232622	-0.0850447	0.0205895	0.968286	0.918471	1.0208
ALDH3A2	Vb59vd	outcome	ALDH3A2	Weighted mode	315	-0.00647629	0.0216408	0.764938	-0.0488923	0.0359397	0.993545	0.952284	1.03659
ALDH9A1	Vb59vd	outcome	ALDH9A1	MR Egger	779	-0.0519866	0.0132953	0.000100301	-0.0780455	-0.0259278	0.949342	0.924922	0.974405
ALDH9A1	Vb59vd	outcome	ALDH9A1	Weighted median	779	-0.0419048	0.00945032	9.24e-06	-0.0604275	-0.0233822	0.958961	0.941362	0.976889
ALDH9A1	Vb59vd	outcome	ALDH9A1	Inverse variance weighted	779	-0.0705698	0.00627856	2.6e-29	-0.0828758	-0.0582638	0.931863	0.920465	0.943401
ALDH9A1	Vb59vd	outcome	ALDH9A1	Simple mode	779	0.0131761	0.0272156	0.628425	-0.0401665	0.0665186	1.01326	0.96063	1.06878
ALDH9A1	Vb59vd	outcome	ALDH9A1	Weighted mode	779	-0.00300373	0.0184302	0.870578	-0.039127	0.0331195	0.997001	0.961629	1.03367
ALDOC	Vb59vd	outcome	ALDOC	MR Egger	250	-0.0463105	0.0269229	0.086659	-0.0990794	0.0064584	0.954745	0.905671	1.00648
ALDOC	Vb59vd	outcome	ALDOC	Weighted median	250	0.0334781	0.018057	0.0637356	-0.00191358	0.0688697	1.03404	0.998088	1.0713
ALDOC	Vb59vd	outcome	ALDOC	Inverse variance weighted	250	0.0589029	0.0133848	1.08e-05	0.0326688	0.085137	1.06067	1.03321	1.08887
ALDOC	Vb59vd	outcome	ALDOC	Simple mode	250	0.0222368	0.0317026	0.483697	-0.0399003	0.0843739	1.02249	0.960885	1.08804
ALDOC	Vb59vd	outcome	ALDOC	Weighted mode	250	0.0376572	0.0202679	0.0643527	-0.00206781	0.0773822	1.03838	0.997934	1.08045
ALG9	Vb59vd	outcome	ALG9	MR Egger	20	-1.05592	12.2086	0.932032	-24.9848	22.873	0.347872	1.41e-11	8582554698
ALG9	Vb59vd	outcome	ALG9	Weighted median	20	-0.0156323	0.108502	0.885443	-0.228297	0.197033	0.984489	0.795888	1.21778
ALG9	Vb59vd	outcome	ALG9	Inverse variance weighted	20	-0.0128892	0.090419	0.886646	-0.190111	0.164332	0.987193	0.826868	1.17861
ALG9	Vb59vd	outcome	ALG9	Simple mode	20	-0.0182356	0.200834	0.928602	-0.41187	0.375399	0.98193	0.66241	1.45557
ALG9	Vb59vd	outcome	ALG9	Weighted mode	20	-0.0182356	0.181978	0.921229	-0.374913	0.338442	0.98193	0.687349	1.40276
ALKBH5	Vb59vd	outcome	ALKBH5	MR Egger	640	-0.18091	0.0252939	2.35e-12	-0.230486	-0.131334	0.834511	0.794148	0.876925
ALKBH5	Vb59vd	outcome	ALKBH5	Weighted median	640	-0.0824269	0.0119786	5.94e-12	-0.105905	-0.0589488	0.920879	0.89951	0.942755
ALKBH5	Vb59vd	outcome	ALKBH5	Inverse variance weighted	640	-0.0696163	0.00892983	6.39e-15	-0.0871188	-0.0521139	0.932752	0.916568	0.949221
ALKBH5	Vb59vd	outcome	ALKBH5	Simple mode	640	-0.0973769	0.0436203	0.025936	-0.182873	-0.011881	0.907214	0.832874	0.988189
ALKBH5	Vb59vd	outcome	ALKBH5	Weighted mode	640	-0.0908172	0.0404809	0.0252091	-0.17016	-0.0114746	0.913185	0.84353	0.988591
ALPK1	Vb59vd	outcome	ALPK1	MR Egger	843	0.157689	0.0172253	4.06e-19	0.123927	0.19145	1.1708	1.13193	1.211
ALPK1	Vb59vd	outcome	ALPK1	Weighted median	843	0.194563	0.00915075	2.55e-100	0.176628	0.212498	1.21478	1.19319	1.23676
ALPK1	Vb59vd	outcome	ALPK1	Inverse variance weighted	843	0.194602	0.00685747	3.76e-177	0.181162	0.208043	1.21483	1.19861	1.23127
ALPK1	Vb59vd	outcome	ALPK1	Simple mode	843	0.196183	0.0183621	4.49e-25	0.160193	0.232172	1.21675	1.17374	1.26134
ALPK1	Vb59vd	outcome	ALPK1	Weighted mode	843	0.196183	0.0131196	5.18e-45	0.170468	0.221897	1.21675	1.18586	1.24844
ALPL	Vb59vd	outcome	ALPL	MR Egger	163	-0.00669658	0.0959613	0.944452	-0.194781	0.181388	0.993326	0.823015	1.19888
ALPL	Vb59vd	outcome	ALPL	Weighted median	163	0.152863	0.0424432	0.000316279	0.0696742	0.236051	1.16517	1.07216	1.26624
ALPL	Vb59vd	outcome	ALPL	Inverse variance weighted	163	0.120606	0.0292949	3.84e-05	0.0631876	0.178024	1.12818	1.06523	1.19485
ALPL	Vb59vd	outcome	ALPL	Simple mode	163	0.4055	0.119277	0.000849567	0.171717	0.639284	1.50005	1.18734	1.89512
ALPL	Vb59vd	outcome	ALPL	Weighted mode	163	0.34319	0.0969922	0.000525582	0.153086	0.533295	1.40944	1.16542	1.70454
ANK3	Vb59vd	outcome	ANK3	MR Egger	1495	-0.0944854	0.00826171	4.29e-29	-0.110678	-0.0782924	0.909841	0.895227	0.924694
ANK3	Vb59vd	outcome	ANK3	Weighted median	1495	-0.0359921	0.00760258	2.2e-06	-0.0508931	-0.021091	0.964648	0.95038	0.97913
ANK3	Vb59vd	outcome	ANK3	Inverse variance weighted	1495	-0.0950651	0.0051786	2.89e-75	-0.105215	-0.0849151	0.909314	0.900131	0.91859
ANK3	Vb59vd	outcome	ANK3	Simple mode	1495	-0.0383387	0.0195195	0.0497006	-0.0765969	-8.05e-05	0.962387	0.926263	0.999919
ANK3	Vb59vd	outcome	ANK3	Weighted mode	1495	-0.0327398	0.00936683	0.000487393	-0.0510987	-0.0143808	0.96779	0.950185	0.985722
ANKAR	Vb59vd	outcome	ANKAR	MR Egger	27	1.0225	0.542894	0.0713273	-0.0415741	2.08657	2.78013	0.959278	8.05724
ANKAR	Vb59vd	outcome	ANKAR	Weighted median	27	0.402146	0.109821	0.000250431	0.186896	0.617396	1.49503	1.2055	1.85409
ANKAR	Vb59vd	outcome	ANKAR	Inverse variance weighted	27	0.41849	0.0861025	1.17e-06	0.249729	0.587251	1.51967	1.28368	1.79904
ANKAR	Vb59vd	outcome	ANKAR	Simple mode	27	0.400003	0.214581	0.0736357	-0.0205763	0.820583	1.49183	0.979634	2.27182
ANKAR	Vb59vd	outcome	ANKAR	Weighted mode	27	0.400003	0.205203	0.0621232	-0.00219404	0.802201	1.49183	0.997808	2.23044
ANKRD9	Vb59vd	outcome	ANKRD9	MR Egger	710	-0.00382489	0.0193437	0.843311	-0.0417386	0.0340888	0.996182	0.95912	1.03468
ANKRD9	Vb59vd	outcome	ANKRD9	Weighted median	710	-0.160949	0.0140486	2.18e-30	-0.188484	-0.133414	0.851335	0.828213	0.875103
ANKRD9	Vb59vd	outcome	ANKRD9	Inverse variance weighted	710	-0.0599919	0.0102431	4.72e-09	-0.0800683	-0.0399155	0.941772	0.923053	0.960871
ANKRD9	Vb59vd	outcome	ANKRD9	Simple mode	710	0.307331	0.0615613	7.52e-07	0.186671	0.427991	1.35979	1.20523	1.53417
ANKRD9	Vb59vd	outcome	ANKRD9	Weighted mode	710	-0.197615	0.0163413	9.68e-31	-0.229644	-0.165586	0.820686	0.794816	0.847397
ANPEP	Vb59vd	outcome	ANPEP	MR Egger	795	-0.0155477	0.00705647	0.0278584	-0.0293784	-0.00171705	0.984573	0.971049	0.998284
ANPEP	Vb59vd	outcome	ANPEP	Weighted median	795	0.0266249	0.00727862	0.000254234	0.0123588	0.0408909	1.02698	1.01244	1.04174
ANPEP	Vb59vd	outcome	ANPEP	Inverse variance weighted	795	0.0377888	0.00533913	1.47e-12	0.0273241	0.0482535	1.03851	1.0277	1.04944
ANPEP	Vb59vd	outcome	ANPEP	Simple mode	795	0.00713133	0.0128605	0.579382	-0.0180752	0.0323378	1.00716	0.982087	1.03287
ANPEP	Vb59vd	outcome	ANPEP	Weighted mode	795	0.0389304	0.00751155	2.78e-07	0.0242078	0.053653	1.0397	1.0245	1.05512
ANXA11	Vb59vd	outcome	ANXA11	MR Egger	1737	-0.0732247	0.00933133	7.38e-15	-0.0915141	-0.0549353	0.929392	0.912548	0.946546
ANXA11	Vb59vd	outcome	ANXA11	Weighted median	1737	-0.0734734	0.00706903	2.65e-25	-0.0873287	-0.0596181	0.929161	0.916376	0.942124
ANXA11	Vb59vd	outcome	ANXA11	Inverse variance weighted	1737	-0.0368993	0.00484425	2.59e-14	-0.0463941	-0.0274046	0.963773	0.954666	0.972968
ANXA11	Vb59vd	outcome	ANXA11	Simple mode	1737	-0.104084	0.0297131	0.000471757	-0.162322	-0.0458464	0.90115	0.850168	0.955189
ANXA11	Vb59vd	outcome	ANXA11	Weighted mode	1737	-0.116284	0.0253271	4.72e-06	-0.165925	-0.0666433	0.890222	0.847109	0.935529
ANXA2	Vb59vd	outcome	ANXA2	MR Egger	285	-0.0219864	0.036631	0.548845	-0.0937832	0.0498104	0.978254	0.91048	1.05107
ANXA2	Vb59vd	outcome	ANXA2	Weighted median	285	-0.0829076	0.0286591	0.00381709	-0.139079	-0.0267359	0.920436	0.870159	0.973618
ANXA2	Vb59vd	outcome	ANXA2	Inverse variance weighted	285	-0.195597	0.0173411	1.66e-29	-0.229585	-0.161608	0.822344	0.794863	0.850774
ANXA2	Vb59vd	outcome	ANXA2	Simple mode	285	-0.466813	0.0802065	1.59e-08	-0.624018	-0.309608	0.626997	0.535788	0.733734
ANXA2	Vb59vd	outcome	ANXA2	Weighted mode	285	-0.0558327	0.0330519	0.0922706	-0.120615	0.00894908	0.945697	0.886376	1.00899
AP1B1	Vb59vd	outcome	AP1B1	MR Egger	302	0.18716	0.0434929	2.28e-05	0.101914	0.272406	1.20582	1.10729	1.31312
AP1B1	Vb59vd	outcome	AP1B1	Weighted median	302	0.03996	0.0270401	0.13946	-0.0130386	0.0929585	1.04077	0.987046	1.09742
AP1B1	Vb59vd	outcome	AP1B1	Inverse variance weighted	302	-0.0372391	0.0183128	0.0420018	-0.0731322	-0.00134603	0.963446	0.929478	0.998655
AP1B1	Vb59vd	outcome	AP1B1	Simple mode	302	0.00137183	0.0507426	0.97845	-0.0980836	0.100827	1.00137	0.906573	1.10609
AP1B1	Vb59vd	outcome	AP1B1	Weighted mode	302	0.031222	0.0344187	0.365066	-0.0362386	0.0986827	1.03171	0.96441	1.10372
AP1S1	Vb59vd	outcome	AP1S1	MR Egger	104	0.287225	0.0670833	4.2e-05	0.155742	0.418708	1.33272	1.16852	1.52
AP1S1	Vb59vd	outcome	AP1S1	Weighted median	104	0.134786	0.0438225	0.00209982	0.0488944	0.220678	1.14429	1.05011	1.24692
AP1S1	Vb59vd	outcome	AP1S1	Inverse variance weighted	104	0.134684	0.0313207	1.71e-05	0.073295	0.196072	1.14417	1.07605	1.21661
AP1S1	Vb59vd	outcome	AP1S1	Simple mode	104	0.131192	0.0852006	0.126676	-0.0358013	0.298185	1.14019	0.964832	1.34741
AP1S1	Vb59vd	outcome	AP1S1	Weighted mode	104	0.136094	0.0587667	0.0225484	0.0209118	0.251277	1.14579	1.02113	1.28567
AP2A2	Vb59vd	outcome	AP2A2	MR Egger	193	0.00184086	0.0418743	0.964981	-0.0802328	0.0839146	1.00184	0.922901	1.08754
AP2A2	Vb59vd	outcome	AP2A2	Weighted median	193	0.168247	0.0389191	1.54e-05	0.0919651	0.244528	1.18323	1.09633	1.27702
AP2A2	Vb59vd	outcome	AP2A2	Inverse variance weighted	193	0.293159	0.0253891	7.68e-31	0.243397	0.342922	1.34066	1.27557	1.40906
AP2A2	Vb59vd	outcome	AP2A2	Simple mode	193	0.692795	0.0966425	1.59e-11	0.503376	0.882214	1.9993	1.6543	2.41624
AP2A2	Vb59vd	outcome	AP2A2	Weighted mode	193	0.124481	0.0446904	0.00588201	0.0368876	0.212074	1.13256	1.03758	1.23624
AP2B1	Vb59vd	outcome	AP2B1	MR Egger	224	0.0243155	0.0463245	0.60018	-0.0664806	0.115112	1.02461	0.935681	1.122
AP2B1	Vb59vd	outcome	AP2B1	Weighted median	224	0.0726896	0.0231752	0.00170961	0.0272663	0.118113	1.0754	1.02764	1.12537
AP2B1	Vb59vd	outcome	AP2B1	Inverse variance weighted	224	0.0833734	0.0161096	2.27e-07	0.0517987	0.114948	1.08695	1.05316	1.12182
AP2B1	Vb59vd	outcome	AP2B1	Simple mode	224	0.197616	0.0539186	0.000309066	0.091935	0.303296	1.21849	1.09629	1.35432
AP2B1	Vb59vd	outcome	AP2B1	Weighted mode	224	0.0500731	0.0439481	0.255771	-0.0360651	0.136211	1.05135	0.964577	1.14592
AP2M1	Vb59vd	outcome	AP2M1	MR Egger	493	-0.0621328	0.0213086	0.00370945	-0.103898	-0.0203679	0.939758	0.901317	0.979838
AP2M1	Vb59vd	outcome	AP2M1	Weighted median	493	-0.0509722	0.0173419	0.00329012	-0.0849623	-0.016982	0.950305	0.918547	0.983161
AP2M1	Vb59vd	outcome	AP2M1	Inverse variance weighted	493	-0.067318	0.0120934	2.6e-08	-0.0910211	-0.0436148	0.934898	0.912998	0.957323
AP2M1	Vb59vd	outcome	AP2M1	Simple mode	493	-0.156724	0.0390203	6.83e-05	-0.233203	-0.0802439	0.85494	0.791992	0.922891
AP2M1	Vb59vd	outcome	AP2M1	Weighted mode	493	-0.0268441	0.0278144	0.334961	-0.0813603	0.0276721	0.973513	0.921861	1.02806
AP4M1	Vb59vd	outcome	AP4M1	MR Egger	1232	-0.154057	0.0137399	7.54e-28	-0.180987	-0.127127	0.857223	0.834446	0.880622
AP4M1	Vb59vd	outcome	AP4M1	Weighted median	1232	-0.0261343	0.0116426	0.0247867	-0.0489537	-0.00331478	0.974204	0.952225	0.996691
AP4M1	Vb59vd	outcome	AP4M1	Inverse variance weighted	1232	-0.0226012	0.00718361	0.00165397	-0.0366811	-0.00852133	0.977652	0.963984	0.991515
AP4M1	Vb59vd	outcome	AP4M1	Simple mode	1232	-0.139389	0.0276725	5.43e-07	-0.193627	-0.0851504	0.86989	0.823966	0.918374
AP4M1	Vb59vd	outcome	AP4M1	Weighted mode	1232	-0.0366906	0.0155093	0.0181494	-0.0670888	-0.00629239	0.963974	0.935112	0.993727
APBA2	Vb59vd	outcome	APBA2	MR Egger	431	0.240187	0.0309712	6.48e-14	0.179483	0.30089	1.27149	1.1966	1.35106
APBA2	Vb59vd	outcome	APBA2	Weighted median	431	0.157472	0.0136558	9.15e-31	0.130707	0.184237	1.17055	1.13963	1.2023
APBA2	Vb59vd	outcome	APBA2	Inverse variance weighted	431	0.141956	0.0103312	5.81e-43	0.121706	0.162205	1.15253	1.12942	1.1761
APBA2	Vb59vd	outcome	APBA2	Simple mode	431	0.186188	0.0296553	8.37e-10	0.128064	0.244313	1.20465	1.13663	1.27674
APBA2	Vb59vd	outcome	APBA2	Weighted mode	431	0.154544	0.0274029	3.09e-08	0.100834	0.208253	1.16713	1.10609	1.23153
APLP2	Vb59vd	outcome	APLP2	MR Egger	103	-0.155463	0.198626	0.43564	-0.54477	0.233844	0.856019	0.579975	1.26345
APLP2	Vb59vd	outcome	APLP2	Weighted median	103	0.3487	0.06724	2.15e-07	0.216909	0.48049	1.41722	1.24223	1.61687
APLP2	Vb59vd	outcome	APLP2	Inverse variance weighted	103	0.294122	0.0463916	2.3e-10	0.203194	0.385049	1.34195	1.22531	1.46969
APLP2	Vb59vd	outcome	APLP2	Simple mode	103	-0.214891	0.143241	0.136651	-0.495644	0.0658619	0.806629	0.609179	1.06808
APLP2	Vb59vd	outcome	APLP2	Weighted mode	103	0.400069	0.116528	0.000863101	0.171674	0.628464	1.49193	1.18729	1.87473
APOBEC3F	Vb59vd	outcome	APOBEC3F	MR Egger	95	0.286922	0.05151	2.46e-07	0.185962	0.387881	1.33232	1.20438	1.47385
APOBEC3F	Vb59vd	outcome	APOBEC3F	Weighted median	95	0.0616266	0.0362833	0.0894165	-0.00948867	0.132742	1.06357	0.990556	1.14196
APOBEC3F	Vb59vd	outcome	APOBEC3F	Inverse variance weighted	95	0.0678176	0.0274815	0.0135964	0.0139538	0.121681	1.07017	1.01405	1.12939
APOBEC3F	Vb59vd	outcome	APOBEC3F	Simple mode	95	0.0361138	0.0778788	0.643922	-0.116529	0.188756	1.03677	0.890005	1.20775
APOBEC3F	Vb59vd	outcome	APOBEC3F	Weighted mode	95	0.0435285	0.0638599	0.497153	-0.081637	0.168694	1.04449	0.921606	1.18376
APOBEC3G	Vb59vd	outcome	APOBEC3G	MR Egger	457	0.0532464	0.0113389	3.52e-06	0.0310221	0.0754706	1.05469	1.03151	1.07839
APOBEC3G	Vb59vd	outcome	APOBEC3G	Weighted median	457	0.0223978	0.0124583	0.0722063	-0.00202056	0.0468161	1.02265	0.997981	1.04793
APOBEC3G	Vb59vd	outcome	APOBEC3G	Inverse variance weighted	457	0.03992	0.00830217	1.52e-06	0.0236477	0.0561922	1.04073	1.02393	1.0578
APOBEC3G	Vb59vd	outcome	APOBEC3G	Simple mode	457	0.112289	0.0245599	6.23e-06	0.0641516	0.160426	1.11884	1.06625	1.17401
APOBEC3G	Vb59vd	outcome	APOBEC3G	Weighted mode	457	0.0211467	0.0136447	0.121882	-0.00559697	0.0478903	1.02137	0.994419	1.04906
AQP10	Vb59vd	outcome	AQP10	MR Egger	651	-0.0175508	0.020437	0.390782	-0.0576074	0.0225058	0.982602	0.944021	1.02276
AQP10	Vb59vd	outcome	AQP10	Weighted median	651	0.103767	0.0139785	1.14e-13	0.0763689	0.131165	1.10934	1.07936	1.14016
AQP10	Vb59vd	outcome	AQP10	Inverse variance weighted	651	0.115337	0.0119622	5.33e-22	0.091891	0.138783	1.12225	1.09625	1.14887
AQP10	Vb59vd	outcome	AQP10	Simple mode	651	0.11195	0.0300935	0.000216393	0.0529666	0.170933	1.11846	1.05439	1.18641
AQP10	Vb59vd	outcome	AQP10	Weighted mode	651	0.105688	0.0199684	1.65e-07	0.0665505	0.144826	1.11148	1.06881	1.15584
ARF3	Vb59vd	outcome	ARF3	MR Egger	929	0.0423365	0.0103486	4.67e-05	0.0220533	0.0626196	1.04325	1.0223	1.06462
ARF3	Vb59vd	outcome	ARF3	Weighted median	929	0.0166264	0.00953683	0.0812651	-0.00206575	0.0353186	1.01677	0.997936	1.03595
ARF3	Vb59vd	outcome	ARF3	Inverse variance weighted	929	0.00779593	0.0066516	0.241182	-0.00524121	0.0208331	1.00783	0.994772	1.02105
ARF3	Vb59vd	outcome	ARF3	Simple mode	929	0.0114884	0.0145424	0.429732	-0.0170147	0.0399916	1.01155	0.983129	1.0408
ARF3	Vb59vd	outcome	ARF3	Weighted mode	929	0.0198895	0.0103887	0.055859	-0.000472314	0.0402514	1.02009	0.999528	1.04107
ARFGEF1	Vb59vd	outcome	ARFGEF1	MR Egger	87	1.42573	0.29715	6.78e-06	0.84332	2.00815	4.16091	2.32407	7.44952
ARFGEF1	Vb59vd	outcome	ARFGEF1	Weighted median	87	0.0205482	0.0659588	0.755398	-0.108731	0.149827	1.02076	0.896972	1.16163
ARFGEF1	Vb59vd	outcome	ARFGEF1	Inverse variance weighted	87	0.00641033	0.0487142	0.895308	-0.0890696	0.10189	1.00643	0.914782	1.10726
ARFGEF1	Vb59vd	outcome	ARFGEF1	Simple mode	87	0.0283462	0.141326	0.841506	-0.248653	0.305345	1.02875	0.779851	1.35709
ARFGEF1	Vb59vd	outcome	ARFGEF1	Weighted mode	87	0.00967434	0.119681	0.935762	-0.224901	0.24425	1.00972	0.798595	1.27666
ARHGAP11A	Vb59vd	outcome	ARHGAP11A	MR Egger	121	0.0441584	0.0457842	0.336757	-0.0455787	0.133895	1.04515	0.955444	1.14327
ARHGAP11A	Vb59vd	outcome	ARHGAP11A	Weighted median	121	0.0134117	0.0355321	0.705837	-0.0562312	0.0830545	1.0135	0.945321	1.0866
ARHGAP11A	Vb59vd	outcome	ARHGAP11A	Inverse variance weighted	121	-0.00816121	0.0249004	0.743098	-0.056966	0.0406436	0.991872	0.944626	1.04148
ARHGAP11A	Vb59vd	outcome	ARHGAP11A	Simple mode	121	-0.0529928	0.0638878	0.408487	-0.178213	0.0722273	0.948387	0.836764	1.0749
ARHGAP11A	Vb59vd	outcome	ARHGAP11A	Weighted mode	121	0.00986809	0.0379875	0.795485	-0.0645875	0.0843237	1.00992	0.937454	1.08798
ARHGAP17	Vb59vd	outcome	ARHGAP17	MR Egger	55	-0.217533	0.228226	0.344843	-0.664856	0.22979	0.804501	0.514347	1.25834
ARHGAP17	Vb59vd	outcome	ARHGAP17	Weighted median	55	0.396836	0.0716889	3.1e-08	0.256326	0.537346	1.48711	1.29217	1.71146
ARHGAP17	Vb59vd	outcome	ARHGAP17	Inverse variance weighted	55	0.495032	0.0518712	1.38e-21	0.393365	0.5967	1.64055	1.48196	1.81612
ARHGAP17	Vb59vd	outcome	ARHGAP17	Simple mode	55	0.368094	0.108574	0.00131164	0.155289	0.580898	1.44498	1.168	1.78764
ARHGAP17	Vb59vd	outcome	ARHGAP17	Weighted mode	55	0.383597	0.0905454	8.9e-05	0.206128	0.561067	1.46755	1.22891	1.75254
ARHGAP21	Vb59vd	outcome	ARHGAP21	MR Egger	234	-0.184935	0.0526471	0.000532995	-0.288123	-0.0817465	0.831159	0.749669	0.921505
ARHGAP21	Vb59vd	outcome	ARHGAP21	Weighted median	234	0.0310183	0.0202461	0.125506	-0.00866401	0.0707006	1.0315	0.991373	1.07326
ARHGAP21	Vb59vd	outcome	ARHGAP21	Inverse variance weighted	234	0.0369027	0.0143658	0.0102055	0.00874571	0.0650597	1.03759	1.00878	1.06722
ARHGAP21	Vb59vd	outcome	ARHGAP21	Simple mode	234	0.0341161	0.0443495	0.44252	-0.0528089	0.121041	1.0347	0.948561	1.12867
ARHGAP21	Vb59vd	outcome	ARHGAP21	Weighted mode	234	0.0318136	0.038602	0.410702	-0.0438464	0.107474	1.03233	0.957101	1.11346
ARHGAP26	Vb59vd	outcome	ARHGAP26	MR Egger	344	-0.135965	0.0473728	0.00435857	-0.228816	-0.0431146	0.872873	0.795475	0.957802
ARHGAP26	Vb59vd	outcome	ARHGAP26	Weighted median	344	0.174923	0.0255918	8.19e-12	0.124763	0.225083	1.19115	1.13288	1.25243
ARHGAP26	Vb59vd	outcome	ARHGAP26	Inverse variance weighted	344	0.102096	0.0174234	4.64e-09	0.0679457	0.136246	1.10749	1.07031	1.14596
ARHGAP26	Vb59vd	outcome	ARHGAP26	Simple mode	344	0.320606	0.0662567	1.98e-06	0.190743	0.45047	1.37796	1.21015	1.56905
ARHGAP26	Vb59vd	outcome	ARHGAP26	Weighted mode	344	0.250972	0.0582054	2.12e-05	0.136889	0.365054	1.28527	1.1467	1.44059
ARHGAP9	Vb59vd	outcome	ARHGAP9	MR Egger	425	0.108262	0.0135824	1.48e-14	0.0816402	0.134883	1.11434	1.08507	1.1444
ARHGAP9	Vb59vd	outcome	ARHGAP9	Weighted median	425	-0.0392228	0.0132329	0.00303644	-0.0651593	-0.0132862	0.961536	0.936918	0.986802
ARHGAP9	Vb59vd	outcome	ARHGAP9	Inverse variance weighted	425	-0.0748462	0.0105264	1.16e-12	-0.0954779	-0.0542145	0.927886	0.908938	0.947229
ARHGAP9	Vb59vd	outcome	ARHGAP9	Simple mode	425	-0.00293998	0.0202216	0.884473	-0.0425743	0.0366944	0.997064	0.958319	1.03738
ARHGAP9	Vb59vd	outcome	ARHGAP9	Weighted mode	425	-0.0211669	0.0144246	0.143003	-0.0494392	0.00710528	0.979056	0.951763	1.00713
ARHGEF11	Vb59vd	outcome	ARHGEF11	MR Egger	367	-0.44009	0.0414361	3.85e-23	-0.521305	-0.358876	0.643978	0.593745	0.698461
ARHGEF11	Vb59vd	outcome	ARHGEF11	Weighted median	367	-0.17338	0.0183986	4.36e-21	-0.209441	-0.137319	0.840818	0.811037	0.871693
ARHGEF11	Vb59vd	outcome	ARHGEF11	Inverse variance weighted	367	-0.104261	0.0132125	3e-15	-0.130157	-0.0783641	0.900991	0.877958	0.924628
ARHGEF11	Vb59vd	outcome	ARHGEF11	Simple mode	367	-0.195463	0.0404672	2.01e-06	-0.274778	-0.116147	0.822454	0.759741	0.890344
ARHGEF11	Vb59vd	outcome	ARHGEF11	Weighted mode	367	-0.204213	0.0367258	5.2e-08	-0.276195	-0.13223	0.815289	0.758665	0.876139
ARHGEF18	Vb59vd	outcome	ARHGEF18	MR Egger	459	0.113539	0.0450832	0.0121285	0.0251757	0.201902	1.12024	1.0255	1.22373
ARHGEF18	Vb59vd	outcome	ARHGEF18	Weighted median	459	-0.190351	0.0185226	8.98e-25	-0.226655	-0.154046	0.826669	0.797196	0.857232
ARHGEF18	Vb59vd	outcome	ARHGEF18	Inverse variance weighted	459	-0.219024	0.0165472	5.41e-40	-0.251456	-0.186592	0.803302	0.777667	0.829783
ARHGEF18	Vb59vd	outcome	ARHGEF18	Simple mode	459	-0.264101	0.0475158	4.64e-08	-0.357232	-0.17097	0.767896	0.69961	0.842847
ARHGEF18	Vb59vd	outcome	ARHGEF18	Weighted mode	459	-0.264101	0.039189	4.8e-11	-0.340911	-0.18729	0.767896	0.711122	0.829203
ARHGEF3	Vb59vd	outcome	ARHGEF3	MR Egger	859	0.125704	0.0228338	4.87e-08	0.0809494	0.170458	1.13395	1.08432	1.18585
ARHGEF3	Vb59vd	outcome	ARHGEF3	Weighted median	859	-0.127297	0.0141383	2.18e-19	-0.155008	-0.0995862	0.880472	0.856408	0.905212
ARHGEF3	Vb59vd	outcome	ARHGEF3	Inverse variance weighted	859	-0.10816	0.0105963	1.84e-24	-0.128928	-0.0873908	0.897484	0.879037	0.916319
ARHGEF3	Vb59vd	outcome	ARHGEF3	Simple mode	859	-0.498399	0.0333832	5.61e-45	-0.56383	-0.432968	0.607502	0.569025	0.648581
ARHGEF3	Vb59vd	outcome	ARHGEF3	Weighted mode	859	-0.117742	0.0222647	1.57e-07	-0.161381	-0.0741037	0.888925	0.850968	0.928575
ARID1A	Vb59vd	outcome	ARID1A	MR Egger	466	0.0532826	0.00658469	5.19e-15	0.0403766	0.0661886	1.05473	1.0412	1.06843
ARID1A	Vb59vd	outcome	ARID1A	Weighted median	466	0.0454	0.00658651	5.47e-12	0.0324904	0.0583095	1.04645	1.03302	1.06004
ARID1A	Vb59vd	outcome	ARID1A	Inverse variance weighted	466	0.0406983	0.00510239	1.51e-15	0.0306976	0.0506989	1.04154	1.03117	1.05201
ARID1A	Vb59vd	outcome	ARID1A	Simple mode	466	0.0349742	0.0103676	0.000804486	0.0146537	0.0552947	1.03559	1.01476	1.05685
ARID1A	Vb59vd	outcome	ARID1A	Weighted mode	466	0.0349742	0.0091608	0.00015287	0.017019	0.0529294	1.03559	1.01716	1.05436
ARID3A	Vb59vd	outcome	ARID3A	MR Egger	11	-0.669267	0.569906	0.270392	-1.78628	0.447748	0.512084	0.167582	1.56479
ARID3A	Vb59vd	outcome	ARID3A	Weighted median	11	-0.129915	0.150552	0.388179	-0.424998	0.165167	0.87817	0.653771	1.17959
ARID3A	Vb59vd	outcome	ARID3A	Inverse variance weighted	11	-0.159114	0.115767	0.169308	-0.386018	0.0677897	0.852899	0.679758	1.07014
ARID3A	Vb59vd	outcome	ARID3A	Simple mode	11	0.0226405	0.240295	0.926796	-0.448338	0.493618	1.0229	0.638689	1.63823
ARID3A	Vb59vd	outcome	ARID3A	Weighted mode	11	0.0226405	0.226163	0.922238	-0.42064	0.465921	1.0229	0.656627	1.59348
ARL1	Vb59vd	outcome	ARL1	MR Egger	155	-0.113579	0.0553319	0.041807	-0.222029	-0.00512831	0.892634	0.800892	0.994885
ARL1	Vb59vd	outcome	ARL1	Weighted median	155	-0.017497	0.0298321	0.557529	-0.0759679	0.0409739	0.982655	0.926846	1.04182
ARL1	Vb59vd	outcome	ARL1	Inverse variance weighted	155	0.0349282	0.0216495	0.106668	-0.00750478	0.0773613	1.03555	0.992523	1.08043
ARL1	Vb59vd	outcome	ARL1	Simple mode	155	-0.0207215	0.0707074	0.769871	-0.159308	0.117865	0.979492	0.852734	1.12509
ARL1	Vb59vd	outcome	ARL1	Weighted mode	155	-0.026283	0.0576093	0.648869	-0.139197	0.0866312	0.974059	0.870056	1.09049
ARL16	Vb59vd	outcome	ARL16	MR Egger	820	-0.022287	0.00520335	2.06e-05	-0.0324856	-0.0120885	0.977959	0.968036	0.987984
ARL16	Vb59vd	outcome	ARL16	Weighted median	820	-0.0150445	0.00435679	0.000554149	-0.0235838	-0.00650519	0.985068	0.976692	0.993516
ARL16	Vb59vd	outcome	ARL16	Inverse variance weighted	820	-0.0110617	0.00355064	0.00183694	-0.0180209	-0.00410242	0.988999	0.98214	0.995906
ARL16	Vb59vd	outcome	ARL16	Simple mode	820	-0.00883962	0.00784761	0.260322	-0.0242209	0.0065417	0.991199	0.97607	1.00656
ARL16	Vb59vd	outcome	ARL16	Weighted mode	820	-0.00883962	0.00470833	0.0608125	-0.0180679	0.000388702	0.991199	0.982094	1.00039
ARMC6	Vb59vd	outcome	ARMC6	MR Egger	107	-0.285301	0.185161	0.126367	-0.648217	0.0776146	0.751788	0.522977	1.08071
ARMC6	Vb59vd	outcome	ARMC6	Weighted median	107	-0.0808096	0.0350602	0.0211733	-0.149528	-0.0120916	0.922369	0.861115	0.987981
ARMC6	Vb59vd	outcome	ARMC6	Inverse variance weighted	107	-0.0841262	0.0283546	0.00300787	-0.139701	-0.0285512	0.919315	0.869618	0.971853
ARMC6	Vb59vd	outcome	ARMC6	Simple mode	107	-0.0535745	0.0879035	0.543518	-0.225865	0.118716	0.947835	0.797825	1.12605
ARMC6	Vb59vd	outcome	ARMC6	Weighted mode	107	-0.13315	0.0860433	0.124729	-0.301795	0.0354948	0.875334	0.73949	1.03613
ARRB2	Vb59vd	outcome	ARRB2	MR Egger	466	0.203754	0.0101703	8.63e-65	0.18382	0.223687	1.226	1.2018	1.25068
ARRB2	Vb59vd	outcome	ARRB2	Weighted median	466	0.180828	0.00814425	3.2e-109	0.164865	0.196791	1.19821	1.17923	1.21749
ARRB2	Vb59vd	outcome	ARRB2	Inverse variance weighted	466	0.168624	0.00613674	3.24e-166	0.156596	0.180652	1.18367	1.16952	1.198
ARRB2	Vb59vd	outcome	ARRB2	Simple mode	466	0.186264	0.0126217	1.06e-40	0.161526	0.211003	1.20474	1.1753	1.23492
ARRB2	Vb59vd	outcome	ARRB2	Weighted mode	466	0.186264	0.0107342	2.26e-52	0.165225	0.207303	1.20474	1.17966	1.23036
ARRDC3	Vb59vd	outcome	ARRDC3	MR Egger	114	-0.350701	0.312165	0.263651	-0.962545	0.261143	0.704194	0.38192	1.29841
ARRDC3	Vb59vd	outcome	ARRDC3	Weighted median	114	0.0739088	0.0564033	0.190073	-0.0366416	0.184459	1.07671	0.964022	1.20257
ARRDC3	Vb59vd	outcome	ARRDC3	Inverse variance weighted	114	0.0522202	0.0436409	0.231467	-0.033316	0.137756	1.05361	0.967233	1.1477
ARRDC3	Vb59vd	outcome	ARRDC3	Simple mode	114	0.107084	0.135364	0.430554	-0.15823	0.372398	1.11303	0.853653	1.45121
ARRDC3	Vb59vd	outcome	ARRDC3	Weighted mode	114	0.111011	0.128919	0.391008	-0.141669	0.363692	1.11741	0.867908	1.43863
ASCC1	Vb59vd	outcome	ASCC1	MR Egger	1220	-0.0550271	0.0135107	4.94e-05	-0.0815081	-0.0285462	0.946459	0.921725	0.971857
ASCC1	Vb59vd	outcome	ASCC1	Weighted median	1220	0.0343396	0.00870138	7.93e-05	0.0172849	0.0513943	1.03494	1.01744	1.05274
ASCC1	Vb59vd	outcome	ASCC1	Inverse variance weighted	1220	0.063863	0.0058457	8.78e-28	0.0524054	0.0753206	1.06595	1.0538	1.07823
ASCC1	Vb59vd	outcome	ASCC1	Simple mode	1220	0.0302044	0.0264834	0.254301	-0.0217031	0.0821119	1.03067	0.978531	1.08558
ASCC1	Vb59vd	outcome	ASCC1	Weighted mode	1220	0.0302044	0.018997	0.112105	-0.00702982	0.0674386	1.03067	0.992995	1.06976
ASGR2	Vb59vd	outcome	ASGR2	MR Egger	626	-0.00418449	0.0109823	0.703316	-0.0257097	0.0173407	0.995824	0.974618	1.01749
ASGR2	Vb59vd	outcome	ASGR2	Weighted median	626	-0.0362952	0.0107645	0.000746887	-0.0573935	-0.0151969	0.964356	0.944222	0.984918
ASGR2	Vb59vd	outcome	ASGR2	Inverse variance weighted	626	-0.0619127	0.00717909	6.46e-18	-0.0759837	-0.0478417	0.939965	0.926831	0.953285
ASGR2	Vb59vd	outcome	ASGR2	Simple mode	626	-0.0246411	0.019985	0.218046	-0.0638116	0.0145294	0.97566	0.938182	1.01464
ASGR2	Vb59vd	outcome	ASGR2	Weighted mode	626	-0.0362045	0.00985686	0.000260233	-0.0555239	-0.016885	0.964443	0.945989	0.983257
ASPH	Vb59vd	outcome	ASPH	MR Egger	845	0.137423	0.016368	1.95e-16	0.105342	0.169504	1.14731	1.11109	1.18472
ASPH	Vb59vd	outcome	ASPH	Weighted median	845	0.028216	0.0161044	0.0797614	-0.00334855	0.0597806	1.02862	0.996657	1.0616
ASPH	Vb59vd	outcome	ASPH	Inverse variance weighted	845	0.0251374	0.0104434	0.0160834	0.00466838	0.0456064	1.02546	1.00468	1.04666
ASPH	Vb59vd	outcome	ASPH	Simple mode	845	0.255531	0.0355869	1.52e-12	0.185781	0.325282	1.29115	1.20416	1.38442
ASPH	Vb59vd	outcome	ASPH	Weighted mode	845	0.0350703	0.0197106	0.0755576	-0.00356258	0.0737031	1.03569	0.996444	1.07649
ASTE1	Vb59vd	outcome	ASTE1	MR Egger	312	-0.0546705	0.0513387	0.28775	-0.155294	0.0459533	0.946797	0.856163	1.04703
ASTE1	Vb59vd	outcome	ASTE1	Weighted median	312	-0.179862	0.0253685	1.34e-12	-0.229584	-0.13014	0.835385	0.794864	0.877973
ASTE1	Vb59vd	outcome	ASTE1	Inverse variance weighted	312	-0.21106	0.0194963	2.6e-27	-0.249272	-0.172847	0.809726	0.779368	0.841267
ASTE1	Vb59vd	outcome	ASTE1	Simple mode	312	-0.173198	0.0630837	0.00639289	-0.296842	-0.049554	0.840971	0.743161	0.951654
ASTE1	Vb59vd	outcome	ASTE1	Weighted mode	312	-0.181876	0.0537157	0.00080052	-0.287159	-0.0765931	0.833705	0.750393	0.926267
ATF1	Vb59vd	outcome	ATF1	MR Egger	1262	0.00421682	0.0161976	0.794647	-0.0275305	0.0359641	1.00423	0.972845	1.03662
ATF1	Vb59vd	outcome	ATF1	Weighted median	1262	0.0357691	0.00842685	2.19e-05	0.0192524	0.0522857	1.03642	1.01944	1.05368
ATF1	Vb59vd	outcome	ATF1	Inverse variance weighted	1262	0.00970075	0.00639048	0.129014	-0.00282459	0.0222261	1.00975	0.997179	1.02247
ATF1	Vb59vd	outcome	ATF1	Simple mode	1262	0.0651439	0.0242395	0.00729346	0.0176344	0.112653	1.06731	1.01779	1.11924
ATF1	Vb59vd	outcome	ATF1	Weighted mode	1262	0.0376646	0.0161567	0.0198993	0.0059975	0.0693318	1.03838	1.00602	1.07179
ATF5	Vb59vd	outcome	ATF5	MR Egger	232	-0.447342	0.0905915	1.52e-06	-0.624902	-0.269783	0.639325	0.535314	0.763545
ATF5	Vb59vd	outcome	ATF5	Weighted median	232	0.148594	0.0447306	0.000893856	0.0609216	0.236266	1.1602	1.06282	1.26651
ATF5	Vb59vd	outcome	ATF5	Inverse variance weighted	232	0.014391	0.0308146	0.640486	-0.0460055	0.0747876	1.0145	0.955037	1.07766
ATF5	Vb59vd	outcome	ATF5	Simple mode	232	0.339996	0.139833	0.0158005	0.0659236	0.614069	1.40494	1.06815	1.84793
ATF5	Vb59vd	outcome	ATF5	Weighted mode	232	0.30683	0.104785	0.00375064	0.10145	0.512209	1.35911	1.10678	1.66897
ATG10	Vb59vd	outcome	ATG10	MR Egger	797	-0.0149822	0.00732943	0.0412707	-0.0293479	-0.00061655	0.985129	0.971079	0.999384
ATG10	Vb59vd	outcome	ATG10	Weighted median	797	-0.000995819	0.00730425	0.891557	-0.0153121	0.0133205	0.999005	0.984804	1.01341
ATG10	Vb59vd	outcome	ATG10	Inverse variance weighted	797	0.00362052	0.00501303	0.470158	-0.00620503	0.0134461	1.00363	0.993814	1.01354
ATG10	Vb59vd	outcome	ATG10	Simple mode	797	-0.0330332	0.0139289	0.0179505	-0.0603339	-0.0057325	0.967506	0.94145	0.994284
ATG10	Vb59vd	outcome	ATG10	Weighted mode	797	-0.0388424	0.0111934	0.00054821	-0.0607815	-0.0169034	0.961902	0.941029	0.983239
ATG16L2	Vb59vd	outcome	ATG16L2	MR Egger	127	-0.29319	0.141907	0.0408879	-0.571329	-0.0150516	0.74588	0.564774	0.985061
ATG16L2	Vb59vd	outcome	ATG16L2	Weighted median	127	-0.0255746	0.0505446	0.61287	-0.124642	0.0734928	0.97475	0.882813	1.07626
ATG16L2	Vb59vd	outcome	ATG16L2	Inverse variance weighted	127	-0.0325002	0.0343365	0.343883	-0.0997997	0.0347994	0.968022	0.905019	1.03541
ATG16L2	Vb59vd	outcome	ATG16L2	Simple mode	127	-0.199289	0.155228	0.201552	-0.503537	0.104958	0.819313	0.604389	1.11066
ATG16L2	Vb59vd	outcome	ATG16L2	Weighted mode	127	-0.288063	0.12999	0.0284841	-0.542844	-0.0332825	0.749714	0.581094	0.967265
ATG9A	Vb59vd	outcome	ATG9A	MR Egger	274	0.145483	0.0546995	0.00828551	0.0382724	0.252694	1.1566	1.03901	1.28749
ATG9A	Vb59vd	outcome	ATG9A	Weighted median	274	0.175837	0.038167	4.08e-06	0.101029	0.250644	1.19224	1.10631	1.28485
ATG9A	Vb59vd	outcome	ATG9A	Inverse variance weighted	274	0.0900172	0.0262357	0.000601137	0.0385953	0.141439	1.09419	1.03935	1.15193
ATG9A	Vb59vd	outcome	ATG9A	Simple mode	274	0.319242	0.101328	0.0018107	0.120639	0.517844	1.37608	1.12822	1.67841
ATG9A	Vb59vd	outcome	ATG9A	Weighted mode	274	0.330431	0.0736937	1.08e-05	0.185991	0.47487	1.39157	1.20441	1.60781
ATP11B	Vb59vd	outcome	ATP11B	MR Egger	470	-0.0240964	0.026076	0.355919	-0.0752054	0.0270126	0.976192	0.927553	1.02738
ATP11B	Vb59vd	outcome	ATP11B	Weighted median	470	-0.118245	0.0153998	1.61e-14	-0.148428	-0.0880612	0.888478	0.862062	0.915705
ATP11B	Vb59vd	outcome	ATP11B	Inverse variance weighted	470	-0.170723	0.0115949	4.52e-49	-0.193449	-0.147997	0.843055	0.824112	0.862434
ATP11B	Vb59vd	outcome	ATP11B	Simple mode	470	-0.134951	0.0264057	4.68e-07	-0.186706	-0.0831953	0.873759	0.829688	0.920171
ATP11B	Vb59vd	outcome	ATP11B	Weighted mode	470	-0.120241	0.0211815	2.41e-08	-0.161756	-0.0787249	0.886707	0.850648	0.924294
ATP1B1	Vb59vd	outcome	ATP1B1	MR Egger	1222	-0.0300807	0.0148408	0.0428913	-0.0591687	-0.000992632	0.970367	0.942548	0.999008
ATP1B1	Vb59vd	outcome	ATP1B1	Weighted median	1222	-0.00881207	0.011966	0.461471	-0.0322654	0.0146413	0.991227	0.96825	1.01475
ATP1B1	Vb59vd	outcome	ATP1B1	Inverse variance weighted	1222	-0.0277994	0.0079668	0.0004841	-0.0434143	-0.0121845	0.972583	0.957515	0.987889
ATP1B1	Vb59vd	outcome	ATP1B1	Simple mode	1222	-0.205291	0.0389323	1.59e-07	-0.281598	-0.128983	0.814411	0.754577	0.878989
ATP1B1	Vb59vd	outcome	ATP1B1	Weighted mode	1222	0.0203125	0.0244195	0.405676	-0.0275497	0.0681747	1.02052	0.972826	1.07055
ATP6V0A1	Vb59vd	outcome	ATP6V0A1	MR Egger	97	0.172145	0.0780023	0.0297281	0.0192607	0.32503	1.18785	1.01945	1.38407
ATP6V0A1	Vb59vd	outcome	ATP6V0A1	Weighted median	97	0.0212987	0.0452434	0.637814	-0.0673783	0.109976	1.02153	0.934841	1.11625
ATP6V0A1	Vb59vd	outcome	ATP6V0A1	Inverse variance weighted	97	-0.0921692	0.0330263	0.00525809	-0.156901	-0.0274377	0.911951	0.854789	0.972935
ATP6V0A1	Vb59vd	outcome	ATP6V0A1	Simple mode	97	0.0209346	0.0861885	0.808606	-0.147995	0.189864	1.02116	0.862436	1.20909
ATP6V0A1	Vb59vd	outcome	ATP6V0A1	Weighted mode	97	0.0209346	0.0738902	0.777541	-0.12389	0.165759	1.02116	0.883477	1.18029
ATP6V0B	Vb59vd	outcome	ATP6V0B	MR Egger	461	0.0671531	0.0212314	0.00166563	0.0255394	0.108767	1.06946	1.02587	1.1149
ATP6V0B	Vb59vd	outcome	ATP6V0B	Weighted median	461	0.0477581	0.0158863	0.00264489	0.016621	0.0788952	1.04892	1.01676	1.08209
ATP6V0B	Vb59vd	outcome	ATP6V0B	Inverse variance weighted	461	0.0500188	0.0111925	7.86e-06	0.0280815	0.071956	1.05129	1.02848	1.07461
ATP6V0B	Vb59vd	outcome	ATP6V0B	Simple mode	461	0.0207892	0.0356023	0.559555	-0.0489912	0.0905696	1.02101	0.952189	1.0948
ATP6V0B	Vb59vd	outcome	ATP6V0B	Weighted mode	461	0.0455615	0.0253776	0.0732545	-0.00417846	0.0953015	1.04662	0.99583	1.09999
ATP6V0E1	Vb59vd	outcome	ATP6V0E1	MR Egger	32	-0.764764	0.498763	0.135676	-1.74234	0.212811	0.465444	0.17511	1.23715
ATP6V0E1	Vb59vd	outcome	ATP6V0E1	Weighted median	32	-0.469382	0.108652	1.56e-05	-0.68234	-0.256424	0.625389	0.505433	0.773813
ATP6V0E1	Vb59vd	outcome	ATP6V0E1	Inverse variance weighted	32	-0.463477	0.0824589	1.9e-08	-0.625096	-0.301857	0.629093	0.53521	0.739444
ATP6V0E1	Vb59vd	outcome	ATP6V0E1	Simple mode	32	-0.439056	0.191585	0.028875	-0.814564	-0.0635492	0.644644	0.442832	0.938428
ATP6V0E1	Vb59vd	outcome	ATP6V0E1	Weighted mode	32	-0.44705	0.181301	0.0194072	-0.802399	-0.0917007	0.639512	0.448252	0.912378
ATP6V1C1	Vb59vd	outcome	ATP6V1C1	MR Egger	268	0.00355213	0.0201852	0.860446	-0.0360109	0.0431151	1.00356	0.96463	1.04406
ATP6V1C1	Vb59vd	outcome	ATP6V1C1	Weighted median	268	0.00260736	0.0169768	0.877938	-0.0306671	0.0358818	1.00261	0.969798	1.03653
ATP6V1C1	Vb59vd	outcome	ATP6V1C1	Inverse variance weighted	268	-0.0433326	0.0121642	0.000367598	-0.0671744	-0.0194908	0.957593	0.935032	0.980698
ATP6V1C1	Vb59vd	outcome	ATP6V1C1	Simple mode	268	0.0120412	0.0321433	0.708248	-0.0509597	0.075042	1.01211	0.950317	1.07793
ATP6V1C1	Vb59vd	outcome	ATP6V1C1	Weighted mode	268	0.0162375	0.0243582	0.505595	-0.0315045	0.0639795	1.01637	0.968987	1.06607
ATP8B2	Vb59vd	outcome	ATP8B2	MR Egger	252	-0.312401	0.0460965	8.75e-11	-0.40275	-0.222052	0.731688	0.668479	0.800874
ATP8B2	Vb59vd	outcome	ATP8B2	Weighted median	252	0.119586	0.0297442	5.81e-05	0.0612877	0.177885	1.12703	1.0632	1.19469
ATP8B2	Vb59vd	outcome	ATP8B2	Inverse variance weighted	252	0.28522	0.0277166	7.77e-25	0.230895	0.339544	1.33005	1.25973	1.40431
ATP8B2	Vb59vd	outcome	ATP8B2	Simple mode	252	0.499803	0.0780439	7.4e-10	0.346837	0.652769	1.6484	1.41459	1.92085
ATP8B2	Vb59vd	outcome	ATP8B2	Weighted mode	252	0.101151	0.0423655	0.0177003	0.0181146	0.184188	1.10644	1.01828	1.20224
ATXN10	Vb59vd	outcome	ATXN10	MR Egger	361	0.039201	0.0249804	0.117466	-0.00976064	0.0881625	1.03998	0.990287	1.09217
ATXN10	Vb59vd	outcome	ATXN10	Weighted median	361	0.0547778	0.0173956	0.00163858	0.0206825	0.0888731	1.05631	1.0209	1.09294
ATXN10	Vb59vd	outcome	ATXN10	Inverse variance weighted	361	0.0256967	0.0121825	0.0349175	0.00181901	0.0495744	1.02603	1.00182	1.05082
ATXN10	Vb59vd	outcome	ATXN10	Simple mode	361	0.0524904	0.0370091	0.156964	-0.0200473	0.125028	1.05389	0.980152	1.13318
ATXN10	Vb59vd	outcome	ATXN10	Weighted mode	361	0.062482	0.0231767	0.00734961	0.0170556	0.107908	1.06448	1.0172	1.11395
AUTS2	Vb59vd	outcome	AUTS2	MR Egger	680	-0.0748857	0.029803	0.0122124	-0.133299	-0.0164719	0.92785	0.875203	0.983663
AUTS2	Vb59vd	outcome	AUTS2	Weighted median	680	-0.0802066	0.0208563	0.000120218	-0.121085	-0.0393283	0.922926	0.885959	0.961435
AUTS2	Vb59vd	outcome	AUTS2	Inverse variance weighted	680	-0.0998126	0.013199	3.96e-14	-0.125683	-0.0739426	0.905007	0.881895	0.928725
AUTS2	Vb59vd	outcome	AUTS2	Simple mode	680	-0.0958681	0.0681288	0.159837	-0.2294	0.0376643	0.908584	0.79501	1.03838
AUTS2	Vb59vd	outcome	AUTS2	Weighted mode	680	-0.0167013	0.0540245	0.757307	-0.122589	0.0891867	0.983437	0.884627	1.09328
AVEN	Vb59vd	outcome	AVEN	MR Egger	289	0.00584179	0.0355602	0.869627	-0.0638561	0.0755397	1.00586	0.93814	1.07847
AVEN	Vb59vd	outcome	AVEN	Weighted median	289	-0.00434734	0.0209559	0.835657	-0.0454209	0.0367262	0.995662	0.955595	1.03741
AVEN	Vb59vd	outcome	AVEN	Inverse variance weighted	289	-0.00749762	0.0160047	0.639452	-0.0388668	0.0238715	0.99253	0.961879	1.02416
AVEN	Vb59vd	outcome	AVEN	Simple mode	289	-0.00942585	0.0475516	0.84301	-0.102627	0.0837754	0.990618	0.902463	1.08738
AVEN	Vb59vd	outcome	AVEN	Weighted mode	289	-0.00721029	0.0378363	0.849	-0.0813694	0.0669488	0.992816	0.921853	1.06924
AXIN2	Vb59vd	outcome	AXIN2	MR Egger	787	0.0463883	0.0200201	0.0207553	0.00714898	0.0856276	1.04748	1.00717	1.0894
AXIN2	Vb59vd	outcome	AXIN2	Weighted median	787	-0.0749937	0.0204751	0.000249589	-0.115125	-0.0348625	0.927749	0.891255	0.965738
AXIN2	Vb59vd	outcome	AXIN2	Inverse variance weighted	787	-0.100834	0.0114483	1.28e-18	-0.123273	-0.0783955	0.904083	0.884022	0.924599
AXIN2	Vb59vd	outcome	AXIN2	Simple mode	787	-0.317855	0.110367	0.0040851	-0.534174	-0.101536	0.727708	0.586153	0.903449
AXIN2	Vb59vd	outcome	AXIN2	Weighted mode	787	0.0627876	0.0254578	0.0138624	0.0128904	0.112685	1.0648	1.01297	1.11928
B3GNT5	Vb59vd	outcome	B3GNT5	MR Egger	170	0.190266	0.0558855	0.000828815	0.0807302	0.299801	1.20957	1.08408	1.34959
B3GNT5	Vb59vd	outcome	B3GNT5	Weighted median	170	0.146115	0.0355233	3.9e-05	0.0764896	0.215741	1.15733	1.07949	1.24078
B3GNT5	Vb59vd	outcome	B3GNT5	Inverse variance weighted	170	0.123263	0.0261021	2.33e-06	0.0721032	0.174423	1.13118	1.07477	1.19056
B3GNT5	Vb59vd	outcome	B3GNT5	Simple mode	170	0.0963769	0.0646523	0.137906	-0.0303416	0.223095	1.10117	0.970114	1.24994
B3GNT5	Vb59vd	outcome	B3GNT5	Weighted mode	170	0.137002	0.047995	0.00485023	0.0429318	0.231072	1.14683	1.04387	1.25995
BAG1	Vb59vd	outcome	BAG1	MR Egger	118	0.115986	0.0338688	0.000852076	0.0496027	0.182369	1.12298	1.05085	1.20006
BAG1	Vb59vd	outcome	BAG1	Weighted median	118	0.08456	0.0297997	0.00454522	0.0261526	0.142967	1.08824	1.0265	1.15369
BAG1	Vb59vd	outcome	BAG1	Inverse variance weighted	118	0.0950599	0.0222468	1.93e-05	0.051456	0.138664	1.09972	1.0528	1.14874
BAG1	Vb59vd	outcome	BAG1	Simple mode	118	-0.114528	0.0478578	0.0182982	-0.208329	-0.0207265	0.891787	0.81194	0.979487
BAG1	Vb59vd	outcome	BAG1	Weighted mode	118	0.0913749	0.0402034	0.0248627	0.0125762	0.170174	1.09568	1.01266	1.18551
BASP1	Vb59vd	outcome	BASP1	MR Egger	242	-0.0204365	0.035156	0.561577	-0.0893422	0.0484692	0.979771	0.914533	1.04966
BASP1	Vb59vd	outcome	BASP1	Weighted median	242	0.16051	0.0288079	2.52e-08	0.104046	0.216973	1.17411	1.10965	1.24231
BASP1	Vb59vd	outcome	BASP1	Inverse variance weighted	242	0.19093	0.0194241	8.4e-23	0.152859	0.229001	1.21037	1.16516	1.25734
BASP1	Vb59vd	outcome	BASP1	Simple mode	242	0.144578	0.056693	0.0113862	0.0334599	0.255696	1.15555	1.03403	1.29136
BASP1	Vb59vd	outcome	BASP1	Weighted mode	242	0.160128	0.0310343	5.17e-07	0.0993008	0.220955	1.17366	1.1044	1.24727
BATF2	Vb59vd	outcome	BATF2	MR Egger	4	-2.68934	3.55396	0.528214	-9.65511	4.27643	0.0679256	6.41e-05	71.9828
BATF2	Vb59vd	outcome	BATF2	Weighted median	4	-0.984363	0.319763	0.00208102	-1.6111	-0.357628	0.373677	0.199668	0.699333
BATF2	Vb59vd	outcome	BATF2	Inverse variance weighted	4	-1.04941	0.269615	9.93e-05	-1.57785	-0.520962	0.350145	0.206417	0.593949
BATF2	Vb59vd	outcome	BATF2	Simple mode	4	-0.977715	0.420229	0.102463	-1.80136	-0.154065	0.37617	0.165073	0.857216
BATF2	Vb59vd	outcome	BATF2	Weighted mode	4	-0.97602	0.418003	0.101687	-1.7953	-0.156735	0.376808	0.166077	0.854931
BAZ1A	Vb59vd	outcome	BAZ1A	MR Egger	536	-1.21824	0.080134	1.24e-43	-1.3753	-1.06118	0.295751	0.252764	0.346049
BAZ1A	Vb59vd	outcome	BAZ1A	Weighted median	536	-0.504972	0.033026	8.89e-53	-0.569703	-0.440242	0.603522	0.565693	0.643881
BAZ1A	Vb59vd	outcome	BAZ1A	Inverse variance weighted	536	-0.460145	0.022123	4.38e-96	-0.503507	-0.416784	0.631192	0.604408	0.659163
BAZ1A	Vb59vd	outcome	BAZ1A	Simple mode	536	-0.863488	0.155411	4.35e-08	-1.16809	-0.558882	0.421689	0.310959	0.571848
BAZ1A	Vb59vd	outcome	BAZ1A	Weighted mode	536	-0.857521	0.144486	5.29e-09	-1.14071	-0.574329	0.424212	0.319591	0.563083
BAZ2B	Vb59vd	outcome	BAZ2B	MR Egger	3469	0.0898552	0.00472447	8.48e-77	0.0805953	0.0991152	1.09402	1.08393	1.10419
BAZ2B	Vb59vd	outcome	BAZ2B	Weighted median	3469	0.123181	0.00358281	4.81e-259	0.116159	0.130204	1.13109	1.12317	1.13906
BAZ2B	Vb59vd	outcome	BAZ2B	Inverse variance weighted	3469	0.0776765	0.00303204	9.48e-145	0.0717337	0.0836193	1.08077	1.07437	1.08721
BAZ2B	Vb59vd	outcome	BAZ2B	Simple mode	3469	0.143326	0.00789895	2.3e-70	0.127844	0.158808	1.15411	1.13638	1.17211
BAZ2B	Vb59vd	outcome	BAZ2B	Weighted mode	3469	0.131598	0.0056755	1.07e-110	0.120474	0.142722	1.14065	1.12803	1.15341
BCAP29	Vb59vd	outcome	BCAP29	MR Egger	105	-0.478085	0.149922	0.00189222	-0.771931	-0.184238	0.61997	0.46212	0.831737
BCAP29	Vb59vd	outcome	BCAP29	Weighted median	105	-0.0832971	0.0610165	0.172204	-0.20289	0.0362953	0.920078	0.816368	1.03696
BCAP29	Vb59vd	outcome	BCAP29	Inverse variance weighted	105	-0.0561593	0.0458508	0.22064	-0.146027	0.0337081	0.945388	0.864135	1.03428
BCAP29	Vb59vd	outcome	BCAP29	Simple mode	105	-0.0875368	0.137126	0.524638	-0.356304	0.181231	0.916185	0.70026	1.19869
BCAP29	Vb59vd	outcome	BCAP29	Weighted mode	105	-0.0975442	0.135101	0.471909	-0.362342	0.167254	0.907062	0.696044	1.18205
BCAS4	Vb59vd	outcome	BCAS4	MR Egger	537	0.0515999	0.0109138	2.9e-06	0.0302089	0.0729909	1.05295	1.03067	1.07572
BCAS4	Vb59vd	outcome	BCAS4	Weighted median	537	-0.00896192	0.00804528	0.265307	-0.0247307	0.00680682	0.991078	0.975573	1.00683
BCAS4	Vb59vd	outcome	BCAS4	Inverse variance weighted	537	0.00357189	0.00577477	0.536223	-0.00774665	0.0148904	1.00358	0.992283	1.015
BCAS4	Vb59vd	outcome	BCAS4	Simple mode	537	0.00333884	0.0140504	0.812256	-0.0241999	0.0308776	1.00334	0.976091	1.03136
BCAS4	Vb59vd	outcome	BCAS4	Weighted mode	537	-0.00202751	0.0105423	0.847563	-0.0226903	0.0186353	0.997975	0.977565	1.01881
BCL10	Vb59vd	outcome	BCL10	MR Egger	647	0.308776	0.03146	2.75e-21	0.247114	0.370437	1.36176	1.28033	1.44837
BCL10	Vb59vd	outcome	BCL10	Weighted median	647	0.155112	0.0151971	1.85e-24	0.125326	0.184898	1.16779	1.13352	1.2031
BCL10	Vb59vd	outcome	BCL10	Inverse variance weighted	647	0.102424	0.0113177	1.43e-19	0.0802417	0.124607	1.10785	1.08355	1.1327
BCL10	Vb59vd	outcome	BCL10	Simple mode	647	0.180971	0.0560312	0.00130145	0.0711501	0.290792	1.19838	1.07374	1.33749
BCL10	Vb59vd	outcome	BCL10	Weighted mode	647	0.192513	0.0453414	2.5e-05	0.103644	0.281382	1.21229	1.10921	1.32496
BCL2A1	Vb59vd	outcome	BCL2A1	MR Egger	198	0.112264	0.0773463	0.148256	-0.0393351	0.263862	1.11881	0.961429	1.30195
BCL2A1	Vb59vd	outcome	BCL2A1	Weighted median	198	0.0243478	0.0245755	0.321815	-0.0238202	0.0725157	1.02465	0.976461	1.07521
BCL2A1	Vb59vd	outcome	BCL2A1	Inverse variance weighted	198	-0.0154982	0.0181404	0.392914	-0.0510533	0.020057	0.984621	0.950228	1.02026
BCL2A1	Vb59vd	outcome	BCL2A1	Simple mode	198	0.0399178	0.0651679	0.540889	-0.0878113	0.167647	1.04073	0.915934	1.18252
BCL2A1	Vb59vd	outcome	BCL2A1	Weighted mode	198	0.0432961	0.061685	0.483576	-0.0776066	0.164199	1.04425	0.925328	1.17845
BCL7B	Vb59vd	outcome	BCL7B	MR Egger	228	0.0177557	0.0761919	0.815942	-0.13158	0.167092	1.01791	0.876709	1.18186
BCL7B	Vb59vd	outcome	BCL7B	Weighted median	228	-0.0916382	0.0338658	0.00681154	-0.158015	-0.0252612	0.912435	0.853837	0.975055
BCL7B	Vb59vd	outcome	BCL7B	Inverse variance weighted	228	-0.0499291	0.0256135	0.0512561	-0.100132	0.000273303	0.951297	0.904718	1.00027
BCL7B	Vb59vd	outcome	BCL7B	Simple mode	228	-0.0901932	0.0936146	0.336346	-0.273678	0.0932914	0.913755	0.760577	1.09778
BCL7B	Vb59vd	outcome	BCL7B	Weighted mode	228	-0.0901932	0.0920831	0.328388	-0.270676	0.0902897	0.913755	0.762864	1.09449
BCL9	Vb59vd	outcome	BCL9	MR Egger	174	-0.0112777	0.0250864	0.653597	-0.0604471	0.0378916	0.988786	0.941344	1.03862
BCL9	Vb59vd	outcome	BCL9	Weighted median	174	0.0508014	0.0244165	0.0374692	0.002945	0.0986577	1.05211	1.00295	1.10369
BCL9	Vb59vd	outcome	BCL9	Inverse variance weighted	174	0.141258	0.0160556	1.39e-18	0.109789	0.172727	1.15172	1.11604	1.18854
BCL9	Vb59vd	outcome	BCL9	Simple mode	174	0.401343	0.0436503	1.18e-16	0.315788	0.486897	1.49383	1.37134	1.62726
BCL9	Vb59vd	outcome	BCL9	Weighted mode	174	0.0354509	0.0261035	0.176205	-0.0157121	0.0866138	1.03609	0.984411	1.09048
BICD2	Vb59vd	outcome	BICD2	MR Egger	1570	0.127185	0.00819438	1.2e-50	0.111124	0.143246	1.13563	1.11753	1.15401
BICD2	Vb59vd	outcome	BICD2	Weighted median	1570	0.0880968	0.00674595	5.63e-39	0.0748747	0.101319	1.09209	1.07775	1.10663
BICD2	Vb59vd	outcome	BICD2	Inverse variance weighted	1570	0.102341	0.00443013	4.52e-118	0.0936575	0.111024	1.10776	1.09818	1.11742
BICD2	Vb59vd	outcome	BICD2	Simple mode	1570	0.112972	0.0141812	3.11e-15	0.0851768	0.140767	1.1196	1.08891	1.15116
BICD2	Vb59vd	outcome	BICD2	Weighted mode	1570	0.0837604	0.00937089	1.08e-18	0.0653934	0.102127	1.08737	1.06758	1.10752
BIRC2	Vb59vd	outcome	BIRC2	MR Egger	5	-0.432803	0.597251	0.521066	-1.60341	0.737809	0.648688	0.201208	2.09135
BIRC2	Vb59vd	outcome	BIRC2	Weighted median	5	0.167062	0.251501	0.506523	-0.325879	0.660004	1.18183	0.721892	1.9348
BIRC2	Vb59vd	outcome	BIRC2	Inverse variance weighted	5	0.293072	0.21527	0.173381	-0.128856	0.715001	1.34054	0.879101	2.04419
BIRC2	Vb59vd	outcome	BIRC2	Simple mode	5	0.195906	0.361589	0.61673	-0.512809	0.904621	1.21641	0.598811	2.471
BIRC2	Vb59vd	outcome	BIRC2	Weighted mode	5	0.144554	0.310857	0.666105	-0.464726	0.753835	1.15552	0.628307	2.12513
BLCAP	Vb59vd	outcome	BLCAP	MR Egger	52	0.933524	1.12542	0.41077	-1.2723	3.13934	2.54346	0.280188	23.0887
BLCAP	Vb59vd	outcome	BLCAP	Weighted median	52	0.174251	0.113382	0.12433	-0.0479776	0.396479	1.19035	0.953155	1.48658
BLCAP	Vb59vd	outcome	BLCAP	Inverse variance weighted	52	0.264043	0.0883852	0.00281349	0.0908082	0.437278	1.30218	1.09506	1.54849
BLCAP	Vb59vd	outcome	BLCAP	Simple mode	52	0.434891	0.23504	0.0700691	-0.0257869	0.895569	1.54479	0.974543	2.44873
BLCAP	Vb59vd	outcome	BLCAP	Weighted mode	52	0.150561	0.23736	0.528709	-0.314664	0.615786	1.16249	0.730034	1.85111
BLVRA	Vb59vd	outcome	BLVRA	MR Egger	1215	-0.07327	0.006484	3.19e-28	-0.0859786	-0.0605613	0.92935	0.917614	0.941236
BLVRA	Vb59vd	outcome	BLVRA	Weighted median	1215	-0.0755001	0.00506063	2.48e-50	-0.0854189	-0.0655813	0.92728	0.918128	0.936523
BLVRA	Vb59vd	outcome	BLVRA	Inverse variance weighted	1215	-0.0719673	0.00353955	6.66e-92	-0.0789048	-0.0650298	0.930561	0.924128	0.93704
BLVRA	Vb59vd	outcome	BLVRA	Simple mode	1215	-0.0742389	0.00947267	1e-14	-0.0928053	-0.0556724	0.92845	0.911371	0.945849
BLVRA	Vb59vd	outcome	BLVRA	Weighted mode	1215	-0.0682371	0.00668477	1.58e-23	-0.0813393	-0.055135	0.934039	0.921881	0.946357
BMP6	Vb59vd	outcome	BMP6	MR Egger	223	0.380979	0.0691615	1e-07	0.245423	0.516536	1.46372	1.27816	1.67621
BMP6	Vb59vd	outcome	BMP6	Weighted median	223	-0.032626	0.030443	0.283851	-0.0922942	0.0270423	0.967901	0.911837	1.02741
BMP6	Vb59vd	outcome	BMP6	Inverse variance weighted	223	-0.089023	0.0285118	0.00179432	-0.144906	-0.0331399	0.914825	0.865103	0.967403
BMP6	Vb59vd	outcome	BMP6	Simple mode	223	-0.0365721	0.0553818	0.509705	-0.14512	0.0719762	0.964089	0.864918	1.07463
BMP6	Vb59vd	outcome	BMP6	Weighted mode	223	-0.02071	0.0434674	0.634223	-0.105906	0.0644861	0.979503	0.899509	1.06661
BNIP2	Vb59vd	outcome	BNIP2	MR Egger	194	0.108301	0.0976421	0.268748	-0.0830777	0.299679	1.11438	0.92028	1.34943
BNIP2	Vb59vd	outcome	BNIP2	Weighted median	194	-0.00170057	0.017098	0.920773	-0.0352126	0.0318114	0.998301	0.9654	1.03232
BNIP2	Vb59vd	outcome	BNIP2	Inverse variance weighted	194	-0.00144983	0.0131548	0.912241	-0.0272332	0.0243336	0.998551	0.973134	1.02463
BNIP2	Vb59vd	outcome	BNIP2	Simple mode	194	-0.0370371	0.046377	0.425498	-0.127936	0.0538618	0.96364	0.87991	1.05534
BNIP2	Vb59vd	outcome	BNIP2	Weighted mode	194	-0.0341838	0.044523	0.443558	-0.121449	0.0530814	0.966394	0.885636	1.05452
BRD2	Vb59vd	outcome	BRD2	MR Egger	67	-0.989637	0.303669	0.00178078	-1.58483	-0.394446	0.371711	0.204983	0.674054
BRD2	Vb59vd	outcome	BRD2	Weighted median	67	-0.636374	0.0614114	3.67e-25	-0.756741	-0.516008	0.529208	0.469193	0.596899
BRD2	Vb59vd	outcome	BRD2	Inverse variance weighted	67	-0.342697	0.203151	0.0916212	-0.740873	0.0554791	0.709853	0.476697	1.05705
BRD2	Vb59vd	outcome	BRD2	Simple mode	67	-2.23767	0.263884	3.67e-12	-2.75488	-1.72045	0.106707	0.0636167	0.178985
BRD2	Vb59vd	outcome	BRD2	Weighted mode	67	-0.519872	0.0570495	2.74e-13	-0.631689	-0.408055	0.594596	0.531693	0.664942
BRD7	Vb59vd	outcome	BRD7	MR Egger	325	-0.0933208	0.0108904	4.36e-16	-0.114666	-0.0719756	0.910901	0.891664	0.930554
BRD7	Vb59vd	outcome	BRD7	Weighted median	325	-0.0893604	0.0096531	2.1e-20	-0.108281	-0.0704404	0.914516	0.897376	0.931983
BRD7	Vb59vd	outcome	BRD7	Inverse variance weighted	325	-0.0897804	0.00729103	7.63e-35	-0.104071	-0.07549	0.914132	0.901161	0.927289
BRD7	Vb59vd	outcome	BRD7	Simple mode	325	-0.0709731	0.0140323	7.11e-07	-0.0984765	-0.0434698	0.931487	0.906217	0.957462
BRD7	Vb59vd	outcome	BRD7	Weighted mode	325	-0.0877463	0.00829829	1.2e-22	-0.104011	-0.0714817	0.915993	0.901215	0.931013
BRD9	Vb59vd	outcome	BRD9	MR Egger	305	0.102499	0.0278855	0.000280457	0.0478435	0.157155	1.10794	1.04901	1.17018
BRD9	Vb59vd	outcome	BRD9	Weighted median	305	0.198186	0.0162834	4.43e-34	0.166271	0.230102	1.21919	1.18089	1.25873
BRD9	Vb59vd	outcome	BRD9	Inverse variance weighted	305	0.232161	0.0126645	4.63e-75	0.207339	0.256983	1.26132	1.2304	1.29302
BRD9	Vb59vd	outcome	BRD9	Simple mode	305	0.194776	0.0421402	5.62e-06	0.112181	0.277371	1.21504	1.11872	1.31966
BRD9	Vb59vd	outcome	BRD9	Weighted mode	305	0.192423	0.03983	2.16e-06	0.114356	0.27049	1.21218	1.12115	1.31061
BRI3	Vb59vd	outcome	BRI3	MR Egger	568	0.00609156	0.0173014	0.724905	-0.0278191	0.0400022	1.00611	0.972564	1.04081
BRI3	Vb59vd	outcome	BRI3	Weighted median	568	0.0113983	0.00725886	0.116355	-0.00282909	0.0256256	1.01146	0.997175	1.02596
BRI3	Vb59vd	outcome	BRI3	Inverse variance weighted	568	0.0215675	0.00566847	0.000141911	0.0104573	0.0326777	1.0218	1.01051	1.03322
BRI3	Vb59vd	outcome	BRI3	Simple mode	568	0.0141038	0.0206061	0.493973	-0.0262841	0.0544916	1.0142	0.974058	1.056
BRI3	Vb59vd	outcome	BRI3	Weighted mode	568	0.0141038	0.0179733	0.432953	-0.0211239	0.0493314	1.0142	0.979098	1.05057
BSG	Vb59vd	outcome	BSG	MR Egger	152	0.0800802	0.0186761	3.22e-05	0.0434751	0.116685	1.08337	1.04443	1.12377
BSG	Vb59vd	outcome	BSG	Weighted median	152	0.0496302	0.0127814	0.000103172	0.0245787	0.0746816	1.05088	1.02488	1.07754
BSG	Vb59vd	outcome	BSG	Inverse variance weighted	152	0.0335851	0.00918998	0.000257654	0.0155727	0.0515974	1.03416	1.01569	1.05295
BSG	Vb59vd	outcome	BSG	Simple mode	152	0.0554807	0.0191823	0.00438995	0.0178834	0.0930779	1.05705	1.01804	1.09755
BSG	Vb59vd	outcome	BSG	Weighted mode	152	0.0473262	0.0151481	0.00213786	0.0176359	0.0770164	1.04846	1.01779	1.08006
BST1	Vb59vd	outcome	BST1	MR Egger	1334	0.0105057	0.00676333	0.120583	-0.00275046	0.0237618	1.01056	0.997253	1.02405
BST1	Vb59vd	outcome	BST1	Weighted median	1334	0.0208747	0.00642708	0.00116245	0.00827768	0.0334718	1.02109	1.00831	1.03404
BST1	Vb59vd	outcome	BST1	Inverse variance weighted	1334	0.0148511	0.00438899	0.000715097	0.00624871	0.0234536	1.01496	1.00627	1.02373
BST1	Vb59vd	outcome	BST1	Simple mode	1334	0.00440091	0.0123477	0.721585	-0.0198005	0.0286023	1.00441	0.980394	1.02902
BST1	Vb59vd	outcome	BST1	Weighted mode	1334	0.0190267	0.00917489	0.0382916	0.0010439	0.0370095	1.01921	1.00104	1.0377
BTBD1	Vb59vd	outcome	BTBD1	MR Egger	234	0.0632759	0.0936999	0.500155	-0.120376	0.246928	1.06532	0.886587	1.28009
BTBD1	Vb59vd	outcome	BTBD1	Weighted median	234	-0.117051	0.0437914	0.00751921	-0.202882	-0.0312201	0.88954	0.816374	0.969262
BTBD1	Vb59vd	outcome	BTBD1	Inverse variance weighted	234	-0.172096	0.0305863	1.84e-08	-0.232045	-0.112147	0.841899	0.792911	0.893913
BTBD1	Vb59vd	outcome	BTBD1	Simple mode	234	-0.00681425	0.119436	0.954552	-0.24091	0.227281	0.993209	0.785913	1.25518
BTBD1	Vb59vd	outcome	BTBD1	Weighted mode	234	-0.0485025	0.0931599	0.603114	-0.231096	0.134091	0.952655	0.793663	1.1435
BTBD10	Vb59vd	outcome	BTBD10	MR Egger	545	0.0676144	0.017634	0.000140673	0.0330517	0.102177	1.06995	1.0336	1.10758
BTBD10	Vb59vd	outcome	BTBD10	Weighted median	545	0.0674556	0.00988502	8.85e-12	0.048081	0.0868303	1.06978	1.04926	1.09071
BTBD10	Vb59vd	outcome	BTBD10	Inverse variance weighted	545	0.08933	0.00961279	1.5e-20	0.0704889	0.108171	1.09344	1.07303	1.11424
BTBD10	Vb59vd	outcome	BTBD10	Simple mode	545	0.320934	0.0384654	5.97e-16	0.245542	0.396327	1.37842	1.27831	1.48635
BTBD10	Vb59vd	outcome	BTBD10	Weighted mode	545	0.0637261	0.00990144	2.69e-10	0.0443192	0.0831329	1.0658	1.04532	1.08669
BTBD6	Vb59vd	outcome	BTBD6	MR Egger	190	0.514214	0.0396995	7.69e-28	0.436403	0.592025	1.67232	1.54713	1.80765
BTBD6	Vb59vd	outcome	BTBD6	Weighted median	190	0.0478443	0.0158698	0.00257148	0.0167395	0.0789491	1.04901	1.01688	1.08215
BTBD6	Vb59vd	outcome	BTBD6	Inverse variance weighted	190	-0.0144484	0.0146331	0.323456	-0.0431292	0.0142324	0.985655	0.957788	1.01433
BTBD6	Vb59vd	outcome	BTBD6	Simple mode	190	0.0457638	0.0216104	0.0355101	0.00340739	0.0881202	1.04683	1.00341	1.09212
BTBD6	Vb59vd	outcome	BTBD6	Weighted mode	190	0.0500894	0.0204497	0.0152212	0.0100079	0.0901709	1.05137	1.01006	1.09436
BTBD7	Vb59vd	outcome	BTBD7	MR Egger	448	0.155013	0.0383935	6.36e-05	0.0797613	0.230264	1.16767	1.08303	1.25893
BTBD7	Vb59vd	outcome	BTBD7	Weighted median	448	0.380791	0.0196902	2.52e-83	0.342198	0.419384	1.46344	1.40804	1.52102
BTBD7	Vb59vd	outcome	BTBD7	Inverse variance weighted	448	0.398777	0.0143219	1.28e-170	0.370707	0.426848	1.49	1.44876	1.53242
BTBD7	Vb59vd	outcome	BTBD7	Simple mode	448	0.570286	0.0585985	1.98e-20	0.455433	0.685139	1.76877	1.57686	1.98405
BTBD7	Vb59vd	outcome	BTBD7	Weighted mode	448	0.360461	0.0479166	2.97e-13	0.266545	0.454378	1.43399	1.30545	1.57519
C1QC	Vb59vd	outcome	C1QC	MR Egger	186	0.226831	0.0609858	0.00026503	0.107299	0.346363	1.25462	1.11327	1.41392
C1QC	Vb59vd	outcome	C1QC	Weighted median	186	0.00887407	0.0325313	0.785018	-0.0548872	0.0726354	1.00891	0.946592	1.07534
C1QC	Vb59vd	outcome	C1QC	Inverse variance weighted	186	0.0249437	0.0248473	0.315436	-0.023757	0.0736445	1.02526	0.976523	1.07642
C1QC	Vb59vd	outcome	C1QC	Simple mode	186	-0.00536822	0.0817132	0.947691	-0.165526	0.15479	0.994646	0.847448	1.16741
C1QC	Vb59vd	outcome	C1QC	Weighted mode	186	-0.0211809	0.07075	0.764989	-0.159851	0.117489	0.979042	0.852271	1.12467
C3	Vb59vd	outcome	C3	MR Egger	52	0.849877	0.205612	0.000136179	0.446878	1.25288	2.33936	1.56342	3.5004
C3	Vb59vd	outcome	C3	Weighted median	52	-0.0928492	0.0746991	0.213877	-0.239259	0.0535611	0.911331	0.787211	1.05502
C3	Vb59vd	outcome	C3	Inverse variance weighted	52	-0.284079	0.0528136	7.49e-08	-0.387593	-0.180564	0.752708	0.678688	0.834799
C3	Vb59vd	outcome	C3	Simple mode	52	-0.0615877	0.135359	0.651044	-0.326892	0.203716	0.94027	0.721162	1.22595
C3	Vb59vd	outcome	C3	Weighted mode	52	-0.0615877	0.105235	0.560967	-0.267848	0.144673	0.94027	0.765024	1.15566
CAB39	Vb59vd	outcome	CAB39	MR Egger	184	-0.146031	0.0662436	0.0287464	-0.275868	-0.0161934	0.864131	0.758913	0.983937
CAB39	Vb59vd	outcome	CAB39	Weighted median	184	-0.292186	0.0301231	3.02e-22	-0.351227	-0.233145	0.74663	0.703824	0.792039
CAB39	Vb59vd	outcome	CAB39	Inverse variance weighted	184	-0.333213	0.02792	7.82e-33	-0.387936	-0.27849	0.716618	0.678456	0.756926
CAB39	Vb59vd	outcome	CAB39	Simple mode	184	-0.265213	0.0461287	3.69e-08	-0.355625	-0.174801	0.767042	0.700735	0.839624
CAB39	Vb59vd	outcome	CAB39	Weighted mode	184	-0.265213	0.0383086	7.23e-11	-0.340298	-0.190128	0.767042	0.711558	0.826853
CACNA1E	Vb59vd	outcome	CACNA1E	MR Egger	397	-0.139749	0.0590212	0.0183764	-0.255431	-0.0240673	0.869577	0.774583	0.97622
CACNA1E	Vb59vd	outcome	CACNA1E	Weighted median	397	-0.0754651	0.0274177	0.00591553	-0.129204	-0.0217265	0.927312	0.878795	0.978508
CACNA1E	Vb59vd	outcome	CACNA1E	Inverse variance weighted	397	-0.0668998	0.018942	0.000412691	-0.104026	-0.0297736	0.935289	0.901202	0.970665
CACNA1E	Vb59vd	outcome	CACNA1E	Simple mode	397	-0.333858	0.0998007	0.000900583	-0.529467	-0.138248	0.716156	0.588919	0.870882
CACNA1E	Vb59vd	outcome	CACNA1E	Weighted mode	397	-0.295988	0.0781766	0.000176707	-0.449215	-0.142762	0.743796	0.638129	0.86696
CACNA2D2	Vb59vd	outcome	CACNA2D2	MR Egger	75	-0.545745	0.115189	1.04e-05	-0.771516	-0.319974	0.57941	0.462312	0.726168
CACNA2D2	Vb59vd	outcome	CACNA2D2	Weighted median	75	-0.497398	0.0590913	3.85e-17	-0.613217	-0.381579	0.608111	0.541606	0.682783
CACNA2D2	Vb59vd	outcome	CACNA2D2	Inverse variance weighted	75	-0.473187	0.0464486	2.26e-24	-0.564226	-0.382148	0.623014	0.5688	0.682394
CACNA2D2	Vb59vd	outcome	CACNA2D2	Simple mode	75	-0.493143	0.12601	0.00020032	-0.740122	-0.246164	0.610704	0.477056	0.781794
CACNA2D2	Vb59vd	outcome	CACNA2D2	Weighted mode	75	-0.523937	0.119423	3.75e-05	-0.758006	-0.289869	0.592184	0.4686	0.748361
CACNB3	Vb59vd	outcome	CACNB3	MR Egger	542	0.0192504	0.0212926	0.366353	-0.0224832	0.060984	1.01944	0.977768	1.06288
CACNB3	Vb59vd	outcome	CACNB3	Weighted median	542	0.01225	0.0149526	0.412643	-0.0170572	0.0415571	1.01233	0.983087	1.04243
CACNB3	Vb59vd	outcome	CACNB3	Inverse variance weighted	542	0.0118395	0.00987875	0.230731	-0.00752287	0.0312018	1.01191	0.992505	1.03169
CACNB3	Vb59vd	outcome	CACNB3	Simple mode	542	-0.0323374	0.0359778	0.369151	-0.102854	0.0381791	0.96818	0.902259	1.03892
CACNB3	Vb59vd	outcome	CACNB3	Weighted mode	542	-0.0108819	0.0227276	0.632276	-0.0554281	0.0336642	0.989177	0.94608	1.03424
CACYBP	Vb59vd	outcome	CACYBP	MR Egger	144	-1.64218	0.592178	0.00629816	-2.80285	-0.481509	0.193558	0.0606371	0.61785
CACYBP	Vb59vd	outcome	CACYBP	Weighted median	144	0.234183	0.0576367	4.84e-05	0.121215	0.347151	1.26388	1.12887	1.41503
CACYBP	Vb59vd	outcome	CACYBP	Inverse variance weighted	144	0.160912	0.0457636	0.000437821	0.0712159	0.250609	1.17458	1.07381	1.28481
CACYBP	Vb59vd	outcome	CACYBP	Simple mode	144	0.24382	0.15894	0.127228	-0.0677014	0.555342	1.27611	0.93454	1.74254
CACYBP	Vb59vd	outcome	CACYBP	Weighted mode	144	0.241502	0.168837	0.154787	-0.0894177	0.572422	1.27316	0.914464	1.77255
CALM1	Vb59vd	outcome	CALM1	MR Egger	205	-0.0431715	0.0377942	0.254684	-0.117248	0.0309052	0.957747	0.889364	1.03139
CALM1	Vb59vd	outcome	CALM1	Weighted median	205	-0.201911	0.0282409	8.7e-13	-0.257263	-0.146559	0.817168	0.773165	0.863675
CALM1	Vb59vd	outcome	CALM1	Inverse variance weighted	205	-0.282117	0.0207683	4.98e-42	-0.322823	-0.241411	0.754185	0.724102	0.785518
CALM1	Vb59vd	outcome	CALM1	Simple mode	205	-0.372985	0.0563243	3.08e-10	-0.483381	-0.26259	0.688675	0.616695	0.769057
CALM1	Vb59vd	outcome	CALM1	Weighted mode	205	-0.171955	0.0441665	0.000133918	-0.258522	-0.0853891	0.842017	0.772192	0.918155
CAMK2D	Vb59vd	outcome	CAMK2D	MR Egger	630	-0.229069	0.0224415	9.76e-23	-0.273054	-0.185084	0.795274	0.761052	0.831035
CAMK2D	Vb59vd	outcome	CAMK2D	Weighted median	630	-0.120514	0.0154396	5.93e-15	-0.150776	-0.0902527	0.886464	0.86004	0.9137
CAMK2D	Vb59vd	outcome	CAMK2D	Inverse variance weighted	630	-0.0257546	0.0135058	0.0565295	-0.0522258	0.000716738	0.974574	0.949114	1.00072
CAMK2D	Vb59vd	outcome	CAMK2D	Simple mode	630	-0.131945	0.0285473	4.61e-06	-0.187898	-0.0759922	0.876389	0.828699	0.926823
CAMK2D	Vb59vd	outcome	CAMK2D	Weighted mode	630	-0.111221	0.0190041	7.8e-09	-0.148469	-0.0739733	0.894741	0.862026	0.928696
CAMTA2	Vb59vd	outcome	CAMTA2	MR Egger	823	-0.252629	0.0197662	3.03e-34	-0.291371	-0.213888	0.776756	0.747238	0.807439
CAMTA2	Vb59vd	outcome	CAMTA2	Weighted median	823	-0.0803292	0.0113563	1.51e-12	-0.102588	-0.0580707	0.922813	0.902499	0.943583
CAMTA2	Vb59vd	outcome	CAMTA2	Inverse variance weighted	823	-0.0156011	0.00828203	0.0596009	-0.0318339	0.000631634	0.98452	0.968667	1.00063
CAMTA2	Vb59vd	outcome	CAMTA2	Simple mode	823	-0.112277	0.0359253	0.00183862	-0.182691	-0.0418639	0.893796	0.833025	0.959
CAMTA2	Vb59vd	outcome	CAMTA2	Weighted mode	823	-0.112277	0.0299727	0.000192224	-0.171024	-0.0535311	0.893796	0.842801	0.947877
CANT1	Vb59vd	outcome	CANT1	MR Egger	217	-0.138386	0.0352955	0.000118686	-0.207565	-0.0692064	0.870763	0.812561	0.933134
CANT1	Vb59vd	outcome	CANT1	Weighted median	217	-0.100257	0.0306877	0.00108695	-0.160404	-0.0401087	0.904605	0.851799	0.960685
CANT1	Vb59vd	outcome	CANT1	Inverse variance weighted	217	0.0247136	0.0202588	0.222504	-0.0149936	0.0644209	1.02502	0.985118	1.06654
CANT1	Vb59vd	outcome	CANT1	Simple mode	217	-0.107523	0.0591076	0.0702794	-0.223374	0.00832772	0.898056	0.799816	1.00836
CANT1	Vb59vd	outcome	CANT1	Weighted mode	217	-0.117351	0.040805	0.00443215	-0.197329	-0.0373735	0.889273	0.820921	0.963316
CANX	Vb59vd	outcome	CANX	MR Egger	251	-0.0482475	0.0411198	0.241781	-0.128842	0.0323474	0.952898	0.879113	1.03288
CANX	Vb59vd	outcome	CANX	Weighted median	251	0.0238919	0.0148554	0.107771	-0.00522473	0.0530085	1.02418	0.994789	1.05444
CANX	Vb59vd	outcome	CANX	Inverse variance weighted	251	0.0710255	0.0116315	1.02e-09	0.0482278	0.0938233	1.07361	1.04941	1.09837
CANX	Vb59vd	outcome	CANX	Simple mode	251	0.003384	0.0237628	0.886873	-0.0431911	0.0499591	1.00339	0.957728	1.05123
CANX	Vb59vd	outcome	CANX	Weighted mode	251	0.0239539	0.0189887	0.208311	-0.0132639	0.0611717	1.02424	0.986824	1.06308
CAPN12	Vb59vd	outcome	CAPN12	MR Egger	1536	-0.0918242	0.00640072	6.83e-44	-0.10437	-0.0792788	0.912266	0.900892	0.923782
CAPN12	Vb59vd	outcome	CAPN12	Weighted median	1536	-0.0538556	0.00627108	8.85e-18	-0.0661469	-0.0415643	0.947569	0.935993	0.959288
CAPN12	Vb59vd	outcome	CAPN12	Inverse variance weighted	1536	-0.0565228	0.00425169	2.5e-40	-0.0648561	-0.0481894	0.945045	0.937202	0.952953
CAPN12	Vb59vd	outcome	CAPN12	Simple mode	1536	-0.0483824	0.0134785	0.000341591	-0.0748002	-0.0219646	0.952769	0.927929	0.978275
CAPN12	Vb59vd	outcome	CAPN12	Weighted mode	1536	-0.0419076	0.00956863	1.27e-05	-0.0606621	-0.0231531	0.958958	0.941141	0.977113
CAPZA2	Vb59vd	outcome	CAPZA2	MR Egger	405	-0.0898857	0.0261336	0.000643683	-0.141108	-0.0386638	0.914036	0.868396	0.962074
CAPZA2	Vb59vd	outcome	CAPZA2	Weighted median	405	0.0566653	0.0181782	0.00182572	0.021036	0.0922946	1.0583	1.02126	1.09669
CAPZA2	Vb59vd	outcome	CAPZA2	Inverse variance weighted	405	0.079993	0.0150201	1.01e-07	0.0505537	0.109432	1.08328	1.05185	1.11564
CAPZA2	Vb59vd	outcome	CAPZA2	Simple mode	405	0.087	0.0332814	0.00928134	0.0217685	0.152231	1.0909	1.02201	1.16443
CAPZA2	Vb59vd	outcome	CAPZA2	Weighted mode	405	0.0632369	0.0206061	0.00229382	0.0228488	0.103625	1.06528	1.02311	1.10918
CARD11	Vb59vd	outcome	CARD11	MR Egger	576	0.0599848	0.0222606	0.0072523	0.0163541	0.103616	1.06182	1.01649	1.10917
CARD11	Vb59vd	outcome	CARD11	Weighted median	576	0.164051	0.01688	2.51e-22	0.130966	0.197136	1.17827	1.13993	1.21791
CARD11	Vb59vd	outcome	CARD11	Inverse variance weighted	576	0.175261	0.0114951	1.73e-52	0.152731	0.197791	1.19156	1.16501	1.21871
CARD11	Vb59vd	outcome	CARD11	Simple mode	576	0.104916	0.0398005	0.0086141	0.0269073	0.182925	1.11062	1.02727	1.20072
CARD11	Vb59vd	outcome	CARD11	Weighted mode	576	0.140814	0.0245607	1.59e-08	0.0926753	0.188953	1.15121	1.09711	1.20798
CBL	Vb59vd	outcome	CBL	MR Egger	230	0.0105504	0.0244587	0.666619	-0.0373887	0.0584895	1.01061	0.963302	1.06023
CBL	Vb59vd	outcome	CBL	Weighted median	230	-0.040378	0.0146057	0.00570027	-0.069005	-0.0117509	0.960426	0.933322	0.988318
CBL	Vb59vd	outcome	CBL	Inverse variance weighted	230	-0.0282503	0.0105341	0.00732293	-0.0488971	-0.00760342	0.972145	0.952279	0.992425
CBL	Vb59vd	outcome	CBL	Simple mode	230	0.0426266	0.0313976	0.175914	-0.0189127	0.104166	1.04355	0.981265	1.10978
CBL	Vb59vd	outcome	CBL	Weighted mode	230	-0.0391474	0.0201443	0.0532	-0.0786303	0.000335526	0.961609	0.924382	1.00034
CBLB	Vb59vd	outcome	CBLB	MR Egger	677	-0.0564815	0.0127423	1.09e-05	-0.0814564	-0.0315066	0.945084	0.921773	0.968985
CBLB	Vb59vd	outcome	CBLB	Weighted median	677	-0.00821763	0.0097285	0.39828	-0.0272855	0.0108502	0.991816	0.973083	1.01091
CBLB	Vb59vd	outcome	CBLB	Inverse variance weighted	677	-0.0102503	0.00684713	0.13439	-0.0236706	0.00317013	0.989802	0.976607	1.00318
CBLB	Vb59vd	outcome	CBLB	Simple mode	677	-0.10487	0.0191179	5.83e-08	-0.142341	-0.067399	0.900441	0.867325	0.934822
CBLB	Vb59vd	outcome	CBLB	Weighted mode	677	0.00337492	0.0134237	0.801569	-0.0229354	0.0296853	1.00338	0.977326	1.03013
CBLL1	Vb59vd	outcome	CBLL1	MR Egger	208	-0.0385646	0.0530518	0.468098	-0.142546	0.0654169	0.96217	0.867148	1.0676
CBLL1	Vb59vd	outcome	CBLL1	Weighted median	208	-0.0328662	0.0260111	0.206394	-0.083848	0.0181156	0.967668	0.919571	1.01828
CBLL1	Vb59vd	outcome	CBLL1	Inverse variance weighted	208	-0.00211241	0.0190402	0.91166	-0.0394313	0.0352065	0.99789	0.961336	1.03583
CBLL1	Vb59vd	outcome	CBLL1	Simple mode	208	-0.0575601	0.0575582	0.318462	-0.170374	0.055254	0.944065	0.843349	1.05681
CBLL1	Vb59vd	outcome	CBLL1	Weighted mode	208	-0.0706299	0.0484938	0.146777	-0.165678	0.024418	0.931807	0.847319	1.02472
CBS	Vb59vd	outcome	CBS	MR Egger	1162	-0.0408048	0.00888741	4.88e-06	-0.0582242	-0.0233855	0.960016	0.943438	0.976886
CBS	Vb59vd	outcome	CBS	Weighted median	1162	-0.0098476	0.00646979	0.127986	-0.0225284	0.00283318	0.990201	0.977723	1.00284
CBS	Vb59vd	outcome	CBS	Inverse variance weighted	1162	-0.0134735	0.00429356	0.00170064	-0.0218889	-0.00505811	0.986617	0.978349	0.994955
CBS	Vb59vd	outcome	CBS	Simple mode	1162	0.050189	0.0164534	0.00233741	0.0179403	0.0824377	1.05147	1.0181	1.08593
CBS	Vb59vd	outcome	CBS	Weighted mode	1162	-0.0200555	0.00996983	0.0444908	-0.0395964	-0.000514634	0.980144	0.961177	0.999485
CBX6	Vb59vd	outcome	CBX6	MR Egger	667	-0.114377	0.0203482	2.8e-08	-0.154259	-0.0744944	0.891922	0.85705	0.928213
CBX6	Vb59vd	outcome	CBX6	Weighted median	667	-0.117372	0.0184072	1.81e-10	-0.15345	-0.0812933	0.889255	0.857744	0.921923
CBX6	Vb59vd	outcome	CBX6	Inverse variance weighted	667	-0.13527	0.0118618	4e-30	-0.158519	-0.112021	0.87348	0.853406	0.894025
CBX6	Vb59vd	outcome	CBX6	Simple mode	667	-0.228932	0.0520793	1.28e-05	-0.331008	-0.126857	0.795382	0.7182	0.88086
CBX6	Vb59vd	outcome	CBX6	Weighted mode	667	-0.0849325	0.0305772	0.00562958	-0.144864	-0.0250012	0.918574	0.86514	0.975309
CBY1	Vb59vd	outcome	CBY1	MR Egger	194	1.26093	0.0888072	9.43e-32	1.08687	1.43499	3.52871	2.96498	4.19962
CBY1	Vb59vd	outcome	CBY1	Weighted median	194	-0.0592331	0.0583406	0.309964	-0.173581	0.0551145	0.942487	0.840649	1.05666
CBY1	Vb59vd	outcome	CBY1	Inverse variance weighted	194	0.303493	0.0406375	8.12e-14	0.223844	0.383143	1.35458	1.25088	1.46689
CBY1	Vb59vd	outcome	CBY1	Simple mode	194	-0.0865545	0.173465	0.618366	-0.426546	0.253437	0.917086	0.65276	1.28845
CBY1	Vb59vd	outcome	CBY1	Weighted mode	194	-0.0985321	0.128468	0.444034	-0.35033	0.153266	0.906167	0.704455	1.16564
CCDC57	Vb59vd	outcome	CCDC57	MR Egger	623	0.0563008	0.011902	2.78e-06	0.0329728	0.0796288	1.05792	1.03352	1.08289
CCDC57	Vb59vd	outcome	CCDC57	Weighted median	623	0.0042537	0.00564497	0.451126	-0.00681044	0.0153178	1.00426	0.993213	1.01544
CCDC57	Vb59vd	outcome	CCDC57	Inverse variance weighted	623	-0.00323135	0.00440463	0.463177	-0.0118644	0.00540173	0.996774	0.988206	1.00542
CCDC57	Vb59vd	outcome	CCDC57	Simple mode	623	0.00214612	0.0130955	0.869877	-0.0235211	0.0278134	1.00215	0.976753	1.0282
CCDC57	Vb59vd	outcome	CCDC57	Weighted mode	623	0.00214612	0.0120673	0.858902	-0.0215058	0.025798	1.00215	0.978724	1.02613
CCL28	Vb59vd	outcome	CCL28	MR Egger	757	-0.398245	0.056699	4.82e-12	-0.509375	-0.287115	0.671497	0.600871	0.750425
CCL28	Vb59vd	outcome	CCL28	Weighted median	757	-0.114793	0.0169282	1.19e-11	-0.147972	-0.0816135	0.891551	0.862455	0.921628
CCL28	Vb59vd	outcome	CCL28	Inverse variance weighted	757	-0.150084	0.0122441	1.53e-34	-0.174082	-0.126086	0.860636	0.840228	0.881539
CCL28	Vb59vd	outcome	CCL28	Simple mode	757	-0.100973	0.0484258	0.0373939	-0.195888	-0.00605874	0.903957	0.822104	0.99396
CCL28	Vb59vd	outcome	CCL28	Weighted mode	757	-0.100973	0.0402599	0.0123488	-0.179883	-0.0220639	0.903957	0.835368	0.978178
CCNC	Vb59vd	outcome	CCNC	MR Egger	141	-0.336182	0.204992	0.103272	-0.737967	0.0656034	0.714493	0.478085	1.0678
CCNC	Vb59vd	outcome	CCNC	Weighted median	141	0.145689	0.0632838	0.0213264	0.0216529	0.269725	1.15684	1.02189	1.3096
CCNC	Vb59vd	outcome	CCNC	Inverse variance weighted	141	-0.0106972	0.0461799	0.816817	-0.10121	0.0798155	0.98936	0.903743	1.08309
CCNC	Vb59vd	outcome	CCNC	Simple mode	141	0.0933059	0.198116	0.638397	-0.295001	0.481613	1.0978	0.744531	1.61868
CCNC	Vb59vd	outcome	CCNC	Weighted mode	141	0.149502	0.183685	0.417081	-0.21052	0.509523	1.16126	0.810163	1.6645
CCND1	Vb59vd	outcome	CCND1	MR Egger	211	0.373395	0.0573319	5.4e-10	0.261024	0.485765	1.45266	1.29826	1.62542
CCND1	Vb59vd	outcome	CCND1	Weighted median	211	0.252041	0.0231536	1.35e-27	0.20666	0.297422	1.28665	1.22956	1.34638
CCND1	Vb59vd	outcome	CCND1	Inverse variance weighted	211	0.200173	0.0164732	5.64e-34	0.167886	0.232461	1.22161	1.1828	1.2617
CCND1	Vb59vd	outcome	CCND1	Simple mode	211	0.264098	0.0469656	5.93e-08	0.172046	0.356151	1.30226	1.18773	1.42782
CCND1	Vb59vd	outcome	CCND1	Weighted mode	211	0.25935	0.0420144	3.41e-09	0.177002	0.341699	1.29609	1.19363	1.40734
CCPG1	Vb59vd	outcome	CCPG1	MR Egger	404	0.33407	0.0461193	2.25e-12	0.243676	0.424464	1.39664	1.27593	1.52877
CCPG1	Vb59vd	outcome	CCPG1	Weighted median	404	0.163984	0.0230237	1.06e-12	0.118857	0.20911	1.17819	1.12621	1.23258
CCPG1	Vb59vd	outcome	CCPG1	Inverse variance weighted	404	0.261412	0.0163318	1.15e-57	0.229402	0.293422	1.29876	1.25785	1.34101
CCPG1	Vb59vd	outcome	CCPG1	Simple mode	404	0.542169	0.0554884	2.23e-20	0.433411	0.650926	1.71973	1.54251	1.91732
CCPG1	Vb59vd	outcome	CCPG1	Weighted mode	404	0.151734	0.0391039	0.000121854	0.0750901	0.228378	1.16385	1.07798	1.25656
CCR7	Vb59vd	outcome	CCR7	MR Egger	119	0.592234	0.324364	0.0704259	-0.0435196	1.22799	1.80802	0.957414	3.41435
CCR7	Vb59vd	outcome	CCR7	Weighted median	119	-0.0994087	0.0517088	0.0545463	-0.200758	0.00194048	0.905373	0.81811	1.00194
CCR7	Vb59vd	outcome	CCR7	Inverse variance weighted	119	-0.1143	0.0358288	0.00142186	-0.184525	-0.0440757	0.89199	0.831499	0.956881
CCR7	Vb59vd	outcome	CCR7	Simple mode	119	-0.429856	0.159768	0.00816958	-0.743001	-0.116712	0.650603	0.475684	0.889842
CCR7	Vb59vd	outcome	CCR7	Weighted mode	119	0.20227	0.131019	0.125308	-0.0545264	0.459067	1.22418	0.946933	1.5826
CCT4	Vb59vd	outcome	CCT4	MR Egger	267	-0.035377	0.0352784	0.316874	-0.104523	0.0337687	0.965241	0.900754	1.03435
CCT4	Vb59vd	outcome	CCT4	Weighted median	267	-0.000273939	0.0246958	0.99115	-0.0486777	0.0481298	0.999726	0.952488	1.04931
CCT4	Vb59vd	outcome	CCT4	Inverse variance weighted	267	0.000619668	0.0166367	0.970288	-0.0319883	0.0332277	1.00062	0.968518	1.03379
CCT4	Vb59vd	outcome	CCT4	Simple mode	267	0.040085	0.0610782	0.512205	-0.0796283	0.159798	1.0409	0.92346	1.17327
CCT4	Vb59vd	outcome	CCT4	Weighted mode	267	0.0100959	0.035907	0.7788	-0.0602818	0.0804736	1.01015	0.941499	1.0838
CD160	Vb59vd	outcome	CD160	MR Egger	152	0.101736	0.0542419	0.0626541	-0.0045782	0.20805	1.10709	0.995432	1.23127
CD160	Vb59vd	outcome	CD160	Weighted median	152	0.156195	0.0186964	6.58e-17	0.11955	0.19284	1.16905	1.12699	1.21269
CD160	Vb59vd	outcome	CD160	Inverse variance weighted	152	0.126073	0.013498	9.63e-21	0.0996168	0.152529	1.13436	1.10475	1.16478
CD160	Vb59vd	outcome	CD160	Simple mode	152	0.150083	0.0391589	0.000185554	0.0733312	0.226834	1.16193	1.07609	1.25462
CD160	Vb59vd	outcome	CD160	Weighted mode	152	0.150083	0.0312706	3.79e-06	0.0887924	0.211373	1.16193	1.09285	1.23537
CD1E	Vb59vd	outcome	CD1E	MR Egger	1041	-0.28902	0.0151656	1.12e-69	-0.318745	-0.259296	0.748997	0.727061	0.771595
CD1E	Vb59vd	outcome	CD1E	Weighted median	1041	-0.205829	0.0101034	2.95e-92	-0.225632	-0.186026	0.813972	0.798012	0.830252
CD1E	Vb59vd	outcome	CD1E	Inverse variance weighted	1041	-0.146916	0.00692992	9.51e-100	-0.160498	-0.133333	0.863367	0.851719	0.875174
CD1E	Vb59vd	outcome	CD1E	Simple mode	1041	-0.0759667	0.0244285	0.00192339	-0.123847	-0.0280867	0.926847	0.883515	0.972304
CD1E	Vb59vd	outcome	CD1E	Weighted mode	1041	-0.22364	0.0159189	3.53e-41	-0.254841	-0.192439	0.799603	0.775039	0.824944
CD2	Vb59vd	outcome	CD2	MR Egger	19	-1.79999	1.07932	0.113686	-3.91545	0.315468	0.1653	0.0199315	1.3709
CD2	Vb59vd	outcome	CD2	Weighted median	19	0.330495	0.0826625	6.38e-05	0.168477	0.492514	1.39166	1.1835	1.63642
CD2	Vb59vd	outcome	CD2	Inverse variance weighted	19	0.29453	0.0675726	1.31e-05	0.162088	0.426972	1.3425	1.17596	1.53261
CD2	Vb59vd	outcome	CD2	Simple mode	19	0.327481	0.127143	0.0190473	0.0782803	0.576681	1.38747	1.08143	1.78012
CD2	Vb59vd	outcome	CD2	Weighted mode	19	0.327481	0.12482	0.017221	0.0828343	0.572127	1.38747	1.08636	1.77203
CD200R1	Vb59vd	outcome	CD200R1	MR Egger	1044	0.189932	0.0138537	1.88e-39	0.162778	0.217085	1.20917	1.17678	1.24245
CD200R1	Vb59vd	outcome	CD200R1	Weighted median	1044	0.252758	0.00932792	1.07e-161	0.234476	0.271041	1.28757	1.26425	1.31133
CD200R1	Vb59vd	outcome	CD200R1	Inverse variance weighted	1044	0.284827	0.00631432	0	0.272451	0.297203	1.32953	1.31318	1.34609
CD200R1	Vb59vd	outcome	CD200R1	Simple mode	1044	0.289973	0.0176364	3.45e-54	0.255405	0.32454	1.33639	1.29098	1.38339
CD200R1	Vb59vd	outcome	CD200R1	Weighted mode	1044	0.250216	0.0119492	1.49e-81	0.226795	0.273636	1.2843	1.25457	1.31474
CD247	Vb59vd	outcome	CD247	MR Egger	361	0.236491	0.0226689	1.97e-22	0.19206	0.280922	1.2668	1.21174	1.32435
CD247	Vb59vd	outcome	CD247	Weighted median	361	-0.00430686	0.0198497	0.828229	-0.0432123	0.0345986	0.995702	0.957708	1.0352
CD247	Vb59vd	outcome	CD247	Inverse variance weighted	361	-0.0117527	0.0149502	0.431796	-0.0410551	0.0175497	0.988316	0.959776	1.0177
CD247	Vb59vd	outcome	CD247	Simple mode	361	0.215772	0.0419398	4.41e-07	0.13357	0.297974	1.24082	1.1429	1.34713
CD247	Vb59vd	outcome	CD247	Weighted mode	361	0.00238762	0.0268507	0.929193	-0.0502398	0.055015	1.00239	0.951001	1.05656
CD300A	Vb59vd	outcome	CD300A	MR Egger	190	-0.0491634	0.0197263	0.0135576	-0.087827	-0.0104999	0.952026	0.915919	0.989555
CD300A	Vb59vd	outcome	CD300A	Weighted median	190	-0.0602606	0.0202709	0.00295129	-0.0999915	-0.0205297	0.941519	0.904845	0.97968
CD300A	Vb59vd	outcome	CD300A	Inverse variance weighted	190	-0.0210033	0.0149598	0.160324	-0.0503245	0.00831791	0.979216	0.950921	1.00835
CD300A	Vb59vd	outcome	CD300A	Simple mode	190	-0.0617945	0.0344957	0.0748343	-0.129406	0.00581709	0.940076	0.878617	1.00583
CD300A	Vb59vd	outcome	CD300A	Weighted mode	190	-0.0617945	0.0248456	0.0137439	-0.110492	-0.0130971	0.940076	0.895394	0.986988
CD3D	Vb59vd	outcome	CD3D	MR Egger	90	0.39612	0.119131	0.00129027	0.162623	0.629616	1.48605	1.17659	1.87689
CD3D	Vb59vd	outcome	CD3D	Weighted median	90	0.49869	0.0537539	1.74e-20	0.393333	0.604048	1.64656	1.48191	1.82951
CD3D	Vb59vd	outcome	CD3D	Inverse variance weighted	90	0.480322	0.0394305	3.9e-34	0.403038	0.557606	1.61659	1.49636	1.74649
CD3D	Vb59vd	outcome	CD3D	Simple mode	90	0.591875	0.112039	8.95e-07	0.372279	0.811471	1.80737	1.45104	2.25122
CD3D	Vb59vd	outcome	CD3D	Weighted mode	90	0.591875	0.0869126	1.11e-09	0.421526	0.762224	1.80737	1.52429	2.14304
CD3G	Vb59vd	outcome	CD3G	MR Egger	137	0.303286	0.106938	0.00527063	0.0936873	0.512884	1.3543	1.09822	1.6701
CD3G	Vb59vd	outcome	CD3G	Weighted median	137	0.356913	0.0341068	1.26e-25	0.290064	0.423762	1.42891	1.33651	1.5277
CD3G	Vb59vd	outcome	CD3G	Inverse variance weighted	137	0.381558	0.0256691	5.61e-50	0.331246	0.431869	1.46456	1.3927	1.54013
CD3G	Vb59vd	outcome	CD3G	Simple mode	137	0.355604	0.0808939	2.21e-05	0.197052	0.514156	1.42704	1.21781	1.67223
CD3G	Vb59vd	outcome	CD3G	Weighted mode	137	0.355604	0.0826319	3.19e-05	0.193645	0.517562	1.42704	1.21367	1.67793
CD59	Vb59vd	outcome	CD59	MR Egger	393	0.00549387	0.0122225	0.653328	-0.0184622	0.0294499	1.00551	0.981707	1.02989
CD59	Vb59vd	outcome	CD59	Weighted median	393	0.0628337	0.00763464	1.87e-16	0.0478699	0.0777976	1.06485	1.04903	1.0809
CD59	Vb59vd	outcome	CD59	Inverse variance weighted	393	0.0703556	0.00520589	1.28e-41	0.060152	0.0805591	1.07289	1.062	1.08389
CD59	Vb59vd	outcome	CD59	Simple mode	393	0.0861452	0.0146164	8.14e-09	0.0574972	0.114793	1.08996	1.05918	1.12164
CD59	Vb59vd	outcome	CD59	Weighted mode	393	0.0714399	0.0100547	5.71e-12	0.0517326	0.0911472	1.07405	1.05309	1.09543
CD6	Vb59vd	outcome	CD6	MR Egger	366	-0.0335876	0.036263	0.354945	-0.104663	0.0374879	0.96697	0.900628	1.0382
CD6	Vb59vd	outcome	CD6	Weighted median	366	-0.0828527	0.0243397	0.000664016	-0.130558	-0.035147	0.920487	0.877605	0.965463
CD6	Vb59vd	outcome	CD6	Inverse variance weighted	366	-0.0102289	0.0169455	0.546089	-0.0434421	0.0229844	0.989823	0.957488	1.02325
CD6	Vb59vd	outcome	CD6	Simple mode	366	-0.0402824	0.0522677	0.441386	-0.142727	0.0621622	0.960518	0.866991	1.06413
CD6	Vb59vd	outcome	CD6	Weighted mode	366	-0.0831939	0.0351382	0.0184236	-0.152065	-0.0143231	0.920173	0.858933	0.985779
CD69	Vb59vd	outcome	CD69	MR Egger	191	-0.03602	0.0839873	0.668503	-0.200635	0.128595	0.964621	0.818211	1.13723
CD69	Vb59vd	outcome	CD69	Weighted median	191	0.052596	0.0334937	0.116339	-0.0130516	0.118244	1.054	0.987033	1.12552
CD69	Vb59vd	outcome	CD69	Inverse variance weighted	191	0.102283	0.0253454	5.45e-05	0.052606	0.15196	1.1077	1.05401	1.16411
CD69	Vb59vd	outcome	CD69	Simple mode	191	0.207232	0.0867188	0.0178404	0.0372626	0.3772	1.23027	1.03797	1.4582
CD69	Vb59vd	outcome	CD69	Weighted mode	191	0.0400578	0.0658511	0.54371	-0.0890104	0.169126	1.04087	0.914836	1.18427
CD7	Vb59vd	outcome	CD7	MR Egger	285	0.0157751	0.043803	0.719013	-0.0700788	0.101629	1.0159	0.93232	1.10697
CD7	Vb59vd	outcome	CD7	Weighted median	285	0.0998995	0.0256952	0.000101127	0.049537	0.150262	1.10506	1.05078	1.16214
CD7	Vb59vd	outcome	CD7	Inverse variance weighted	285	0.0969352	0.020511	2.29e-06	0.0567337	0.137137	1.10179	1.05837	1.14698
CD7	Vb59vd	outcome	CD7	Simple mode	285	0.123864	0.0818718	0.131416	-0.0366044	0.284333	1.13186	0.964057	1.32888
CD7	Vb59vd	outcome	CD7	Weighted mode	285	0.123864	0.0765248	0.106639	-0.0261242	0.273853	1.13186	0.974214	1.31502
CD81	Vb59vd	outcome	CD81	MR Egger	271	0.106373	0.0338492	0.00186214	0.0400283	0.172717	1.11224	1.04084	1.18853
CD81	Vb59vd	outcome	CD81	Weighted median	271	0.0741861	0.01246	2.62e-09	0.0497646	0.0986076	1.07701	1.05102	1.10363
CD81	Vb59vd	outcome	CD81	Inverse variance weighted	271	0.0462395	0.00953009	1.22e-06	0.0275606	0.0649185	1.04733	1.02794	1.06707
CD81	Vb59vd	outcome	CD81	Simple mode	271	0.0766784	0.0262689	0.00380773	0.0251914	0.128165	1.07969	1.02551	1.13674
CD81	Vb59vd	outcome	CD81	Weighted mode	271	0.0766784	0.0245062	0.00194661	0.0286463	0.124711	1.07969	1.02906	1.13282
CD83	Vb59vd	outcome	CD83	MR Egger	141	0.016755	0.0277005	0.546256	-0.037538	0.0710481	1.0169	0.963158	1.07363
CD83	Vb59vd	outcome	CD83	Weighted median	141	-0.0486451	0.0222675	0.0289198	-0.0922894	-0.0050008	0.952519	0.911841	0.995012
CD83	Vb59vd	outcome	CD83	Inverse variance weighted	141	-0.0925245	0.0162432	1.23e-08	-0.124361	-0.0606879	0.911627	0.883061	0.941117
CD83	Vb59vd	outcome	CD83	Simple mode	141	-0.0449023	0.0335367	0.182772	-0.110634	0.0208296	0.956091	0.895266	1.02105
CD83	Vb59vd	outcome	CD83	Weighted mode	141	-0.0449023	0.0233222	0.0562192	-0.0906139	0.000809239	0.956091	0.91337	1.00081
CD86	Vb59vd	outcome	CD86	MR Egger	986	-0.145551	0.0226989	2.22e-10	-0.190041	-0.101061	0.864545	0.826925	0.903877
CD86	Vb59vd	outcome	CD86	Weighted median	986	-0.17178	0.0135865	1.22e-36	-0.19841	-0.145151	0.842164	0.820034	0.864892
CD86	Vb59vd	outcome	CD86	Inverse variance weighted	986	-0.176924	0.00941808	9.91e-79	-0.195384	-0.158465	0.837843	0.822519	0.853453
CD86	Vb59vd	outcome	CD86	Simple mode	986	-0.411297	0.0588505	5.1e-12	-0.526644	-0.29595	0.66279	0.590584	0.743824
CD86	Vb59vd	outcome	CD86	Weighted mode	986	-0.0430065	0.0450508	0.340004	-0.131306	0.0452932	0.957905	0.876949	1.04633
CD8A	Vb59vd	outcome	CD8A	MR Egger	498	0.102255	0.0308883	0.000999232	0.0417137	0.162796	1.10767	1.0426	1.1768
CD8A	Vb59vd	outcome	CD8A	Weighted median	498	-0.17491	0.0204914	1.39e-17	-0.215073	-0.134746	0.839533	0.806483	0.873937
CD8A	Vb59vd	outcome	CD8A	Inverse variance weighted	498	-0.227161	0.0160737	2.39e-45	-0.258665	-0.195657	0.796793	0.772081	0.822295
CD8A	Vb59vd	outcome	CD8A	Simple mode	498	-0.181548	0.0495956	0.000278599	-0.278756	-0.0843409	0.833978	0.756725	0.919118
CD8A	Vb59vd	outcome	CD8A	Weighted mode	498	-0.112568	0.0403114	0.00543254	-0.191578	-0.0335575	0.893537	0.825655	0.966999
CD96	Vb59vd	outcome	CD96	MR Egger	1106	0.110302	0.0114625	4.19e-21	0.087836	0.132769	1.11662	1.09181	1.14199
CD96	Vb59vd	outcome	CD96	Weighted median	1106	0.135341	0.0102414	7.18e-40	0.115267	0.155414	1.14493	1.12217	1.16814
CD96	Vb59vd	outcome	CD96	Inverse variance weighted	1106	0.107184	0.00691737	3.75e-54	0.0936262	0.120742	1.11314	1.09815	1.12833
CD96	Vb59vd	outcome	CD96	Simple mode	1106	0.0972888	0.0211598	4.76e-06	0.0558157	0.138762	1.10218	1.0574	1.14885
CD96	Vb59vd	outcome	CD96	Weighted mode	1106	0.132157	0.0137162	3.75e-21	0.105274	0.159041	1.14129	1.11101	1.17239
CDA	Vb59vd	outcome	CDA	MR Egger	863	0.0439669	0.00831829	1.59e-07	0.027663	0.0602707	1.04495	1.02805	1.06212
CDA	Vb59vd	outcome	CDA	Weighted median	863	0.0283564	0.00641556	9.87e-06	0.0157819	0.0409309	1.02876	1.01591	1.04178
CDA	Vb59vd	outcome	CDA	Inverse variance weighted	863	0.0333681	0.00516607	1.05e-10	0.0232426	0.0434936	1.03393	1.02351	1.04445
CDA	Vb59vd	outcome	CDA	Simple mode	863	0.0378657	0.0148859	0.011141	0.0086894	0.067042	1.03859	1.00873	1.06934
CDA	Vb59vd	outcome	CDA	Weighted mode	863	0.0255151	0.00792706	0.00133569	0.00997809	0.0410522	1.02584	1.01003	1.04191
CDC16	Vb59vd	outcome	CDC16	MR Egger	1131	-0.109856	0.00405139	4.19e-125	-0.117796	-0.101915	0.895963	0.888877	0.903106
CDC16	Vb59vd	outcome	CDC16	Weighted median	1131	-0.086365	0.00387597	5.51e-110	-0.093962	-0.0787681	0.917259	0.910317	0.924254
CDC16	Vb59vd	outcome	CDC16	Inverse variance weighted	1131	-0.0812689	0.00266153	9.05e-205	-0.0864855	-0.0760523	0.921946	0.917149	0.926768
CDC16	Vb59vd	outcome	CDC16	Simple mode	1131	-0.0817605	0.00856386	7.93e-21	-0.0985456	-0.0649753	0.921493	0.906154	0.937091
CDC16	Vb59vd	outcome	CDC16	Weighted mode	1131	-0.0953356	0.00653039	2.38e-44	-0.108135	-0.082536	0.909068	0.897506	0.920778
CDC34	Vb59vd	outcome	CDC34	MR Egger	175	-0.0299	0.0433831	0.491615	-0.114931	0.0551308	0.970543	0.891428	1.05668
CDC34	Vb59vd	outcome	CDC34	Weighted median	175	-0.0446087	0.0226622	0.0490196	-0.0890266	-0.000190837	0.956372	0.914821	0.999809
CDC34	Vb59vd	outcome	CDC34	Inverse variance weighted	175	0.00755601	0.0152888	0.621153	-0.0224101	0.0375221	1.00758	0.977839	1.03823
CDC34	Vb59vd	outcome	CDC34	Simple mode	175	0.168207	0.104507	0.109313	-0.0366264	0.37304	1.18318	0.964036	1.45214
CDC34	Vb59vd	outcome	CDC34	Weighted mode	175	-0.13932	0.0298927	6.25e-06	-0.19791	-0.0807302	0.86995	0.820444	0.922442
CDC37	Vb59vd	outcome	CDC37	MR Egger	140	0.371503	0.106388	0.000644444	0.162984	0.580023	1.44991	1.17702	1.78608
CDC37	Vb59vd	outcome	CDC37	Weighted median	140	0.383464	0.0344539	8.99e-29	0.315935	0.450994	1.46736	1.37154	1.56987
CDC37	Vb59vd	outcome	CDC37	Inverse variance weighted	140	0.389327	0.0250346	1.55e-54	0.34026	0.438395	1.47599	1.40531	1.55022
CDC37	Vb59vd	outcome	CDC37	Simple mode	140	0.487276	0.0817614	1.98e-08	0.327023	0.647528	1.62788	1.38683	1.91081
CDC37	Vb59vd	outcome	CDC37	Weighted mode	140	0.473386	0.0770914	8.12e-09	0.322287	0.624485	1.60542	1.38028	1.86728
CDC42SE1	Vb59vd	outcome	CDC42SE1	MR Egger	1364	0.047268	0.00809458	6.54e-09	0.0314026	0.0631334	1.0484	1.0319	1.06517
CDC42SE1	Vb59vd	outcome	CDC42SE1	Weighted median	1364	-0.0193547	0.00770155	0.0119679	-0.0344497	-0.00425965	0.980831	0.966137	0.995749
CDC42SE1	Vb59vd	outcome	CDC42SE1	Inverse variance weighted	1364	-0.0887731	0.00542368	3.25e-60	-0.0994035	-0.0781427	0.915053	0.905377	0.924832
CDC42SE1	Vb59vd	outcome	CDC42SE1	Simple mode	1364	-0.0105985	0.0231213	0.646747	-0.0559162	0.0347192	0.989457	0.945618	1.03533
CDC42SE1	Vb59vd	outcome	CDC42SE1	Weighted mode	1364	-0.0105985	0.0133319	0.426768	-0.0367291	0.0155321	0.989457	0.963937	1.01565
CDIPT	Vb59vd	outcome	CDIPT	MR Egger	85	-0.776794	0.142517	5.05e-07	-1.05613	-0.497462	0.459878	0.3478	0.608072
CDIPT	Vb59vd	outcome	CDIPT	Weighted median	85	0.288884	0.0646217	7.81e-06	0.162225	0.415542	1.33494	1.17613	1.51519
CDIPT	Vb59vd	outcome	CDIPT	Inverse variance weighted	85	0.395309	0.046265	1.29e-17	0.30463	0.485988	1.48484	1.35612	1.62578
CDIPT	Vb59vd	outcome	CDIPT	Simple mode	85	0.0740939	0.147628	0.617055	-0.215258	0.363446	1.07691	0.806334	1.43828
CDIPT	Vb59vd	outcome	CDIPT	Weighted mode	85	0.104984	0.114871	0.363372	-0.120164	0.330131	1.11069	0.886775	1.39115
CDK4	Vb59vd	outcome	CDK4	MR Egger	3	-0.0480439	1.66149	0.981597	-3.30457	3.20849	0.953092	0.0367149	24.7416
CDK4	Vb59vd	outcome	CDK4	Weighted median	3	0.02981	0.219979	0.892206	-0.401349	0.460969	1.03026	0.669416	1.58561
CDK4	Vb59vd	outcome	CDK4	Inverse variance weighted	3	-0.00349615	0.191806	0.985457	-0.379436	0.372443	0.99651	0.684247	1.45128
CDK4	Vb59vd	outcome	CDK4	Simple mode	3	0.0358363	0.251504	0.899753	-0.457112	0.528784	1.03649	0.63311	1.69687
CDK4	Vb59vd	outcome	CDK4	Weighted mode	3	0.0385676	0.270603	0.899728	-0.491814	0.56895	1.03932	0.611516	1.76641
CDK6	Vb59vd	outcome	CDK6	Inverse variance weighted	2	1.31605	0.370752	0.000385704	0.589375	2.04272	3.72866	1.80286	7.71157
CDK9	Vb59vd	outcome	CDK9	MR Egger	111	0.229334	0.046552	3.01e-06	0.138092	0.320576	1.25776	1.14808	1.37792
CDK9	Vb59vd	outcome	CDK9	Weighted median	111	0.160046	0.0292021	4.24e-08	0.10281	0.217282	1.17356	1.10828	1.24269
CDK9	Vb59vd	outcome	CDK9	Inverse variance weighted	111	0.15753	0.0224963	2.52e-12	0.113437	0.201622	1.17062	1.12012	1.22339
CDK9	Vb59vd	outcome	CDK9	Simple mode	111	0.160857	0.0663733	0.0170017	0.0307657	0.290949	1.17452	1.03124	1.3377
CDK9	Vb59vd	outcome	CDK9	Weighted mode	111	0.160857	0.0567672	0.00547635	0.0495938	0.272121	1.17452	1.05084	1.31275
CDKN1B	Vb59vd	outcome	CDKN1B	MR Egger	99	0.0766212	0.122785	0.534076	-0.164038	0.31728	1.07963	0.84871	1.37339
CDKN1B	Vb59vd	outcome	CDKN1B	Weighted median	99	0.356362	0.0636137	2.12e-08	0.231679	0.481045	1.42812	1.26071	1.61776
CDKN1B	Vb59vd	outcome	CDKN1B	Inverse variance weighted	99	0.360209	0.0434068	1.05e-16	0.275132	0.445286	1.43363	1.3167	1.56094
CDKN1B	Vb59vd	outcome	CDKN1B	Simple mode	99	0.618	0.150573	8.4e-05	0.322877	0.913123	1.85521	1.3811	2.49209
CDKN1B	Vb59vd	outcome	CDKN1B	Weighted mode	99	0.170951	0.101429	0.0950882	-0.0278498	0.369751	1.18643	0.972534	1.44737
CDKN1C	Vb59vd	outcome	CDKN1C	MR Egger	31	-0.453613	0.165632	0.010436	-0.778252	-0.128973	0.635329	0.459208	0.878998
CDKN1C	Vb59vd	outcome	CDKN1C	Weighted median	31	-0.226398	0.0826453	0.00615521	-0.388383	-0.0644134	0.797401	0.678153	0.937617
CDKN1C	Vb59vd	outcome	CDKN1C	Inverse variance weighted	31	-0.103708	0.0583143	0.0753333	-0.218004	0.0105881	0.901489	0.804122	1.01064
CDKN1C	Vb59vd	outcome	CDKN1C	Simple mode	31	-0.240662	0.157187	0.136233	-0.548748	0.0674237	0.786107	0.577673	1.06975
CDKN1C	Vb59vd	outcome	CDKN1C	Weighted mode	31	-0.24812	0.112932	0.0358761	-0.469466	-0.0267745	0.780266	0.625336	0.973581
CDKN2B	Vb59vd	outcome	CDKN2B	MR Egger	260	-0.0163428	0.022757	0.473317	-0.0609464	0.0282608	0.98379	0.940874	1.02866
CDKN2B	Vb59vd	outcome	CDKN2B	Weighted median	260	0.0255855	0.0161216	0.112505	-0.00601284	0.0571838	1.02592	0.994005	1.05885
CDKN2B	Vb59vd	outcome	CDKN2B	Inverse variance weighted	260	0.0552823	0.0157895	0.000463142	0.024335	0.0862297	1.05684	1.02463	1.09006
CDKN2B	Vb59vd	outcome	CDKN2B	Simple mode	260	0.118139	0.0281776	3.79e-05	0.0629112	0.173367	1.1254	1.06493	1.1893
CDKN2B	Vb59vd	outcome	CDKN2B	Weighted mode	260	0.0354769	0.0149773	0.0185848	0.00612132	0.0648324	1.03611	1.00614	1.06698
CDKN2D	Vb59vd	outcome	CDKN2D	MR Egger	269	-0.0444108	0.0310266	0.153492	-0.105223	0.0164014	0.956561	0.900124	1.01654
CDKN2D	Vb59vd	outcome	CDKN2D	Weighted median	269	0.0435292	0.0256024	0.0890939	-0.00665158	0.0937099	1.04449	0.99337	1.09824
CDKN2D	Vb59vd	outcome	CDKN2D	Inverse variance weighted	269	0.118845	0.0160962	1.54e-13	0.0872964	0.150394	1.1262	1.09122	1.16229
CDKN2D	Vb59vd	outcome	CDKN2D	Simple mode	269	0.0155718	0.0586976	0.790992	-0.0994756	0.130619	1.01569	0.905312	1.13953
CDKN2D	Vb59vd	outcome	CDKN2D	Weighted mode	269	0.0197177	0.0350453	0.574155	-0.0489711	0.0884065	1.01991	0.952209	1.09243
CDS2	Vb59vd	outcome	CDS2	MR Egger	384	0.112655	0.0069163	1.13e-45	0.0990987	0.126211	1.11925	1.10418	1.13452
CDS2	Vb59vd	outcome	CDS2	Weighted median	384	0.0618215	0.00474414	8.14e-39	0.052523	0.07112	1.06377	1.05393	1.07371
CDS2	Vb59vd	outcome	CDS2	Inverse variance weighted	384	0.041701	0.00363083	1.57e-30	0.0345845	0.0488174	1.04258	1.03519	1.05003
CDS2	Vb59vd	outcome	CDS2	Simple mode	384	0.0429309	0.00743982	1.63e-08	0.0283489	0.057513	1.04387	1.02875	1.0592
CDS2	Vb59vd	outcome	CDS2	Weighted mode	384	0.0572736	0.00549567	1.48e-22	0.0465021	0.0680451	1.05895	1.0476	1.07041
CDV3	Vb59vd	outcome	CDV3	MR Egger	437	0.0163972	0.0228927	0.474215	-0.0284726	0.0612669	1.01653	0.971929	1.06318
CDV3	Vb59vd	outcome	CDV3	Weighted median	437	0.00204239	0.017791	0.908604	-0.032828	0.0369128	1.00204	0.967705	1.0376
CDV3	Vb59vd	outcome	CDV3	Inverse variance weighted	437	-0.0567184	0.012089	2.71e-06	-0.0804128	-0.0330241	0.94486	0.922735	0.967515
CDV3	Vb59vd	outcome	CDV3	Simple mode	437	-0.301508	0.040279	3.98e-13	-0.380454	-0.222561	0.739702	0.683551	0.800466
CDV3	Vb59vd	outcome	CDV3	Weighted mode	437	0.0111625	0.0280997	0.691379	-0.0439128	0.0662379	1.01123	0.957037	1.06848
CENPB	Vb59vd	outcome	CENPB	MR Egger	144	0.232165	0.0576355	9.12e-05	0.119199	0.34513	1.26133	1.12659	1.41217
CENPB	Vb59vd	outcome	CENPB	Weighted median	144	0.0842343	0.0350226	0.0161662	0.01559	0.152879	1.08788	1.01571	1.16518
CENPB	Vb59vd	outcome	CENPB	Inverse variance weighted	144	0.0309626	0.0251172	0.21768	-0.0182672	0.0801924	1.03145	0.981899	1.0835
CENPB	Vb59vd	outcome	CENPB	Simple mode	144	0.192224	0.0931855	0.0409393	0.00958094	0.374868	1.21194	1.00963	1.4548
CENPB	Vb59vd	outcome	CENPB	Weighted mode	144	0.200409	0.08857	0.0251596	0.0268119	0.374006	1.2219	1.02717	1.45355
CEP63	Vb59vd	outcome	CEP63	MR Egger	1234	-0.101942	0.00368635	2.41e-131	-0.109167	-0.094717	0.903082	0.89658	0.90963
CEP63	Vb59vd	outcome	CEP63	Weighted median	1234	-0.10097	0.00317672	1.07e-221	-0.107196	-0.0947432	0.903961	0.89835	0.909606
CEP63	Vb59vd	outcome	CEP63	Inverse variance weighted	1234	-0.101844	0.00252798	0	-0.106798	-0.0968888	0.903171	0.898707	0.907657
CEP63	Vb59vd	outcome	CEP63	Simple mode	1234	-0.102509	0.00580631	2.29e-62	-0.11389	-0.0911289	0.90257	0.892356	0.9129
CEP63	Vb59vd	outcome	CEP63	Weighted mode	1234	-0.102509	0.00492675	1.2e-82	-0.112166	-0.0928528	0.90257	0.893896	0.911328
CETP	Vb59vd	outcome	CETP	MR Egger	114	0.206263	0.0952665	0.0325009	0.0195403	0.392985	1.22908	1.01973	1.4814
CETP	Vb59vd	outcome	CETP	Weighted median	114	0.156731	0.0429498	0.0002631	0.072549	0.240912	1.16968	1.07525	1.27241
CETP	Vb59vd	outcome	CETP	Inverse variance weighted	114	0.101771	0.0312913	0.00114442	0.0404403	0.163102	1.10713	1.04127	1.17716
CETP	Vb59vd	outcome	CETP	Simple mode	114	0.219238	0.0915009	0.0182163	0.0398964	0.39858	1.24513	1.0407	1.48971
CETP	Vb59vd	outcome	CETP	Weighted mode	114	0.201413	0.0814144	0.0148504	0.0418411	0.360985	1.22313	1.04273	1.43474
CFL1	Vb59vd	outcome	CFL1	MR Egger	390	-0.161271	0.0256097	8.21e-10	-0.211466	-0.111076	0.851062	0.809397	0.894871
CFL1	Vb59vd	outcome	CFL1	Weighted median	390	-0.229069	0.0143949	5.14e-57	-0.257283	-0.200855	0.795274	0.773149	0.818031
CFL1	Vb59vd	outcome	CFL1	Inverse variance weighted	390	-0.24484	0.0103651	2.31e-123	-0.265155	-0.224524	0.78283	0.767087	0.798896
CFL1	Vb59vd	outcome	CFL1	Simple mode	390	-0.348441	0.0397725	6.05e-17	-0.426395	-0.270486	0.705788	0.652859	0.763008
CFL1	Vb59vd	outcome	CFL1	Weighted mode	390	-0.218526	0.024139	6.8e-18	-0.265838	-0.171213	0.803703	0.766563	0.842642
CHD4	Vb59vd	outcome	CHD4	MR Egger	161	0.189182	0.0749158	0.0125405	0.0423467	0.336016	1.20826	1.04326	1.39936
CHD4	Vb59vd	outcome	CHD4	Weighted median	161	0.0538821	0.0392724	0.170061	-0.0230918	0.130856	1.05536	0.977173	1.1398
CHD4	Vb59vd	outcome	CHD4	Inverse variance weighted	161	-0.0207411	0.0268549	0.439913	-0.0733767	0.0318945	0.979473	0.929251	1.03241
CHD4	Vb59vd	outcome	CHD4	Simple mode	161	0.0391046	0.0866125	0.652248	-0.130656	0.208865	1.03988	0.87752	1.23228
CHD4	Vb59vd	outcome	CHD4	Weighted mode	161	0.0727225	0.0689218	0.292949	-0.0623642	0.207809	1.07543	0.939541	1.23098
CHD7	Vb59vd	outcome	CHD7	MR Egger	290	-0.246689	0.0337344	2.6e-12	-0.312808	-0.180569	0.781384	0.73139	0.834795
CHD7	Vb59vd	outcome	CHD7	Weighted median	290	-0.0851025	0.0159616	9.73e-08	-0.116387	-0.0538178	0.918418	0.890131	0.947605
CHD7	Vb59vd	outcome	CHD7	Inverse variance weighted	290	-0.0397537	0.0115593	0.00058366	-0.0624099	-0.0170974	0.961026	0.939498	0.983048
CHD7	Vb59vd	outcome	CHD7	Simple mode	290	-0.111693	0.0393444	0.00484843	-0.188808	-0.0345784	0.894318	0.827945	0.966013
CHD7	Vb59vd	outcome	CHD7	Weighted mode	290	-0.107725	0.0364325	0.00336451	-0.179133	-0.0363176	0.897874	0.835995	0.964334
CHN1	Vb59vd	outcome	CHN1	MR Egger	957	-0.0582092	0.00803793	9.11e-13	-0.0739635	-0.0424548	0.943453	0.928706	0.958434
CHN1	Vb59vd	outcome	CHN1	Weighted median	957	-0.0377999	0.00622434	1.26e-09	-0.0499996	-0.0256002	0.962906	0.95123	0.974725
CHN1	Vb59vd	outcome	CHN1	Inverse variance weighted	957	-0.0238949	0.00474544	4.77e-07	-0.033196	-0.0145939	0.976388	0.967349	0.985512
CHN1	Vb59vd	outcome	CHN1	Simple mode	957	-0.0258104	0.00919741	0.00511376	-0.0438373	-0.00778344	0.97452	0.95711	0.992247
CHN1	Vb59vd	outcome	CHN1	Weighted mode	957	-0.0365426	0.00681238	1.02e-07	-0.0498948	-0.0231903	0.964117	0.951329	0.977077
CHRNA10	Vb59vd	outcome	CHRNA10	MR Egger	133	-0.743459	0.104917	7.64e-11	-0.949096	-0.537821	0.475467	0.387091	0.584019
CHRNA10	Vb59vd	outcome	CHRNA10	Weighted median	133	-0.171799	0.0558258	0.00208812	-0.281217	-0.06238	0.842149	0.754864	0.939526
CHRNA10	Vb59vd	outcome	CHRNA10	Inverse variance weighted	133	-0.0847042	0.0407322	0.037568	-0.164539	-0.004869	0.918784	0.848284	0.995143
CHRNA10	Vb59vd	outcome	CHRNA10	Simple mode	133	0.340897	0.17588	0.0547293	-0.00382814	0.685623	1.40621	0.996179	1.98501
CHRNA10	Vb59vd	outcome	CHRNA10	Weighted mode	133	-0.297843	0.162957	0.0698469	-0.617239	0.0215527	0.742418	0.539432	1.02179
CIAO1	Vb59vd	outcome	CIAO1	MR Egger	37	-0.288255	0.0328206	2.26e-10	-0.352584	-0.223927	0.74957	0.70287	0.799373
CIAO1	Vb59vd	outcome	CIAO1	Weighted median	37	-0.197687	0.0338066	4.99e-09	-0.263948	-0.131427	0.820626	0.768013	0.876844
CIAO1	Vb59vd	outcome	CIAO1	Inverse variance weighted	37	-0.209429	0.0345933	1.41e-09	-0.277232	-0.141626	0.811047	0.757879	0.867946
CIAO1	Vb59vd	outcome	CIAO1	Simple mode	37	-0.318558	0.0568514	2.36e-06	-0.429987	-0.207129	0.727197	0.650518	0.812915
CIAO1	Vb59vd	outcome	CIAO1	Weighted mode	37	-0.22388	0.0281227	1.88e-09	-0.279001	-0.16876	0.799411	0.756539	0.844712
CIB1	Vb59vd	outcome	CIB1	MR Egger	1394	0.0359027	0.0051447	4.6e-12	0.0258191	0.0459864	1.03656	1.02616	1.04706
CIB1	Vb59vd	outcome	CIB1	Weighted median	1394	0.025987	0.00382438	1.08e-11	0.0184912	0.0334828	1.02633	1.01866	1.03405
CIB1	Vb59vd	outcome	CIB1	Inverse variance weighted	1394	0.030594	0.00281322	1.52e-27	0.0250801	0.036108	1.03107	1.0254	1.03677
CIB1	Vb59vd	outcome	CIB1	Simple mode	1394	0.0232302	0.0090317	0.0102121	0.00552802	0.0409323	1.0235	1.00554	1.04178
CIB1	Vb59vd	outcome	CIB1	Weighted mode	1394	0.0273402	0.00701197	0.000101157	0.0135967	0.0410836	1.02772	1.01369	1.04194
CIRBP	Vb59vd	outcome	CIRBP	MR Egger	17	-0.956846	1.06442	0.382892	-3.04312	1.12943	0.384102	0.047686	3.09388
CIRBP	Vb59vd	outcome	CIRBP	Weighted median	17	-0.023262	0.108142	0.829685	-0.235221	0.188697	0.977006	0.790396	1.20767
CIRBP	Vb59vd	outcome	CIRBP	Inverse variance weighted	17	-0.0811621	0.0840713	0.334346	-0.245942	0.0836176	0.922044	0.781968	1.08721
CIRBP	Vb59vd	outcome	CIRBP	Simple mode	17	-0.025277	0.159294	0.875905	-0.337493	0.286939	0.97504	0.713557	1.33234
CIRBP	Vb59vd	outcome	CIRBP	Weighted mode	17	-0.0278854	0.167677	0.870001	-0.356531	0.300761	0.9725	0.700101	1.35089
CKAP2	Vb59vd	outcome	CKAP2	MR Egger	1995	0.0693879	0.00661932	4.6e-25	0.056414	0.0823618	1.07185	1.05804	1.08585
CKAP2	Vb59vd	outcome	CKAP2	Weighted median	1995	0.0601521	0.00430629	2.43e-44	0.0517117	0.0685924	1.062	1.05307	1.071
CKAP2	Vb59vd	outcome	CKAP2	Inverse variance weighted	1995	0.0587692	0.00302795	6.49e-84	0.0528344	0.064704	1.06053	1.05426	1.06684
CKAP2	Vb59vd	outcome	CKAP2	Simple mode	1995	0.0681845	0.00832187	4.49e-16	0.0518737	0.0844954	1.07056	1.05324	1.08817
CKAP2	Vb59vd	outcome	CKAP2	Weighted mode	1995	0.0614985	0.00639946	2.09e-21	0.0489555	0.0740414	1.06343	1.05017	1.07685
CKAP4	Vb59vd	outcome	CKAP4	MR Egger	383	-0.178126	0.0103647	2.03e-49	-0.198441	-0.157811	0.836837	0.820008	0.854011
CKAP4	Vb59vd	outcome	CKAP4	Weighted median	383	-0.105399	0.0154558	9.14e-12	-0.135692	-0.0751059	0.899965	0.873111	0.927645
CKAP4	Vb59vd	outcome	CKAP4	Inverse variance weighted	383	-0.14915	0.00869343	5.61e-66	-0.166189	-0.132111	0.86144	0.846886	0.876244
CKAP4	Vb59vd	outcome	CKAP4	Simple mode	383	-0.294003	0.063125	4.43e-06	-0.417728	-0.170278	0.745275	0.658542	0.843431
CKAP4	Vb59vd	outcome	CKAP4	Weighted mode	383	-0.0451099	0.0246872	0.0684411	-0.0934969	0.00327705	0.955892	0.910741	1.00328
CLCC1	Vb59vd	outcome	CLCC1	MR Egger	100	0.41799	0.116742	0.000535702	0.189175	0.646805	1.51891	1.20825	1.90943
CLCC1	Vb59vd	outcome	CLCC1	Weighted median	100	0.000289132	0.0563076	0.995903	-0.110074	0.110652	1.00029	0.895768	1.11701
CLCC1	Vb59vd	outcome	CLCC1	Inverse variance weighted	100	-0.0233719	0.0419896	0.577792	-0.105671	0.0589276	0.976899	0.89972	1.0607
CLCC1	Vb59vd	outcome	CLCC1	Simple mode	100	-0.254363	0.135543	0.0635148	-0.520028	0.0113011	0.77541	0.594504	1.01137
CLCC1	Vb59vd	outcome	CLCC1	Weighted mode	100	0.201569	0.130915	0.126825	-0.055024	0.458162	1.22332	0.946462	1.58116
CLCN3	Vb59vd	outcome	CLCN3	MR Egger	114	0.145725	0.200517	0.468896	-0.247287	0.538738	1.15688	0.780916	1.71384
CLCN3	Vb59vd	outcome	CLCN3	Weighted median	114	-0.0144642	0.0596788	0.808495	-0.131435	0.102506	0.98564	0.876837	1.10794
CLCN3	Vb59vd	outcome	CLCN3	Inverse variance weighted	114	-0.0237503	0.0480476	0.621088	-0.117924	0.070423	0.976529	0.888764	1.07296
CLCN3	Vb59vd	outcome	CLCN3	Simple mode	114	0.0188461	0.158138	0.905348	-0.291103	0.328796	1.01902	0.747438	1.38929
CLCN3	Vb59vd	outcome	CLCN3	Weighted mode	114	0.0188461	0.16052	0.906746	-0.295772	0.333465	1.01902	0.743957	1.3958
CLDND2	Vb59vd	outcome	CLDND2	MR Egger	57	-0.39481	0.0902391	5.46e-05	-0.571678	-0.217941	0.673808	0.564577	0.804173
CLDND2	Vb59vd	outcome	CLDND2	Weighted median	57	-0.124416	0.0544922	0.022419	-0.231221	-0.0176115	0.883012	0.793564	0.982543
CLDND2	Vb59vd	outcome	CLDND2	Inverse variance weighted	57	-0.0602763	0.0429184	0.160188	-0.144396	0.0238437	0.941504	0.865545	1.02413
CLDND2	Vb59vd	outcome	CLDND2	Simple mode	57	0.586611	0.0730845	6.99e-11	0.443365	0.729857	1.79789	1.55794	2.07478
CLDND2	Vb59vd	outcome	CLDND2	Weighted mode	57	-0.170017	0.0554521	0.00333636	-0.278704	-0.0613313	0.84365	0.756764	0.940512
CLEC1A	Vb59vd	outcome	CLEC1A	MR Egger	336	0.0343056	0.0235449	0.146048	-0.0118424	0.0804535	1.0349	0.988227	1.08378
CLEC1A	Vb59vd	outcome	CLEC1A	Weighted median	336	-0.0243088	0.0181395	0.180211	-0.0598622	0.0112445	0.975984	0.941894	1.01131
CLEC1A	Vb59vd	outcome	CLEC1A	Inverse variance weighted	336	-0.0583513	0.0123403	2.26e-06	-0.0825384	-0.0341643	0.943318	0.920776	0.966413
CLEC1A	Vb59vd	outcome	CLEC1A	Simple mode	336	-0.0250414	0.0342508	0.465218	-0.0921731	0.0420902	0.97527	0.911947	1.04299
CLEC1A	Vb59vd	outcome	CLEC1A	Weighted mode	336	-0.038506	0.0275015	0.162397	-0.092409	0.015397	0.962226	0.911732	1.01552
CLEC4D	Vb59vd	outcome	CLEC4D	MR Egger	458	-0.0322032	0.0116979	0.00614276	-0.0551311	-0.00927527	0.96831	0.946361	0.990768
CLEC4D	Vb59vd	outcome	CLEC4D	Weighted median	458	-0.0991716	0.00816137	5.64e-34	-0.115168	-0.0831753	0.905587	0.891217	0.92019
CLEC4D	Vb59vd	outcome	CLEC4D	Inverse variance weighted	458	-0.0853145	0.00556324	4.44e-53	-0.0962184	-0.0744105	0.918223	0.908266	0.928291
CLEC4D	Vb59vd	outcome	CLEC4D	Simple mode	458	-0.102523	0.0180951	2.59e-08	-0.13799	-0.0670567	0.902557	0.871108	0.935142
CLEC4D	Vb59vd	outcome	CLEC4D	Weighted mode	458	-0.102523	0.0149708	2.42e-11	-0.131866	-0.0731805	0.902557	0.876459	0.929433
CLIC3	Vb59vd	outcome	CLIC3	MR Egger	432	0.345287	0.0305594	4.24e-26	0.28539	0.405183	1.41239	1.33028	1.49958
CLIC3	Vb59vd	outcome	CLIC3	Weighted median	432	0.0204021	0.0163998	0.213484	-0.0117416	0.0525457	1.02061	0.988327	1.05395
CLIC3	Vb59vd	outcome	CLIC3	Inverse variance weighted	432	-0.0260949	0.0107622	0.0153216	-0.0471888	-0.00500104	0.974243	0.953907	0.995011
CLIC3	Vb59vd	outcome	CLIC3	Simple mode	432	-0.25611	0.0681699	0.000195653	-0.389723	-0.122497	0.774057	0.677244	0.884708
CLIC3	Vb59vd	outcome	CLIC3	Weighted mode	432	0.0403177	0.0420633	0.338348	-0.0421265	0.122762	1.04114	0.958749	1.13062
CLIC4	Vb59vd	outcome	CLIC4	MR Egger	392	0.0286422	0.0238762	0.231018	-0.0181552	0.0754396	1.02906	0.982009	1.07836
CLIC4	Vb59vd	outcome	CLIC4	Weighted median	392	-0.0620464	0.0145215	1.93e-05	-0.0905086	-0.0335842	0.939839	0.913466	0.966974
CLIC4	Vb59vd	outcome	CLIC4	Inverse variance weighted	392	-0.00892554	0.0106463	0.401823	-0.0297923	0.0119412	0.991114	0.970647	1.01201
CLIC4	Vb59vd	outcome	CLIC4	Simple mode	392	0.145253	0.0330664	1.44e-05	0.0804429	0.210063	1.15633	1.08377	1.23376
CLIC4	Vb59vd	outcome	CLIC4	Weighted mode	392	-0.0664941	0.0230088	0.00406783	-0.111591	-0.0213969	0.935668	0.89441	0.97883
CLIP2	Vb59vd	outcome	CLIP2	MR Egger	180	0.0692158	0.0634644	0.276913	-0.0551744	0.193606	1.07167	0.94632	1.21362
CLIP2	Vb59vd	outcome	CLIP2	Weighted median	180	-0.136734	0.0378918	0.000307918	-0.211002	-0.0624663	0.872202	0.809772	0.939445
CLIP2	Vb59vd	outcome	CLIP2	Inverse variance weighted	180	-0.238775	0.0260282	4.57e-20	-0.28979	-0.18776	0.787592	0.74842	0.828814
CLIP2	Vb59vd	outcome	CLIP2	Simple mode	180	-0.415159	0.0959231	2.5e-05	-0.603168	-0.22715	0.660235	0.547076	0.796801
CLIP2	Vb59vd	outcome	CLIP2	Weighted mode	180	-0.123746	0.0658543	0.0618569	-0.252821	0.00532795	0.883604	0.776607	1.00534
CLK4	Vb59vd	outcome	CLK4	MR Egger	763	0.106398	0.0116092	4.53e-19	0.0836436	0.129152	1.11226	1.08724	1.13786
CLK4	Vb59vd	outcome	CLK4	Weighted median	763	0.118993	0.00878689	8.82e-42	0.101771	0.136215	1.12636	1.10713	1.14593
CLK4	Vb59vd	outcome	CLK4	Inverse variance weighted	763	0.159871	0.00634766	5.74e-140	0.147429	0.172312	1.17336	1.15885	1.18805
CLK4	Vb59vd	outcome	CLK4	Simple mode	763	0.151927	0.0170548	3.77e-18	0.1185	0.185354	1.16408	1.12581	1.20364
CLK4	Vb59vd	outcome	CLK4	Weighted mode	763	0.119894	0.0101575	1.2e-29	0.0999848	0.139802	1.12738	1.10515	1.15005
CLN6	Vb59vd	outcome	CLN6	MR Egger	1266	0.0238775	0.00526257	6.24e-06	0.0135629	0.0341922	1.02416	1.01366	1.03478
CLN6	Vb59vd	outcome	CLN6	Weighted median	1266	0.031471	0.00487228	1.05e-10	0.0219214	0.0410207	1.03197	1.02216	1.04187
CLN6	Vb59vd	outcome	CLN6	Inverse variance weighted	1266	0.0427345	0.00357354	5.85e-33	0.0357304	0.0497386	1.04366	1.03638	1.051
CLN6	Vb59vd	outcome	CLN6	Simple mode	1266	0.029712	0.00829652	0.000354905	0.0134508	0.0459732	1.03016	1.01354	1.04705
CLN6	Vb59vd	outcome	CLN6	Weighted mode	1266	0.029712	0.00509953	7.18e-09	0.0197169	0.0397071	1.03016	1.01991	1.04051
CLTB	Vb59vd	outcome	CLTB	MR Egger	724	-0.0101316	0.0106927	0.343689	-0.0310894	0.0108261	0.98992	0.969389	1.01088
CLTB	Vb59vd	outcome	CLTB	Weighted median	724	-0.087713	0.00775495	1.16e-29	-0.102913	-0.0725133	0.916024	0.902206	0.930053
CLTB	Vb59vd	outcome	CLTB	Inverse variance weighted	724	-0.0963605	0.00577184	1.43e-62	-0.107673	-0.0850477	0.908137	0.897921	0.918468
CLTB	Vb59vd	outcome	CLTB	Simple mode	724	-0.0393147	0.0127074	0.00205202	-0.0642212	-0.0144081	0.961448	0.937798	0.985695
CLTB	Vb59vd	outcome	CLTB	Weighted mode	724	-0.0860245	0.0089306	9.62e-21	-0.103529	-0.0685205	0.917572	0.90165	0.933774
CLUAP1	Vb59vd	outcome	CLUAP1	MR Egger	353	-0.0581021	0.0311919	0.0633354	-0.119238	0.00303403	0.943554	0.887596	1.00304
CLUAP1	Vb59vd	outcome	CLUAP1	Weighted median	353	-0.103462	0.02088	7.23e-07	-0.144387	-0.0625371	0.90171	0.865553	0.939378
CLUAP1	Vb59vd	outcome	CLUAP1	Inverse variance weighted	353	-0.0531129	0.0146683	0.000293532	-0.0818627	-0.0243631	0.948273	0.921398	0.975931
CLUAP1	Vb59vd	outcome	CLUAP1	Simple mode	353	-0.102222	0.0606445	0.0927601	-0.221085	0.0166412	0.902829	0.801648	1.01678
CLUAP1	Vb59vd	outcome	CLUAP1	Weighted mode	353	-0.102222	0.0587179	0.082575	-0.217309	0.0128652	0.902829	0.804681	1.01295
CNDP2	Vb59vd	outcome	CNDP2	MR Egger	343	0.0364567	0.0135533	0.00749952	0.0098922	0.0630212	1.03713	1.00994	1.06505
CNDP2	Vb59vd	outcome	CNDP2	Weighted median	343	0.0111308	0.0115011	0.33314	-0.0114113	0.033673	1.01119	0.988654	1.03425
CNDP2	Vb59vd	outcome	CNDP2	Inverse variance weighted	343	0.0232667	0.00767014	0.00241807	0.00823321	0.0383002	1.02354	1.00827	1.03904
CNDP2	Vb59vd	outcome	CNDP2	Simple mode	343	0.0118065	0.0166613	0.479045	-0.0208497	0.0444627	1.01188	0.979366	1.04547
CNDP2	Vb59vd	outcome	CNDP2	Weighted mode	343	0.00712423	0.0117218	0.54374	-0.0158505	0.030099	1.00715	0.984274	1.03056
CNFN	Vb59vd	outcome	CNFN	MR Egger	299	0.717521	0.0757984	9.39e-19	0.568956	0.866086	2.04935	1.76642	2.37759
CNFN	Vb59vd	outcome	CNFN	Weighted median	299	0.338169	0.0369061	5.05e-20	0.265833	0.410505	1.40238	1.30452	1.50758
CNFN	Vb59vd	outcome	CNFN	Inverse variance weighted	299	0.218397	0.0273731	1.48e-15	0.164746	0.272048	1.24408	1.17909	1.31265
CNFN	Vb59vd	outcome	CNFN	Simple mode	299	0.355906	0.0995459	0.00040799	0.160796	0.551015	1.42747	1.17444	1.73501
CNFN	Vb59vd	outcome	CNFN	Weighted mode	299	0.362901	0.0860363	3.27e-05	0.19427	0.531533	1.43749	1.21442	1.70154
CNIH2	Vb59vd	outcome	CNIH2	MR Egger	139	-0.41767	0.293004	0.156294	-0.991958	0.156618	0.658579	0.37085	1.16955
CNIH2	Vb59vd	outcome	CNIH2	Weighted median	139	-0.955163	0.0397705	1.85e-127	-1.03311	-0.877213	0.384749	0.355897	0.415941
CNIH2	Vb59vd	outcome	CNIH2	Inverse variance weighted	139	-0.952101	0.0308242	1.73e-209	-1.01252	-0.891686	0.385929	0.363304	0.409964
CNIH2	Vb59vd	outcome	CNIH2	Simple mode	139	-0.953013	0.10958	9.02e-15	-1.16779	-0.738236	0.385578	0.311054	0.477956
CNIH2	Vb59vd	outcome	CNIH2	Weighted mode	139	-0.953013	0.0993193	5.11e-17	-1.14768	-0.758347	0.385578	0.317373	0.46844
CNN3	Vb59vd	outcome	CNN3	MR Egger	330	0.44977	0.0533218	1.07e-15	0.345259	0.55428	1.56795	1.41236	1.74069
CNN3	Vb59vd	outcome	CNN3	Weighted median	330	0.10463	0.032625	0.00134108	0.0406846	0.168575	1.1103	1.04152	1.18362
CNN3	Vb59vd	outcome	CNN3	Inverse variance weighted	330	-0.0733079	0.0283772	0.00978497	-0.128927	-0.0176886	0.929315	0.879038	0.982467
CNN3	Vb59vd	outcome	CNN3	Simple mode	330	0.133976	0.073146	0.0679103	-0.00938963	0.277343	1.14337	0.990654	1.31962
CNN3	Vb59vd	outcome	CNN3	Weighted mode	330	0.133976	0.0608345	0.0283366	0.0147409	0.253212	1.14337	1.01485	1.28816
CNOT2	Vb59vd	outcome	CNOT2	MR Egger	126	-0.48973	0.146807	0.00112226	-0.777472	-0.201988	0.612792	0.459566	0.817105
CNOT2	Vb59vd	outcome	CNOT2	Weighted median	126	0.19473	0.0409796	2.02e-06	0.11441	0.27505	1.21498	1.12121	1.3166
CNOT2	Vb59vd	outcome	CNOT2	Inverse variance weighted	126	-0.0789836	0.0333497	0.0178679	-0.144349	-0.0136182	0.924055	0.865586	0.986474
CNOT2	Vb59vd	outcome	CNOT2	Simple mode	126	0.220166	0.101615	0.0321568	0.0210009	0.419331	1.24628	1.02122	1.52094
CNOT2	Vb59vd	outcome	CNOT2	Weighted mode	126	0.210674	0.0857555	0.015395	0.0425934	0.378755	1.23451	1.04351	1.46046
CNOT3	Vb59vd	outcome	CNOT3	MR Egger	71	-0.413717	0.128982	0.00203067	-0.666521	-0.160913	0.661188	0.513492	0.851366
CNOT3	Vb59vd	outcome	CNOT3	Weighted median	71	-0.048695	0.0525708	0.354303	-0.151734	0.0543438	0.952472	0.859217	1.05585
CNOT3	Vb59vd	outcome	CNOT3	Inverse variance weighted	71	0.027132	0.0382144	0.477707	-0.0477681	0.102032	1.0275	0.953355	1.10742
CNOT3	Vb59vd	outcome	CNOT3	Simple mode	71	-0.0584556	0.110436	0.598262	-0.274911	0.158	0.94322	0.75964	1.17117
CNOT3	Vb59vd	outcome	CNOT3	Weighted mode	71	-0.0584556	0.0982345	0.553721	-0.250995	0.134084	0.94322	0.778026	1.14349
COL9A2	Vb59vd	outcome	COL9A2	MR Egger	210	-0.124203	0.048544	0.0112214	-0.219349	-0.0290568	0.8832	0.803041	0.971361
COL9A2	Vb59vd	outcome	COL9A2	Weighted median	210	-0.134768	0.0267928	4.9e-07	-0.187282	-0.0822543	0.873919	0.82921	0.921038
COL9A2	Vb59vd	outcome	COL9A2	Inverse variance weighted	210	-0.139594	0.0210001	2.99e-11	-0.180754	-0.0984338	0.869711	0.834641	0.906256
COL9A2	Vb59vd	outcome	COL9A2	Simple mode	210	-0.133578	0.0620076	0.0323666	-0.255113	-0.0120435	0.874959	0.774829	0.988029
COL9A2	Vb59vd	outcome	COL9A2	Weighted mode	210	-0.133578	0.0585447	0.0235173	-0.248326	-0.0188309	0.874959	0.780106	0.981345
COLQ	Vb59vd	outcome	COLQ	MR Egger	827	0.0354448	0.0264636	0.180816	-0.0164238	0.0873135	1.03608	0.98371	1.09124
COLQ	Vb59vd	outcome	COLQ	Weighted median	827	-0.0240263	0.0149135	0.10717	-0.0532567	0.00520417	0.97626	0.948137	1.00522
COLQ	Vb59vd	outcome	COLQ	Inverse variance weighted	827	-0.0730586	0.0120574	1.37e-09	-0.0966911	-0.049426	0.929546	0.907836	0.951776
COLQ	Vb59vd	outcome	COLQ	Simple mode	827	0.0791794	0.0828701	0.339622	-0.0832459	0.241605	1.0824	0.920125	1.27329
COLQ	Vb59vd	outcome	COLQ	Weighted mode	827	0.065783	0.0231484	0.00459651	0.0204122	0.111154	1.06799	1.02062	1.11757
COMT	Vb59vd	outcome	COMT	MR Egger	326	-0.0869589	0.0256976	0.00080227	-0.137326	-0.0365916	0.916715	0.871686	0.96407
COMT	Vb59vd	outcome	COMT	Weighted median	326	-0.00503138	0.0209442	0.810154	-0.0460821	0.0360193	0.994981	0.954964	1.03668
COMT	Vb59vd	outcome	COMT	Inverse variance weighted	326	-0.0179711	0.0133598	0.178573	-0.0441564	0.00821413	0.982189	0.956804	1.00825
COMT	Vb59vd	outcome	COMT	Simple mode	326	0.0346636	0.0472186	0.463411	-0.0578847	0.127212	1.03527	0.943759	1.13566
COMT	Vb59vd	outcome	COMT	Weighted mode	326	0.00672353	0.0277229	0.808525	-0.0476133	0.0610604	1.00675	0.953502	1.06296
COPA	Vb59vd	outcome	COPA	MR Egger	259	-0.015369	0.0347536	0.658697	-0.083486	0.0527481	0.984749	0.919904	1.05416
COPA	Vb59vd	outcome	COPA	Weighted median	259	-0.00182591	0.0175158	0.916976	-0.036157	0.0325052	0.998176	0.964489	1.03304
COPA	Vb59vd	outcome	COPA	Inverse variance weighted	259	0.0441573	0.0128588	0.000594736	0.018954	0.0693607	1.04515	1.01913	1.07182
COPA	Vb59vd	outcome	COPA	Simple mode	259	-0.00671156	0.0370423	0.856363	-0.0793145	0.0658913	0.993311	0.923749	1.06811
COPA	Vb59vd	outcome	COPA	Weighted mode	259	-0.00671156	0.0301098	0.823787	-0.0657267	0.0523036	0.993311	0.936387	1.0537
COPE	Vb59vd	outcome	COPE	MR Egger	64	-0.345232	0.125625	0.00783961	-0.591457	-0.0990074	0.708056	0.55352	0.905736
COPE	Vb59vd	outcome	COPE	Weighted median	64	0.0515425	0.036093	0.153278	-0.0191997	0.122285	1.05289	0.980983	1.13008
COPE	Vb59vd	outcome	COPE	Inverse variance weighted	64	0.0229796	0.0276001	0.405075	-0.0311166	0.0770758	1.02325	0.969363	1.08012
COPE	Vb59vd	outcome	COPE	Simple mode	64	-0.107763	0.0826032	0.196779	-0.269665	0.0541391	0.89784	0.763635	1.05563
COPE	Vb59vd	outcome	COPE	Weighted mode	64	0.0667841	0.0752384	0.378114	-0.0806831	0.214251	1.06906	0.922486	1.23893
COPS6	Vb59vd	outcome	COPS6	MR Egger	527	-0.00212178	0.0122661	0.862735	-0.0261634	0.0219199	0.99788	0.974176	1.02216
COPS6	Vb59vd	outcome	COPS6	Weighted median	527	-0.00746412	0.0136677	0.584989	-0.0342529	0.0193246	0.992564	0.966327	1.01951
COPS6	Vb59vd	outcome	COPS6	Inverse variance weighted	527	-0.00706969	0.00937982	0.451022	-0.0254541	0.0113148	0.992955	0.974867	1.01138
COPS6	Vb59vd	outcome	COPS6	Simple mode	527	0.00461913	0.0258185	0.858079	-0.0459852	0.0552235	1.00463	0.955056	1.05678
COPS6	Vb59vd	outcome	COPS6	Weighted mode	527	-0.00388937	0.0140818	0.782505	-0.0314898	0.023711	0.996118	0.969001	1.02399
COPS7A	Vb59vd	outcome	COPS7A	MR Egger	185	-0.166218	0.0439617	0.000211327	-0.252383	-0.0800534	0.846861	0.776947	0.923067
COPS7A	Vb59vd	outcome	COPS7A	Weighted median	185	-0.144038	0.0311988	3.9e-06	-0.205188	-0.0828881	0.865855	0.814495	0.920454
COPS7A	Vb59vd	outcome	COPS7A	Inverse variance weighted	185	-0.0506361	0.0224848	0.0243213	-0.0947064	-0.00656591	0.950625	0.90964	0.993456
COPS7A	Vb59vd	outcome	COPS7A	Simple mode	185	-0.171303	0.077657	0.0286302	-0.32351	-0.019095	0.842566	0.723604	0.981086
COPS7A	Vb59vd	outcome	COPS7A	Weighted mode	185	-0.16113	0.0659473	0.0154968	-0.290387	-0.0318733	0.851181	0.747974	0.968629
COPS8	Vb59vd	outcome	COPS8	MR Egger	68	0.0083764	0.35023	0.980991	-0.678075	0.694828	1.00841	0.507593	2.00336
COPS8	Vb59vd	outcome	COPS8	Weighted median	68	0.605075	0.0730687	1.22e-16	0.461861	0.74829	1.83139	1.58702	2.11338
COPS8	Vb59vd	outcome	COPS8	Inverse variance weighted	68	0.666661	0.0551624	1.26e-33	0.558542	0.774779	1.94772	1.74812	2.17011
COPS8	Vb59vd	outcome	COPS8	Simple mode	68	0.515996	0.161504	0.00213324	0.199448	0.832544	1.67531	1.22073	2.29916
COPS8	Vb59vd	outcome	COPS8	Weighted mode	68	0.520577	0.159762	0.00176094	0.207444	0.83371	1.683	1.23053	2.30184
CORO1C	Vb59vd	outcome	CORO1C	MR Egger	675	-0.148451	0.0105579	1.47e-39	-0.169145	-0.127758	0.862042	0.844387	0.880067
CORO1C	Vb59vd	outcome	CORO1C	Weighted median	675	-0.163711	0.0100589	1.48e-59	-0.183426	-0.143995	0.848988	0.832413	0.865892
CORO1C	Vb59vd	outcome	CORO1C	Inverse variance weighted	675	-0.158813	0.00683777	2.5e-119	-0.172215	-0.145411	0.853156	0.841798	0.864667
CORO1C	Vb59vd	outcome	CORO1C	Simple mode	675	-0.0937138	0.0182047	3.46e-07	-0.129395	-0.0580326	0.910543	0.878627	0.943619
CORO1C	Vb59vd	outcome	CORO1C	Weighted mode	675	-0.149775	0.010383	2.63e-41	-0.170126	-0.129425	0.860902	0.843559	0.878601
CORO7	Vb59vd	outcome	CORO7	MR Egger	288	-0.466658	0.0311433	7.31e-38	-0.527699	-0.405617	0.627095	0.589961	0.666566
CORO7	Vb59vd	outcome	CORO7	Weighted median	288	-0.475356	0.0250678	3.46e-80	-0.524489	-0.426223	0.621664	0.591858	0.65297
CORO7	Vb59vd	outcome	CORO7	Inverse variance weighted	288	-0.509852	0.0183732	1.75e-169	-0.545864	-0.473841	0.600584	0.579341	0.622606
CORO7	Vb59vd	outcome	CORO7	Simple mode	288	-0.47972	0.0737167	3.39e-10	-0.624205	-0.335235	0.618957	0.535687	0.71517
CORO7	Vb59vd	outcome	CORO7	Weighted mode	288	-0.475655	0.0608988	1.08e-13	-0.595017	-0.356294	0.621478	0.551553	0.700267
COTL1	Vb59vd	outcome	COTL1	MR Egger	67	-0.00767923	0.108426	0.943755	-0.220194	0.204836	0.99235	0.802363	1.22732
COTL1	Vb59vd	outcome	COTL1	Weighted median	67	-0.201589	0.051547	9.2e-05	-0.302621	-0.100557	0.817431	0.738879	0.904334
COTL1	Vb59vd	outcome	COTL1	Inverse variance weighted	67	-0.0120421	0.0445597	0.78697	-0.0993792	0.0752949	0.98803	0.905399	1.0782
COTL1	Vb59vd	outcome	COTL1	Simple mode	67	-0.252178	0.0827092	0.00330261	-0.414288	-0.0900681	0.777106	0.660811	0.913869
COTL1	Vb59vd	outcome	COTL1	Weighted mode	67	-0.241099	0.0698956	0.000983602	-0.378094	-0.104104	0.785764	0.685166	0.901132
COX10	Vb59vd	outcome	COX10	MR Egger	211	0.0849696	0.0789368	0.282978	-0.0697465	0.239686	1.08868	0.93263	1.27085
COX10	Vb59vd	outcome	COX10	Weighted median	211	0.131664	0.0358659	0.000241595	0.0613668	0.201961	1.14072	1.06329	1.2238
COX10	Vb59vd	outcome	COX10	Inverse variance weighted	211	0.121724	0.0267349	5.29e-06	0.0693231	0.174124	1.12944	1.07178	1.1902
COX10	Vb59vd	outcome	COX10	Simple mode	211	0.0329183	0.104182	0.75234	-0.171279	0.237115	1.03347	0.842587	1.26759
COX10	Vb59vd	outcome	COX10	Weighted mode	211	0.0329183	0.0887514	0.711082	-0.141034	0.206871	1.03347	0.868459	1.22982
CPA3	Vb59vd	outcome	CPA3	MR Egger	227	0.300617	0.0598195	1.02e-06	0.183371	0.417863	1.35069	1.20126	1.51871
CPA3	Vb59vd	outcome	CPA3	Weighted median	227	-0.0394516	0.0267409	0.140124	-0.0918637	0.0129605	0.961317	0.91223	1.01304
CPA3	Vb59vd	outcome	CPA3	Inverse variance weighted	227	0.0772373	0.020171	0.0001286	0.0377021	0.116772	1.0803	1.03842	1.12386
CPA3	Vb59vd	outcome	CPA3	Simple mode	227	-0.045857	0.0748515	0.540731	-0.192566	0.100852	0.955179	0.82484	1.10611
CPA3	Vb59vd	outcome	CPA3	Weighted mode	227	-0.045857	0.0641863	0.475695	-0.171662	0.0799482	0.955179	0.842264	1.08323
CPNE5	Vb59vd	outcome	CPNE5	MR Egger	249	-0.211071	0.109236	0.0544737	-0.425174	0.00303262	0.809717	0.653656	1.00304
CPNE5	Vb59vd	outcome	CPNE5	Weighted median	249	-0.568819	0.0318793	3.28e-71	-0.631303	-0.506336	0.566194	0.531898	0.6027
CPNE5	Vb59vd	outcome	CPNE5	Inverse variance weighted	249	-0.592739	0.0397823	3.32e-50	-0.670713	-0.514766	0.552811	0.511344	0.59764
CPNE5	Vb59vd	outcome	CPNE5	Simple mode	249	-0.692327	0.0792921	3.79e-16	-0.84774	-0.536915	0.50041	0.428382	0.584549
CPNE5	Vb59vd	outcome	CPNE5	Weighted mode	249	-0.601937	0.0485851	9.24e-28	-0.697163	-0.50671	0.54775	0.497996	0.602474
CPSF4	Vb59vd	outcome	CPSF4	MR Egger	336	0.0605769	0.0381988	0.113723	-0.0142927	0.135447	1.06245	0.985809	1.14505
CPSF4	Vb59vd	outcome	CPSF4	Weighted median	336	0.101513	0.0213326	1.95e-06	0.0597011	0.143325	1.10684	1.06152	1.1541
CPSF4	Vb59vd	outcome	CPSF4	Inverse variance weighted	336	0.158168	0.0159469	3.46e-23	0.126912	0.189423	1.17136	1.13532	1.20855
CPSF4	Vb59vd	outcome	CPSF4	Simple mode	336	0.0872234	0.0474156	0.0667193	-0.0057113	0.180158	1.09114	0.994305	1.19741
CPSF4	Vb59vd	outcome	CPSF4	Weighted mode	336	0.0872234	0.0398451	0.0292822	0.0091269	0.16532	1.09114	1.00917	1.17977
CRAT	Vb59vd	outcome	CRAT	MR Egger	730	0.0127662	0.00657918	0.0527177	-0.000128995	0.0256614	1.01285	0.999871	1.02599
CRAT	Vb59vd	outcome	CRAT	Weighted median	730	0.0425587	0.00565341	5.15e-14	0.0314781	0.0536394	1.04348	1.03198	1.0551
CRAT	Vb59vd	outcome	CRAT	Inverse variance weighted	730	0.047398	0.00444022	1.34e-26	0.0386952	0.0561009	1.04854	1.03945	1.0577
CRAT	Vb59vd	outcome	CRAT	Simple mode	730	0.0316074	0.009068	0.000520434	0.0138341	0.0493806	1.03211	1.01393	1.05062
CRAT	Vb59vd	outcome	CRAT	Weighted mode	730	0.0420892	0.00651046	1.86e-10	0.0293287	0.0548497	1.04299	1.02976	1.05638
CRBN	Vb59vd	outcome	CRBN	MR Egger	163	-0.271441	0.0412325	6.19e-10	-0.352257	-0.190626	0.76228	0.703099	0.826442
CRBN	Vb59vd	outcome	CRBN	Weighted median	163	-0.255991	0.0202084	8.95e-37	-0.295599	-0.216382	0.774149	0.744086	0.805427
CRBN	Vb59vd	outcome	CRBN	Inverse variance weighted	163	-0.28251	0.0154632	1.44e-74	-0.312818	-0.252203	0.753889	0.731383	0.777087
CRBN	Vb59vd	outcome	CRBN	Simple mode	163	-0.24897	0.0388833	1.58e-09	-0.325181	-0.172759	0.779603	0.722397	0.841341
CRBN	Vb59vd	outcome	CRBN	Weighted mode	163	-0.24897	0.036661	2.01e-10	-0.320826	-0.177114	0.779603	0.72555	0.837684
CREB5	Vb59vd	outcome	CREB5	MR Egger	424	0.0828647	0.0172904	2.29e-06	0.0489754	0.116754	1.08639	1.05019	1.12384
CREB5	Vb59vd	outcome	CREB5	Weighted median	424	-0.00446892	0.0163915	0.785133	-0.0365963	0.0276585	0.995541	0.964065	1.02804
CREB5	Vb59vd	outcome	CREB5	Inverse variance weighted	424	0.0031652	0.0102154	0.756679	-0.0168571	0.0231875	1.00317	0.983284	1.02346
CREB5	Vb59vd	outcome	CREB5	Simple mode	424	0.0103463	0.0302578	0.732567	-0.0489589	0.0696515	1.0104	0.95222	1.07213
CREB5	Vb59vd	outcome	CREB5	Weighted mode	424	-0.00630777	0.0210646	0.764744	-0.0475943	0.0349787	0.993712	0.953521	1.0356
CRLF3	Vb59vd	outcome	CRLF3	MR Egger	1214	0.0252831	0.00727355	0.000526881	0.011027	0.0395393	1.02561	1.01109	1.04033
CRLF3	Vb59vd	outcome	CRLF3	Weighted median	1214	-0.00650819	0.00638015	0.307695	-0.0190133	0.00599689	0.993513	0.981166	1.00601
CRLF3	Vb59vd	outcome	CRLF3	Inverse variance weighted	1214	0.0106617	0.00520873	0.0406684	0.000452613	0.0208708	1.01072	1.00045	1.02109
CRLF3	Vb59vd	outcome	CRLF3	Simple mode	1214	0.00890549	0.0110523	0.420539	-0.012757	0.0305679	1.00895	0.987324	1.03104
CRLF3	Vb59vd	outcome	CRLF3	Weighted mode	1214	0.00890549	0.00991907	0.369463	-0.0105359	0.0283469	1.00895	0.989519	1.02875
CRTAP	Vb59vd	outcome	CRTAP	MR Egger	227	0.0901891	0.0966746	0.351864	-0.099293	0.279671	1.09438	0.905477	1.32269
CRTAP	Vb59vd	outcome	CRTAP	Weighted median	227	-0.108075	0.0386994	0.00522739	-0.183926	-0.0322241	0.89756	0.831998	0.96829
CRTAP	Vb59vd	outcome	CRTAP	Inverse variance weighted	227	0.0650832	0.0328444	0.0475286	0.00070809	0.129458	1.06725	1.00071	1.13821
CRTAP	Vb59vd	outcome	CRTAP	Simple mode	227	-0.238825	0.0966169	0.0141786	-0.428195	-0.0494564	0.787552	0.651685	0.951747
CRTAP	Vb59vd	outcome	CRTAP	Weighted mode	227	-0.224261	0.083252	0.00759518	-0.387435	-0.0610867	0.799107	0.678796	0.940742
CRTC2	Vb59vd	outcome	CRTC2	MR Egger	137	0.248854	0.942028	0.792053	-1.59752	2.09523	1.28255	0.202398	8.12729
CRTC2	Vb59vd	outcome	CRTC2	Weighted median	137	0.537265	0.0543136	4.51e-23	0.43081	0.643719	1.71132	1.5385	1.90355
CRTC2	Vb59vd	outcome	CRTC2	Inverse variance weighted	137	0.526283	0.0434704	9.73e-34	0.441081	0.611485	1.69263	1.55439	1.84317
CRTC2	Vb59vd	outcome	CRTC2	Simple mode	137	0.546754	0.146754	0.000284637	0.259117	0.834391	1.72764	1.29579	2.30341
CRTC2	Vb59vd	outcome	CRTC2	Weighted mode	137	0.54769	0.148016	0.000311851	0.257578	0.837802	1.72925	1.29379	2.31128
CRYZ	Vb59vd	outcome	CRYZ	MR Egger	1483	-0.0471253	0.00476726	2.33e-22	-0.0564692	-0.0377815	0.953968	0.945096	0.962923
CRYZ	Vb59vd	outcome	CRYZ	Weighted median	1483	-0.00914993	0.0048579	0.0596305	-0.0186714	0.000371553	0.990892	0.981502	1.00037
CRYZ	Vb59vd	outcome	CRYZ	Inverse variance weighted	1483	0.0082328	0.00328468	0.012196	0.00179482	0.0146708	1.00827	1.0018	1.01478
CRYZ	Vb59vd	outcome	CRYZ	Simple mode	1483	-0.0208485	0.00938685	0.0264992	-0.0392468	-0.00245031	0.979367	0.961513	0.997553
CRYZ	Vb59vd	outcome	CRYZ	Weighted mode	1483	-0.0157897	0.0050707	0.00188156	-0.0257283	-0.00585117	0.984334	0.9746	0.994166
CSE1L	Vb59vd	outcome	CSE1L	MR Egger	935	0.0678926	0.0148607	5.57e-06	0.0387657	0.0970195	1.07025	1.03953	1.10188
CSE1L	Vb59vd	outcome	CSE1L	Weighted median	935	0.0607624	0.00771459	3.37e-15	0.0456418	0.075883	1.06265	1.0467	1.07884
CSE1L	Vb59vd	outcome	CSE1L	Inverse variance weighted	935	0.0613742	0.0059045	2.63e-25	0.0498014	0.0729471	1.0633	1.05106	1.07567
CSE1L	Vb59vd	outcome	CSE1L	Simple mode	935	0.0678737	0.0179364	0.000164072	0.0327184	0.103029	1.07023	1.03326	1.10852
CSE1L	Vb59vd	outcome	CSE1L	Weighted mode	935	0.0678737	0.0153377	1.08e-05	0.0378118	0.0979355	1.07023	1.03854	1.10289
CSF1R	Vb59vd	outcome	CSF1R	MR Egger	317	0.0330595	0.0245018	0.178219	-0.0149639	0.0810829	1.03361	0.985147	1.08446
CSF1R	Vb59vd	outcome	CSF1R	Weighted median	317	0.0255203	0.0162852	0.117094	-0.00639865	0.0574392	1.02585	0.993622	1.05912
CSF1R	Vb59vd	outcome	CSF1R	Inverse variance weighted	317	0.0830182	0.011645	1.01e-12	0.0601939	0.105842	1.08656	1.06204	1.11165
CSF1R	Vb59vd	outcome	CSF1R	Simple mode	317	0.0167516	0.0403363	0.678205	-0.0623075	0.0958107	1.01689	0.939594	1.10055
CSF1R	Vb59vd	outcome	CSF1R	Weighted mode	317	0.0206972	0.0344084	0.547928	-0.0467433	0.0881377	1.02091	0.954332	1.09214
CSF3R	Vb59vd	outcome	CSF3R	MR Egger	66	0.179405	0.0528707	0.0011893	0.0757786	0.283032	1.19651	1.07872	1.32715
CSF3R	Vb59vd	outcome	CSF3R	Weighted median	66	0.0676587	0.0496133	0.172655	-0.0295832	0.164901	1.07	0.97085	1.17928
CSF3R	Vb59vd	outcome	CSF3R	Inverse variance weighted	66	0.0790736	0.036237	0.0291002	0.00804917	0.150098	1.08228	1.00808	1.16195
CSF3R	Vb59vd	outcome	CSF3R	Simple mode	66	0.0624867	0.091087	0.495146	-0.116044	0.241017	1.06448	0.890436	1.27254
CSF3R	Vb59vd	outcome	CSF3R	Weighted mode	66	0.0733676	0.0769301	0.343773	-0.0774154	0.224151	1.07613	0.925505	1.25126
CSNK1E	Vb59vd	outcome	CSNK1E	MR Egger	605	-0.132425	0.0319031	3.79e-05	-0.194955	-0.0698947	0.875969	0.822872	0.932492
CSNK1E	Vb59vd	outcome	CSNK1E	Weighted median	605	-0.117897	0.020805	1.46e-08	-0.158675	-0.0771193	0.888787	0.853274	0.925779
CSNK1E	Vb59vd	outcome	CSNK1E	Inverse variance weighted	605	-0.112922	0.0139501	5.74e-16	-0.140264	-0.0855796	0.893221	0.869129	0.91798
CSNK1E	Vb59vd	outcome	CSNK1E	Simple mode	605	-0.232972	0.062213	0.000197851	-0.354909	-0.111035	0.792176	0.701237	0.894908
CSNK1E	Vb59vd	outcome	CSNK1E	Weighted mode	605	-0.0897439	0.0521811	0.0859709	-0.192019	0.012531	0.914165	0.825291	1.01261
CTDP1	Vb59vd	outcome	CTDP1	MR Egger	524	-0.232814	0.0508695	5.91e-06	-0.332519	-0.13311	0.792301	0.717115	0.875369
CTDP1	Vb59vd	outcome	CTDP1	Weighted median	524	0.176523	0.0183376	6.19e-22	0.140581	0.212465	1.19306	1.15094	1.23672
CTDP1	Vb59vd	outcome	CTDP1	Inverse variance weighted	524	0.144914	0.0142038	1.93e-24	0.117074	0.172753	1.15594	1.1242	1.18857
CTDP1	Vb59vd	outcome	CTDP1	Simple mode	524	0.397153	0.0552516	2.28e-12	0.28886	0.505447	1.48758	1.33491	1.65773
CTDP1	Vb59vd	outcome	CTDP1	Weighted mode	524	0.208006	0.0376175	5.08e-08	0.134275	0.281736	1.23122	1.14371	1.32543
CTH	Vb59vd	outcome	CTH	MR Egger	703	-0.0430576	0.0207684	0.0385157	-0.0837635	-0.00235158	0.957856	0.919649	0.997651
CTH	Vb59vd	outcome	CTH	Weighted median	703	-0.0543715	0.0118996	4.9e-06	-0.0776946	-0.0310484	0.94708	0.925247	0.969429
CTH	Vb59vd	outcome	CTH	Inverse variance weighted	703	-0.0508061	0.00772329	4.76e-11	-0.0659438	-0.0356685	0.950463	0.936184	0.96496
CTH	Vb59vd	outcome	CTH	Simple mode	703	-0.0743215	0.0314845	0.0185189	-0.136031	-0.012612	0.928373	0.872816	0.987467
CTH	Vb59vd	outcome	CTH	Weighted mode	703	-0.0904399	0.0206363	1.35e-05	-0.130887	-0.0499928	0.913529	0.877317	0.951236
CTLA4	Vb59vd	outcome	CTLA4	MR Egger	248	0.115592	0.0850718	0.175467	-0.0511486	0.282333	1.12254	0.950137	1.32622
CTLA4	Vb59vd	outcome	CTLA4	Weighted median	248	0.183841	0.0344315	9.33e-08	0.116355	0.251327	1.20182	1.12339	1.28573
CTLA4	Vb59vd	outcome	CTLA4	Inverse variance weighted	248	0.207614	0.0261405	1.99e-15	0.156379	0.258849	1.23074	1.16927	1.29544
CTLA4	Vb59vd	outcome	CTLA4	Simple mode	248	0.254219	0.0920013	0.00615436	0.0738967	0.434542	1.28945	1.0767	1.54426
CTLA4	Vb59vd	outcome	CTLA4	Weighted mode	248	-0.0623524	0.0567054	0.272584	-0.173495	0.0487902	0.939552	0.840721	1.05
CTSD	Vb59vd	outcome	CTSD	MR Egger	174	0.132303	0.0445749	0.00342374	0.0449365	0.21967	1.14145	1.04596	1.24567
CTSD	Vb59vd	outcome	CTSD	Weighted median	174	0.224386	0.0435	2.49e-07	0.139126	0.309646	1.25155	1.14927	1.36294
CTSD	Vb59vd	outcome	CTSD	Inverse variance weighted	174	0.30051	0.0247113	5.02e-34	0.252076	0.348944	1.35055	1.28669	1.41757
CTSD	Vb59vd	outcome	CTSD	Simple mode	174	0.16925	0.14302	0.238274	-0.11107	0.44957	1.18442	0.894876	1.56764
CTSD	Vb59vd	outcome	CTSD	Weighted mode	174	0.0757013	0.0725346	0.2981	-0.0664666	0.217869	1.07864	0.935694	1.24342
CTSK	Vb59vd	outcome	CTSK	MR Egger	2171	0.0511485	0.00498901	4.07e-24	0.04137	0.0609269	1.05248	1.04224	1.06282
CTSK	Vb59vd	outcome	CTSK	Weighted median	2171	0.13507	0.00443896	2.33e-203	0.126369	0.14377	1.14462	1.1347	1.15462
CTSK	Vb59vd	outcome	CTSK	Inverse variance weighted	2171	0.106795	0.00289075	9.16e-299	0.101129	0.112461	1.11271	1.10642	1.11903
CTSK	Vb59vd	outcome	CTSK	Simple mode	2171	0.140149	0.00973408	5.89e-45	0.12107	0.159227	1.15044	1.1287	1.1726
CTSK	Vb59vd	outcome	CTSK	Weighted mode	2171	0.130428	0.00727067	3.29e-67	0.116178	0.144679	1.13932	1.1232	1.15567
CTSO	Vb59vd	outcome	CTSO	MR Egger	627	-0.0522862	0.0189671	0.00600951	-0.0894616	-0.0151108	0.949057	0.914423	0.985003
CTSO	Vb59vd	outcome	CTSO	Weighted median	627	-0.131763	0.0160921	2.66e-16	-0.163303	-0.100222	0.876549	0.849333	0.904636
CTSO	Vb59vd	outcome	CTSO	Inverse variance weighted	627	-0.0895615	0.0109056	2.17e-16	-0.110937	-0.0681864	0.914332	0.894996	0.934086
CTSO	Vb59vd	outcome	CTSO	Simple mode	627	-0.156148	0.0397929	9.67e-05	-0.234142	-0.0781537	0.855433	0.79125	0.924822
CTSO	Vb59vd	outcome	CTSO	Weighted mode	627	-0.144811	0.0272659	1.52e-07	-0.198252	-0.0913697	0.865186	0.820163	0.91268
CTSW	Vb59vd	outcome	CTSW	MR Egger	1717	-0.0799916	0.00846258	1.05e-20	-0.0965783	-0.063405	0.923124	0.907939	0.938563
CTSW	Vb59vd	outcome	CTSW	Weighted median	1717	-0.0490913	0.00680179	5.3e-13	-0.0624228	-0.0357598	0.952094	0.939486	0.964872
CTSW	Vb59vd	outcome	CTSW	Inverse variance weighted	1717	-0.0579451	0.00585441	4.26e-23	-0.0694198	-0.0464705	0.943702	0.932935	0.954593
CTSW	Vb59vd	outcome	CTSW	Simple mode	1717	-0.146235	0.0151741	1.92e-21	-0.175976	-0.116493	0.863955	0.838638	0.890036
CTSW	Vb59vd	outcome	CTSW	Weighted mode	1717	-0.0555019	0.00664283	1.33e-16	-0.0685219	-0.042482	0.94601	0.933773	0.958408
CUL1	Vb59vd	outcome	CUL1	MR Egger	201	-0.396695	0.132787	0.00316693	-0.656957	-0.136433	0.672539	0.518426	0.872465
CUL1	Vb59vd	outcome	CUL1	Weighted median	201	-0.401132	0.034008	4.13e-32	-0.467787	-0.334476	0.669562	0.626387	0.715713
CUL1	Vb59vd	outcome	CUL1	Inverse variance weighted	201	-0.370249	0.0242243	9.75e-53	-0.417729	-0.32277	0.690562	0.658541	0.724141
CUL1	Vb59vd	outcome	CUL1	Simple mode	201	-0.398331	0.0897027	1.48e-05	-0.574148	-0.222513	0.67144	0.563184	0.800504
CUL1	Vb59vd	outcome	CUL1	Weighted mode	201	-0.402111	0.0851743	4.41e-06	-0.569052	-0.235169	0.668907	0.566062	0.790437
CUTC	Vb59vd	outcome	CUTC	Inverse variance weighted	2	2.35198	0.537961	1.23e-05	1.29757	3.40638	10.5063	3.66041	30.1559
CWF19L1	Vb59vd	outcome	CWF19L1	MR Egger	1485	0.0244592	0.00687284	0.000384266	0.0109884	0.03793	1.02476	1.01105	1.03866
CWF19L1	Vb59vd	outcome	CWF19L1	Weighted median	1485	0.0323942	0.00534092	1.32e-09	0.0219261	0.0428624	1.03292	1.02217	1.04379
CWF19L1	Vb59vd	outcome	CWF19L1	Inverse variance weighted	1485	0.000117892	0.00384143	0.975517	-0.00741131	0.00764709	1.00012	0.992616	1.00768
CWF19L1	Vb59vd	outcome	CWF19L1	Simple mode	1485	0.0585226	0.0108451	7.91e-08	0.0372662	0.079779	1.06027	1.03797	1.08305
CWF19L1	Vb59vd	outcome	CWF19L1	Weighted mode	1485	0.0359188	0.00684165	1.74e-07	0.0225091	0.0493284	1.03657	1.02276	1.05057
CX3CR1	Vb59vd	outcome	CX3CR1	MR Egger	794	-0.159571	0.0289729	4.92e-08	-0.216358	-0.102784	0.85251	0.805447	0.902322
CX3CR1	Vb59vd	outcome	CX3CR1	Weighted median	794	-0.123699	0.0200393	6.71e-10	-0.162976	-0.0844223	0.883645	0.849611	0.919043
CX3CR1	Vb59vd	outcome	CX3CR1	Inverse variance weighted	794	-0.0403717	0.0135615	0.00291149	-0.0669522	-0.0137911	0.960432	0.93524	0.986304
CX3CR1	Vb59vd	outcome	CX3CR1	Simple mode	794	-0.129483	0.0572583	0.0240056	-0.241709	-0.0172567	0.878549	0.785284	0.982891
CX3CR1	Vb59vd	outcome	CX3CR1	Weighted mode	794	-0.158941	0.0392616	5.67e-05	-0.235893	-0.0819878	0.853047	0.789865	0.921283
CXCR4	Vb59vd	outcome	CXCR4	MR Egger	8	-0.506453	2.44767	0.842921	-5.30388	4.29097	0.602629	0.00497227	73.0375
CXCR4	Vb59vd	outcome	CXCR4	Weighted median	8	1.14357	0.244623	2.94e-06	0.66411	1.62303	3.13795	1.94276	5.06843
CXCR4	Vb59vd	outcome	CXCR4	Inverse variance weighted	8	1.18359	0.189458	4.18e-10	0.812253	1.55493	3.26608	2.25298	4.73474
CXCR4	Vb59vd	outcome	CXCR4	Simple mode	8	1.083	0.365652	0.0210502	0.366323	1.79968	2.95353	1.44242	6.04771
CXCR4	Vb59vd	outcome	CXCR4	Weighted mode	8	1.07778	0.348521	0.0175074	0.394674	1.76088	2.93814	1.4839	5.81754
CXCR6	Vb59vd	outcome	CXCR6	MR Egger	1195	0.141349	0.0117111	9.91e-32	0.118395	0.164303	1.15183	1.12569	1.17857
CXCR6	Vb59vd	outcome	CXCR6	Weighted median	1195	0.0403115	0.00722529	2.42e-08	0.0261499	0.0544731	1.04114	1.02649	1.05598
CXCR6	Vb59vd	outcome	CXCR6	Inverse variance weighted	1195	-0.0151442	0.00563345	0.00718255	-0.0261857	-0.00410262	0.98497	0.974154	0.995906
CXCR6	Vb59vd	outcome	CXCR6	Simple mode	1195	0.056603	0.0179949	0.00169901	0.0213329	0.0918731	1.05824	1.02156	1.09623
CXCR6	Vb59vd	outcome	CXCR6	Weighted mode	1195	0.0508205	0.0145166	0.000480866	0.022368	0.079273	1.05213	1.02262	1.0825
CXXC5	Vb59vd	outcome	CXXC5	MR Egger	78	0.902084	0.340039	0.00971207	0.235608	1.56856	2.46473	1.26568	4.79973
CXXC5	Vb59vd	outcome	CXXC5	Weighted median	78	-0.520521	0.0563353	2.47e-20	-0.630938	-0.410104	0.594211	0.532092	0.663581
CXXC5	Vb59vd	outcome	CXXC5	Inverse variance weighted	78	-0.515585	0.0406346	6.87e-37	-0.595228	-0.435941	0.597151	0.551437	0.646656
CXXC5	Vb59vd	outcome	CXXC5	Simple mode	78	-0.532259	0.117697	2.18e-05	-0.762945	-0.301574	0.587277	0.466291	0.739653
CXXC5	Vb59vd	outcome	CXXC5	Weighted mode	78	-0.536945	0.109644	5.25e-06	-0.751848	-0.322042	0.584531	0.471495	0.724668
CYB5R1	Vb59vd	outcome	CYB5R1	MR Egger	412	-0.0546605	0.0286626	0.0572148	-0.110839	0.00151814	0.946807	0.895083	1.00152
CYB5R1	Vb59vd	outcome	CYB5R1	Weighted median	412	-0.156151	0.019007	2.11e-16	-0.193405	-0.118897	0.85543	0.824148	0.887899
CYB5R1	Vb59vd	outcome	CYB5R1	Inverse variance weighted	412	-0.182389	0.0132576	4.6e-43	-0.208374	-0.156405	0.833277	0.811903	0.855213
CYB5R1	Vb59vd	outcome	CYB5R1	Simple mode	412	-0.21337	0.036797	1.33e-08	-0.285492	-0.141248	0.807857	0.751644	0.868274
CYB5R1	Vb59vd	outcome	CYB5R1	Weighted mode	412	-0.136756	0.0258527	2e-07	-0.187427	-0.0860843	0.872183	0.82909	0.917517
CYB5R2	Vb59vd	outcome	CYB5R2	MR Egger	523	-0.0815377	0.00962598	2.51e-16	-0.100405	-0.0626708	0.921698	0.904471	0.939253
CYB5R2	Vb59vd	outcome	CYB5R2	Weighted median	523	-0.0786571	0.00909595	5.26e-18	-0.0964852	-0.060829	0.924357	0.908023	0.940984
CYB5R2	Vb59vd	outcome	CYB5R2	Inverse variance weighted	523	-0.0833856	0.0065118	1.53e-37	-0.0961487	-0.0706225	0.919996	0.908329	0.931814
CYB5R2	Vb59vd	outcome	CYB5R2	Simple mode	523	-0.0796402	0.0149107	1.38e-07	-0.108865	-0.0504153	0.923449	0.896851	0.950834
CYB5R2	Vb59vd	outcome	CYB5R2	Weighted mode	523	-0.0747106	0.0105015	3.73e-12	-0.0952935	-0.0541278	0.928012	0.909106	0.947311
CYB5R4	Vb59vd	outcome	CYB5R4	MR Egger	50	-0.347245	0.269849	0.204331	-0.876149	0.181659	0.706632	0.416383	1.1992
CYB5R4	Vb59vd	outcome	CYB5R4	Weighted median	50	-0.254125	0.0850168	0.00279787	-0.420758	-0.0874921	0.775595	0.656549	0.916226
CYB5R4	Vb59vd	outcome	CYB5R4	Inverse variance weighted	50	-0.245355	0.0666481	0.000231999	-0.375986	-0.114725	0.782427	0.686612	0.891611
CYB5R4	Vb59vd	outcome	CYB5R4	Simple mode	50	-0.258161	0.17636	0.149627	-0.603828	0.087505	0.772471	0.546715	1.09145
CYB5R4	Vb59vd	outcome	CYB5R4	Weighted mode	50	-0.259035	0.170221	0.134498	-0.592669	0.0745984	0.771796	0.55285	1.07745
CYBA	Vb59vd	outcome	CYBA	MR Egger	196	-0.0196974	0.0393832	0.617538	-0.0968884	0.0574936	0.980495	0.907657	1.05918
CYBA	Vb59vd	outcome	CYBA	Weighted median	196	-0.00655631	0.0240588	0.785229	-0.0537116	0.040599	0.993465	0.947705	1.04143
CYBA	Vb59vd	outcome	CYBA	Inverse variance weighted	196	0.00767586	0.0157135	0.625203	-0.0231225	0.0384742	1.00771	0.977143	1.03922
CYBA	Vb59vd	outcome	CYBA	Simple mode	196	-0.0544825	0.0750871	0.46896	-0.201653	0.0926883	0.946975	0.817378	1.09712
CYBA	Vb59vd	outcome	CYBA	Weighted mode	196	0.117751	0.0441666	0.0083184	0.0311846	0.204318	1.12496	1.03168	1.22669
CYFIP2	Vb59vd	outcome	CYFIP2	MR Egger	715	0.158558	0.0443374	0.000372209	0.0716568	0.245459	1.17182	1.07429	1.27821
CYFIP2	Vb59vd	outcome	CYFIP2	Weighted median	715	0.012404	0.0185592	0.503911	-0.0239719	0.0487799	1.01248	0.976313	1.04999
CYFIP2	Vb59vd	outcome	CYFIP2	Inverse variance weighted	715	0.0573599	0.0126248	5.53e-06	0.0326153	0.0821044	1.05904	1.03315	1.08557
CYFIP2	Vb59vd	outcome	CYFIP2	Simple mode	715	0.358487	0.0793994	7.41e-06	0.202864	0.51411	1.43116	1.22491	1.67215
CYFIP2	Vb59vd	outcome	CYFIP2	Weighted mode	715	-0.0642031	0.060321	0.287526	-0.182432	0.054026	0.937814	0.833241	1.05551
CYP27A1	Vb59vd	outcome	CYP27A1	MR Egger	1077	-0.0725318	0.00369945	2.06e-73	-0.0797827	-0.0652808	0.930036	0.923317	0.936804
CYP27A1	Vb59vd	outcome	CYP27A1	Weighted median	1077	-0.0505382	0.00209591	1.83e-128	-0.0546462	-0.0464303	0.950718	0.94682	0.954631
CYP27A1	Vb59vd	outcome	CYP27A1	Inverse variance weighted	1077	-0.0464355	0.00165773	1.18e-172	-0.0496847	-0.0431864	0.954626	0.951529	0.957733
CYP27A1	Vb59vd	outcome	CYP27A1	Simple mode	1077	-0.0498806	0.00419641	1.06e-30	-0.0581055	-0.0416556	0.951343	0.94355	0.9592
CYP27A1	Vb59vd	outcome	CYP27A1	Weighted mode	1077	-0.0498806	0.00420848	1.51e-30	-0.0581292	-0.0416319	0.951343	0.943528	0.959223
CYP4F3	Vb59vd	outcome	CYP4F3	MR Egger	721	-0.0756991	0.0139693	8.19e-08	-0.103079	-0.0483193	0.927095	0.902056	0.95283
CYP4F3	Vb59vd	outcome	CYP4F3	Weighted median	721	-0.10989	0.0113755	4.45e-22	-0.132186	-0.0875943	0.895932	0.876178	0.916132
CYP4F3	Vb59vd	outcome	CYP4F3	Inverse variance weighted	721	-0.0578222	0.00744529	8.08e-15	-0.072415	-0.0432294	0.943818	0.930145	0.957692
CYP4F3	Vb59vd	outcome	CYP4F3	Simple mode	721	-0.118031	0.0277183	2.33e-05	-0.172359	-0.0637036	0.888668	0.841677	0.938283
CYP4F3	Vb59vd	outcome	CYP4F3	Weighted mode	721	-0.124326	0.0198739	6.79e-10	-0.163278	-0.0853727	0.883092	0.849355	0.91817
CYTL1	Vb59vd	outcome	CYTL1	MR Egger	204	0.0432576	0.0160634	0.00767775	0.0117733	0.0747419	1.04421	1.01184	1.07761
CYTL1	Vb59vd	outcome	CYTL1	Weighted median	204	0.0368267	0.0163229	0.0240622	0.00483378	0.0688195	1.03751	1.00485	1.07124
CYTL1	Vb59vd	outcome	CYTL1	Inverse variance weighted	204	0.0461941	0.011913	0.000105483	0.0228446	0.0695436	1.04728	1.02311	1.07202
CYTL1	Vb59vd	outcome	CYTL1	Simple mode	204	0.0363448	0.0235084	0.123653	-0.00973155	0.0824212	1.03701	0.990316	1.08591
CYTL1	Vb59vd	outcome	CYTL1	Weighted mode	204	0.0363448	0.0139813	0.0100209	0.00894141	0.0637482	1.03701	1.00898	1.06582
DAAM1	Vb59vd	outcome	DAAM1	MR Egger	1992	0.0347775	0.00930387	0.000190756	0.0165419	0.0530131	1.03539	1.01668	1.05444
DAAM1	Vb59vd	outcome	DAAM1	Weighted median	1992	0.034964	0.00907253	0.000116283	0.0171818	0.0527462	1.03558	1.01733	1.05416
DAAM1	Vb59vd	outcome	DAAM1	Inverse variance weighted	1992	0.0594405	0.00529748	3.23e-29	0.0490575	0.0698236	1.06124	1.05028	1.07232
DAAM1	Vb59vd	outcome	DAAM1	Simple mode	1992	0.199256	0.0500998	7.22e-05	0.10106	0.297452	1.22049	1.10634	1.34642
DAAM1	Vb59vd	outcome	DAAM1	Weighted mode	1992	0.0350293	0.01624	0.0311271	0.00319884	0.0668597	1.03565	1.0032	1.06915
DAP	Vb59vd	outcome	DAP	MR Egger	754	-0.0694306	0.0110892	6.42e-10	-0.0911654	-0.0476958	0.932925	0.912867	0.953424
DAP	Vb59vd	outcome	DAP	Weighted median	754	-0.0416864	0.00846185	8.38e-07	-0.0582716	-0.0251011	0.959171	0.943394	0.975211
DAP	Vb59vd	outcome	DAP	Inverse variance weighted	754	-0.0367435	0.00623767	3.85e-09	-0.0489693	-0.0245176	0.963923	0.95221	0.97578
DAP	Vb59vd	outcome	DAP	Simple mode	754	-0.0538745	0.0159676	0.000778784	-0.085171	-0.022578	0.947551	0.918355	0.977675
DAP	Vb59vd	outcome	DAP	Weighted mode	754	-0.0538745	0.0103844	2.74e-07	-0.0742279	-0.0335211	0.947551	0.92846	0.967035
DAPK1	Vb59vd	outcome	DAPK1	MR Egger	869	-0.0109873	0.00639753	0.0862576	-0.0235265	0.00155184	0.989073	0.976748	1.00155
DAPK1	Vb59vd	outcome	DAPK1	Weighted median	869	-0.00210929	0.00600137	0.725237	-0.013872	0.00965339	0.997893	0.986224	1.0097
DAPK1	Vb59vd	outcome	DAPK1	Inverse variance weighted	869	0.00728035	0.00400971	0.0694192	-0.000578675	0.0151394	1.00731	0.999421	1.01525
DAPK1	Vb59vd	outcome	DAPK1	Simple mode	869	-0.00532803	0.0105688	0.614299	-0.0260428	0.0153868	0.994686	0.974293	1.01551
DAPK1	Vb59vd	outcome	DAPK1	Weighted mode	869	-0.00532803	0.00667678	0.425093	-0.0184145	0.00775847	0.994686	0.981754	1.00779
DBR1	Vb59vd	outcome	DBR1	MR Egger	149	0.168098	0.156368	0.284129	-0.138383	0.474579	1.18305	0.870765	1.60734
DBR1	Vb59vd	outcome	DBR1	Weighted median	149	-0.12813	0.0432995	0.00308485	-0.212997	-0.0432629	0.879739	0.808159	0.95766
DBR1	Vb59vd	outcome	DBR1	Inverse variance weighted	149	-0.119122	0.0333152	0.00034942	-0.18442	-0.0538242	0.8877	0.831587	0.947599
DBR1	Vb59vd	outcome	DBR1	Simple mode	149	-0.124495	0.106359	0.243674	-0.332959	0.0839687	0.882943	0.7168	1.08759
DBR1	Vb59vd	outcome	DBR1	Weighted mode	149	-0.127082	0.106288	0.23375	-0.335405	0.0812422	0.880662	0.715048	1.08463
DCK	Vb59vd	outcome	DCK	MR Egger	461	-0.383785	0.0145468	5.01e-94	-0.412297	-0.355273	0.681278	0.662128	0.700982
DCK	Vb59vd	outcome	DCK	Weighted median	461	-0.302007	0.0113803	3.56e-155	-0.324313	-0.279702	0.739333	0.723024	0.756009
DCK	Vb59vd	outcome	DCK	Inverse variance weighted	461	-0.318847	0.00874533	4.93e-291	-0.335988	-0.301707	0.726986	0.714631	0.739555
DCK	Vb59vd	outcome	DCK	Simple mode	461	-0.303818	0.0321039	1.55e-19	-0.366741	-0.240894	0.737995	0.692989	0.785925
DCK	Vb59vd	outcome	DCK	Weighted mode	461	-0.299795	0.0268141	7.76e-26	-0.352351	-0.24724	0.74097	0.703034	0.780954
DCP2	Vb59vd	outcome	DCP2	MR Egger	1089	-0.124325	0.0149292	2.46e-16	-0.153586	-0.0950635	0.883093	0.857627	0.909315
DCP2	Vb59vd	outcome	DCP2	Weighted median	1089	0.0708764	0.0111037	1.73e-10	0.0491132	0.0926396	1.07345	1.05034	1.09707
DCP2	Vb59vd	outcome	DCP2	Inverse variance weighted	1089	0.1109	0.00776921	3.16e-46	0.0956724	0.126128	1.11728	1.1004	1.13443
DCP2	Vb59vd	outcome	DCP2	Simple mode	1089	0.0847833	0.0266081	0.00148167	0.0326315	0.136935	1.08848	1.03317	1.14675
DCP2	Vb59vd	outcome	DCP2	Weighted mode	1089	0.0457454	0.0188744	0.0155269	0.00875146	0.0827393	1.04681	1.00879	1.08626
DCTN2	Vb59vd	outcome	DCTN2	MR Egger	5	0.341698	0.223817	0.224274	-0.0969823	0.780379	1.40734	0.907572	2.1823
DCTN2	Vb59vd	outcome	DCTN2	Weighted median	5	-0.0145339	0.196466	0.941029	-0.399608	0.37054	0.985571	0.670583	1.44852
DCTN2	Vb59vd	outcome	DCTN2	Inverse variance weighted	5	-0.117153	0.249246	0.638333	-0.605676	0.371369	0.889449	0.545705	1.44972
DCTN2	Vb59vd	outcome	DCTN2	Simple mode	5	-0.949431	0.549325	0.158987	-2.02611	0.127246	0.386961	0.131848	1.1357
DCTN2	Vb59vd	outcome	DCTN2	Weighted mode	5	0.21261	0.193469	0.333496	-0.166589	0.59181	1.2369	0.846547	1.80726
DCTN4	Vb59vd	outcome	DCTN4	MR Egger	135	0.569775	0.208793	0.00721443	0.16054	0.979009	1.76787	1.17414	2.66182
DCTN4	Vb59vd	outcome	DCTN4	Weighted median	135	0.0642683	0.058949	0.27561	-0.0512718	0.179808	1.06638	0.95002	1.19699
DCTN4	Vb59vd	outcome	DCTN4	Inverse variance weighted	135	-0.0169713	0.0451937	0.707271	-0.105551	0.0716082	0.983172	0.899829	1.07423
DCTN4	Vb59vd	outcome	DCTN4	Simple mode	135	0.104286	0.158459	0.511585	-0.206294	0.414867	1.10992	0.813594	1.51417
DCTN4	Vb59vd	outcome	DCTN4	Weighted mode	135	0.104286	0.168274	0.53648	-0.225531	0.434104	1.10992	0.798092	1.54358
DDHD2	Vb59vd	outcome	DDHD2	MR Egger	220	0.134688	0.0344049	0.000120988	0.0672548	0.202122	1.14418	1.06957	1.224
DDHD2	Vb59vd	outcome	DDHD2	Weighted median	220	-0.0853505	0.0169888	5.06e-07	-0.118649	-0.0520524	0.91819	0.88812	0.949279
DDHD2	Vb59vd	outcome	DDHD2	Inverse variance weighted	220	-0.103699	0.0126251	2.14e-16	-0.128444	-0.0789539	0.901496	0.879462	0.924083
DDHD2	Vb59vd	outcome	DDHD2	Simple mode	220	-0.0679766	0.0387975	0.0811582	-0.14402	0.00806644	0.934282	0.865871	1.0081
DDHD2	Vb59vd	outcome	DDHD2	Weighted mode	220	-0.0718256	0.0340516	0.0360529	-0.138567	-0.0050845	0.930693	0.870605	0.994928
DDIT4	Vb59vd	outcome	DDIT4	MR Egger	439	0.922508	0.167441	6.16e-08	0.594324	1.25069	2.51559	1.81181	3.49276
DDIT4	Vb59vd	outcome	DDIT4	Weighted median	439	-0.0601507	0.0261643	0.0215069	-0.111433	-0.00886878	0.941623	0.894552	0.99117
DDIT4	Vb59vd	outcome	DDIT4	Inverse variance weighted	439	-0.0313944	0.0203565	0.123017	-0.0712931	0.00850424	0.969093	0.931189	1.00854
DDIT4	Vb59vd	outcome	DDIT4	Simple mode	439	-0.0605973	0.0845063	0.473711	-0.22623	0.105035	0.941202	0.797535	1.11075
DDIT4	Vb59vd	outcome	DDIT4	Weighted mode	439	-0.0605973	0.0804231	0.451566	-0.218227	0.097032	0.941202	0.803943	1.1019
DDX19B	Vb59vd	outcome	DDX19B	MR Egger	135	-0.0235948	0.0661324	0.721821	-0.153214	0.106025	0.976681	0.857946	1.11185
DDX19B	Vb59vd	outcome	DDX19B	Weighted median	135	0.115254	0.0479354	0.016201	0.0213003	0.209207	1.12216	1.02153	1.2327
DDX19B	Vb59vd	outcome	DDX19B	Inverse variance weighted	135	0.123328	0.0321782	0.000126763	0.060259	0.186398	1.13126	1.06211	1.2049
DDX19B	Vb59vd	outcome	DDX19B	Simple mode	135	0.110192	0.121818	0.367319	-0.128571	0.348955	1.11649	0.879351	1.41759
DDX19B	Vb59vd	outcome	DDX19B	Weighted mode	135	0.110192	0.0898819	0.222361	-0.0659763	0.286361	1.11649	0.936153	1.33157
DDX46	Vb59vd	outcome	DDX46	MR Egger	40	0.598622	0.172914	0.00134167	0.25971	0.937534	1.81961	1.29655	2.55368
DDX46	Vb59vd	outcome	DDX46	Weighted median	40	0.0933119	0.0724268	0.19762	-0.0486446	0.235268	1.0978	0.95252	1.26525
DDX46	Vb59vd	outcome	DDX46	Inverse variance weighted	40	0.1341	0.0526436	0.0108553	0.0309188	0.237282	1.14351	1.0314	1.2678
DDX46	Vb59vd	outcome	DDX46	Simple mode	40	0.0920286	0.118103	0.440553	-0.139454	0.323511	1.0964	0.869833	1.38197
DDX46	Vb59vd	outcome	DDX46	Weighted mode	40	0.0858556	0.107474	0.429217	-0.124794	0.296505	1.08965	0.882679	1.34515
DENND3	Vb59vd	outcome	DENND3	MR Egger	258	0.0127	0.0229184	0.579965	-0.0322199	0.05762	1.01278	0.968294	1.05931
DENND3	Vb59vd	outcome	DENND3	Weighted median	258	0.0226312	0.0156753	0.148809	-0.00809235	0.0533547	1.02289	0.99194	1.0548
DENND3	Vb59vd	outcome	DENND3	Inverse variance weighted	258	0.0143107	0.0113064	0.205615	-0.00784991	0.0364714	1.01441	0.992181	1.03714
DENND3	Vb59vd	outcome	DENND3	Simple mode	258	0.00867219	0.0247202	0.726015	-0.0397794	0.0571238	1.00871	0.961001	1.05879
DENND3	Vb59vd	outcome	DENND3	Weighted mode	258	0.00867219	0.0183959	0.637742	-0.0273839	0.0447282	1.00871	0.972988	1.04574
DENR	Vb59vd	outcome	DENR	MR Egger	278	0.447383	0.0554903	2.29e-14	0.338622	0.556144	1.56421	1.40301	1.74393
DENR	Vb59vd	outcome	DENR	Weighted median	278	0.522083	0.0265474	4.21e-86	0.47005	0.574116	1.68554	1.60007	1.77556
DENR	Vb59vd	outcome	DENR	Inverse variance weighted	278	0.457557	0.0198602	1.9e-117	0.418631	0.496483	1.58021	1.51988	1.64293
DENR	Vb59vd	outcome	DENR	Simple mode	278	0.548212	0.080771	6.93e-11	0.389901	0.706523	1.73016	1.47683	2.02693
DENR	Vb59vd	outcome	DENR	Weighted mode	278	0.618452	0.0837022	1.75e-12	0.454396	0.782508	1.85605	1.57522	2.18695
DET1	Vb59vd	outcome	DET1	MR Egger	313	-0.0580266	0.0298976	0.0531806	-0.116626	0.000572726	0.943625	0.889918	1.00057
DET1	Vb59vd	outcome	DET1	Weighted median	313	0.106173	0.0134083	2.4e-15	0.0798927	0.132453	1.11201	1.08317	1.14163
DET1	Vb59vd	outcome	DET1	Inverse variance weighted	313	0.116646	0.00997181	1.31e-31	0.0971014	0.136191	1.12372	1.10197	1.1459
DET1	Vb59vd	outcome	DET1	Simple mode	313	0.0965928	0.0260725	0.0002502	0.0454908	0.147695	1.10141	1.04654	1.15916
DET1	Vb59vd	outcome	DET1	Weighted mode	313	0.102919	0.024325	3.06e-05	0.0552421	0.150596	1.1084	1.0568	1.16253
DEXI	Vb59vd	outcome	DEXI	MR Egger	848	0.155313	0.0140685	1.45e-26	0.127739	0.182887	1.16802	1.13626	1.20068
DEXI	Vb59vd	outcome	DEXI	Weighted median	848	0.105266	0.0089752	9.1e-32	0.0876749	0.122858	1.11101	1.09163	1.13072
DEXI	Vb59vd	outcome	DEXI	Inverse variance weighted	848	0.0844802	0.00652058	2.17e-38	0.0716999	0.0972605	1.08815	1.07433	1.10215
DEXI	Vb59vd	outcome	DEXI	Simple mode	848	0.10332	0.0203666	4.81e-07	0.0634018	0.143239	1.10885	1.06545	1.15401
DEXI	Vb59vd	outcome	DEXI	Weighted mode	848	0.108617	0.0141124	3.89e-14	0.0809571	0.136278	1.11474	1.08432	1.146
DFFA	Vb59vd	outcome	DFFA	MR Egger	694	0.106834	0.0213346	7e-07	0.065018	0.14865	1.11275	1.06718	1.16027
DFFA	Vb59vd	outcome	DFFA	Weighted median	694	-0.085522	0.0138187	6.06e-10	-0.112607	-0.0584373	0.918033	0.893502	0.943237
DFFA	Vb59vd	outcome	DFFA	Inverse variance weighted	694	-0.0946859	0.00987733	9.14e-22	-0.114045	-0.0753263	0.909659	0.892217	0.927441
DFFA	Vb59vd	outcome	DFFA	Simple mode	694	-0.0817917	0.0329644	0.0133296	-0.146402	-0.0171816	0.921464	0.86381	0.982965
DFFA	Vb59vd	outcome	DFFA	Weighted mode	694	-0.0641707	0.0256369	0.0125416	-0.114419	-0.0139223	0.937845	0.891884	0.986174
DGAT1	Vb59vd	outcome	DGAT1	MR Egger	214	-0.042336	0.0237461	0.0760397	-0.0888784	0.00420635	0.958548	0.914957	1.00422
DGAT1	Vb59vd	outcome	DGAT1	Weighted median	214	-0.0392357	0.0111313	0.000423808	-0.0610531	-0.0174183	0.961524	0.940773	0.982733
DGAT1	Vb59vd	outcome	DGAT1	Inverse variance weighted	214	-0.0620744	0.0078397	2.41e-15	-0.0774402	-0.0467086	0.939813	0.925482	0.954365
DGAT1	Vb59vd	outcome	DGAT1	Simple mode	214	-0.022816	0.0239262	0.341368	-0.0697114	0.0240794	0.977442	0.932663	1.02437
DGAT1	Vb59vd	outcome	DGAT1	Weighted mode	214	-0.0401925	0.018071	0.0271882	-0.0756116	-0.00477342	0.960604	0.927176	0.995238
DGCR2	Vb59vd	outcome	DGCR2	MR Egger	492	-0.0669839	0.0152791	1.43e-05	-0.0969309	-0.0370369	0.93521	0.907619	0.963641
DGCR2	Vb59vd	outcome	DGCR2	Weighted median	492	0.00523556	0.0120637	0.664294	-0.0184093	0.0288804	1.00525	0.981759	1.0293
DGCR2	Vb59vd	outcome	DGCR2	Inverse variance weighted	492	0.0479436	0.00854905	2.05e-08	0.0311875	0.0646998	1.04911	1.03168	1.06684
DGCR2	Vb59vd	outcome	DGCR2	Simple mode	492	0.00822699	0.0279097	0.768293	-0.046476	0.06293	1.00826	0.954587	1.06495
DGCR2	Vb59vd	outcome	DGCR2	Weighted mode	492	0.000186914	0.0200613	0.99257	-0.0391332	0.039507	1.00019	0.961623	1.0403
DHRS3	Vb59vd	outcome	DHRS3	MR Egger	176	0.021796	0.0744992	0.770202	-0.124222	0.167814	1.02204	0.883183	1.18272
DHRS3	Vb59vd	outcome	DHRS3	Weighted median	176	0.0325198	0.0377836	0.389412	-0.0415362	0.106576	1.03305	0.959315	1.11246
DHRS3	Vb59vd	outcome	DHRS3	Inverse variance weighted	176	0.0270402	0.0269666	0.315991	-0.0258143	0.0798948	1.02741	0.974516	1.08317
DHRS3	Vb59vd	outcome	DHRS3	Simple mode	176	0.00108039	0.0948954	0.990929	-0.184915	0.187075	1.00108	0.831175	1.20572
DHRS3	Vb59vd	outcome	DHRS3	Weighted mode	176	0.0430976	0.0743544	0.562914	-0.102637	0.188832	1.04404	0.902454	1.20784
DHTKD1	Vb59vd	outcome	DHTKD1	MR Egger	328	0.0177091	0.041897	0.672806	-0.064409	0.0998273	1.01787	0.937621	1.10498
DHTKD1	Vb59vd	outcome	DHTKD1	Weighted median	328	-0.0252787	0.0146823	0.0851218	-0.054056	0.00349862	0.975038	0.947379	1.0035
DHTKD1	Vb59vd	outcome	DHTKD1	Inverse variance weighted	328	-0.0165017	0.0109661	0.132378	-0.0379953	0.00499189	0.983634	0.962717	1.005
DHTKD1	Vb59vd	outcome	DHTKD1	Simple mode	328	-0.0617521	0.036859	0.0948193	-0.133996	0.0104915	0.940116	0.874594	1.01055
DHTKD1	Vb59vd	outcome	DHTKD1	Weighted mode	328	-0.0534831	0.0341476	0.118262	-0.120412	0.0134463	0.947922	0.886555	1.01354
DHX15	Vb59vd	outcome	DHX15	MR Egger	92	-0.210886	0.58898	0.721143	-1.36529	0.943516	0.809867	0.255307	2.569
DHX15	Vb59vd	outcome	DHX15	Weighted median	92	-0.53092	0.0641528	1.28e-16	-0.656659	-0.40518	0.588064	0.518581	0.666857
DHX15	Vb59vd	outcome	DHX15	Inverse variance weighted	92	-0.478436	0.0499623	1.01e-21	-0.576362	-0.38051	0.619752	0.561939	0.683513
DHX15	Vb59vd	outcome	DHX15	Simple mode	92	-0.672599	0.173295	0.000196497	-1.01226	-0.332941	0.51038	0.363398	0.716812
DHX15	Vb59vd	outcome	DHX15	Weighted mode	92	-0.675198	0.157803	4.64e-05	-0.984492	-0.365904	0.509056	0.373629	0.69357
DIP2B	Vb59vd	outcome	DIP2B	MR Egger	616	-0.0730214	0.0431562	0.0911479	-0.157608	0.0115646	0.929581	0.854185	1.01163
DIP2B	Vb59vd	outcome	DIP2B	Weighted median	616	0.133099	0.0190208	2.61e-12	0.0958182	0.17038	1.14236	1.10056	1.18576
DIP2B	Vb59vd	outcome	DIP2B	Inverse variance weighted	616	0.118374	0.0128074	2.4e-20	0.0932715	0.143476	1.12566	1.09776	1.15428
DIP2B	Vb59vd	outcome	DIP2B	Simple mode	616	0.128676	0.0678656	0.0584222	-0.00434015	0.261693	1.13732	0.995669	1.29913
DIP2B	Vb59vd	outcome	DIP2B	Weighted mode	616	0.122374	0.0453453	0.00715204	0.0334972	0.211251	1.13018	1.03406	1.23522
DISP1	Vb59vd	outcome	DISP1	MR Egger	336	0.176161	0.0271686	3.21e-10	0.122911	0.229412	1.19263	1.13078	1.25786
DISP1	Vb59vd	outcome	DISP1	Weighted median	336	0.166104	0.0164758	6.66e-24	0.133811	0.198396	1.1807	1.14318	1.21945
DISP1	Vb59vd	outcome	DISP1	Inverse variance weighted	336	0.184876	0.0112928	3.08e-60	0.162742	0.20701	1.20307	1.17673	1.22999
DISP1	Vb59vd	outcome	DISP1	Simple mode	336	0.191332	0.030597	1.22e-09	0.131362	0.251302	1.21086	1.14038	1.2857
DISP1	Vb59vd	outcome	DISP1	Weighted mode	336	0.176731	0.0234512	4.56e-13	0.130767	0.222696	1.19331	1.1397	1.24944
DMAP1	Vb59vd	outcome	DMAP1	MR Egger	179	0.161263	0.0973798	0.0994902	-0.0296018	0.352127	1.17499	0.970832	1.42209
DMAP1	Vb59vd	outcome	DMAP1	Weighted median	179	-0.0784028	0.0358426	0.028712	-0.148654	-0.00815127	0.924592	0.861867	0.991882
DMAP1	Vb59vd	outcome	DMAP1	Inverse variance weighted	179	-0.0130118	0.0256738	0.612286	-0.0633325	0.0373089	0.987072	0.938631	1.03801
DMAP1	Vb59vd	outcome	DMAP1	Simple mode	179	-0.10908	0.0937271	0.246061	-0.292785	0.0746252	0.896659	0.746182	1.07748
DMAP1	Vb59vd	outcome	DMAP1	Weighted mode	179	-0.105514	0.0889887	0.23732	-0.279932	0.0689038	0.899862	0.755835	1.07133
DNAJA3	Vb59vd	outcome	DNAJA3	MR Egger	453	0.0717264	0.0194702	0.000257568	0.0335648	0.109888	1.07436	1.03413	1.11615
DNAJA3	Vb59vd	outcome	DNAJA3	Weighted median	453	0.194892	0.0218564	4.79e-19	0.152054	0.237731	1.21518	1.16422	1.26837
DNAJA3	Vb59vd	outcome	DNAJA3	Inverse variance weighted	453	0.279249	0.0138526	2.26e-90	0.252097	0.3064	1.32214	1.28672	1.35853
DNAJA3	Vb59vd	outcome	DNAJA3	Simple mode	453	0.221083	0.0552995	7.46e-05	0.112696	0.32947	1.24743	1.11929	1.39023
DNAJA3	Vb59vd	outcome	DNAJA3	Weighted mode	453	0.129607	0.0200854	2.83e-10	0.0902398	0.168975	1.13838	1.09444	1.18409
DNAJC3	Vb59vd	outcome	DNAJC3	MR Egger	604	-0.326774	0.0795766	4.57e-05	-0.482744	-0.170804	0.721247	0.617088	0.842987
DNAJC3	Vb59vd	outcome	DNAJC3	Weighted median	604	0.0626928	0.0243677	0.0100885	0.0149321	0.110453	1.0647	1.01504	1.11678
DNAJC3	Vb59vd	outcome	DNAJC3	Inverse variance weighted	604	0.0797768	0.0166414	1.64e-06	0.0471596	0.112394	1.08305	1.04829	1.11895
DNAJC3	Vb59vd	outcome	DNAJC3	Simple mode	604	0.317804	0.105873	0.00279541	0.110293	0.525315	1.37411	1.1166	1.69099
DNAJC3	Vb59vd	outcome	DNAJC3	Weighted mode	604	0.301453	0.104343	0.00400263	0.0969416	0.505965	1.35182	1.1018	1.65858
DNAJC5	Vb59vd	outcome	DNAJC5	MR Egger	309	0.537092	0.0533432	8.6e-21	0.432539	0.641644	1.71102	1.54117	1.8996
DNAJC5	Vb59vd	outcome	DNAJC5	Weighted median	309	0.0506213	0.0321994	0.115923	-0.0124895	0.113732	1.05192	0.987588	1.12045
DNAJC5	Vb59vd	outcome	DNAJC5	Inverse variance weighted	309	-0.0584794	0.0234223	0.0125341	-0.104387	-0.0125717	0.943198	0.900877	0.987507
DNAJC5	Vb59vd	outcome	DNAJC5	Simple mode	309	-0.271922	0.0785733	0.000614757	-0.425926	-0.117918	0.761914	0.653165	0.888769
DNAJC5	Vb59vd	outcome	DNAJC5	Weighted mode	309	0.0603582	0.0450387	0.181187	-0.0279176	0.148634	1.06222	0.972469	1.16025
DNAJC8	Vb59vd	outcome	DNAJC8	MR Egger	435	-0.340711	0.022277	1.57e-42	-0.384374	-0.297049	0.711264	0.680877	0.743008
DNAJC8	Vb59vd	outcome	DNAJC8	Weighted median	435	-0.142268	0.0134582	4.06e-26	-0.168646	-0.11589	0.867388	0.844808	0.890573
DNAJC8	Vb59vd	outcome	DNAJC8	Inverse variance weighted	435	-0.0750477	0.00968933	9.53e-15	-0.0940388	-0.0560566	0.927699	0.910247	0.945486
DNAJC8	Vb59vd	outcome	DNAJC8	Simple mode	435	0.198724	0.034986	2.47e-08	0.130151	0.267296	1.21984	1.139	1.30643
DNAJC8	Vb59vd	outcome	DNAJC8	Weighted mode	435	-0.155847	0.0208005	3.82e-13	-0.196616	-0.115078	0.85569	0.821506	0.891297
DNM2	Vb59vd	outcome	DNM2	MR Egger	174	1.16188	0.12896	3.86e-16	0.909119	1.41464	3.19594	2.48213	4.11502
DNM2	Vb59vd	outcome	DNM2	Weighted median	174	0.274109	0.0472152	6.42e-09	0.181567	0.36665	1.31536	1.19909	1.44289
DNM2	Vb59vd	outcome	DNM2	Inverse variance weighted	174	0.24038	0.0335586	7.89e-13	0.174606	0.306155	1.27173	1.19078	1.35819
DNM2	Vb59vd	outcome	DNM2	Simple mode	174	0.293749	0.162512	0.0724129	-0.024774	0.612272	1.34145	0.97553	1.84462
DNM2	Vb59vd	outcome	DNM2	Weighted mode	174	0.288725	0.153477	0.0616213	-0.0120901	0.589539	1.33472	0.987983	1.80316
DNM3	Vb59vd	outcome	DNM3	MR Egger	614	0.206917	0.0668484	0.00205583	0.075894	0.33794	1.22988	1.07885	1.40206
DNM3	Vb59vd	outcome	DNM3	Weighted median	614	-0.0783983	0.0244516	0.0013447	-0.126323	-0.0304732	0.924596	0.88133	0.969986
DNM3	Vb59vd	outcome	DNM3	Inverse variance weighted	614	-0.0890819	0.0173655	2.9e-07	-0.123118	-0.0550456	0.914771	0.884159	0.946442
DNM3	Vb59vd	outcome	DNM3	Simple mode	614	0.0706992	0.109304	0.517994	-0.143536	0.284934	1.07326	0.86629	1.32967
DNM3	Vb59vd	outcome	DNM3	Weighted mode	614	0.0792906	0.101453	0.434781	-0.119558	0.278139	1.08252	0.887313	1.32067
DNMT1	Vb59vd	outcome	DNMT1	MR Egger	336	-0.321748	0.014529	1.66e-67	-0.350224	-0.293271	0.724881	0.70453	0.74582
DNMT1	Vb59vd	outcome	DNMT1	Weighted median	336	-0.182818	0.0134374	3.73e-42	-0.209156	-0.156481	0.832919	0.811269	0.855148
DNMT1	Vb59vd	outcome	DNMT1	Inverse variance weighted	336	-0.178307	0.00994009	5.94e-72	-0.19779	-0.158825	0.836685	0.820542	0.853146
DNMT1	Vb59vd	outcome	DNMT1	Simple mode	336	-0.00156955	0.050716	0.97533	-0.100973	0.0978337	0.998432	0.903958	1.10278
DNMT1	Vb59vd	outcome	DNMT1	Weighted mode	336	-0.171717	0.0386772	1.22e-05	-0.247524	-0.09591	0.842217	0.780731	0.908546
DNTT	Vb59vd	outcome	DNTT	MR Egger	169	0.0791216	0.062533	0.207534	-0.0434431	0.201686	1.08234	0.957487	1.22346
DNTT	Vb59vd	outcome	DNTT	Weighted median	169	-0.129458	0.0416379	0.00187639	-0.211068	-0.0478474	0.878572	0.809719	0.953279
DNTT	Vb59vd	outcome	DNTT	Inverse variance weighted	169	-0.244024	0.0286052	1.45e-17	-0.30009	-0.187957	0.783469	0.740752	0.82865
DNTT	Vb59vd	outcome	DNTT	Simple mode	169	-0.434745	0.121103	0.000433942	-0.672108	-0.197382	0.64743	0.510631	0.820877
DNTT	Vb59vd	outcome	DNTT	Weighted mode	169	-0.0237948	0.0691028	0.731022	-0.159236	0.111647	0.976486	0.852795	1.11812
DOCK2	Vb59vd	outcome	DOCK2	MR Egger	462	0.0567123	0.0338763	0.0947913	-0.00968534	0.12311	1.05835	0.990361	1.13101
DOCK2	Vb59vd	outcome	DOCK2	Weighted median	462	-0.0173136	0.0229747	0.451093	-0.0623439	0.0277168	0.982835	0.93956	1.0281
DOCK2	Vb59vd	outcome	DOCK2	Inverse variance weighted	462	-0.0142305	0.0154794	0.357928	-0.0445702	0.0161091	0.98587	0.956408	1.01624
DOCK2	Vb59vd	outcome	DOCK2	Simple mode	462	0.134969	0.0615415	0.028796	0.0143479	0.255591	1.1445	1.01445	1.29122
DOCK2	Vb59vd	outcome	DOCK2	Weighted mode	462	0.0635809	0.0437866	0.147164	-0.0222408	0.149403	1.06565	0.978005	1.16114
DOCK8	Vb59vd	outcome	DOCK8	MR Egger	1102	-0.144728	0.0116768	4.06e-33	-0.167615	-0.121842	0.865257	0.84568	0.885289
DOCK8	Vb59vd	outcome	DOCK8	Weighted median	1102	-0.120009	0.00859511	2.64e-44	-0.136855	-0.103163	0.886913	0.872096	0.90198
DOCK8	Vb59vd	outcome	DOCK8	Inverse variance weighted	1102	-0.102972	0.00612045	1.62e-63	-0.114968	-0.0909754	0.902153	0.891395	0.91304
DOCK8	Vb59vd	outcome	DOCK8	Simple mode	1102	-0.135878	0.0221158	1.12e-09	-0.179225	-0.0925309	0.872949	0.835918	0.911621
DOCK8	Vb59vd	outcome	DOCK8	Weighted mode	1102	-0.135878	0.0170954	4.66e-15	-0.169385	-0.102371	0.872949	0.844184	0.902695
DOCK9	Vb59vd	outcome	DOCK9	MR Egger	604	-0.100199	0.0294722	0.000718991	-0.157965	-0.0424337	0.904657	0.85388	0.958454
DOCK9	Vb59vd	outcome	DOCK9	Weighted median	604	-0.00847703	0.018285	0.642931	-0.0443156	0.0273616	0.991559	0.956652	1.02774
DOCK9	Vb59vd	outcome	DOCK9	Inverse variance weighted	604	0.00615468	0.0131319	0.639297	-0.0195838	0.0318932	1.00617	0.980607	1.03241
DOCK9	Vb59vd	outcome	DOCK9	Simple mode	604	-0.0912325	0.0649556	0.160674	-0.218545	0.0360804	0.912805	0.803687	1.03674
DOCK9	Vb59vd	outcome	DOCK9	Weighted mode	604	-0.0848317	0.0473586	0.0737521	-0.177655	0.00799102	0.918667	0.837232	1.00802
DOK3	Vb59vd	outcome	DOK3	MR Egger	75	0.496701	0.0899005	4.82e-07	0.320496	0.672907	1.64329	1.37781	1.95993
DOK3	Vb59vd	outcome	DOK3	Weighted median	75	0.204831	0.0443208	3.81e-06	0.117962	0.291699	1.22732	1.1252	1.3387
DOK3	Vb59vd	outcome	DOK3	Inverse variance weighted	75	0.147945	0.0336604	1.11e-05	0.0819709	0.21392	1.15945	1.08542	1.23852
DOK3	Vb59vd	outcome	DOK3	Simple mode	75	0.210252	0.0738797	0.00572669	0.0654476	0.355056	1.23399	1.06764	1.42626
DOK3	Vb59vd	outcome	DOK3	Weighted mode	75	0.21576	0.0697406	0.00278843	0.0790683	0.352451	1.2408	1.08228	1.42255
DPP7	Vb59vd	outcome	DPP7	MR Egger	291	0.132294	0.0350297	0.000192985	0.063636	0.200952	1.14144	1.0657	1.22257
DPP7	Vb59vd	outcome	DPP7	Weighted median	291	0.0707548	0.0205551	0.000577012	0.0304667	0.111043	1.07332	1.03094	1.11744
DPP7	Vb59vd	outcome	DPP7	Inverse variance weighted	291	0.0665675	0.014495	4.38e-06	0.0381572	0.0949778	1.06883	1.03889	1.09963
DPP7	Vb59vd	outcome	DPP7	Simple mode	291	-0.0442204	0.0495918	0.3733	-0.14142	0.0529795	0.956743	0.868124	1.05441
DPP7	Vb59vd	outcome	DPP7	Weighted mode	291	0.0705635	0.0332805	0.0348325	0.00533374	0.135793	1.07311	1.00535	1.14545
DPYSL2	Vb59vd	outcome	DPYSL2	MR Egger	197	0.250483	0.0880983	0.00494182	0.0778101	0.423155	1.28465	1.08092	1.52677
DPYSL2	Vb59vd	outcome	DPYSL2	Weighted median	197	0.040196	0.0340519	0.237828	-0.0265457	0.106938	1.04101	0.973804	1.11287
DPYSL2	Vb59vd	outcome	DPYSL2	Inverse variance weighted	197	-0.023065	0.0264014	0.382322	-0.0748118	0.0286819	0.977199	0.927918	1.0291
DPYSL2	Vb59vd	outcome	DPYSL2	Simple mode	197	0.0445834	0.0864222	0.60652	-0.124804	0.213971	1.04559	0.88267	1.23859
DPYSL2	Vb59vd	outcome	DPYSL2	Weighted mode	197	0.0445834	0.0855079	0.60268	-0.123012	0.212179	1.04559	0.884253	1.23637
DPYSL4	Vb59vd	outcome	DPYSL4	MR Egger	1010	0.0484637	0.00714723	2.03e-11	0.0344551	0.0624722	1.04966	1.03506	1.06446
DPYSL4	Vb59vd	outcome	DPYSL4	Weighted median	1010	0.0442927	0.00655077	1.37e-11	0.0314532	0.0571323	1.04529	1.03195	1.0588
DPYSL4	Vb59vd	outcome	DPYSL4	Inverse variance weighted	1010	0.04667	0.00448337	2.24e-25	0.0378826	0.0554574	1.04778	1.03861	1.05702
DPYSL4	Vb59vd	outcome	DPYSL4	Simple mode	1010	0.0321348	0.0114762	0.00520567	0.00964152	0.0546282	1.03266	1.00969	1.05615
DPYSL4	Vb59vd	outcome	DPYSL4	Weighted mode	1010	0.0475989	0.00821263	9.08e-09	0.0315021	0.0636956	1.04875	1.032	1.06577
DSC2	Vb59vd	outcome	DSC2	MR Egger	234	0.201303	0.0957354	0.0365696	0.0136618	0.388945	1.223	1.01376	1.47542
DSC2	Vb59vd	outcome	DSC2	Weighted median	234	0.219066	0.0284074	1.24e-14	0.163387	0.274744	1.24491	1.17749	1.31619
DSC2	Vb59vd	outcome	DSC2	Inverse variance weighted	234	0.142207	0.022066	1.16e-10	0.0989574	0.185456	1.15281	1.10402	1.20377
DSC2	Vb59vd	outcome	DSC2	Simple mode	234	-0.259395	0.063231	5.66e-05	-0.383328	-0.135462	0.771518	0.681589	0.873312
DSC2	Vb59vd	outcome	DSC2	Weighted mode	234	0.256562	0.0367783	3.12e-11	0.184476	0.328647	1.29248	1.20259	1.38909
DTWD2	Vb59vd	outcome	DTWD2	MR Egger	394	-0.618734	0.0935219	1.21e-10	-0.802037	-0.435431	0.538626	0.448415	0.646986
DTWD2	Vb59vd	outcome	DTWD2	Weighted median	394	-0.0230696	0.0325652	0.478689	-0.0868975	0.0407582	0.977194	0.916771	1.0416
DTWD2	Vb59vd	outcome	DTWD2	Inverse variance weighted	394	0.0781097	0.0278415	0.00502361	0.0235404	0.132679	1.08124	1.02382	1.14188
DTWD2	Vb59vd	outcome	DTWD2	Simple mode	394	-0.294696	0.13203	0.0261757	-0.553475	-0.0359166	0.744758	0.574949	0.964721
DTWD2	Vb59vd	outcome	DTWD2	Weighted mode	394	-0.243337	0.112851	0.0316691	-0.464525	-0.0221487	0.784007	0.628434	0.978095
DUSP10	Vb59vd	outcome	DUSP10	MR Egger	253	-0.581291	0.118901	1.81e-06	-0.814338	-0.348244	0.559176	0.442933	0.705926
DUSP10	Vb59vd	outcome	DUSP10	Weighted median	253	-0.0239595	0.0360726	0.506561	-0.0946618	0.0467428	0.976325	0.909681	1.04785
DUSP10	Vb59vd	outcome	DUSP10	Inverse variance weighted	253	0.00691429	0.0262409	0.79217	-0.0445178	0.0583464	1.00694	0.956459	1.06008
DUSP10	Vb59vd	outcome	DUSP10	Simple mode	253	-0.0440117	0.128488	0.732233	-0.295848	0.207824	0.956943	0.743901	1.231
DUSP10	Vb59vd	outcome	DUSP10	Weighted mode	253	-0.0505239	0.110633	0.648295	-0.267365	0.166318	0.950731	0.765393	1.18095
DUSP19	Vb59vd	outcome	DUSP19	MR Egger	357	-0.132087	0.0408342	0.00133197	-0.212122	-0.0520522	0.876264	0.808866	0.949279
DUSP19	Vb59vd	outcome	DUSP19	Weighted median	357	-0.134807	0.0241114	2.26e-08	-0.182066	-0.0875489	0.873884	0.833547	0.916174
DUSP19	Vb59vd	outcome	DUSP19	Inverse variance weighted	357	-0.22484	0.0171646	3.33e-39	-0.258483	-0.191197	0.798644	0.772222	0.82597
DUSP19	Vb59vd	outcome	DUSP19	Simple mode	357	-0.595724	0.0939312	6.88e-10	-0.779829	-0.411619	0.551163	0.458484	0.662577
DUSP19	Vb59vd	outcome	DUSP19	Weighted mode	357	-0.13862	0.0864144	0.109572	-0.307992	0.0307524	0.870559	0.734921	1.03123
DUT	Vb59vd	outcome	DUT	MR Egger	346	0.148699	0.0249741	6.45e-09	0.0997499	0.197648	1.16032	1.10489	1.21853
DUT	Vb59vd	outcome	DUT	Weighted median	346	0.203168	0.0151294	4.11e-41	0.173514	0.232821	1.22528	1.18948	1.26216
DUT	Vb59vd	outcome	DUT	Inverse variance weighted	346	0.182706	0.0115113	9.92e-57	0.160144	0.205268	1.20046	1.17368	1.22785
DUT	Vb59vd	outcome	DUT	Simple mode	346	0.195176	0.0379526	4.55e-07	0.120789	0.269563	1.21552	1.12839	1.30939
DUT	Vb59vd	outcome	DUT	Weighted mode	346	0.219823	0.0311735	9.71e-12	0.158723	0.280923	1.24586	1.17201	1.32435
DYNC1I2	Vb59vd	outcome	DYNC1I2	MR Egger	126	0.12999	0.0843192	0.125709	-0.0352758	0.295255	1.13882	0.965339	1.34347
DYNC1I2	Vb59vd	outcome	DYNC1I2	Weighted median	126	0.0178648	0.0276214	0.517778	-0.0362731	0.0720027	1.01803	0.964377	1.07466
DYNC1I2	Vb59vd	outcome	DYNC1I2	Inverse variance weighted	126	-0.00551662	0.0213215	0.79584	-0.0473068	0.0362736	0.994499	0.953795	1.03694
DYNC1I2	Vb59vd	outcome	DYNC1I2	Simple mode	126	0.0238606	0.0620791	0.701366	-0.0978143	0.145536	1.02415	0.906817	1.15666
DYNC1I2	Vb59vd	outcome	DYNC1I2	Weighted mode	126	0.022907	0.0589907	0.698443	-0.0927148	0.138529	1.02317	0.911453	1.14858
DYNLL2	Vb59vd	outcome	DYNLL2	MR Egger	100	-0.00332097	0.0667917	0.960446	-0.134233	0.127591	0.996685	0.874387	1.13609
DYNLL2	Vb59vd	outcome	DYNLL2	Weighted median	100	0.148693	0.0369986	5.85e-05	0.0761758	0.22121	1.16032	1.07915	1.24759
DYNLL2	Vb59vd	outcome	DYNLL2	Inverse variance weighted	100	0.138155	0.0277268	6.27e-07	0.0838101	0.192499	1.14815	1.08742	1.21228
DYNLL2	Vb59vd	outcome	DYNLL2	Simple mode	100	0.372483	0.122906	0.00311409	0.131587	0.613378	1.45133	1.14064	1.84666
DYNLL2	Vb59vd	outcome	DYNLL2	Weighted mode	100	0.347348	0.117263	0.00382532	0.117513	0.577182	1.41531	1.1247	1.78101
DYRK2	Vb59vd	outcome	DYRK2	MR Egger	5	-2.0245	8.23713	0.82171	-18.1693	14.1203	0.132059	1.29e-08	1.3563e+06
DYRK2	Vb59vd	outcome	DYRK2	Weighted median	5	-0.360208	0.304114	0.236234	-0.956272	0.235855	0.697531	0.384323	1.26599
DYRK2	Vb59vd	outcome	DYRK2	Inverse variance weighted	5	-0.395724	0.25109	0.11502	-0.88786	0.0964118	0.673192	0.411535	1.10121
DYRK2	Vb59vd	outcome	DYRK2	Simple mode	5	-0.362341	0.376783	0.390674	-1.10084	0.376154	0.696045	0.332593	1.45667
DYRK2	Vb59vd	outcome	DYRK2	Weighted mode	5	-0.363306	0.375759	0.388366	-1.09979	0.373182	0.695373	0.33294	1.45235
E2F3	Vb59vd	outcome	E2F3	MR Egger	78	-0.00737199	0.0576756	0.898631	-0.120416	0.105672	0.992655	0.886551	1.11146
E2F3	Vb59vd	outcome	E2F3	Weighted median	78	0.138904	0.0474529	0.00342019	0.0458968	0.231912	1.14901	1.04697	1.26101
E2F3	Vb59vd	outcome	E2F3	Inverse variance weighted	78	0.269279	0.0409981	5.1e-11	0.188922	0.349635	1.30902	1.20795	1.41855
E2F3	Vb59vd	outcome	E2F3	Simple mode	78	0.826387	0.100598	3.92e-12	0.629215	1.02356	2.28505	1.87614	2.78308
E2F3	Vb59vd	outcome	E2F3	Weighted mode	78	0.101716	0.0513746	0.0512897	0.00102163	0.20241	1.10707	1.00102	1.22435
E4F1	Vb59vd	outcome	E4F1	Wald ratio	1	0.262518	0.281456	0.350968	-0.289136	0.814172	1.3002	0.74891	2.25731
EAF2	Vb59vd	outcome	EAF2	MR Egger	709	-0.0366615	0.0186113	0.0492453	-0.0731397	-0.000183346	0.964002	0.929471	0.999817
EAF2	Vb59vd	outcome	EAF2	Weighted median	709	-0.126957	0.0109133	2.79e-31	-0.148347	-0.105567	0.880772	0.862132	0.899814
EAF2	Vb59vd	outcome	EAF2	Inverse variance weighted	709	-0.0840089	0.00787208	1.38e-26	-0.0994382	-0.0685797	0.919423	0.905346	0.933719
EAF2	Vb59vd	outcome	EAF2	Simple mode	709	-0.140526	0.0231568	2.1e-09	-0.185913	-0.0951382	0.868901	0.830346	0.909247
EAF2	Vb59vd	outcome	EAF2	Weighted mode	709	-0.128452	0.0137785	1.42e-19	-0.155458	-0.101446	0.879456	0.856023	0.90353
ECHDC2	Vb59vd	outcome	ECHDC2	MR Egger	921	-0.00931721	0.00777579	0.231135	-0.0245578	0.00592334	0.990726	0.975741	1.00594
ECHDC2	Vb59vd	outcome	ECHDC2	Weighted median	921	0.0481034	0.00504507	1.5e-21	0.0382151	0.0579918	1.04928	1.03895	1.05971
ECHDC2	Vb59vd	outcome	ECHDC2	Inverse variance weighted	921	0.0673228	0.00397996	3.46e-64	0.059522	0.0751235	1.06964	1.06133	1.07802
ECHDC2	Vb59vd	outcome	ECHDC2	Simple mode	921	0.0574055	0.00849706	2.51e-11	0.0407512	0.0740597	1.05909	1.04159	1.07687
ECHDC2	Vb59vd	outcome	ECHDC2	Weighted mode	921	0.0429076	0.00696284	1.07e-09	0.0292605	0.0565548	1.04384	1.02969	1.05818
ECSIT	Vb59vd	outcome	ECSIT	MR Egger	163	1.27853	0.10025	3.41e-26	1.08204	1.47502	3.59137	2.9507	4.37114
ECSIT	Vb59vd	outcome	ECSIT	Weighted median	163	0.552791	0.0519843	2.07e-26	0.450902	0.65468	1.7381	1.56973	1.92453
ECSIT	Vb59vd	outcome	ECSIT	Inverse variance weighted	163	0.430794	0.0458443	5.62e-21	0.340939	0.520649	1.53848	1.40627	1.68312
ECSIT	Vb59vd	outcome	ECSIT	Simple mode	163	0.945039	0.133536	4.22e-11	0.683308	1.20677	2.57291	1.98042	3.34267
ECSIT	Vb59vd	outcome	ECSIT	Weighted mode	163	0.931407	0.147639	2.58e-09	0.642035	1.22078	2.53808	1.90034	3.38983
EDEM1	Vb59vd	outcome	EDEM1	MR Egger	52	0.170938	0.117648	0.15248	-0.0596513	0.401528	1.18642	0.942093	1.49411
EDEM1	Vb59vd	outcome	EDEM1	Weighted median	52	-0.000794522	0.0564048	0.988761	-0.111348	0.109759	0.999206	0.894627	1.11601
EDEM1	Vb59vd	outcome	EDEM1	Inverse variance weighted	52	-0.0113174	0.044934	0.801144	-0.099388	0.0767532	0.988746	0.905391	1.07978
EDEM1	Vb59vd	outcome	EDEM1	Simple mode	52	-0.0607246	0.114138	0.597016	-0.284434	0.162985	0.941082	0.75244	1.17702
EDEM1	Vb59vd	outcome	EDEM1	Weighted mode	52	-0.0607246	0.108342	0.5776	-0.273075	0.151626	0.941082	0.761035	1.16373
EDEM3	Vb59vd	outcome	EDEM3	MR Egger	497	0.281058	0.0196382	3.97e-39	0.242567	0.319549	1.32453	1.27452	1.37651
EDEM3	Vb59vd	outcome	EDEM3	Weighted median	497	0.204427	0.0157091	1.03e-38	0.173637	0.235217	1.22682	1.18962	1.26518
EDEM3	Vb59vd	outcome	EDEM3	Inverse variance weighted	497	0.1111	0.0107773	6.44e-25	0.0899766	0.132224	1.11751	1.09415	1.14136
EDEM3	Vb59vd	outcome	EDEM3	Simple mode	497	0.203932	0.0398139	4.33e-07	0.125896	0.281967	1.22621	1.13416	1.32574
EDEM3	Vb59vd	outcome	EDEM3	Weighted mode	497	0.247629	0.0218493	1.23e-26	0.204804	0.290454	1.28098	1.22729	1.33703
EEF1A1	Vb59vd	outcome	EEF1A1	MR Egger	1365	0.107019	0.00757414	2.1e-42	0.0921732	0.121864	1.11295	1.09655	1.1296
EEF1A1	Vb59vd	outcome	EEF1A1	Weighted median	1365	0.0831336	0.00638911	1.05e-38	0.070611	0.0956563	1.08669	1.07316	1.10038
EEF1A1	Vb59vd	outcome	EEF1A1	Inverse variance weighted	1365	0.0617157	0.00449246	6.04e-43	0.0529105	0.0705209	1.06366	1.05434	1.07307
EEF1A1	Vb59vd	outcome	EEF1A1	Simple mode	1365	0.112745	0.01499	9.79e-14	0.0833646	0.142125	1.11935	1.08694	1.15272
EEF1A1	Vb59vd	outcome	EEF1A1	Weighted mode	1365	0.0954263	0.0103279	9.19e-20	0.0751836	0.115669	1.10013	1.07808	1.12262
EHD1	Vb59vd	outcome	EHD1	MR Egger	184	0.946647	0.0411626	9.7e-56	0.865968	1.02733	2.57705	2.37731	2.79358
EHD1	Vb59vd	outcome	EHD1	Weighted median	184	0.813536	0.0398893	1.86e-92	0.735353	0.891719	2.25587	2.08622	2.43932
EHD1	Vb59vd	outcome	EHD1	Inverse variance weighted	184	0.610292	0.0266229	2.71e-116	0.558111	0.662473	1.84097	1.74737	1.93958
EHD1	Vb59vd	outcome	EHD1	Simple mode	184	0.875801	0.139944	2.69e-09	0.601511	1.15009	2.4008	1.82487	3.15848
EHD1	Vb59vd	outcome	EHD1	Weighted mode	184	0.870969	0.155975	8.38e-08	0.565258	1.17668	2.38922	1.7599	3.24358
EI24	Vb59vd	outcome	EI24	MR Egger	360	0.048087	0.0774364	0.535004	-0.103688	0.199862	1.04926	0.901506	1.22123
EI24	Vb59vd	outcome	EI24	Weighted median	360	0.222047	0.0286928	1e-14	0.165809	0.278285	1.24863	1.18035	1.32086
EI24	Vb59vd	outcome	EI24	Inverse variance weighted	360	0.234377	0.0199657	8.04e-32	0.195244	0.27351	1.26412	1.21561	1.31457
EI24	Vb59vd	outcome	EI24	Simple mode	360	-0.0376355	0.088809	0.671979	-0.211701	0.13643	0.963064	0.809206	1.14617
EI24	Vb59vd	outcome	EI24	Weighted mode	360	-0.0428312	0.0705801	0.544336	-0.181168	0.0955057	0.958073	0.834295	1.10022
EID3	Vb59vd	outcome	EID3	MR Egger	432	0.0835966	0.0771018	0.278867	-0.0675229	0.234716	1.08719	0.934706	1.26455
EID3	Vb59vd	outcome	EID3	Weighted median	432	0.479722	0.0287934	2.52e-62	0.423287	0.536157	1.61563	1.52697	1.70942
EID3	Vb59vd	outcome	EID3	Inverse variance weighted	432	0.542298	0.023182	5.03e-121	0.496861	0.587735	1.71995	1.64355	1.79991
EID3	Vb59vd	outcome	EID3	Simple mode	432	0.538259	0.0765262	7.95e-12	0.388267	0.68825	1.71302	1.47442	1.99023
EID3	Vb59vd	outcome	EID3	Weighted mode	432	0.459434	0.0460541	3.16e-21	0.369168	0.5497	1.58318	1.44653	1.73273
EIF2AK4	Vb59vd	outcome	EIF2AK4	MR Egger	332	-0.0483574	0.0339883	0.155748	-0.114975	0.0182596	0.952793	0.891389	1.01843
EIF2AK4	Vb59vd	outcome	EIF2AK4	Weighted median	332	0.0219335	0.0187043	0.240938	-0.0147269	0.0585939	1.02218	0.985381	1.06034
EIF2AK4	Vb59vd	outcome	EIF2AK4	Inverse variance weighted	332	0.0555112	0.0140029	7.36e-05	0.0280656	0.0829568	1.05708	1.02846	1.08649
EIF2AK4	Vb59vd	outcome	EIF2AK4	Simple mode	332	-0.0116577	0.0521347	0.823201	-0.113842	0.0905263	0.98841	0.892399	1.09475
EIF2AK4	Vb59vd	outcome	EIF2AK4	Weighted mode	332	-0.0116577	0.0419372	0.781202	-0.0938547	0.0705393	0.98841	0.910415	1.07309
EIF4EBP2	Vb59vd	outcome	EIF4EBP2	MR Egger	469	-0.0201895	0.017395	0.246377	-0.0542836	0.0139046	0.980013	0.947163	1.014
EIF4EBP2	Vb59vd	outcome	EIF4EBP2	Weighted median	469	0.0793562	0.0158635	5.66e-07	0.0482638	0.110449	1.08259	1.04945	1.11678
EIF4EBP2	Vb59vd	outcome	EIF4EBP2	Inverse variance weighted	469	0.205821	0.011283	2.41e-74	0.183706	0.227936	1.22853	1.20166	1.256
EIF4EBP2	Vb59vd	outcome	EIF4EBP2	Simple mode	469	0.0856004	0.0565338	0.130664	-0.025206	0.196407	1.08937	0.975109	1.21702
EIF4EBP2	Vb59vd	outcome	EIF4EBP2	Weighted mode	469	0.0462375	0.0238964	0.0536032	-0.000599494	0.0930744	1.04732	0.999401	1.09754
EIF4H	Vb59vd	outcome	EIF4H	MR Egger	123	-0.295358	0.0801585	0.000343825	-0.452469	-0.138248	0.744265	0.636056	0.870883
EIF4H	Vb59vd	outcome	EIF4H	Weighted median	123	-0.216926	0.0232404	1.02e-20	-0.262477	-0.171375	0.80499	0.769144	0.842506
EIF4H	Vb59vd	outcome	EIF4H	Inverse variance weighted	123	-0.214193	0.0177745	1.93e-33	-0.249031	-0.179355	0.807192	0.779556	0.835809
EIF4H	Vb59vd	outcome	EIF4H	Simple mode	123	-0.236695	0.0607395	0.000159681	-0.355745	-0.117646	0.789232	0.700651	0.889011
EIF4H	Vb59vd	outcome	EIF4H	Weighted mode	123	-0.235266	0.0582547	9.44e-05	-0.349445	-0.121087	0.790361	0.705079	0.885957
ELK4	Vb59vd	outcome	ELK4	MR Egger	78	0.673729	0.279225	0.0182384	0.126449	1.22101	1.96154	1.13479	3.39061
ELK4	Vb59vd	outcome	ELK4	Weighted median	78	-0.165613	0.0745901	0.0263979	-0.311809	-0.0194164	0.847374	0.732121	0.980771
ELK4	Vb59vd	outcome	ELK4	Inverse variance weighted	78	-0.113182	0.0516939	0.0285633	-0.214502	-0.0118618	0.892988	0.806943	0.988208
ELK4	Vb59vd	outcome	ELK4	Simple mode	78	-0.112898	0.182187	0.537298	-0.469985	0.244189	0.893242	0.625011	1.27659
ELK4	Vb59vd	outcome	ELK4	Weighted mode	78	-0.112898	0.142825	0.431685	-0.392835	0.167039	0.893242	0.67514	1.1818
ELOF1	Vb59vd	outcome	ELOF1	MR Egger	123	-0.00937268	0.0569512	0.869554	-0.120997	0.102252	0.990671	0.886037	1.10766
ELOF1	Vb59vd	outcome	ELOF1	Weighted median	123	-0.188564	0.0328237	9.21e-09	-0.252899	-0.12423	0.828147	0.776547	0.883177
ELOF1	Vb59vd	outcome	ELOF1	Inverse variance weighted	123	-0.211322	0.0222471	2.12e-21	-0.254926	-0.167718	0.809513	0.774974	0.845592
ELOF1	Vb59vd	outcome	ELOF1	Simple mode	123	-0.113746	0.0522358	0.0313648	-0.216128	-0.0113633	0.892485	0.805632	0.988701
ELOF1	Vb59vd	outcome	ELOF1	Weighted mode	123	-0.199709	0.0311385	2.82e-09	-0.260741	-0.138677	0.818969	0.770481	0.870509
ELP3	Vb59vd	outcome	ELP3	MR Egger	886	0.0302563	0.0072982	3.71e-05	0.0159519	0.0445608	1.03072	1.01608	1.04557
ELP3	Vb59vd	outcome	ELP3	Weighted median	886	0.0273982	0.00659806	3.29e-05	0.014466	0.0403304	1.02778	1.01457	1.04115
ELP3	Vb59vd	outcome	ELP3	Inverse variance weighted	886	0.0449606	0.00485382	1.99e-20	0.0354471	0.0544741	1.04599	1.03608	1.05599
ELP3	Vb59vd	outcome	ELP3	Simple mode	886	0.0295791	0.0102916	0.00414868	0.00940765	0.0497506	1.03002	1.00945	1.05101
ELP3	Vb59vd	outcome	ELP3	Weighted mode	886	0.0295791	0.00643746	4.96e-06	0.0169617	0.0421966	1.03002	1.01711	1.0431
EMP1	Vb59vd	outcome	EMP1	MR Egger	88	0.527022	0.105799	3.22e-06	0.319657	0.734387	1.69388	1.37666	2.0842
EMP1	Vb59vd	outcome	EMP1	Weighted median	88	0.328797	0.0623712	1.35e-07	0.206549	0.451044	1.3893	1.22943	1.56995
EMP1	Vb59vd	outcome	EMP1	Inverse variance weighted	88	0.241648	0.0401983	1.84e-09	0.162859	0.320437	1.27335	1.17687	1.37773
EMP1	Vb59vd	outcome	EMP1	Simple mode	88	0.289665	0.178187	0.107647	-0.0595816	0.638911	1.33598	0.942159	1.89442
EMP1	Vb59vd	outcome	EMP1	Weighted mode	88	0.354713	0.176982	0.048155	0.00782906	0.701597	1.42577	1.00786	2.01697
EMP3	Vb59vd	outcome	EMP3	MR Egger	23	-0.00881936	0.151874	0.954242	-0.306493	0.288854	0.991219	0.736024	1.3349
EMP3	Vb59vd	outcome	EMP3	Weighted median	23	-0.228881	0.0995528	0.0214998	-0.424004	-0.0337573	0.795423	0.654421	0.966806
EMP3	Vb59vd	outcome	EMP3	Inverse variance weighted	23	-0.299622	0.0772549	0.000105163	-0.451042	-0.148203	0.741098	0.636964	0.862256
EMP3	Vb59vd	outcome	EMP3	Simple mode	23	-0.22201	0.14755	0.146639	-0.511209	0.0671882	0.800907	0.59977	1.0695
EMP3	Vb59vd	outcome	EMP3	Weighted mode	23	-0.225892	0.13684	0.112989	-0.494097	0.042314	0.797805	0.610121	1.04322
ENO1	Vb59vd	outcome	ENO1	MR Egger	539	-0.0817018	0.0400658	0.0419201	-0.160231	-0.00317281	0.921547	0.851947	0.996832
ENO1	Vb59vd	outcome	ENO1	Weighted median	539	-0.0736521	0.0133712	3.62e-08	-0.0998596	-0.0474445	0.928995	0.904964	0.953663
ENO1	Vb59vd	outcome	ENO1	Inverse variance weighted	539	-0.0961405	0.00944487	2.46e-24	-0.114652	-0.0776285	0.908336	0.891676	0.925308
ENO1	Vb59vd	outcome	ENO1	Simple mode	539	-0.0333959	0.0416044	0.422503	-0.114941	0.0481488	0.967156	0.891419	1.04933
ENO1	Vb59vd	outcome	ENO1	Weighted mode	539	-0.0305162	0.0370233	0.410166	-0.103082	0.0420494	0.969945	0.902053	1.04295
ENPP4	Vb59vd	outcome	ENPP4	MR Egger	382	-0.0524748	0.0123498	2.7e-05	-0.0766804	-0.0282691	0.948878	0.926186	0.972127
ENPP4	Vb59vd	outcome	ENPP4	Weighted median	382	-0.0174084	0.00689919	0.0116275	-0.0309308	-0.00388599	0.982742	0.969543	0.996122
ENPP4	Vb59vd	outcome	ENPP4	Inverse variance weighted	382	-0.00858629	0.00554097	0.121237	-0.0194466	0.00227401	0.99145	0.980741	1.00228
ENPP4	Vb59vd	outcome	ENPP4	Simple mode	382	-0.0090046	0.00982042	0.359761	-0.0282526	0.0102434	0.991036	0.972143	1.0103
ENPP4	Vb59vd	outcome	ENPP4	Weighted mode	382	-0.0090046	0.0084097	0.284964	-0.0254876	0.00747841	0.991036	0.974834	1.00751
ENPP5	Vb59vd	outcome	ENPP5	MR Egger	310	-0.247491	0.0715233	0.000615776	-0.387676	-0.107305	0.780758	0.678632	0.898252
ENPP5	Vb59vd	outcome	ENPP5	Weighted median	310	0.0738368	0.0293458	0.0118662	0.0163191	0.131355	1.07663	1.01645	1.14037
ENPP5	Vb59vd	outcome	ENPP5	Inverse variance weighted	310	0.0292205	0.0211987	0.168077	-0.012329	0.0707699	1.02965	0.987747	1.07333
ENPP5	Vb59vd	outcome	ENPP5	Simple mode	310	0.0755272	0.0807595	0.350409	-0.0827613	0.233816	1.07845	0.920571	1.26341
ENPP5	Vb59vd	outcome	ENPP5	Weighted mode	310	0.0862701	0.0804906	0.284645	-0.0714915	0.244032	1.0901	0.931004	1.27638
ENSA	Vb59vd	outcome	ENSA	MR Egger	78	0.410303	0.145763	0.00621116	0.124606	0.695999	1.50727	1.1327	2.00571
ENSA	Vb59vd	outcome	ENSA	Weighted median	78	0.0529957	0.0552263	0.337252	-0.0552478	0.161239	1.05443	0.946251	1.17497
ENSA	Vb59vd	outcome	ENSA	Inverse variance weighted	78	0.0648758	0.043467	0.13556	-0.0203195	0.150071	1.06703	0.979886	1.16192
ENSA	Vb59vd	outcome	ENSA	Simple mode	78	0.050215	0.120175	0.67722	-0.185328	0.285758	1.0515	0.830832	1.33077
ENSA	Vb59vd	outcome	ENSA	Weighted mode	78	0.050215	0.123183	0.684664	-0.191223	0.291653	1.0515	0.825948	1.33864
ENTPD1	Vb59vd	outcome	ENTPD1	MR Egger	1259	-0.0569657	0.00493786	2.44e-29	-0.0666439	-0.0472875	0.944626	0.935528	0.953813
ENTPD1	Vb59vd	outcome	ENTPD1	Weighted median	1259	-0.0656507	0.00438224	9.76e-51	-0.0742399	-0.0570615	0.936458	0.928449	0.944536
ENTPD1	Vb59vd	outcome	ENTPD1	Inverse variance weighted	1259	-0.0510186	0.00326703	5.65e-55	-0.057422	-0.0446153	0.950261	0.944196	0.956365
ENTPD1	Vb59vd	outcome	ENTPD1	Simple mode	1259	-0.0673939	0.00798921	8.93e-17	-0.0830528	-0.0517351	0.934827	0.920303	0.94958
ENTPD1	Vb59vd	outcome	ENTPD1	Weighted mode	1259	-0.0673939	0.00684382	4.32e-22	-0.0808078	-0.05398	0.934827	0.922371	0.947451
EOMES	Vb59vd	outcome	EOMES	MR Egger	450	-0.0825562	0.0443859	0.0635456	-0.169553	0.00444012	0.92076	0.844042	1.00445
EOMES	Vb59vd	outcome	EOMES	Weighted median	450	0.0586706	0.018037	0.00114273	0.0233182	0.0940231	1.06043	1.02359	1.09859
EOMES	Vb59vd	outcome	EOMES	Inverse variance weighted	450	0.0657407	0.0128157	2.9e-07	0.040622	0.0908594	1.06795	1.04146	1.09512
EOMES	Vb59vd	outcome	EOMES	Simple mode	450	0.276092	0.0684153	6.4e-05	0.141998	0.410186	1.31797	1.15257	1.5071
EOMES	Vb59vd	outcome	EOMES	Weighted mode	450	0.270712	0.061803	1.48e-05	0.149579	0.391846	1.3109	1.16134	1.47971
EPHB1	Vb59vd	outcome	EPHB1	MR Egger	968	-0.189653	0.0160744	4.14e-30	-0.221159	-0.158147	0.827246	0.801589	0.853724
EPHB1	Vb59vd	outcome	EPHB1	Weighted median	968	-0.286444	0.00898731	6.51e-223	-0.304059	-0.268829	0.750929	0.737817	0.764274
EPHB1	Vb59vd	outcome	EPHB1	Inverse variance weighted	968	-0.161789	0.00716775	8.2e-113	-0.175838	-0.14774	0.850621	0.838754	0.862655
EPHB1	Vb59vd	outcome	EPHB1	Simple mode	968	-0.291359	0.0177795	1.9e-53	-0.326207	-0.256511	0.747247	0.721656	0.773746
EPHB1	Vb59vd	outcome	EPHB1	Weighted mode	968	-0.291359	0.0142808	3.14e-77	-0.31935	-0.263369	0.747247	0.726621	0.768458
EPHX2	Vb59vd	outcome	EPHX2	MR Egger	748	0.0536748	0.00918397	7.6e-09	0.0356742	0.0716754	1.05514	1.03632	1.07431
EPHX2	Vb59vd	outcome	EPHX2	Weighted median	748	0.0609719	0.0087835	3.88e-12	0.0437562	0.0781876	1.06287	1.04473	1.08133
EPHX2	Vb59vd	outcome	EPHX2	Inverse variance weighted	748	0.0572675	0.00650211	1.28e-18	0.0445233	0.0700116	1.05894	1.04553	1.07252
EPHX2	Vb59vd	outcome	EPHX2	Simple mode	748	0.0912093	0.0144621	4.87e-10	0.0628637	0.119555	1.0955	1.06488	1.127
EPHX2	Vb59vd	outcome	EPHX2	Weighted mode	748	0.0629451	0.00877396	1.76e-12	0.0457481	0.0801421	1.06497	1.04681	1.08344
ERCC1	Vb59vd	outcome	ERCC1	MR Egger	157	-0.0592432	0.0269955	0.0296834	-0.112154	-0.00633196	0.942478	0.893906	0.993688
ERCC1	Vb59vd	outcome	ERCC1	Weighted median	157	-0.0780105	0.0231417	0.00074896	-0.123368	-0.0326529	0.924955	0.883938	0.967874
ERCC1	Vb59vd	outcome	ERCC1	Inverse variance weighted	157	-0.0791236	0.0159596	7.13e-07	-0.110405	-0.0478427	0.923926	0.895472	0.953284
ERCC1	Vb59vd	outcome	ERCC1	Simple mode	157	-0.0515709	0.0383704	0.180891	-0.126777	0.0236352	0.949736	0.88093	1.02392
ERCC1	Vb59vd	outcome	ERCC1	Weighted mode	157	-0.0515709	0.0251893	0.0423029	-0.100942	-0.00219986	0.949736	0.903986	0.997803
ERCC5	Vb59vd	outcome	ERCC5	MR Egger	197	-0.0132323	0.0551223	0.810541	-0.121272	0.0948074	0.986855	0.885793	1.09945
ERCC5	Vb59vd	outcome	ERCC5	Weighted median	197	-0.0936345	0.0271159	0.000554131	-0.146782	-0.0404874	0.910616	0.863483	0.960321
ERCC5	Vb59vd	outcome	ERCC5	Inverse variance weighted	197	-0.0398508	0.0218773	0.0685216	-0.0827304	0.00302867	0.960933	0.920599	1.00303
ERCC5	Vb59vd	outcome	ERCC5	Simple mode	197	0.0557173	0.0621977	0.371453	-0.0661902	0.177625	1.0573	0.935953	1.19438
ERCC5	Vb59vd	outcome	ERCC5	Weighted mode	197	-0.0484656	0.035607	0.175036	-0.118255	0.021324	0.95269	0.888469	1.02155
ERGIC2	Vb59vd	outcome	ERGIC2	MR Egger	582	-0.0567833	0.0255226	0.0264771	-0.106808	-0.00675895	0.944799	0.898699	0.993264
ERGIC2	Vb59vd	outcome	ERGIC2	Weighted median	582	0.0540752	0.0163137	0.000917354	0.0221004	0.08605	1.05556	1.02235	1.08986
ERGIC2	Vb59vd	outcome	ERGIC2	Inverse variance weighted	582	0.0533248	0.0107966	7.85e-07	0.0321635	0.0744861	1.05477	1.03269	1.07733
ERGIC2	Vb59vd	outcome	ERGIC2	Simple mode	582	-0.00981197	0.0393926	0.803386	-0.0870214	0.0673975	0.990236	0.916657	1.06972
ERGIC2	Vb59vd	outcome	ERGIC2	Weighted mode	582	0.0530745	0.0276769	0.0556457	-0.0011722	0.107321	1.05451	0.998828	1.11329
ESRRA	Vb59vd	outcome	ESRRA	MR Egger	22	-0.00859786	2.51862	0.99731	-4.9451	4.92791	0.991439	0.00711819	138.09
ESRRA	Vb59vd	outcome	ESRRA	Weighted median	22	-0.971868	0.485182	0.0451667	-1.92283	-0.0209107	0.378376	0.146193	0.979306
ESRRA	Vb59vd	outcome	ESRRA	Inverse variance weighted	22	-1.01869	0.411579	0.0133208	-1.82539	-0.211995	0.361068	0.161156	0.808969
ESRRA	Vb59vd	outcome	ESRRA	Simple mode	22	-0.954401	0.85897	0.279086	-2.63798	0.729181	0.385043	0.0715054	2.07338
ESRRA	Vb59vd	outcome	ESRRA	Weighted mode	22	-0.951134	0.835023	0.267509	-2.58778	0.685511	0.386303	0.0751869	1.98479
ETS1	Vb59vd	outcome	ETS1	MR Egger	42	0.292019	0.392544	0.461277	-0.477368	1.06141	1.33913	0.620414	2.89043
ETS1	Vb59vd	outcome	ETS1	Weighted median	42	-0.716263	0.0983529	3.28e-13	-0.909035	-0.523491	0.488575	0.402913	0.592449
ETS1	Vb59vd	outcome	ETS1	Inverse variance weighted	42	-0.962536	0.0692037	5.61e-44	-1.09817	-0.826897	0.381923	0.333479	0.437405
ETS1	Vb59vd	outcome	ETS1	Simple mode	42	-0.695399	0.180173	0.000394668	-1.04854	-0.342261	0.498875	0.35045	0.710163
ETS1	Vb59vd	outcome	ETS1	Weighted mode	42	-0.685236	0.149553	4.26e-05	-0.978359	-0.392113	0.503971	0.375928	0.675628
EVI5L	Vb59vd	outcome	EVI5L	MR Egger	236	-0.00443425	0.0616009	0.942677	-0.125172	0.116304	0.995576	0.882345	1.12334
EVI5L	Vb59vd	outcome	EVI5L	Weighted median	236	-0.175043	0.0284501	7.62e-10	-0.230805	-0.119281	0.839421	0.793894	0.887558
EVI5L	Vb59vd	outcome	EVI5L	Inverse variance weighted	236	-0.229503	0.023464	1.36e-22	-0.275492	-0.183513	0.794929	0.759198	0.832341
EVI5L	Vb59vd	outcome	EVI5L	Simple mode	236	-0.315128	0.0899687	0.000551283	-0.491467	-0.13879	0.729695	0.611728	0.870411
EVI5L	Vb59vd	outcome	EVI5L	Weighted mode	236	-0.101246	0.0415732	0.0156214	-0.18273	-0.0197627	0.903711	0.832993	0.980431
EVL	Vb59vd	outcome	EVL	MR Egger	433	0.094541	0.0527051	0.0735504	-0.00876108	0.197843	1.09915	0.991277	1.21877
EVL	Vb59vd	outcome	EVL	Weighted median	433	0.039882	0.0267678	0.136244	-0.0125829	0.092347	1.04069	0.987496	1.09675
EVL	Vb59vd	outcome	EVL	Inverse variance weighted	433	0.0348247	0.0195052	0.0741959	-0.00340554	0.073055	1.03544	0.9966	1.07579
EVL	Vb59vd	outcome	EVL	Simple mode	433	0.159096	0.0986517	0.107539	-0.0342613	0.352453	1.17245	0.966319	1.42255
EVL	Vb59vd	outcome	EVL	Weighted mode	433	0.159096	0.0957366	0.0972763	-0.0285477	0.34674	1.17245	0.971856	1.41445
EXOC1	Vb59vd	outcome	EXOC1	MR Egger	151	0.241052	0.112972	0.0345015	0.0196274	0.462476	1.27259	1.01982	1.588
EXOC1	Vb59vd	outcome	EXOC1	Weighted median	151	0.0625202	0.0430448	0.146378	-0.0218476	0.146888	1.06452	0.978389	1.15822
EXOC1	Vb59vd	outcome	EXOC1	Inverse variance weighted	151	0.0989672	0.0332469	0.00291336	0.0338033	0.164131	1.10403	1.03438	1.17837
EXOC1	Vb59vd	outcome	EXOC1	Simple mode	151	0.0548749	0.109659	0.617517	-0.160056	0.269806	1.05641	0.852096	1.30971
EXOC1	Vb59vd	outcome	EXOC1	Weighted mode	151	0.0510895	0.0970621	0.599416	-0.139152	0.241331	1.05242	0.870096	1.27294
EXOC6	Vb59vd	outcome	EXOC6	MR Egger	217	0.86703	0.138392	2e-09	0.59578	1.13828	2.37983	1.81445	3.12139
EXOC6	Vb59vd	outcome	EXOC6	Weighted median	217	0.849004	0.0407092	1.36e-96	0.769214	0.928794	2.33732	2.15807	2.53145
EXOC6	Vb59vd	outcome	EXOC6	Inverse variance weighted	217	0.710589	0.0287623	9.31e-135	0.654215	0.766963	2.03519	1.92363	2.15322
EXOC6	Vb59vd	outcome	EXOC6	Simple mode	217	0.955728	0.132442	8.95e-12	0.696142	1.21531	2.60056	2.006	3.37135
EXOC6	Vb59vd	outcome	EXOC6	Weighted mode	217	0.965738	0.111575	1.14e-15	0.747051	1.18443	2.62673	2.11077	3.26881
EXOSC1	Vb59vd	outcome	EXOSC1	MR Egger	556	-0.0984959	0.0370705	0.00811157	-0.171154	-0.0258378	0.906199	0.842692	0.974493
EXOSC1	Vb59vd	outcome	EXOSC1	Weighted median	556	-0.114894	0.0184397	4.64e-10	-0.151036	-0.0787521	0.891461	0.859817	0.924269
EXOSC1	Vb59vd	outcome	EXOSC1	Inverse variance weighted	556	-0.0268055	0.0125645	0.0328894	-0.0514319	-0.00217907	0.973551	0.949868	0.997823
EXOSC1	Vb59vd	outcome	EXOSC1	Simple mode	556	0.130546	0.0675364	0.0537485	-0.00182565	0.262917	1.13945	0.998176	1.30072
EXOSC1	Vb59vd	outcome	EXOSC1	Weighted mode	556	-0.208387	0.0473072	1.27e-05	-0.301109	-0.115664	0.811893	0.739997	0.890774
EXOSC10	Vb59vd	outcome	EXOSC10	MR Egger	443	-1.10486	0.080626	7.38e-36	-1.26289	-0.946836	0.331256	0.282836	0.387967
EXOSC10	Vb59vd	outcome	EXOSC10	Weighted median	443	-0.33615	0.022649	7.87e-50	-0.380542	-0.291758	0.714516	0.683491	0.746949
EXOSC10	Vb59vd	outcome	EXOSC10	Inverse variance weighted	443	-0.333394	0.0167738	6.59e-88	-0.36627	-0.300517	0.716488	0.693315	0.740435
EXOSC10	Vb59vd	outcome	EXOSC10	Simple mode	443	-0.541676	0.0779504	1.33e-11	-0.694459	-0.388893	0.581772	0.499344	0.677807
EXOSC10	Vb59vd	outcome	EXOSC10	Weighted mode	443	-0.536641	0.0723506	6.17e-13	-0.678448	-0.394833	0.584709	0.507404	0.673792
EXOSC2	Vb59vd	outcome	EXOSC2	MR Egger	151	0.34945	0.1539	0.0246029	0.0478055	0.651094	1.41829	1.04897	1.91764
EXOSC2	Vb59vd	outcome	EXOSC2	Weighted median	151	-0.123089	0.0458337	0.00724113	-0.212923	-0.0332545	0.884185	0.808219	0.967292
EXOSC2	Vb59vd	outcome	EXOSC2	Inverse variance weighted	151	-0.140631	0.0308982	5.33e-06	-0.201191	-0.0800706	0.86881	0.817756	0.923051
EXOSC2	Vb59vd	outcome	EXOSC2	Simple mode	151	-0.438047	0.147185	0.00340349	-0.726529	-0.149566	0.645295	0.483585	0.861082
EXOSC2	Vb59vd	outcome	EXOSC2	Weighted mode	151	-0.429983	0.15304	0.00562161	-0.72994	-0.130025	0.65052	0.481938	0.878073
EXOSC6	Vb59vd	outcome	EXOSC6	MR Egger	1607	-0.0472913	0.00651103	5.87e-13	-0.0600529	-0.0345297	0.953809	0.941715	0.96606
EXOSC6	Vb59vd	outcome	EXOSC6	Weighted median	1607	-0.00579913	0.00489575	0.236206	-0.0153948	0.00379654	0.994218	0.984723	1.0038
EXOSC6	Vb59vd	outcome	EXOSC6	Inverse variance weighted	1607	-0.0143188	0.00331381	1.55e-05	-0.0208138	-0.00782368	0.985783	0.979401	0.992207
EXOSC6	Vb59vd	outcome	EXOSC6	Simple mode	1607	-0.00756277	0.0115476	0.512613	-0.0301961	0.0150705	0.992466	0.970255	1.01518
EXOSC6	Vb59vd	outcome	EXOSC6	Weighted mode	1607	-0.00116478	0.00849343	0.890938	-0.0178119	0.0154823	0.998836	0.982346	1.0156
EXTL3	Vb59vd	outcome	EXTL3	MR Egger	14	0.823071	12.2182	0.947401	-23.1247	24.7708	2.27748	9.06e-11	57256730871
EXTL3	Vb59vd	outcome	EXTL3	Weighted median	14	0.468326	0.187468	0.0124837	0.100889	0.835763	1.59732	1.10615	2.30657
EXTL3	Vb59vd	outcome	EXTL3	Inverse variance weighted	14	0.456623	0.152864	0.00281623	0.157009	0.756236	1.57873	1.17001	2.13024
EXTL3	Vb59vd	outcome	EXTL3	Simple mode	14	0.478153	0.303256	0.138872	-0.116229	1.07253	1.61309	0.890271	2.92278
EXTL3	Vb59vd	outcome	EXTL3	Weighted mode	14	0.477721	0.300409	0.135796	-0.111081	1.06652	1.6124	0.894867	2.90526
F13A1	Vb59vd	outcome	F13A1	MR Egger	692	0.019941	0.024621	0.418267	-0.0283162	0.0681983	1.02014	0.972081	1.07058
F13A1	Vb59vd	outcome	F13A1	Weighted median	692	0.108385	0.0184399	4.16e-09	0.072243	0.144527	1.11448	1.07492	1.15549
F13A1	Vb59vd	outcome	F13A1	Inverse variance weighted	692	0.027137	0.0126826	0.0323791	0.00227905	0.0519949	1.02751	1.00228	1.05337
F13A1	Vb59vd	outcome	F13A1	Simple mode	692	0.120844	0.0490718	0.0140366	0.024663	0.217024	1.12845	1.02497	1.24237
F13A1	Vb59vd	outcome	F13A1	Weighted mode	692	0.120844	0.0241291	6.98e-07	0.0735507	0.168137	1.12845	1.07632	1.1831
F2RL3	Vb59vd	outcome	F2RL3	MR Egger	100	-0.186036	0.192236	0.335553	-0.562819	0.190747	0.830244	0.569601	1.21015
F2RL3	Vb59vd	outcome	F2RL3	Weighted median	100	-0.0571752	0.0464425	0.218287	-0.148203	0.0338522	0.944429	0.862256	1.03443
F2RL3	Vb59vd	outcome	F2RL3	Inverse variance weighted	100	-0.0843732	0.0353946	0.0171356	-0.153747	-0.0149997	0.919088	0.857489	0.985112
F2RL3	Vb59vd	outcome	F2RL3	Simple mode	100	-0.0340754	0.103006	0.741487	-0.235967	0.167816	0.966499	0.789807	1.18272
F2RL3	Vb59vd	outcome	F2RL3	Weighted mode	100	-0.0421411	0.0824409	0.610372	-0.203725	0.119443	0.958735	0.815687	1.12687
FAM111A	Vb59vd	outcome	FAM111A	MR Egger	478	0.0684375	0.0300116	0.0230273	0.0096147	0.12726	1.07083	1.00966	1.13571
FAM111A	Vb59vd	outcome	FAM111A	Weighted median	478	-0.164673	0.0170109	3.65e-22	-0.198014	-0.131332	0.848171	0.820358	0.876927
FAM111A	Vb59vd	outcome	FAM111A	Inverse variance weighted	478	-0.257494	0.0123668	2.77e-96	-0.281733	-0.233255	0.772987	0.754475	0.791952
FAM111A	Vb59vd	outcome	FAM111A	Simple mode	478	-0.176005	0.0465869	0.000178088	-0.267316	-0.084695	0.838614	0.765431	0.918792
FAM111A	Vb59vd	outcome	FAM111A	Weighted mode	478	-0.176005	0.0394224	1e-05	-0.253273	-0.0987375	0.838614	0.776256	0.905981
FAM3B	Vb59vd	outcome	FAM3B	MR Egger	515	-0.0407164	0.00747538	7.97e-08	-0.0553681	-0.0260647	0.960101	0.946137	0.974272
FAM3B	Vb59vd	outcome	FAM3B	Weighted median	515	-0.0278502	0.00821224	0.000695612	-0.0439462	-0.0117542	0.972534	0.957005	0.988315
FAM3B	Vb59vd	outcome	FAM3B	Inverse variance weighted	515	-0.005909	0.00572282	0.301823	-0.0171257	0.00530773	0.994108	0.98302	1.00532
FAM3B	Vb59vd	outcome	FAM3B	Simple mode	515	0.00468256	0.0126766	0.711992	-0.0201636	0.0295287	1.00469	0.980038	1.02997
FAM3B	Vb59vd	outcome	FAM3B	Weighted mode	515	-0.019267	0.00791449	0.0152559	-0.0347794	-0.00375464	0.980917	0.965818	0.996252
FAM3C	Vb59vd	outcome	FAM3C	MR Egger	75	-0.116207	0.0905565	0.203462	-0.293698	0.0612836	0.890291	0.745502	1.0632
FAM3C	Vb59vd	outcome	FAM3C	Weighted median	75	-0.0195107	0.0213215	0.360155	-0.0613009	0.0222795	0.980678	0.94054	1.02253
FAM3C	Vb59vd	outcome	FAM3C	Inverse variance weighted	75	-0.024347	0.0177653	0.170537	-0.059167	0.010473	0.975947	0.942549	1.01053
FAM3C	Vb59vd	outcome	FAM3C	Simple mode	75	-0.0195642	0.051319	0.704127	-0.120149	0.0810211	0.980626	0.886788	1.08439
FAM3C	Vb59vd	outcome	FAM3C	Weighted mode	75	-0.0195642	0.0522541	0.709174	-0.121982	0.0828538	0.980626	0.885164	1.08638
FAM43A	Vb59vd	outcome	FAM43A	MR Egger	1052	0.0322268	0.0130747	0.0138672	0.00660042	0.0578531	1.03275	1.00662	1.05956
FAM43A	Vb59vd	outcome	FAM43A	Weighted median	1052	0.0637852	0.00949624	1.86e-11	0.0451726	0.0823978	1.06586	1.04621	1.08589
FAM43A	Vb59vd	outcome	FAM43A	Inverse variance weighted	1052	0.0614083	0.00619947	3.94e-23	0.0492573	0.0735592	1.06333	1.05049	1.07633
FAM43A	Vb59vd	outcome	FAM43A	Simple mode	1052	0.113668	0.0251699	7.01e-06	0.0643353	0.163001	1.12038	1.06645	1.17704
FAM43A	Vb59vd	outcome	FAM43A	Weighted mode	1052	0.0689561	0.0132166	2.19e-07	0.0430516	0.0948607	1.07139	1.04399	1.09951
FAM8A1	Vb59vd	outcome	FAM8A1	MR Egger	225	0.347825	0.0479464	6.59e-12	0.25385	0.4418	1.41598	1.28898	1.55551
FAM8A1	Vb59vd	outcome	FAM8A1	Weighted median	225	0.145214	0.0258601	1.96e-08	0.0945282	0.1959	1.15629	1.09914	1.21641
FAM8A1	Vb59vd	outcome	FAM8A1	Inverse variance weighted	225	0.0953532	0.0185214	2.63e-07	0.0590512	0.131655	1.10005	1.06083	1.14072
FAM8A1	Vb59vd	outcome	FAM8A1	Simple mode	225	0.0957032	0.0439868	0.0306222	0.00948897	0.181917	1.10043	1.00953	1.19952
FAM8A1	Vb59vd	outcome	FAM8A1	Weighted mode	225	0.130384	0.0344826	0.000200267	0.0627978	0.19797	1.13927	1.06481	1.21893
FANCE	Vb59vd	outcome	FANCE	MR Egger	58	-0.153274	0.832065	0.854515	-1.78412	1.47757	0.857895	0.167944	4.3823
FANCE	Vb59vd	outcome	FANCE	Weighted median	58	-0.2448	0.114995	0.0332715	-0.470189	-0.0194101	0.782861	0.624884	0.980777
FANCE	Vb59vd	outcome	FANCE	Inverse variance weighted	58	-0.385383	0.156818	0.0139901	-0.692747	-0.0780199	0.68019	0.5002	0.924946
FANCE	Vb59vd	outcome	FANCE	Simple mode	58	-1.13817	0.290407	0.000240593	-1.70736	-0.568969	0.320406	0.181343	0.566109
FANCE	Vb59vd	outcome	FANCE	Weighted mode	58	-0.311882	0.134669	0.0241828	-0.575833	-0.0479304	0.732068	0.562236	0.9532
FASLG	Vb59vd	outcome	FASLG	MR Egger	187	-0.26673	0.0562674	4.24e-06	-0.377014	-0.156446	0.76588	0.685907	0.855178
FASLG	Vb59vd	outcome	FASLG	Weighted median	187	-0.16167	0.0353569	4.82e-06	-0.23097	-0.0923709	0.850722	0.793763	0.911767
FASLG	Vb59vd	outcome	FASLG	Inverse variance weighted	187	-0.149205	0.0261149	1.11e-08	-0.20039	-0.0980194	0.861393	0.818412	0.906631
FASLG	Vb59vd	outcome	FASLG	Simple mode	187	-0.019772	0.091174	0.828555	-0.198473	0.158929	0.980422	0.819982	1.17225
FASLG	Vb59vd	outcome	FASLG	Weighted mode	187	-0.019772	0.0753074	0.793187	-0.167375	0.12783	0.980422	0.845883	1.13636
FASN	Vb59vd	outcome	FASN	MR Egger	536	-0.0785369	0.0133542	7.19e-09	-0.104711	-0.0523626	0.924468	0.900585	0.948985
FASN	Vb59vd	outcome	FASN	Weighted median	536	-0.00298448	0.00520191	0.566152	-0.0131802	0.00721127	0.99702	0.986906	1.00724
FASN	Vb59vd	outcome	FASN	Inverse variance weighted	536	0.00818638	0.00411645	0.0467346	0.000118132	0.0162546	1.00822	1.00012	1.01639
FASN	Vb59vd	outcome	FASN	Simple mode	536	-0.00334507	0.0139095	0.810044	-0.0306076	0.0239175	0.996661	0.969856	1.02421
FASN	Vb59vd	outcome	FASN	Weighted mode	536	-0.00334507	0.013604	0.805863	-0.0300089	0.0233187	0.996661	0.970437	1.02359
FASTKD3	Vb59vd	outcome	FASTKD3	MR Egger	586	-0.110918	0.0196345	2.52e-08	-0.149402	-0.0724346	0.895012	0.861223	0.930127
FASTKD3	Vb59vd	outcome	FASTKD3	Weighted median	586	0.090364	0.0175047	2.44e-07	0.0560548	0.124673	1.09457	1.05766	1.13278
FASTKD3	Vb59vd	outcome	FASTKD3	Inverse variance weighted	586	0.109087	0.011967	7.82e-20	0.0856317	0.132542	1.11526	1.08941	1.14173
FASTKD3	Vb59vd	outcome	FASTKD3	Simple mode	586	0.0445265	0.033903	0.18958	-0.0219234	0.110976	1.04553	0.978315	1.11737
FASTKD3	Vb59vd	outcome	FASTKD3	Weighted mode	586	0.0688292	0.0225795	0.00240531	0.0245733	0.113085	1.07125	1.02488	1.11973
FBL	Vb59vd	outcome	FBL	MR Egger	67	-0.394032	0.12074	0.00175645	-0.630682	-0.157382	0.674333	0.532229	0.854378
FBL	Vb59vd	outcome	FBL	Weighted median	67	-0.0383301	0.0406664	0.345911	-0.118036	0.041376	0.962395	0.888664	1.04224
FBL	Vb59vd	outcome	FBL	Inverse variance weighted	67	-0.0158159	0.0295239	0.592169	-0.0736828	0.0420511	0.984309	0.928966	1.04295
FBL	Vb59vd	outcome	FBL	Simple mode	67	0.209697	0.0834844	0.0144651	0.0460681	0.373327	1.2333	1.04715	1.45256
FBL	Vb59vd	outcome	FBL	Weighted mode	67	-0.0358998	0.0631493	0.571631	-0.159672	0.0878728	0.964737	0.852423	1.09185
FBLN5	Vb59vd	outcome	FBLN5	MR Egger	1577	0.00131442	0.00624517	0.833328	-0.0109261	0.013555	1.00132	0.989133	1.01365
FBLN5	Vb59vd	outcome	FBLN5	Weighted median	1577	0.0109898	0.00590527	0.0627422	-0.000584539	0.0225641	1.01105	0.999416	1.02282
FBLN5	Vb59vd	outcome	FBLN5	Inverse variance weighted	1577	0.00929104	0.00356291	0.00911502	0.00230773	0.0162743	1.00933	1.00231	1.01641
FBLN5	Vb59vd	outcome	FBLN5	Simple mode	1577	-0.0790473	0.0165449	1.94e-06	-0.111475	-0.0466194	0.923996	0.894514	0.954451
FBLN5	Vb59vd	outcome	FBLN5	Weighted mode	1577	0.035347	0.00906925	0.000101283	0.0175713	0.0531228	1.03598	1.01773	1.05456
FBXO21	Vb59vd	outcome	FBXO21	MR Egger	78	-0.130584	0.504048	0.796281	-1.11852	0.857349	0.877583	0.326764	2.35691
FBXO21	Vb59vd	outcome	FBXO21	Weighted median	78	0.0451213	0.0541763	0.404923	-0.0610642	0.151307	1.04615	0.940763	1.16335
FBXO21	Vb59vd	outcome	FBXO21	Inverse variance weighted	78	0.0458568	0.0433783	0.290449	-0.0391646	0.130878	1.04692	0.961592	1.13983
FBXO21	Vb59vd	outcome	FBXO21	Simple mode	78	0.0460423	0.122191	0.707353	-0.193451	0.285536	1.04712	0.82411	1.33048
FBXO21	Vb59vd	outcome	FBXO21	Weighted mode	78	0.0460423	0.126014	0.715833	-0.200944	0.293029	1.04712	0.817958	1.34048
FBXO3	Vb59vd	outcome	FBXO3	MR Egger	233	-0.140325	0.0351501	8.8e-05	-0.209219	-0.0714311	0.869076	0.811217	0.93106
FBXO3	Vb59vd	outcome	FBXO3	Weighted median	233	-0.173883	0.0180477	5.71e-22	-0.209256	-0.138509	0.840396	0.811188	0.870655
FBXO3	Vb59vd	outcome	FBXO3	Inverse variance weighted	233	-0.167119	0.0129015	2.25e-38	-0.192406	-0.141832	0.846099	0.824972	0.867767
FBXO3	Vb59vd	outcome	FBXO3	Simple mode	233	-0.219531	0.040153	1.18e-07	-0.298231	-0.140832	0.802895	0.74213	0.868636
FBXO3	Vb59vd	outcome	FBXO3	Weighted mode	233	-0.177416	0.03498	8.06e-07	-0.245977	-0.108855	0.837431	0.78194	0.89686
FBXO32	Vb59vd	outcome	FBXO32	MR Egger	288	0.214673	0.0523849	5.43e-05	0.111999	0.317348	1.23946	1.11851	1.37348
FBXO32	Vb59vd	outcome	FBXO32	Weighted median	288	-0.0102455	0.0310549	0.741463	-0.0711131	0.0506221	0.989807	0.931357	1.05193
FBXO32	Vb59vd	outcome	FBXO32	Inverse variance weighted	288	0.0450108	0.0237285	0.0578405	-0.00149715	0.0915187	1.04604	0.998504	1.09584
FBXO32	Vb59vd	outcome	FBXO32	Simple mode	288	0.448923	0.128971	0.000577659	0.19614	0.701707	1.56662	1.2167	2.01719
FBXO32	Vb59vd	outcome	FBXO32	Weighted mode	288	-0.123723	0.0811196	0.128311	-0.282718	0.0352711	0.883624	0.753733	1.0359
FBXO38	Vb59vd	outcome	FBXO38	MR Egger	786	-0.107309	0.010328	8.84e-24	-0.127552	-0.0870665	0.898248	0.880248	0.916616
FBXO38	Vb59vd	outcome	FBXO38	Weighted median	786	-0.0631214	0.00667753	3.3e-21	-0.0762094	-0.0500335	0.938829	0.926622	0.951198
FBXO38	Vb59vd	outcome	FBXO38	Inverse variance weighted	786	-0.0465353	0.0048699	1.23e-21	-0.0560803	-0.0369903	0.954531	0.945463	0.963685
FBXO38	Vb59vd	outcome	FBXO38	Simple mode	786	-0.0531339	0.0108954	1.31e-06	-0.0744889	-0.0317789	0.948253	0.928218	0.968721
FBXO38	Vb59vd	outcome	FBXO38	Weighted mode	786	-0.0531339	0.00855174	8.42e-10	-0.0698953	-0.0363725	0.948253	0.932491	0.964281
FBXO8	Vb59vd	outcome	FBXO8	MR Egger	3	-0.354869	0.661771	0.686644	-1.65194	0.942202	0.701266	0.191678	2.56562
FBXO8	Vb59vd	outcome	FBXO8	Weighted median	3	-0.256765	0.412709	0.533847	-1.06567	0.552145	0.77355	0.344496	1.73697
FBXO8	Vb59vd	outcome	FBXO8	Inverse variance weighted	3	-0.24184	0.341879	0.479328	-0.911923	0.428243	0.785182	0.401751	1.53456
FBXO8	Vb59vd	outcome	FBXO8	Simple mode	3	-0.272294	0.459795	0.613745	-1.17349	0.628905	0.76163	0.309285	1.87555
FBXO8	Vb59vd	outcome	FBXO8	Weighted mode	3	-0.274586	0.43948	0.595883	-1.13597	0.586794	0.759886	0.321112	1.79821
FCAR	Vb59vd	outcome	FCAR	MR Egger	207	-0.079187	0.0246722	0.0015431	-0.127545	-0.0308294	0.923867	0.880254	0.969641
FCAR	Vb59vd	outcome	FCAR	Weighted median	207	0.00223721	0.0122193	0.854729	-0.0217127	0.0261871	1.00224	0.978521	1.02653
FCAR	Vb59vd	outcome	FCAR	Inverse variance weighted	207	0.0103158	0.00863172	0.232046	-0.00660235	0.027234	1.01037	0.993419	1.02761
FCAR	Vb59vd	outcome	FCAR	Simple mode	207	0.0102865	0.024557	0.675738	-0.0378451	0.0584181	1.01034	0.962862	1.06016
FCAR	Vb59vd	outcome	FCAR	Weighted mode	207	0.00329325	0.0177553	0.853035	-0.0315071	0.0380936	1.0033	0.968984	1.03883
FCGR1A	Vb59vd	outcome	FCGR1A	MR Egger	394	0.0686443	0.016059	2.41e-05	0.0371688	0.10012	1.07106	1.03787	1.1053
FCGR1A	Vb59vd	outcome	FCGR1A	Weighted median	394	-0.0617953	0.00996777	5.66e-10	-0.0813321	-0.0422584	0.940075	0.921887	0.958622
FCGR1A	Vb59vd	outcome	FCGR1A	Inverse variance weighted	394	-0.10299	0.00745011	1.83e-43	-0.117592	-0.0883875	0.902136	0.889059	0.915406
FCGR1A	Vb59vd	outcome	FCGR1A	Simple mode	394	-0.336753	0.025091	4.52e-34	-0.385931	-0.287574	0.714086	0.679818	0.750081
FCGR1A	Vb59vd	outcome	FCGR1A	Weighted mode	394	-0.0353452	0.0185303	0.0571935	-0.0716646	0.000974119	0.965272	0.930843	1.00097
FCHO1	Vb59vd	outcome	FCHO1	MR Egger	225	-0.226447	0.0214322	2.03e-21	-0.268454	-0.18444	0.797361	0.76456	0.83157
FCHO1	Vb59vd	outcome	FCHO1	Weighted median	225	-0.198997	0.0107073	4.23e-77	-0.219983	-0.178011	0.819552	0.802532	0.836933
FCHO1	Vb59vd	outcome	FCHO1	Inverse variance weighted	225	-0.175931	0.00789867	6.68e-110	-0.191413	-0.16045	0.838676	0.825792	0.851761
FCHO1	Vb59vd	outcome	FCHO1	Simple mode	225	-0.194905	0.0150995	7.25e-29	-0.2245	-0.16531	0.822913	0.798916	0.847631
FCHO1	Vb59vd	outcome	FCHO1	Weighted mode	225	-0.200657	0.0125842	9.3e-39	-0.225322	-0.175992	0.818193	0.798259	0.838625
FCHO2	Vb59vd	outcome	FCHO2	MR Egger	1369	-0.0432613	0.00644982	2.89e-11	-0.0559029	-0.0306196	0.957661	0.945631	0.969844
FCHO2	Vb59vd	outcome	FCHO2	Weighted median	1369	0.0148243	0.00463014	0.00136617	0.00574927	0.0238994	1.01493	1.00577	1.02419
FCHO2	Vb59vd	outcome	FCHO2	Inverse variance weighted	1369	0.00801556	0.00319229	0.012042	0.00175866	0.0142725	1.00805	1.00176	1.01437
FCHO2	Vb59vd	outcome	FCHO2	Simple mode	1369	-0.010425	0.0113277	0.357575	-0.0326273	0.0117774	0.989629	0.967899	1.01185
FCHO2	Vb59vd	outcome	FCHO2	Weighted mode	1369	0.0158116	0.00800254	0.0483759	0.000126596	0.0314966	1.01594	1.00013	1.032
FCRL3	Vb59vd	outcome	FCRL3	MR Egger	1265	0.0328216	0.00532314	9.42e-10	0.0223883	0.043255	1.03337	1.02264	1.0442
FCRL3	Vb59vd	outcome	FCRL3	Weighted median	1265	0.0165583	0.00390637	2.25e-05	0.00890177	0.0242147	1.0167	1.00894	1.02451
FCRL3	Vb59vd	outcome	FCRL3	Inverse variance weighted	1265	0.0208063	0.00273243	2.65e-14	0.0154508	0.0261619	1.02102	1.01557	1.02651
FCRL3	Vb59vd	outcome	FCRL3	Simple mode	1265	0.011998	0.00728632	0.0998788	-0.00228318	0.0262792	1.01207	0.997719	1.02663
FCRL3	Vb59vd	outcome	FCRL3	Weighted mode	1265	0.011998	0.00581209	0.039191	0.000606317	0.0233897	1.01207	1.00061	1.02367
FEM1C	Vb59vd	outcome	FEM1C	MR Egger	668	-0.0850031	0.0134338	4.57e-10	-0.111333	-0.0586729	0.918509	0.894641	0.943015
FEM1C	Vb59vd	outcome	FEM1C	Weighted median	668	-0.0828549	0.0101473	3.21e-16	-0.102744	-0.0629661	0.920485	0.902358	0.938975
FEM1C	Vb59vd	outcome	FEM1C	Inverse variance weighted	668	-0.0780667	0.00727766	7.61e-27	-0.0923309	-0.0638025	0.924903	0.911803	0.93819
FEM1C	Vb59vd	outcome	FEM1C	Simple mode	668	-0.0701871	0.0231405	0.00251461	-0.115542	-0.0248318	0.932219	0.890883	0.975474
FEM1C	Vb59vd	outcome	FEM1C	Weighted mode	668	-0.0806381	0.0145455	4.27e-08	-0.109147	-0.0521288	0.922528	0.896598	0.949207
FEZ1	Vb59vd	outcome	FEZ1	MR Egger	700	-0.0383884	0.0302974	0.205558	-0.0977713	0.0209944	0.962339	0.906856	1.02122
FEZ1	Vb59vd	outcome	FEZ1	Weighted median	700	-0.0366322	0.0188595	0.0520923	-0.0735969	0.000332489	0.964031	0.929046	1.00033
FEZ1	Vb59vd	outcome	FEZ1	Inverse variance weighted	700	0.026018	0.01196	0.0295987	0.00257641	0.0494596	1.02636	1.00258	1.0507
FEZ1	Vb59vd	outcome	FEZ1	Simple mode	700	0.403888	0.0665556	2.12e-09	0.273439	0.534337	1.49764	1.31448	1.70632
FEZ1	Vb59vd	outcome	FEZ1	Weighted mode	700	-0.0969559	0.0346456	0.00527533	-0.164861	-0.0290507	0.907596	0.848011	0.971367
FHOD1	Vb59vd	outcome	FHOD1	MR Egger	521	0.0864305	0.0188739	5.84e-06	0.0494377	0.123423	1.09028	1.05068	1.13136
FHOD1	Vb59vd	outcome	FHOD1	Weighted median	521	0.0245811	0.0193804	0.204675	-0.0134045	0.0625666	1.02489	0.986685	1.06457
FHOD1	Vb59vd	outcome	FHOD1	Inverse variance weighted	521	-0.00958524	0.0124756	0.442297	-0.0340374	0.0148669	0.990461	0.966535	1.01498
FHOD1	Vb59vd	outcome	FHOD1	Simple mode	521	0.233335	0.0415545	3.2e-08	0.151889	0.314782	1.2628	1.16403	1.36996
FHOD1	Vb59vd	outcome	FHOD1	Weighted mode	521	0.00283835	0.0218534	0.89671	-0.0399942	0.045671	1.00284	0.960795	1.04673
FIS1	Vb59vd	outcome	FIS1	MR Egger	705	-0.205658	0.00700286	2.48e-124	-0.219384	-0.191933	0.814111	0.803013	0.825362
FIS1	Vb59vd	outcome	FIS1	Weighted median	705	-0.138362	0.00879527	9.22e-56	-0.1556	-0.121123	0.870784	0.855901	0.885925
FIS1	Vb59vd	outcome	FIS1	Inverse variance weighted	705	-0.173249	0.00585727	2.82e-192	-0.18473	-0.161769	0.840928	0.831329	0.850638
FIS1	Vb59vd	outcome	FIS1	Simple mode	705	-0.222391	0.0157124	3.32e-40	-0.253187	-0.191595	0.800602	0.776323	0.825642
FIS1	Vb59vd	outcome	FIS1	Weighted mode	705	-0.167508	0.00889111	2.02e-64	-0.184934	-0.150081	0.84577	0.831159	0.860638
FKBP11	Vb59vd	outcome	FKBP11	MR Egger	530	0.0126609	0.0163927	0.440253	-0.0194688	0.0447906	1.01274	0.980719	1.04581
FKBP11	Vb59vd	outcome	FKBP11	Weighted median	530	-0.0136955	0.0108779	0.208021	-0.0350161	0.0076251	0.986398	0.96559	1.00765
FKBP11	Vb59vd	outcome	FKBP11	Inverse variance weighted	530	-0.00296376	0.00804791	0.712676	-0.0187377	0.0128101	0.997041	0.981437	1.01289
FKBP11	Vb59vd	outcome	FKBP11	Simple mode	530	0.00730724	0.0182131	0.68843	-0.0283905	0.043005	1.00733	0.972009	1.04394
FKBP11	Vb59vd	outcome	FKBP11	Weighted mode	530	-0.00206837	0.0138939	0.881714	-0.0293004	0.0251637	0.997934	0.971125	1.02548
FLII	Vb59vd	outcome	FLII	MR Egger	273	-0.273665	0.0955025	0.00448948	-0.460849	-0.0864797	0.760587	0.630748	0.917154
FLII	Vb59vd	outcome	FLII	Weighted median	273	0.136451	0.034637	8.17e-05	0.068562	0.204339	1.1462	1.07097	1.22671
FLII	Vb59vd	outcome	FLII	Inverse variance weighted	273	0.115223	0.0245365	2.65e-06	0.0671312	0.163314	1.12212	1.06944	1.17741
FLII	Vb59vd	outcome	FLII	Simple mode	273	0.0351426	0.0921279	0.703164	-0.145428	0.215713	1.03577	0.864652	1.24075
FLII	Vb59vd	outcome	FLII	Weighted mode	273	0.184495	0.0910336	0.0436718	0.00606913	0.362921	1.20261	1.00609	1.43752
FLOT1	Vb59vd	outcome	FLOT1	MR Egger	551	0.171697	0.259977	0.509253	-0.337857	0.681252	1.18732	0.713297	1.97635
FLOT1	Vb59vd	outcome	FLOT1	Weighted median	551	0.734713	0.0263486	4.14e-171	0.683069	0.786356	2.08488	1.97995	2.19538
FLOT1	Vb59vd	outcome	FLOT1	Inverse variance weighted	551	0.592627	0.101547	5.35e-09	0.393595	0.791659	1.80873	1.4823	2.20705
FLOT1	Vb59vd	outcome	FLOT1	Simple mode	551	-1.96621	0.0543021	1.05e-147	-2.07264	-1.85977	0.139987	0.125853	0.155708
FLOT1	Vb59vd	outcome	FLOT1	Weighted mode	551	0.851018	0.0232507	1.58e-149	0.805447	0.896589	2.34203	2.2377	2.45123
FNDC3A	Vb59vd	outcome	FNDC3A	MR Egger	265	-0.164555	0.0468098	0.000516907	-0.256303	-0.0728082	0.848271	0.773908	0.929779
FNDC3A	Vb59vd	outcome	FNDC3A	Weighted median	265	-0.195034	0.02345	9.02e-17	-0.240996	-0.149072	0.822807	0.785845	0.861507
FNDC3A	Vb59vd	outcome	FNDC3A	Inverse variance weighted	265	-0.176681	0.0178454	4.14e-23	-0.211658	-0.141704	0.838047	0.809241	0.867878
FNDC3A	Vb59vd	outcome	FNDC3A	Simple mode	265	-0.19651	0.061013	0.00143862	-0.316095	-0.076924	0.821593	0.72899	0.92596
FNDC3A	Vb59vd	outcome	FNDC3A	Weighted mode	265	-0.19651	0.055228	0.000442657	-0.304756	-0.0882627	0.821593	0.737303	0.91552
FNTA	Vb59vd	outcome	FNTA	MR Egger	271	-0.624813	0.0858898	3.81e-12	-0.793158	-0.456469	0.535361	0.452414	0.633516
FNTA	Vb59vd	outcome	FNTA	Weighted median	271	-0.147881	0.0343896	1.71e-05	-0.215284	-0.0804771	0.862534	0.806312	0.922676
FNTA	Vb59vd	outcome	FNTA	Inverse variance weighted	271	0.0218912	0.0255274	0.391136	-0.0281425	0.0719249	1.02213	0.97225	1.07457
FNTA	Vb59vd	outcome	FNTA	Simple mode	271	-0.154247	0.116986	0.18845	-0.383538	0.0750451	0.857061	0.681446	1.07793
FNTA	Vb59vd	outcome	FNTA	Weighted mode	271	-0.154247	0.119463	0.197749	-0.388393	0.0799004	0.857061	0.678145	1.08318
FOLR3	Vb59vd	outcome	FOLR3	MR Egger	2638	-0.0122967	0.00403148	0.00230978	-0.0201984	-0.00439505	0.987779	0.980004	0.995615
FOLR3	Vb59vd	outcome	FOLR3	Weighted median	2638	-0.00472181	0.00404891	0.243536	-0.0126577	0.00321404	0.995289	0.987422	1.00322
FOLR3	Vb59vd	outcome	FOLR3	Inverse variance weighted	2638	0.00574024	0.00296601	0.0529482	-7.31e-05	0.0115536	1.00576	0.999927	1.01162
FOLR3	Vb59vd	outcome	FOLR3	Simple mode	2638	-0.00697758	0.00722732	0.334411	-0.0211431	0.00718797	0.993047	0.979079	1.00721
FOLR3	Vb59vd	outcome	FOLR3	Weighted mode	2638	-0.00697758	0.00478463	0.144868	-0.0163555	0.0024003	0.993047	0.983778	1.0024
FRY	Vb59vd	outcome	FRY	MR Egger	301	0.214928	0.0262582	7.93e-15	0.163461	0.266394	1.23977	1.17758	1.30525
FRY	Vb59vd	outcome	FRY	Weighted median	301	0.180387	0.0246289	2.4e-13	0.132115	0.22866	1.19768	1.14124	1.25691
FRY	Vb59vd	outcome	FRY	Inverse variance weighted	301	0.210244	0.0166073	9.89e-37	0.177693	0.242794	1.23398	1.19446	1.27481
FRY	Vb59vd	outcome	FRY	Simple mode	301	0.361239	0.0560079	4.48e-10	0.251463	0.471014	1.43511	1.28591	1.60162
FRY	Vb59vd	outcome	FRY	Weighted mode	301	0.18418	0.0424323	1.95e-05	0.101013	0.267348	1.20223	1.10629	1.30649
FSTL4	Vb59vd	outcome	FSTL4	MR Egger	96	0.455868	0.224686	0.0452959	0.0154829	0.896254	1.57754	1.0156	2.45041
FSTL4	Vb59vd	outcome	FSTL4	Weighted median	96	-0.223794	0.0685833	0.001102	-0.358218	-0.089371	0.79948	0.698921	0.914506
FSTL4	Vb59vd	outcome	FSTL4	Inverse variance weighted	96	-0.171762	0.0467636	0.000239737	-0.263418	-0.0801052	0.84218	0.76842	0.923019
FSTL4	Vb59vd	outcome	FSTL4	Simple mode	96	-0.471355	0.203578	0.0227459	-0.870368	-0.072342	0.624156	0.418797	0.930213
FSTL4	Vb59vd	outcome	FSTL4	Weighted mode	96	-0.466672	0.198236	0.0206257	-0.855214	-0.0781297	0.627086	0.425192	0.924844
FUBP1	Vb59vd	outcome	FUBP1	MR Egger	50	-2.1178	0.579007	0.000631299	-3.25266	-0.982949	0.120296	0.0386713	0.374206
FUBP1	Vb59vd	outcome	FUBP1	Weighted median	50	-0.975919	0.144907	1.64e-11	-1.25994	-0.691901	0.376846	0.283672	0.500624
FUBP1	Vb59vd	outcome	FUBP1	Inverse variance weighted	50	-0.869198	0.106655	3.65e-16	-1.07824	-0.660155	0.419288	0.340193	0.516771
FUBP1	Vb59vd	outcome	FUBP1	Simple mode	50	-0.979972	0.301916	0.00211429	-1.57173	-0.388216	0.375322	0.207686	0.678266
FUBP1	Vb59vd	outcome	FUBP1	Weighted mode	50	-0.976349	0.329273	0.00466312	-1.62172	-0.330973	0.376684	0.197558	0.718225
FUBP3	Vb59vd	outcome	FUBP3	MR Egger	20	1.22713	0.416638	0.00865421	0.410516	2.04374	3.41141	1.5076	7.71939
FUBP3	Vb59vd	outcome	FUBP3	Weighted median	20	0.0973153	0.141584	0.491875	-0.18019	0.374821	1.10221	0.835111	1.45473
FUBP3	Vb59vd	outcome	FUBP3	Inverse variance weighted	20	0.265267	0.113225	0.019138	0.0433462	0.487188	1.30378	1.0443	1.62773
FUBP3	Vb59vd	outcome	FUBP3	Simple mode	20	0.0976685	0.236171	0.683834	-0.365226	0.560563	1.1026	0.69404	1.75166
FUBP3	Vb59vd	outcome	FUBP3	Weighted mode	20	0.0976685	0.219547	0.661445	-0.332644	0.527981	1.1026	0.717025	1.69551
FUCA2	Vb59vd	outcome	FUCA2	MR Egger	190	0.0966444	0.0166367	2.64e-08	0.0640365	0.129252	1.10147	1.06613	1.13798
FUCA2	Vb59vd	outcome	FUCA2	Weighted median	190	0.0976147	0.015876	7.82e-10	0.0664978	0.128732	1.10254	1.06876	1.13738
FUCA2	Vb59vd	outcome	FUCA2	Inverse variance weighted	190	0.0888958	0.0109496	4.72e-16	0.0674345	0.110357	1.09297	1.06976	1.11668
FUCA2	Vb59vd	outcome	FUCA2	Simple mode	190	-0.0276009	0.02726	0.312591	-0.0810305	0.0258287	0.972777	0.922166	1.02617
FUCA2	Vb59vd	outcome	FUCA2	Weighted mode	190	0.0967404	0.0179087	1.97e-07	0.0616394	0.131841	1.10157	1.06358	1.14093
FURIN	Vb59vd	outcome	FURIN	MR Egger	177	0.163053	0.0637321	0.0113625	0.0381377	0.287968	1.1771	1.03887	1.33371
FURIN	Vb59vd	outcome	FURIN	Weighted median	177	0.0916977	0.0326058	0.00491868	0.0277903	0.155605	1.09603	1.02818	1.16836
FURIN	Vb59vd	outcome	FURIN	Inverse variance weighted	177	0.115812	0.022484	2.59e-07	0.071743	0.15988	1.12278	1.07438	1.17337
FURIN	Vb59vd	outcome	FURIN	Simple mode	177	0.00505569	0.0664413	0.939432	-0.125169	0.135281	1.00507	0.882348	1.14486
FURIN	Vb59vd	outcome	FURIN	Weighted mode	177	0.104902	0.043628	0.0172333	0.0193914	0.190413	1.1106	1.01958	1.20975
FYN	Vb59vd	outcome	FYN	MR Egger	319	-0.471228	0.0541302	1.77e-16	-0.577323	-0.365132	0.624235	0.561399	0.694105
FYN	Vb59vd	outcome	FYN	Weighted median	319	-0.511875	0.0323969	3.1e-56	-0.575373	-0.448377	0.599371	0.562495	0.638664
FYN	Vb59vd	outcome	FYN	Inverse variance weighted	319	-0.519606	0.0231158	6.75e-112	-0.564913	-0.474299	0.594755	0.56841	0.622321
FYN	Vb59vd	outcome	FYN	Simple mode	319	-0.510705	0.0931065	8.44e-08	-0.693193	-0.328216	0.600073	0.499977	0.720207
FYN	Vb59vd	outcome	FYN	Weighted mode	319	-0.536159	0.0797358	8.2e-11	-0.692441	-0.379877	0.584991	0.500353	0.683946
GAA	Vb59vd	outcome	GAA	MR Egger	644	0.0113869	0.00643819	0.0774266	-0.00123193	0.0240058	1.01145	0.998769	1.0243
GAA	Vb59vd	outcome	GAA	Weighted median	644	0.0106459	0.00498178	0.0326	0.000881655	0.0204102	1.0107	1.00088	1.02062
GAA	Vb59vd	outcome	GAA	Inverse variance weighted	644	0.00687976	0.0036061	0.0564158	-0.000188204	0.0139477	1.0069	0.999812	1.01405
GAA	Vb59vd	outcome	GAA	Simple mode	644	0.0119657	0.012314	0.331558	-0.0121698	0.0361013	1.01204	0.987904	1.03676
GAA	Vb59vd	outcome	GAA	Weighted mode	644	0.0119657	0.0101063	0.236856	-0.00784262	0.0317741	1.01204	0.992188	1.03228
GAB2	Vb59vd	outcome	GAB2	MR Egger	482	-0.196373	0.0632422	0.00201467	-0.320327	-0.0724182	0.821706	0.725911	0.930142
GAB2	Vb59vd	outcome	GAB2	Weighted median	482	-0.238243	0.0127927	2.08e-77	-0.263317	-0.21317	0.788011	0.768498	0.808019
GAB2	Vb59vd	outcome	GAB2	Inverse variance weighted	482	-0.230236	0.00998815	1.44e-117	-0.249812	-0.210659	0.794346	0.778947	0.81005
GAB2	Vb59vd	outcome	GAB2	Simple mode	482	-0.249147	0.0453091	6.22e-08	-0.337953	-0.160342	0.779465	0.713229	0.851853
GAB2	Vb59vd	outcome	GAB2	Weighted mode	482	-0.249147	0.0428098	1.08e-08	-0.333055	-0.16524	0.779465	0.716731	0.84769
GALNT12	Vb59vd	outcome	GALNT12	MR Egger	101	-0.535458	0.08587	1.11e-08	-0.703763	-0.367153	0.585401	0.49472	0.692704
GALNT12	Vb59vd	outcome	GALNT12	Weighted median	101	-0.0865295	0.0487135	0.0756848	-0.182008	0.00894907	0.917109	0.833595	1.00899
GALNT12	Vb59vd	outcome	GALNT12	Inverse variance weighted	101	-0.103514	0.03386	0.0022348	-0.169879	-0.0371482	0.901664	0.843767	0.963533
GALNT12	Vb59vd	outcome	GALNT12	Simple mode	101	0.165165	0.147894	0.266765	-0.124708	0.455039	1.17959	0.882755	1.57623
GALNT12	Vb59vd	outcome	GALNT12	Weighted mode	101	0.106025	0.118912	0.374735	-0.127043	0.339092	1.11185	0.880696	1.40367
GALNT3	Vb59vd	outcome	GALNT3	MR Egger	32	-0.550808	0.299302	0.0756349	-1.13744	0.0358237	0.576484	0.320639	1.03647
GALNT3	Vb59vd	outcome	GALNT3	Weighted median	32	0.00529678	0.0709022	0.940449	-0.133671	0.144265	1.00531	0.874877	1.15519
GALNT3	Vb59vd	outcome	GALNT3	Inverse variance weighted	32	0.0966769	0.0546152	0.0767026	-0.0103688	0.203723	1.1015	0.989685	1.22596
GALNT3	Vb59vd	outcome	GALNT3	Simple mode	32	-0.00476558	0.13083	0.971176	-0.261192	0.251661	0.995246	0.770133	1.28616
GALNT3	Vb59vd	outcome	GALNT3	Weighted mode	32	-0.00476558	0.120835	0.968794	-0.241602	0.232071	0.995246	0.785368	1.26121
GALNT6	Vb59vd	outcome	GALNT6	MR Egger	492	-0.260337	0.0217465	3.78e-29	-0.30296	-0.217714	0.770792	0.738629	0.804356
GALNT6	Vb59vd	outcome	GALNT6	Weighted median	492	-0.155362	0.0133822	3.68e-31	-0.181591	-0.129133	0.856106	0.833943	0.878857
GALNT6	Vb59vd	outcome	GALNT6	Inverse variance weighted	492	-0.0961555	0.00948636	3.82e-24	-0.114749	-0.0775622	0.908323	0.89159	0.925369
GALNT6	Vb59vd	outcome	GALNT6	Simple mode	492	-0.137884	0.0226094	2.17e-09	-0.182198	-0.0935692	0.8712	0.833436	0.910675
GALNT6	Vb59vd	outcome	GALNT6	Weighted mode	492	-0.156488	0.0164229	7.32e-20	-0.188677	-0.124299	0.855142	0.828054	0.883116
GALT	Vb59vd	outcome	GALT	MR Egger	1058	-0.0873923	0.0109204	3.19e-15	-0.108796	-0.0659883	0.916318	0.896913	0.936142
GALT	Vb59vd	outcome	GALT	Weighted median	1058	-0.112681	0.0106963	5.99e-26	-0.133646	-0.0917164	0.893435	0.8749	0.912364
GALT	Vb59vd	outcome	GALT	Inverse variance weighted	1058	-0.060686	0.0072568	6.13e-17	-0.0749093	-0.0464627	0.941119	0.927828	0.9546
GALT	Vb59vd	outcome	GALT	Simple mode	1058	-0.0427157	0.0243396	0.079552	-0.0904214	0.00499005	0.958184	0.913546	1.005
GALT	Vb59vd	outcome	GALT	Weighted mode	1058	-0.114243	0.0116105	6.42e-22	-0.137	-0.0914865	0.892041	0.87197	0.912574
GAPVD1	Vb59vd	outcome	GAPVD1	MR Egger	156	0.663798	0.440947	0.134272	-0.200459	1.52806	1.94215	0.818355	4.6092
GAPVD1	Vb59vd	outcome	GAPVD1	Weighted median	156	-0.247852	0.0498671	6.69e-07	-0.345592	-0.150113	0.780475	0.707801	0.860611
GAPVD1	Vb59vd	outcome	GAPVD1	Inverse variance weighted	156	-0.332731	0.0386618	7.55e-18	-0.408508	-0.256954	0.716963	0.664641	0.773404
GAPVD1	Vb59vd	outcome	GAPVD1	Simple mode	156	-0.235494	0.126071	0.0636574	-0.482594	0.0116054	0.79018	0.61718	1.01167
GAPVD1	Vb59vd	outcome	GAPVD1	Weighted mode	156	-0.237494	0.114965	0.0405115	-0.462825	-0.0121639	0.788601	0.629503	0.98791
GATA3	Vb59vd	outcome	GATA3	MR Egger	5	-1.59498	2.76351	0.604297	-7.01146	3.8215	0.202913	0.000901495	45.6727
GATA3	Vb59vd	outcome	GATA3	Weighted median	5	-0.0737342	0.274184	0.787989	-0.611135	0.463667	0.928919	0.542734	1.58989
GATA3	Vb59vd	outcome	GATA3	Inverse variance weighted	5	-0.122965	0.233814	0.598951	-0.581241	0.335311	0.884295	0.559204	1.39838
GATA3	Vb59vd	outcome	GATA3	Simple mode	5	-0.00664964	0.363284	0.986273	-0.718686	0.705386	0.993372	0.487392	2.02463
GATA3	Vb59vd	outcome	GATA3	Weighted mode	5	-0.00664964	0.34766	0.985656	-0.688063	0.674763	0.993372	0.502549	1.96357
GATAD2B	Vb59vd	outcome	GATAD2B	MR Egger	20	-0.259467	1.50813	0.865321	-3.2154	2.69646	0.771463	0.0401394	14.8272
GATAD2B	Vb59vd	outcome	GATAD2B	Weighted median	20	-0.497228	0.0946698	1.5e-07	-0.682781	-0.311675	0.608214	0.50521	0.732219
GATAD2B	Vb59vd	outcome	GATAD2B	Inverse variance weighted	20	-0.500846	0.0750884	2.56e-11	-0.648019	-0.353673	0.606018	0.523081	0.702105
GATAD2B	Vb59vd	outcome	GATAD2B	Simple mode	20	-0.49518	0.164953	0.0073302	-0.818489	-0.171871	0.609461	0.441098	0.842088
GATAD2B	Vb59vd	outcome	GATAD2B	Weighted mode	20	-0.494668	0.152164	0.00420534	-0.79291	-0.196426	0.609773	0.452526	0.821662
GBA2	Vb59vd	outcome	GBA2	MR Egger	848	0.0179685	0.0148389	0.226271	-0.0111158	0.0470528	1.01813	0.988946	1.04818
GBA2	Vb59vd	outcome	GBA2	Weighted median	848	-0.0151084	0.0122602	0.217831	-0.0391384	0.00892156	0.985005	0.961618	1.00896
GBA2	Vb59vd	outcome	GBA2	Inverse variance weighted	848	-0.0245081	0.0075592	0.0011863	-0.0393241	-0.00969206	0.97579	0.961439	0.990355
GBA2	Vb59vd	outcome	GBA2	Simple mode	848	0.0285256	0.031229	0.361274	-0.0326832	0.0897345	1.02894	0.967845	1.09388
GBA2	Vb59vd	outcome	GBA2	Weighted mode	848	-0.0101155	0.0135489	0.455516	-0.0366713	0.0164403	0.989935	0.963993	1.01658
GCA	Vb59vd	outcome	GCA	MR Egger	214	0.398749	0.0670177	1.1e-08	0.267394	0.530103	1.48996	1.30656	1.69911
GCA	Vb59vd	outcome	GCA	Weighted median	214	0.325066	0.0386147	3.82e-17	0.249381	0.400751	1.38412	1.28323	1.49294
GCA	Vb59vd	outcome	GCA	Inverse variance weighted	214	0.290671	0.0287989	5.93e-24	0.234225	0.347116	1.33732	1.26393	1.41498
GCA	Vb59vd	outcome	GCA	Simple mode	214	0.32353	0.110226	0.00369959	0.107486	0.539573	1.382	1.11348	1.71527
GCA	Vb59vd	outcome	GCA	Weighted mode	214	0.320897	0.135636	0.0188854	0.0550498	0.586745	1.37836	1.05659	1.79813
GCH1	Vb59vd	outcome	GCH1	MR Egger	1036	0.0311653	0.0118902	0.00889328	0.0078606	0.0544701	1.03166	1.00789	1.05598
[truncated: 4,731 more rows]

## Sheet: heterogeneity
id.exposure	id.outcome	outcome	exposure	method	Q	Q_df	Q_pval
ABCA5	Vb59vd	outcome	eqtl	MR Egger	88.5115	101	0.807942
ABCA5	Vb59vd	outcome	eqtl	Inverse variance weighted	139.666	102	0.0078938
ABCB1	Vb59vd	outcome	eqtl	MR Egger	123.089	312	1
ABCB1	Vb59vd	outcome	eqtl	Inverse variance weighted	123.333	313	1
ABCC5	Vb59vd	outcome	eqtl	MR Egger	1112.49	1459	1
ABCC5	Vb59vd	outcome	eqtl	Inverse variance weighted	1224.32	1460	0.999998
ABCF1	Vb59vd	outcome	eqtl	MR Egger	1845.95	76	0
ABCF1	Vb59vd	outcome	eqtl	Inverse variance weighted	3889.99	77	0
ABHD5	Vb59vd	outcome	eqtl	MR Egger	292.119	539	1
ABHD5	Vb59vd	outcome	eqtl	Inverse variance weighted	350.341	540	1
ABHD8	Vb59vd	outcome	eqtl	MR Egger	204.279	236	0.933206
ABHD8	Vb59vd	outcome	eqtl	Inverse variance weighted	219.971	237	0.779625
ABI3	Vb59vd	outcome	eqtl	MR Egger	3.46756	53	1
ABI3	Vb59vd	outcome	eqtl	Inverse variance weighted	4.03673	54	1
ABLIM3	Vb59vd	outcome	eqtl	MR Egger	2.63022	19	0.999996
ABLIM3	Vb59vd	outcome	eqtl	Inverse variance weighted	5.95014	20	0.998963
ACAA2	Vb59vd	outcome	eqtl	MR Egger	54.7687	278	1
ACAA2	Vb59vd	outcome	eqtl	Inverse variance weighted	56.8762	279	1
ACADM	Vb59vd	outcome	eqtl	MR Egger	736.865	1393	1
ACADM	Vb59vd	outcome	eqtl	Inverse variance weighted	753.147	1394	1
ACO1	Vb59vd	outcome	eqtl	MR Egger	300.309	382	0.999244
ACO1	Vb59vd	outcome	eqtl	Inverse variance weighted	300.693	383	0.999298
ACOT8	Vb59vd	outcome	eqtl	MR Egger	6.03495	9	0.736416
ACOT8	Vb59vd	outcome	eqtl	Inverse variance weighted	6.176	10	0.800266
ACSL1	Vb59vd	outcome	eqtl	MR Egger	3.26468	54	1
ACSL1	Vb59vd	outcome	eqtl	Inverse variance weighted	3.62867	55	1
ACSL5	Vb59vd	outcome	eqtl	MR Egger	436.245	575	0.999996
ACSL5	Vb59vd	outcome	eqtl	Inverse variance weighted	520.206	576	0.953554
ACTN1	Vb59vd	outcome	eqtl	MR Egger	240.219	315	0.999375
ACTN1	Vb59vd	outcome	eqtl	Inverse variance weighted	269.633	316	0.97234
ACVR1B	Vb59vd	outcome	eqtl	MR Egger	18.7368	86	1
ACVR1B	Vb59vd	outcome	eqtl	Inverse variance weighted	19.4679	87	1
ADA	Vb59vd	outcome	eqtl	MR Egger	148.182	168	0.862169
ADA	Vb59vd	outcome	eqtl	Inverse variance weighted	158.712	169	0.703645
ADAR	Vb59vd	outcome	eqtl	MR Egger	231.331	172	0.00171666
ADAR	Vb59vd	outcome	eqtl	Inverse variance weighted	239.37	173	0.0006242
ADARB2	Vb59vd	outcome	eqtl	MR Egger	960.411	847	0.00393819
ADARB2	Vb59vd	outcome	eqtl	Inverse variance weighted	1109.45	848	3.14484e-09
ADD3	Vb59vd	outcome	eqtl	MR Egger	466.67	880	1
ADD3	Vb59vd	outcome	eqtl	Inverse variance weighted	618.421	881	1
ADK	Vb59vd	outcome	eqtl	MR Egger	924.388	1510	1
ADK	Vb59vd	outcome	eqtl	Inverse variance weighted	924.54	1511	1
ADPGK	Vb59vd	outcome	eqtl	MR Egger	389.079	415	0.814849
ADPGK	Vb59vd	outcome	eqtl	Inverse variance weighted	612.794	416	1.02465e-09
ADRB2	Vb59vd	outcome	eqtl	MR Egger	10.695	36	0.999987
ADRB2	Vb59vd	outcome	eqtl	Inverse variance weighted	11.9015	37	0.999971
AEBP2	Vb59vd	outcome	eqtl	MR Egger	40.1172	185	1
AEBP2	Vb59vd	outcome	eqtl	Inverse variance weighted	42.5903	186	1
AFG3L2	Vb59vd	outcome	eqtl	MR Egger	16.621	124	1
AFG3L2	Vb59vd	outcome	eqtl	Inverse variance weighted	16.8653	125	1
AGA	Vb59vd	outcome	eqtl	MR Egger	653.902	1034	1
AGA	Vb59vd	outcome	eqtl	Inverse variance weighted	654.094	1035	1
AGPAT2	Vb59vd	outcome	eqtl	MR Egger	25.0912	23	0.345599
AGPAT2	Vb59vd	outcome	eqtl	Inverse variance weighted	27.6022	24	0.277176
AGTPBP1	Vb59vd	outcome	eqtl	MR Egger	369.4	379	0.628321
AGTPBP1	Vb59vd	outcome	eqtl	Inverse variance weighted	377.255	380	0.530143
AHCYL1	Vb59vd	outcome	eqtl	MR Egger	4.57674	51	1
AHCYL1	Vb59vd	outcome	eqtl	Inverse variance weighted	21.0268	52	0.99996
AKR1B1	Vb59vd	outcome	eqtl	MR Egger	1201.93	966	2.88308e-07
AKR1B1	Vb59vd	outcome	eqtl	Inverse variance weighted	1935.23	967	4.88424e-67
AKR1C4	Vb59vd	outcome	eqtl	MR Egger	26.7403	75	1
AKR1C4	Vb59vd	outcome	eqtl	Inverse variance weighted	48.2847	76	0.99452
AKR7A2	Vb59vd	outcome	eqtl	MR Egger	586.407	700	0.999312
AKR7A2	Vb59vd	outcome	eqtl	Inverse variance weighted	604.446	701	0.996423
ALCAM	Vb59vd	outcome	eqtl	MR Egger	732.036	968	1
ALCAM	Vb59vd	outcome	eqtl	Inverse variance weighted	735.151	969	1
ALDH18A1	Vb59vd	outcome	eqtl	MR Egger	202.369	628	1
ALDH18A1	Vb59vd	outcome	eqtl	Inverse variance weighted	205.308	629	1
ALDH3A2	Vb59vd	outcome	eqtl	MR Egger	286.293	313	0.85826
ALDH3A2	Vb59vd	outcome	eqtl	Inverse variance weighted	534.324	314	1.1273e-13
ALDH9A1	Vb59vd	outcome	eqtl	MR Egger	437.884	777	1
ALDH9A1	Vb59vd	outcome	eqtl	Inverse variance weighted	440.398	778	1
ALDOC	Vb59vd	outcome	eqtl	MR Egger	114.84	248	1
ALDOC	Vb59vd	outcome	eqtl	Inverse variance weighted	135.126	249	1
ALG9	Vb59vd	outcome	eqtl	MR Egger	0.00450674	18	1
ALG9	Vb59vd	outcome	eqtl	Inverse variance weighted	0.0118061	19	1
ALKBH5	Vb59vd	outcome	eqtl	MR Egger	237.755	638	1
ALKBH5	Vb59vd	outcome	eqtl	Inverse variance weighted	259.871	639	1
ALPK1	Vb59vd	outcome	eqtl	MR Egger	442.117	841	1
ALPK1	Vb59vd	outcome	eqtl	Inverse variance weighted	447.575	842	1
ALPL	Vb59vd	outcome	eqtl	MR Egger	155.246	161	0.613045
ALPL	Vb59vd	outcome	eqtl	Inverse variance weighted	157.187	162	0.592095
ANK3	Vb59vd	outcome	eqtl	MR Egger	1778.81	1493	3.87428e-07
ANK3	Vb59vd	outcome	eqtl	Inverse variance weighted	1778.82	1494	4.23994e-07
ANKAR	Vb59vd	outcome	eqtl	MR Egger	0.230202	25	1
ANKAR	Vb59vd	outcome	eqtl	Inverse variance weighted	1.49995	26	1
ANKRD9	Vb59vd	outcome	eqtl	MR Egger	1019.92	708	1.15216e-13
ANKRD9	Vb59vd	outcome	eqtl	Inverse variance weighted	1036.7	709	9.74247e-15
ANPEP	Vb59vd	outcome	eqtl	MR Egger	856.197	793	0.0589993
ANPEP	Vb59vd	outcome	eqtl	Inverse variance weighted	979.79	794	6.56837e-06
ANXA11	Vb59vd	outcome	eqtl	MR Egger	1675.14	1735	0.845364
ANXA11	Vb59vd	outcome	eqtl	Inverse variance weighted	1695.89	1736	0.750087
ANXA2	Vb59vd	outcome	eqtl	MR Egger	242.562	283	0.960782
ANXA2	Vb59vd	outcome	eqtl	Inverse variance weighted	271.512	284	0.692795
AP1B1	Vb59vd	outcome	eqtl	MR Egger	128.736	300	1
AP1B1	Vb59vd	outcome	eqtl	Inverse variance weighted	161.092	301	1
AP1S1	Vb59vd	outcome	eqtl	MR Egger	75.5625	102	0.976855
AP1S1	Vb59vd	outcome	eqtl	Inverse variance weighted	82.1745	103	0.935104
AP2A2	Vb59vd	outcome	eqtl	MR Egger	35.1253	191	1
AP2A2	Vb59vd	outcome	eqtl	Inverse variance weighted	111.661	192	0.999999
AP2B1	Vb59vd	outcome	eqtl	MR Egger	171.06	222	0.995334
AP2B1	Vb59vd	outcome	eqtl	Inverse variance weighted	172.909	223	0.994535
AP2M1	Vb59vd	outcome	eqtl	MR Egger	184.922	491	1
AP2M1	Vb59vd	outcome	eqtl	Inverse variance weighted	185.01	492	1
AP4M1	Vb59vd	outcome	eqtl	MR Egger	1056.62	1230	0.999875
AP4M1	Vb59vd	outcome	eqtl	Inverse variance weighted	1182.59	1231	0.835299
APBA2	Vb59vd	outcome	eqtl	MR Egger	248.733	429	1
APBA2	Vb59vd	outcome	eqtl	Inverse variance weighted	260.052	430	1
APLP2	Vb59vd	outcome	eqtl	MR Egger	56.3795	101	0.999903
APLP2	Vb59vd	outcome	eqtl	Inverse variance weighted	61.7984	102	0.999432
APOBEC3F	Vb59vd	outcome	eqtl	MR Egger	96.6133	93	0.378153
APOBEC3F	Vb59vd	outcome	eqtl	Inverse variance weighted	121.014	94	0.0317627
APOBEC3G	Vb59vd	outcome	eqtl	MR Egger	418.336	455	0.890169
APOBEC3G	Vb59vd	outcome	eqtl	Inverse variance weighted	421.313	456	0.876335
AQP10	Vb59vd	outcome	eqtl	MR Egger	1005.09	649	8.26489e-18
AQP10	Vb59vd	outcome	eqtl	Inverse variance weighted	1100.46	650	9.96605e-26
ARF3	Vb59vd	outcome	eqtl	MR Egger	373.155	927	1
ARF3	Vb59vd	outcome	eqtl	Inverse variance weighted	392.137	928	1
ARFGEF1	Vb59vd	outcome	eqtl	MR Egger	43.9514	85	0.999934
ARFGEF1	Vb59vd	outcome	eqtl	Inverse variance weighted	67.396	86	0.931125
ARHGAP11A	Vb59vd	outcome	eqtl	MR Egger	83.3554	119	0.994583
ARHGAP11A	Vb59vd	outcome	eqtl	Inverse variance weighted	85.2098	120	0.993145
ARHGAP17	Vb59vd	outcome	eqtl	MR Egger	32.3407	53	0.988768
ARHGAP17	Vb59vd	outcome	eqtl	Inverse variance weighted	42.6197	54	0.868152
ARHGAP21	Vb59vd	outcome	eqtl	MR Egger	69.7341	232	1
ARHGAP21	Vb59vd	outcome	eqtl	Inverse variance weighted	88.9175	233	1
ARHGAP26	Vb59vd	outcome	eqtl	MR Egger	264.414	342	0.999313
ARHGAP26	Vb59vd	outcome	eqtl	Inverse variance weighted	293.618	343	0.974919
ARHGAP9	Vb59vd	outcome	eqtl	MR Egger	231.207	423	1
ARHGAP9	Vb59vd	outcome	eqtl	Inverse variance weighted	563.04	424	6.60363e-06
ARHGEF11	Vb59vd	outcome	eqtl	MR Egger	234.875	365	1
ARHGEF11	Vb59vd	outcome	eqtl	Inverse variance weighted	307.997	366	0.98758
ARHGEF18	Vb59vd	outcome	eqtl	MR Egger	702.266	457	1.14258e-12
ARHGEF18	Vb59vd	outcome	eqtl	Inverse variance weighted	797.172	458	1.02895e-20
ARHGEF3	Vb59vd	outcome	eqtl	MR Egger	1022.09	857	8.06975e-05
ARHGEF3	Vb59vd	outcome	eqtl	Inverse variance weighted	1176.04	858	2.45066e-12
ARID1A	Vb59vd	outcome	eqtl	MR Egger	146.688	464	1
ARID1A	Vb59vd	outcome	eqtl	Inverse variance weighted	155.83	465	1
ARID3A	Vb59vd	outcome	eqtl	MR Egger	2.25022	9	0.986865
ARID3A	Vb59vd	outcome	eqtl	Inverse variance weighted	3.08601	10	0.979327
ARL1	Vb59vd	outcome	eqtl	MR Egger	51.7381	153	1
ARL1	Vb59vd	outcome	eqtl	Inverse variance weighted	60.2437	154	1
ARL16	Vb59vd	outcome	eqtl	MR Egger	1158.58	818	3.47183e-14
ARL16	Vb59vd	outcome	eqtl	Inverse variance weighted	1170.82	819	6.51459e-15
ARMC6	Vb59vd	outcome	eqtl	MR Egger	3.59662	105	1
ARMC6	Vb59vd	outcome	eqtl	Inverse variance weighted	4.80542	106	1
ARRB2	Vb59vd	outcome	eqtl	MR Egger	299.052	464	1
ARRB2	Vb59vd	outcome	eqtl	Inverse variance weighted	317.814	465	1
ARRDC3	Vb59vd	outcome	eqtl	MR Egger	4.23537	112	1
ARRDC3	Vb59vd	outcome	eqtl	Inverse variance weighted	5.93456	113	1
ASCC1	Vb59vd	outcome	eqtl	MR Egger	873.965	1218	1
ASCC1	Vb59vd	outcome	eqtl	Inverse variance weighted	969.235	1219	1
ASGR2	Vb59vd	outcome	eqtl	MR Egger	492.745	624	0.999968
ASGR2	Vb59vd	outcome	eqtl	Inverse variance weighted	540.994	625	0.993294
ASPH	Vb59vd	outcome	eqtl	MR Egger	749.306	843	0.990762
ASPH	Vb59vd	outcome	eqtl	Inverse variance weighted	828.677	844	0.640199
ASTE1	Vb59vd	outcome	eqtl	MR Egger	176.504	310	1
ASTE1	Vb59vd	outcome	eqtl	Inverse variance weighted	187.347	311	1
ATF1	Vb59vd	outcome	eqtl	MR Egger	1683.36	1260	9.85815e-15
ATF1	Vb59vd	outcome	eqtl	Inverse variance weighted	1683.54	1261	1.11612e-14
ATF5	Vb59vd	outcome	eqtl	MR Egger	150.17	230	0.999989
ATF5	Vb59vd	outcome	eqtl	Inverse variance weighted	179.547	231	0.994875
ATG10	Vb59vd	outcome	eqtl	MR Egger	953.537	795	8.66403e-05
ATG10	Vb59vd	outcome	eqtl	Inverse variance weighted	967.884	796	2.58004e-05
ATG16L2	Vb59vd	outcome	eqtl	MR Egger	126.914	125	0.435425
ATG16L2	Vb59vd	outcome	eqtl	Inverse variance weighted	130.549	126	0.37256
ATG9A	Vb59vd	outcome	eqtl	MR Egger	199.282	272	0.999687
ATG9A	Vb59vd	outcome	eqtl	Inverse variance weighted	200.617	273	0.999656
ATP11B	Vb59vd	outcome	eqtl	MR Egger	208.28	468	1
ATP11B	Vb59vd	outcome	eqtl	Inverse variance weighted	247.691	469	1
ATP1B1	Vb59vd	outcome	eqtl	MR Egger	731.432	1220	1
ATP1B1	Vb59vd	outcome	eqtl	Inverse variance weighted	731.465	1221	1
ATP6V0A1	Vb59vd	outcome	eqtl	MR Egger	44.3754	95	0.999998
ATP6V0A1	Vb59vd	outcome	eqtl	Inverse variance weighted	58.3657	96	0.999138
ATP6V0B	Vb59vd	outcome	eqtl	MR Egger	112.647	459	1
ATP6V0B	Vb59vd	outcome	eqtl	Inverse variance weighted	113.549	460	1
ATP6V0E1	Vb59vd	outcome	eqtl	MR Egger	4.91022	30	1
ATP6V0E1	Vb59vd	outcome	eqtl	Inverse variance weighted	5.28538	31	1
ATP6V1C1	Vb59vd	outcome	eqtl	MR Egger	102.31	266	1
ATP6V1C1	Vb59vd	outcome	eqtl	Inverse variance weighted	110.781	267	1
ATP8B2	Vb59vd	outcome	eqtl	MR Egger	270.86	250	0.174182
ATP8B2	Vb59vd	outcome	eqtl	Inverse variance weighted	497.784	251	1.91845e-18
ATXN10	Vb59vd	outcome	eqtl	MR Egger	222.777	359	1
ATXN10	Vb59vd	outcome	eqtl	Inverse variance weighted	223.161	360	1
AUTS2	Vb59vd	outcome	eqtl	MR Egger	467.952	678	1
AUTS2	Vb59vd	outcome	eqtl	Inverse variance weighted	468.822	679	1
AVEN	Vb59vd	outcome	eqtl	MR Egger	32.0098	287	1
AVEN	Vb59vd	outcome	eqtl	Inverse variance weighted	32.1862	288	1
AXIN2	Vb59vd	outcome	eqtl	MR Egger	360.676	785	1
AXIN2	Vb59vd	outcome	eqtl	Inverse variance weighted	441.03	786	1
B3GNT5	Vb59vd	outcome	eqtl	MR Egger	180.777	168	0.236913
B3GNT5	Vb59vd	outcome	eqtl	Inverse variance weighted	182.753	169	0.222227
BAG1	Vb59vd	outcome	eqtl	MR Egger	51.7849	116	1
BAG1	Vb59vd	outcome	eqtl	Inverse variance weighted	52.4563	117	1
BASP1	Vb59vd	outcome	eqtl	MR Egger	226.673	240	0.722181
BASP1	Vb59vd	outcome	eqtl	Inverse variance weighted	275.96	241	0.0604093
BATF2	Vb59vd	outcome	eqtl	MR Egger	0.0203789	2	0.989862
BATF2	Vb59vd	outcome	eqtl	Inverse variance weighted	0.234536	3	0.97183
BAZ1A	Vb59vd	outcome	eqtl	MR Egger	327.999	534	1
BAZ1A	Vb59vd	outcome	eqtl	Inverse variance weighted	424.88	535	0.999846
BAZ2B	Vb59vd	outcome	eqtl	MR Egger	6321.3	3467	2.81837e-170
BAZ2B	Vb59vd	outcome	eqtl	Inverse variance weighted	6341.86	3468	3.61827e-172
BCAP29	Vb59vd	outcome	eqtl	MR Egger	28.3769	103	1
BCAP29	Vb59vd	outcome	eqtl	Inverse variance weighted	37.1145	104	1
BCAS4	Vb59vd	outcome	eqtl	MR Egger	458.96	535	0.99233
BCAS4	Vb59vd	outcome	eqtl	Inverse variance weighted	485.857	536	0.940799
BCL10	Vb59vd	outcome	eqtl	MR Egger	835.354	645	5.54183e-07
BCL10	Vb59vd	outcome	eqtl	Inverse variance weighted	898.707	646	1.51774e-10
BCL2A1	Vb59vd	outcome	eqtl	MR Egger	55.8225	196	1
BCL2A1	Vb59vd	outcome	eqtl	Inverse variance weighted	58.7098	197	1
BCL7B	Vb59vd	outcome	eqtl	MR Egger	54.7969	226	1
BCL7B	Vb59vd	outcome	eqtl	Inverse variance weighted	55.6866	227	1
BCL9	Vb59vd	outcome	eqtl	MR Egger	61.3073	172	1
BCL9	Vb59vd	outcome	eqtl	Inverse variance weighted	123.93	173	0.998148
BICD2	Vb59vd	outcome	eqtl	MR Egger	1372.68	1568	0.999859
BICD2	Vb59vd	outcome	eqtl	Inverse variance weighted	1385.67	1569	0.99966
BIRC2	Vb59vd	outcome	eqtl	MR Egger	1.35756	3	0.715512
BIRC2	Vb59vd	outcome	eqtl	Inverse variance weighted	3.05521	4	0.548629
BLCAP	Vb59vd	outcome	eqtl	MR Egger	3.06466	50	1
BLCAP	Vb59vd	outcome	eqtl	Inverse variance weighted	3.42073	51	1
BLVRA	Vb59vd	outcome	eqtl	MR Egger	883.521	1213	1
BLVRA	Vb59vd	outcome	eqtl	Inverse variance weighted	883.579	1214	1
BMP6	Vb59vd	outcome	eqtl	MR Egger	332.884	221	1.64565e-06
BMP6	Vb59vd	outcome	eqtl	Inverse variance weighted	413.529	222	1.07078e-13
BNIP2	Vb59vd	outcome	eqtl	MR Egger	44.1756	192	1
BNIP2	Vb59vd	outcome	eqtl	Inverse variance weighted	45.4623	193	1
BRD2	Vb59vd	outcome	eqtl	MR Egger	2038.28	65	0
BRD2	Vb59vd	outcome	eqtl	Inverse variance weighted	2278.12	66	0
BRD7	Vb59vd	outcome	eqtl	MR Egger	382.027	323	0.0132041
BRD7	Vb59vd	outcome	eqtl	Inverse variance weighted	382.254	324	0.014266
BRD9	Vb59vd	outcome	eqtl	MR Egger	43.0896	303	1
BRD9	Vb59vd	outcome	eqtl	Inverse variance weighted	70.3287	304	1
BRI3	Vb59vd	outcome	eqtl	MR Egger	239.187	566	1
BRI3	Vb59vd	outcome	eqtl	Inverse variance weighted	240.083	567	1
BSG	Vb59vd	outcome	eqtl	MR Egger	110.199	150	0.993799
BSG	Vb59vd	outcome	eqtl	Inverse variance weighted	118.377	151	0.976893
BST1	Vb59vd	outcome	eqtl	MR Egger	1204.25	1332	0.994552
BST1	Vb59vd	outcome	eqtl	Inverse variance weighted	1204.96	1333	0.994629
BTBD1	Vb59vd	outcome	eqtl	MR Egger	176.469	232	0.997337
BTBD1	Vb59vd	outcome	eqtl	Inverse variance weighted	183.532	233	0.992775
BTBD10	Vb59vd	outcome	eqtl	MR Egger	1509.1	543	7.42262e-92
BTBD10	Vb59vd	outcome	eqtl	Inverse variance weighted	1515.09	544	1.80953e-92
BTBD6	Vb59vd	outcome	eqtl	MR Egger	89.331	188	1
BTBD6	Vb59vd	outcome	eqtl	Inverse variance weighted	284.272	189	8.91773e-06
BTBD7	Vb59vd	outcome	eqtl	MR Egger	161.383	446	1
BTBD7	Vb59vd	outcome	eqtl	Inverse variance weighted	208.21	447	1
C1QC	Vb59vd	outcome	eqtl	MR Egger	223.613	184	0.0245808
C1QC	Vb59vd	outcome	eqtl	Inverse variance weighted	239.391	185	0.00434517
C3	Vb59vd	outcome	eqtl	MR Egger	13.5383	50	1
C3	Vb59vd	outcome	eqtl	Inverse variance weighted	46.1024	51	0.66814
CAB39	Vb59vd	outcome	eqtl	MR Egger	299.76	182	8.73688e-08
CAB39	Vb59vd	outcome	eqtl	Inverse variance weighted	315.598	183	4.05858e-09
CACNA1E	Vb59vd	outcome	eqtl	MR Egger	259.864	395	1
CACNA1E	Vb59vd	outcome	eqtl	Inverse variance weighted	261.563	396	1
CACNA2D2	Vb59vd	outcome	eqtl	MR Egger	6.46817	73	1
CACNA2D2	Vb59vd	outcome	eqtl	Inverse variance weighted	6.94198	74	1
CACNB3	Vb59vd	outcome	eqtl	MR Egger	216.093	540	1
CACNB3	Vb59vd	outcome	eqtl	Inverse variance weighted	216.247	541	1
CACYBP	Vb59vd	outcome	eqtl	MR Egger	4.32094	142	1
CACYBP	Vb59vd	outcome	eqtl	Inverse variance weighted	13.6477	143	1
CALM1	Vb59vd	outcome	eqtl	MR Egger	90.0735	203	1
CALM1	Vb59vd	outcome	eqtl	Inverse variance weighted	147.336	204	0.998977
CAMK2D	Vb59vd	outcome	eqtl	MR Egger	1002.97	628	9.8166e-20
CAMK2D	Vb59vd	outcome	eqtl	Inverse variance weighted	1191.67	629	3.09436e-37
CAMTA2	Vb59vd	outcome	eqtl	MR Egger	393.035	821	1
CAMTA2	Vb59vd	outcome	eqtl	Inverse variance weighted	567.454	822	1
CANT1	Vb59vd	outcome	eqtl	MR Egger	153.869	215	0.999428
CANT1	Vb59vd	outcome	eqtl	Inverse variance weighted	185.713	216	0.933063
CANX	Vb59vd	outcome	eqtl	MR Egger	297.493	249	0.0189689
CANX	Vb59vd	outcome	eqtl	Inverse variance weighted	308.39	250	0.00692496
CAPN12	Vb59vd	outcome	eqtl	MR Egger	1568.01	1534	0.267147
CAPN12	Vb59vd	outcome	eqtl	Inverse variance weighted	1622.24	1535	0.059654
CAPZA2	Vb59vd	outcome	eqtl	MR Egger	648.04	403	1.03453e-13
CAPZA2	Vb59vd	outcome	eqtl	Inverse variance weighted	743.554	404	1.99971e-22
CARD11	Vb59vd	outcome	eqtl	MR Egger	598.708	574	0.230066
CARD11	Vb59vd	outcome	eqtl	Inverse variance weighted	636.074	575	0.0391721
CBL	Vb59vd	outcome	eqtl	MR Egger	83.5348	228	1
CBL	Vb59vd	outcome	eqtl	Inverse variance weighted	86.6245	229	1
CBLB	Vb59vd	outcome	eqtl	MR Egger	334.899	675	1
CBLB	Vb59vd	outcome	eqtl	Inverse variance weighted	353.407	676	1
CBLL1	Vb59vd	outcome	eqtl	MR Egger	57.8906	206	1
CBLL1	Vb59vd	outcome	eqtl	Inverse variance weighted	58.4325	207	1
CBS	Vb59vd	outcome	eqtl	MR Egger	562.253	1160	1
CBS	Vb59vd	outcome	eqtl	Inverse variance weighted	574.59	1161	1
CBX6	Vb59vd	outcome	eqtl	MR Egger	281.715	665	1
CBX6	Vb59vd	outcome	eqtl	Inverse variance weighted	283.312	666	1
CBY1	Vb59vd	outcome	eqtl	MR Egger	18.2199	192	1
CBY1	Vb59vd	outcome	eqtl	Inverse variance weighted	165.235	193	0.926875
CCDC57	Vb59vd	outcome	eqtl	MR Egger	182.162	621	1
CCDC57	Vb59vd	outcome	eqtl	Inverse variance weighted	211.15	622	1
CCL28	Vb59vd	outcome	eqtl	MR Egger	276.261	755	1
CCL28	Vb59vd	outcome	eqtl	Inverse variance weighted	296.355	756	1
CCNC	Vb59vd	outcome	eqtl	MR Egger	169.383	139	0.0406219
CCNC	Vb59vd	outcome	eqtl	Inverse variance weighted	172.617	140	0.031816
CCND1	Vb59vd	outcome	eqtl	MR Egger	154.959	209	0.99801
CCND1	Vb59vd	outcome	eqtl	Inverse variance weighted	164.91	210	0.990556
CCPG1	Vb59vd	outcome	eqtl	MR Egger	206.513	402	1
CCPG1	Vb59vd	outcome	eqtl	Inverse variance weighted	209.351	403	1
CCR7	Vb59vd	outcome	eqtl	MR Egger	80.1087	117	0.996323
CCR7	Vb59vd	outcome	eqtl	Inverse variance weighted	84.912	118	0.990658
CCT4	Vb59vd	outcome	eqtl	MR Egger	296.786	265	0.0872704
CCT4	Vb59vd	outcome	eqtl	Inverse variance weighted	298.285	266	0.0844974
CD160	Vb59vd	outcome	eqtl	MR Egger	109.545	150	0.994569
CD160	Vb59vd	outcome	eqtl	Inverse variance weighted	109.759	151	0.995237
CD1E	Vb59vd	outcome	eqtl	MR Egger	510.627	1039	1
CD1E	Vb59vd	outcome	eqtl	Inverse variance weighted	621.599	1040	1
CD2	Vb59vd	outcome	eqtl	MR Egger	3.50458	17	0.999791
CD2	Vb59vd	outcome	eqtl	Inverse variance weighted	7.28533	18	0.987491
CD200R1	Vb59vd	outcome	eqtl	MR Egger	708.515	1042	1
CD200R1	Vb59vd	outcome	eqtl	Inverse variance weighted	767.738	1043	1
CD247	Vb59vd	outcome	eqtl	MR Egger	296.806	359	0.992762
CD247	Vb59vd	outcome	eqtl	Inverse variance weighted	475.588	360	4.04445e-05
CD300A	Vb59vd	outcome	eqtl	MR Egger	193.47	188	0.376878
CD300A	Vb59vd	outcome	eqtl	Inverse variance weighted	198.281	189	0.307152
CD3D	Vb59vd	outcome	eqtl	MR Egger	14.9587	88	1
CD3D	Vb59vd	outcome	eqtl	Inverse variance weighted	15.5198	89	1
CD3G	Vb59vd	outcome	eqtl	MR Egger	16.1198	135	1
CD3G	Vb59vd	outcome	eqtl	Inverse variance weighted	16.6883	136	1
CD59	Vb59vd	outcome	eqtl	MR Egger	262.11	391	1
CD59	Vb59vd	outcome	eqtl	Inverse variance weighted	296.513	392	0.999897
CD6	Vb59vd	outcome	eqtl	MR Egger	385.558	364	0.209445
CD6	Vb59vd	outcome	eqtl	Inverse variance weighted	386.121	365	0.21427
CD69	Vb59vd	outcome	eqtl	MR Egger	25.2665	189	1
CD69	Vb59vd	outcome	eqtl	Inverse variance weighted	28.2499	190	1
CD7	Vb59vd	outcome	eqtl	MR Egger	37.9273	283	1
CD7	Vb59vd	outcome	eqtl	Inverse variance weighted	42.3245	284	1
CD81	Vb59vd	outcome	eqtl	MR Egger	87.7779	269	1
CD81	Vb59vd	outcome	eqtl	Inverse variance weighted	91.2055	270	1
CD83	Vb59vd	outcome	eqtl	MR Egger	86.3814	139	0.99986
CD83	Vb59vd	outcome	eqtl	Inverse variance weighted	110.1	140	0.970761
CD86	Vb59vd	outcome	eqtl	MR Egger	1063.15	984	0.039771
CD86	Vb59vd	outcome	eqtl	Inverse variance weighted	1065.64	985	0.037177
CD8A	Vb59vd	outcome	eqtl	MR Egger	512.959	496	0.289942
CD8A	Vb59vd	outcome	eqtl	Inverse variance weighted	661.906	497	9.49357e-07
CD96	Vb59vd	outcome	eqtl	MR Egger	764.516	1104	1
CD96	Vb59vd	outcome	eqtl	Inverse variance weighted	764.632	1105	1
CDA	Vb59vd	outcome	eqtl	MR Egger	1374.4	861	2.88158e-26
CDA	Vb59vd	outcome	eqtl	Inverse variance weighted	1378.61	862	1.64682e-26
CDC16	Vb59vd	outcome	eqtl	MR Egger	657.049	1129	1
CDC16	Vb59vd	outcome	eqtl	Inverse variance weighted	744.639	1130	1
CDC34	Vb59vd	outcome	eqtl	MR Egger	220.791	173	0.00820156
CDC34	Vb59vd	outcome	eqtl	Inverse variance weighted	221.877	174	0.00824514
CDC37	Vb59vd	outcome	eqtl	MR Egger	40.7491	138	1
CDC37	Vb59vd	outcome	eqtl	Inverse variance weighted	40.7788	139	1
CDC42SE1	Vb59vd	outcome	eqtl	MR Egger	1242.65	1362	0.99047
CDC42SE1	Vb59vd	outcome	eqtl	Inverse variance weighted	1686.02	1363	3.99322e-09
CDIPT	Vb59vd	outcome	eqtl	MR Egger	16.1677	83	1
CDIPT	Vb59vd	outcome	eqtl	Inverse variance weighted	91.0883	84	0.27984
CDK4	Vb59vd	outcome	eqtl	MR Egger	0.0761654	1	0.782563
CDK4	Vb59vd	outcome	eqtl	Inverse variance weighted	0.076894	2	0.962283
CDK6	Vb59vd	outcome	eqtl	Inverse variance weighted	0.00033934	1	0.985303
CDK9	Vb59vd	outcome	eqtl	MR Egger	30.432	109	1
CDK9	Vb59vd	outcome	eqtl	Inverse variance weighted	33.536	110	1
CDKN1B	Vb59vd	outcome	eqtl	MR Egger	56.5777	97	0.999657
CDKN1B	Vb59vd	outcome	eqtl	Inverse variance weighted	62.674	98	0.997903
CDKN1C	Vb59vd	outcome	eqtl	MR Egger	20.706	29	0.869634
CDKN1C	Vb59vd	outcome	eqtl	Inverse variance weighted	25.8003	30	0.685286
CDKN2B	Vb59vd	outcome	eqtl	MR Egger	507.563	258	1.86339e-18
CDKN2B	Vb59vd	outcome	eqtl	Inverse variance weighted	543.102	259	2.8281e-22
CDKN2D	Vb59vd	outcome	eqtl	MR Egger	150.527	267	1
CDKN2D	Vb59vd	outcome	eqtl	Inverse variance weighted	188.41	268	0.999934
CDS2	Vb59vd	outcome	eqtl	MR Egger	147.499	382	1
CDS2	Vb59vd	outcome	eqtl	Inverse variance weighted	292.783	383	0.999795
CDV3	Vb59vd	outcome	eqtl	MR Egger	294.45	435	1
CDV3	Vb59vd	outcome	eqtl	Inverse variance weighted	308.596	436	0.999999
CENPB	Vb59vd	outcome	eqtl	MR Egger	65.4712	142	1
CENPB	Vb59vd	outcome	eqtl	Inverse variance weighted	80.5149	143	0.999994
CEP63	Vb59vd	outcome	eqtl	MR Egger	954.18	1232	1
CEP63	Vb59vd	outcome	eqtl	Inverse variance weighted	954.181	1233	1
CETP	Vb59vd	outcome	eqtl	MR Egger	99.3672	112	0.797598
CETP	Vb59vd	outcome	eqtl	Inverse variance weighted	100.716	113	0.789302
CFL1	Vb59vd	outcome	eqtl	MR Egger	453.849	388	0.0117384
CFL1	Vb59vd	outcome	eqtl	Inverse variance weighted	468.66	389	0.00341581
CHD4	Vb59vd	outcome	eqtl	MR Egger	104.481	159	0.999731
CHD4	Vb59vd	outcome	eqtl	Inverse variance weighted	113.491	160	0.997931
CHD7	Vb59vd	outcome	eqtl	MR Egger	145.02	288	1
CHD7	Vb59vd	outcome	eqtl	Inverse variance weighted	187.655	289	0.999999
CHN1	Vb59vd	outcome	eqtl	MR Egger	456.77	955	1
CHN1	Vb59vd	outcome	eqtl	Inverse variance weighted	484.745	956	1
CHRNA10	Vb59vd	outcome	eqtl	MR Egger	111.625	131	0.888752
CHRNA10	Vb59vd	outcome	eqtl	Inverse variance weighted	156.779	132	0.0695295
CIAO1	Vb59vd	outcome	eqtl	MR Egger	47.1572	35	0.0822505
CIAO1	Vb59vd	outcome	eqtl	Inverse variance weighted	74.8787	36	0.000152642
CIB1	Vb59vd	outcome	eqtl	MR Egger	393.104	1392	1
CIB1	Vb59vd	outcome	eqtl	Inverse variance weighted	394.623	1393	1
CIRBP	Vb59vd	outcome	eqtl	MR Egger	5.8922	15	0.981502
CIRBP	Vb59vd	outcome	eqtl	Inverse variance weighted	6.57325	16	0.980637
CKAP2	Vb59vd	outcome	eqtl	MR Egger	1368.13	1993	1
CKAP2	Vb59vd	outcome	eqtl	Inverse variance weighted	1371.38	1994	1
CKAP4	Vb59vd	outcome	eqtl	MR Egger	438.148	381	0.0228148
CKAP4	Vb59vd	outcome	eqtl	Inverse variance weighted	464.953	382	0.00231618
CLCC1	Vb59vd	outcome	eqtl	MR Egger	12.9521	98	1
CLCC1	Vb59vd	outcome	eqtl	Inverse variance weighted	29.3693	99	1
CLCN3	Vb59vd	outcome	eqtl	MR Egger	14.0325	112	1
CLCN3	Vb59vd	outcome	eqtl	Inverse variance weighted	14.7903	113	1
CLDND2	Vb59vd	outcome	eqtl	MR Egger	55.9347	55	0.439535
CLDND2	Vb59vd	outcome	eqtl	Inverse variance weighted	72.9111	56	0.063982
CLEC1A	Vb59vd	outcome	eqtl	MR Egger	196.426	334	1
CLEC1A	Vb59vd	outcome	eqtl	Inverse variance weighted	217.779	335	1
CLEC4D	Vb59vd	outcome	eqtl	MR Egger	153.975	456	1
CLEC4D	Vb59vd	outcome	eqtl	Inverse variance weighted	180.614	457	1
CLIC3	Vb59vd	outcome	eqtl	MR Egger	282.777	430	1
CLIC3	Vb59vd	outcome	eqtl	Inverse variance weighted	450.358	431	0.250681
CLIC4	Vb59vd	outcome	eqtl	MR Egger	454.695	390	0.0131066
CLIC4	Vb59vd	outcome	eqtl	Inverse variance weighted	458.293	391	0.0106046
CLIP2	Vb59vd	outcome	eqtl	MR Egger	90.4428	178	1
CLIP2	Vb59vd	outcome	eqtl	Inverse variance weighted	118.757	179	0.999839
CLK4	Vb59vd	outcome	eqtl	MR Egger	826.957	761	0.0483466
CLK4	Vb59vd	outcome	eqtl	Inverse variance weighted	859.341	762	0.00794419
CLN6	Vb59vd	outcome	eqtl	MR Egger	772.38	1264	1
CLN6	Vb59vd	outcome	eqtl	Inverse variance weighted	796.205	1265	1
CLTB	Vb59vd	outcome	eqtl	MR Egger	690.911	722	0.791768
CLTB	Vb59vd	outcome	eqtl	Inverse variance weighted	780.006	723	0.0695893
CLUAP1	Vb59vd	outcome	eqtl	MR Egger	263.102	351	0.999851
CLUAP1	Vb59vd	outcome	eqtl	Inverse variance weighted	263.135	352	0.999872
CNDP2	Vb59vd	outcome	eqtl	MR Egger	305.189	341	0.918745
CNDP2	Vb59vd	outcome	eqtl	Inverse variance weighted	306.583	342	0.915943
CNFN	Vb59vd	outcome	eqtl	MR Egger	118.636	297	1
CNFN	Vb59vd	outcome	eqtl	Inverse variance weighted	168.5	298	1
CNIH2	Vb59vd	outcome	eqtl	MR Egger	10.9866	137	1
CNIH2	Vb59vd	outcome	eqtl	Inverse variance weighted	14.3507	138	1
CNN3	Vb59vd	outcome	eqtl	MR Egger	389.685	328	0.0107887
CNN3	Vb59vd	outcome	eqtl	Inverse variance weighted	533.922	329	6.03737e-12
CNOT2	Vb59vd	outcome	eqtl	MR Egger	196.235	124	3.84187e-05
CNOT2	Vb59vd	outcome	eqtl	Inverse variance weighted	209.259	125	3.46703e-06
CNOT3	Vb59vd	outcome	eqtl	MR Egger	32.6618	69	0.99994
CNOT3	Vb59vd	outcome	eqtl	Inverse variance weighted	45.4681	70	0.98992
COL9A2	Vb59vd	outcome	eqtl	MR Egger	33.0397	208	1
COL9A2	Vb59vd	outcome	eqtl	Inverse variance weighted	33.1634	209	1
COLQ	Vb59vd	outcome	eqtl	MR Egger	1781.11	825	3.04393e-72
COLQ	Vb59vd	outcome	eqtl	Inverse variance weighted	1826.63	826	1.87554e-77
COMT	Vb59vd	outcome	eqtl	MR Egger	248.615	324	0.999317
COMT	Vb59vd	outcome	eqtl	Inverse variance weighted	258.491	325	0.997322
COPA	Vb59vd	outcome	eqtl	MR Egger	97.183	257	1
COPA	Vb59vd	outcome	eqtl	Inverse variance weighted	100.582	258	1
COPE	Vb59vd	outcome	eqtl	MR Egger	19.0282	62	1
COPE	Vb59vd	outcome	eqtl	Inverse variance weighted	28.0549	63	0.999959
COPS6	Vb59vd	outcome	eqtl	MR Egger	355.978	525	1
COPS6	Vb59vd	outcome	eqtl	Inverse variance weighted	356.37	526	1
COPS7A	Vb59vd	outcome	eqtl	MR Egger	229.399	183	0.0112933
COPS7A	Vb59vd	outcome	eqtl	Inverse variance weighted	240.959	184	0.00304939
COPS8	Vb59vd	outcome	eqtl	MR Egger	5.7347	66	1
COPS8	Vb59vd	outcome	eqtl	Inverse variance weighted	9.35737	67	1
CORO1C	Vb59vd	outcome	eqtl	MR Egger	627.799	673	0.892969
CORO1C	Vb59vd	outcome	eqtl	Inverse variance weighted	629.458	674	0.889281
CORO7	Vb59vd	outcome	eqtl	MR Egger	70.0354	286	1
CORO7	Vb59vd	outcome	eqtl	Inverse variance weighted	72.986	287	1
COTL1	Vb59vd	outcome	eqtl	MR Egger	136.094	65	5.96779e-07
COTL1	Vb59vd	outcome	eqtl	Inverse variance weighted	136.098	66	8.77129e-07
COX10	Vb59vd	outcome	eqtl	MR Egger	68.7703	209	1
COX10	Vb59vd	outcome	eqtl	Inverse variance weighted	69.0152	210	1
CPA3	Vb59vd	outcome	eqtl	MR Egger	78.0809	225	1
CPA3	Vb59vd	outcome	eqtl	Inverse variance weighted	93.8143	226	1
CPNE5	Vb59vd	outcome	eqtl	MR Egger	1166.17	247	4.31892e-119
CPNE5	Vb59vd	outcome	eqtl	Inverse variance weighted	1232.12	248	3.84637e-130
CPSF4	Vb59vd	outcome	eqtl	MR Egger	189.724	334	1
CPSF4	Vb59vd	outcome	eqtl	Inverse variance weighted	197.628	335	1
CRAT	Vb59vd	outcome	eqtl	MR Egger	363.868	728	1
CRAT	Vb59vd	outcome	eqtl	Inverse variance weighted	414.753	729	1
CRBN	Vb59vd	outcome	eqtl	MR Egger	68.6068	161	1
CRBN	Vb59vd	outcome	eqtl	Inverse variance weighted	68.6907	162	1
CREB5	Vb59vd	outcome	eqtl	MR Egger	308.159	422	0.999992
CREB5	Vb59vd	outcome	eqtl	Inverse variance weighted	340.8	423	0.998693
CRLF3	Vb59vd	outcome	eqtl	MR Egger	1448.83	1212	2.78941e-06
CRLF3	Vb59vd	outcome	eqtl	Inverse variance weighted	1458.68	1213	1.30392e-06
CRTAP	Vb59vd	outcome	eqtl	MR Egger	370.462	225	3.36276e-09
CRTAP	Vb59vd	outcome	eqtl	Inverse variance weighted	370.587	226	4.23911e-09
CRTC2	Vb59vd	outcome	eqtl	MR Egger	1.77384	135	1
CRTC2	Vb59vd	outcome	eqtl	Inverse variance weighted	1.86076	136	1
CRYZ	Vb59vd	outcome	eqtl	MR Egger	1126.04	1481	1
CRYZ	Vb59vd	outcome	eqtl	Inverse variance weighted	1382.75	1482	0.968062
CSE1L	Vb59vd	outcome	eqtl	MR Egger	320.353	933	1
CSE1L	Vb59vd	outcome	eqtl	Inverse variance weighted	320.581	934	1
CSF1R	Vb59vd	outcome	eqtl	MR Egger	164.841	315	1
CSF1R	Vb59vd	outcome	eqtl	Inverse variance weighted	170.212	316	1
CSF3R	Vb59vd	outcome	eqtl	MR Egger	33.1127	64	0.999513
CSF3R	Vb59vd	outcome	eqtl	Inverse variance weighted	39.9042	65	0.993996
CSNK1E	Vb59vd	outcome	eqtl	MR Egger	345.776	603	1
CSNK1E	Vb59vd	outcome	eqtl	Inverse variance weighted	346.238	604	1
CTDP1	Vb59vd	outcome	eqtl	MR Egger	663.741	522	2.42276e-05
CTDP1	Vb59vd	outcome	eqtl	Inverse variance weighted	739.138	523	1.29612e-09
CTH	Vb59vd	outcome	eqtl	MR Egger	462.232	701	1
CTH	Vb59vd	outcome	eqtl	Inverse variance weighted	462.393	702	1
CTLA4	Vb59vd	outcome	eqtl	MR Egger	385.277	246	3.22248e-08
CTLA4	Vb59vd	outcome	eqtl	Inverse variance weighted	387.3	247	2.78346e-08
CTSD	Vb59vd	outcome	eqtl	MR Egger	157.928	172	0.77163
CTSD	Vb59vd	outcome	eqtl	Inverse variance weighted	178.222	173	0.376857
CTSK	Vb59vd	outcome	eqtl	MR Egger	1649.49	2169	1
CTSK	Vb59vd	outcome	eqtl	Inverse variance weighted	1836.78	2170	1
CTSO	Vb59vd	outcome	eqtl	MR Egger	305.464	625	1
CTSO	Vb59vd	outcome	eqtl	Inverse variance weighted	311.234	626	1
CTSW	Vb59vd	outcome	eqtl	MR Egger	4249.52	1715	3.31456e-215
CTSW	Vb59vd	outcome	eqtl	Inverse variance weighted	4281.57	1716	3.56883e-219
CUL1	Vb59vd	outcome	eqtl	MR Egger	148.354	199	0.997099
CUL1	Vb59vd	outcome	eqtl	Inverse variance weighted	148.395	200	0.997514
CUTC	Vb59vd	outcome	eqtl	Inverse variance weighted	0.0324555	1	0.857032
CWF19L1	Vb59vd	outcome	eqtl	MR Egger	1715.84	1483	2.23039e-05
CWF19L1	Vb59vd	outcome	eqtl	Inverse variance weighted	1736.84	1484	5.09827e-06
CX3CR1	Vb59vd	outcome	eqtl	MR Egger	594.461	792	1
CX3CR1	Vb59vd	outcome	eqtl	Inverse variance weighted	616.137	793	0.999999
CXCR4	Vb59vd	outcome	eqtl	MR Egger	0.0364822	6	0.999999
CXCR4	Vb59vd	outcome	eqtl	Inverse variance weighted	0.516106	7	0.999385
CXCR6	Vb59vd	outcome	eqtl	MR Egger	1153.21	1193	0.791074
CXCR6	Vb59vd	outcome	eqtl	Inverse variance weighted	1376.61	1194	0.00017497
CXXC5	Vb59vd	outcome	eqtl	MR Egger	41.1517	76	0.999631
CXXC5	Vb59vd	outcome	eqtl	Inverse variance weighted	58.7853	77	0.939165
CYB5R1	Vb59vd	outcome	eqtl	MR Egger	246.025	410	1
CYB5R1	Vb59vd	outcome	eqtl	Inverse variance weighted	271.289	411	1
CYB5R2	Vb59vd	outcome	eqtl	MR Egger	244.346	521	1
CYB5R2	Vb59vd	outcome	eqtl	Inverse variance weighted	244.414	522	1
CYB5R4	Vb59vd	outcome	eqtl	MR Egger	0.425495	48	1
CYB5R4	Vb59vd	outcome	eqtl	Inverse variance weighted	0.577324	49	1
CYBA	Vb59vd	outcome	eqtl	MR Egger	149.01	194	0.992948
CYBA	Vb59vd	outcome	eqtl	Inverse variance weighted	149.585	195	0.993297
CYFIP2	Vb59vd	outcome	eqtl	MR Egger	571.167	713	0.999971
CYFIP2	Vb59vd	outcome	eqtl	Inverse variance weighted	576.836	714	0.999947
CYP27A1	Vb59vd	outcome	eqtl	MR Egger	609.093	1075	1
CYP27A1	Vb59vd	outcome	eqtl	Inverse variance weighted	671.355	1076	1
CYP4F3	Vb59vd	outcome	eqtl	MR Egger	571.067	719	0.999986
CYP4F3	Vb59vd	outcome	eqtl	Inverse variance weighted	573.355	720	0.999983
CYTL1	Vb59vd	outcome	eqtl	MR Egger	144.586	202	0.999182
CYTL1	Vb59vd	outcome	eqtl	Inverse variance weighted	144.661	203	0.999306
DAAM1	Vb59vd	outcome	eqtl	MR Egger	1434.82	1990	1
DAAM1	Vb59vd	outcome	eqtl	Inverse variance weighted	1445.22	1991	1
DAP	Vb59vd	outcome	eqtl	MR Egger	489.909	752	1
DAP	Vb59vd	outcome	eqtl	Inverse variance weighted	502.619	753	1
DAPK1	Vb59vd	outcome	eqtl	MR Egger	734.829	867	0.999574
DAPK1	Vb59vd	outcome	eqtl	Inverse variance weighted	748.257	868	0.998657
DBR1	Vb59vd	outcome	eqtl	MR Egger	11.7914	147	1
DBR1	Vb59vd	outcome	eqtl	Inverse variance weighted	15.3258	148	1
DCK	Vb59vd	outcome	eqtl	MR Egger	170.227	459	1
DCK	Vb59vd	outcome	eqtl	Inverse variance weighted	201.434	460	1
DCP2	Vb59vd	outcome	eqtl	MR Egger	425.304	1087	1
DCP2	Vb59vd	outcome	eqtl	Inverse variance weighted	765.757	1088	1
DCTN2	Vb59vd	outcome	eqtl	MR Egger	0.899969	3	0.825435
DCTN2	Vb59vd	outcome	eqtl	Inverse variance weighted	9.59844	4	0.0477633
DCTN4	Vb59vd	outcome	eqtl	MR Egger	17.7832	133	1
DCTN4	Vb59vd	outcome	eqtl	Inverse variance weighted	26.0685	134	1
DDHD2	Vb59vd	outcome	eqtl	MR Egger	45.6026	218	1
DDHD2	Vb59vd	outcome	eqtl	Inverse variance weighted	101.083	219	1
DDIT4	Vb59vd	outcome	eqtl	MR Egger	86.4038	437	1
DDIT4	Vb59vd	outcome	eqtl	Inverse variance weighted	119.346	438	1
DDX19B	Vb59vd	outcome	eqtl	MR Egger	31.3071	133	1
DDX19B	Vb59vd	outcome	eqtl	Inverse variance weighted	37.7739	134	1
DDX46	Vb59vd	outcome	eqtl	MR Egger	12.626	38	0.999965
DDX46	Vb59vd	outcome	eqtl	Inverse variance weighted	20.5802	39	0.99329
DENND3	Vb59vd	outcome	eqtl	MR Egger	259.241	256	0.431688
DENND3	Vb59vd	outcome	eqtl	Inverse variance weighted	259.248	257	0.448976
DENR	Vb59vd	outcome	eqtl	MR Egger	336.852	276	0.0071656
DENR	Vb59vd	outcome	eqtl	Inverse variance weighted	336.899	277	0.00798845
DET1	Vb59vd	outcome	eqtl	MR Egger	64.927	311	1
DET1	Vb59vd	outcome	eqtl	Inverse variance weighted	103.333	312	1
DEXI	Vb59vd	outcome	eqtl	MR Egger	279.144	846	1
DEXI	Vb59vd	outcome	eqtl	Inverse variance weighted	311.429	847	1
DFFA	Vb59vd	outcome	eqtl	MR Egger	276.008	692	1
DFFA	Vb59vd	outcome	eqtl	Inverse variance weighted	389.57	693	1
DGAT1	Vb59vd	outcome	eqtl	MR Egger	186.504	212	0.89597
DGAT1	Vb59vd	outcome	eqtl	Inverse variance weighted	187.279	213	0.89752
DGCR2	Vb59vd	outcome	eqtl	MR Egger	149.674	490	1
DGCR2	Vb59vd	outcome	eqtl	Inverse variance weighted	232.039	491	1
DHRS3	Vb59vd	outcome	eqtl	MR Egger	60.0141	174	1
DHRS3	Vb59vd	outcome	eqtl	Inverse variance weighted	60.0198	175	1
DHTKD1	Vb59vd	outcome	eqtl	MR Egger	98.9162	326	1
DHTKD1	Vb59vd	outcome	eqtl	Inverse variance weighted	99.632	327	1
DHX15	Vb59vd	outcome	eqtl	MR Egger	19.2725	90	1
DHX15	Vb59vd	outcome	eqtl	Inverse variance weighted	19.4803	91	1
DIP2B	Vb59vd	outcome	eqtl	MR Egger	241.709	614	1
DIP2B	Vb59vd	outcome	eqtl	Inverse variance weighted	263.278	615	1
DISP1	Vb59vd	outcome	eqtl	MR Egger	321.352	334	0.680754
DISP1	Vb59vd	outcome	eqtl	Inverse variance weighted	321.476	335	0.692807
DMAP1	Vb59vd	outcome	eqtl	MR Egger	65.3809	177	1
DMAP1	Vb59vd	outcome	eqtl	Inverse variance weighted	68.823	178	1
DNAJA3	Vb59vd	outcome	eqtl	MR Egger	432.146	451	0.730548
DNAJA3	Vb59vd	outcome	eqtl	Inverse variance weighted	613.343	452	5.98335e-07
DNAJC3	Vb59vd	outcome	eqtl	MR Egger	314.964	602	1
DNAJC3	Vb59vd	outcome	eqtl	Inverse variance weighted	342.259	603	1
DNAJC5	Vb59vd	outcome	eqtl	MR Egger	213.588	307	0.999987
DNAJC5	Vb59vd	outcome	eqtl	Inverse variance weighted	362.65	308	0.0174211
DNAJC8	Vb59vd	outcome	eqtl	MR Egger	132.019	433	1
DNAJC8	Vb59vd	outcome	eqtl	Inverse variance weighted	307.419	434	0.999999
DNM2	Vb59vd	outcome	eqtl	MR Egger	117.164	172	0.999532
DNM2	Vb59vd	outcome	eqtl	Inverse variance weighted	171.933	173	0.508629
DNM3	Vb59vd	outcome	eqtl	MR Egger	372.73	612	1
DNM3	Vb59vd	outcome	eqtl	Inverse variance weighted	393.755	613	1
DNMT1	Vb59vd	outcome	eqtl	MR Egger	285.158	334	0.975264
DNMT1	Vb59vd	outcome	eqtl	Inverse variance weighted	437.146	335	0.000142059
DNTT	Vb59vd	outcome	eqtl	MR Egger	53.8383	167	1
DNTT	Vb59vd	outcome	eqtl	Inverse variance weighted	87.6089	168	1
DOCK2	Vb59vd	outcome	eqtl	MR Egger	211.065	460	1
DOCK2	Vb59vd	outcome	eqtl	Inverse variance weighted	216.607	461	1
DOCK8	Vb59vd	outcome	eqtl	MR Egger	942.755	1100	0.999778
DOCK8	Vb59vd	outcome	eqtl	Inverse variance weighted	960.387	1101	0.999096
DOCK9	Vb59vd	outcome	eqtl	MR Egger	408.848	602	1
DOCK9	Vb59vd	outcome	eqtl	Inverse variance weighted	425.096	603	1
DOK3	Vb59vd	outcome	eqtl	MR Egger	11.1361	73	1
DOK3	Vb59vd	outcome	eqtl	Inverse variance weighted	28.6393	74	1
DPP7	Vb59vd	outcome	eqtl	MR Egger	314.135	289	0.148209
DPP7	Vb59vd	outcome	eqtl	Inverse variance weighted	318.742	290	0.118286
DPYSL2	Vb59vd	outcome	eqtl	MR Egger	43.2676	195	1
DPYSL2	Vb59vd	outcome	eqtl	Inverse variance weighted	53.8601	196	1
DPYSL4	Vb59vd	outcome	eqtl	MR Egger	489.564	1008	1
DPYSL4	Vb59vd	outcome	eqtl	Inverse variance weighted	489.668	1009	1
DSC2	Vb59vd	outcome	eqtl	MR Egger	353.661	232	4.47592e-07
DSC2	Vb59vd	outcome	eqtl	Inverse variance weighted	354.275	233	4.99586e-07
DTWD2	Vb59vd	outcome	eqtl	MR Egger	865.818	392	8.55455e-38
DTWD2	Vb59vd	outcome	eqtl	Inverse variance weighted	998.68	393	2.14443e-54
DUSP10	Vb59vd	outcome	eqtl	MR Egger	97.058	251	1
DUSP10	Vb59vd	outcome	eqtl	Inverse variance weighted	122.784	252	1
DUSP19	Vb59vd	outcome	eqtl	MR Egger	377.738	355	0.194708
DUSP19	Vb59vd	outcome	eqtl	Inverse variance weighted	384.386	356	0.144209
DUT	Vb59vd	outcome	eqtl	MR Egger	87.3132	344	1
DUT	Vb59vd	outcome	eqtl	Inverse variance weighted	89.6676	345	1
DYNC1I2	Vb59vd	outcome	eqtl	MR Egger	7.57246	124	1
DYNC1I2	Vb59vd	outcome	eqtl	Inverse variance weighted	10.3315	125	1
DYNLL2	Vb59vd	outcome	eqtl	MR Egger	136.298	98	0.00639339
DYNLL2	Vb59vd	outcome	eqtl	Inverse variance weighted	143.772	99	0.00222217
DYRK2	Vb59vd	outcome	eqtl	MR Egger	0.186658	3	0.979714
DYRK2	Vb59vd	outcome	eqtl	Inverse variance weighted	0.225794	4	0.994087
E2F3	Vb59vd	outcome	eqtl	MR Egger	95.3848	76	0.0656993
E2F3	Vb59vd	outcome	eqtl	Inverse variance weighted	139.768	77	1.61127e-05
EAF2	Vb59vd	outcome	eqtl	MR Egger	860.216	707	6.40608e-05
EAF2	Vb59vd	outcome	eqtl	Inverse variance weighted	869.787	708	2.82366e-05
ECHDC2	Vb59vd	outcome	eqtl	MR Egger	1008.38	919	0.0208601
ECHDC2	Vb59vd	outcome	eqtl	Inverse variance weighted	1146.92	920	4.2407e-07
ECSIT	Vb59vd	outcome	eqtl	MR Egger	262.511	161	7.52997e-07
ECSIT	Vb59vd	outcome	eqtl	Inverse variance weighted	397.9	162	7.29203e-22
EDEM1	Vb59vd	outcome	eqtl	MR Egger	4.83437	50	1
EDEM1	Vb59vd	outcome	eqtl	Inverse variance weighted	7.64416	51	1
EDEM3	Vb59vd	outcome	eqtl	MR Egger	442.582	495	0.956117
EDEM3	Vb59vd	outcome	eqtl	Inverse variance weighted	545.713	496	0.0606276
EEF1A1	Vb59vd	outcome	eqtl	MR Egger	585.106	1363	1
EEF1A1	Vb59vd	outcome	eqtl	Inverse variance weighted	640.298	1364	1
EHD1	Vb59vd	outcome	eqtl	MR Egger	105.342	182	0.999999
EHD1	Vb59vd	outcome	eqtl	Inverse variance weighted	210.324	183	0.0811749
EI24	Vb59vd	outcome	eqtl	MR Egger	240.366	358	1
EI24	Vb59vd	outcome	eqtl	Inverse variance weighted	246.566	359	0.999999
EID3	Vb59vd	outcome	eqtl	MR Egger	795.942	430	3.38868e-24
EID3	Vb59vd	outcome	eqtl	Inverse variance weighted	867.399	431	1.31289e-31
EIF2AK4	Vb59vd	outcome	eqtl	MR Egger	89.3475	330	1
EIF2AK4	Vb59vd	outcome	eqtl	Inverse variance weighted	100.596	331	1
EIF4EBP2	Vb59vd	outcome	eqtl	MR Egger	388.641	467	0.996545
EIF4EBP2	Vb59vd	outcome	eqtl	Inverse variance weighted	633.577	468	4.76434e-07
EIF4H	Vb59vd	outcome	eqtl	MR Egger	25.0423	121	1
EIF4H	Vb59vd	outcome	eqtl	Inverse variance weighted	26.1206	122	1
ELK4	Vb59vd	outcome	eqtl	MR Egger	65.0586	76	0.810365
ELK4	Vb59vd	outcome	eqtl	Inverse variance weighted	73.2828	77	0.598911
ELOF1	Vb59vd	outcome	eqtl	MR Egger	84.1871	121	0.995561
ELOF1	Vb59vd	outcome	eqtl	Inverse variance weighted	99.0255	122	0.937165
ELP3	Vb59vd	outcome	eqtl	MR Egger	614.764	884	1
ELP3	Vb59vd	outcome	eqtl	Inverse variance weighted	622.043	885	1
EMP1	Vb59vd	outcome	eqtl	MR Egger	83.5385	86	0.555088
EMP1	Vb59vd	outcome	eqtl	Inverse variance weighted	91.9649	87	0.337319
EMP3	Vb59vd	outcome	eqtl	MR Egger	0.557775	21	1
EMP3	Vb59vd	outcome	eqtl	Inverse variance weighted	5.50391	22	0.999859
ENO1	Vb59vd	outcome	eqtl	MR Egger	182.854	537	1
ENO1	Vb59vd	outcome	eqtl	Inverse variance weighted	182.992	538	1
ENPP4	Vb59vd	outcome	eqtl	MR Egger	435.227	380	0.026334
ENPP4	Vb59vd	outcome	eqtl	Inverse variance weighted	453.17	381	0.00639985
ENPP5	Vb59vd	outcome	eqtl	MR Egger	86.5637	308	1
ENPP5	Vb59vd	outcome	eqtl	Inverse variance weighted	102.973	309	1
ENSA	Vb59vd	outcome	eqtl	MR Egger	19.4605	76	1
ENSA	Vb59vd	outcome	eqtl	Inverse variance weighted	25.6245	77	1
ENTPD1	Vb59vd	outcome	eqtl	MR Egger	1022.31	1257	1
ENTPD1	Vb59vd	outcome	eqtl	Inverse variance weighted	1024.89	1258	1
EOMES	Vb59vd	outcome	eqtl	MR Egger	269.374	448	1
EOMES	Vb59vd	outcome	eqtl	Inverse variance weighted	281.552	449	1
EPHB1	Vb59vd	outcome	eqtl	MR Egger	1476.68	966	4.56393e-24
EPHB1	Vb59vd	outcome	eqtl	Inverse variance weighted	1482.41	967	2.07343e-24
EPHX2	Vb59vd	outcome	eqtl	MR Egger	828.005	746	0.0193679
EPHX2	Vb59vd	outcome	eqtl	Inverse variance weighted	828.346	747	0.0201932
ERCC1	Vb59vd	outcome	eqtl	MR Egger	114.938	155	0.993222
ERCC1	Vb59vd	outcome	eqtl	Inverse variance weighted	115.772	156	0.993256
ERCC5	Vb59vd	outcome	eqtl	MR Egger	309.483	195	3.29316e-07
ERCC5	Vb59vd	outcome	eqtl	Inverse variance weighted	309.922	196	3.84913e-07
ERGIC2	Vb59vd	outcome	eqtl	MR Egger	513.772	580	0.977471
ERGIC2	Vb59vd	outcome	eqtl	Inverse variance weighted	536.44	581	0.906999
ESRRA	Vb59vd	outcome	eqtl	MR Egger	0.000260695	20	1
ESRRA	Vb59vd	outcome	eqtl	Inverse variance weighted	0.165514	21	1
ETS1	Vb59vd	outcome	eqtl	MR Egger	27.6092	40	0.931201
ETS1	Vb59vd	outcome	eqtl	Inverse variance weighted	38.151	41	0.597964
EVI5L	Vb59vd	outcome	eqtl	MR Egger	378.056	234	7.19318e-09
EVI5L	Vb59vd	outcome	eqtl	Inverse variance weighted	403.037	235	5.47362e-11
EVL	Vb59vd	outcome	eqtl	MR Egger	361.985	431	0.993174
EVL	Vb59vd	outcome	eqtl	Inverse variance weighted	363.472	432	0.992747
EXOC1	Vb59vd	outcome	eqtl	MR Egger	23.9127	149	1
EXOC1	Vb59vd	outcome	eqtl	Inverse variance weighted	25.6445	150	1
EXOC6	Vb59vd	outcome	eqtl	MR Egger	163.584	215	0.996291
EXOC6	Vb59vd	outcome	eqtl	Inverse variance weighted	164.919	216	0.995984
EXOSC1	Vb59vd	outcome	eqtl	MR Egger	399.625	554	1
EXOSC1	Vb59vd	outcome	eqtl	Inverse variance weighted	403.851	555	1
EXOSC10	Vb59vd	outcome	eqtl	MR Egger	68.128	441	1
EXOSC10	Vb59vd	outcome	eqtl	Inverse variance weighted	163.826	442	1
EXOSC2	Vb59vd	outcome	eqtl	MR Egger	98.5354	149	0.999516
EXOSC2	Vb59vd	outcome	eqtl	Inverse variance weighted	109.102	150	0.995042
EXOSC6	Vb59vd	outcome	eqtl	MR Egger	1359.7	1605	0.999997
EXOSC6	Vb59vd	outcome	eqtl	Inverse variance weighted	1394.31	1606	0.999952
EXTL3	Vb59vd	outcome	eqtl	MR Egger	0.0620573	12	1
EXTL3	Vb59vd	outcome	eqtl	Inverse variance weighted	0.0629569	13	1
F13A1	Vb59vd	outcome	eqtl	MR Egger	1061.4	690	2.9588e-18
F13A1	Vb59vd	outcome	eqtl	Inverse variance weighted	1061.58	691	3.56581e-18
F2RL3	Vb59vd	outcome	eqtl	MR Egger	31.6769	98	1
F2RL3	Vb59vd	outcome	eqtl	Inverse variance weighted	31.9664	99	1
FAM111A	Vb59vd	outcome	eqtl	MR Egger	177.055	476	1
FAM111A	Vb59vd	outcome	eqtl	Inverse variance weighted	319.121	477	1
FAM3B	Vb59vd	outcome	eqtl	MR Egger	462.196	513	0.947458
FAM3B	Vb59vd	outcome	eqtl	Inverse variance weighted	514.503	514	0.485455
FAM3C	Vb59vd	outcome	eqtl	MR Egger	2.01742	73	1
FAM3C	Vb59vd	outcome	eqtl	Inverse variance weighted	3.08761	74	1
FAM43A	Vb59vd	outcome	eqtl	MR Egger	829.221	1050	1
FAM43A	Vb59vd	outcome	eqtl	Inverse variance weighted	835.647	1051	1
FAM8A1	Vb59vd	outcome	eqtl	MR Egger	183.935	223	0.973708
FAM8A1	Vb59vd	outcome	eqtl	Inverse variance weighted	216.526	224	0.627608
FANCE	Vb59vd	outcome	eqtl	MR Egger	330.755	56	1.30664e-40
FANCE	Vb59vd	outcome	eqtl	Inverse variance weighted	331.232	57	2.62333e-40
FASLG	Vb59vd	outcome	eqtl	MR Egger	23.1529	185	1
FASLG	Vb59vd	outcome	eqtl	Inverse variance weighted	28.7133	186	1
FASN	Vb59vd	outcome	eqtl	MR Egger	132.76	534	1
FASN	Vb59vd	outcome	eqtl	Inverse variance weighted	179.361	535	1
FASTKD3	Vb59vd	outcome	eqtl	MR Egger	456.315	584	0.999972
FASTKD3	Vb59vd	outcome	eqtl	Inverse variance weighted	645.577	585	0.0415813
FBL	Vb59vd	outcome	eqtl	MR Egger	39.1882	65	0.995337
FBL	Vb59vd	outcome	eqtl	Inverse variance weighted	49.6247	66	0.933773
FBLN5	Vb59vd	outcome	eqtl	MR Egger	1493.38	1575	0.92897
FBLN5	Vb59vd	outcome	eqtl	Inverse variance weighted	1495.8	1576	0.925279
FBXO21	Vb59vd	outcome	eqtl	MR Egger	3.78793	76	1
FBXO21	Vb59vd	outcome	eqtl	Inverse variance weighted	3.91137	77	1
FBXO3	Vb59vd	outcome	eqtl	MR Egger	158.315	231	0.999924
FBXO3	Vb59vd	outcome	eqtl	Inverse variance weighted	158.986	232	0.999927
FBXO32	Vb59vd	outcome	eqtl	MR Egger	401.754	286	7.29181e-06
FBXO32	Vb59vd	outcome	eqtl	Inverse variance weighted	420.102	287	4.78331e-07
FBXO38	Vb59vd	outcome	eqtl	MR Egger	470.409	784	1
FBXO38	Vb59vd	outcome	eqtl	Inverse variance weighted	514.935	785	1
FBXO8	Vb59vd	outcome	eqtl	MR Egger	0.00737755	1	0.931552
FBXO8	Vb59vd	outcome	eqtl	Inverse variance weighted	0.0471695	2	0.976691
FCAR	Vb59vd	outcome	eqtl	MR Egger	66.9412	205	1
FCAR	Vb59vd	outcome	eqtl	Inverse variance weighted	81.9367	206	1
FCGR1A	Vb59vd	outcome	eqtl	MR Egger	105.502	392	1
FCGR1A	Vb59vd	outcome	eqtl	Inverse variance weighted	251.057	393	1
FCHO1	Vb59vd	outcome	eqtl	MR Egger	160.558	223	0.999436
FCHO1	Vb59vd	outcome	eqtl	Inverse variance weighted	166.987	224	0.998312
FCHO2	Vb59vd	outcome	eqtl	MR Egger	867.851	1367	1
FCHO2	Vb59vd	outcome	eqtl	Inverse variance weighted	951.562	1368	1
FCRL3	Vb59vd	outcome	eqtl	MR Egger	1029.37	1263	1
FCRL3	Vb59vd	outcome	eqtl	Inverse variance weighted	1036.29	1264	0.999999
FEM1C	Vb59vd	outcome	eqtl	MR Egger	326.167	666	1
FEM1C	Vb59vd	outcome	eqtl	Inverse variance weighted	326.545	667	1
FEZ1	Vb59vd	outcome	eqtl	MR Egger	724.931	698	0.232844
FEZ1	Vb59vd	outcome	eqtl	Inverse variance weighted	730.485	699	0.198357
FHOD1	Vb59vd	outcome	eqtl	MR Egger	527.313	519	0.390763
FHOD1	Vb59vd	outcome	eqtl	Inverse variance weighted	571.429	520	0.0587317
FIS1	Vb59vd	outcome	eqtl	MR Egger	618.358	703	0.990278
FIS1	Vb59vd	outcome	eqtl	Inverse variance weighted	689.653	704	0.643256
FKBP11	Vb59vd	outcome	eqtl	MR Egger	213.997	528	1
FKBP11	Vb59vd	outcome	eqtl	Inverse variance weighted	215.194	529	1
FLII	Vb59vd	outcome	eqtl	MR Egger	102.069	271	1
FLII	Vb59vd	outcome	eqtl	Inverse variance weighted	119.822	272	1
FLOT1	Vb59vd	outcome	eqtl	MR Egger	88560.2	549	0
FLOT1	Vb59vd	outcome	eqtl	Inverse variance weighted	89058.9	550	0
FNDC3A	Vb59vd	outcome	eqtl	MR Egger	96.0138	263	1
FNDC3A	Vb59vd	outcome	eqtl	Inverse variance weighted	96.0923	264	1
FNTA	Vb59vd	outcome	eqtl	MR Egger	29.7148	269	1
FNTA	Vb59vd	outcome	eqtl	Inverse variance weighted	91.9009	270	1
FOLR3	Vb59vd	outcome	eqtl	MR Egger	3320.18	2636	1.3734e-18
FOLR3	Vb59vd	outcome	eqtl	Inverse variance weighted	3374.15	2637	4.67855e-21
FRY	Vb59vd	outcome	eqtl	MR Egger	216.168	299	0.999906
FRY	Vb59vd	outcome	eqtl	Inverse variance weighted	216.221	300	0.99992
FSTL4	Vb59vd	outcome	eqtl	MR Egger	64.9334	94	0.99033
FSTL4	Vb59vd	outcome	eqtl	Inverse variance weighted	73.0896	95	0.953716
FUBP1	Vb59vd	outcome	eqtl	MR Egger	5.76243	48	1
FUBP1	Vb59vd	outcome	eqtl	Inverse variance weighted	10.5761	49	1
FUBP3	Vb59vd	outcome	eqtl	MR Egger	0.808172	18	1
FUBP3	Vb59vd	outcome	eqtl	Inverse variance weighted	6.56291	19	0.996205
FUCA2	Vb59vd	outcome	eqtl	MR Egger	63.4162	188	1
FUCA2	Vb59vd	outcome	eqtl	Inverse variance weighted	63.799	189	1
FURIN	Vb59vd	outcome	eqtl	MR Egger	193.145	175	0.165123
FURIN	Vb59vd	outcome	eqtl	Inverse variance weighted	193.838	176	0.169618
FYN	Vb59vd	outcome	eqtl	MR Egger	201.495	317	1
FYN	Vb59vd	outcome	eqtl	Inverse variance weighted	202.471	318	1
GAA	Vb59vd	outcome	eqtl	MR Egger	462.304	642	1
GAA	Vb59vd	outcome	eqtl	Inverse variance weighted	463.018	643	1
GAB2	Vb59vd	outcome	eqtl	MR Egger	46.6555	480	1
GAB2	Vb59vd	outcome	eqtl	Inverse variance weighted	46.9495	481	1
GALNT12	Vb59vd	outcome	eqtl	MR Egger	38.4927	99	1
GALNT12	Vb59vd	outcome	eqtl	Inverse variance weighted	68.4543	100	0.993288
GALNT3	Vb59vd	outcome	eqtl	MR Egger	4.55751	30	1
GALNT3	Vb59vd	outcome	eqtl	Inverse variance weighted	9.39864	31	0.999937
GALNT6	Vb59vd	outcome	eqtl	MR Egger	435.939	490	0.961915
GALNT6	Vb59vd	outcome	eqtl	Inverse variance weighted	505.851	491	0.311909
GALT	Vb59vd	outcome	eqtl	MR Egger	656.497	1056	1
GALT	Vb59vd	outcome	eqtl	Inverse variance weighted	667.207	1057	1
GAPVD1	Vb59vd	outcome	eqtl	MR Egger	22.5971	154	1
GAPVD1	Vb59vd	outcome	eqtl	Inverse variance weighted	27.7441	155	1
GATA3	Vb59vd	outcome	eqtl	MR Egger	0.00755129	3	0.999826
GATA3	Vb59vd	outcome	eqtl	Inverse variance weighted	0.293324	4	0.990241
GATAD2B	Vb59vd	outcome	eqtl	MR Egger	0.212182	18	1
GATAD2B	Vb59vd	outcome	eqtl	Inverse variance weighted	0.237862	19	1
GBA2	Vb59vd	outcome	eqtl	MR Egger	833.17	846	0.616865
GBA2	Vb59vd	outcome	eqtl	Inverse variance weighted	844.236	847	0.520347
GCA	Vb59vd	outcome	eqtl	MR Egger	28.2537	212	1
GCA	Vb59vd	outcome	eqtl	Inverse variance weighted	31.4435	213	1
GCH1	Vb59vd	outcome	eqtl	MR Egger	774.157	1034	1
GCH1	Vb59vd	outcome	eqtl	Inverse variance weighted	779.588	1035	1
GEMIN4	Vb59vd	outcome	eqtl	MR Egger	152.575	290	1
GEMIN4	Vb59vd	outcome	eqtl	Inverse variance weighted	326.014	291	0.0771775
GFOD1	Vb59vd	outcome	eqtl	MR Egger	5.80976	71	1
GFOD1	Vb59vd	outcome	eqtl	Inverse variance weighted	9.0893	72	1
GFRA2	Vb59vd	outcome	eqtl	MR Egger	575.228	560	0.318881
GFRA2	Vb59vd	outcome	eqtl	Inverse variance weighted	575.262	561	0.329211
GGA1	Vb59vd	outcome	eqtl	MR Egger	193.385	386	1
GGA1	Vb59vd	outcome	eqtl	Inverse variance weighted	250.691	387	1
GGT1	Vb59vd	outcome	eqtl	MR Egger	53.0846	162	1
GGT1	Vb59vd	outcome	eqtl	Inverse variance weighted	53.1191	163	1
GHITM	Vb59vd	outcome	eqtl	MR Egger	314.286	433	0.999996
GHITM	Vb59vd	outcome	eqtl	Inverse variance weighted	450.975	434	0.277129
GIMAP1	Vb59vd	outcome	eqtl	MR Egger	305.584	803	1
GIMAP1	Vb59vd	outcome	eqtl	Inverse variance weighted	313.198	804	1
GIMAP4	Vb59vd	outcome	eqtl	MR Egger	457.192	840	1
GIMAP4	Vb59vd	outcome	eqtl	Inverse variance weighted	479.117	841	1
GIMAP6	Vb59vd	outcome	eqtl	MR Egger	335.519	713	1
GIMAP6	Vb59vd	outcome	eqtl	Inverse variance weighted	379.91	714	1
GLCCI1	Vb59vd	outcome	eqtl	MR Egger	69.1519	102	0.994748
GLCCI1	Vb59vd	outcome	eqtl	Inverse variance weighted	71.0747	103	0.993047
GLG1	Vb59vd	outcome	eqtl	MR Egger	384.36	536	1
GLG1	Vb59vd	outcome	eqtl	Inverse variance weighted	416.101	537	0.999967
GLO1	Vb59vd	outcome	eqtl	MR Egger	1005.4	840	6.85629e-05
GLO1	Vb59vd	outcome	eqtl	Inverse variance weighted	1057.76	841	4.66753e-07
GLRX5	Vb59vd	outcome	eqtl	MR Egger	351.559	466	0.999978
GLRX5	Vb59vd	outcome	eqtl	Inverse variance weighted	376.163	467	0.999233
GLUD1	Vb59vd	outcome	eqtl	MR Egger	49.4341	116	1
GLUD1	Vb59vd	outcome	eqtl	Inverse variance weighted	52.6664	117	1
GM2A	Vb59vd	outcome	eqtl	MR Egger	475.638	907	1
GM2A	Vb59vd	outcome	eqtl	Inverse variance weighted	485.844	908	1
GMCL1	Vb59vd	outcome	eqtl	MR Egger	177.438	341	1
GMCL1	Vb59vd	outcome	eqtl	Inverse variance weighted	189.507	342	1
GMDS	Vb59vd	outcome	eqtl	MR Egger	192.825	652	1
GMDS	Vb59vd	outcome	eqtl	Inverse variance weighted	371.783	653	1
GMFG	Vb59vd	outcome	eqtl	MR Egger	43.9464	74	0.99788
GMFG	Vb59vd	outcome	eqtl	Inverse variance weighted	46.8658	75	0.995525
GMIP	Vb59vd	outcome	eqtl	MR Egger	217.48	282	0.998296
GMIP	Vb59vd	outcome	eqtl	Inverse variance weighted	336.322	283	0.016103
GMPR2	Vb59vd	outcome	eqtl	MR Egger	29.3745	115	1
GMPR2	Vb59vd	outcome	eqtl	Inverse variance weighted	30.8918	116	1
GNA13	Vb59vd	outcome	eqtl	MR Egger	23.7164	127	1
GNA13	Vb59vd	outcome	eqtl	Inverse variance weighted	39.0399	128	1
GNAI2	Vb59vd	outcome	eqtl	MR Egger	13.5812	52	1
GNAI2	Vb59vd	outcome	eqtl	Inverse variance weighted	13.6909	53	1
GNAI3	Vb59vd	outcome	eqtl	MR Egger	262.017	417	1
GNAI3	Vb59vd	outcome	eqtl	Inverse variance weighted	361.828	418	0.977994
GNB2	Vb59vd	outcome	eqtl	MR Egger	0.0100534	12	1
GNB2	Vb59vd	outcome	eqtl	Inverse variance weighted	0.023984	13	1
GNB4	Vb59vd	outcome	eqtl	MR Egger	27.0346	108	1
GNB4	Vb59vd	outcome	eqtl	Inverse variance weighted	27.1405	109	1
GNG11	Vb59vd	outcome	eqtl	MR Egger	40.4937	68	0.996766
GNG11	Vb59vd	outcome	eqtl	Inverse variance weighted	42.2696	69	0.995371
GNLY	Vb59vd	outcome	eqtl	MR Egger	1506.08	757	5.38025e-52
GNLY	Vb59vd	outcome	eqtl	Inverse variance weighted	1608.66	758	2.49057e-63
GNMT	Vb59vd	outcome	eqtl	MR Egger	603.843	535	0.02064
GNMT	Vb59vd	outcome	eqtl	Inverse variance weighted	613.444	536	0.0112961
GNPDA1	Vb59vd	outcome	eqtl	MR Egger	863.472	432	5.03781e-31
GNPDA1	Vb59vd	outcome	eqtl	Inverse variance weighted	1297.03	433	4.61778e-87
GNPDA2	Vb59vd	outcome	eqtl	MR Egger	508.578	656	0.999995
GNPDA2	Vb59vd	outcome	eqtl	Inverse variance weighted	740.621	657	0.0127462
GOLGA1	Vb59vd	outcome	eqtl	MR Egger	76.878	373	1
GOLGA1	Vb59vd	outcome	eqtl	Inverse variance weighted	77.7045	374	1
GORASP1	Vb59vd	outcome	eqtl	MR Egger	43.5432	218	1
GORASP1	Vb59vd	outcome	eqtl	Inverse variance weighted	44.0841	219	1
GORASP2	Vb59vd	outcome	eqtl	MR Egger	30.4811	267	1
GORASP2	Vb59vd	outcome	eqtl	Inverse variance weighted	36.8775	268	1
GP6	Vb59vd	outcome	eqtl	MR Egger	80.7151	261	1
GP6	Vb59vd	outcome	eqtl	Inverse variance weighted	80.967	262	1
GPBP1	Vb59vd	outcome	eqtl	MR Egger	245.917	302	0.992095
GPBP1	Vb59vd	outcome	eqtl	Inverse variance weighted	246.209	303	0.992692
GPR162	Vb59vd	outcome	eqtl	MR Egger	671.599	547	0.000204865
GPR162	Vb59vd	outcome	eqtl	Inverse variance weighted	671.81	548	0.000223982
GPR18	Vb59vd	outcome	eqtl	MR Egger	330.1	561	1
GPR18	Vb59vd	outcome	eqtl	Inverse variance weighted	529.151	562	0.836352
GPR68	Vb59vd	outcome	eqtl	MR Egger	122.067	124	0.532285
GPR68	Vb59vd	outcome	eqtl	Inverse variance weighted	130.785	125	0.343693
GRINA	Vb59vd	outcome	eqtl	MR Egger	291.649	421	1
GRINA	Vb59vd	outcome	eqtl	Inverse variance weighted	340.312	422	0.998622
GRK6	Vb59vd	outcome	eqtl	MR Egger	4.4474	44	1
GRK6	Vb59vd	outcome	eqtl	Inverse variance weighted	63.3401	45	0.0369126
GTF2H3	Vb59vd	outcome	eqtl	MR Egger	136.262	436	1
GTF2H3	Vb59vd	outcome	eqtl	Inverse variance weighted	141.73	437	1
GTF3C5	Vb59vd	outcome	eqtl	MR Egger	8.76455	30	0.999945
GTF3C5	Vb59vd	outcome	eqtl	Inverse variance weighted	24.6572	31	0.782836
GTPBP3	Vb59vd	outcome	eqtl	MR Egger	245.872	256	0.664247
GTPBP3	Vb59vd	outcome	eqtl	Inverse variance weighted	294.131	257	0.0554652
GTPBP4	Vb59vd	outcome	eqtl	MR Egger	739.727	571	2.20666e-06
GTPBP4	Vb59vd	outcome	eqtl	Inverse variance weighted	745.735	572	1.22597e-06
GZMA	Vb59vd	outcome	eqtl	MR Egger	486.648	293	8.27259e-12
GZMA	Vb59vd	outcome	eqtl	Inverse variance weighted	785.153	294	2.23895e-46
GZMB	Vb59vd	outcome	eqtl	MR Egger	253.385	460	1
GZMB	Vb59vd	outcome	eqtl	Inverse variance weighted	257.76	461	1
GZMH	Vb59vd	outcome	eqtl	MR Egger	146.51	355	1
GZMH	Vb59vd	outcome	eqtl	Inverse variance weighted	146.559	356	1
GZMK	Vb59vd	outcome	eqtl	MR Egger	198.75	134	0.000239041
GZMK	Vb59vd	outcome	eqtl	Inverse variance weighted	222.477	135	3.16427e-06
GZMM	Vb59vd	outcome	eqtl	MR Egger	136.765	117	0.102263
GZMM	Vb59vd	outcome	eqtl	Inverse variance weighted	147.098	118	0.0359161
HAL	Vb59vd	outcome	eqtl	MR Egger	1337.66	811	1.74904e-28
HAL	Vb59vd	outcome	eqtl	Inverse variance weighted	1399.08	812	7.64733e-34
HARS2	Vb59vd	outcome	eqtl	MR Egger	269.291	487	1
HARS2	Vb59vd	outcome	eqtl	Inverse variance weighted	305.231	488	1
HBZ	Vb59vd	outcome	eqtl	MR Egger	1411.98	1112	2.06608e-09
HBZ	Vb59vd	outcome	eqtl	Inverse variance weighted	1835.98	1113	2.43908e-38
HCP5	Vb59vd	outcome	eqtl	MR Egger	77374.1	282	0
HCP5	Vb59vd	outcome	eqtl	Inverse variance weighted	97518.6	283	0
HCST	Vb59vd	outcome	eqtl	MR Egger	0.971571	16	1
HCST	Vb59vd	outcome	eqtl	Inverse variance weighted	1.1586	17	1
HDAC1	Vb59vd	outcome	eqtl	MR Egger	1.9521	3	0.582409
HDAC1	Vb59vd	outcome	eqtl	Inverse variance weighted	1.95551	4	0.743942
HEATR1	Vb59vd	outcome	eqtl	MR Egger	114.727	567	1
HEATR1	Vb59vd	outcome	eqtl	Inverse variance weighted	121.479	568	1
HECA	Vb59vd	outcome	eqtl	MR Egger	4.39409	44	1
HECA	Vb59vd	outcome	eqtl	Inverse variance weighted	9.44107	45	1
HECTD1	Vb59vd	outcome	eqtl	MR Egger	14.1677	145	1
HECTD1	Vb59vd	outcome	eqtl	Inverse variance weighted	19.5057	146	1
HECW2	Vb59vd	outcome	eqtl	MR Egger	167.723	315	1
HECW2	Vb59vd	outcome	eqtl	Inverse variance weighted	180.903	316	1
HERC4	Vb59vd	outcome	eqtl	MR Egger	321.826	212	1.66121e-06
HERC4	Vb59vd	outcome	eqtl	Inverse variance weighted	390.249	213	1.48836e-12
HGD	Vb59vd	outcome	eqtl	MR Egger	2.01346	29	1
HGD	Vb59vd	outcome	eqtl	Inverse variance weighted	9.16744	30	0.99991
HIBADH	Vb59vd	outcome	eqtl	MR Egger	544.456	1018	1
HIBADH	Vb59vd	outcome	eqtl	Inverse variance weighted	568.018	1019	1
HIC2	Vb59vd	outcome	eqtl	MR Egger	2.57328	44	1
HIC2	Vb59vd	outcome	eqtl	Inverse variance weighted	7.43911	45	1
HIF1AN	Vb59vd	outcome	eqtl	MR Egger	245.75	523	1
HIF1AN	Vb59vd	outcome	eqtl	Inverse variance weighted	311.396	524	1
HIGD2A	Vb59vd	outcome	eqtl	MR Egger	709.383	719	0.593728
HIGD2A	Vb59vd	outcome	eqtl	Inverse variance weighted	711.343	720	0.583736
HIRIP3	Vb59vd	outcome	eqtl	MR Egger	0.325177	2	0.849941
HIRIP3	Vb59vd	outcome	eqtl	Inverse variance weighted	1.80781	3	0.613237
HK3	Vb59vd	outcome	eqtl	MR Egger	22.7904	240	1
HK3	Vb59vd	outcome	eqtl	Inverse variance weighted	25.8446	241	1
HLA-DMA	Vb59vd	outcome	eqtl	MR Egger	565.12	75	2.86979e-76
HLA-DMA	Vb59vd	outcome	eqtl	Inverse variance weighted	868.288	76	8.8299e-135
HLA-DMB	Vb59vd	outcome	eqtl	MR Egger	1709.74	54	2.37151510003798e-322
HLA-DMB	Vb59vd	outcome	eqtl	Inverse variance weighted	2783.11	55	0
HLA-DPA1	Vb59vd	outcome	eqtl	MR Egger	17622	781	0
HLA-DPA1	Vb59vd	outcome	eqtl	Inverse variance weighted	18470.2	782	0
HLA-DPB1	Vb59vd	outcome	eqtl	MR Egger	11596.5	459	0
HLA-DPB1	Vb59vd	outcome	eqtl	Inverse variance weighted	11699.7	460	0
HLA-DQA1	Vb59vd	outcome	eqtl	MR Egger	161455	2654	0
HLA-DQA1	Vb59vd	outcome	eqtl	Inverse variance weighted	163791	2655	0
HLA-DQB1	Vb59vd	outcome	eqtl	MR Egger	115711	1844	0
HLA-DQB1	Vb59vd	outcome	eqtl	Inverse variance weighted	118672	1845	0
HLA-DRA	Vb59vd	outcome	eqtl	MR Egger	9381.45	175	0
HLA-DRA	Vb59vd	outcome	eqtl	Inverse variance weighted	9675.96	176	0
HLA-F	Vb59vd	outcome	eqtl	MR Egger	16561.2	866	0
HLA-F	Vb59vd	outcome	eqtl	Inverse variance weighted	18750.6	867	0
HMG20A	Vb59vd	outcome	eqtl	MR Egger	348.245	828	1
HMG20A	Vb59vd	outcome	eqtl	Inverse variance weighted	395.905	829	1
HMGN1	Vb59vd	outcome	eqtl	MR Egger	1066.59	1002	0.0766668
HMGN1	Vb59vd	outcome	eqtl	Inverse variance weighted	1509.29	1003	4.02795e-23
HMGN4	Vb59vd	outcome	eqtl	MR Egger	82278.7	1940	0
HMGN4	Vb59vd	outcome	eqtl	Inverse variance weighted	84081.4	1941	0
HOXB2	Vb59vd	outcome	eqtl	MR Egger	1993.86	2589	1
HOXB2	Vb59vd	outcome	eqtl	Inverse variance weighted	2010.91	2590	1
HOXB4	Vb59vd	outcome	eqtl	MR Egger	815.244	1548	1
HOXB4	Vb59vd	outcome	eqtl	Inverse variance weighted	819.161	1549	1
HOXC4	Vb59vd	outcome	eqtl	MR Egger	36.2502	99	1
HOXC4	Vb59vd	outcome	eqtl	Inverse variance weighted	37.1463	100	1
HPS3	Vb59vd	outcome	eqtl	MR Egger	69.1829	274	1
HPS3	Vb59vd	outcome	eqtl	Inverse variance weighted	71.9946	275	1
HPS6	Vb59vd	outcome	eqtl	MR Egger	122.566	487	1
HPS6	Vb59vd	outcome	eqtl	Inverse variance weighted	158.327	488	1
HSD17B12	Vb59vd	outcome	eqtl	MR Egger	1221.73	1090	0.00317496
HSD17B12	Vb59vd	outcome	eqtl	Inverse variance weighted	1320.3	1091	1.95753e-06
HSD3B7	Vb59vd	outcome	eqtl	MR Egger	544.687	519	0.210374
HSD3B7	Vb59vd	outcome	eqtl	Inverse variance weighted	914.847	520	3.61127e-24
HSDL2	Vb59vd	outcome	eqtl	MR Egger	608.012	1049	1
HSDL2	Vb59vd	outcome	eqtl	Inverse variance weighted	610.494	1050	1
HSF2	Vb59vd	outcome	eqtl	MR Egger	998.671	1417	1
HSF2	Vb59vd	outcome	eqtl	Inverse variance weighted	1000.49	1418	1
HSPA5	Vb59vd	outcome	eqtl	MR Egger	42.8197	71	0.996745
HSPA5	Vb59vd	outcome	eqtl	Inverse variance weighted	47.2229	72	0.98948
HTATIP2	Vb59vd	outcome	eqtl	MR Egger	756.403	770	0.629874
HTATIP2	Vb59vd	outcome	eqtl	Inverse variance weighted	758.019	771	0.62379
ICA1	Vb59vd	outcome	eqtl	MR Egger	57.384	114	0.999998
ICA1	Vb59vd	outcome	eqtl	Inverse variance weighted	58.1371	115	0.999998
ICAM2	Vb59vd	outcome	eqtl	MR Egger	118.662	198	0.999998
ICAM2	Vb59vd	outcome	eqtl	Inverse variance weighted	156.873	199	0.987719
ICMT	Vb59vd	outcome	eqtl	MR Egger	48.8889	121	1
ICMT	Vb59vd	outcome	eqtl	Inverse variance weighted	100.589	122	0.921746
ICOS	Vb59vd	outcome	eqtl	MR Egger	96.7536	151	0.999815
ICOS	Vb59vd	outcome	eqtl	Inverse variance weighted	111.741	152	0.994006
ID2	Vb59vd	outcome	eqtl	MR Egger	90.1362	109	0.905566
ID2	Vb59vd	outcome	eqtl	Inverse variance weighted	98.4744	110	0.776557
IDH3B	Vb59vd	outcome	eqtl	MR Egger	178.619	189	0.694824
IDH3B	Vb59vd	outcome	eqtl	Inverse variance weighted	297.172	190	1.05185e-06
IDI1	Vb59vd	outcome	eqtl	MR Egger	200.505	251	0.991694
IDI1	Vb59vd	outcome	eqtl	Inverse variance weighted	217.545	252	0.94304
IER5	Vb59vd	outcome	eqtl	MR Egger	376.034	286	0.000273721
IER5	Vb59vd	outcome	eqtl	Inverse variance weighted	414.48	287	1.19773e-06
IFRD1	Vb59vd	outcome	eqtl	MR Egger	491.61	1039	1
IFRD1	Vb59vd	outcome	eqtl	Inverse variance weighted	496.582	1040	1
IGF2BP3	Vb59vd	outcome	eqtl	Inverse variance weighted	0.000998096	1	0.974797
IGSF6	Vb59vd	outcome	eqtl	MR Egger	229.635	201	0.0809993
IGSF6	Vb59vd	outcome	eqtl	Inverse variance weighted	233.484	202	0.0636949
IK	Vb59vd	outcome	eqtl	MR Egger	643.621	1027	1
IK	Vb59vd	outcome	eqtl	Inverse variance weighted	646.226	1028	1
IKBKB	Vb59vd	outcome	eqtl	MR Egger	135.393	270	1
IKBKB	Vb59vd	outcome	eqtl	Inverse variance weighted	186.335	271	0.999977
IKZF3	Vb59vd	outcome	eqtl	MR Egger	1162.33	1313	0.998847
IKZF3	Vb59vd	outcome	eqtl	Inverse variance weighted	1208.02	1314	0.982681
IL12RB1	Vb59vd	outcome	eqtl	MR Egger	387.558	643	1
IL12RB1	Vb59vd	outcome	eqtl	Inverse variance weighted	406.039	644	1
IL21R	Vb59vd	outcome	eqtl	MR Egger	171.332	320	1
IL21R	Vb59vd	outcome	eqtl	Inverse variance weighted	172.829	321	1
IL23R	Vb59vd	outcome	eqtl	MR Egger	377.336	287	0.000268213
IL23R	Vb59vd	outcome	eqtl	Inverse variance weighted	387.095	288	8.51525e-05
IL2RA	Vb59vd	outcome	eqtl	MR Egger	88.3252	170	1
IL2RA	Vb59vd	outcome	eqtl	Inverse variance weighted	117.449	171	0.999385
IL2RB	Vb59vd	outcome	eqtl	MR Egger	16.9881	32	0.986247
IL2RB	Vb59vd	outcome	eqtl	Inverse variance weighted	18.715	33	0.978289
IL32	Vb59vd	outcome	eqtl	MR Egger	578.441	490	0.00355033
IL32	Vb59vd	outcome	eqtl	Inverse variance weighted	578.883	491	0.00375133
IL4R	Vb59vd	outcome	eqtl	MR Egger	90.7418	272	1
IL4R	Vb59vd	outcome	eqtl	Inverse variance weighted	99.8202	273	1
ING2	Vb59vd	outcome	eqtl	MR Egger	27.6734	104	1
ING2	Vb59vd	outcome	eqtl	Inverse variance weighted	27.6878	105	1
ING3	Vb59vd	outcome	eqtl	MR Egger	155.835	357	1
ING3	Vb59vd	outcome	eqtl	Inverse variance weighted	157.049	358	1
INPP4B	Vb59vd	outcome	eqtl	MR Egger	1841.02	1866	0.655383
INPP4B	Vb59vd	outcome	eqtl	Inverse variance weighted	2165.19	1867	1.63849e-06
INPP5A	Vb59vd	outcome	eqtl	MR Egger	136.126	206	0.999952
INPP5A	Vb59vd	outcome	eqtl	Inverse variance weighted	157.835	207	0.99542
INVS	Vb59vd	outcome	eqtl	MR Egger	865.439	1093	1
INVS	Vb59vd	outcome	eqtl	Inverse variance weighted	894.957	1094	0.999997
IPO13	Vb59vd	outcome	eqtl	MR Egger	2.69025	56	1
IPO13	Vb59vd	outcome	eqtl	Inverse variance weighted	2.73618	57	1
IQCK	Vb59vd	outcome	eqtl	MR Egger	16.9831	48	0.99999
IQCK	Vb59vd	outcome	eqtl	Inverse variance weighted	65.5472	49	0.0571478
IQSEC1	Vb59vd	outcome	eqtl	MR Egger	79.6023	129	0.999804
IQSEC1	Vb59vd	outcome	eqtl	Inverse variance weighted	81.7072	130	0.999701
IRAK2	Vb59vd	outcome	eqtl	MR Egger	93.0253	198	1
IRAK2	Vb59vd	outcome	eqtl	Inverse variance weighted	93.3938	199	1
ITCH	Vb59vd	outcome	eqtl	MR Egger	440.013	1208	1
ITCH	Vb59vd	outcome	eqtl	Inverse variance weighted	455.602	1209	1
ITGAX	Vb59vd	outcome	eqtl	MR Egger	1530.85	1309	1.84989e-05
ITGAX	Vb59vd	outcome	eqtl	Inverse variance weighted	1557.91	1310	2.31942e-06
ITGB3	Vb59vd	outcome	eqtl	MR Egger	158.227	363	1
ITGB3	Vb59vd	outcome	eqtl	Inverse variance weighted	549.467	364	1.06118e-09
ITGB7	Vb59vd	outcome	eqtl	MR Egger	207.098	405	1
ITGB7	Vb59vd	outcome	eqtl	Inverse variance weighted	251.049	406	1
ITPK1	Vb59vd	outcome	eqtl	MR Egger	122.78	380	1
ITPK1	Vb59vd	outcome	eqtl	Inverse variance weighted	216.728	381	1
ITPR3	Vb59vd	outcome	eqtl	MR Egger	55575.1	1557	0
ITPR3	Vb59vd	outcome	eqtl	Inverse variance weighted	55934.4	1558	0
IVNS1ABP	Vb59vd	outcome	eqtl	MR Egger	428.888	679	1
IVNS1ABP	Vb59vd	outcome	eqtl	Inverse variance weighted	460.414	680	1
JAK2	Vb59vd	outcome	eqtl	MR Egger	196.931	512	1
JAK2	Vb59vd	outcome	eqtl	Inverse variance weighted	205.717	513	1
KBTBD3	Vb59vd	outcome	eqtl	MR Egger	149.634	562	1
KBTBD3	Vb59vd	outcome	eqtl	Inverse variance weighted	183.464	563	1
KBTBD7	Vb59vd	outcome	eqtl	MR Egger	35.7197	294	1
KBTBD7	Vb59vd	outcome	eqtl	Inverse variance weighted	38.8133	295	1
KCNA3	Vb59vd	outcome	eqtl	MR Egger	182.764	234	0.994393
KCNA3	Vb59vd	outcome	eqtl	Inverse variance weighted	182.785	235	0.995102
KCNE3	Vb59vd	outcome	eqtl	MR Egger	97.5799	296	1
KCNE3	Vb59vd	outcome	eqtl	Inverse variance weighted	113.254	297	1
KCNG1	Vb59vd	outcome	eqtl	MR Egger	0.0689538	21	1
KCNG1	Vb59vd	outcome	eqtl	Inverse variance weighted	0.0828883	22	1
KCNJ15	Vb59vd	outcome	eqtl	MR Egger	644.039	854	1
KCNJ15	Vb59vd	outcome	eqtl	Inverse variance weighted	644.506	855	1
KCNK6	Vb59vd	outcome	eqtl	MR Egger	126.178	257	1
KCNK6	Vb59vd	outcome	eqtl	Inverse variance weighted	137.086	258	1
KCTD2	Vb59vd	outcome	eqtl	MR Egger	483.299	671	1
KCTD2	Vb59vd	outcome	eqtl	Inverse variance weighted	508.56	672	0.999999
KCTD5	Vb59vd	outcome	eqtl	MR Egger	0.0244653	8	1
KCTD5	Vb59vd	outcome	eqtl	Inverse variance weighted	0.0437451	9	1
KHSRP	Vb59vd	outcome	eqtl	MR Egger	5.7741	8	0.672519
KHSRP	Vb59vd	outcome	eqtl	Inverse variance weighted	8.72667	9	0.462878
KIAA0319L	Vb59vd	outcome	eqtl	MR Egger	27.8045	256	1
KIAA0319L	Vb59vd	outcome	eqtl	Inverse variance weighted	34.5116	257	1
KIAA0513	Vb59vd	outcome	eqtl	MR Egger	417.128	623	1
KIAA0513	Vb59vd	outcome	eqtl	Inverse variance weighted	417.661	624	1
KIAA0753	Vb59vd	outcome	eqtl	MR Egger	144.172	389	1
KIAA0753	Vb59vd	outcome	eqtl	Inverse variance weighted	146.433	390	1
KIDINS220	Vb59vd	outcome	eqtl	MR Egger	3.53523	11	0.981599
KIDINS220	Vb59vd	outcome	eqtl	Inverse variance weighted	6.57665	12	0.884277
KIF1B	Vb59vd	outcome	eqtl	MR Egger	611.83	1502	1
KIF1B	Vb59vd	outcome	eqtl	Inverse variance weighted	625.935	1503	1
KIF27	Vb59vd	outcome	eqtl	MR Egger	372.942	549	1
KIF27	Vb59vd	outcome	eqtl	Inverse variance weighted	374.485	550	1
KIF5C	Vb59vd	outcome	eqtl	MR Egger	53.8552	175	1
KIF5C	Vb59vd	outcome	eqtl	Inverse variance weighted	54.2786	176	1
KIFAP3	Vb59vd	outcome	eqtl	MR Egger	114.883	668	1
KIFAP3	Vb59vd	outcome	eqtl	Inverse variance weighted	127.034	669	1
KIR2DL3	Vb59vd	outcome	eqtl	MR Egger	1.559	12	0.999839
KIR2DL3	Vb59vd	outcome	eqtl	Inverse variance weighted	1.65898	13	0.999922
KLF10	Vb59vd	outcome	eqtl	MR Egger	64.841	62	0.377891
KLF10	Vb59vd	outcome	eqtl	Inverse variance weighted	86.9263	63	0.0245957
KLHDC8B	Vb59vd	outcome	eqtl	MR Egger	850.661	1296	1
KLHDC8B	Vb59vd	outcome	eqtl	Inverse variance weighted	977.856	1297	1
KLHL21	Vb59vd	outcome	eqtl	MR Egger	10.7274	68	1
KLHL21	Vb59vd	outcome	eqtl	Inverse variance weighted	36.2775	69	0.999599
KLHL22	Vb59vd	outcome	eqtl	MR Egger	68.2588	144	1
KLHL22	Vb59vd	outcome	eqtl	Inverse variance weighted	68.8489	145	1
KLHL3	Vb59vd	outcome	eqtl	MR Egger	549.529	814	1
KLHL3	Vb59vd	outcome	eqtl	Inverse variance weighted	649.433	815	0.999995
KLRB1	Vb59vd	outcome	eqtl	MR Egger	230.865	609	1
KLRB1	Vb59vd	outcome	eqtl	Inverse variance weighted	234.489	610	1
KLRD1	Vb59vd	outcome	eqtl	MR Egger	137.62	224	0.999999
KLRD1	Vb59vd	outcome	eqtl	Inverse variance weighted	141.996	225	0.999997
KLRF1	Vb59vd	outcome	eqtl	MR Egger	2.57033	48	1
KLRF1	Vb59vd	outcome	eqtl	Inverse variance weighted	5.0585	49	1
KLRG1	Vb59vd	outcome	eqtl	MR Egger	515.239	892	1
KLRG1	Vb59vd	outcome	eqtl	Inverse variance weighted	522.649	893	1
KPNA4	Vb59vd	outcome	eqtl	MR Egger	99.3243	307	1
KPNA4	Vb59vd	outcome	eqtl	Inverse variance weighted	100.154	308	1
KPNA6	Vb59vd	outcome	eqtl	MR Egger	38.7486	169	1
KPNA6	Vb59vd	outcome	eqtl	Inverse variance weighted	38.7844	170	1
KRIT1	Vb59vd	outcome	eqtl	MR Egger	370.154	576	1
KRIT1	Vb59vd	outcome	eqtl	Inverse variance weighted	375.411	577	1
LAG3	Vb59vd	outcome	eqtl	MR Egger	4.75651	25	0.999997
LAG3	Vb59vd	outcome	eqtl	Inverse variance weighted	5.44014	26	0.999994
LAIR2	Vb59vd	outcome	eqtl	MR Egger	108.384	180	0.999995
LAIR2	Vb59vd	outcome	eqtl	Inverse variance weighted	118.585	181	0.999901
LAPTM5	Vb59vd	outcome	eqtl	MR Egger	181.596	311	1
LAPTM5	Vb59vd	outcome	eqtl	Inverse variance weighted	255.674	312	0.991338
LAT2	Vb59vd	outcome	eqtl	MR Egger	376.225	278	7.71404e-05
LAT2	Vb59vd	outcome	eqtl	Inverse variance weighted	376.453	279	8.78222e-05
LBH	Vb59vd	outcome	eqtl	MR Egger	534.504	957	1
LBH	Vb59vd	outcome	eqtl	Inverse variance weighted	539.349	958	1
LBR	Vb59vd	outcome	eqtl	MR Egger	37.4272	85	0.999998
LBR	Vb59vd	outcome	eqtl	Inverse variance weighted	38.7575	86	0.999997
LCMT1	Vb59vd	outcome	eqtl	MR Egger	131.317	145	0.785462
LCMT1	Vb59vd	outcome	eqtl	Inverse variance weighted	131.479	146	0.799645
LDHA	Vb59vd	outcome	eqtl	MR Egger	293.468	210	0.000124507
LDHA	Vb59vd	outcome	eqtl	Inverse variance weighted	372.363	211	4.77851e-11
LDLRAP1	Vb59vd	outcome	eqtl	MR Egger	581.028	593	0.629536
LDLRAP1	Vb59vd	outcome	eqtl	Inverse variance weighted	1082.48	594	6.05188e-31
LEFTY1	Vb59vd	outcome	eqtl	MR Egger	10.9613	21	0.963535
LEFTY1	Vb59vd	outcome	eqtl	Inverse variance weighted	12.3486	22	0.949756
LEMD2	Vb59vd	outcome	eqtl	MR Egger	17890.6	506	0
LEMD2	Vb59vd	outcome	eqtl	Inverse variance weighted	19301.4	507	0
LETMD1	Vb59vd	outcome	eqtl	MR Egger	1470.78	543	1.49891e-86
LETMD1	Vb59vd	outcome	eqtl	Inverse variance weighted	1474.38	544	7.92317e-87
LFNG	Vb59vd	outcome	eqtl	MR Egger	106.816	203	1
LFNG	Vb59vd	outcome	eqtl	Inverse variance weighted	107.068	204	1
LGR6	Vb59vd	outcome	eqtl	MR Egger	287.458	312	0.837097
LGR6	Vb59vd	outcome	eqtl	Inverse variance weighted	335.252	313	0.185225
LHFPL2	Vb59vd	outcome	eqtl	MR Egger	700.463	541	4.1079e-06
LHFPL2	Vb59vd	outcome	eqtl	Inverse variance weighted	829.899	542	1.88908e-14
LILRA5	Vb59vd	outcome	eqtl	MR Egger	192.464	209	0.787669
LILRA5	Vb59vd	outcome	eqtl	Inverse variance weighted	197.71	210	0.718739
LIMS2	Vb59vd	outcome	eqtl	MR Egger	652.215	947	1
LIMS2	Vb59vd	outcome	eqtl	Inverse variance weighted	661.792	948	1
LIN7A	Vb59vd	outcome	eqtl	MR Egger	457.657	830	1
LIN7A	Vb59vd	outcome	eqtl	Inverse variance weighted	458.065	831	1
LIPT1	Vb59vd	outcome	eqtl	MR Egger	3249.45	1896	1.45891e-74
LIPT1	Vb59vd	outcome	eqtl	Inverse variance weighted	3281.74	1897	2.15356e-77
LITAF	Vb59vd	outcome	eqtl	MR Egger	157.912	210	0.997069
LITAF	Vb59vd	outcome	eqtl	Inverse variance weighted	163.961	211	0.992919
LLGL1	Vb59vd	outcome	eqtl	MR Egger	10.6019	11	0.47719
LLGL1	Vb59vd	outcome	eqtl	Inverse variance weighted	17.8625	12	0.119929
LOXL4	Vb59vd	outcome	eqtl	MR Egger	5.73733	107	1
LOXL4	Vb59vd	outcome	eqtl	Inverse variance weighted	6.18392	108	1
LPGAT1	Vb59vd	outcome	eqtl	MR Egger	180.309	428	1
LPGAT1	Vb59vd	outcome	eqtl	Inverse variance weighted	187.07	429	1
LPIN1	Vb59vd	outcome	eqtl	MR Egger	210.429	394	1
LPIN1	Vb59vd	outcome	eqtl	Inverse variance weighted	216.248	395	1
LPXN	Vb59vd	outcome	eqtl	MR Egger	554.151	745	1
LPXN	Vb59vd	outcome	eqtl	Inverse variance weighted	813.439	746	0.04335
LRFN3	Vb59vd	outcome	eqtl	MR Egger	31.8876	176	1
LRFN3	Vb59vd	outcome	eqtl	Inverse variance weighted	32.3434	177	1
LRIG1	Vb59vd	outcome	eqtl	MR Egger	443.485	433	0.353438
LRIG1	Vb59vd	outcome	eqtl	Inverse variance weighted	452.153	434	0.264241
LRRC41	Vb59vd	outcome	eqtl	MR Egger	24.2369	30	0.761204
LRRC41	Vb59vd	outcome	eqtl	Inverse variance weighted	26.2188	31	0.710774
LRRC8A	Vb59vd	outcome	eqtl	MR Egger	64.4654	245	1
LRRC8A	Vb59vd	outcome	eqtl	Inverse variance weighted	161.743	246	0.999992
LRRFIP1	Vb59vd	outcome	eqtl	MR Egger	393.893	738	1
LRRFIP1	Vb59vd	outcome	eqtl	Inverse variance weighted	408.676	739	1
LRRK2	Vb59vd	outcome	eqtl	MR Egger	1943.11	1726	0.000183968
LRRK2	Vb59vd	outcome	eqtl	Inverse variance weighted	1947.15	1727	0.000153776
LSM10	Vb59vd	outcome	eqtl	MR Egger	57.5648	105	0.999954
LSM10	Vb59vd	outcome	eqtl	Inverse variance weighted	88.1518	106	0.895406
LSM2	Vb59vd	outcome	eqtl	MR Egger	623.019	47	1.31651e-101
LSM2	Vb59vd	outcome	eqtl	Inverse variance weighted	645.774	48	1.25773e-105
LSP1	Vb59vd	outcome	eqtl	MR Egger	35.5175	82	0.999998
LSP1	Vb59vd	outcome	eqtl	Inverse variance weighted	37.0539	83	0.999997
LST1	Vb59vd	outcome	eqtl	MR Egger	43483.5	355	0
LST1	Vb59vd	outcome	eqtl	Inverse variance weighted	46033.4	356	0
LTA	Vb59vd	outcome	eqtl	MR Egger	21649.5	128	0
LTA	Vb59vd	outcome	eqtl	Inverse variance weighted	22982.1	129	0
LTB	Vb59vd	outcome	eqtl	MR Egger	186.552	15	1.13018e-31
LTB	Vb59vd	outcome	eqtl	Inverse variance weighted	241.25	16	3.21073e-42
LUZP1	Vb59vd	outcome	eqtl	MR Egger	306.634	659	1
LUZP1	Vb59vd	outcome	eqtl	Inverse variance weighted	308.251	660	1
LY9	Vb59vd	outcome	eqtl	MR Egger	324.324	479	1
LY9	Vb59vd	outcome	eqtl	Inverse variance weighted	422.195	480	0.972856
LY96	Vb59vd	outcome	eqtl	MR Egger	359.126	766	1
LY96	Vb59vd	outcome	eqtl	Inverse variance weighted	359.129	767	1
LYAR	Vb59vd	outcome	eqtl	MR Egger	173.096	361	1
LYAR	Vb59vd	outcome	eqtl	Inverse variance weighted	173.55	362	1
LYPLA1	Vb59vd	outcome	eqtl	MR Egger	1.02805	120	1
LYPLA1	Vb59vd	outcome	eqtl	Inverse variance weighted	1.2003	121	1
LYPLA2	Vb59vd	outcome	eqtl	MR Egger	532.497	226	8.74023e-27
LYPLA2	Vb59vd	outcome	eqtl	Inverse variance weighted	729.691	227	4.21347e-54
LYST	Vb59vd	outcome	eqtl	MR Egger	21.2006	127	1
LYST	Vb59vd	outcome	eqtl	Inverse variance weighted	26.7593	128	1
M6PR	Vb59vd	outcome	eqtl	MR Egger	425.295	865	1
M6PR	Vb59vd	outcome	eqtl	Inverse variance weighted	441.813	866	1
MAF1	Vb59vd	outcome	eqtl	MR Egger	183.336	366	1
MAF1	Vb59vd	outcome	eqtl	Inverse variance weighted	187.789	367	1
MAFF	Vb59vd	outcome	eqtl	MR Egger	203.539	246	0.9776
MAFF	Vb59vd	outcome	eqtl	Inverse variance weighted	203.641	247	0.979712
MAK	Vb59vd	outcome	eqtl	MR Egger	164.416	355	1
MAK	Vb59vd	outcome	eqtl	Inverse variance weighted	397.922	356	0.0620118
MAN1C1	Vb59vd	outcome	eqtl	MR Egger	130.818	297	1
MAN1C1	Vb59vd	outcome	eqtl	Inverse variance weighted	274.212	298	0.835001
MAN2A2	Vb59vd	outcome	eqtl	MR Egger	164.661	298	1
MAN2A2	Vb59vd	outcome	eqtl	Inverse variance weighted	165.123	299	1
MAN2B1	Vb59vd	outcome	eqtl	MR Egger	302.157	526	1
MAN2B1	Vb59vd	outcome	eqtl	Inverse variance weighted	337.468	527	1
MAN2B2	Vb59vd	outcome	eqtl	MR Egger	41.9074	171	1
MAN2B2	Vb59vd	outcome	eqtl	Inverse variance weighted	70.7289	172	1
MAP1LC3A	Vb59vd	outcome	eqtl	MR Egger	618.798	1606	1
MAP1LC3A	Vb59vd	outcome	eqtl	Inverse variance weighted	639.203	1607	1
MAP1LC3B	Vb59vd	outcome	eqtl	MR Egger	170.599	666	1
MAP1LC3B	Vb59vd	outcome	eqtl	Inverse variance weighted	211.41	667	1
MAP2K4	Vb59vd	outcome	eqtl	MR Egger	62.3411	107	0.999827
MAP2K4	Vb59vd	outcome	eqtl	Inverse variance weighted	62.3676	108	0.999869
MAP3K11	Vb59vd	outcome	eqtl	MR Egger	1763.32	1257	1.07565e-19
MAP3K11	Vb59vd	outcome	eqtl	Inverse variance weighted	1988.46	1258	7.67939e-36
MAP3K12	Vb59vd	outcome	eqtl	MR Egger	181.587	361	1
MAP3K12	Vb59vd	outcome	eqtl	Inverse variance weighted	188.595	362	1
MAP3K2	Vb59vd	outcome	eqtl	MR Egger	1165.36	958	4.3324e-06
MAP3K2	Vb59vd	outcome	eqtl	Inverse variance weighted	1171.44	959	2.71104e-06
MAP3K8	Vb59vd	outcome	eqtl	MR Egger	104.104	284	1
MAP3K8	Vb59vd	outcome	eqtl	Inverse variance weighted	122.251	285	1
MAP4K1	Vb59vd	outcome	eqtl	MR Egger	241.057	296	0.991516
MAP4K1	Vb59vd	outcome	eqtl	Inverse variance weighted	242.344	297	0.991089
MAP4K4	Vb59vd	outcome	eqtl	MR Egger	0.807661	34	1
MAP4K4	Vb59vd	outcome	eqtl	Inverse variance weighted	2.71245	35	1
MAPK7	Vb59vd	outcome	eqtl	MR Egger	19.8015	143	1
MAPK7	Vb59vd	outcome	eqtl	Inverse variance weighted	24.5169	144	1
MAPK8IP1	Vb59vd	outcome	eqtl	MR Egger	168.552	352	1
MAPK8IP1	Vb59vd	outcome	eqtl	Inverse variance weighted	253.874	353	0.999982
MAPKAPK2	Vb59vd	outcome	eqtl	MR Egger	16.8124	61	1
MAPKAPK2	Vb59vd	outcome	eqtl	Inverse variance weighted	24.6703	62	0.999994
MAPRE1	Vb59vd	outcome	eqtl	MR Egger	260.917	272	0.674767
MAPRE1	Vb59vd	outcome	eqtl	Inverse variance weighted	262.892	273	0.658886
MARK2	Vb59vd	outcome	eqtl	MR Egger	9.14445	41	1
MARK2	Vb59vd	outcome	eqtl	Inverse variance weighted	9.18288	42	1
MAT2B	Vb59vd	outcome	eqtl	MR Egger	193.962	530	1
MAT2B	Vb59vd	outcome	eqtl	Inverse variance weighted	199.057	531	1
MATK	Vb59vd	outcome	eqtl	MR Egger	91.1914	105	0.829358
MATK	Vb59vd	outcome	eqtl	Inverse variance weighted	114.284	106	0.274153
MBD6	Vb59vd	outcome	eqtl	MR Egger	6.72826	51	1
MBD6	Vb59vd	outcome	eqtl	Inverse variance weighted	7.10279	52	1
MBIP	Vb59vd	outcome	eqtl	MR Egger	2.746	66	1
MBIP	Vb59vd	outcome	eqtl	Inverse variance weighted	6.8414	67	1
MBNL1	Vb59vd	outcome	eqtl	MR Egger	570.786	711	0.999965
MBNL1	Vb59vd	outcome	eqtl	Inverse variance weighted	575.06	712	0.999946
MBOAT1	Vb59vd	outcome	eqtl	MR Egger	290.452	250	0.0401272
MBOAT1	Vb59vd	outcome	eqtl	Inverse variance weighted	428.224	251	2.10465e-11
MBOAT2	Vb59vd	outcome	eqtl	MR Egger	36.0117	252	1
MBOAT2	Vb59vd	outcome	eqtl	Inverse variance weighted	44.1458	253	1
MCM3	Vb59vd	outcome	eqtl	MR Egger	144.622	165	0.871704
MCM3	Vb59vd	outcome	eqtl	Inverse variance weighted	145.882	166	0.867616
MCOLN1	Vb59vd	outcome	eqtl	MR Egger	60.5512	95	0.997727
MCOLN1	Vb59vd	outcome	eqtl	Inverse variance weighted	63.9739	96	0.995121
MCOLN2	Vb59vd	outcome	eqtl	MR Egger	722.52	573	2.0521e-05
MCOLN2	Vb59vd	outcome	eqtl	Inverse variance weighted	732.749	574	7.41351e-06
MCPH1	Vb59vd	outcome	eqtl	MR Egger	95.1003	427	1
MCPH1	Vb59vd	outcome	eqtl	Inverse variance weighted	102.067	428	1
MCRS1	Vb59vd	outcome	eqtl	MR Egger	0.766963	4	0.942821
MCRS1	Vb59vd	outcome	eqtl	Inverse variance weighted	0.767988	5	0.97903
MDH2	Vb59vd	outcome	eqtl	Inverse variance weighted	0.00728336	1	0.931989
MDM1	Vb59vd	outcome	eqtl	MR Egger	628.671	485	1.09853e-05
MDM1	Vb59vd	outcome	eqtl	Inverse variance weighted	636.147	486	5.05766e-06
MEFV	Vb59vd	outcome	eqtl	MR Egger	198.54	255	0.996349
MEFV	Vb59vd	outcome	eqtl	Inverse variance weighted	237.234	256	0.794137
MEG3	Vb59vd	outcome	eqtl	MR Egger	521.875	659	0.999975
MEG3	Vb59vd	outcome	eqtl	Inverse variance weighted	623.116	660	0.845258
MEGF9	Vb59vd	outcome	eqtl	MR Egger	683.71	1106	1
MEGF9	Vb59vd	outcome	eqtl	Inverse variance weighted	717.672	1107	1
METTL9	Vb59vd	outcome	eqtl	MR Egger	84.8419	406	1
METTL9	Vb59vd	outcome	eqtl	Inverse variance weighted	88.8654	407	1
MFGE8	Vb59vd	outcome	eqtl	MR Egger	821.957	563	5.41122e-12
MFGE8	Vb59vd	outcome	eqtl	Inverse variance weighted	860.5	564	1.00379e-14
MFN2	Vb59vd	outcome	eqtl	MR Egger	751.361	998	1
MFN2	Vb59vd	outcome	eqtl	Inverse variance weighted	758.191	999	1
MGAM	Vb59vd	outcome	eqtl	MR Egger	30.7647	142	1
MGAM	Vb59vd	outcome	eqtl	Inverse variance weighted	34.5518	143	1
MGAT2	Vb59vd	outcome	eqtl	MR Egger	36.7273	189	1
MGAT2	Vb59vd	outcome	eqtl	Inverse variance weighted	36.9701	190	1
MGRN1	Vb59vd	outcome	eqtl	MR Egger	572.893	897	1
MGRN1	Vb59vd	outcome	eqtl	Inverse variance weighted	589.56	898	1
MICAL1	Vb59vd	outcome	eqtl	MR Egger	1285.98	1310	0.676936
MICAL1	Vb59vd	outcome	eqtl	Inverse variance weighted	1285.99	1311	0.683892
MICAL2	Vb59vd	outcome	eqtl	MR Egger	13.4404	50	1
MICAL2	Vb59vd	outcome	eqtl	Inverse variance weighted	15.4331	51	1
MIF4GD	Vb59vd	outcome	eqtl	MR Egger	640.223	978	1
MIF4GD	Vb59vd	outcome	eqtl	Inverse variance weighted	723.634	979	1
MINPP1	Vb59vd	outcome	eqtl	MR Egger	0.953685	5	0.966214
MINPP1	Vb59vd	outcome	eqtl	Inverse variance weighted	2.27903	6	0.892332
MKLN1	Vb59vd	outcome	eqtl	MR Egger	0.964184	16	1
MKLN1	Vb59vd	outcome	eqtl	Inverse variance weighted	1.38363	17	1
MKNK1	Vb59vd	outcome	eqtl	MR Egger	777.068	797	0.686777
MKNK1	Vb59vd	outcome	eqtl	Inverse variance weighted	784.885	798	0.623008
MKRN3	Vb59vd	outcome	eqtl	MR Egger	1.54442	23	1
MKRN3	Vb59vd	outcome	eqtl	Inverse variance weighted	2.39514	24	1
MLF2	Vb59vd	outcome	eqtl	MR Egger	30.292	58	0.999006
MLF2	Vb59vd	outcome	eqtl	Inverse variance weighted	33.443	59	0.99705
MLLT10	Vb59vd	outcome	eqtl	MR Egger	38.8972	86	0.999997
MLLT10	Vb59vd	outcome	eqtl	Inverse variance weighted	40.1314	87	0.999996
MMD	Vb59vd	outcome	eqtl	MR Egger	23.6781	134	1
MMD	Vb59vd	outcome	eqtl	Inverse variance weighted	39.7345	135	1
MOAP1	Vb59vd	outcome	eqtl	MR Egger	88.634	280	1
MOAP1	Vb59vd	outcome	eqtl	Inverse variance weighted	128.07	281	1
MOCS2	Vb59vd	outcome	eqtl	MR Egger	328.594	591	1
MOCS2	Vb59vd	outcome	eqtl	Inverse variance weighted	336.545	592	1
MON1B	Vb59vd	outcome	eqtl	MR Egger	1154.2	2024	1
MON1B	Vb59vd	outcome	eqtl	Inverse variance weighted	1242.83	2025	1
MRFAP1L1	Vb59vd	outcome	eqtl	MR Egger	0.299976	4	0.989816
MRFAP1L1	Vb59vd	outcome	eqtl	Inverse variance weighted	0.311964	5	0.997412
MRPL19	Vb59vd	outcome	eqtl	MR Egger	1028.4	552	3.74096e-31
MRPL19	Vb59vd	outcome	eqtl	Inverse variance weighted	1041.02	553	2.64071e-32
MRPL37	Vb59vd	outcome	eqtl	MR Egger	48.1642	98	0.999995
MRPL37	Vb59vd	outcome	eqtl	Inverse variance weighted	103.415	99	0.360747
MRPS30	Vb59vd	outcome	eqtl	MR Egger	10.0239	234	1
MRPS30	Vb59vd	outcome	eqtl	Inverse variance weighted	10.0532	235	1
MRPS6	Vb59vd	outcome	eqtl	MR Egger	560.279	721	0.999998
MRPS6	Vb59vd	outcome	eqtl	Inverse variance weighted	585.375	722	0.999937
MS4A2	Vb59vd	outcome	eqtl	MR Egger	53.4822	409	1
MS4A2	Vb59vd	outcome	eqtl	Inverse variance weighted	60.2164	410	1
MS4A7	Vb59vd	outcome	eqtl	MR Egger	197.893	650	1
MS4A7	Vb59vd	outcome	eqtl	Inverse variance weighted	325.585	651	1
MSH3	Vb59vd	outcome	eqtl	MR Egger	1354.17	1559	0.999936
MSH3	Vb59vd	outcome	eqtl	Inverse variance weighted	1393.4	1560	0.998978
MTA2	Vb59vd	outcome	eqtl	MR Egger	8.60126	65	1
MTA2	Vb59vd	outcome	eqtl	Inverse variance weighted	8.69392	66	1
MTF1	Vb59vd	outcome	eqtl	MR Egger	63.7172	236	1
MTF1	Vb59vd	outcome	eqtl	Inverse variance weighted	213.668	237	0.859509
MTFMT	Vb59vd	outcome	eqtl	MR Egger	103.543	225	1
MTFMT	Vb59vd	outcome	eqtl	Inverse variance weighted	122.822	226	1
MTHFD2L	Vb59vd	outcome	eqtl	MR Egger	31.658	102	1
MTHFD2L	Vb59vd	outcome	eqtl	Inverse variance weighted	33.3037	103	1
MTMR3	Vb59vd	outcome	eqtl	MR Egger	1369.45	1352	0.364303
MTMR3	Vb59vd	outcome	eqtl	Inverse variance weighted	1385.76	1353	0.261873
MTMR4	Vb59vd	outcome	eqtl	MR Egger	231.21	433	1
MTMR4	Vb59vd	outcome	eqtl	Inverse variance weighted	272.301	434	1
MTO1	Vb59vd	outcome	eqtl	MR Egger	674.39	823	0.999951
MTO1	Vb59vd	outcome	eqtl	Inverse variance weighted	828.642	824	0.448071
MTPN	Vb59vd	outcome	eqtl	MR Egger	48.4185	159	1
MTPN	Vb59vd	outcome	eqtl	Inverse variance weighted	52.5474	160	1
MTSS1	Vb59vd	outcome	eqtl	MR Egger	790.215	951	0.999952
MTSS1	Vb59vd	outcome	eqtl	Inverse variance weighted	806.071	952	0.999782
MVP	Vb59vd	outcome	eqtl	MR Egger	245.428	343	0.999982
MVP	Vb59vd	outcome	eqtl	Inverse variance weighted	398.446	344	0.0227272
MXD1	Vb59vd	outcome	eqtl	MR Egger	62.3184	204	1
MXD1	Vb59vd	outcome	eqtl	Inverse variance weighted	74.9852	205	1
MYD88	Vb59vd	outcome	eqtl	MR Egger	19.2649	82	1
MYD88	Vb59vd	outcome	eqtl	Inverse variance weighted	19.3281	83	1
MYL6	Vb59vd	outcome	eqtl	MR Egger	23.0367	104	1
MYL6	Vb59vd	outcome	eqtl	Inverse variance weighted	23.4825	105	1
MYO1E	Vb59vd	outcome	eqtl	MR Egger	22.6342	84	1
MYO1E	Vb59vd	outcome	eqtl	Inverse variance weighted	31.0526	85	1
MYO1F	Vb59vd	outcome	eqtl	MR Egger	34.546	135	1
MYO1F	Vb59vd	outcome	eqtl	Inverse variance weighted	48.7884	136	1
MYO5A	Vb59vd	outcome	eqtl	MR Egger	301.201	484	1
MYO5A	Vb59vd	outcome	eqtl	Inverse variance weighted	328.701	485	1
MYO9B	Vb59vd	outcome	eqtl	MR Egger	146.956	214	0.999856
MYO9B	Vb59vd	outcome	eqtl	Inverse variance weighted	182.648	215	0.946684
NAALADL1	Vb59vd	outcome	eqtl	MR Egger	550.897	384	4.5475e-08
NAALADL1	Vb59vd	outcome	eqtl	Inverse variance weighted	551.22	385	5.21063e-08
NANS	Vb59vd	outcome	eqtl	MR Egger	4.67253	17	0.998555
NANS	Vb59vd	outcome	eqtl	Inverse variance weighted	6.02505	18	0.996094
NARF	Vb59vd	outcome	eqtl	MR Egger	17.4067	77	1
NARF	Vb59vd	outcome	eqtl	Inverse variance weighted	22.6403	78	1
NAT10	Vb59vd	outcome	eqtl	MR Egger	139.147	280	1
NAT10	Vb59vd	outcome	eqtl	Inverse variance weighted	145.553	281	1
NBN	Vb59vd	outcome	eqtl	MR Egger	852.055	793	0.0715675
NBN	Vb59vd	outcome	eqtl	Inverse variance weighted	854.447	794	0.067244
NBPF3	Vb59vd	outcome	eqtl	MR Egger	264.139	376	0.999997
NBPF3	Vb59vd	outcome	eqtl	Inverse variance weighted	266.608	377	0.999996
NCALD	Vb59vd	outcome	eqtl	MR Egger	705.561	924	1
NCALD	Vb59vd	outcome	eqtl	Inverse variance weighted	705.67	925	1
NCF2	Vb59vd	outcome	eqtl	MR Egger	534.29	477	0.0353994
NCF2	Vb59vd	outcome	eqtl	Inverse variance weighted	1012.34	478	1.65653e-40
NCF4	Vb59vd	outcome	eqtl	MR Egger	39.7974	56	0.950048
NCF4	Vb59vd	outcome	eqtl	Inverse variance weighted	49.8282	57	0.73858
NCK1	Vb59vd	outcome	eqtl	MR Egger	73.4495	434	1
NCK1	Vb59vd	outcome	eqtl	Inverse variance weighted	73.4599	435	1
NCOA7	Vb59vd	outcome	eqtl	MR Egger	248.477	366	1
NCOA7	Vb59vd	outcome	eqtl	Inverse variance weighted	260.755	367	0.999993
NCR1	Vb59vd	outcome	eqtl	MR Egger	25.1864	63	0.999995
NCR1	Vb59vd	outcome	eqtl	Inverse variance weighted	27.6795	64	0.999979
NDEL1	Vb59vd	outcome	eqtl	MR Egger	12.3456	51	1
NDEL1	Vb59vd	outcome	eqtl	Inverse variance weighted	12.8934	52	1
NDRG1	Vb59vd	outcome	eqtl	MR Egger	319.899	344	0.820071
NDRG1	Vb59vd	outcome	eqtl	Inverse variance weighted	373.763	345	0.137598
NDST2	Vb59vd	outcome	eqtl	MR Egger	966.511	1191	1
NDST2	Vb59vd	outcome	eqtl	Inverse variance weighted	1125.88	1192	0.914091
NDUFA12	Vb59vd	outcome	eqtl	MR Egger	1431.82	1678	0.999996
NDUFA12	Vb59vd	outcome	eqtl	Inverse variance weighted	1442.79	1679	0.99999
NEDD1	Vb59vd	outcome	eqtl	MR Egger	1086.1	1123	0.780296
NEDD1	Vb59vd	outcome	eqtl	Inverse variance weighted	1117.47	1124	0.549279
NELL2	Vb59vd	outcome	eqtl	MR Egger	801.969	1008	1
NELL2	Vb59vd	outcome	eqtl	Inverse variance weighted	859.532	1009	0.999761
NETO2	Vb59vd	outcome	eqtl	MR Egger	0.282642	51	1
NETO2	Vb59vd	outcome	eqtl	Inverse variance weighted	2.69903	52	1
NEU1	Vb59vd	outcome	eqtl	MR Egger	3294.24	76	0
NEU1	Vb59vd	outcome	eqtl	Inverse variance weighted	6666.53	77	0
NFE2L2	Vb59vd	outcome	eqtl	MR Egger	2.24143	14	0.999833
NFE2L2	Vb59vd	outcome	eqtl	Inverse variance weighted	2.27232	15	0.999931
NFE2L3	Vb59vd	outcome	eqtl	MR Egger	451.533	474	0.764181
NFE2L3	Vb59vd	outcome	eqtl	Inverse variance weighted	486.77	475	0.344446
NFIB	Vb59vd	outcome	eqtl	MR Egger	153.134	199	0.993244
NFIB	Vb59vd	outcome	eqtl	Inverse variance weighted	158.142	200	0.986987
NFKB1	Vb59vd	outcome	eqtl	MR Egger	468.957	338	2.98381e-06
NFKB1	Vb59vd	outcome	eqtl	Inverse variance weighted	951.146	339	1.76019e-59
NFKBIE	Vb59vd	outcome	eqtl	MR Egger	136.629	215	0.999993
NFKBIE	Vb59vd	outcome	eqtl	Inverse variance weighted	137.03	216	0.999994
NFRKB	Vb59vd	outcome	eqtl	MR Egger	879.12	385	1.19754e-40
NFRKB	Vb59vd	outcome	eqtl	Inverse variance weighted	1030.9	386	3.42158e-60
NFYA	Vb59vd	outcome	eqtl	MR Egger	494.844	292	1.16472e-12
NFYA	Vb59vd	outcome	eqtl	Inverse variance weighted	926.266	293	7.93825e-67
NIN	Vb59vd	outcome	eqtl	MR Egger	167.651	395	1
NIN	Vb59vd	outcome	eqtl	Inverse variance weighted	183.583	396	1
NIP7	Vb59vd	outcome	eqtl	MR Egger	962.186	792	2.91339e-05
NIP7	Vb59vd	outcome	eqtl	Inverse variance weighted	980.324	793	5.57153e-06
NIPSNAP1	Vb59vd	outcome	eqtl	MR Egger	1278.94	1045	8.22218e-07
NIPSNAP1	Vb59vd	outcome	eqtl	Inverse variance weighted	1305.87	1046	6.33281e-08
NKG7	Vb59vd	outcome	eqtl	MR Egger	87.8804	114	0.966962
NKG7	Vb59vd	outcome	eqtl	Inverse variance weighted	126.733	115	0.214058
NKIRAS2	Vb59vd	outcome	eqtl	MR Egger	12.6683	72	1
NKIRAS2	Vb59vd	outcome	eqtl	Inverse variance weighted	25.9087	73	1
NLRP1	Vb59vd	outcome	eqtl	MR Egger	790.653	1162	1
NLRP1	Vb59vd	outcome	eqtl	Inverse variance weighted	926.804	1163	1
NME7	Vb59vd	outcome	eqtl	MR Egger	349.962	982	1
NME7	Vb59vd	outcome	eqtl	Inverse variance weighted	352.51	983	1
NMUR1	Vb59vd	outcome	eqtl	MR Egger	204.209	289	0.999955
NMUR1	Vb59vd	outcome	eqtl	Inverse variance weighted	240.817	290	0.983924
NOL8	Vb59vd	outcome	eqtl	MR Egger	691.916	1017	1
NOL8	Vb59vd	outcome	eqtl	Inverse variance weighted	706.665	1018	1
NPC1	Vb59vd	outcome	eqtl	MR Egger	554.811	614	0.957954
NPC1	Vb59vd	outcome	eqtl	Inverse variance weighted	741.821	615	0.000321962
NPL	Vb59vd	outcome	eqtl	MR Egger	895.434	320	6.15129e-56
NPL	Vb59vd	outcome	eqtl	Inverse variance weighted	899.119	321	3.13859e-56
NPLOC4	Vb59vd	outcome	eqtl	MR Egger	210.63	440	1
NPLOC4	Vb59vd	outcome	eqtl	Inverse variance weighted	302.934	441	1
NR1H3	Vb59vd	outcome	eqtl	MR Egger	2175	1739	3.36455e-12
NR1H3	Vb59vd	outcome	eqtl	Inverse variance weighted	2269.66	1740	1.08363e-16
NRBP1	Vb59vd	outcome	eqtl	MR Egger	637.241	722	0.989461
NRBP1	Vb59vd	outcome	eqtl	Inverse variance weighted	639.295	723	0.988539
NRGN	Vb59vd	outcome	eqtl	MR Egger	20.951	23	0.584078
NRGN	Vb59vd	outcome	eqtl	Inverse variance weighted	20.9698	24	0.640508
NSUN4	Vb59vd	outcome	eqtl	MR Egger	1064.38	1836	1
NSUN4	Vb59vd	outcome	eqtl	Inverse variance weighted	1178.82	1837	1
NT5C	Vb59vd	outcome	eqtl	MR Egger	352.469	779	1
NT5C	Vb59vd	outcome	eqtl	Inverse variance weighted	358.324	780	1
NT5C2	Vb59vd	outcome	eqtl	MR Egger	1161.73	1336	0.999782
NT5C2	Vb59vd	outcome	eqtl	Inverse variance weighted	1202.07	1337	0.996424
NT5M	Vb59vd	outcome	eqtl	MR Egger	1220.7	795	1.43857e-20
NT5M	Vb59vd	outcome	eqtl	Inverse variance weighted	1220.86	796	1.73857e-20
NUBP1	Vb59vd	outcome	eqtl	MR Egger	0.129182	20	1
NUBP1	Vb59vd	outcome	eqtl	Inverse variance weighted	0.277944	21	1
NUCB1	Vb59vd	outcome	eqtl	MR Egger	130.856	245	1
NUCB1	Vb59vd	outcome	eqtl	Inverse variance weighted	133.134	246	1
NUDC	Vb59vd	outcome	eqtl	MR Egger	8.82891	92	1
NUDC	Vb59vd	outcome	eqtl	Inverse variance weighted	15.4384	93	1
NUMB	Vb59vd	outcome	eqtl	MR Egger	797.469	1021	1
NUMB	Vb59vd	outcome	eqtl	Inverse variance weighted	893.942	1022	0.998387
NUP107	Vb59vd	outcome	eqtl	MR Egger	719.469	809	0.989188
NUP107	Vb59vd	outcome	eqtl	Inverse variance weighted	747.329	810	0.943228
NUP214	Vb59vd	outcome	eqtl	MR Egger	15.0259	133	1
NUP214	Vb59vd	outcome	eqtl	Inverse variance weighted	18.6033	134	1
NUP35	Vb59vd	outcome	eqtl	MR Egger	1083.2	703	1.05808e-18
NUP35	Vb59vd	outcome	eqtl	Inverse variance weighted	1182.59	704	7.22043e-27
NUP54	Vb59vd	outcome	eqtl	MR Egger	434.674	930	1
NUP54	Vb59vd	outcome	eqtl	Inverse variance weighted	576.471	931	1
NUP62	Vb59vd	outcome	eqtl	MR Egger	167.874	329	1
NUP62	Vb59vd	outcome	eqtl	Inverse variance weighted	271.85	330	0.991477
NUP88	Vb59vd	outcome	eqtl	MR Egger	1382.63	1507	0.989796
NUP88	Vb59vd	outcome	eqtl	Inverse variance weighted	1382.79	1508	0.990203
NXT1	Vb59vd	outcome	eqtl	MR Egger	62.3504	284	1
NXT1	Vb59vd	outcome	eqtl	Inverse variance weighted	63.7833	285	1
OCIAD2	Vb59vd	outcome	eqtl	MR Egger	39.0823	254	1
OCIAD2	Vb59vd	outcome	eqtl	Inverse variance weighted	48.1211	255	1
ODC1	Vb59vd	outcome	eqtl	MR Egger	48.9853	122	1
ODC1	Vb59vd	outcome	eqtl	Inverse variance weighted	73.8355	123	0.999866
OGFR	Vb59vd	outcome	eqtl	MR Egger	46.1425	117	1
OGFR	Vb59vd	outcome	eqtl	Inverse variance weighted	76.2053	118	0.998985
OGG1	Vb59vd	outcome	eqtl	MR Egger	9.01191	30	0.999925
OGG1	Vb59vd	outcome	eqtl	Inverse variance weighted	9.37867	31	0.999938
OPN3	Vb59vd	outcome	eqtl	MR Egger	311.457	313	0.514005
OPN3	Vb59vd	outcome	eqtl	Inverse variance weighted	407.306	314	0.000297756
OS9	Vb59vd	outcome	eqtl	MR Egger	13.2593	170	1
OS9	Vb59vd	outcome	eqtl	Inverse variance weighted	21.1624	171	1
OSBPL11	Vb59vd	outcome	eqtl	MR Egger	502.464	597	0.997985
OSBPL11	Vb59vd	outcome	eqtl	Inverse variance weighted	666.372	598	0.0270879
OSBPL2	Vb59vd	outcome	eqtl	MR Egger	242.747	333	0.999941
OSBPL2	Vb59vd	outcome	eqtl	Inverse variance weighted	267.614	334	0.996885
OSBPL5	Vb59vd	outcome	eqtl	MR Egger	256.53	411	1
OSBPL5	Vb59vd	outcome	eqtl	Inverse variance weighted	258.218	412	1
OSBPL8	Vb59vd	outcome	eqtl	MR Egger	609.757	721	0.998957
OSBPL8	Vb59vd	outcome	eqtl	Inverse variance weighted	630.996	722	0.993538
OSCAR	Vb59vd	outcome	eqtl	MR Egger	454.597	470	0.686582
OSCAR	Vb59vd	outcome	eqtl	Inverse variance weighted	459.659	471	0.637112
P2RX1	Vb59vd	outcome	eqtl	MR Egger	407.888	582	1
P2RX1	Vb59vd	outcome	eqtl	Inverse variance weighted	408.776	583	1
PACSIN1	Vb59vd	outcome	eqtl	MR Egger	240.364	54	2.40121e-25
PACSIN1	Vb59vd	outcome	eqtl	Inverse variance weighted	266.581	55	1.56987e-29
PAFAH2	Vb59vd	outcome	eqtl	MR Egger	172.354	706	1
PAFAH2	Vb59vd	outcome	eqtl	Inverse variance weighted	173.245	707	1
PAICS	Vb59vd	outcome	eqtl	MR Egger	36.0873	182	1
PAICS	Vb59vd	outcome	eqtl	Inverse variance weighted	36.1026	183	1
PAK1	Vb59vd	outcome	eqtl	MR Egger	337.547	836	1
PAK1	Vb59vd	outcome	eqtl	Inverse variance weighted	398.111	837	1
PAK4	Vb59vd	outcome	eqtl	MR Egger	227.867	245	0.777115
PAK4	Vb59vd	outcome	eqtl	Inverse variance weighted	228.382	246	0.783434
PAN3	Vb59vd	outcome	eqtl	MR Egger	230.057	168	0.00104982
PAN3	Vb59vd	outcome	eqtl	Inverse variance weighted	280.288	169	1.58753e-07
PANX2	Vb59vd	outcome	eqtl	MR Egger	349.712	567	1
PANX2	Vb59vd	outcome	eqtl	Inverse variance weighted	389.537	568	1
PAPOLA	Vb59vd	outcome	eqtl	MR Egger	184.03	132	0.00188016
PAPOLA	Vb59vd	outcome	eqtl	Inverse variance weighted	186.602	133	0.00150763
PARG	Vb59vd	outcome	eqtl	MR Egger	219.36	299	0.999824
PARG	Vb59vd	outcome	eqtl	Inverse variance weighted	225.117	300	0.999564
PARN	Vb59vd	outcome	eqtl	MR Egger	37.7705	105	1
PARN	Vb59vd	outcome	eqtl	Inverse variance weighted	47.5197	106	1
PARP1	Vb59vd	outcome	eqtl	MR Egger	403.788	655	1
PARP1	Vb59vd	outcome	eqtl	Inverse variance weighted	408.625	656	1
PARP6	Vb59vd	outcome	eqtl	MR Egger	151.202	127	0.0704054
PARP6	Vb59vd	outcome	eqtl	Inverse variance weighted	173.215	128	0.00481282
PARVB	Vb59vd	outcome	eqtl	MR Egger	62.3131	140	1
PARVB	Vb59vd	outcome	eqtl	Inverse variance weighted	66.933	141	1
PARVG	Vb59vd	outcome	eqtl	MR Egger	223.811	422	1
PARVG	Vb59vd	outcome	eqtl	Inverse variance weighted	246.342	423	1
PAXIP1	Vb59vd	outcome	eqtl	MR Egger	0.122889	12	1
PAXIP1	Vb59vd	outcome	eqtl	Inverse variance weighted	0.1313	13	1
PCCA	Vb59vd	outcome	eqtl	MR Egger	560.32	904	1
PCCA	Vb59vd	outcome	eqtl	Inverse variance weighted	601.221	905	1
PCMTD1	Vb59vd	outcome	eqtl	MR Egger	411.806	961	1
PCMTD1	Vb59vd	outcome	eqtl	Inverse variance weighted	659.83	962	1
PCNP	Vb59vd	outcome	eqtl	MR Egger	153.914	250	1
PCNP	Vb59vd	outcome	eqtl	Inverse variance weighted	302.314	251	0.0146371
PCTP	Vb59vd	outcome	eqtl	MR Egger	248.962	418	1
PCTP	Vb59vd	outcome	eqtl	Inverse variance weighted	267.289	419	1
PDCD6	Vb59vd	outcome	eqtl	MR Egger	565.774	846	1
PDCD6	Vb59vd	outcome	eqtl	Inverse variance weighted	582.174	847	1
PDE5A	Vb59vd	outcome	eqtl	MR Egger	655.46	1049	1
PDE5A	Vb59vd	outcome	eqtl	Inverse variance weighted	721.258	1050	1
PDE8A	Vb59vd	outcome	eqtl	MR Egger	220.869	254	0.934386
PDE8A	Vb59vd	outcome	eqtl	Inverse variance weighted	227.948	255	0.887492
PDE9A	Vb59vd	outcome	eqtl	MR Egger	454.206	659	1
PDE9A	Vb59vd	outcome	eqtl	Inverse variance weighted	480.652	660	1
PDGFA	Vb59vd	outcome	eqtl	MR Egger	21.7836	35	0.960449
PDGFA	Vb59vd	outcome	eqtl	Inverse variance weighted	21.8633	36	0.969401
PDHB	Vb59vd	outcome	eqtl	MR Egger	406.118	680	1
PDHB	Vb59vd	outcome	eqtl	Inverse variance weighted	406.689	681	1
PDLIM7	Vb59vd	outcome	eqtl	MR Egger	104.003	158	0.999705
PDLIM7	Vb59vd	outcome	eqtl	Inverse variance weighted	104.546	159	0.999726
PDZD8	Vb59vd	outcome	eqtl	MR Egger	177.97	477	1
PDZD8	Vb59vd	outcome	eqtl	Inverse variance weighted	179.259	478	1
PEA15	Vb59vd	outcome	eqtl	MR Egger	220.019	284	0.998069
PEA15	Vb59vd	outcome	eqtl	Inverse variance weighted	228.018	285	0.994441
PELI2	Vb59vd	outcome	eqtl	MR Egger	794.937	567	7.33572e-10
PELI2	Vb59vd	outcome	eqtl	Inverse variance weighted	1008.67	568	4.16829e-27
PEPD	Vb59vd	outcome	eqtl	MR Egger	113.576	376	1
PEPD	Vb59vd	outcome	eqtl	Inverse variance weighted	114.842	377	1
PEX16	Vb59vd	outcome	eqtl	MR Egger	4.64816	36	1
PEX16	Vb59vd	outcome	eqtl	Inverse variance weighted	10.261	37	0.999996
PEX5	Vb59vd	outcome	eqtl	MR Egger	286.961	390	0.999975
PEX5	Vb59vd	outcome	eqtl	Inverse variance weighted	288.303	391	0.999972
PEX7	Vb59vd	outcome	eqtl	MR Egger	259.388	292	0.9155
PEX7	Vb59vd	outcome	eqtl	Inverse variance weighted	334.991	293	0.045965
PFKFB2	Vb59vd	outcome	eqtl	MR Egger	47.4523	129	1
PFKFB2	Vb59vd	outcome	eqtl	Inverse variance weighted	53.5434	130	1
PFKFB3	Vb59vd	outcome	eqtl	MR Egger	184.169	233	0.992052
PFKFB3	Vb59vd	outcome	eqtl	Inverse variance weighted	185.502	234	0.991513
PGD	Vb59vd	outcome	eqtl	MR Egger	5.98141	155	1
PGD	Vb59vd	outcome	eqtl	Inverse variance weighted	14.0818	156	1
PGS1	Vb59vd	outcome	eqtl	MR Egger	121.751	183	0.999849
PGS1	Vb59vd	outcome	eqtl	Inverse variance weighted	131.995	184	0.998575
PHACTR2	Vb59vd	outcome	eqtl	MR Egger	90.2225	320	1
PHACTR2	Vb59vd	outcome	eqtl	Inverse variance weighted	90.8636	321	1
PHACTR4	Vb59vd	outcome	eqtl	MR Egger	616.535	886	1
PHACTR4	Vb59vd	outcome	eqtl	Inverse variance weighted	646.444	887	1
PHC2	Vb59vd	outcome	eqtl	MR Egger	538.547	589	0.932492
PHC2	Vb59vd	outcome	eqtl	Inverse variance weighted	557.473	590	0.827765
PHF11	Vb59vd	outcome	eqtl	MR Egger	1122.27	1252	0.996257
PHF11	Vb59vd	outcome	eqtl	Inverse variance weighted	1149.73	1253	0.982534
PHF2	Vb59vd	outcome	eqtl	MR Egger	407.275	502	0.999264
PHF2	Vb59vd	outcome	eqtl	Inverse variance weighted	454.835	503	0.939278
PHF20L1	Vb59vd	outcome	eqtl	MR Egger	182.423	403	1
PHF20L1	Vb59vd	outcome	eqtl	Inverse variance weighted	186.474	404	1
PHF21A	Vb59vd	outcome	eqtl	MR Egger	83.2309	291	1
PHF21A	Vb59vd	outcome	eqtl	Inverse variance weighted	105.08	292	1
PHIP	Vb59vd	outcome	eqtl	MR Egger	1088.09	1095	0.553213
PHIP	Vb59vd	outcome	eqtl	Inverse variance weighted	1284.04	1096	6.63694e-05
PHTF1	Vb59vd	outcome	eqtl	MR Egger	345.912	439	0.999628
PHTF1	Vb59vd	outcome	eqtl	Inverse variance weighted	412.873	440	0.818948
PIGC	Vb59vd	outcome	eqtl	MR Egger	159.588	263	1
PIGC	Vb59vd	outcome	eqtl	Inverse variance weighted	162.639	264	1
PIK3CD	Vb59vd	outcome	eqtl	MR Egger	1.04719	7	0.994031
PIK3CD	Vb59vd	outcome	eqtl	Inverse variance weighted	1.37918	8	0.994537
PIK3R1	Vb59vd	outcome	eqtl	MR Egger	77.7516	169	1
PIK3R1	Vb59vd	outcome	eqtl	Inverse variance weighted	95.8817	170	0.999999
PILRA	Vb59vd	outcome	eqtl	MR Egger	37.622	134	1
PILRA	Vb59vd	outcome	eqtl	Inverse variance weighted	37.812	135	1
PINK1	Vb59vd	outcome	eqtl	MR Egger	140.682	242	1
PINK1	Vb59vd	outcome	eqtl	Inverse variance weighted	148.962	243	1
PIP5K1B	Vb59vd	outcome	eqtl	MR Egger	61.4168	161	1
PIP5K1B	Vb59vd	outcome	eqtl	Inverse variance weighted	63.6122	162	1
PJA2	Vb59vd	outcome	eqtl	MR Egger	942.217	1475	1
PJA2	Vb59vd	outcome	eqtl	Inverse variance weighted	957.125	1476	1
PLAA	Vb59vd	outcome	eqtl	MR Egger	81.9076	123	0.998372
PLAA	Vb59vd	outcome	eqtl	Inverse variance weighted	82.0924	124	0.998628
PLAC8	Vb59vd	outcome	eqtl	MR Egger	118.519	260	1
PLAC8	Vb59vd	outcome	eqtl	Inverse variance weighted	118.539	261	1
PLAU	Vb59vd	outcome	eqtl	MR Egger	266.921	377	0.999996
PLAU	Vb59vd	outcome	eqtl	Inverse variance weighted	305.546	378	0.99745
PLCB2	Vb59vd	outcome	eqtl	MR Egger	86.2581	100	0.834581
PLCB2	Vb59vd	outcome	eqtl	Inverse variance weighted	91.3049	101	0.744721
PLCH2	Vb59vd	outcome	eqtl	MR Egger	458.46	606	0.999998
PLCH2	Vb59vd	outcome	eqtl	Inverse variance weighted	467.828	607	0.999993
PLD3	Vb59vd	outcome	eqtl	MR Egger	274.377	311	0.933631
PLD3	Vb59vd	outcome	eqtl	Inverse variance weighted	290.367	312	0.805114
PLEKHA3	Vb59vd	outcome	eqtl	MR Egger	116.016	130	0.804756
PLEKHA3	Vb59vd	outcome	eqtl	Inverse variance weighted	118.178	131	0.781723
PLEKHO1	Vb59vd	outcome	eqtl	MR Egger	12.6488	37	0.999938
PLEKHO1	Vb59vd	outcome	eqtl	Inverse variance weighted	13.5178	38	0.999917
PLXDC2	Vb59vd	outcome	eqtl	MR Egger	293.887	597	1
PLXDC2	Vb59vd	outcome	eqtl	Inverse variance weighted	294.758	598	1
PMM1	Vb59vd	outcome	eqtl	MR Egger	1714.57	1560	0.0035453
PMM1	Vb59vd	outcome	eqtl	Inverse variance weighted	1717.37	1561	0.0032429
PMM2	Vb59vd	outcome	eqtl	MR Egger	306.209	273	0.0814154
PMM2	Vb59vd	outcome	eqtl	Inverse variance weighted	308.972	274	0.0717456
PMPCB	Vb59vd	outcome	eqtl	MR Egger	74.0839	166	1
PMPCB	Vb59vd	outcome	eqtl	Inverse variance weighted	118.874	167	0.998148
PNPLA8	Vb59vd	outcome	eqtl	MR Egger	433.682	452	0.724216
PNPLA8	Vb59vd	outcome	eqtl	Inverse variance weighted	444.331	453	0.605524
PNPO	Vb59vd	outcome	eqtl	MR Egger	606.602	829	1
PNPO	Vb59vd	outcome	eqtl	Inverse variance weighted	608.136	830	1
PODN	Vb59vd	outcome	eqtl	MR Egger	256.694	321	0.996571
PODN	Vb59vd	outcome	eqtl	Inverse variance weighted	286.621	322	0.92252
POGK	Vb59vd	outcome	eqtl	MR Egger	578.328	801	1
POGK	Vb59vd	outcome	eqtl	Inverse variance weighted	581.429	802	1
POLA2	Vb59vd	outcome	eqtl	MR Egger	478.697	449	0.160574
POLA2	Vb59vd	outcome	eqtl	Inverse variance weighted	542.832	450	0.00171727
POLB	Vb59vd	outcome	eqtl	MR Egger	175.069	292	1
POLB	Vb59vd	outcome	eqtl	Inverse variance weighted	191.15	293	0.999999
POLE3	Vb59vd	outcome	eqtl	MR Egger	18.3024	134	1
POLE3	Vb59vd	outcome	eqtl	Inverse variance weighted	39.0234	135	1
POLM	Vb59vd	outcome	eqtl	MR Egger	638.43	891	1
POLM	Vb59vd	outcome	eqtl	Inverse variance weighted	654.444	892	1
POLR2A	Vb59vd	outcome	eqtl	MR Egger	29.8167	129	1
POLR2A	Vb59vd	outcome	eqtl	Inverse variance weighted	30.2435	130	1
POLR2G	Vb59vd	outcome	eqtl	Inverse variance weighted	0.0810023	1	0.775944
POM121	Vb59vd	outcome	eqtl	MR Egger	60.4165	353	1
POM121	Vb59vd	outcome	eqtl	Inverse variance weighted	60.4183	354	1
PPARG	Vb59vd	outcome	eqtl	MR Egger	786.256	911	0.998863
PPARG	Vb59vd	outcome	eqtl	Inverse variance weighted	808	912	0.994109
PPFIA1	Vb59vd	outcome	eqtl	MR Egger	978.606	522	3.40838e-30
PPFIA1	Vb59vd	outcome	eqtl	Inverse variance weighted	1034.63	523	5.98832e-36
PPIA	Vb59vd	outcome	eqtl	MR Egger	113.818	386	1
PPIA	Vb59vd	outcome	eqtl	Inverse variance weighted	115.965	387	1
PPIF	Vb59vd	outcome	eqtl	MR Egger	92.9297	203	1
PPIF	Vb59vd	outcome	eqtl	Inverse variance weighted	96.6749	204	1
PPIG	Vb59vd	outcome	eqtl	MR Egger	543.262	855	1
PPIG	Vb59vd	outcome	eqtl	Inverse variance weighted	573.632	856	1
PPIL2	Vb59vd	outcome	eqtl	MR Egger	144.194	335	1
PPIL2	Vb59vd	outcome	eqtl	Inverse variance weighted	156.097	336	1
PPIL3	Vb59vd	outcome	eqtl	MR Egger	1274.81	1847	1
PPIL3	Vb59vd	outcome	eqtl	Inverse variance weighted	1275.84	1848	1
PPM1G	Vb59vd	outcome	eqtl	MR Egger	388.627	399	0.635617
PPM1G	Vb59vd	outcome	eqtl	Inverse variance weighted	396.933	400	0.533924
PPM1M	Vb59vd	outcome	eqtl	MR Egger	1048.22	1255	0.999994
PPM1M	Vb59vd	outcome	eqtl	Inverse variance weighted	1049.2	1256	0.999994
PPP1R12A	Vb59vd	outcome	eqtl	MR Egger	1.85754	145	1
PPP1R12A	Vb59vd	outcome	eqtl	Inverse variance weighted	2.31733	146	1
PPP1R16B	Vb59vd	outcome	eqtl	MR Egger	291.857	297	0.57332
PPP1R16B	Vb59vd	outcome	eqtl	Inverse variance weighted	352.175	298	0.0168268
PPP1R3D	Vb59vd	outcome	eqtl	MR Egger	28.3272	119	1
PPP1R3D	Vb59vd	outcome	eqtl	Inverse variance weighted	58.5821	120	1
PPP2R2B	Vb59vd	outcome	eqtl	MR Egger	207.552	498	1
PPP2R2B	Vb59vd	outcome	eqtl	Inverse variance weighted	212.455	499	1
PPP2R5A	Vb59vd	outcome	eqtl	MR Egger	1103.13	1643	1
PPP2R5A	Vb59vd	outcome	eqtl	Inverse variance weighted	1247.79	1644	1
PPP2R5E	Vb59vd	outcome	eqtl	MR Egger	36.3395	102	1
PPP2R5E	Vb59vd	outcome	eqtl	Inverse variance weighted	36.3411	103	1
PPP3R1	Vb59vd	outcome	eqtl	MR Egger	613.247	478	2.67478e-05
PPP3R1	Vb59vd	outcome	eqtl	Inverse variance weighted	617.591	479	1.83179e-05
PPP4R1	Vb59vd	outcome	eqtl	MR Egger	580.726	724	0.999972
PPP4R1	Vb59vd	outcome	eqtl	Inverse variance weighted	580.738	725	0.999975
PRAM1	Vb59vd	outcome	eqtl	MR Egger	133.313	214	0.999997
PRAM1	Vb59vd	outcome	eqtl	Inverse variance weighted	221.565	215	0.36485
PRCP	Vb59vd	outcome	eqtl	MR Egger	400.224	784	1
PRCP	Vb59vd	outcome	eqtl	Inverse variance weighted	570.45	785	1
PRDM4	Vb59vd	outcome	eqtl	MR Egger	348.928	562	1
PRDM4	Vb59vd	outcome	eqtl	Inverse variance weighted	400.752	563	1
PRDX3	Vb59vd	outcome	eqtl	MR Egger	454.608	442	0.329084
PRDX3	Vb59vd	outcome	eqtl	Inverse variance weighted	456.439	443	0.319414
PRDX5	Vb59vd	outcome	eqtl	MR Egger	600.303	936	1
PRDX5	Vb59vd	outcome	eqtl	Inverse variance weighted	641.675	937	1
PREX1	Vb59vd	outcome	eqtl	MR Egger	113.076	401	1
PREX1	Vb59vd	outcome	eqtl	Inverse variance weighted	142.211	402	1
PRF1	Vb59vd	outcome	eqtl	MR Egger	14.8263	30	0.990685
PRF1	Vb59vd	outcome	eqtl	Inverse variance weighted	18.4032	31	0.964148
PRKCH	Vb59vd	outcome	eqtl	MR Egger	98.6283	192	1
PRKCH	Vb59vd	outcome	eqtl	Inverse variance weighted	107.397	193	1
PRKCQ	Vb59vd	outcome	eqtl	MR Egger	38.4069	81	0.999985
PRKCQ	Vb59vd	outcome	eqtl	Inverse variance weighted	40.9657	82	0.999957
PRKD2	Vb59vd	outcome	eqtl	MR Egger	340.99	384	0.944054
PRKD2	Vb59vd	outcome	eqtl	Inverse variance weighted	358.35	385	0.831305
PRMT5	Vb59vd	outcome	eqtl	MR Egger	299.465	303	0.546589
PRMT5	Vb59vd	outcome	eqtl	Inverse variance weighted	299.615	304	0.560253
PRNP	Vb59vd	outcome	eqtl	MR Egger	82.3057	210	1
PRNP	Vb59vd	outcome	eqtl	Inverse variance weighted	85.8219	211	1
PROS1	Vb59vd	outcome	eqtl	MR Egger	80.9596	207	1
PROS1	Vb59vd	outcome	eqtl	Inverse variance weighted	81.065	208	1
PRPF4	Vb59vd	outcome	eqtl	MR Egger	70.1609	308	1
PRPF4	Vb59vd	outcome	eqtl	Inverse variance weighted	72.9239	309	1
PRPSAP1	Vb59vd	outcome	eqtl	MR Egger	113.221	231	1
PRPSAP1	Vb59vd	outcome	eqtl	Inverse variance weighted	149.167	232	0.999995
PRR13	Vb59vd	outcome	eqtl	MR Egger	129.012	263	1
PRR13	Vb59vd	outcome	eqtl	Inverse variance weighted	129.145	264	1
PSENEN	Vb59vd	outcome	eqtl	MR Egger	9.87677	75	1
PSENEN	Vb59vd	outcome	eqtl	Inverse variance weighted	11.9423	76	1
PSMB10	Vb59vd	outcome	eqtl	MR Egger	112.985	360	1
PSMB10	Vb59vd	outcome	eqtl	Inverse variance weighted	116.004	361	1
PSMB7	Vb59vd	outcome	eqtl	MR Egger	88.8286	166	1
PSMB7	Vb59vd	outcome	eqtl	Inverse variance weighted	100.974	167	0.999987
PSMC2	Vb59vd	outcome	eqtl	MR Egger	0.716596	26	1
PSMC2	Vb59vd	outcome	eqtl	Inverse variance weighted	19.7002	27	0.843099
PSMD13	Vb59vd	outcome	eqtl	MR Egger	224.596	296	0.99927
PSMD13	Vb59vd	outcome	eqtl	Inverse variance weighted	228.062	297	0.998875
PSPC1	Vb59vd	outcome	eqtl	MR Egger	232.006	787	1
PSPC1	Vb59vd	outcome	eqtl	Inverse variance weighted	570.799	788	1
PTCD2	Vb59vd	outcome	eqtl	MR Egger	13.6644	37	0.999837
PTCD2	Vb59vd	outcome	eqtl	Inverse variance weighted	32.2685	38	0.731115
PTGDR	Vb59vd	outcome	eqtl	MR Egger	2181.81	1322	3.1195e-45
PTGDR	Vb59vd	outcome	eqtl	Inverse variance weighted	2194.18	1323	3.42419e-46
PTGDS	Vb59vd	outcome	eqtl	MR Egger	276.345	331	0.987046
PTGDS	Vb59vd	outcome	eqtl	Inverse variance weighted	385.214	332	0.0233174
PTGER2	Vb59vd	outcome	eqtl	MR Egger	385.068	339	0.0426969
PTGER2	Vb59vd	outcome	eqtl	Inverse variance weighted	425.252	340	0.00112459
PTGFRN	Vb59vd	outcome	eqtl	MR Egger	472.141	183	1.96554e-27
PTGFRN	Vb59vd	outcome	eqtl	Inverse variance weighted	475.344	184	1.17826e-27
PTGS1	Vb59vd	outcome	eqtl	MR Egger	63.1686	95	0.995111
PTGS1	Vb59vd	outcome	eqtl	Inverse variance weighted	63.1832	96	0.99609
PTK2B	Vb59vd	outcome	eqtl	MR Egger	1117.03	834	1.60787e-10
PTK2B	Vb59vd	outcome	eqtl	Inverse variance weighted	1225.42	835	2.45436e-17
PTP4A1	Vb59vd	outcome	eqtl	MR Egger	61.4606	305	1
PTP4A1	Vb59vd	outcome	eqtl	Inverse variance weighted	65.0523	306	1
PTPN4	Vb59vd	outcome	eqtl	MR Egger	126.651	427	1
PTPN4	Vb59vd	outcome	eqtl	Inverse variance weighted	152.425	428	1
PTPRCAP	Vb59vd	outcome	eqtl	MR Egger	64.1424	130	1
PTPRCAP	Vb59vd	outcome	eqtl	Inverse variance weighted	77.3465	131	0.999947
PTPRE	Vb59vd	outcome	eqtl	MR Egger	342.614	444	0.999883
PTPRE	Vb59vd	outcome	eqtl	Inverse variance weighted	343.45	445	0.999884
PTPRM	Vb59vd	outcome	eqtl	MR Egger	1439.84	1093	6.57615e-12
PTPRM	Vb59vd	outcome	eqtl	Inverse variance weighted	1576.2	1094	4.2138e-20
PUM1	Vb59vd	outcome	eqtl	MR Egger	107.919	235	1
PUM1	Vb59vd	outcome	eqtl	Inverse variance weighted	117.885	236	1
PURB	Vb59vd	outcome	eqtl	MR Egger	3.69067	8	0.883899
PURB	Vb59vd	outcome	eqtl	Inverse variance weighted	4.82498	9	0.84929
PUS1	Vb59vd	outcome	eqtl	MR Egger	4.97574	136	1
PUS1	Vb59vd	outcome	eqtl	Inverse variance weighted	5.00694	137	1
PUS7L	Vb59vd	outcome	eqtl	MR Egger	114.88	432	1
PUS7L	Vb59vd	outcome	eqtl	Inverse variance weighted	115.232	433	1
PYGL	Vb59vd	outcome	eqtl	MR Egger	129.191	180	0.998389
PYGL	Vb59vd	outcome	eqtl	Inverse variance weighted	139.236	181	0.990746
PYHIN1	Vb59vd	outcome	eqtl	MR Egger	228.829	524	1
PYHIN1	Vb59vd	outcome	eqtl	Inverse variance weighted	290.212	525	1
QPCT	Vb59vd	outcome	eqtl	MR Egger	279.096	523	1
QPCT	Vb59vd	outcome	eqtl	Inverse variance weighted	280.859	524	1
QRSL1	Vb59vd	outcome	eqtl	MR Egger	480.536	814	1
QRSL1	Vb59vd	outcome	eqtl	Inverse variance weighted	481.308	815	1
RAB11FIP3	Vb59vd	outcome	eqtl	MR Egger	101.301	113	0.776977
RAB11FIP3	Vb59vd	outcome	eqtl	Inverse variance weighted	111.124	114	0.558757
RAB11FIP5	Vb59vd	outcome	eqtl	MR Egger	497.207	520	0.756979
RAB11FIP5	Vb59vd	outcome	eqtl	Inverse variance weighted	634.878	521	0.000450759
RAB18	Vb59vd	outcome	eqtl	MR Egger	109.968	232	1
RAB18	Vb59vd	outcome	eqtl	Inverse variance weighted	116.263	233	1
RAB24	Vb59vd	outcome	eqtl	MR Egger	319.447	229	7.20091e-05
RAB24	Vb59vd	outcome	eqtl	Inverse variance weighted	335.916	230	6.34126e-06
RAB27A	Vb59vd	outcome	eqtl	MR Egger	328.936	219	2.14585e-06
RAB27A	Vb59vd	outcome	eqtl	Inverse variance weighted	332.421	220	1.43902e-06
RAB32	Vb59vd	outcome	eqtl	MR Egger	95.0122	65	0.00897287
RAB32	Vb59vd	outcome	eqtl	Inverse variance weighted	97.7807	66	0.00671403
RAB33B	Vb59vd	outcome	eqtl	MR Egger	319.895	689	1
RAB33B	Vb59vd	outcome	eqtl	Inverse variance weighted	331.011	690	1
RAB35	Vb59vd	outcome	eqtl	MR Egger	0.399418	7	0.999738
RAB35	Vb59vd	outcome	eqtl	Inverse variance weighted	5.30185	8	0.72488
RAB37	Vb59vd	outcome	eqtl	MR Egger	96.9055	74	0.0382758
RAB37	Vb59vd	outcome	eqtl	Inverse variance weighted	127.73	75	0.000142143
RAB5C	Vb59vd	outcome	eqtl	MR Egger	5.48568	55	1
RAB5C	Vb59vd	outcome	eqtl	Inverse variance weighted	7.23445	56	1
RAB8B	Vb59vd	outcome	eqtl	MR Egger	0.0379572	18	1
RAB8B	Vb59vd	outcome	eqtl	Inverse variance weighted	0.686564	19	1
RABAC1	Vb59vd	outcome	eqtl	MR Egger	584.399	935	1
RABAC1	Vb59vd	outcome	eqtl	Inverse variance weighted	590.173	936	1
RABGEF1	Vb59vd	outcome	eqtl	MR Egger	390.533	1156	1
RABGEF1	Vb59vd	outcome	eqtl	Inverse variance weighted	393.611	1157	1
RAD17	Vb59vd	outcome	eqtl	MR Egger	10.576	161	1
RAD17	Vb59vd	outcome	eqtl	Inverse variance weighted	11.1067	162	1
RAD23A	Vb59vd	outcome	eqtl	MR Egger	68.1841	166	1
RAD23A	Vb59vd	outcome	eqtl	Inverse variance weighted	68.514	167	1
RALB	Vb59vd	outcome	eqtl	MR Egger	717.324	1144	1
RALB	Vb59vd	outcome	eqtl	Inverse variance weighted	730.528	1145	1
RALBP1	Vb59vd	outcome	eqtl	MR Egger	1160.14	1045	0.00722086
RALBP1	Vb59vd	outcome	eqtl	Inverse variance weighted	1203.23	1046	0.00049482
RALGDS	Vb59vd	outcome	eqtl	MR Egger	445.555	444	0.470315
RALGDS	Vb59vd	outcome	eqtl	Inverse variance weighted	673.576	445	1.33986e-11
RAN	Vb59vd	outcome	eqtl	MR Egger	211.77	143	0.000164984
RAN	Vb59vd	outcome	eqtl	Inverse variance weighted	222.025	144	3.20619e-05
RANBP3	Vb59vd	outcome	eqtl	MR Egger	26.1576	91	1
RANBP3	Vb59vd	outcome	eqtl	Inverse variance weighted	38.0895	92	1
RAPH1	Vb59vd	outcome	eqtl	MR Egger	66.6929	140	1
RAPH1	Vb59vd	outcome	eqtl	Inverse variance weighted	67.8179	141	1
RAPSN	Vb59vd	outcome	eqtl	MR Egger	138.841	303	1
RAPSN	Vb59vd	outcome	eqtl	Inverse variance weighted	236.082	304	0.99848
RASD1	Vb59vd	outcome	eqtl	MR Egger	463.794	665	1
RASD1	Vb59vd	outcome	eqtl	Inverse variance weighted	474.41	666	1
RASGRP1	Vb59vd	outcome	eqtl	MR Egger	228.179	140	3.61594e-06
RASGRP1	Vb59vd	outcome	eqtl	Inverse variance weighted	230.836	141	2.72253e-06
RASSF2	Vb59vd	outcome	eqtl	MR Egger	176.416	248	0.999813
RASSF2	Vb59vd	outcome	eqtl	Inverse variance weighted	202.296	249	0.986441
RASSF7	Vb59vd	outcome	eqtl	MR Egger	59.0392	224	1
RASSF7	Vb59vd	outcome	eqtl	Inverse variance weighted	117.821	225	1
RBBP4	Vb59vd	outcome	eqtl	MR Egger	0.175309	5	0.999357
RBBP4	Vb59vd	outcome	eqtl	Inverse variance weighted	1.94631	6	0.92457
RBCK1	Vb59vd	outcome	eqtl	MR Egger	133.576	195	0.999749
RBCK1	Vb59vd	outcome	eqtl	Inverse variance weighted	140.263	196	0.999042
RBM25	Vb59vd	outcome	eqtl	MR Egger	213.545	483	1
RBM25	Vb59vd	outcome	eqtl	Inverse variance weighted	319.722	484	1
RBM38	Vb59vd	outcome	eqtl	MR Egger	1.53772	12	0.999851
RBM38	Vb59vd	outcome	eqtl	Inverse variance weighted	1.69025	13	0.999914
RBM7	Vb59vd	outcome	eqtl	MR Egger	0.0516009	2	0.97453
RBM7	Vb59vd	outcome	eqtl	Inverse variance weighted	0.461418	3	0.927282
RBP7	Vb59vd	outcome	eqtl	MR Egger	219.044	726	1
RBP7	Vb59vd	outcome	eqtl	Inverse variance weighted	224.295	727	1
RCE1	Vb59vd	outcome	eqtl	MR Egger	345.554	441	0.999727
RCE1	Vb59vd	outcome	eqtl	Inverse variance weighted	803.607	442	2.31705e-23
RCN2	Vb59vd	outcome	eqtl	MR Egger	151.109	233	0.999992
RCN2	Vb59vd	outcome	eqtl	Inverse variance weighted	169.414	234	0.999488
RCSD1	Vb59vd	outcome	eqtl	MR Egger	329.838	533	1
RCSD1	Vb59vd	outcome	eqtl	Inverse variance weighted	335.502	534	1
RECK	Vb59vd	outcome	eqtl	MR Egger	3.49376	48	1
RECK	Vb59vd	outcome	eqtl	Inverse variance weighted	4.15473	49	1
RER1	Vb59vd	outcome	eqtl	MR Egger	5.88447	17	0.993929
RER1	Vb59vd	outcome	eqtl	Inverse variance weighted	5.88541	18	0.99664
RERE	Vb59vd	outcome	eqtl	MR Egger	576.566	971	1
RERE	Vb59vd	outcome	eqtl	Inverse variance weighted	632.404	972	1
REV1	Vb59vd	outcome	eqtl	MR Egger	687.063	907	1
REV1	Vb59vd	outcome	eqtl	Inverse variance weighted	781.797	908	0.999017
RFC5	Vb59vd	outcome	eqtl	MR Egger	66.9454	140	1
RFC5	Vb59vd	outcome	eqtl	Inverse variance weighted	75.1049	141	0.999999
RFFL	Vb59vd	outcome	eqtl	MR Egger	446.208	549	0.999516
RFFL	Vb59vd	outcome	eqtl	Inverse variance weighted	449.32	550	0.999366
RFXANK	Vb59vd	outcome	eqtl	MR Egger	414.608	571	1
RFXANK	Vb59vd	outcome	eqtl	Inverse variance weighted	559.395	572	0.638972
RGMA	Vb59vd	outcome	eqtl	MR Egger	16.763	41	0.999717
RGMA	Vb59vd	outcome	eqtl	Inverse variance weighted	16.7653	42	0.999825
RGS2	Vb59vd	outcome	eqtl	MR Egger	329.299	535	1
RGS2	Vb59vd	outcome	eqtl	Inverse variance weighted	480.078	536	0.960005
RHEB	Vb59vd	outcome	eqtl	MR Egger	17.3642	58	1
RHEB	Vb59vd	outcome	eqtl	Inverse variance weighted	17.757	59	1
RHOBTB1	Vb59vd	outcome	eqtl	MR Egger	264.92	375	0.999996
RHOBTB1	Vb59vd	outcome	eqtl	Inverse variance weighted	285.391	376	0.999834
RHOBTB3	Vb59vd	outcome	eqtl	MR Egger	48.5524	73	0.987782
RHOBTB3	Vb59vd	outcome	eqtl	Inverse variance weighted	49.8786	74	0.985921
RHOC	Vb59vd	outcome	eqtl	MR Egger	500.755	456	0.0724214
RHOC	Vb59vd	outcome	eqtl	Inverse variance weighted	506.119	457	0.0557181
RHOT1	Vb59vd	outcome	eqtl	MR Egger	192.055	641	1
RHOT1	Vb59vd	outcome	eqtl	Inverse variance weighted	193.123	642	1
RIMS3	Vb59vd	outcome	eqtl	MR Egger	453.936	581	0.999971
RIMS3	Vb59vd	outcome	eqtl	Inverse variance weighted	528.751	582	0.944238
RIN1	Vb59vd	outcome	eqtl	MR Egger	1579.26	748	1.391e-61
RIN1	Vb59vd	outcome	eqtl	Inverse variance weighted	2065.86	749	1.3395e-123
RIN3	Vb59vd	outcome	eqtl	MR Egger	145.285	119	0.0510358
RIN3	Vb59vd	outcome	eqtl	Inverse variance weighted	199.326	120	7.31148e-06
RIOK1	Vb59vd	outcome	eqtl	MR Egger	118.137	396	1
RIOK1	Vb59vd	outcome	eqtl	Inverse variance weighted	119.847	397	1
RMI1	Vb59vd	outcome	eqtl	MR Egger	177.09	510	1
RMI1	Vb59vd	outcome	eqtl	Inverse variance weighted	269.12	511	1
RNASEH1	Vb59vd	outcome	eqtl	MR Egger	14.1088	36	0.999604
RNASEH1	Vb59vd	outcome	eqtl	Inverse variance weighted	23.4315	37	0.959575
RNASEL	Vb59vd	outcome	eqtl	MR Egger	333.942	444	0.999972
RNASEL	Vb59vd	outcome	eqtl	Inverse variance weighted	355.25	445	0.999349
RNF10	Vb59vd	outcome	eqtl	MR Egger	874.675	906	0.76695
RNF10	Vb59vd	outcome	eqtl	Inverse variance weighted	1035.02	907	0.00192343
RNF126	Vb59vd	outcome	eqtl	MR Egger	33.3636	75	0.999992
RNF126	Vb59vd	outcome	eqtl	Inverse variance weighted	63.7366	76	0.841104
RNF130	Vb59vd	outcome	eqtl	MR Egger	328.342	481	1
RNF130	Vb59vd	outcome	eqtl	Inverse variance weighted	488.877	482	0.404431
RNF135	Vb59vd	outcome	eqtl	MR Egger	104.181	476	1
RNF135	Vb59vd	outcome	eqtl	Inverse variance weighted	106.38	477	1
RNF141	Vb59vd	outcome	eqtl	MR Egger	230.173	475	1
RNF141	Vb59vd	outcome	eqtl	Inverse variance weighted	275.465	476	1
RNF149	Vb59vd	outcome	eqtl	MR Egger	87.2198	52	0.00160002
RNF149	Vb59vd	outcome	eqtl	Inverse variance weighted	88.2293	53	0.00170292
RNF24	Vb59vd	outcome	eqtl	MR Egger	134.876	305	1
RNF24	Vb59vd	outcome	eqtl	Inverse variance weighted	154.68	306	1
RNF4	Vb59vd	outcome	eqtl	MR Egger	156.147	320	1
RNF4	Vb59vd	outcome	eqtl	Inverse variance weighted	248.869	321	0.998917
RNF40	Vb59vd	outcome	eqtl	MR Egger	440.159	379	0.0163423
RNF40	Vb59vd	outcome	eqtl	Inverse variance weighted	442.529	380	0.0146894
RNF41	Vb59vd	outcome	eqtl	MR Egger	16.6536	103	1
RNF41	Vb59vd	outcome	eqtl	Inverse variance weighted	16.6545	104	1
RNPC3	Vb59vd	outcome	eqtl	MR Egger	0.561517	4	0.967243
RNPC3	Vb59vd	outcome	eqtl	Inverse variance weighted	0.57268	5	0.98922
ROCK2	Vb59vd	outcome	eqtl	MR Egger	138.301	443	1
ROCK2	Vb59vd	outcome	eqtl	Inverse variance weighted	142.53	444	1
RORA	Vb59vd	outcome	eqtl	MR Egger	43.9225	94	0.999998
RORA	Vb59vd	outcome	eqtl	Inverse variance weighted	44.2969	95	0.999998
RPA2	Vb59vd	outcome	eqtl	MR Egger	778.028	836	0.924431
RPA2	Vb59vd	outcome	eqtl	Inverse variance weighted	809.413	837	0.747122
RPL22	Vb59vd	outcome	eqtl	MR Egger	10.5526	42	1
RPL22	Vb59vd	outcome	eqtl	Inverse variance weighted	14.5571	43	0.999985
RPL27A	Vb59vd	outcome	eqtl	MR Egger	208.874	515	1
RPL27A	Vb59vd	outcome	eqtl	Inverse variance weighted	316.157	516	1
RPL3	Vb59vd	outcome	eqtl	MR Egger	406.969	127	4.70263e-31
RPL3	Vb59vd	outcome	eqtl	Inverse variance weighted	420.83	128	6.72743e-33
RPL30	Vb59vd	outcome	eqtl	MR Egger	0.205426	20	1
RPL30	Vb59vd	outcome	eqtl	Inverse variance weighted	0.258691	21	1
RPLP0	Vb59vd	outcome	eqtl	MR Egger	4.0449	55	1
RPLP0	Vb59vd	outcome	eqtl	Inverse variance weighted	4.43256	56	1
RPLP2	Vb59vd	outcome	eqtl	MR Egger	15.0902	51	1
RPLP2	Vb59vd	outcome	eqtl	Inverse variance weighted	16.7536	52	0.999999
RPS15	Vb59vd	outcome	eqtl	MR Egger	0.050927	7	1
RPS15	Vb59vd	outcome	eqtl	Inverse variance weighted	0.0896535	8	1
RPS16	Vb59vd	outcome	eqtl	MR Egger	160.563	254	0.999999
RPS16	Vb59vd	outcome	eqtl	Inverse variance weighted	192.903	255	0.998564
RPS25	Vb59vd	outcome	eqtl	MR Egger	23.5977	128	1
RPS25	Vb59vd	outcome	eqtl	Inverse variance weighted	45.9143	129	1
RPS29	Vb59vd	outcome	eqtl	MR Egger	82.6568	301	1
RPS29	Vb59vd	outcome	eqtl	Inverse variance weighted	87.1404	302	1
RPS5	Vb59vd	outcome	eqtl	MR Egger	506.154	369	2.61599e-06
RPS5	Vb59vd	outcome	eqtl	Inverse variance weighted	507.013	370	2.73297e-06
RPS6	Vb59vd	outcome	eqtl	MR Egger	15.2177	81	1
RPS6	Vb59vd	outcome	eqtl	Inverse variance weighted	23.9042	82	1
RPUSD2	Vb59vd	outcome	eqtl	MR Egger	13.2686	113	1
RPUSD2	Vb59vd	outcome	eqtl	Inverse variance weighted	94.1393	114	0.912401
RPUSD3	Vb59vd	outcome	eqtl	MR Egger	161.357	222	0.99921
RPUSD3	Vb59vd	outcome	eqtl	Inverse variance weighted	164.879	223	0.998665
RRAGA	Vb59vd	outcome	eqtl	MR Egger	140.451	155	0.792606
RRAGA	Vb59vd	outcome	eqtl	Inverse variance weighted	200.636	156	0.00922229
RRAGD	Vb59vd	outcome	eqtl	MR Egger	730.143	1358	1
RRAGD	Vb59vd	outcome	eqtl	Inverse variance weighted	803.271	1359	1
RRAS2	Vb59vd	outcome	eqtl	MR Egger	222.011	396	1
RRAS2	Vb59vd	outcome	eqtl	Inverse variance weighted	239.719	397	1
RSPRY1	Vb59vd	outcome	eqtl	MR Egger	86.0716	138	0.999837
RSPRY1	Vb59vd	outcome	eqtl	Inverse variance weighted	100.028	139	0.994758
RTN2	Vb59vd	outcome	eqtl	MR Egger	76.1977	98	0.949704
RTN2	Vb59vd	outcome	eqtl	Inverse variance weighted	76.3491	99	0.955779
RTN3	Vb59vd	outcome	eqtl	MR Egger	98.3597	206	1
RTN3	Vb59vd	outcome	eqtl	Inverse variance weighted	123.336	207	0.999999
RUFY1	Vb59vd	outcome	eqtl	MR Egger	659.414	698	0.849544
RUFY1	Vb59vd	outcome	eqtl	Inverse variance weighted	662.937	699	0.832401
RUNX3	Vb59vd	outcome	eqtl	MR Egger	37.5069	85	0.999998
RUNX3	Vb59vd	outcome	eqtl	Inverse variance weighted	94.2486	86	0.254511
RXRA	Vb59vd	outcome	eqtl	MR Egger	6.18073	66	1
RXRA	Vb59vd	outcome	eqtl	Inverse variance weighted	9.26834	67	1
RYR1	Vb59vd	outcome	eqtl	MR Egger	273.757	500	1
RYR1	Vb59vd	outcome	eqtl	Inverse variance weighted	287.444	501	1
S100A10	Vb59vd	outcome	eqtl	MR Egger	270.57	455	1
S100A10	Vb59vd	outcome	eqtl	Inverse variance weighted	300.789	456	1
S100A12	Vb59vd	outcome	eqtl	MR Egger	280.325	536	1
S100A12	Vb59vd	outcome	eqtl	Inverse variance weighted	478.664	537	0.966256
S100A8	Vb59vd	outcome	eqtl	MR Egger	81.8162	151	0.999999
S100A8	Vb59vd	outcome	eqtl	Inverse variance weighted	108.042	152	0.997253
SAE1	Vb59vd	outcome	eqtl	MR Egger	63.1981	158	1
SAE1	Vb59vd	outcome	eqtl	Inverse variance weighted	63.6487	159	1
SAFB	Vb59vd	outcome	eqtl	MR Egger	0.268164	12	1
SAFB	Vb59vd	outcome	eqtl	Inverse variance weighted	0.279709	13	1
SAMD3	Vb59vd	outcome	eqtl	MR Egger	1061.07	1302	1
SAMD3	Vb59vd	outcome	eqtl	Inverse variance weighted	1098.35	1303	0.999988
SAMM50	Vb59vd	outcome	eqtl	MR Egger	378.297	549	1
SAMM50	Vb59vd	outcome	eqtl	Inverse variance weighted	500.655	550	0.935056
SASH1	Vb59vd	outcome	eqtl	MR Egger	267.554	372	0.999989
SASH1	Vb59vd	outcome	eqtl	Inverse variance weighted	268.159	373	0.999989
SBK1	Vb59vd	outcome	eqtl	MR Egger	1003.99	663	2.08123e-16
SBK1	Vb59vd	outcome	eqtl	Inverse variance weighted	1084.45	664	9.19431e-23
SCN9A	Vb59vd	outcome	eqtl	MR Egger	437.195	859	1
SCN9A	Vb59vd	outcome	eqtl	Inverse variance weighted	437.258	860	1
SCNN1A	Vb59vd	outcome	eqtl	MR Egger	25.6159	27	0.539987
SCNN1A	Vb59vd	outcome	eqtl	Inverse variance weighted	39.4848	28	0.0734343
SCRN1	Vb59vd	outcome	eqtl	MR Egger	1173.53	836	8.87879e-14
SCRN1	Vb59vd	outcome	eqtl	Inverse variance weighted	1192.03	837	6.70432e-15
SDF4	Vb59vd	outcome	eqtl	MR Egger	268.815	353	0.999706
SDF4	Vb59vd	outcome	eqtl	Inverse variance weighted	393.176	354	0.0740743
SDHA	Vb59vd	outcome	eqtl	MR Egger	1597.94	627	4.97188e-86
SDHA	Vb59vd	outcome	eqtl	Inverse variance weighted	1625.92	628	1.51516e-89
SEC14L1	Vb59vd	outcome	eqtl	MR Egger	86.5097	195	1
SEC14L1	Vb59vd	outcome	eqtl	Inverse variance weighted	86.5714	196	1
SEC22C	Vb59vd	outcome	eqtl	MR Egger	43.5783	249	1
SEC22C	Vb59vd	outcome	eqtl	Inverse variance weighted	48.1803	250	1
SELP	Vb59vd	outcome	eqtl	MR Egger	91.9323	280	1
SELP	Vb59vd	outcome	eqtl	Inverse variance weighted	92.9679	281	1
[truncated: 696 more rows]

## Sheet: pleiotropy
id.exposure	id.outcome	outcome	exposure	egger_intercept	se	pval
ABCA5	Vb59vd	outcome	ABCA5	0.0492606	0.00688745	1.38e-10
ABCB1	Vb59vd	outcome	ABCB1	0.00274593	0.00555537	0.621453
ABCC5	Vb59vd	outcome	ABCC5	-0.0156741	0.00148213	3.09e-25
ABCF1	Vb59vd	outcome	ABCF1	-0.693874	0.0756379	6.21e-14
ABHD5	Vb59vd	outcome	ABHD5	-0.0286704	0.00375742	1.07e-13
ABHD8	Vb59vd	outcome	ABHD8	0.02555	0.00644996	9.88e-05
ABI3	Vb59vd	outcome	ABI3	0.0917902	0.121667	0.453926
ABLIM3	Vb59vd	outcome	ABLIM3	-0.0356025	0.0195396	0.0842256
ACAA2	Vb59vd	outcome	ACAA2	-0.00784505	0.00540395	0.147705
ACADM	Vb59vd	outcome	ACADM	0.00614701	0.00152335	5.75e-05
ACO1	Vb59vd	outcome	ACO1	-0.00181853	0.00293545	0.535952
ACOT8	Vb59vd	outcome	ACOT8	0.0267352	0.071185	0.715933
ACSL1	Vb59vd	outcome	ACSL1	-0.018073	0.0299563	0.548827
ACSL5	Vb59vd	outcome	ACSL5	0.0243759	0.00266025	8.85e-19
ACTN1	Vb59vd	outcome	ACTN1	-0.0422592	0.00779198	1.17e-07
ACVR1B	Vb59vd	outcome	ACVR1B	0.00817021	0.00955493	0.394884
ADA	Vb59vd	outcome	ADA	-0.0201788	0.00621844	0.00141741
ADAR	Vb59vd	outcome	ADAR	0.0250429	0.0102429	0.0154972
ADARB2	Vb59vd	outcome	ADARB2	0.0243344	0.00212254	2.18e-28
ADD3	Vb59vd	outcome	ADD3	0.0229382	0.00186206	2.77e-32
ADK	Vb59vd	outcome	ADK	-0.000569269	0.00145977	0.696612
ADPGK	Vb59vd	outcome	ADPGK	-0.0434756	0.00290668	9.17e-41
ADRB2	Vb59vd	outcome	ADRB2	0.0221153	0.0201346	0.279336
AEBP2	Vb59vd	outcome	AEBP2	-0.0114259	0.00726564	0.117521
AFG3L2	Vb59vd	outcome	AFG3L2	-0.00581615	0.0117675	0.622002
AGA	Vb59vd	outcome	AGA	0.00071776	0.00163801	0.66134
AGPAT2	Vb59vd	outcome	AGPAT2	-0.0258343	0.0170284	0.14286
AGTPBP1	Vb59vd	outcome	AGTPBP1	-0.0150459	0.00536852	0.00532952
AHCYL1	Vb59vd	outcome	AHCYL1	-0.0533906	0.0131638	0.000171341
AKR1B1	Vb59vd	outcome	AKR1B1	-0.053593	0.00220759	5.12e-102
AKR1C4	Vb59vd	outcome	AKR1C4	0.0725366	0.0156275	1.44e-05
AKR7A2	Vb59vd	outcome	AKR7A2	-0.0116203	0.00273593	2.46e-05
ALCAM	Vb59vd	outcome	ALCAM	0.00378823	0.00214629	0.0778769
ALDH18A1	Vb59vd	outcome	ALDH18A1	-0.00587118	0.00342474	0.0869591
ALDH3A2	Vb59vd	outcome	ALDH3A2	-0.0736561	0.00467688	1.46e-41
ALDH9A1	Vb59vd	outcome	ALDH9A1	-0.00423008	0.00266769	0.113221
ALDOC	Vb59vd	outcome	ALDOC	0.0199791	0.00443585	1.03e-05
ALG9	Vb59vd	outcome	ALG9	0.0776894	0.909325	0.932858
ALKBH5	Vb59vd	outcome	ALKBH5	0.0153631	0.00326678	3.15e-06
ALPK1	Vb59vd	outcome	ALPK1	0.00695237	0.00297605	0.0197198
ALPL	Vb59vd	outcome	ALPL	0.0117607	0.00844207	0.16551
ANK3	Vb59vd	outcome	ANK3	-0.000143108	0.00158874	0.928239
ANKAR	Vb59vd	outcome	ANKAR	-0.0645131	0.0572517	0.270513
ANKRD9	Vb59vd	outcome	ANKRD9	-0.0113089	0.00331339	0.000678876
ANPEP	Vb59vd	outcome	ANPEP	0.0195712	0.00182924	4.78e-25
ANXA11	Vb59vd	outcome	ANXA11	0.00716507	0.00157312	5.61e-06
ANXA2	Vb59vd	outcome	ANXA2	-0.0224959	0.00418098	1.56e-07
AP1B1	Vb59vd	outcome	AP1B1	-0.0255623	0.00449389	3.05e-08
AP1S1	Vb59vd	outcome	AP1S1	-0.0192964	0.00750429	0.0115716
AP2A2	Vb59vd	outcome	AP2A2	0.03007	0.00343717	1.12e-15
AP2B1	Vb59vd	outcome	AP2B1	0.00867242	0.00637799	0.175291
AP2M1	Vb59vd	outcome	AP2M1	-0.000692911	0.00234452	0.767703
AP4M1	Vb59vd	outcome	AP4M1	0.0217927	0.00194168	6.72e-28
APBA2	Vb59vd	outcome	APBA2	-0.0227287	0.00675567	0.000836085
APLP2	Vb59vd	outcome	APLP2	0.0491704	0.0211226	0.0219143
APOBEC3F	Vb59vd	outcome	APOBEC3F	-0.0402942	0.00831412	5.01e-06
APOBEC3G	Vb59vd	outcome	APOBEC3G	-0.00326474	0.00189201	0.0851088
AQP10	Vb59vd	outcome	AQP10	0.0208465	0.00265656	1.76e-14
ARF3	Vb59vd	outcome	ARF3	-0.00776055	0.0017812	1.47e-05
ARFGEF1	Vb59vd	outcome	ARFGEF1	-0.098596	0.0203628	5.7e-06
ARHGAP11A	Vb59vd	outcome	ARHGAP11A	-0.00753621	0.00553422	0.17585
ARHGAP17	Vb59vd	outcome	ARHGAP17	0.0641276	0.0200018	0.00228156
ARHGAP21	Vb59vd	outcome	ARHGAP21	0.0309052	0.00705616	1.8e-05
ARHGAP26	Vb59vd	outcome	ARHGAP26	0.0296097	0.00547917	1.22e-07
ARHGAP9	Vb59vd	outcome	ARHGAP9	-0.0430715	0.00236445	3.73e-55
ARHGEF11	Vb59vd	outcome	ARHGEF11	0.0499298	0.00583897	3.4e-16
ARHGEF18	Vb59vd	outcome	ARHGEF18	-0.0390741	0.00497203	2.81e-14
ARHGEF3	Vb59vd	outcome	ARHGEF3	-0.0310133	0.00272965	5.8e-28
ARID1A	Vb59vd	outcome	ARID1A	-0.00631819	0.00208969	0.00263714
ARID3A	Vb59vd	outcome	ARID3A	0.0420976	0.0460479	0.384443
ARL1	Vb59vd	outcome	ARL1	0.0183272	0.0062841	0.00407361
ARL16	Vb59vd	outcome	ARL16	0.00605482	0.00205989	0.00338113
ARMC6	Vb59vd	outcome	ARMC6	0.0210323	0.0191298	0.274084
ARRB2	Vb59vd	outcome	ARRB2	-0.0113023	0.00260932	1.82e-05
ARRDC3	Vb59vd	outcome	ARRDC3	0.0392055	0.0300764	0.195067
ASCC1	Vb59vd	outcome	ASCC1	0.0206058	0.00211112	1.01e-21
ASGR2	Vb59vd	outcome	ASGR2	-0.0150032	0.00215994	9.46e-12
ASPH	Vb59vd	outcome	ASPH	-0.0194168	0.00217945	3.12e-18
ASTE1	Vb59vd	outcome	ASTE1	-0.0174388	0.00529588	0.00110621
ATF1	Vb59vd	outcome	ATF1	0.000925506	0.00251172	0.712581
ATF5	Vb59vd	outcome	ATF5	0.0379292	0.00699793	1.5e-07
ATG10	Vb59vd	outcome	ATG10	0.00646146	0.00186827	0.000572009
ATG16L2	Vb59vd	outcome	ATG16L2	0.0220502	0.0116537	0.060788
ATG9A	Vb59vd	outcome	ATG9A	-0.00548016	0.00474221	0.248853
ATP11B	Vb59vd	outcome	ATP11B	-0.0235592	0.00375277	7.84e-10
ATP1B1	Vb59vd	outcome	ATP1B1	0.000308997	0.00169598	0.855461
ATP6V0A1	Vb59vd	outcome	ATP6V0A1	-0.0404115	0.0108042	0.000314241
ATP6V0B	Vb59vd	outcome	ATP6V0B	-0.00282966	0.00297951	0.342762
ATP6V0E1	Vb59vd	outcome	ATP6V0E1	0.0210353	0.0343436	0.544824
ATP6V1C1	Vb59vd	outcome	ATP6V1C1	-0.0101382	0.00348321	0.00391265
ATP8B2	Vb59vd	outcome	ATP8B2	0.0635279	0.00438963	6.83e-35
ATXN10	Vb59vd	outcome	ATXN10	-0.00245283	0.00396116	0.536163
AUTS2	Vb59vd	outcome	AUTS2	-0.00288546	0.00309312	0.351222
AVEN	Vb59vd	outcome	AVEN	-0.00239939	0.00571183	0.674746
AXIN2	Vb59vd	outcome	AXIN2	-0.0165007	0.00184077	2.25e-18
B3GNT5	Vb59vd	outcome	B3GNT5	-0.00803365	0.005929	0.177244
BAG1	Vb59vd	outcome	BAG1	-0.00449612	0.00548706	0.414236
BASP1	Vb59vd	outcome	BASP1	0.0284653	0.00405462	2.26e-11
BATF2	Vb59vd	outcome	BATF2	0.122757	0.265264	0.688999
BAZ1A	Vb59vd	outcome	BAZ1A	0.0565669	0.00574701	4.05e-21
BAZ2B	Vb59vd	outcome	BAZ2B	-0.00394575	0.00117507	0.000793877
BCAP29	Vb59vd	outcome	BCAP29	0.0609048	0.0206042	0.00386465
BCAS4	Vb59vd	outcome	BCAS4	-0.0150444	0.00290087	3.05e-07
BCL10	Vb59vd	outcome	BCL10	-0.0317108	0.00453399	6.7e-12
BCL2A1	Vb59vd	outcome	BCL2A1	-0.0167749	0.00987216	0.0908661
BCL7B	Vb59vd	outcome	BCL7B	-0.00851326	0.00902552	0.346564
BCL9	Vb59vd	outcome	BCL9	0.0316531	0.00399992	2.93e-13
BICD2	Vb59vd	outcome	BICD2	-0.00773713	0.00214683	0.000323177
BIRC2	Vb59vd	outcome	BIRC2	0.0637617	0.0489369	0.283585
BLCAP	Vb59vd	outcome	BLCAP	-0.0411711	0.0689961	0.55339
BLVRA	Vb59vd	outcome	BLVRA	0.000417753	0.00174214	0.810531
BMP6	Vb59vd	outcome	BMP6	-0.0480644	0.0065688	4.63e-12
BNIP2	Vb59vd	outcome	BNIP2	-0.0160003	0.0141052	0.258062
BRD2	Vb59vd	outcome	BRD2	0.128524	0.0464729	0.00738862
BRD7	Vb59vd	outcome	BRD7	0.00147837	0.00337455	0.661611
BRD9	Vb59vd	outcome	BRD9	0.0326371	0.00625339	3.34e-07
BRI3	Vb59vd	outcome	BRI3	0.00358966	0.00379158	0.344172
BSG	Vb59vd	outcome	BSG	-0.0160114	0.00559891	0.00484459
BST1	Vb59vd	outcome	BST1	0.00120052	0.00142163	0.398559
BTBD1	Vb59vd	outcome	BTBD1	-0.0181597	0.00683324	0.00841829
BTBD10	Vb59vd	outcome	BTBD10	0.00587518	0.00400151	0.142618
BTBD6	Vb59vd	outcome	BTBD6	-0.102443	0.0073372	7.33e-31
BTBD7	Vb59vd	outcome	BTBD7	0.0254044	0.00371244	2.57e-11
C1QC	Vb59vd	outcome	C1QC	-0.0246024	0.00682801	0.000404485
C3	Vb59vd	outcome	C3	-0.0893296	0.015654	6.23e-07
CAB39	Vb59vd	outcome	CAB39	-0.027013	0.00871127	0.00223631
CACNA1E	Vb59vd	outcome	CACNA1E	0.00639252	0.00490516	0.193257
CACNA2D2	Vb59vd	outcome	CACNA2D2	0.00766104	0.0111297	0.493418
CACNB3	Vb59vd	outcome	CACNB3	-0.00109896	0.00279709	0.694552
CACYBP	Vb59vd	outcome	CACYBP	0.085973	0.0281511	0.0026973
CALM1	Vb59vd	outcome	CALM1	-0.0301799	0.00398826	1.31e-12
CAMK2D	Vb59vd	outcome	CAMK2D	0.0347637	0.00319817	2.46e-25
CAMTA2	Vb59vd	outcome	CAMTA2	0.0335379	0.00253944	3e-36
CANT1	Vb59vd	outcome	CANT1	0.0227402	0.00402975	5.24e-08
CANX	Vb59vd	outcome	CANX	0.024677	0.0081712	0.0027908
CAPN12	Vb59vd	outcome	CAPN12	0.0107525	0.00147609	5.15e-13
CAPZA2	Vb59vd	outcome	CAPZA2	0.0288762	0.00374675	1.01e-13
CARD11	Vb59vd	outcome	CARD11	0.016236	0.00271265	3.81e-09
CBL	Vb59vd	outcome	CBL	-0.00903079	0.00513769	0.0801315
CBLB	Vb59vd	outcome	CBLB	0.0113657	0.00264191	1.94e-05
CBLL1	Vb59vd	outcome	CBLL1	0.00447138	0.00607399	0.462476
CBS	Vb59vd	outcome	CBS	0.00793773	0.00225994	0.000461224
CBX6	Vb59vd	outcome	CBX6	-0.00261963	0.00207294	0.206771
CBY1	Vb59vd	outcome	CBY1	-0.0733333	0.00604811	1.71e-25
CCDC57	Vb59vd	outcome	CCDC57	-0.0166052	0.00308412	1.03e-07
CCL28	Vb59vd	outcome	CCL28	0.0249359	0.00556284	8.52e-06
CCNC	Vb59vd	outcome	CCNC	0.0225937	0.0138682	0.105541
CCND1	Vb59vd	outcome	CCND1	-0.0217719	0.00690209	0.00184524
CCPG1	Vb59vd	outcome	CCPG1	-0.00846775	0.00502655	0.0928411
CCR7	Vb59vd	outcome	CCR7	-0.0484857	0.0221232	0.0303875
CCT4	Vb59vd	outcome	CCT4	0.005249	0.00453715	0.248357
CD160	Vb59vd	outcome	CD160	0.00418044	0.00902412	0.643856
CD1E	Vb59vd	outcome	CD1E	0.0224352	0.00212972	1.01e-24
CD2	Vb59vd	outcome	CD2	0.247753	0.127418	0.0685827
CD200R1	Vb59vd	outcome	CD200R1	0.0181503	0.00235853	3.26e-14
CD247	Vb59vd	outcome	CD247	-0.0523763	0.00391717	2.27e-33
CD300A	Vb59vd	outcome	CD300A	0.00895444	0.00414111	0.0318563
CD3D	Vb59vd	outcome	CD3D	0.00670251	0.00894837	0.455843
CD3G	Vb59vd	outcome	CD3G	0.00862683	0.0114416	0.452171
CD59	Vb59vd	outcome	CD59	0.0243303	0.00414812	9.55e-09
CD6	Vb59vd	outcome	CD6	0.00276292	0.00379147	0.466641
CD69	Vb59vd	outcome	CD69	0.0114222	0.00661297	0.0857585
CD7	Vb59vd	outcome	CD7	0.0103162	0.00491965	0.0368863
CD81	Vb59vd	outcome	CD81	-0.0123207	0.00665484	0.0652084
CD83	Vb59vd	outcome	CD83	-0.0225963	0.00463969	2.99e-06
CD86	Vb59vd	outcome	CD86	-0.00374971	0.0024688	0.129123
CD8A	Vb59vd	outcome	CD8A	-0.0402345	0.00335261	2.62e-29
CD96	Vb59vd	outcome	CD96	-0.000640823	0.00187837	0.733048
CDA	Vb59vd	outcome	CDA	-0.00391769	0.00241133	0.104592
CDC16	Vb59vd	outcome	CDC16	0.0159067	0.00169963	4.21e-20
CDC34	Vb59vd	outcome	CDC34	0.00778258	0.00843527	0.357488
CDC37	Vb59vd	outcome	CDC37	0.00196066	0.0113741	0.863392
CDC42SE1	Vb59vd	outcome	CDC42SE1	-0.0302736	0.00143774	1.96e-85
CDIPT	Vb59vd	outcome	CDIPT	0.0899844	0.010396	3.19e-13
CDK4	Vb59vd	outcome	CDK4	0.00613555	0.227307	0.98282
CDK6	Vb59vd	outcome	CDK6	NA	NA	NA
CDK9	Vb59vd	outcome	CDK9	-0.019715	0.01119	0.0809006
CDKN1B	Vb59vd	outcome	CDKN1B	0.0238482	0.00965884	0.0152956
CDKN1C	Vb59vd	outcome	CDKN1C	0.0475422	0.0210639	0.0317111
CDKN2B	Vb59vd	outcome	CDKN2B	0.0190713	0.00448705	2.99e-05
CDKN2D	Vb59vd	outcome	CDKN2D	0.0239748	0.00389527	2.74e-09
CDS2	Vb59vd	outcome	CDS2	-0.041514	0.00344417	1.42e-28
CDV3	Vb59vd	outcome	CDV3	-0.0114065	0.00303285	0.000192391
CENPB	Vb59vd	outcome	CENPB	-0.0280262	0.00722581	0.000160134
CEP63	Vb59vd	outcome	CEP63	4.95e-05	0.00134547	0.970686
CETP	Vb59vd	outcome	CETP	-0.0101817	0.00876782	0.248004
CFL1	Vb59vd	outcome	CFL1	-0.0145924	0.00410084	0.000419351
CHD4	Vb59vd	outcome	CHD4	-0.0201455	0.00671161	0.00311958
CHD7	Vb59vd	outcome	CHD7	0.0372571	0.00570592	2.97e-10
CHN1	Vb59vd	outcome	CHN1	0.0104482	0.00197538	1.52e-07
CHRNA10	Vb59vd	outcome	CHRNA10	0.0538053	0.00800718	5.06e-10
CIAO1	Vb59vd	outcome	CIAO1	0.0368618	0.00812659	6.46e-05
CIB1	Vb59vd	outcome	CIB1	-0.00200576	0.00162745	0.217986
CIRBP	Vb59vd	outcome	CIRBP	0.0895491	0.10851	0.422155
CKAP2	Vb59vd	outcome	CKAP2	-0.00357909	0.00198396	0.0713811
CKAP4	Vb59vd	outcome	CKAP4	0.0117947	0.00244303	2e-06
CLCC1	Vb59vd	outcome	CLCC1	-0.0516924	0.0127578	0.000101835
CLCN3	Vb59vd	outcome	CLCN3	-0.0120342	0.0138236	0.385858
CLDND2	Vb59vd	outcome	CLDND2	0.0395978	0.00969186	0.000144001
CLEC1A	Vb59vd	outcome	CLEC1A	-0.0158032	0.00341998	5.47e-06
CLEC4D	Vb59vd	outcome	CLEC4D	-0.016779	0.00325095	3.67e-07
CLIC3	Vb59vd	outcome	CLIC3	-0.0544618	0.00420707	1.35e-32
CLIC4	Vb59vd	outcome	CLIC4	-0.00691703	0.00393749	0.0797522
CLIP2	Vb59vd	outcome	CLIP2	-0.0331779	0.0062352	3.07e-07
CLK4	Vb59vd	outcome	CLK4	0.0125014	0.00229002	6.48e-08
CLN6	Vb59vd	outcome	CLN6	0.00681091	0.00139535	1.19e-06
CLTB	Vb59vd	outcome	CLTB	-0.023809	0.0025224	5.06e-20
CLUAP1	Vb59vd	outcome	CLUAP1	0.000857939	0.00473364	0.856282
CNDP2	Vb59vd	outcome	CNDP2	-0.00435134	0.00368631	0.238661
CNFN	Vb59vd	outcome	CNFN	-0.0629043	0.00890816	1.17e-11
CNIH2	Vb59vd	outcome	CNIH2	-0.048644	0.0265213	0.0688018
CNN3	Vb59vd	outcome	CNN3	-0.0486924	0.00441919	3.13e-24
CNOT2	Vb59vd	outcome	CNOT2	0.0565815	0.0197237	0.00484599
CNOT3	Vb59vd	outcome	CNOT3	0.0398555	0.0111372	0.000637385
COL9A2	Vb59vd	outcome	COL9A2	-0.00193596	0.00550524	0.725451
COLQ	Vb59vd	outcome	COLQ	-0.0168708	0.00367419	5.08e-06
COMT	Vb59vd	outcome	COMT	0.012488	0.00397368	0.00182869
COPA	Vb59vd	outcome	COPA	0.00875811	0.00475042	0.0663854
COPE	Vb59vd	outcome	COPE	0.0499084	0.0166115	0.00383522
COPS6	Vb59vd	outcome	COPS6	-0.00120671	0.00192771	0.5316
COPS7A	Vb59vd	outcome	COPS7A	0.020655	0.00680176	0.00274096
COPS8	Vb59vd	outcome	COPS8	0.0480973	0.0252701	0.0613596
CORO1C	Vb59vd	outcome	CORO1C	-0.00275043	0.00213537	0.198176
CORO7	Vb59vd	outcome	CORO7	-0.00732562	0.00426468	0.0869261
COTL1	Vb59vd	outcome	COTL1	-0.000547976	0.0123956	0.964875
COX10	Vb59vd	outcome	COX10	0.00313125	0.00632756	0.621219
CPA3	Vb59vd	outcome	CPA3	-0.0256694	0.00647149	9.8e-05
CPNE5	Vb59vd	outcome	CPNE5	-0.0488847	0.0130797	0.000231011
CPSF4	Vb59vd	outcome	CPSF4	0.0193752	0.00689134	0.00522188
CRAT	Vb59vd	outcome	CRAT	0.0129122	0.00181012	2.37e-12
CRBN	Vb59vd	outcome	CRBN	-0.00188611	0.00651302	0.772502
CREB5	Vb59vd	outcome	CREB5	-0.0156418	0.00273783	2.1e-08
CRLF3	Vb59vd	outcome	CRLF3	-0.00404179	0.00140775	0.0041616
CRTAP	Vb59vd	outcome	CRTAP	-0.00261383	0.00946375	0.782653
CRTC2	Vb59vd	outcome	CRTC2	0.0146898	0.0498269	0.768587
CRYZ	Vb59vd	outcome	CRYZ	0.0211032	0.00131712	2.1e-53
CSE1L	Vb59vd	outcome	CSE1L	-0.00130738	0.00273522	0.632776
CSF1R	Vb59vd	outcome	CSF1R	0.0092987	0.00401247	0.0211198
CSF3R	Vb59vd	outcome	CSF3R	-0.0193534	0.00742628	0.0113797
CSNK1E	Vb59vd	outcome	CSNK1E	0.00188647	0.00277526	0.496926
CTDP1	Vb59vd	outcome	CTDP1	0.049411	0.00641666	6.85e-14
CTH	Vb59vd	outcome	CTH	-0.00166156	0.00413407	0.687866
CTLA4	Vb59vd	outcome	CTLA4	0.00970256	0.00853633	0.256803
CTSD	Vb59vd	outcome	CTSD	0.0226702	0.00503234	1.22e-05
CTSK	Vb59vd	outcome	CTSK	0.0182698	0.001335	5.93e-41
CTSO	Vb59vd	outcome	CTSO	-0.00586641	0.00244228	0.0165954
CTSW	Vb59vd	outcome	CTSW	0.00681091	0.00189379	0.000331727
CUL1	Vb59vd	outcome	CUL1	0.00206895	0.0102142	0.839689
CUTC	Vb59vd	outcome	CUTC	NA	NA	NA
CWF19L1	Vb59vd	outcome	CWF19L1	-0.00805386	0.00189055	2.17e-05
CX3CR1	Vb59vd	outcome	CX3CR1	0.0135163	0.00290319	3.79e-06
CXCR4	Vb59vd	outcome	CXCR4	0.0831826	0.120111	0.514489
CXCR6	Vb59vd	outcome	CXCR6	-0.0339854	0.00227379	1.98e-46
CXXC5	Vb59vd	outcome	CXXC5	-0.124739	0.0297053	7.21e-05
CYB5R1	Vb59vd	outcome	CYB5R1	-0.0175918	0.00349996	7.48e-07
CYB5R2	Vb59vd	outcome	CYB5R2	-0.000544567	0.00208918	0.794457
CYB5R4	Vb59vd	outcome	CYB5R4	0.0116159	0.0298108	0.698517
CYBA	Vb59vd	outcome	CYBA	0.00424704	0.00560298	0.449373
CYFIP2	Vb59vd	outcome	CYFIP2	-0.0097869	0.00411038	0.0175262
CYP27A1	Vb59vd	outcome	CYP27A1	0.0191046	0.00242118	7.37e-15
CYP4F3	Vb59vd	outcome	CYP4F3	0.00347438	0.00229719	0.13086
CYTL1	Vb59vd	outcome	CYTL1	0.000826075	0.00303133	0.785506
DAAM1	Vb59vd	outcome	DAAM1	0.00461924	0.00143251	0.00128201
DAP	Vb59vd	outcome	DAP	0.00793704	0.00222629	0.000386641
DAPK1	Vb59vd	outcome	DAPK1	0.0063947	0.00174504	0.00026288
DBR1	Vb59vd	outcome	DBR1	-0.0193284	0.0102811	0.0620887
DCK	Vb59vd	outcome	DCK	0.0265295	0.00474906	3.98e-08
DCP2	Vb59vd	outcome	DCP2	0.0365245	0.0019795	2.4e-66
DCTN2	Vb59vd	outcome	DCTN2	-0.0526147	0.0178396	0.0600576
DCTN4	Vb59vd	outcome	DCTN4	-0.0652738	0.022677	0.00465855
DDHD2	Vb59vd	outcome	DDHD2	-0.0450377	0.00604654	2.18e-12
DDIT4	Vb59vd	outcome	DDIT4	-0.060053	0.0104631	1.78e-08
DDX19B	Vb59vd	outcome	DDX19B	0.01353	0.00532054	0.0121363
DDX46	Vb59vd	outcome	DDX46	-0.117192	0.0415529	0.00758331
DENND3	Vb59vd	outcome	DENND3	0.000306418	0.00379013	0.935627
DENR	Vb59vd	outcome	DENR	0.00128753	0.00655564	0.844441
DET1	Vb59vd	outcome	DET1	0.031197	0.00503402	1.82e-09
DEXI	Vb59vd	outcome	DEXI	-0.0140031	0.00246445	1.83e-08
DFFA	Vb59vd	outcome	DFFA	-0.0277064	0.00259995	1.17e-24
DGAT1	Vb59vd	outcome	DGAT1	-0.00655428	0.00744297	0.379531
DGCR2	Vb59vd	outcome	DGCR2	0.0274512	0.00302477	2.76e-18
DHRS3	Vb59vd	outcome	DHRS3	0.000492064	0.00651615	0.939892
DHTKD1	Vb59vd	outcome	DHTKD1	-0.00554794	0.00655754	0.398151
DHX15	Vb59vd	outcome	DHX15	-0.0152551	0.0334613	0.649558
DIP2B	Vb59vd	outcome	DIP2B	0.0185953	0.004004	4.18e-06
DISP1	Vb59vd	outcome	DISP1	0.00153528	0.00435342	0.724566
DMAP1	Vb59vd	outcome	DMAP1	-0.0165002	0.00889365	0.0652197
DNAJA3	Vb59vd	outcome	DNAJA3	0.0371126	0.00275706	5.86e-35
DNAJC3	Vb59vd	outcome	DNAJC3	0.0268344	0.00513632	2.41e-07
DNAJC5	Vb59vd	outcome	DNAJC5	-0.0597896	0.00489712	3.26e-28
DNAJC8	Vb59vd	outcome	DNAJC8	0.0414351	0.00312863	7.48e-34
DNM2	Vb59vd	outcome	DNM2	-0.0648735	0.008766	5.75e-12
DNM3	Vb59vd	outcome	DNM3	-0.0218305	0.00476094	5.5e-06
DNMT1	Vb59vd	outcome	DNMT1	0.043397	0.0035201	4.88e-29
DNTT	Vb59vd	outcome	DNTT	-0.0388317	0.00668216	3.07e-08
DOCK2	Vb59vd	outcome	DOCK2	-0.00744236	0.00316114	0.0189757
DOCK8	Vb59vd	outcome	DOCK8	0.00819128	0.00195073	2.9e-05
DOCK9	Vb59vd	outcome	DOCK9	0.0136539	0.00338734	6.27e-05
DOK3	Vb59vd	outcome	DOK3	-0.0759124	0.0181449	7.89e-05
DPP7	Vb59vd	outcome	DPP7	-0.009141	0.00444019	0.0404193
DPYSL2	Vb59vd	outcome	DPYSL2	-0.0281812	0.00865886	0.00133861
DPYSL4	Vb59vd	outcome	DPYSL4	-0.000558285	0.00173248	0.747333
DSC2	Vb59vd	outcome	DSC2	-0.00757852	0.0119457	0.526434
DTWD2	Vb59vd	outcome	DTWD2	0.0670383	0.0086436	7.66e-14
DUSP10	Vb59vd	outcome	DUSP10	0.0470029	0.00926702	7.65e-07
DUSP19	Vb59vd	outcome	DUSP19	-0.0197049	0.00788368	0.0128892
DUT	Vb59vd	outcome	DUT	0.006506	0.00424005	0.125847
DYNC1I2	Vb59vd	outcome	DYNC1I2	-0.0175998	0.0105956	0.0992304
DYNLL2	Vb59vd	outcome	DYNLL2	0.0256047	0.0110457	0.022525
DYRK2	Vb59vd	outcome	DYRK2	0.0753996	0.381137	0.855826
E2F3	Vb59vd	outcome	E2F3	0.0393563	0.0066182	7.81e-08
EAF2	Vb59vd	outcome	EAF2	-0.00880663	0.00314008	0.00517643
ECHDC2	Vb59vd	outcome	ECHDC2	0.0284662	0.00253337	1.53e-27
ECSIT	Vb59vd	outcome	ECSIT	-0.111343	0.0122189	3.07e-16
EDEM1	Vb59vd	outcome	EDEM1	-0.0234898	0.0140133	0.0999335
EDEM3	Vb59vd	outcome	EDEM3	-0.0254455	0.00250563	3.89e-22
EEF1A1	Vb59vd	outcome	EEF1A1	-0.0130304	0.00175397	1.92e-13
EHD1	Vb59vd	outcome	EHD1	-0.0638121	0.00622796	9.71e-20
EI24	Vb59vd	outcome	EI24	0.0169768	0.00681824	0.0132308
EID3	Vb59vd	outcome	EID3	0.0440741	0.00709362	1.23e-09
EIF2AK4	Vb59vd	outcome	EIF2AK4	0.0136229	0.00406183	0.000889595
EIF4EBP2	Vb59vd	outcome	EIF4EBP2	0.0423887	0.00270847	1.09e-44
EIF4H	Vb59vd	outcome	EIF4H	0.0132518	0.0127616	0.30115
ELK4	Vb59vd	outcome	ELK4	-0.0538531	0.0187787	0.00534723
ELOF1	Vb59vd	outcome	ELOF1	-0.0439448	0.0114081	0.000188778
ELP3	Vb59vd	outcome	ELP3	0.00416575	0.00154404	0.0071098
EMP1	Vb59vd	outcome	EMP1	-0.028095	0.00967848	0.00469715
EMP3	Vb59vd	outcome	EMP3	-0.0540909	0.0243216	0.0372508
ENO1	Vb59vd	outcome	ENO1	-0.00212111	0.00572	0.710915
ENPP4	Vb59vd	outcome	ENPP4	0.0164553	0.00415746	9.02e-05
ENPP5	Vb59vd	outcome	ENPP5	0.0221502	0.00546806	6.47e-05
ENSA	Vb59vd	outcome	ENSA	-0.0418889	0.0168721	0.0152431
ENTPD1	Vb59vd	outcome	ENTPD1	0.00251647	0.00156671	0.108479
EOMES	Vb59vd	outcome	EOMES	0.0178808	0.00512387	0.000531399
EPHB1	Vb59vd	outcome	EPHB1	0.00531503	0.00274543	0.0531644
EPHX2	Vb59vd	outcome	EPHX2	0.00106064	0.00191393	0.579628
ERCC1	Vb59vd	outcome	ERCC1	-0.00475645	0.00520917	0.362612
ERCC5	Vb59vd	outcome	ERCC5	-0.00390477	0.00741937	0.599283
ERGIC2	Vb59vd	outcome	ERGIC2	0.0157217	0.00330211	2.43e-06
ESRRA	Vb59vd	outcome	ESRRA	-0.362792	0.892449	0.688682
ETS1	Vb59vd	outcome	ETS1	-0.0809684	0.0249378	0.00236411
EVI5L	Vb59vd	outcome	EVI5L	-0.0292023	0.00742636	0.000110907
EVL	Vb59vd	outcome	EVL	-0.00776721	0.00636855	0.223276
EXOC1	Vb59vd	outcome	EXOC1	-0.0151139	0.0114849	0.190202
EXOC6	Vb59vd	outcome	EXOC6	-0.0102568	0.0088754	0.249107
EXOSC1	Vb59vd	outcome	EXOSC1	0.00833745	0.00405604	0.0402926
EXOSC10	Vb59vd	outcome	EXOSC10	0.0867764	0.00887054	1.39e-20
EXOSC2	Vb59vd	outcome	EXOSC2	-0.039914	0.012279	0.00142394
EXOSC6	Vb59vd	outcome	EXOSC6	0.0100528	0.00170876	4.89e-09
EXTL3	Vb59vd	outcome	EXTL3	-0.0222904	0.743155	0.976565
F13A1	Vb59vd	outcome	F13A1	0.000998437	0.0029274	0.733158
F2RL3	Vb59vd	outcome	F2RL3	0.00901065	0.0167471	0.591769
FAM111A	Vb59vd	outcome	FAM111A	-0.0392611	0.00329396	7.65e-29
FAM3B	Vb59vd	outcome	FAM3B	0.0161028	0.0022265	1.74e-12
FAM3C	Vb59vd	outcome	FAM3C	0.0195854	0.0189323	0.304318
FAM43A	Vb59vd	outcome	FAM43A	0.0053695	0.00211815	0.011389
FAM8A1	Vb59vd	outcome	FAM8A1	-0.028767	0.00503901	3.6e-08
FANCE	Vb59vd	outcome	FANCE	-0.0150397	0.052932	0.777357
FASLG	Vb59vd	outcome	FASLG	0.0105814	0.00448736	0.0194154
FASN	Vb59vd	outcome	FASN	0.0267434	0.0039176	2.37e-11
FASTKD3	Vb59vd	outcome	FASTKD3	0.0331484	0.00240952	1.67e-37
FBL	Vb59vd	outcome	FBL	0.0456732	0.0141379	0.00193993
FBLN5	Vb59vd	outcome	FBLN5	0.00242421	0.00155882	0.120108
FBXO21	Vb59vd	outcome	FBXO21	0.0126075	0.0358829	0.726297
FBXO3	Vb59vd	outcome	FBXO3	-0.00421739	0.00514655	0.413369
FBXO32	Vb59vd	outcome	FBXO32	-0.0209452	0.00579548	0.000356064
FBXO38	Vb59vd	outcome	FBXO38	0.0158034	0.00236834	4.74e-11
FBXO8	Vb59vd	outcome	FBXO8	0.0135728	0.0680413	0.874653
FCAR	Vb59vd	outcome	FCAR	0.0291952	0.0075393	0.000144903
FCGR1A	Vb59vd	outcome	FCGR1A	-0.0533071	0.00441847	1.02e-28
FCHO1	Vb59vd	outcome	FCHO1	0.0164097	0.00647204	0.0119143
FCHO2	Vb59vd	outcome	FCHO2	0.017725	0.00193729	2.02e-19
FCRL3	Vb59vd	outcome	FCRL3	-0.00499896	0.00190065	0.00863896
FEM1C	Vb59vd	outcome	FEM1C	0.0013692	0.00222892	0.539233
FEZ1	Vb59vd	outcome	FEZ1	0.00794693	0.00343667	0.0210459
FHOD1	Vb59vd	outcome	FHOD1	-0.0156897	0.00238105	1.09e-10
FIS1	Vb59vd	outcome	FIS1	0.0147976	0.00175251	1.76e-16
FKBP11	Vb59vd	outcome	FKBP11	-0.00306082	0.00279763	0.274421
FLII	Vb59vd	outcome	FLII	0.0303328	0.00719906	3.43e-05
FLOT1	Vb59vd	outcome	FLOT1	0.0890816	0.0506656	0.0792661
FNDC3A	Vb59vd	outcome	FNDC3A	-0.00140157	0.00500201	0.779543
FNTA	Vb59vd	outcome	FNTA	0.0782591	0.00992404	7.86e-14
FOLR3	Vb59vd	outcome	FOLR3	0.00746798	0.0011409	7.09e-11
FRY	Vb59vd	outcome	FRY	-0.000694895	0.00301744	0.818022
FSTL4	Vb59vd	outcome	FSTL4	-0.0427963	0.0149852	0.0052818
FUBP1	Vb59vd	outcome	FUBP1	0.179384	0.0817609	0.0331089
FUBP3	Vb59vd	outcome	FUBP3	-0.0984411	0.0410359	0.0274887
FUCA2	Vb59vd	outcome	FUCA2	-0.00209379	0.00338453	0.536905
FURIN	Vb59vd	outcome	FURIN	-0.00619402	0.0078178	0.42926
FYN	Vb59vd	outcome	FYN	-0.00498213	0.00504062	0.323713
GAA	Vb59vd	outcome	GAA	-0.00202854	0.00240045	0.398389
GAB2	Vb59vd	outcome	GAB2	-0.00485689	0.0089569	0.587897
GALNT12	Vb59vd	outcome	GALNT12	0.042365	0.00773971	3.33e-07
GALNT3	Vb59vd	outcome	GALNT3	0.0719797	0.0327142	0.0356283
GALNT6	Vb59vd	outcome	GALNT6	0.0299605	0.00358321	6.47e-16
GALT	Vb59vd	outcome	GALT	0.00564956	0.00172631	0.00110008
GAPVD1	Vb59vd	outcome	GAPVD1	-0.0611057	0.0269341	0.0246752
GATA3	Vb59vd	outcome	GATA3	0.07502	0.140335	0.630023
GATAD2B	Vb59vd	outcome	GATAD2B	-0.023239	0.145017	0.874468
GBA2	Vb59vd	outcome	GBA2	-0.00819713	0.0024642	0.000917375
GCA	Vb59vd	outcome	GCA	-0.0265839	0.0148847	0.0755305
GCH1	Vb59vd	outcome	GCH1	-0.00436215	0.0018719	0.0199801
GEMIN4	Vb59vd	outcome	GEMIN4	-0.0457739	0.00347572	2.29e-31
GFOD1	Vb59vd	outcome	GFOD1	-0.0508444	0.0280761	0.074379
GFRA2	Vb59vd	outcome	GFRA2	-0.000589526	0.00321379	0.854522
GGA1	Vb59vd	outcome	GGA1	-0.0264994	0.00350054	2.77e-13
GGT1	Vb59vd	outcome	GGT1	-0.000989551	0.00532486	0.852806
GHITM	Vb59vd	outcome	GHITM	0.040422	0.00345741	1.24e-27
GIMAP1	Vb59vd	outcome	GIMAP1	0.00833309	0.00301999	0.00592425
GIMAP4	Vb59vd	outcome	GIMAP4	-0.0109928	0.00234765	3.3e-06
GIMAP6	Vb59vd	outcome	GIMAP6	0.0162428	0.00243788	5.38e-11
GLCCI1	Vb59vd	outcome	GLCCI1	0.0116297	0.00838697	0.168575
GLG1	Vb59vd	outcome	GLG1	-0.0182148	0.00323305	2.85e-08
GLO1	Vb59vd	outcome	GLO1	-0.0166897	0.00252332	6.64e-11
GLRX5	Vb59vd	outcome	GLRX5	0.0156719	0.00315948	9.88e-07
GLUD1	Vb59vd	outcome	GLUD1	-0.0214832	0.0119493	0.0748007
GM2A	Vb59vd	outcome	GM2A	-0.00569311	0.00178207	0.00144831
GMCL1	Vb59vd	outcome	GMCL1	0.0154047	0.00443407	0.000578541
GMDS	Vb59vd	outcome	GMDS	0.0260503	0.00194732	3.07e-36
GMFG	Vb59vd	outcome	GMFG	-0.0498816	0.0291941	0.0917132
GMIP	Vb59vd	outcome	GMIP	-0.0535245	0.00490985	2.53e-23
GMPR2	Vb59vd	outcome	GMPR2	0.0070598	0.00573132	0.220539
GNA13	Vb59vd	outcome	GNA13	0.0358328	0.00915383	0.000146947
GNAI2	Vb59vd	outcome	GNAI2	0.0234225	0.0707231	0.741835
GNAI3	Vb59vd	outcome	GNAI3	-0.0252595	0.00252834	3.26e-21
GNB2	Vb59vd	outcome	GNB2	0.087638	0.742518	0.907998
GNB4	Vb59vd	outcome	GNB4	-0.00428791	0.0131801	0.745559
GNG11	Vb59vd	outcome	GNG11	0.0112639	0.00845244	0.187106
GNLY	Vb59vd	outcome	GNLY	-0.0196245	0.00273306	1.66e-12
GNMT	Vb59vd	outcome	GNMT	0.010695	0.00366694	0.00368706
GNPDA1	Vb59vd	outcome	GNPDA1	-0.0815726	0.00553867	4.49e-40
GNPDA2	Vb59vd	outcome	GNPDA2	-0.0441272	0.00289682	4.38e-45
GOLGA1	Vb59vd	outcome	GOLGA1	0.00416388	0.00458034	0.363897
GORASP1	Vb59vd	outcome	GORASP1	0.00386158	0.00525059	0.462852
GORASP2	Vb59vd	outcome	GORASP2	-0.0296369	0.0117183	0.0120113
GP6	Vb59vd	outcome	GP6	-0.00349131	0.0069565	0.616177
GPBP1	Vb59vd	outcome	GPBP1	-0.00217776	0.00403382	0.58968
GPR162	Vb59vd	outcome	GPR162	0.00106581	0.00257464	0.679063
GPR18	Vb59vd	outcome	GPR18	0.0564638	0.00400209	6.66e-39
GPR68	Vb59vd	outcome	GPR68	-0.0178987	0.00606177	0.00376879
GRINA	Vb59vd	outcome	GRINA	0.0242971	0.00348299	1.18e-11
GRK6	Vb59vd	outcome	GRK6	0.0976982	0.0127308	1.19e-09
GTF2H3	Vb59vd	outcome	GTF2H3	0.00625655	0.00267568	0.0198226
GTF3C5	Vb59vd	outcome	GTF3C5	-0.0701764	0.0176032	0.000396205
GTPBP3	Vb59vd	outcome	GTPBP3	-0.04304	0.00619558	3.08e-11
GTPBP4	Vb59vd	outcome	GTPBP4	-0.00679414	0.00315498	0.0317003
GZMA	Vb59vd	outcome	GZMA	-0.093261	0.00695661	2.77e-32
GZMB	Vb59vd	outcome	GZMB	-0.00601847	0.00287758	0.0370309
GZMH	Vb59vd	outcome	GZMH	0.00139366	0.00633173	0.825914
GZMK	Vb59vd	outcome	GZMK	-0.0355048	0.00887713	0.000104376
GZMM	Vb59vd	outcome	GZMM	-0.0178289	0.00599654	0.00357943
HAL	Vb59vd	outcome	HAL	0.0146387	0.00239886	1.62e-09
HARS2	Vb59vd	outcome	HARS2	0.0417494	0.00696405	3.97e-09
HBZ	Vb59vd	outcome	HBZ	-0.0352342	0.00192816	1.95e-65
HCP5	Vb59vd	outcome	HCP5	-0.88048	0.102758	6.98e-16
HCST	Vb59vd	outcome	HCST	0.0302597	0.0699705	0.671177
HDAC1	Vb59vd	outcome	HDAC1	0.0149679	0.256299	0.957102
HEATR1	Vb59vd	outcome	HEATR1	-0.0202606	0.00779741	0.00960998
HECA	Vb59vd	outcome	HECA	0.0592829	0.0263884	0.0297371
HECTD1	Vb59vd	outcome	HECTD1	0.0213873	0.00925689	0.0222756
HECW2	Vb59vd	outcome	HECW2	0.0142955	0.00393755	0.000329961
HERC4	Vb59vd	outcome	HERC4	-0.0435063	0.00648023	1.71e-10
HGD	Vb59vd	outcome	HGD	-0.0675396	0.0252513	0.0121628
HIBADH	Vb59vd	outcome	HIBADH	-0.010006	0.00206134	1.4e-06
HIC2	Vb59vd	outcome	HIC2	0.150479	0.0682176	0.0326618
HIF1AN	Vb59vd	outcome	HIF1AN	0.0271619	0.0033524	3.84e-15
HIGD2A	Vb59vd	outcome	HIGD2A	-0.00236213	0.00168715	0.161924
HIRIP3	Vb59vd	outcome	HIRIP3	0.0935228	0.076807	0.347527
HK3	Vb59vd	outcome	HK3	-0.0124009	0.00709587	0.0818071
HLA-DMA	Vb59vd	outcome	HLA-DMA	0.206624	0.0325746	1.54e-08
HLA-DMB	Vb59vd	outcome	HLA-DMB	0.462071	0.0793598	3.28e-07
HLA-DPA1	Vb59vd	outcome	HLA-DPA1	0.074871	0.0122109	1.38e-09
HLA-DPB1	Vb59vd	outcome	HLA-DPB1	0.0341613	0.0168981	0.0437967
HLA-DQA1	Vb59vd	outcome	HLA-DQA1	0.0608598	0.00982126	6.66e-10
HLA-DQB1	Vb59vd	outcome	HLA-DQB1	0.0957637	0.0139397	8.76e-12
HLA-DRA	Vb59vd	outcome	HLA-DRA	0.136214	0.0581144	0.0202066
HLA-F	Vb59vd	outcome	HLA-F	0.224176	0.0209516	3.52e-25
HMG20A	Vb59vd	outcome	HMG20A	-0.0184027	0.00266568	1.01e-11
HMGN1	Vb59vd	outcome	HMGN1	0.0488814	0.00239693	1.35e-77
HMGN4	Vb59vd	outcome	HMGN4	0.0627289	0.00962164	8.97e-11
HOXB2	Vb59vd	outcome	HOXB2	-0.00480899	0.00116457	3.75e-05
HOXB4	Vb59vd	outcome	HOXB4	-0.00386037	0.00195047	0.0479708
HOXC4	Vb59vd	outcome	HOXC4	-0.00868604	0.00917591	0.346141
HPS3	Vb59vd	outcome	HPS3	-0.00654939	0.00390586	0.0947198
HPS6	Vb59vd	outcome	HPS6	0.0135895	0.00227245	4.32e-09
HSD17B12	Vb59vd	outcome	HSD17B12	0.0186383	0.00198744	3.76e-20
HSD3B7	Vb59vd	outcome	HSD3B7	0.0569968	0.00303491	1.99e-60
HSDL2	Vb59vd	outcome	HSDL2	0.00339899	0.00215718	0.115404
HSF2	Vb59vd	outcome	HSF2	-0.00296003	0.00219525	0.177751
HSPA5	Vb59vd	outcome	HSPA5	0.0173687	0.00827714	0.0394296
HTATIP2	Vb59vd	outcome	HTATIP2	-0.00292455	0.00230105	0.204124
ICA1	Vb59vd	outcome	ICA1	0.00964421	0.0111133	0.387323
ICAM2	Vb59vd	outcome	ICAM2	0.0293673	0.00475082	3.56e-09
ICMT	Vb59vd	outcome	ICMT	-0.040073	0.00557324	5.83e-11
ICOS	Vb59vd	outcome	ICOS	0.0207407	0.00535751	0.000160709
ID2	Vb59vd	outcome	ID2	0.0309058	0.010703	0.0046826
IDH3B	Vb59vd	outcome	IDH3B	0.070679	0.00649133	9.63e-22
IDI1	Vb59vd	outcome	IDI1	-0.0240495	0.00582603	4.99e-05
IER5	Vb59vd	outcome	IER5	0.0254733	0.00471076	1.35e-07
IFRD1	Vb59vd	outcome	IFRD1	-0.00501152	0.00224752	0.0259736
IGF2BP3	Vb59vd	outcome	IGF2BP3	NA	NA	NA
IGSF6	Vb59vd	outcome	IGSF6	0.00935768	0.00509795	0.0678977
IK	Vb59vd	outcome	IK	0.00408884	0.00253325	0.10682
IKBKB	Vb59vd	outcome	IKBKB	0.0378259	0.00529972	8.79e-12
IKZF3	Vb59vd	outcome	IKZF3	0.0127936	0.00189269	2.08e-11
IL12RB1	Vb59vd	outcome	IL12RB1	-0.00990953	0.00230508	1.98e-05
IL21R	Vb59vd	outcome	IL21R	-0.00634333	0.00518382	0.221974
IL23R	Vb59vd	outcome	IL23R	-0.0149856	0.00550038	0.00683557
IL2RA	Vb59vd	outcome	IL2RA	0.0393917	0.00729929	2.25e-07
IL2RB	Vb59vd	outcome	IL2RB	-0.0400549	0.030481	0.198157
IL32	Vb59vd	outcome	IL32	-0.00144973	0.00236923	0.540888
IL4R	Vb59vd	outcome	IL4R	-0.0178559	0.00592618	0.00283013
ING2	Vb59vd	outcome	ING2	0.00152831	0.0127675	0.904949
ING3	Vb59vd	outcome	ING3	0.00700982	0.00636244	0.271312
INPP4B	Vb59vd	outcome	INPP4B	0.0281911	0.00156575	5.94e-67
INPP5A	Vb59vd	outcome	INPP5A	-0.0321802	0.00690658	5.69e-06
INVS	Vb59vd	outcome	INVS	0.0116223	0.00213917	6.83e-08
IPO13	Vb59vd	outcome	IPO13	-0.00714199	0.0333252	0.831082
IQCK	Vb59vd	outcome	IQCK	-0.059702	0.00856706	8.21e-09
IQSEC1	Vb59vd	outcome	IQSEC1	-0.00980941	0.00676126	0.149255
IRAK2	Vb59vd	outcome	IRAK2	0.0033207	0.00547027	0.544517
ITCH	Vb59vd	outcome	ITCH	0.00868396	0.00219941	8.32e-05
ITGAX	Vb59vd	outcome	ITGAX	0.00827906	0.00172114	1.68e-06
ITGB3	Vb59vd	outcome	ITGB3	-0.10684	0.00540146	1.31e-59
ITGB7	Vb59vd	outcome	ITGB7	0.0177798	0.00268191	1.08e-10
ITPK1	Vb59vd	outcome	ITPK1	0.0268475	0.00276988	5.36e-20
ITPR3	Vb59vd	outcome	ITPR3	-0.0316916	0.00998879	0.00153968
IVNS1ABP	Vb59vd	outcome	IVNS1ABP	-0.0202836	0.00361253	2.87e-08
JAK2	Vb59vd	outcome	JAK2	0.0113547	0.00383074	0.003177
KBTBD3	Vb59vd	outcome	KBTBD3	0.0387152	0.00665621	1.01e-08
KBTBD7	Vb59vd	outcome	KBTBD7	0.00524244	0.00298061	0.079644
KCNA3	Vb59vd	outcome	KCNA3	-0.00133974	0.00923959	0.884836
KCNE3	Vb59vd	outcome	KCNE3	-0.0150871	0.0038108	9.43e-05
KCNG1	Vb59vd	outcome	KCNG1	0.0158423	0.134206	0.907154
KCNJ15	Vb59vd	outcome	KCNJ15	-0.00190739	0.00279175	0.494652
KCNK6	Vb59vd	outcome	KCNK6	0.0176375	0.00534033	0.00109361
KCTD2	Vb59vd	outcome	KCTD2	-0.0132903	0.00264427	6.43e-07
KCTD5	Vb59vd	outcome	KCTD5	0.0139421	0.10041	0.892999
KHSRP	Vb59vd	outcome	KHSRP	0.0579322	0.0337147	0.124064
KIAA0319L	Vb59vd	outcome	KIAA0319L	0.0169861	0.0065588	0.0101527
KIAA0513	Vb59vd	outcome	KIAA0513	-0.0016258	0.00222686	0.465612
KIAA0753	Vb59vd	outcome	KIAA0753	0.00504856	0.00335753	0.133482
KIDINS220	Vb59vd	outcome	KIDINS220	0.0576749	0.0330711	0.109006
KIF1B	Vb59vd	outcome	KIF1B	0.00597758	0.00159158	0.000179423
KIF27	Vb59vd	outcome	KIF27	0.00374978	0.00301797	0.214589
KIF5C	Vb59vd	outcome	KIF5C	-0.00597961	0.00918955	0.516095
KIFAP3	Vb59vd	outcome	KIFAP3	0.0196545	0.00563824	0.000522547
KIR2DL3	Vb59vd	outcome	KIR2DL3	-0.00694765	0.0219723	0.757283
KLF10	Vb59vd	outcome	KLF10	0.0618704	0.0134636	2.17e-05
KLHDC8B	Vb59vd	outcome	KLHDC8B	-0.0156173	0.00138475	3.31e-28
KLHL21	Vb59vd	outcome	KLHL21	-0.0376345	0.00744542	3.47e-06
[truncated: 802 more rows]
