# Supplementary material for: Multiomics Identifies Potential Biomarkers in Ankylosing Spondylitis Bone Formation
Source: Hum Mutat. 2025 Aug 8;2025:8771129. doi: 10.1155/humu/8771129 (PMC12356670; doi:10.1155/humu/8771129)
Supplement: Supporting Information 4 — File S4: The MR analysis results for DEGs using the AS validation set. [file 8771129.f4.xlsx]

## Sheet: MRresult
id.exposure	id.outcome	outcome	exposure	method	nsnp	b	se	pval	lo_ci	up_ci	or	or_lci95	or_uci95
ENSG00000001036	ukb-b-18194	AS	FUCA2	MR Egger	107	-0.00109675	0.00063106	0.0851521	-0.00233363	0.00014013	0.998904	0.997669	1.00014
ENSG00000001036	ukb-b-18194	AS	FUCA2	Weighted median	107	-0.00101113	0.000116283	3.45487e-18	-0.00123905	-0.000783219	0.998989	0.998762	0.999217
ENSG00000001036	ukb-b-18194	AS	FUCA2	Inverse variance weighted	107	-0.000954352	9.04958e-05	5.31066e-26	-0.00113172	-0.00077698	0.999046	0.998869	0.999223
ENSG00000001036	ukb-b-18194	AS	FUCA2	Simple mode	107	-0.00101385	0.000256787	0.000141965	-0.00151716	-0.000510551	0.998987	0.998484	0.99949
ENSG00000001036	ukb-b-18194	AS	FUCA2	Weighted mode	107	-0.00101385	0.000265797	0.00022977	-0.00153482	-0.000492892	0.998987	0.998466	0.999507
ENSG00000001167	ukb-b-18194	AS	NFYA	MR Egger	209	0.00110573	0.000238899	6.49542e-06	0.000637493	0.00157398	1.00111	1.00064	1.00158
ENSG00000001167	ukb-b-18194	AS	NFYA	Weighted median	209	0.000464064	0.00011455	5.09586e-05	0.000239546	0.000688583	1.00046	1.00024	1.00069
ENSG00000001167	ukb-b-18194	AS	NFYA	Inverse variance weighted	209	0.000478518	8.26417e-05	7.0274e-09	0.00031654	0.000640496	1.00048	1.00032	1.00064
ENSG00000001167	ukb-b-18194	AS	NFYA	Simple mode	209	0.000519063	0.000259612	0.0468681	1.02246e-05	0.0010279	1.00052	1.00001	1.00103
ENSG00000001167	ukb-b-18194	AS	NFYA	Weighted mode	209	0.000503833	0.000218975	0.0223901	7.46415e-05	0.000933025	1.0005	1.00007	1.00093
ENSG00000001561	ukb-b-18194	AS	ENPP4	MR Egger	159	-0.000304068	8.89568e-05	0.00080319	-0.000478423	-0.000129713	0.999696	0.999522	0.99987
ENSG00000001561	ukb-b-18194	AS	ENPP4	Weighted median	159	-0.000277215	3.19166e-05	3.76813e-18	-0.000339771	-0.000214658	0.999723	0.99966	0.999785
ENSG00000001561	ukb-b-18194	AS	ENPP4	Inverse variance weighted	159	-0.000358028	2.38345e-05	5.31314e-51	-0.000404744	-0.000311313	0.999642	0.999595	0.999689
ENSG00000001561	ukb-b-18194	AS	ENPP4	Simple mode	159	-0.000271417	7.89702e-05	0.000752001	-0.000426198	-0.000116635	0.999729	0.999574	0.999883
ENSG00000001561	ukb-b-18194	AS	ENPP4	Weighted mode	159	-0.000271417	7.80613e-05	0.000655095	-0.000424417	-0.000118416	0.999729	0.999576	0.999882
ENSG00000001631	ukb-b-18194	AS	KRIT1	MR Egger	363	-0.00121398	0.000773295	0.11732	-0.00272964	0.000301681	0.998787	0.997274	1.0003
ENSG00000001631	ukb-b-18194	AS	KRIT1	Weighted median	363	-0.000539288	9.36577e-05	8.50813e-09	-0.000722857	-0.000355718	0.999461	0.999277	0.999644
ENSG00000001631	ukb-b-18194	AS	KRIT1	Inverse variance weighted	363	-0.000424875	7.28782e-05	5.54519e-09	-0.000567716	-0.000282033	0.999575	0.999432	0.999718
ENSG00000001631	ukb-b-18194	AS	KRIT1	Simple mode	363	-0.000547346	0.000294367	0.0637815	-0.0011243	2.96131e-05	0.999453	0.998876	1.00003
ENSG00000001631	ukb-b-18194	AS	KRIT1	Weighted mode	363	-0.000533488	0.000311486	0.0876208	-0.001144	7.70251e-05	0.999467	0.998857	1.00008
ENSG00000003056	ukb-b-18194	AS	M6PR	MR Egger	571	0.000291905	6.0962e-05	2.14745e-06	0.00017242	0.000411391	1.00029	1.00017	1.00041
ENSG00000003056	ukb-b-18194	AS	M6PR	Weighted median	571	0.000441876	4.16577e-05	2.75573e-26	0.000360227	0.000523526	1.00044	1.00036	1.00052
ENSG00000003056	ukb-b-18194	AS	M6PR	Inverse variance weighted	571	0.000436979	2.93765e-05	4.77994e-50	0.000379401	0.000494557	1.00044	1.00038	1.00049
ENSG00000003056	ukb-b-18194	AS	M6PR	Simple mode	571	0.000481125	0.000115753	3.72857e-05	0.000254249	0.000708002	1.00048	1.00025	1.00071
ENSG00000003056	ukb-b-18194	AS	M6PR	Weighted mode	571	0.00046799	0.000100594	4.08593e-06	0.000270825	0.000665155	1.00047	1.00027	1.00067
ENSG00000003147	ukb-b-18194	AS	ICA1	MR Egger	40	-0.00103864	0.00141432	0.467229	-0.00381072	0.00173343	0.998962	0.996197	1.00173
ENSG00000003147	ukb-b-18194	AS	ICA1	Weighted median	40	0.000192523	0.000305027	0.527931	-0.00040533	0.000790376	1.00019	0.999595	1.00079
ENSG00000003147	ukb-b-18194	AS	ICA1	Inverse variance weighted	40	0.000176698	0.000233295	0.448808	-0.000280559	0.000633956	1.00018	0.999719	1.00063
ENSG00000003147	ukb-b-18194	AS	ICA1	Simple mode	40	-2.54575e-05	0.000586886	0.965622	-0.00117575	0.00112484	0.999975	0.998825	1.00113
ENSG00000003147	ukb-b-18194	AS	ICA1	Weighted mode	40	-7.22253e-05	0.000557945	0.897668	-0.0011658	0.00102135	0.999928	0.998835	1.00102
ENSG00000005020	ukb-b-18194	AS	SKAP2	MR Egger	708	3.8591e-05	1.6858e-05	0.0223636	5.54922e-06	7.16327e-05	1.00004	1.00001	1.00007
ENSG00000005020	ukb-b-18194	AS	SKAP2	Weighted median	708	0.000103464	1.36154e-05	2.98407e-14	7.67774e-05	0.00013015	1.0001	1.00008	1.00013
ENSG00000005020	ukb-b-18194	AS	SKAP2	Inverse variance weighted	708	7.33035e-05	1.05277e-05	3.33287e-12	5.26693e-05	9.39378e-05	1.00007	1.00005	1.00009
ENSG00000005020	ukb-b-18194	AS	SKAP2	Simple mode	708	-6.08314e-06	2.29918e-05	0.791411	-5.11471e-05	3.89808e-05	0.999994	0.999949	1.00004
ENSG00000005020	ukb-b-18194	AS	SKAP2	Weighted mode	708	0.000114714	2.07861e-05	4.79413e-08	7.39736e-05	0.000155455	1.00011	1.00007	1.00016
ENSG00000006125	ukb-b-18194	AS	AP2B1	MR Egger	90	-0.0015223	0.00034216	2.51274e-05	-0.00219294	-0.00085167	0.998479	0.997809	0.999149
ENSG00000006125	ukb-b-18194	AS	AP2B1	Weighted median	90	-0.00054546	0.000129234	2.43521e-05	-0.000798758	-0.000292162	0.999455	0.999202	0.999708
ENSG00000006125	ukb-b-18194	AS	AP2B1	Inverse variance weighted	90	-0.000398213	9.89898e-05	5.75187e-05	-0.000592233	-0.000204193	0.999602	0.999408	0.999796
ENSG00000006125	ukb-b-18194	AS	AP2B1	Simple mode	90	-0.000561723	0.000247495	0.0256455	-0.00104681	-7.66331e-05	0.999438	0.998954	0.999923
ENSG00000006125	ukb-b-18194	AS	AP2B1	Weighted mode	90	-0.000561723	0.0002235	0.0137605	-0.000999783	-0.000123663	0.999438	0.999001	0.999876
ENSG00000006652	ukb-b-18194	AS	IFRD1	MR Egger	269	-0.00124456	0.000104528	1.67002e-26	-0.00144944	-0.00103969	0.998756	0.998552	0.998961
ENSG00000006652	ukb-b-18194	AS	IFRD1	Weighted median	269	-0.000991012	7.79394e-05	4.87098e-37	-0.00114377	-0.000838251	0.999009	0.998857	0.999162
ENSG00000006652	ukb-b-18194	AS	IFRD1	Inverse variance weighted	269	-0.00104234	5.3836e-05	1.63229e-83	-0.00114786	-0.000936824	0.998958	0.998853	0.999064
ENSG00000006652	ukb-b-18194	AS	IFRD1	Simple mode	269	-0.000830609	0.000144054	2.23099e-08	-0.00111296	-0.000548263	0.99917	0.998888	0.999452
ENSG00000006652	ukb-b-18194	AS	IFRD1	Weighted mode	269	-0.000905287	0.000106133	1.09541e-15	-0.00111331	-0.000697266	0.999095	0.998887	0.999303
ENSG00000006695	ukb-b-18194	AS	COX10	MR Egger	91	0.00567333	0.00116963	5.20238e-06	0.00338085	0.00796581	1.00569	1.00339	1.008
ENSG00000006695	ukb-b-18194	AS	COX10	Weighted median	91	0.0013538	0.000284823	2.0031e-06	0.000795543	0.00191205	1.00135	1.0008	1.00191
ENSG00000006695	ukb-b-18194	AS	COX10	Inverse variance weighted	91	0.00102394	0.000200304	3.18881e-07	0.000631346	0.00141654	1.00102	1.00063	1.00142
ENSG00000006695	ukb-b-18194	AS	COX10	Simple mode	91	0.00234648	0.000732516	0.00187923	0.00091075	0.00378221	1.00235	1.00091	1.00379
ENSG00000006695	ukb-b-18194	AS	COX10	Weighted mode	91	0.00234648	0.000684564	0.000919759	0.00100474	0.00368823	1.00235	1.00101	1.0037
ENSG00000007264	ukb-b-18194	AS	MATK	MR Egger	81	-0.00329813	0.000961283	0.000959299	-0.00518224	-0.00141402	0.996707	0.994831	0.998587
ENSG00000007264	ukb-b-18194	AS	MATK	Weighted median	81	0.00227686	0.000255468	4.98879e-19	0.00177614	0.00277758	1.00228	1.00178	1.00278
ENSG00000007264	ukb-b-18194	AS	MATK	Inverse variance weighted	81	0.00195215	0.000179327	1.34496e-27	0.00160067	0.00230363	1.00195	1.0016	1.00231
ENSG00000007264	ukb-b-18194	AS	MATK	Simple mode	81	0.00234411	0.000601053	0.000199141	0.00116604	0.00352217	1.00235	1.00117	1.00353
ENSG00000007264	ukb-b-18194	AS	MATK	Weighted mode	81	0.00232555	0.000570958	0.000108461	0.00120648	0.00344463	1.00233	1.00121	1.00345
ENSG00000007402	ukb-b-18194	AS	CACNA2D2	MR Egger	23	-0.00385531	0.00674957	0.573931	-0.0170845	0.00937385	0.996152	0.983061	1.00942
ENSG00000007402	ukb-b-18194	AS	CACNA2D2	Weighted median	23	0.00144845	0.000578178	0.0122381	0.000315225	0.00258168	1.00145	1.00032	1.00259
ENSG00000007402	ukb-b-18194	AS	CACNA2D2	Inverse variance weighted	23	0.00105734	0.00045796	0.0209547	0.000159736	0.00195494	1.00106	1.00016	1.00196
ENSG00000007402	ukb-b-18194	AS	CACNA2D2	Simple mode	23	0.00159188	0.00104942	0.143528	-0.000464984	0.00364873	1.00159	0.999535	1.00366
ENSG00000007402	ukb-b-18194	AS	CACNA2D2	Weighted mode	23	0.00158418	0.00109205	0.160987	-0.000556237	0.00372459	1.00159	0.999444	1.00373
ENSG00000008282	ukb-b-18194	AS	SYPL1	MR Egger	36	-0.00146368	0.00163485	0.376925	-0.00466799	0.00174064	0.998537	0.995343	1.00174
ENSG00000008282	ukb-b-18194	AS	SYPL1	Weighted median	36	-0.00132248	0.000466594	0.00459233	-0.002237	-0.000407952	0.998678	0.997766	0.999592
ENSG00000008282	ukb-b-18194	AS	SYPL1	Inverse variance weighted	36	-0.00178222	0.000322996	3.43322e-08	-0.00241529	-0.00114915	0.998219	0.997588	0.998852
ENSG00000008282	ukb-b-18194	AS	SYPL1	Simple mode	36	-0.00310961	0.00102226	0.00443607	-0.00511324	-0.00110598	0.996895	0.9949	0.998895
ENSG00000008282	ukb-b-18194	AS	SYPL1	Weighted mode	36	-0.000820582	0.000931146	0.384189	-0.00264563	0.00100447	0.99918	0.997358	1.001
ENSG00000008517	ukb-b-18194	AS	IL32	MR Egger	318	-0.000166957	8.78156e-05	0.058182	-0.000339076	5.16134e-06	0.999833	0.999661	1.00001
ENSG00000008517	ukb-b-18194	AS	IL32	Weighted median	318	-1.70982e-05	7.74519e-05	0.82528	-0.000168904	0.000134707	0.999983	0.999831	1.00013
ENSG00000008517	ukb-b-18194	AS	IL32	Inverse variance weighted	318	9.30678e-05	5.01807e-05	0.0636456	-5.28632e-06	0.000191422	1.00009	0.999995	1.00019
ENSG00000008517	ukb-b-18194	AS	IL32	Simple mode	318	-0.000114074	0.000147682	0.440435	-0.00040353	0.000175382	0.999886	0.999597	1.00018
ENSG00000008517	ukb-b-18194	AS	IL32	Weighted mode	318	-4.50728e-05	8.34208e-05	0.589365	-0.000208578	0.000118432	0.999955	0.999791	1.00012
ENSG00000009790	ukb-b-18194	AS	TRAF3IP3	MR Egger	267	0.000263871	0.000111802	0.0189917	4.47393e-05	0.000483002	1.00026	1.00004	1.00048
ENSG00000009790	ukb-b-18194	AS	TRAF3IP3	Weighted median	267	0.000256273	8.08118e-05	0.00151793	9.7882e-05	0.000414664	1.00026	1.0001	1.00041
ENSG00000009790	ukb-b-18194	AS	TRAF3IP3	Inverse variance weighted	267	0.000367284	5.69394e-05	1.11522e-10	0.000255683	0.000478886	1.00037	1.00026	1.00048
ENSG00000009790	ukb-b-18194	AS	TRAF3IP3	Simple mode	267	0.000288174	0.000137645	0.0372422	1.83899e-05	0.000557959	1.00029	1.00002	1.00056
ENSG00000009790	ukb-b-18194	AS	TRAF3IP3	Weighted mode	267	0.000250338	9.0365e-05	0.00599528	7.32221e-05	0.000427453	1.00025	1.00007	1.00043
ENSG00000010379	ukb-b-18194	AS	SLC6A13	Wald ratio	1	-0.00289712	0.00244383	0.235828	-0.00768703	0.0018928	0.997107	0.992342	1.00189
ENSG00000010810	ukb-b-18194	AS	FYN	MR Egger	111	0.00440991	0.000688536	3.92128e-09	0.00306038	0.00575944	1.00442	1.00307	1.00578
ENSG00000010810	ukb-b-18194	AS	FYN	Weighted median	111	0.000820294	0.000269705	0.00235441	0.000291672	0.00134892	1.00082	1.00029	1.00135
ENSG00000010810	ukb-b-18194	AS	FYN	Inverse variance weighted	111	-0.000451629	0.000185349	0.0148246	-0.000814914	-8.83443e-05	0.999548	0.999185	0.999912
ENSG00000010810	ukb-b-18194	AS	FYN	Simple mode	111	-0.00300348	0.000832693	0.000467452	-0.00463556	-0.0013714	0.997001	0.995375	0.99863
ENSG00000010810	ukb-b-18194	AS	FYN	Weighted mode	111	0.000982277	0.000374745	0.0100022	0.000247776	0.00171678	1.00098	1.00025	1.00172
ENSG00000011009	ukb-b-18194	AS	LYPLA2	MR Egger	125	0.002656	0.00106848	0.0142693	0.000561779	0.00475022	1.00266	1.00056	1.00476
ENSG00000011009	ukb-b-18194	AS	LYPLA2	Weighted median	125	0.000612833	0.000182363	0.000778006	0.000255401	0.000970265	1.00061	1.00026	1.00097
ENSG00000011009	ukb-b-18194	AS	LYPLA2	Inverse variance weighted	125	0.000302253	0.000140116	0.030993	2.76256e-05	0.000576881	1.0003	1.00003	1.00058
ENSG00000011009	ukb-b-18194	AS	LYPLA2	Simple mode	125	0.000629294	0.000461297	0.17498	-0.000274848	0.00153344	1.00063	0.999725	1.00153
ENSG00000011009	ukb-b-18194	AS	LYPLA2	Weighted mode	125	0.000629294	0.000472516	0.185371	-0.000296837	0.00155543	1.00063	0.999703	1.00156
ENSG00000011114	ukb-b-18194	AS	BTBD7	MR Egger	338	0.000531333	0.000252284	0.035938	3.6856e-05	0.00102581	1.00053	1.00004	1.00103
ENSG00000011114	ukb-b-18194	AS	BTBD7	Weighted median	338	-0.000349505	0.000114738	0.00231814	-0.000574391	-0.000124619	0.999651	0.999426	0.999875
ENSG00000011114	ukb-b-18194	AS	BTBD7	Inverse variance weighted	338	-0.000733746	7.65671e-05	9.42294e-22	-0.000883817	-0.000583674	0.999267	0.999117	0.999416
ENSG00000011114	ukb-b-18194	AS	BTBD7	Simple mode	338	-0.0021086	0.000501892	3.40199e-05	-0.00309231	-0.0011249	0.997894	0.996912	0.998876
ENSG00000011114	ukb-b-18194	AS	BTBD7	Weighted mode	338	0.000182088	0.00023513	0.439227	-0.000278766	0.000642943	1.00018	0.999721	1.00064
ENSG00000011198	ukb-b-18194	AS	ABHD5	MR Egger	77	0.000883144	0.00107247	0.412853	-0.0012189	0.00298519	1.00088	0.998782	1.00299
ENSG00000011198	ukb-b-18194	AS	ABHD5	Weighted median	77	0.000292749	0.000211384	0.166079	-0.000121565	0.000707062	1.00029	0.999878	1.00071
ENSG00000011198	ukb-b-18194	AS	ABHD5	Inverse variance weighted	77	0.000118766	0.000161798	0.462922	-0.000198357	0.00043589	1.00012	0.999802	1.00044
ENSG00000011198	ukb-b-18194	AS	ABHD5	Simple mode	77	0.000353134	0.000459627	0.444686	-0.000547735	0.001254	1.00035	0.999452	1.00125
ENSG00000011198	ukb-b-18194	AS	ABHD5	Weighted mode	77	0.000331928	0.000445167	0.458194	-0.0005406	0.00120446	1.00033	0.99946	1.00121
ENSG00000011600	ukb-b-18194	AS	TYROBP	MR Egger	5	-0.00958804	0.0111167	0.451851	-0.0313768	0.0122007	0.990458	0.96911	1.01228
ENSG00000011600	ukb-b-18194	AS	TYROBP	Weighted median	5	0.000389038	0.00114504	0.734038	-0.00185524	0.00263332	1.00039	0.998146	1.00264
ENSG00000011600	ukb-b-18194	AS	TYROBP	Inverse variance weighted	5	0.00100726	0.000957436	0.292779	-0.000869309	0.00288384	1.00101	0.999131	1.00289
ENSG00000011600	ukb-b-18194	AS	TYROBP	Simple mode	5	0.000316932	0.00156296	0.849206	-0.00274646	0.00338033	1.00032	0.997257	1.00339
ENSG00000011600	ukb-b-18194	AS	TYROBP	Weighted mode	5	0.000316932	0.00145754	0.838505	-0.00253985	0.00317371	1.00032	0.997463	1.00318
ENSG00000012061	ukb-b-18194	AS	ERCC1	MR Egger	26	-0.00225294	0.0029319	0.449732	-0.00799946	0.00349359	0.99775	0.992032	1.0035
ENSG00000012061	ukb-b-18194	AS	ERCC1	Weighted median	26	0.000585709	0.000495085	0.23679	-0.000384657	0.00155608	1.00059	0.999615	1.00156
ENSG00000012061	ukb-b-18194	AS	ERCC1	Inverse variance weighted	26	0.000494383	0.000376037	0.188605	-0.00024265	0.00123142	1.00049	0.999757	1.00123
ENSG00000012061	ukb-b-18194	AS	ERCC1	Simple mode	26	0.000818297	0.000900498	0.372178	-0.00094668	0.00258327	1.00082	0.999054	1.00259
ENSG00000012061	ukb-b-18194	AS	ERCC1	Weighted mode	26	-0.000370007	0.000793216	0.644922	-0.00192471	0.0011847	0.99963	0.998077	1.00119
ENSG00000013288	ukb-b-18194	AS	MAN2B2	MR Egger	84	0.000876619	0.000143516	3.22196e-08	0.000595327	0.00115791	1.00088	1.0006	1.00116
ENSG00000013288	ukb-b-18194	AS	MAN2B2	Weighted median	84	0.0008871	0.000101726	2.7697e-18	0.000687718	0.00108648	1.00089	1.00069	1.00109
ENSG00000013288	ukb-b-18194	AS	MAN2B2	Inverse variance weighted	84	0.000714019	7.68021e-05	1.44632e-20	0.000563487	0.000864551	1.00071	1.00056	1.00086
ENSG00000013288	ukb-b-18194	AS	MAN2B2	Simple mode	84	0.000762817	0.00014083	5.80597e-07	0.00048679	0.00103884	1.00076	1.00049	1.00104
ENSG00000013288	ukb-b-18194	AS	MAN2B2	Weighted mode	84	0.000762817	0.000121609	1.527e-08	0.000524465	0.00100117	1.00076	1.00052	1.001
ENSG00000013364	ukb-b-18194	AS	MVP	MR Egger	189	-0.00156774	0.000542063	0.00427965	-0.00263018	-0.000505294	0.998433	0.997373	0.999495
ENSG00000013364	ukb-b-18194	AS	MVP	Weighted median	189	0.00187436	0.000196486	1.43631e-21	0.00148925	0.00225947	1.00188	1.00149	1.00226
ENSG00000013364	ukb-b-18194	AS	MVP	Inverse variance weighted	189	0.00262262	0.000135806	4.30163e-83	0.00235644	0.0028888	1.00263	1.00236	1.00289
ENSG00000013364	ukb-b-18194	AS	MVP	Simple mode	189	0.00407519	0.000660283	4.05869e-09	0.00278103	0.00536934	1.00408	1.00278	1.00538
ENSG00000013364	ukb-b-18194	AS	MVP	Weighted mode	189	0.00157352	0.000450865	0.000601738	0.000689822	0.00245721	1.00157	1.00069	1.00246
ENSG00000013725	ukb-b-18194	AS	CD6	MR Egger	167	0.000314775	0.000194493	0.107478	-6.64311e-05	0.000695981	1.00031	0.999934	1.0007
ENSG00000013725	ukb-b-18194	AS	CD6	Weighted median	167	-0.000482791	0.000143361	0.000758071	-0.000763779	-0.000201804	0.999517	0.999237	0.999798
ENSG00000013725	ukb-b-18194	AS	CD6	Inverse variance weighted	167	-0.000565382	9.64712e-05	4.61117e-09	-0.000754465	-0.000376298	0.999435	0.999246	0.999624
ENSG00000013725	ukb-b-18194	AS	CD6	Simple mode	167	-0.00172244	0.000347187	1.72235e-06	-0.00240292	-0.00104195	0.998279	0.9976	0.998959
ENSG00000013725	ukb-b-18194	AS	CD6	Weighted mode	167	0.00019504	0.000216624	0.369234	-0.000229544	0.000619623	1.0002	0.99977	1.00062
ENSG00000013810	ukb-b-18194	AS	TACC3	MR Egger	167	-0.000144315	4.78478e-05	0.00296581	-0.000238096	-5.0533e-05	0.999856	0.999762	0.999949
ENSG00000013810	ukb-b-18194	AS	TACC3	Weighted median	167	-4.25838e-05	3.73739e-05	0.254537	-0.000115837	3.06691e-05	0.999957	0.999884	1.00003
ENSG00000013810	ukb-b-18194	AS	TACC3	Inverse variance weighted	167	9.78118e-06	2.76912e-05	0.723921	-4.44936e-05	6.40559e-05	1.00001	0.999956	1.00006
ENSG00000013810	ukb-b-18194	AS	TACC3	Simple mode	167	-4.38491e-05	5.17549e-05	0.398079	-0.000145289	5.75905e-05	0.999956	0.999855	1.00006
ENSG00000013810	ukb-b-18194	AS	TACC3	Weighted mode	167	-4.38491e-05	3.92252e-05	0.265234	-0.00012073	3.30323e-05	0.999956	0.999879	1.00003
ENSG00000014138	ukb-b-18194	AS	POLA2	MR Egger	99	-0.00162716	0.000628568	0.0111154	-0.00285915	-0.000395165	0.998374	0.997145	0.999605
ENSG00000014138	ukb-b-18194	AS	POLA2	Weighted median	99	-0.000197956	0.000267663	0.45956	-0.000722577	0.000326664	0.999802	0.999278	1.00033
ENSG00000014138	ukb-b-18194	AS	POLA2	Inverse variance weighted	99	-0.000182998	0.000199078	0.357976	-0.000573191	0.000207195	0.999817	0.999427	1.00021
ENSG00000014138	ukb-b-18194	AS	POLA2	Simple mode	99	-0.00102532	0.00053737	0.0593142	-0.00207857	2.79261e-05	0.998975	0.997924	1.00003
ENSG00000014138	ukb-b-18194	AS	POLA2	Weighted mode	99	-0.000600665	0.000353455	0.0924139	-0.00129344	9.21062e-05	0.9994	0.998707	1.00009
ENSG00000015532	ukb-b-18194	AS	XYLT2	MR Egger	62	0.00330946	0.0011632	0.00606434	0.0010296	0.00558933	1.00331	1.00103	1.0056
ENSG00000015532	ukb-b-18194	AS	XYLT2	Weighted median	62	0.000898172	0.000289353	0.00190881	0.000331039	0.0014653	1.0009	1.00033	1.00147
ENSG00000015532	ukb-b-18194	AS	XYLT2	Inverse variance weighted	62	0.00048928	0.000211572	0.0207451	7.45985e-05	0.000903961	1.00049	1.00007	1.0009
ENSG00000015532	ukb-b-18194	AS	XYLT2	Simple mode	62	-0.000231419	0.000615765	0.708352	-0.00143832	0.000975481	0.999769	0.998563	1.00098
ENSG00000015532	ukb-b-18194	AS	XYLT2	Weighted mode	62	0.00115349	0.000532237	0.0341296	0.000110305	0.00219668	1.00115	1.00011	1.0022
ENSG00000017797	ukb-b-18194	AS	RALBP1	MR Egger	308	7.00946e-05	0.000104825	0.504205	-0.000135363	0.000275552	1.00007	0.999865	1.00028
ENSG00000017797	ukb-b-18194	AS	RALBP1	Weighted median	308	-0.000438426	8.4692e-05	2.25825e-07	-0.000604423	-0.00027243	0.999562	0.999396	0.999728
ENSG00000017797	ukb-b-18194	AS	RALBP1	Inverse variance weighted	308	-0.000639395	5.58111e-05	2.18372e-30	-0.000748785	-0.000530006	0.999361	0.999251	0.99947
ENSG00000017797	ukb-b-18194	AS	RALBP1	Simple mode	308	-0.0017693	0.000177368	1.75133e-20	-0.00211694	-0.00142166	0.998232	0.997885	0.998579
ENSG00000017797	ukb-b-18194	AS	RALBP1	Weighted mode	308	-0.000346316	9.58402e-05	0.000352896	-0.000534163	-0.000158469	0.999654	0.999466	0.999842
ENSG00000020633	ukb-b-18194	AS	RUNX3	MR Egger	78	0.00172584	0.000658844	0.0106265	0.00043451	0.00301718	1.00173	1.00043	1.00302
ENSG00000020633	ukb-b-18194	AS	RUNX3	Weighted median	78	-0.000246875	0.000219445	0.26059	-0.000676986	0.000183237	0.999753	0.999323	1.00018
ENSG00000020633	ukb-b-18194	AS	RUNX3	Inverse variance weighted	78	-0.000462094	0.000157662	0.00337961	-0.000771111	-0.000153077	0.999538	0.999229	0.999847
ENSG00000020633	ukb-b-18194	AS	RUNX3	Simple mode	78	-0.000232955	0.000414263	0.575521	-0.00104491	0.000579001	0.999767	0.998956	1.00058
ENSG00000020633	ukb-b-18194	AS	RUNX3	Weighted mode	78	-0.000190372	0.00037405	0.612245	-0.000923509	0.000542766	0.99981	0.999077	1.00054
ENSG00000021355	ukb-b-18194	AS	SERPINB1	MR Egger	203	3.68417e-05	0.000116194	0.751519	-0.000190898	0.000264582	1.00004	0.999809	1.00026
ENSG00000021355	ukb-b-18194	AS	SERPINB1	Weighted median	203	-1.76506e-06	9.23411e-05	0.98475	-0.000182754	0.000179224	0.999998	0.999817	1.00018
ENSG00000021355	ukb-b-18194	AS	SERPINB1	Inverse variance weighted	203	-0.000119805	6.41966e-05	0.0620118	-0.00024563	6.0209e-06	0.99988	0.999754	1.00001
ENSG00000021355	ukb-b-18194	AS	SERPINB1	Simple mode	203	0.000120202	0.000155173	0.439463	-0.000183937	0.000424341	1.00012	0.999816	1.00042
ENSG00000021355	ukb-b-18194	AS	SERPINB1	Weighted mode	203	3.24764e-05	0.000106254	0.760187	-0.000175782	0.000240734	1.00003	0.999824	1.00024
ENSG00000021574	ukb-b-18194	AS	SPAST	MR Egger	17	-0.000413537	0.00652776	0.950324	-0.0132079	0.0123809	0.999587	0.986879	1.01246
ENSG00000021574	ukb-b-18194	AS	SPAST	Weighted median	17	0.000405655	0.000733496	0.580234	-0.001032	0.00184331	1.00041	0.998969	1.00185
ENSG00000021574	ukb-b-18194	AS	SPAST	Inverse variance weighted	17	0.000398926	0.000586052	0.496061	-0.000749736	0.00154759	1.0004	0.999251	1.00155
ENSG00000021574	ukb-b-18194	AS	SPAST	Simple mode	17	0.000386148	0.00121261	0.754268	-0.00199057	0.00276287	1.00039	0.998011	1.00277
ENSG00000021574	ukb-b-18194	AS	SPAST	Weighted mode	17	0.000399536	0.00117596	0.738462	-0.00190535	0.00270442	1.0004	0.998096	1.00271
ENSG00000021762	ukb-b-18194	AS	OSBPL5	MR Egger	163	0.000529565	6.14804e-05	6.2018e-15	0.000409064	0.000650067	1.00053	1.00041	1.00065
ENSG00000021762	ukb-b-18194	AS	OSBPL5	Weighted median	163	0.000171856	5.52426e-05	0.00186499	6.35804e-05	0.000280132	1.00017	1.00006	1.00028
ENSG00000021762	ukb-b-18194	AS	OSBPL5	Inverse variance weighted	163	9.18751e-05	4.56251e-05	0.0440413	2.44995e-06	0.0001813	1.00009	1	1.00018
ENSG00000021762	ukb-b-18194	AS	OSBPL5	Simple mode	163	0.000168527	6.36112e-05	0.00886377	4.38494e-05	0.000293205	1.00017	1.00004	1.00029
ENSG00000021762	ukb-b-18194	AS	OSBPL5	Weighted mode	163	0.000168527	4.79134e-05	0.000565734	7.46171e-05	0.000262438	1.00017	1.00007	1.00026
ENSG00000022567	ukb-b-18194	AS	SLC45A4	MR Egger	421	0.000274878	6.51633e-05	3.01899e-05	0.000147158	0.000402598	1.00027	1.00015	1.0004
ENSG00000022567	ukb-b-18194	AS	SLC45A4	Weighted median	421	0.000247081	5.27506e-05	2.81409e-06	0.00014369	0.000350472	1.00025	1.00014	1.00035
ENSG00000022567	ukb-b-18194	AS	SLC45A4	Inverse variance weighted	421	0.000418961	4.50655e-05	1.44853e-20	0.000330633	0.00050729	1.00042	1.00033	1.00051
ENSG00000022567	ukb-b-18194	AS	SLC45A4	Simple mode	421	0.000502057	0.000114713	1.52279e-05	0.000277219	0.000726894	1.0005	1.00028	1.00073
ENSG00000022567	ukb-b-18194	AS	SLC45A4	Weighted mode	421	0.000226756	4.52962e-05	8.18929e-07	0.000137976	0.000315537	1.00023	1.00014	1.00032
ENSG00000022840	ukb-b-18194	AS	RNF10	MR Egger	529	0.000262818	5.11984e-05	4.01065e-07	0.00016247	0.000363167	1.00026	1.00016	1.00036
ENSG00000022840	ukb-b-18194	AS	RNF10	Weighted median	529	-0.000279439	4.39298e-05	2.00397e-10	-0.000365542	-0.000193337	0.999721	0.999635	0.999807
ENSG00000022840	ukb-b-18194	AS	RNF10	Inverse variance weighted	529	-5.73713e-05	3.03311e-05	0.058558	-0.00011682	2.07777e-06	0.999943	0.999883	1
ENSG00000022840	ukb-b-18194	AS	RNF10	Simple mode	529	-0.000382222	9.75486e-05	0.000100911	-0.000573417	-0.000191027	0.999618	0.999427	0.999809
ENSG00000022840	ukb-b-18194	AS	RNF10	Weighted mode	529	-0.000305248	7.5836e-05	6.52851e-05	-0.000453887	-0.000156609	0.999695	0.999546	0.999843
ENSG00000023902	ukb-b-18194	AS	PLEKHO1	MR Egger	9	0.0170764	0.0057103	0.0202133	0.00588422	0.0282686	1.01722	1.0059	1.02867
ENSG00000023902	ukb-b-18194	AS	PLEKHO1	Weighted median	9	-0.00133956	0.000959867	0.162846	-0.00322089	0.000541784	0.998661	0.996784	1.00054
ENSG00000023902	ukb-b-18194	AS	PLEKHO1	Inverse variance weighted	9	0.000101074	0.000733085	0.890339	-0.00133577	0.00153792	1.0001	0.998665	1.00154
ENSG00000023902	ukb-b-18194	AS	PLEKHO1	Simple mode	9	-0.00183025	0.00205677	0.399505	-0.00586153	0.00220102	0.998171	0.994156	1.0022
ENSG00000023902	ukb-b-18194	AS	PLEKHO1	Weighted mode	9	-0.00183025	0.0016479	0.29898	-0.00506014	0.00139963	0.998171	0.994953	1.0014
ENSG00000025039	ukb-b-18194	AS	RRAGD	MR Egger	436	-0.000735715	0.00013453	7.66405e-08	-0.000999394	-0.000472037	0.999265	0.999001	0.999528
ENSG00000025039	ukb-b-18194	AS	RRAGD	Weighted median	436	-0.000259704	9.16306e-05	0.00459325	-0.0004393	-8.01086e-05	0.99974	0.999561	0.99992
ENSG00000025039	ukb-b-18194	AS	RRAGD	Inverse variance weighted	436	-0.000195813	5.82498e-05	0.000774897	-0.000309983	-8.16435e-05	0.999804	0.99969	0.999918
ENSG00000025039	ukb-b-18194	AS	RRAGD	Simple mode	436	-0.00024611	0.000204466	0.229371	-0.000646863	0.000154644	0.999754	0.999353	1.00015
ENSG00000025039	ukb-b-18194	AS	RRAGD	Weighted mode	436	-0.000221683	0.000137055	0.106502	-0.000490311	4.69456e-05	0.999778	0.99951	1.00005
ENSG00000025156	ukb-b-18194	AS	HSF2	MR Egger	460	5.18677e-05	6.09948e-05	0.395567	-6.7682e-05	0.000171417	1.00005	0.999932	1.00017
ENSG00000025156	ukb-b-18194	AS	HSF2	Weighted median	460	-7.14698e-05	3.77921e-05	0.0586068	-0.000145542	2.60268e-06	0.999929	0.999854	1
ENSG00000025156	ukb-b-18194	AS	HSF2	Inverse variance weighted	460	-0.000146284	2.68071e-05	4.84499e-08	-0.000198825	-9.37418e-05	0.999854	0.999801	0.999906
ENSG00000025156	ukb-b-18194	AS	HSF2	Simple mode	460	-4.42859e-05	8.40519e-05	0.598527	-0.000209028	0.000120456	0.999956	0.999791	1.00012
ENSG00000025156	ukb-b-18194	AS	HSF2	Weighted mode	460	-7.02573e-05	6.26078e-05	0.262372	-0.000192969	5.2454e-05	0.99993	0.999807	1.00005
ENSG00000025434	ukb-b-18194	AS	NR1H3	MR Egger	671	-4.43673e-05	5.5525e-05	0.424545	-0.000153196	6.44617e-05	0.999956	0.999847	1.00006
ENSG00000025434	ukb-b-18194	AS	NR1H3	Weighted median	671	-0.000172297	3.67285e-05	2.71727e-06	-0.000244285	-0.00010031	0.999828	0.999756	0.9999
ENSG00000025434	ukb-b-18194	AS	NR1H3	Inverse variance weighted	671	-0.000198023	2.57192e-05	1.36674e-14	-0.000248433	-0.000147613	0.999802	0.999752	0.999852
ENSG00000025434	ukb-b-18194	AS	NR1H3	Simple mode	671	2.04947e-05	8.48089e-05	0.809119	-0.000145731	0.00018672	1.00002	0.999854	1.00019
ENSG00000025434	ukb-b-18194	AS	NR1H3	Weighted mode	671	-0.000230213	6.06054e-05	0.00015877	-0.000349	-0.000111427	0.99977	0.999651	0.999889
ENSG00000025772	ukb-b-18194	AS	TOMM34	MR Egger	399	-0.000177833	7.60546e-05	0.0198711	-0.0003269	-2.8766e-05	0.999822	0.999673	0.999971
ENSG00000025772	ukb-b-18194	AS	TOMM34	Weighted median	399	-0.000132856	5.17443e-05	0.0102419	-0.000234275	-3.14375e-05	0.999867	0.999766	0.999969
ENSG00000025772	ukb-b-18194	AS	TOMM34	Inverse variance weighted	399	-0.000228895	3.71529e-05	7.23457e-10	-0.000301714	-0.000156075	0.999771	0.999698	0.999844
ENSG00000025772	ukb-b-18194	AS	TOMM34	Simple mode	399	-0.000109603	0.000105405	0.299051	-0.000316196	9.69904e-05	0.99989	0.999684	1.0001
ENSG00000025772	ukb-b-18194	AS	TOMM34	Weighted mode	399	-0.000109603	8.41055e-05	0.193274	-0.00027445	5.52441e-05	0.99989	0.999726	1.00006
ENSG00000025800	ukb-b-18194	AS	KPNA6	MR Egger	4	0.00322953	0.00792065	0.722971	-0.0122949	0.018754	1.00323	0.98778	1.01893
ENSG00000025800	ukb-b-18194	AS	KPNA6	Weighted median	4	0.00138824	0.00107692	0.197369	-0.000722524	0.00349901	1.00139	0.999278	1.00351
ENSG00000025800	ukb-b-18194	AS	KPNA6	Inverse variance weighted	4	0.00133691	0.000933759	0.152214	-0.000493255	0.00316708	1.00134	0.999507	1.00317
ENSG00000025800	ukb-b-18194	AS	KPNA6	Simple mode	4	0.00141287	0.00137349	0.379318	-0.00127918	0.00410491	1.00141	0.998722	1.00411
ENSG00000025800	ukb-b-18194	AS	KPNA6	Weighted mode	4	0.00141287	0.00129688	0.35565	-0.00112903	0.00395476	1.00141	0.998872	1.00396
ENSG00000027075	ukb-b-18194	AS	PRKCH	MR Egger	50	0.00179565	0.00190346	0.350222	-0.00193513	0.00552643	1.0018	0.998067	1.00554
ENSG00000027075	ukb-b-18194	AS	PRKCH	Weighted median	50	0.00254497	0.00036471	2.99295e-12	0.00183014	0.0032598	1.00255	1.00183	1.00327
ENSG00000027075	ukb-b-18194	AS	PRKCH	Inverse variance weighted	50	0.00255137	0.000273383	1.03329e-20	0.00201553	0.0030872	1.00255	1.00202	1.00309
ENSG00000027075	ukb-b-18194	AS	PRKCH	Simple mode	50	0.00288472	0.000776835	0.000523617	0.00136212	0.00440731	1.00289	1.00136	1.00442
ENSG00000027075	ukb-b-18194	AS	PRKCH	Weighted mode	50	0.00168157	0.000765303	0.0327598	0.000181577	0.00318156	1.00168	1.00018	1.00319
ENSG00000027869	ukb-b-18194	AS	SH2D2A	MR Egger	8	0.0193102	0.05884	0.753924	-0.0960162	0.134637	1.0195	0.908449	1.14412
ENSG00000027869	ukb-b-18194	AS	SH2D2A	Weighted median	8	-3.98381e-05	0.000867316	0.963364	-0.00173978	0.0016601	0.99996	0.998262	1.00166
ENSG00000027869	ukb-b-18194	AS	SH2D2A	Inverse variance weighted	8	-0.000267874	0.000767453	0.727057	-0.00177208	0.00123633	0.999732	0.998229	1.00124
ENSG00000027869	ukb-b-18194	AS	SH2D2A	Simple mode	8	-2.96555e-05	0.00131187	0.982596	-0.00260092	0.00254161	0.99997	0.997402	1.00254
ENSG00000027869	ukb-b-18194	AS	SH2D2A	Weighted mode	8	-2.96555e-05	0.0012804	0.982168	-0.00253924	0.00247993	0.99997	0.997464	1.00248
ENSG00000028203	ukb-b-18194	AS	VEZT	MR Egger	35	-0.00277938	0.00143744	0.0617825	-0.00559676	3.79967e-05	0.997224	0.994419	1.00004
ENSG00000028203	ukb-b-18194	AS	VEZT	Weighted median	35	-0.000474859	0.000449906	0.291214	-0.00135668	0.000406957	0.999525	0.998644	1.00041
ENSG00000028203	ukb-b-18194	AS	VEZT	Inverse variance weighted	35	-0.000282983	0.000330632	0.392061	-0.000931022	0.000365056	0.999717	0.999069	1.00037
ENSG00000028203	ukb-b-18194	AS	VEZT	Simple mode	35	6.03501e-05	0.000801952	0.940454	-0.00151148	0.00163218	1.00006	0.99849	1.00163
ENSG00000028203	ukb-b-18194	AS	VEZT	Weighted mode	35	-0.000496211	0.000728453	0.500368	-0.00192398	0.000931557	0.999504	0.998078	1.00093
ENSG00000028310	ukb-b-18194	AS	BRD9	MR Egger	10	-0.00329287	0.00436741	0.472476	-0.011853	0.00526726	0.996713	0.988217	1.00528
ENSG00000028310	ukb-b-18194	AS	BRD9	Weighted median	10	0.00236156	0.00086207	0.00615506	0.000671901	0.00405122	1.00236	1.00067	1.00406
ENSG00000028310	ukb-b-18194	AS	BRD9	Inverse variance weighted	10	0.00189355	0.000654436	0.00381089	0.000610854	0.00317624	1.0019	1.00061	1.00318
ENSG00000028310	ukb-b-18194	AS	BRD9	Simple mode	10	0.00254121	0.00139691	0.102238	-0.000196732	0.00527916	1.00254	0.999803	1.00529
ENSG00000028310	ukb-b-18194	AS	BRD9	Weighted mode	10	0.00252872	0.00139753	0.103831	-0.000210446	0.00526788	1.00253	0.99979	1.00528
ENSG00000028528	ukb-b-18194	AS	SNX1	MR Egger	234	-0.000594355	0.000108977	1.25913e-07	-0.00080795	-0.000380761	0.999406	0.999192	0.999619
ENSG00000028528	ukb-b-18194	AS	SNX1	Weighted median	234	-0.000432282	9.41146e-05	4.36611e-06	-0.000616747	-0.000247817	0.999568	0.999383	0.999752
ENSG00000028528	ukb-b-18194	AS	SNX1	Inverse variance weighted	234	-0.000370171	6.94359e-05	9.76108e-08	-0.000506265	-0.000234077	0.99963	0.999494	0.999766
ENSG00000028528	ukb-b-18194	AS	SNX1	Simple mode	234	0.000396032	0.000156253	0.011915	8.97764e-05	0.000702288	1.0004	1.00009	1.0007
ENSG00000028528	ukb-b-18194	AS	SNX1	Weighted mode	234	-0.000445708	0.000102015	1.87938e-05	-0.000645657	-0.000245758	0.999554	0.999355	0.999754
ENSG00000031823	ukb-b-18194	AS	RANBP3	MR Egger	57	-0.00138154	0.00183788	0.455436	-0.00498379	0.00222071	0.998619	0.995029	1.00222
ENSG00000031823	ukb-b-18194	AS	RANBP3	Weighted median	57	-0.000803604	0.000260516	0.00203781	-0.00131422	-0.000292993	0.999197	0.998687	0.999707
ENSG00000031823	ukb-b-18194	AS	RANBP3	Inverse variance weighted	57	-0.000827014	0.000211373	9.13161e-05	-0.00124131	-0.000412722	0.999173	0.998759	0.999587
ENSG00000031823	ukb-b-18194	AS	RANBP3	Simple mode	57	-0.000776581	0.00051901	0.140198	-0.00179384	0.000240679	0.999224	0.998208	1.00024
ENSG00000031823	ukb-b-18194	AS	RANBP3	Weighted mode	57	-0.000771647	0.000554577	0.169602	-0.00185862	0.000315323	0.999229	0.998143	1.00032
ENSG00000033030	ukb-b-18194	AS	ZCCHC8	MR Egger	65	-0.00194485	0.00136726	0.159831	-0.00462469	0.000734984	0.998057	0.995386	1.00074
ENSG00000033030	ukb-b-18194	AS	ZCCHC8	Weighted median	65	0.0012447	0.000343906	0.000295414	0.00057064	0.00191875	1.00125	1.00057	1.00192
ENSG00000033030	ukb-b-18194	AS	ZCCHC8	Inverse variance weighted	65	0.00160157	0.000264791	1.46255e-09	0.00108258	0.00212056	1.0016	1.00108	1.00212
ENSG00000033030	ukb-b-18194	AS	ZCCHC8	Simple mode	65	0.00108441	0.000728921	0.141741	-0.000344271	0.0025131	1.00109	0.999656	1.00252
ENSG00000033030	ukb-b-18194	AS	ZCCHC8	Weighted mode	65	0.00100185	0.000681194	0.146266	-0.000333292	0.00233699	1.001	0.999667	1.00234
ENSG00000033627	ukb-b-18194	AS	ATP6V0A1	MR Egger	5	0.0044118	0.00919999	0.664341	-0.0136202	0.0224438	1.00442	0.986472	1.0227
ENSG00000033627	ukb-b-18194	AS	ATP6V0A1	Weighted median	5	-0.00220278	0.00132208	0.0956852	-0.00479406	0.000388505	0.9978	0.995217	1.00039
ENSG00000033627	ukb-b-18194	AS	ATP6V0A1	Inverse variance weighted	5	-0.00125645	0.00140373	0.370747	-0.00400777	0.00149487	0.998744	0.996	1.0015
ENSG00000033627	ukb-b-18194	AS	ATP6V0A1	Simple mode	5	-0.0038969	0.00247678	0.190743	-0.0087514	0.0009576	0.996111	0.991287	1.00096
ENSG00000033627	ukb-b-18194	AS	ATP6V0A1	Weighted mode	5	-0.00388095	0.00213244	0.142883	-0.00806053	0.000298622	0.996127	0.991972	1.0003
ENSG00000034053	ukb-b-18194	AS	APBA2	MR Egger	7	0.00606125	0.0748529	0.938603	-0.14065	0.152773	1.00608	0.868793	1.16506
ENSG00000034053	ukb-b-18194	AS	APBA2	Weighted median	7	-0.00166458	0.00103667	0.108339	-0.00369646	0.000367287	0.998337	0.99631	1.00037
ENSG00000034053	ukb-b-18194	AS	APBA2	Inverse variance weighted	7	-0.00156917	0.000828645	0.0582709	-0.00319331	5.49769e-05	0.998432	0.996812	1.00005
ENSG00000034053	ukb-b-18194	AS	APBA2	Simple mode	7	-0.00167614	0.00137164	0.267534	-0.00436456	0.00101227	0.998325	0.995645	1.00101
ENSG00000034053	ukb-b-18194	AS	APBA2	Weighted mode	7	-0.00166812	0.0013475	0.26198	-0.00430923	0.000972982	0.998333	0.9957	1.00097
ENSG00000034533	ukb-b-18194	AS	ASTE1	MR Egger	51	4.27884e-05	0.00125135	0.972861	-0.00240985	0.00249543	1.00004	0.997593	1.0025
ENSG00000034533	ukb-b-18194	AS	ASTE1	Weighted median	51	0.000609875	0.000356867	0.0874562	-8.95837e-05	0.00130933	1.00061	0.99991	1.00131
ENSG00000034533	ukb-b-18194	AS	ASTE1	Inverse variance weighted	51	0.000414084	0.00027518	0.132382	-0.000125269	0.000953437	1.00041	0.999875	1.00095
ENSG00000034533	ukb-b-18194	AS	ASTE1	Simple mode	51	0.000614587	0.000693235	0.379566	-0.000744154	0.00197333	1.00061	0.999256	1.00198
ENSG00000034533	ukb-b-18194	AS	ASTE1	Weighted mode	51	0.000584838	0.000590523	0.326761	-0.000572587	0.00174226	1.00059	0.999428	1.00174
ENSG00000035862	ukb-b-18194	AS	TIMP2	MR Egger	116	-0.00203284	0.000161952	3.17549e-23	-0.00235026	-0.00171541	0.997969	0.997652	0.998286
ENSG00000035862	ukb-b-18194	AS	TIMP2	Weighted median	116	-0.000981272	0.000103039	1.67773e-21	-0.00118323	-0.000779315	0.999019	0.998817	0.999221
ENSG00000035862	ukb-b-18194	AS	TIMP2	Inverse variance weighted	116	-0.000545205	9.34366e-05	5.37828e-09	-0.000728341	-0.000362069	0.999455	0.999272	0.999638
ENSG00000035862	ukb-b-18194	AS	TIMP2	Simple mode	116	-0.00105587	0.000142192	2.12087e-11	-0.00133457	-0.000777177	0.998945	0.998666	0.999223
ENSG00000035862	ukb-b-18194	AS	TIMP2	Weighted mode	116	-0.000995436	0.000121953	4.67422e-13	-0.00123446	-0.000756407	0.999005	0.998766	0.999244
ENSG00000038002	ukb-b-18194	AS	AGA	MR Egger	443	-8.66636e-05	3.77329e-05	0.0221001	-0.00016062	-1.27071e-05	0.999913	0.999839	0.999987
ENSG00000038002	ukb-b-18194	AS	AGA	Weighted median	443	-0.000216061	3.59864e-05	1.92577e-09	-0.000286594	-0.000145527	0.999784	0.999713	0.999854
ENSG00000038002	ukb-b-18194	AS	AGA	Inverse variance weighted	443	-0.000217174	2.38868e-05	9.74201e-20	-0.000263992	-0.000170356	0.999783	0.999736	0.99983
ENSG00000038002	ukb-b-18194	AS	AGA	Simple mode	443	-0.000270778	6.03319e-05	9.17632e-06	-0.000389028	-0.000152527	0.999729	0.999611	0.999847
ENSG00000038002	ukb-b-18194	AS	AGA	Weighted mode	443	-0.000213118	3.95868e-05	1.18797e-07	-0.000290708	-0.000135528	0.999787	0.999709	0.999864
ENSG00000038274	ukb-b-18194	AS	MAT2B	MR Egger	172	-0.000912003	0.000581714	0.118791	-0.00205216	0.000228156	0.999088	0.99795	1.00023
ENSG00000038274	ukb-b-18194	AS	MAT2B	Weighted median	172	-0.00078293	0.000169524	3.86694e-06	-0.0011152	-0.000450663	0.999217	0.998885	0.999549
ENSG00000038274	ukb-b-18194	AS	MAT2B	Inverse variance weighted	172	-0.00150229	0.000121881	6.57356e-35	-0.00174118	-0.0012634	0.998499	0.99826	0.998737
ENSG00000038274	ukb-b-18194	AS	MAT2B	Simple mode	172	-0.00061857	0.000403049	0.126699	-0.00140855	0.000171405	0.999382	0.998592	1.00017
ENSG00000038274	ukb-b-18194	AS	MAT2B	Weighted mode	172	-0.000689907	0.000370109	0.0640269	-0.00141532	3.55066e-05	0.99931	0.998586	1.00004
ENSG00000042088	ukb-b-18194	AS	TDP1	MR Egger	27	0.000866726	0.000668546	0.206665	-0.000443623	0.00217708	1.00087	0.999556	1.00218
ENSG00000042088	ukb-b-18194	AS	TDP1	Weighted median	27	0.000808673	0.000301151	0.00724707	0.000218417	0.00139893	1.00081	1.00022	1.0014
ENSG00000042088	ukb-b-18194	AS	TDP1	Inverse variance weighted	27	0.000993713	0.000239044	3.22402e-05	0.000525188	0.00146224	1.00099	1.00053	1.00146
ENSG00000042088	ukb-b-18194	AS	TDP1	Simple mode	27	0.000789137	0.00049817	0.125267	-0.000187275	0.00176555	1.00079	0.999813	1.00177
ENSG00000042088	ukb-b-18194	AS	TDP1	Weighted mode	27	0.000804141	0.000429485	0.0724488	-3.76507e-05	0.00164593	1.0008	0.999962	1.00165
ENSG00000044574	ukb-b-18194	AS	HSPA5	MR Egger	4	0.000139718	0.00534558	0.981521	-0.0103376	0.010617	1.00014	0.989716	1.01067
ENSG00000044574	ukb-b-18194	AS	HSPA5	Weighted median	4	-0.000309304	0.0010914	0.77687	-0.00244845	0.00182985	0.999691	0.997555	1.00183
ENSG00000044574	ukb-b-18194	AS	HSPA5	Inverse variance weighted	4	-0.000400104	0.000959888	0.676808	-0.00228148	0.00148128	0.9996	0.997721	1.00148
ENSG00000044574	ukb-b-18194	AS	HSPA5	Simple mode	4	-0.000288183	0.00130713	0.839657	-0.00285017	0.0022738	0.999712	0.997154	1.00228
ENSG00000044574	ukb-b-18194	AS	HSPA5	Weighted mode	4	-0.000302572	0.0013247	0.834012	-0.00289898	0.00229384	0.999697	0.997105	1.0023
ENSG00000049089	ukb-b-18194	AS	COL9A2	MR Egger	84	-0.00155268	0.000469202	0.00139159	-0.00247231	-0.000633043	0.998449	0.997531	0.999367
ENSG00000049089	ukb-b-18194	AS	COL9A2	Weighted median	84	-0.000874502	0.000179035	1.03681e-06	-0.00122541	-0.000523592	0.999126	0.998775	0.999477
ENSG00000049089	ukb-b-18194	AS	COL9A2	Inverse variance weighted	84	-0.000781604	0.000139405	2.06209e-08	-0.00105484	-0.00050837	0.999219	0.998946	0.999492
ENSG00000049089	ukb-b-18194	AS	COL9A2	Simple mode	84	-0.000866994	0.00033498	0.0113882	-0.00152355	-0.000210433	0.999133	0.998478	0.99979
ENSG00000049089	ukb-b-18194	AS	COL9A2	Weighted mode	84	-0.000866994	0.000317921	0.00779519	-0.00149012	-0.000243869	0.999133	0.998511	0.999756
ENSG00000049245	ukb-b-18194	AS	VAMP3	MR Egger	195	3.52983e-05	0.000177142	0.842265	-0.000311901	0.000382498	1.00004	0.999688	1.00038
ENSG00000049245	ukb-b-18194	AS	VAMP3	Weighted median	195	-0.000382025	0.000104684	0.000262939	-0.000587205	-0.000176844	0.999618	0.999413	0.999823
ENSG00000049245	ukb-b-18194	AS	VAMP3	Inverse variance weighted	195	-0.000460944	8.74623e-05	1.36276e-07	-0.00063237	-0.000289518	0.999539	0.999368	0.999711
ENSG00000049245	ukb-b-18194	AS	VAMP3	Simple mode	195	-0.000501951	0.000182727	0.00658096	-0.000860096	-0.000143805	0.999498	0.99914	0.999856
ENSG00000049245	ukb-b-18194	AS	VAMP3	Weighted mode	195	-0.000317539	0.000127748	0.0137765	-0.000567926	-6.71526e-05	0.999683	0.999432	0.999933
ENSG00000049883	ukb-b-18194	AS	PTCD2	MR Egger	11	-0.00106256	0.049472	0.983333	-0.0980277	0.0959026	0.998938	0.906624	1.10065
ENSG00000049883	ukb-b-18194	AS	PTCD2	Weighted median	11	0.00171837	0.000921864	0.0623189	-8.84803e-05	0.00352523	1.00172	0.999912	1.00353
ENSG00000049883	ukb-b-18194	AS	PTCD2	Inverse variance weighted	11	0.00173883	0.000726535	0.0166969	0.000314818	0.00316283	1.00174	1.00031	1.00317
ENSG00000049883	ukb-b-18194	AS	PTCD2	Simple mode	11	0.00171269	0.00134271	0.230949	-0.000919022	0.0043444	1.00171	0.999081	1.00435
ENSG00000049883	ukb-b-18194	AS	PTCD2	Weighted mode	11	0.00171385	0.00133938	0.229583	-0.000911345	0.00433904	1.00172	0.999089	1.00435
ENSG00000050344	ukb-b-18194	AS	NFE2L3	MR Egger	144	-0.000911167	0.000145483	4.22614e-09	-0.00119631	-0.000626019	0.999089	0.998804	0.999374
ENSG00000050344	ukb-b-18194	AS	NFE2L3	Weighted median	144	-0.000808527	0.000103999	7.58403e-15	-0.00101237	-0.000604688	0.999192	0.998988	0.999395
ENSG00000050344	ukb-b-18194	AS	NFE2L3	Inverse variance weighted	144	-0.000727133	7.43548e-05	1.38246e-22	-0.000872868	-0.000581398	0.999273	0.999128	0.999419
ENSG00000050344	ukb-b-18194	AS	NFE2L3	Simple mode	144	-0.00063756	0.000188548	0.000930102	-0.00100711	-0.000268007	0.999363	0.998993	0.999732
ENSG00000050344	ukb-b-18194	AS	NFE2L3	Weighted mode	144	-0.000797766	0.000115418	1.46148e-10	-0.00102398	-0.000571547	0.999203	0.998977	0.999429
ENSG00000050426	ukb-b-18194	AS	LETMD1	MR Egger	145	-0.00157129	0.000266538	2.57609e-08	-0.0020937	-0.00104887	0.99843	0.997908	0.998952
ENSG00000050426	ukb-b-18194	AS	LETMD1	Weighted median	145	-0.00168681	0.000174733	4.74467e-22	-0.00202929	-0.00134433	0.998315	0.997973	0.998657
ENSG00000050426	ukb-b-18194	AS	LETMD1	Inverse variance weighted	145	-0.00177181	0.000120934	1.32641e-48	-0.00200884	-0.00153478	0.99823	0.997993	0.998466
ENSG00000050426	ukb-b-18194	AS	LETMD1	Simple mode	145	-0.00150039	0.000267621	1.02081e-07	-0.00202493	-0.000975857	0.998501	0.997977	0.999025
ENSG00000050426	ukb-b-18194	AS	LETMD1	Weighted mode	145	-0.00169017	0.000193147	5.15654e-15	-0.00206874	-0.0013116	0.998311	0.997933	0.998689
ENSG00000050730	ukb-b-18194	AS	TNIP3	MR Egger	23	0.000745048	0.00142001	0.605301	-0.00203817	0.00352826	1.00075	0.997964	1.00353
ENSG00000050730	ukb-b-18194	AS	TNIP3	Weighted median	23	-0.000152479	0.000375357	0.684578	-0.000888178	0.00058322	0.999848	0.999112	1.00058
ENSG00000050730	ukb-b-18194	AS	TNIP3	Inverse variance weighted	23	-0.000460099	0.000293381	0.116819	-0.00103513	0.000114928	0.99954	0.998965	1.00011
ENSG00000050730	ukb-b-18194	AS	TNIP3	Simple mode	23	-9.99899e-05	0.000661175	0.881172	-0.00139589	0.00119591	0.9999	0.998605	1.0012
ENSG00000050730	ukb-b-18194	AS	TNIP3	Weighted mode	23	-9.99899e-05	0.000604789	0.870194	-0.00128538	0.0010854	0.9999	0.998715	1.00109
ENSG00000051128	ukb-b-18194	AS	HOMER3	Wald ratio	1	-0.00415874	0.00237986	0.0805558	-0.00882326	0.000505791	0.99585	0.991216	1.00051
ENSG00000051523	ukb-b-18194	AS	CYBA	MR Egger	107	0.000462725	0.000227457	0.0444381	1.69089e-05	0.000908542	1.00046	1.00002	1.00091
ENSG00000051523	ukb-b-18194	AS	CYBA	Weighted median	107	0.000713303	0.000128791	3.05123e-08	0.000460873	0.000965733	1.00071	1.00046	1.00097
ENSG00000051523	ukb-b-18194	AS	CYBA	Inverse variance weighted	107	0.000858956	8.87649e-05	3.78526e-22	0.000684977	0.00103294	1.00086	1.00069	1.00103
ENSG00000051523	ukb-b-18194	AS	CYBA	Simple mode	107	0.00062227	0.000263339	0.019951	0.000106126	0.00113842	1.00062	1.00011	1.00114
ENSG00000051523	ukb-b-18194	AS	CYBA	Weighted mode	107	0.000632181	0.000177374	0.000548944	0.000284527	0.000979834	1.00063	1.00028	1.00098
ENSG00000053108	ukb-b-18194	AS	FSTL4	MR Egger	36	0.00134275	0.00225168	0.554903	-0.00307054	0.00575605	1.00134	0.996934	1.00577
ENSG00000053108	ukb-b-18194	AS	FSTL4	Weighted median	36	0.00126639	0.000463539	0.00629506	0.000357853	0.00217493	1.00127	1.00036	1.00218
ENSG00000053108	ukb-b-18194	AS	FSTL4	Inverse variance weighted	36	0.000596043	0.000318208	0.0610515	-2.76452e-05	0.00121973	1.0006	0.999972	1.00122
ENSG00000053108	ukb-b-18194	AS	FSTL4	Simple mode	36	0.00189524	0.000896226	0.04165	0.000138639	0.00365184	1.0019	1.00014	1.00366
ENSG00000053108	ukb-b-18194	AS	FSTL4	Weighted mode	36	0.00191538	0.00083654	0.0281864	0.000275757	0.00355499	1.00192	1.00028	1.00356
ENSG00000053371	ukb-b-18194	AS	AKR7A2	MR Egger	358	-0.000360577	0.000289356	0.213533	-0.000927714	0.00020656	0.999639	0.999073	1.00021
ENSG00000053371	ukb-b-18194	AS	AKR7A2	Weighted median	358	-0.000859365	0.000107302	1.15783e-15	-0.00106968	-0.000649053	0.999141	0.998931	0.999351
ENSG00000053371	ukb-b-18194	AS	AKR7A2	Inverse variance weighted	358	-0.000773544	7.75135e-05	1.87465e-23	-0.00092547	-0.000621617	0.999227	0.999075	0.999379
ENSG00000053371	ukb-b-18194	AS	AKR7A2	Simple mode	358	-0.000996549	0.000311081	0.00147982	-0.00160627	-0.00038683	0.999004	0.998395	0.999613
ENSG00000053371	ukb-b-18194	AS	AKR7A2	Weighted mode	358	-0.000960612	0.000278379	0.00062604	-0.00150624	-0.000414988	0.99904	0.998495	0.999585
ENSG00000054277	ukb-b-18194	AS	OPN3	MR Egger	104	0.000263699	0.000139205	0.061014	-9.1417e-06	0.00053654	1.00026	0.999991	1.00054
ENSG00000054277	ukb-b-18194	AS	OPN3	Weighted median	104	-4.29335e-05	8.62387e-05	0.618593	-0.000211961	0.000126094	0.999957	0.999788	1.00013
ENSG00000054277	ukb-b-18194	AS	OPN3	Inverse variance weighted	104	-0.000194471	9.09089e-05	0.0324206	-0.000372652	-1.62896e-05	0.999806	0.999627	0.999984
ENSG00000054277	ukb-b-18194	AS	OPN3	Simple mode	104	-0.00218664	0.000158782	4.27101e-25	-0.00249786	-0.00187543	0.997816	0.997505	0.998126
ENSG00000054277	ukb-b-18194	AS	OPN3	Weighted mode	104	4.17287e-06	7.61819e-05	0.956424	-0.000145144	0.000153489	1	0.999855	1.00015
ENSG00000054523	ukb-b-18194	AS	KIF1B	MR Egger	485	-0.000297198	4.23098e-05	7.3485e-12	-0.000380125	-0.000214271	0.999703	0.99962	0.999786
ENSG00000054523	ukb-b-18194	AS	KIF1B	Weighted median	485	-0.000137231	3.33373e-05	3.84775e-05	-0.000202572	-7.18898e-05	0.999863	0.999797	0.999928
ENSG00000054523	ukb-b-18194	AS	KIF1B	Inverse variance weighted	485	-9.11338e-05	2.42088e-05	0.000166892	-0.000138583	-4.36845e-05	0.999909	0.999861	0.999956
ENSG00000054523	ukb-b-18194	AS	KIF1B	Simple mode	485	-0.0001566	5.78424e-05	0.007022	-0.000269971	-4.32289e-05	0.999843	0.99973	0.999957
ENSG00000054523	ukb-b-18194	AS	KIF1B	Weighted mode	485	-0.000147483	3.88496e-05	0.000165545	-0.000223629	-7.13382e-05	0.999853	0.999776	0.999929
ENSG00000055130	ukb-b-18194	AS	CUL1	MR Egger	196	0.000293423	0.000568152	0.606127	-0.000820155	0.001407	1.00029	0.99918	1.00141
ENSG00000055130	ukb-b-18194	AS	CUL1	Weighted median	196	-3.51591e-05	0.000135814	0.79573	-0.000301354	0.000231036	0.999965	0.999699	1.00023
ENSG00000055130	ukb-b-18194	AS	CUL1	Inverse variance weighted	196	-3.5443e-05	0.000103866	0.732925	-0.000239021	0.000168135	0.999965	0.999761	1.00017
ENSG00000055130	ukb-b-18194	AS	CUL1	Simple mode	196	1.81204e-05	0.000425348	0.966063	-0.000815561	0.000851802	1.00002	0.999185	1.00085
ENSG00000055130	ukb-b-18194	AS	CUL1	Weighted mode	196	8.76741e-05	0.000403021	0.828013	-0.000702248	0.000877596	1.00009	0.999298	1.00088
ENSG00000055163	ukb-b-18194	AS	CYFIP2	MR Egger	305	-0.000261057	0.00025798	0.31238	-0.000766698	0.000244584	0.999739	0.999234	1.00024
ENSG00000055163	ukb-b-18194	AS	CYFIP2	Weighted median	305	0.00162226	0.000116464	4.20883e-44	0.00139399	0.00185053	1.00162	1.00139	1.00185
ENSG00000055163	ukb-b-18194	AS	CYFIP2	Inverse variance weighted	305	0.00148584	9.1569e-05	3.2781e-59	0.00130637	0.00166532	1.00149	1.00131	1.00167
ENSG00000055163	ukb-b-18194	AS	CYFIP2	Simple mode	305	0.0017014	0.000259724	2.44174e-10	0.00119234	0.00221046	1.0017	1.00119	1.00221
ENSG00000055163	ukb-b-18194	AS	CYFIP2	Weighted mode	305	0.0016317	0.000209896	1.18681e-13	0.0012203	0.00204309	1.00163	1.00122	1.00205
ENSG00000056558	ukb-b-18194	AS	TRAF1	MR Egger	406	-0.000362391	0.000189462	0.0564889	-0.000733737	8.95513e-06	0.999638	0.999267	1.00001
ENSG00000056558	ukb-b-18194	AS	TRAF1	Weighted median	406	-0.000429056	8.10831e-05	1.21275e-07	-0.000587979	-0.000270134	0.999571	0.999412	0.99973
ENSG00000056558	ukb-b-18194	AS	TRAF1	Inverse variance weighted	406	0.000301992	5.74434e-05	1.46254e-07	0.000189403	0.000414581	1.0003	1.00019	1.00041
ENSG00000056558	ukb-b-18194	AS	TRAF1	Simple mode	406	-0.000540804	0.000206735	0.00923101	-0.000946004	-0.000135604	0.999459	0.999054	0.999864
ENSG00000056558	ukb-b-18194	AS	TRAF1	Weighted mode	406	-0.000470663	0.000154673	0.0024953	-0.000773822	-0.000167504	0.999529	0.999226	0.999833
ENSG00000057704	ukb-b-18194	AS	TMCC3	MR Egger	86	-0.000336928	0.000218757	0.127273	-0.000765692	9.18364e-05	0.999663	0.999235	1.00009
ENSG00000057704	ukb-b-18194	AS	TMCC3	Weighted median	86	-0.000234694	0.000104149	0.0242314	-0.000438826	-3.05616e-05	0.999765	0.999561	0.999969
ENSG00000057704	ukb-b-18194	AS	TMCC3	Inverse variance weighted	86	-0.000300095	7.62307e-05	8.26203e-05	-0.000449507	-0.000150683	0.9997	0.999551	0.999849
ENSG00000057704	ukb-b-18194	AS	TMCC3	Simple mode	86	-0.000229765	0.000217039	0.292766	-0.000655162	0.000195632	0.99977	0.999345	1.0002
ENSG00000057704	ukb-b-18194	AS	TMCC3	Weighted mode	86	-0.000146275	0.000177531	0.412279	-0.000494235	0.000201685	0.999854	0.999506	1.0002
ENSG00000058063	ukb-b-18194	AS	ATP11B	MR Egger	122	0.00075943	0.000254619	0.00346243	0.000260377	0.00125848	1.00076	1.00026	1.00126
ENSG00000058063	ukb-b-18194	AS	ATP11B	Weighted median	122	0.00083122	0.000123718	1.83391e-11	0.000588733	0.00107371	1.00083	1.00059	1.00107
ENSG00000058063	ukb-b-18194	AS	ATP11B	Inverse variance weighted	122	0.000791817	9.50372e-05	7.97216e-17	0.000605544	0.00097809	1.00079	1.00061	1.00098
ENSG00000058063	ukb-b-18194	AS	ATP11B	Simple mode	122	0.000918541	0.000265691	0.000753951	0.000397785	0.0014393	1.00092	1.0004	1.00144
ENSG00000058063	ukb-b-18194	AS	ATP11B	Weighted mode	122	0.00086952	0.000206719	5.00643e-05	0.00046435	0.00127469	1.00087	1.00046	1.00128
ENSG00000058799	ukb-b-18194	AS	YIPF1	MR Egger	76	0.00138909	0.000646763	0.0350069	0.000121438	0.00265675	1.00139	1.00012	1.00266
ENSG00000058799	ukb-b-18194	AS	YIPF1	Weighted median	76	0.000910007	0.00021079	1.58073e-05	0.000496859	0.00132315	1.00091	1.0005	1.00132
ENSG00000058799	ukb-b-18194	AS	YIPF1	Inverse variance weighted	76	0.000897381	0.000159972	2.02797e-08	0.000583835	0.00121093	1.0009	1.00058	1.00121
ENSG00000058799	ukb-b-18194	AS	YIPF1	Simple mode	76	0.00083737	0.000428659	0.0544946	-2.80212e-06	0.00167754	1.00084	0.999997	1.00168
ENSG00000058799	ukb-b-18194	AS	YIPF1	Weighted mode	76	0.000850864	0.00040777	0.0403211	5.16339e-05	0.00165009	1.00085	1.00005	1.00165
ENSG00000059377	ukb-b-18194	AS	TBXAS1	MR Egger	122	-0.000574109	0.000130501	2.36628e-05	-0.00082989	-0.000318328	0.999426	0.99917	0.999682
ENSG00000059377	ukb-b-18194	AS	TBXAS1	Weighted median	122	-0.000485112	9.11458e-05	1.02424e-07	-0.000663757	-0.000306466	0.999515	0.999336	0.999694
ENSG00000059377	ukb-b-18194	AS	TBXAS1	Inverse variance weighted	122	-0.00048855	7.10638e-05	6.20735e-12	-0.000627835	-0.000349265	0.999512	0.999372	0.999651
ENSG00000059377	ukb-b-18194	AS	TBXAS1	Simple mode	122	-0.000541579	0.000145494	0.00030091	-0.000826747	-0.000256411	0.999459	0.999174	0.999744
ENSG00000059377	ukb-b-18194	AS	TBXAS1	Weighted mode	122	-0.000508196	0.000111746	1.29648e-05	-0.000727218	-0.000289174	0.999492	0.999273	0.999711
ENSG00000059573	ukb-b-18194	AS	ALDH18A1	MR Egger	234	0.000803007	0.000202645	9.87016e-05	0.000405823	0.00120019	1.0008	1.00041	1.0012
ENSG00000059573	ukb-b-18194	AS	ALDH18A1	Weighted median	234	-0.000703579	0.000111417	2.70502e-10	-0.000921958	-0.000485201	0.999297	0.999078	0.999515
ENSG00000059573	ukb-b-18194	AS	ALDH18A1	Inverse variance weighted	234	-0.00101253	7.84538e-05	4.16231e-38	-0.0011663	-0.000858758	0.998988	0.998834	0.999142
ENSG00000059573	ukb-b-18194	AS	ALDH18A1	Simple mode	234	-0.000620042	0.000201758	0.00236997	-0.00101549	-0.000224596	0.99938	0.998985	0.999775
ENSG00000059573	ukb-b-18194	AS	ALDH18A1	Weighted mode	234	-0.000553205	0.00015293	0.000364887	-0.000852949	-0.000253462	0.999447	0.999147	0.999747
ENSG00000059728	ukb-b-18194	AS	MXD1	MR Egger	107	0.00918351	0.00153389	3.01874e-08	0.00617708	0.0121899	1.00923	1.0062	1.01226
ENSG00000059728	ukb-b-18194	AS	MXD1	Weighted median	107	0.00161631	0.000255104	2.35967e-10	0.00111631	0.00211632	1.00162	1.00112	1.00212
ENSG00000059728	ukb-b-18194	AS	MXD1	Inverse variance weighted	107	0.00111472	0.000188845	3.57362e-09	0.000744582	0.00148486	1.00112	1.00074	1.00149
ENSG00000059728	ukb-b-18194	AS	MXD1	Simple mode	107	0.00220258	0.000605349	0.000425454	0.00101609	0.00338906	1.00221	1.00102	1.00339
ENSG00000059728	ukb-b-18194	AS	MXD1	Weighted mode	107	0.00220258	0.000589545	0.000303034	0.00104707	0.00335809	1.00221	1.00105	1.00336
ENSG00000060069	ukb-b-18194	AS	CTDP1	MR Egger	142	0.00053082	0.00024926	0.034955	4.22716e-05	0.00101937	1.00053	1.00004	1.00102
ENSG00000060069	ukb-b-18194	AS	CTDP1	Weighted median	142	0.000773484	8.58627e-05	2.09129e-19	0.000605193	0.000941775	1.00077	1.00061	1.00094
ENSG00000060069	ukb-b-18194	AS	CTDP1	Inverse variance weighted	142	0.0007678	6.61682e-05	3.94358e-31	0.00063811	0.00089749	1.00077	1.00064	1.0009
ENSG00000060069	ukb-b-18194	AS	CTDP1	Simple mode	142	0.000777009	0.000187859	6.03982e-05	0.000408806	0.00114521	1.00078	1.00041	1.00115
ENSG00000060069	ukb-b-18194	AS	CTDP1	Weighted mode	142	0.000777009	0.000181542	3.43154e-05	0.000421187	0.00113283	1.00078	1.00042	1.00113
ENSG00000060491	ukb-b-18194	AS	OGFR	MR Egger	74	0.000189658	0.000521609	0.71722	-0.000832695	0.00121201	1.00019	0.999168	1.00121
ENSG00000060491	ukb-b-18194	AS	OGFR	Weighted median	74	6.03378e-05	0.000184644	0.743835	-0.000301564	0.00042224	1.00006	0.999698	1.00042
ENSG00000060491	ukb-b-18194	AS	OGFR	Inverse variance weighted	74	0.000210983	0.000126556	0.0954921	-3.70667e-05	0.000459033	1.00021	0.999963	1.00046
ENSG00000060491	ukb-b-18194	AS	OGFR	Simple mode	74	-0.000290193	0.000443544	0.515001	-0.00115954	0.000579154	0.99971	0.998841	1.00058
ENSG00000060491	ukb-b-18194	AS	OGFR	Weighted mode	74	-9.80053e-05	0.00042694	0.819081	-0.000934808	0.000738797	0.999902	0.999066	1.00074
ENSG00000062194	ukb-b-18194	AS	GPBP1	MR Egger	245	-0.00111828	0.000280426	8.82758e-05	-0.00166791	-0.000568644	0.998882	0.998333	0.999432
ENSG00000062194	ukb-b-18194	AS	GPBP1	Weighted median	245	-0.00109081	0.000132549	1.87947e-16	-0.00135061	-0.000831017	0.99891	0.99865	0.999169
ENSG00000062194	ukb-b-18194	AS	GPBP1	Inverse variance weighted	245	-0.00112438	9.23327e-05	4.09706e-34	-0.00130535	-0.000943408	0.998876	0.998695	0.999057
ENSG00000062194	ukb-b-18194	AS	GPBP1	Simple mode	245	-0.00141795	0.000308474	6.89316e-06	-0.00202256	-0.000813336	0.998583	0.997979	0.999187
ENSG00000062194	ukb-b-18194	AS	GPBP1	Weighted mode	245	-0.00116735	0.000241507	2.37324e-06	-0.0016407	-0.000693993	0.998833	0.998361	0.999306
ENSG00000063176	ukb-b-18194	AS	SPHK2	MR Egger	103	0.000895318	0.000874808	0.308543	-0.000819306	0.00260994	1.0009	0.999181	1.00261
ENSG00000063176	ukb-b-18194	AS	SPHK2	Weighted median	103	-0.000775384	0.000230812	0.000781206	-0.00122778	-0.000322992	0.999225	0.998773	0.999677
ENSG00000063176	ukb-b-18194	AS	SPHK2	Inverse variance weighted	103	-0.000969355	0.000168603	8.95927e-09	-0.00129982	-0.000638894	0.999031	0.998701	0.999361
ENSG00000063176	ukb-b-18194	AS	SPHK2	Simple mode	103	-0.00034606	0.000628421	0.583056	-0.00157777	0.000885645	0.999654	0.998423	1.00089
ENSG00000063176	ukb-b-18194	AS	SPHK2	Weighted mode	103	-0.000284057	0.00058227	0.626707	-0.00142531	0.000857192	0.999716	0.998576	1.00086
ENSG00000063978	ukb-b-18194	AS	RNF4	MR Egger	159	-0.00398038	0.000381555	1.09772e-19	-0.00472823	-0.00323253	0.996028	0.995283	0.996773
ENSG00000063978	ukb-b-18194	AS	RNF4	Weighted median	159	-0.00163619	0.000193641	2.92202e-17	-0.00201573	-0.00125666	0.998365	0.997986	0.998744
ENSG00000063978	ukb-b-18194	AS	RNF4	Inverse variance weighted	159	-0.000564413	0.000155901	0.000294214	-0.000869978	-0.000258848	0.999436	0.99913	0.999741
ENSG00000063978	ukb-b-18194	AS	RNF4	Simple mode	159	0.00224438	0.000497339	1.2433e-05	0.00126959	0.00321916	1.00225	1.00127	1.00322
ENSG00000063978	ukb-b-18194	AS	RNF4	Weighted mode	159	-0.00181312	0.000286634	2.47838e-09	-0.00237492	-0.00125132	0.998189	0.997628	0.998749
ENSG00000064201	ukb-b-18194	AS	TSPAN32	MR Egger	140	-0.000630182	8.05897e-05	1.22912e-12	-0.000788138	-0.000472226	0.99937	0.999212	0.999528
ENSG00000064201	ukb-b-18194	AS	TSPAN32	Weighted median	140	-0.000715755	7.83947e-05	6.84098e-20	-0.000869409	-0.000562101	0.999285	0.999131	0.999438
ENSG00000064201	ukb-b-18194	AS	TSPAN32	Inverse variance weighted	140	-0.000761764	5.22917e-05	4.51522e-48	-0.000864256	-0.000659273	0.999239	0.999136	0.999341
ENSG00000064201	ukb-b-18194	AS	TSPAN32	Simple mode	140	-0.00136136	0.000132736	1.00267e-18	-0.00162153	-0.0011012	0.99864	0.99838	0.998899
ENSG00000064201	ukb-b-18194	AS	TSPAN32	Weighted mode	140	-0.000614086	6.94045e-05	3.64639e-15	-0.000750119	-0.000478053	0.999386	0.99925	0.999522
ENSG00000064225	ukb-b-18194	AS	ST3GAL6	MR Egger	835	-8.73756e-05	5.32537e-05	0.101228	-0.000191753	1.70016e-05	0.999913	0.999808	1.00002
ENSG00000064225	ukb-b-18194	AS	ST3GAL6	Weighted median	835	-0.000801608	2.91501e-05	1.79171e-166	-0.000858742	-0.000744473	0.999199	0.999142	0.999256
ENSG00000064225	ukb-b-18194	AS	ST3GAL6	Inverse variance weighted	835	-0.000748395	2.25477e-05	1.42538e-241	-0.000792588	-0.000704201	0.999252	0.999208	0.999296
ENSG00000064225	ukb-b-18194	AS	ST3GAL6	Simple mode	835	-0.000883455	8.7815e-05	1.50208e-22	-0.00105557	-0.000711337	0.999117	0.998945	0.999289
ENSG00000064225	ukb-b-18194	AS	ST3GAL6	Weighted mode	835	-0.000848087	7.60227e-05	4.93092e-27	-0.000997091	-0.000699082	0.999152	0.999003	0.999301
ENSG00000064490	ukb-b-18194	AS	RFXANK	MR Egger	79	-0.00291212	0.00103223	0.00608322	-0.00493528	-0.000888948	0.997092	0.995077	0.999111
ENSG00000064490	ukb-b-18194	AS	RFXANK	Weighted median	79	0.000675997	0.000263264	0.0102361	0.000159999	0.00119199	1.00068	1.00016	1.00119
ENSG00000064490	ukb-b-18194	AS	RFXANK	Inverse variance weighted	79	0.00118485	0.000201804	4.32484e-09	0.000789311	0.00158038	1.00119	1.00079	1.00158
ENSG00000064490	ukb-b-18194	AS	RFXANK	Simple mode	79	0.00304043	0.000729434	7.87965e-05	0.00161074	0.00447012	1.00305	1.00161	1.00448
ENSG00000064490	ukb-b-18194	AS	RFXANK	Weighted mode	79	0.000351437	0.000483966	0.469914	-0.000597137	0.00130001	1.00035	0.999403	1.0013
ENSG00000064651	ukb-b-18194	AS	SLC12A2	MR Egger	72	-0.000100783	0.000788454	0.898655	-0.00164615	0.00144459	0.999899	0.998355	1.00145
ENSG00000064651	ukb-b-18194	AS	SLC12A2	Weighted median	72	0.00126899	0.000335901	0.000158166	0.000610629	0.00192736	1.00127	1.00061	1.00193
ENSG00000064651	ukb-b-18194	AS	SLC12A2	Inverse variance weighted	72	0.00121151	0.000238483	3.77312e-07	0.000744081	0.00167893	1.00121	1.00074	1.00168
ENSG00000064651	ukb-b-18194	AS	SLC12A2	Simple mode	72	0.00129978	0.000693916	0.0651701	-6.02952e-05	0.00265986	1.0013	0.99994	1.00266
ENSG00000064651	ukb-b-18194	AS	SLC12A2	Weighted mode	72	0.00106291	0.000556661	0.060247	-2.81476e-05	0.00215396	1.00106	0.999972	1.00216
ENSG00000064726	ukb-b-18194	AS	BTBD1	MR Egger	49	0.000547081	0.000725755	0.454723	-0.000875398	0.00196956	1.00055	0.999125	1.00197
ENSG00000064726	ukb-b-18194	AS	BTBD1	Weighted median	49	0.000196838	0.000371611	0.596327	-0.000531519	0.000925196	1.0002	0.999469	1.00093
ENSG00000064726	ukb-b-18194	AS	BTBD1	Inverse variance weighted	49	0.000161267	0.000262599	0.539136	-0.000353426	0.00067596	1.00016	0.999647	1.00068
ENSG00000064726	ukb-b-18194	AS	BTBD1	Simple mode	49	-2.42323e-05	0.000604675	0.9682	-0.0012094	0.00116093	0.999976	0.998791	1.00116
ENSG00000064726	ukb-b-18194	AS	BTBD1	Weighted mode	49	0.000178949	0.000451977	0.693914	-0.000706925	0.00106482	1.00018	0.999293	1.00107
ENSG00000065135	ukb-b-18194	AS	GNAI3	MR Egger	114	0.000167204	0.000144295	0.249018	-0.000115615	0.000450023	1.00017	0.999884	1.00045
ENSG00000065135	ukb-b-18194	AS	GNAI3	Weighted median	114	0.00043956	0.000101379	1.45216e-05	0.000240858	0.000638262	1.00044	1.00024	1.00064
ENSG00000065135	ukb-b-18194	AS	GNAI3	Inverse variance weighted	114	0.000510607	7.42028e-05	5.93373e-12	0.000365169	0.000656045	1.00051	1.00037	1.00066
ENSG00000065135	ukb-b-18194	AS	GNAI3	Simple mode	114	0.000435793	0.000159173	0.00718597	0.000123815	0.000747772	1.00044	1.00012	1.00075
ENSG00000065135	ukb-b-18194	AS	GNAI3	Weighted mode	114	0.00042331	0.000115206	0.000366105	0.000197506	0.000649114	1.00042	1.0002	1.00065
ENSG00000065559	ukb-b-18194	AS	MAP2K4	MR Egger	31	0.00384893	0.00143967	0.0121977	0.00102718	0.00667068	1.00386	1.00103	1.00669
ENSG00000065559	ukb-b-18194	AS	MAP2K4	Weighted median	31	-0.000831462	0.000317841	0.00889751	-0.00145443	-0.000208493	0.999169	0.998547	0.999792
ENSG00000065559	ukb-b-18194	AS	MAP2K4	Inverse variance weighted	31	-0.000861035	0.000233827	0.000231086	-0.00131934	-0.000402734	0.999139	0.998682	0.999597
ENSG00000065559	ukb-b-18194	AS	MAP2K4	Simple mode	31	-0.000556613	0.000661765	0.406944	-0.00185367	0.000740447	0.999444	0.998148	1.00074
ENSG00000065559	ukb-b-18194	AS	MAP2K4	Weighted mode	31	-0.000247151	0.000535777	0.647914	-0.00129728	0.000802972	0.999753	0.998704	1.0008
ENSG00000065613	ukb-b-18194	AS	SLK	MR Egger	304	0.00151296	0.000209843	4.51742e-12	0.00110166	0.00192425	1.00151	1.0011	1.00193
ENSG00000065613	ukb-b-18194	AS	SLK	Weighted median	304	0.000308769	9.41233e-05	0.00103633	0.000124287	0.000493251	1.00031	1.00012	1.00049
ENSG00000065613	ukb-b-18194	AS	SLK	Inverse variance weighted	304	-2.25202e-05	6.58607e-05	0.732398	-0.000151607	0.000106567	0.999977	0.999848	1.00011
ENSG00000065613	ukb-b-18194	AS	SLK	Simple mode	304	0.00041236	0.000288594	0.154076	-0.000153286	0.000978005	1.00041	0.999847	1.00098
ENSG00000065613	ukb-b-18194	AS	SLK	Weighted mode	304	0.000517428	0.000171163	0.00271647	0.00018195	0.000852907	1.00052	1.00018	1.00085
ENSG00000065615	ukb-b-18194	AS	CYB5R4	Inverse variance weighted	2	0.00235004	0.00171248	0.169969	-0.00100642	0.0057065	1.00235	0.998994	1.00572
ENSG00000065675	ukb-b-18194	AS	PRKCQ	MR Egger	47	0.000527152	0.000445972	0.243402	-0.000346952	0.00140126	1.00053	0.999653	1.0014
ENSG00000065675	ukb-b-18194	AS	PRKCQ	Weighted median	47	-0.000119168	0.000279613	0.66997	-0.000667209	0.000428873	0.999881	0.999333	1.00043
ENSG00000065675	ukb-b-18194	AS	PRKCQ	Inverse variance weighted	47	-0.000461812	0.000205953	0.0249407	-0.000865479	-5.81444e-05	0.999538	0.999135	0.999942
ENSG00000065675	ukb-b-18194	AS	PRKCQ	Simple mode	47	0.000398314	0.000474479	0.405543	-0.000531664	0.00132829	1.0004	0.999468	1.00133
ENSG00000065675	ukb-b-18194	AS	PRKCQ	Weighted mode	47	3.7204e-05	0.000292206	0.899241	-0.00053552	0.000609928	1.00004	0.999465	1.00061
ENSG00000065717	ukb-b-18194	AS	TLE2	MR Egger	67	0.00164137	0.000634428	0.0119224	0.000397894	0.00288485	1.00164	1.0004	1.00289
ENSG00000065717	ukb-b-18194	AS	TLE2	Weighted median	67	-4.85647e-05	0.000206705	0.81425	-0.000453707	0.000356578	0.999951	0.999546	1.00036
ENSG00000065717	ukb-b-18194	AS	TLE2	Inverse variance weighted	67	-0.000100556	0.000159935	0.529525	-0.00041403	0.000212917	0.999899	0.999586	1.00021
ENSG00000065717	ukb-b-18194	AS	TLE2	Simple mode	67	-2.27726e-05	0.00039103	0.953735	-0.000789191	0.000743646	0.999977	0.999211	1.00074
ENSG00000065717	ukb-b-18194	AS	TLE2	Weighted mode	67	-7.01696e-05	0.000355682	0.844213	-0.000767307	0.000626967	0.99993	0.999233	1.00063
ENSG00000066027	ukb-b-18194	AS	PPP2R5A	MR Egger	466	-0.000242761	3.7016e-05	1.45464e-10	-0.000315313	-0.00017021	0.999757	0.999685	0.99983
ENSG00000066027	ukb-b-18194	AS	PPP2R5A	Weighted median	466	-0.000364361	2.90384e-05	4.09882e-36	-0.000421277	-0.000307446	0.999636	0.999579	0.999693
ENSG00000066027	ukb-b-18194	AS	PPP2R5A	Inverse variance weighted	466	-0.000311352	2.19585e-05	1.23386e-45	-0.000354391	-0.000268314	0.999689	0.999646	0.999732
ENSG00000066027	ukb-b-18194	AS	PPP2R5A	Simple mode	466	-0.000298256	4.44501e-05	5.67723e-11	-0.000385378	-0.000211134	0.999702	0.999615	0.999789
ENSG00000066027	ukb-b-18194	AS	PPP2R5A	Weighted mode	466	-0.00035234	3.80161e-05	7.08323e-19	-0.000426851	-0.000277828	0.999648	0.999573	0.999722
ENSG00000066084	ukb-b-18194	AS	DIP2B	MR Egger	555	0.000255765	0.000212861	0.23005	-0.000161443	0.000672973	1.00026	0.999839	1.00067
ENSG00000066084	ukb-b-18194	AS	DIP2B	Weighted median	555	0.000253579	8.45439e-05	0.00270533	8.7873e-05	0.000419285	1.00025	1.00009	1.00042
ENSG00000066084	ukb-b-18194	AS	DIP2B	Inverse variance weighted	555	0.000653539	5.1933e-05	2.57659e-36	0.000551751	0.000755328	1.00065	1.00055	1.00076
ENSG00000066084	ukb-b-18194	AS	DIP2B	Simple mode	555	0.000108335	0.000298021	0.716361	-0.000475787	0.000692456	1.00011	0.999524	1.00069
ENSG00000066084	ukb-b-18194	AS	DIP2B	Weighted mode	555	8.29101e-05	0.000180313	0.645832	-0.000270503	0.000436323	1.00008	0.99973	1.00044
ENSG00000066336	ukb-b-18194	AS	SPI1	MR Egger	515	0.00144132	0.000245056	7.33327e-09	0.000961011	0.00192163	1.00144	1.00096	1.00192
ENSG00000066336	ukb-b-18194	AS	SPI1	Weighted median	515	0.000126585	0.000106223	0.233382	-8.16115e-05	0.000334781	1.00013	0.999918	1.00033
ENSG00000066336	ukb-b-18194	AS	SPI1	Inverse variance weighted	515	-1.92641e-05	7.53426e-05	0.798193	-0.000166936	0.000128407	0.999981	0.999833	1.00013
ENSG00000066336	ukb-b-18194	AS	SPI1	Simple mode	515	3.89102e-05	0.000299054	0.89653	-0.000547236	0.000625056	1.00004	0.999453	1.00063
ENSG00000066336	ukb-b-18194	AS	SPI1	Weighted mode	515	7.03439e-05	0.000218702	0.747855	-0.000358313	0.000499	1.00007	0.999642	1.0005
ENSG00000066777	ukb-b-18194	AS	ARFGEF1	MR Egger	84	-0.0024075	0.00184934	0.196625	-0.00603222	0.00121721	0.997595	0.993986	1.00122
ENSG00000066777	ukb-b-18194	AS	ARFGEF1	Weighted median	84	0.00152656	0.000247668	7.10536e-10	0.00104113	0.00201199	1.00153	1.00104	1.00201
ENSG00000066777	ukb-b-18194	AS	ARFGEF1	Inverse variance weighted	84	0.00168929	0.000194927	4.46621e-18	0.00130723	0.00207134	1.00169	1.00131	1.00207
ENSG00000066777	ukb-b-18194	AS	ARFGEF1	Simple mode	84	0.001518	0.000520062	0.00452021	0.000498675	0.00253732	1.00152	1.0005	1.00254
ENSG00000066777	ukb-b-18194	AS	ARFGEF1	Weighted mode	84	0.001518	0.000525748	0.00495263	0.000487532	0.00254846	1.00152	1.00049	1.00255
ENSG00000067064	ukb-b-18194	AS	IDI1	MR Egger	111	0.00298341	0.000442434	7.70078e-10	0.00211624	0.00385058	1.00299	1.00212	1.00386
ENSG00000067064	ukb-b-18194	AS	IDI1	Weighted median	111	0.00346616	0.000233062	4.99172e-50	0.00300936	0.00392296	1.00347	1.00301	1.00393
ENSG00000067064	ukb-b-18194	AS	IDI1	Inverse variance weighted	111	0.00315361	0.000152108	1.75418e-95	0.00285548	0.00345174	1.00316	1.00286	1.00346
ENSG00000067064	ukb-b-18194	AS	IDI1	Simple mode	111	0.00221564	0.00049625	1.9493e-05	0.00124299	0.00318829	1.00222	1.00124	1.00319
ENSG00000067064	ukb-b-18194	AS	IDI1	Weighted mode	111	0.0034747	0.000444497	3.49828e-12	0.00260349	0.00434592	1.00348	1.00261	1.00436
ENSG00000067182	ukb-b-18194	AS	TNFRSF1A	MR Egger	29	0.000211816	0.00037012	0.571859	-0.000513618	0.000937251	1.00021	0.999487	1.00094
ENSG00000067182	ukb-b-18194	AS	TNFRSF1A	Weighted median	29	0.000553743	0.000198739	0.0053315	0.000164216	0.000943271	1.00055	1.00016	1.00094
ENSG00000067182	ukb-b-18194	AS	TNFRSF1A	Inverse variance weighted	29	0.000475298	0.000151955	0.00176071	0.000177466	0.000773131	1.00048	1.00018	1.00077
ENSG00000067182	ukb-b-18194	AS	TNFRSF1A	Simple mode	29	8.83617e-05	0.000306391	0.775169	-0.000512166	0.000688889	1.00009	0.999488	1.00069
ENSG00000067182	ukb-b-18194	AS	TNFRSF1A	Weighted mode	29	0.000588429	0.000235736	0.0187162	0.000126386	0.00105047	1.00059	1.00013	1.00105
ENSG00000068383	ukb-b-18194	AS	INPP5A	MR Egger	66	-0.00025087	0.00121582	0.837182	-0.00263388	0.00213214	0.999749	0.99737	1.00213
ENSG00000068383	ukb-b-18194	AS	INPP5A	Weighted median	66	0.000758811	0.000208378	0.00027104	0.00035039	0.00116723	1.00076	1.00035	1.00117
ENSG00000068383	ukb-b-18194	AS	INPP5A	Inverse variance weighted	66	0.000720531	0.000155543	3.61503e-06	0.000415667	0.00102539	1.00072	1.00042	1.00103
ENSG00000068383	ukb-b-18194	AS	INPP5A	Simple mode	66	0.000754996	0.000437907	0.0894431	-0.000103302	0.00161329	1.00076	0.999897	1.00161
ENSG00000068383	ukb-b-18194	AS	INPP5A	Weighted mode	66	0.000754996	0.000434614	0.0870947	-9.6847e-05	0.00160684	1.00076	0.999903	1.00161
ENSG00000069667	ukb-b-18194	AS	RORA	MR Egger	85	-0.00277633	0.00132735	0.0395285	-0.00537794	-0.000174717	0.997228	0.994636	0.999825
ENSG00000069667	ukb-b-18194	AS	RORA	Weighted median	85	0.0012714	0.000264655	1.55541e-06	0.000752673	0.00179012	1.00127	1.00075	1.00179
ENSG00000069667	ukb-b-18194	AS	RORA	Inverse variance weighted	85	0.00174648	0.000199404	1.97897e-18	0.00135565	0.00213731	1.00175	1.00136	1.00214
ENSG00000069667	ukb-b-18194	AS	RORA	Simple mode	85	0.00130626	0.000597241	0.0315107	0.000135667	0.00247685	1.00131	1.00014	1.00248
ENSG00000069667	ukb-b-18194	AS	RORA	Weighted mode	85	0.00128872	0.000563188	0.0246343	0.00018487	0.00239257	1.00129	1.00018	1.0024
ENSG00000069702	ukb-b-18194	AS	TGFBR3	MR Egger	93	0.0021602	0.000798841	0.00817266	0.000594467	0.00372593	1.00216	1.00059	1.00373
ENSG00000069702	ukb-b-18194	AS	TGFBR3	Weighted median	93	-0.00066529	0.000212047	0.00170416	-0.0010809	-0.000249678	0.999335	0.99892	0.99975
ENSG00000069702	ukb-b-18194	AS	TGFBR3	Inverse variance weighted	93	-0.00091482	0.000165234	3.08566e-08	-0.00123868	-0.000590961	0.999086	0.998762	0.999409
ENSG00000069702	ukb-b-18194	AS	TGFBR3	Simple mode	93	-0.000676743	0.000481902	0.163591	-0.00162127	0.000267784	0.999323	0.99838	1.00027
ENSG00000069702	ukb-b-18194	AS	TGFBR3	Weighted mode	93	-0.000676743	0.000402516	0.0961001	-0.00146568	0.000112188	0.999323	0.998535	1.00011
ENSG00000069974	ukb-b-18194	AS	RAB27A	MR Egger	45	0.00443202	0.00172027	0.0135024	0.00106029	0.00780375	1.00444	1.00106	1.00783
ENSG00000069974	ukb-b-18194	AS	RAB27A	Weighted median	45	0.000588126	0.000320986	0.0669147	-4.10072e-05	0.00121726	1.00059	0.999959	1.00122
ENSG00000069974	ukb-b-18194	AS	RAB27A	Inverse variance weighted	45	0.000865704	0.000242719	0.000361515	0.000389975	0.00134143	1.00087	1.00039	1.00134
ENSG00000069974	ukb-b-18194	AS	RAB27A	Simple mode	45	-9.03342e-05	0.000700964	0.898047	-0.00146422	0.00128356	0.99991	0.998537	1.00128
ENSG00000069974	ukb-b-18194	AS	RAB27A	Weighted mode	45	-9.03342e-05	0.000647131	0.88962	-0.00135871	0.00117804	0.99991	0.998642	1.00118
ENSG00000070413	ukb-b-18194	AS	DGCR2	MR Egger	143	0.00019365	0.000393226	0.623156	-0.000577072	0.000964373	1.00019	0.999423	1.00096
ENSG00000070413	ukb-b-18194	AS	DGCR2	Weighted median	143	0.000290917	0.000109838	0.0080828	7.56338e-05	0.000506201	1.00029	1.00008	1.00051
ENSG00000070413	ukb-b-18194	AS	DGCR2	Inverse variance weighted	143	0.000283865	8.21957e-05	0.000553306	0.000122762	0.000444969	1.00028	1.00012	1.00045
ENSG00000070413	ukb-b-18194	AS	DGCR2	Simple mode	143	0.000283777	0.000259724	0.276417	-0.000225283	0.000792836	1.00028	0.999775	1.00079
ENSG00000070413	ukb-b-18194	AS	DGCR2	Weighted mode	143	0.00028801	0.00024785	0.247171	-0.000197775	0.000773795	1.00029	0.999802	1.00077
ENSG00000070423	ukb-b-18194	AS	RNF126	MR Egger	29	-0.000925011	0.000994343	0.360473	-0.00287392	0.0010239	0.999075	0.99713	1.00102
ENSG00000070423	ukb-b-18194	AS	RNF126	Weighted median	29	0.000473401	0.000294905	0.108436	-0.000104613	0.00105142	1.00047	0.999895	1.00105
ENSG00000070423	ukb-b-18194	AS	RNF126	Inverse variance weighted	29	0.000537985	0.000226446	0.0175121	9.41507e-05	0.00098182	1.00054	1.00009	1.00098
ENSG00000070423	ukb-b-18194	AS	RNF126	Simple mode	29	0.00109632	0.000513613	0.041694	8.9633e-05	0.002103	1.0011	1.00009	1.00211
ENSG00000070423	ukb-b-18194	AS	RNF126	Weighted mode	29	0.000448067	0.000482782	0.361291	-0.000498186	0.00139432	1.00045	0.999502	1.0014
ENSG00000070501	ukb-b-18194	AS	POLB	Wald ratio	1	-0.00152823	0.00161646	0.344445	-0.00469649	0.00164003	0.998473	0.995315	1.00164
ENSG00000070540	ukb-b-18194	AS	WIPI1	MR Egger	204	-8.69458e-05	7.07499e-05	0.220532	-0.000225616	5.17239e-05	0.999913	0.999774	1.00005
ENSG00000070540	ukb-b-18194	AS	WIPI1	Weighted median	204	5.62593e-05	6.10125e-05	0.356479	-6.33252e-05	0.000175844	1.00006	0.999937	1.00018
ENSG00000070540	ukb-b-18194	AS	WIPI1	Inverse variance weighted	204	0.000143847	4.29788e-05	0.000817102	5.96088e-05	0.000228085	1.00014	1.00006	1.00023
ENSG00000070540	ukb-b-18194	AS	WIPI1	Simple mode	204	0.000216911	8.20174e-05	0.00881582	5.61572e-05	0.000377665	1.00022	1.00006	1.00038
ENSG00000070540	ukb-b-18194	AS	WIPI1	Weighted mode	204	5.34827e-05	5.90716e-05	0.366333	-6.22977e-05	0.000169263	1.00005	0.999938	1.00017
ENSG00000070610	ukb-b-18194	AS	GBA2	MR Egger	217	-8.66926e-05	7.36583e-05	0.240514	-0.000231063	5.76776e-05	0.999913	0.999769	1.00006
ENSG00000070610	ukb-b-18194	AS	GBA2	Weighted median	217	5.13702e-05	5.66634e-05	0.364626	-5.96901e-05	0.00016243	1.00005	0.99994	1.00016
ENSG00000070610	ukb-b-18194	AS	GBA2	Inverse variance weighted	217	-1.04913e-05	4.05449e-05	0.795822	-8.99593e-05	6.89767e-05	0.99999	0.99991	1.00007
ENSG00000070610	ukb-b-18194	AS	GBA2	Simple mode	217	-0.000227632	9.85677e-05	0.0218666	-0.000420824	-3.4439e-05	0.999772	0.999579	0.999966
ENSG00000070610	ukb-b-18194	AS	GBA2	Weighted mode	217	5.19898e-05	6.42882e-05	0.419579	-7.40152e-05	0.000177995	1.00005	0.999926	1.00018
ENSG00000070759	ukb-b-18194	AS	TESK2	MR Egger	891	-0.000132079	8.52184e-05	0.121525	-0.000299107	3.49492e-05	0.999868	0.999701	1.00003
ENSG00000070759	ukb-b-18194	AS	TESK2	Weighted median	891	-0.000145739	3.87288e-05	0.000167837	-0.000221648	-6.9831e-05	0.999854	0.999778	0.99993
ENSG00000070759	ukb-b-18194	AS	TESK2	Inverse variance weighted	891	-0.000164086	2.7635e-05	2.89225e-09	-0.00021825	-0.000109921	0.999836	0.999782	0.99989
ENSG00000070759	ukb-b-18194	AS	TESK2	Simple mode	891	-7.30141e-05	0.000121672	0.548599	-0.000311491	0.000165463	0.999927	0.999689	1.00017
ENSG00000070759	ukb-b-18194	AS	TESK2	Weighted mode	891	-0.000158062	9.79731e-05	0.10703	-0.000350089	3.39656e-05	0.999842	0.99965	1.00003
ENSG00000071054	ukb-b-18194	AS	MAP4K4	MR Egger	42	-0.00415943	0.0128433	0.747732	-0.0293323	0.0210134	0.995849	0.971094	1.02124
ENSG00000071054	ukb-b-18194	AS	MAP4K4	Weighted median	42	0.0011142	0.000408504	0.00638145	0.00031353	0.00191487	1.00111	1.00031	1.00192
ENSG00000071054	ukb-b-18194	AS	MAP4K4	Inverse variance weighted	42	0.00119924	0.000326795	0.000242821	0.000558726	0.00183976	1.0012	1.00056	1.00184
ENSG00000071054	ukb-b-18194	AS	MAP4K4	Simple mode	42	0.00107952	0.000819155	0.19487	-0.00052602	0.00268507	1.00108	0.999474	1.00269
ENSG00000071054	ukb-b-18194	AS	MAP4K4	Weighted mode	42	0.00107952	0.000820444	0.195558	-0.000528546	0.00268759	1.00108	0.999472	1.00269
ENSG00000071127	ukb-b-18194	AS	WDR1	MR Egger	603	0.000785257	0.000146611	1.21276e-07	0.0004979	0.00107261	1.00079	1.0005	1.00107
ENSG00000071127	ukb-b-18194	AS	WDR1	Weighted median	603	0.00150039	8.12523e-05	3.89134e-76	0.00134113	0.00165964	1.0015	1.00134	1.00166
ENSG00000071127	ukb-b-18194	AS	WDR1	Inverse variance weighted	603	0.00159746	5.48309e-05	1.32218e-186	0.00148999	0.00170493	1.0016	1.00149	1.00171
ENSG00000071127	ukb-b-18194	AS	WDR1	Simple mode	603	0.00268135	0.000293563	9.96459e-19	0.00210597	0.00325674	1.00268	1.00211	1.00326
ENSG00000071127	ukb-b-18194	AS	WDR1	Weighted mode	603	0.00100007	0.000198018	5.85173e-07	0.000611958	0.00138819	1.001	1.00061	1.00139
ENSG00000071189	ukb-b-18194	AS	SNX13	MR Egger	35	-0.000209373	0.0109662	0.984882	-0.0217031	0.0212844	0.999791	0.978531	1.02151
ENSG00000071189	ukb-b-18194	AS	SNX13	Weighted median	35	-0.000228905	0.000518924	0.65913	-0.001246	0.000788186	0.999771	0.998755	1.00079
ENSG00000071189	ukb-b-18194	AS	SNX13	Inverse variance weighted	35	-0.000378005	0.0004148	0.362141	-0.00119101	0.000435003	0.999622	0.99881	1.00044
ENSG00000071189	ukb-b-18194	AS	SNX13	Simple mode	35	-0.000227778	0.000948489	0.811658	-0.00208682	0.00163126	0.999772	0.997915	1.00163
ENSG00000071189	ukb-b-18194	AS	SNX13	Weighted mode	35	-0.000227778	0.00102316	0.825162	-0.00223317	0.00177761	0.999772	0.997769	1.00178
ENSG00000071243	ukb-b-18194	AS	ING3	MR Egger	84	0.000910291	0.000818181	0.26914	-0.000693344	0.00251393	1.00091	0.999307	1.00252
ENSG00000071243	ukb-b-18194	AS	ING3	Weighted median	84	-0.000329312	0.000175425	0.0604876	-0.000673145	1.45212e-05	0.999671	0.999327	1.00001
ENSG00000071243	ukb-b-18194	AS	ING3	Inverse variance weighted	84	-0.000234854	0.000126388	0.0631405	-0.000482574	1.28661e-05	0.999765	0.999518	1.00001
ENSG00000071243	ukb-b-18194	AS	ING3	Simple mode	84	-0.000184614	0.00048012	0.701578	-0.00112565	0.00075642	0.999815	0.998875	1.00076
ENSG00000071243	ukb-b-18194	AS	ING3	Weighted mode	84	-0.00028991	0.000422253	0.494261	-0.00111753	0.000537705	0.99971	0.998883	1.00054
ENSG00000072110	ukb-b-18194	AS	ACTN1	MR Egger	274	0.000748965	0.000692342	0.280306	-0.000608025	0.00210596	1.00075	0.999392	1.00211
ENSG00000072110	ukb-b-18194	AS	ACTN1	Weighted median	274	0.0023405	0.000164702	7.88645e-46	0.00201768	0.00266331	1.00234	1.00202	1.00267
ENSG00000072110	ukb-b-18194	AS	ACTN1	Inverse variance weighted	274	0.00258894	0.000110958	2.07106e-120	0.00237146	0.00280641	1.00259	1.00237	1.00281
ENSG00000072110	ukb-b-18194	AS	ACTN1	Simple mode	274	0.0020483	0.000564274	0.000338365	0.000942319	0.00315427	1.00205	1.00094	1.00316
ENSG00000072110	ukb-b-18194	AS	ACTN1	Weighted mode	274	0.00188607	0.00052535	0.000391776	0.000856385	0.00291576	1.00189	1.00086	1.00292
ENSG00000072163	ukb-b-18194	AS	LIMS2	MR Egger	376	8.59013e-05	9.10235e-05	0.345918	-9.25046e-05	0.000264307	1.00009	0.999907	1.00026
ENSG00000072163	ukb-b-18194	AS	LIMS2	Weighted median	376	-0.000681751	5.66488e-05	2.33507e-33	-0.000792783	-0.000570719	0.999318	0.999208	0.999429
ENSG00000072163	ukb-b-18194	AS	LIMS2	Inverse variance weighted	376	-0.000825024	3.72302e-05	8.33661e-109	-0.000897995	-0.000752053	0.999175	0.999102	0.999248
ENSG00000072163	ukb-b-18194	AS	LIMS2	Simple mode	376	-0.00074608	0.000153104	1.62493e-06	-0.00104616	-0.000445995	0.999254	0.998954	0.999554
ENSG00000072163	ukb-b-18194	AS	LIMS2	Weighted mode	376	-0.000695255	9.19845e-05	3.16271e-13	-0.000875544	-0.000514965	0.999305	0.999125	0.999485
ENSG00000072210	ukb-b-18194	AS	ALDH3A2	MR Egger	101	-0.00102477	0.000238786	4.13739e-05	-0.00149279	-0.00055675	0.998976	0.998508	0.999443
ENSG00000072210	ukb-b-18194	AS	ALDH3A2	Weighted median	101	-0.000547579	0.000108656	4.66607e-07	-0.000760545	-0.000334613	0.999453	0.99924	0.999665
ENSG00000072210	ukb-b-18194	AS	ALDH3A2	Inverse variance weighted	101	-0.000501547	8.294e-05	1.47469e-09	-0.000664109	-0.000338985	0.999499	0.999336	0.999661
ENSG00000072210	ukb-b-18194	AS	ALDH3A2	Simple mode	101	-0.000543732	0.000215833	0.0133456	-0.000966765	-0.000120699	0.999456	0.999034	0.999879
ENSG00000072210	ukb-b-18194	AS	ALDH3A2	Weighted mode	101	-0.000543732	0.000198045	0.00716488	-0.000931901	-0.000155564	0.999456	0.999069	0.999844
ENSG00000072422	ukb-b-18194	AS	RHOBTB1	MR Egger	190	-0.000241327	0.000165153	0.145621	-0.000565027	8.23732e-05	0.999759	0.999435	1.00008
ENSG00000072422	ukb-b-18194	AS	RHOBTB1	Weighted median	190	-0.000443101	8.94288e-05	7.24067e-07	-0.000618382	-0.000267821	0.999557	0.999382	0.999732
ENSG00000072422	ukb-b-18194	AS	RHOBTB1	Inverse variance weighted	190	-0.00051202	6.654e-05	1.41587e-14	-0.000642438	-0.000381601	0.999488	0.999358	0.999618
ENSG00000072422	ukb-b-18194	AS	RHOBTB1	Simple mode	190	-0.000451749	0.000192253	0.0198172	-0.000828564	-7.4933e-05	0.999548	0.999172	0.999925
ENSG00000072422	ukb-b-18194	AS	RHOBTB1	Weighted mode	190	-0.000430968	0.000142016	0.00274738	-0.000709319	-0.000152616	0.999569	0.999291	0.999847
ENSG00000072518	ukb-b-18194	AS	MARK2	MR Egger	34	-0.00958513	0.0290283	0.743401	-0.0664806	0.0473103	0.990461	0.935681	1.04845
ENSG00000072518	ukb-b-18194	AS	MARK2	Weighted median	34	0.00461435	0.000525903	1.72193e-18	0.00358358	0.00564512	1.00463	1.00359	1.00566
ENSG00000072518	ukb-b-18194	AS	MARK2	Inverse variance weighted	34	0.00469473	0.000404645	4.02215e-31	0.00390162	0.00548783	1.00471	1.00391	1.0055
ENSG00000072518	ukb-b-18194	AS	MARK2	Simple mode	34	0.00451635	0.0010245	0.000104185	0.00250832	0.00652438	1.00453	1.00251	1.00655
ENSG00000072518	ukb-b-18194	AS	MARK2	Weighted mode	34	0.00451282	0.00107004	0.000180776	0.00241554	0.0066101	1.00452	1.00242	1.00663
ENSG00000073150	ukb-b-18194	AS	PANX2	MR Egger	281	-0.00087099	0.000121571	6.9775e-12	-0.00110927	-0.00063271	0.999129	0.998891	0.999367
ENSG00000073150	ukb-b-18194	AS	PANX2	Weighted median	281	-0.000567012	0.00010032	1.58562e-08	-0.000763639	-0.000370385	0.999433	0.999237	0.99963
ENSG00000073150	ukb-b-18194	AS	PANX2	Inverse variance weighted	281	-0.000453852	6.23288e-05	3.29955e-13	-0.000576016	-0.000331687	0.999546	0.999424	0.999668
ENSG00000073150	ukb-b-18194	AS	PANX2	Simple mode	281	0.00101785	0.000245495	4.48647e-05	0.00053668	0.00149902	1.00102	1.00054	1.0015
ENSG00000073150	ukb-b-18194	AS	PANX2	Weighted mode	281	-0.000860596	0.000134963	7.4511e-10	-0.00112512	-0.000596068	0.99914	0.998876	0.999404
ENSG00000073331	ukb-b-18194	AS	ALPK1	MR Egger	443	-0.000321465	8.09697e-05	8.38353e-05	-0.000480166	-0.000162765	0.999679	0.99952	0.999837
ENSG00000073331	ukb-b-18194	AS	ALPK1	Weighted median	443	-0.000279657	4.0789e-05	7.07286e-12	-0.000359603	-0.00019971	0.99972	0.99964	0.9998
ENSG00000073331	ukb-b-18194	AS	ALPK1	Inverse variance weighted	443	-0.000445206	3.00112e-05	8.74748e-50	-0.000504028	-0.000386384	0.999555	0.999496	0.999614
ENSG00000073331	ukb-b-18194	AS	ALPK1	Simple mode	443	-0.000249951	9.26629e-05	0.00725511	-0.00043157	-6.83317e-05	0.99975	0.999569	0.999932
ENSG00000073331	ukb-b-18194	AS	ALPK1	Weighted mode	443	-0.000234017	8.08881e-05	0.00400323	-0.000392557	-7.54759e-05	0.999766	0.999608	0.999925
ENSG00000073417	ukb-b-18194	AS	PDE8A	MR Egger	69	-0.00182151	0.00176668	0.306231	-0.0052842	0.00164118	0.99818	0.99473	1.00164
ENSG00000073417	ukb-b-18194	AS	PDE8A	Weighted median	69	0.00234898	0.000371111	2.4581e-10	0.00162161	0.00307636	1.00235	1.00162	1.00308
ENSG00000073417	ukb-b-18194	AS	PDE8A	Inverse variance weighted	69	0.00193904	0.000275899	2.09381e-12	0.00139828	0.00247981	1.00194	1.0014	1.00248
ENSG00000073417	ukb-b-18194	AS	PDE8A	Simple mode	69	0.00236949	0.000824478	0.00540546	0.000753513	0.00398547	1.00237	1.00075	1.00399
ENSG00000073417	ukb-b-18194	AS	PDE8A	Weighted mode	69	0.00236949	0.000859264	0.00747144	0.000685332	0.00405365	1.00237	1.00069	1.00406
ENSG00000073578	ukb-b-18194	AS	SDHA	MR Egger	75	-0.00176066	0.00168796	0.30036	-0.00506906	0.00154775	0.998241	0.994944	1.00155
ENSG00000073578	ukb-b-18194	AS	SDHA	Weighted median	75	0.000348518	0.000307313	0.25676	-0.000253815	0.000950851	1.00035	0.999746	1.00095
ENSG00000073578	ukb-b-18194	AS	SDHA	Inverse variance weighted	75	0.000637426	0.000234642	0.00659583	0.000177528	0.00109732	1.00064	1.00018	1.0011
ENSG00000073578	ukb-b-18194	AS	SDHA	Simple mode	75	0.00025373	0.000694517	0.715905	-0.00110752	0.00161498	1.00025	0.998893	1.00162
ENSG00000073578	ukb-b-18194	AS	SDHA	Weighted mode	75	0.000266557	0.000664876	0.68964	-0.0010366	0.00156971	1.00027	0.998964	1.00157
ENSG00000073910	ukb-b-18194	AS	FRY	MR Egger	167	-0.00197312	0.000642206	0.00248461	-0.00323184	-0.000714394	0.998029	0.996773	0.999286
ENSG00000073910	ukb-b-18194	AS	FRY	Weighted median	167	-0.00245446	0.00019796	2.65368e-35	-0.00284246	-0.00206646	0.997549	0.997162	0.997936
ENSG00000073910	ukb-b-18194	AS	FRY	Inverse variance weighted	167	-0.00263256	0.000136419	5.62973e-83	-0.00289994	-0.00236518	0.997371	0.997104	0.997638
ENSG00000073910	ukb-b-18194	AS	FRY	Simple mode	167	-0.00243743	0.00046562	4.93844e-07	-0.00335005	-0.00152482	0.997566	0.996656	0.998476
ENSG00000073910	ukb-b-18194	AS	FRY	Weighted mode	167	-0.00240453	0.000424828	6.5098e-08	-0.00323719	-0.00157186	0.997598	0.996768	0.998429
ENSG00000074219	ukb-b-18194	AS	TEAD2	MR Egger	123	-0.000493386	9.12026e-05	3.23475e-07	-0.000672143	-0.000314629	0.999507	0.999328	0.999685
ENSG00000074219	ukb-b-18194	AS	TEAD2	Weighted median	123	-0.00050549	5.17084e-05	1.43054e-22	-0.000606838	-0.000404141	0.999495	0.999393	0.999596
ENSG00000074219	ukb-b-18194	AS	TEAD2	Inverse variance weighted	123	-0.00050215	3.95099e-05	5.23932e-37	-0.00057959	-0.000424711	0.999498	0.999421	0.999575
ENSG00000074219	ukb-b-18194	AS	TEAD2	Simple mode	123	-0.000495034	9.06777e-05	2.55736e-07	-0.000672762	-0.000317306	0.999505	0.999327	0.999683
ENSG00000074219	ukb-b-18194	AS	TEAD2	Weighted mode	123	-0.000503927	7.7144e-05	1.57012e-09	-0.000655129	-0.000352725	0.999496	0.999345	0.999647
ENSG00000074657	ukb-b-18194	AS	ZNF532	MR Egger	130	0.00153488	0.000245898	5.84794e-09	0.00105292	0.00201684	1.00154	1.00105	1.00202
ENSG00000074657	ukb-b-18194	AS	ZNF532	Weighted median	130	0.000816223	0.000101384	8.22643e-16	0.00061751	0.00101494	1.00082	1.00062	1.00102
ENSG00000074657	ukb-b-18194	AS	ZNF532	Inverse variance weighted	130	0.000642085	7.17784e-05	3.70637e-19	0.0005014	0.000782771	1.00064	1.0005	1.00078
ENSG00000074657	ukb-b-18194	AS	ZNF532	Simple mode	130	0.00120196	0.000205867	4.03413e-08	0.000798457	0.00160546	1.0012	1.0008	1.00161
ENSG00000074657	ukb-b-18194	AS	ZNF532	Weighted mode	130	0.00089555	0.000165789	3.07042e-07	0.000570604	0.0012205	1.0009	1.00057	1.00122
ENSG00000074800	ukb-b-18194	AS	ENO1	MR Egger	300	-3.01298e-05	0.000173324	0.862113	-0.000369844	0.000309585	0.99997	0.99963	1.00031
ENSG00000074800	ukb-b-18194	AS	ENO1	Weighted median	300	-0.000276497	5.84217e-05	2.21466e-06	-0.000391003	-0.00016199	0.999724	0.999609	0.999838
ENSG00000074800	ukb-b-18194	AS	ENO1	Inverse variance weighted	300	-0.000426625	4.39254e-05	2.66748e-22	-0.000512719	-0.000340531	0.999573	0.999487	0.99966
ENSG00000074800	ukb-b-18194	AS	ENO1	Simple mode	300	-0.000146626	0.000173096	0.397626	-0.000485894	0.000192641	0.999853	0.999514	1.00019
ENSG00000074800	ukb-b-18194	AS	ENO1	Weighted mode	300	-0.000146626	0.000184697	0.427898	-0.000508632	0.00021538	0.999853	0.999491	1.00022
ENSG00000074935	ukb-b-18194	AS	TUBE1	MR Egger	179	-0.000691613	0.000236093	0.00384332	-0.00115435	-0.000228872	0.999309	0.998846	0.999771
ENSG00000074935	ukb-b-18194	AS	TUBE1	Weighted median	179	-0.000249105	8.83366e-05	0.00480314	-0.000422244	-7.59649e-05	0.999751	0.999578	0.999924
ENSG00000074935	ukb-b-18194	AS	TUBE1	Inverse variance weighted	179	-0.000161755	6.78929e-05	0.0171952	-0.000294825	-2.86852e-05	0.999838	0.999705	0.999971
ENSG00000074935	ukb-b-18194	AS	TUBE1	Simple mode	179	-0.000257056	0.000208254	0.218705	-0.000665235	0.000151123	0.999743	0.999335	1.00015
ENSG00000074935	ukb-b-18194	AS	TUBE1	Weighted mode	179	-0.000257056	0.000188072	0.173413	-0.000625676	0.000111565	0.999743	0.999375	1.00011
ENSG00000075415	ukb-b-18194	AS	SLC25A3	MR Egger	87	0.00587477	0.00079662	1.00915e-10	0.00431339	0.00743614	1.00589	1.00432	1.00746
ENSG00000075415	ukb-b-18194	AS	SLC25A3	Weighted median	87	0.00351726	0.000261384	2.82625e-41	0.00300495	0.00402957	1.00352	1.00301	1.00404
ENSG00000075415	ukb-b-18194	AS	SLC25A3	Inverse variance weighted	87	0.00286858	0.000236413	6.99397e-34	0.00240521	0.00333195	1.00287	1.00241	1.00334
ENSG00000075415	ukb-b-18194	AS	SLC25A3	Simple mode	87	9.66327e-05	0.00062936	0.878331	-0.00113691	0.00133018	1.0001	0.998864	1.00133
ENSG00000075415	ukb-b-18194	AS	SLC25A3	Weighted mode	87	0.00382028	0.000351616	8.20069e-18	0.00313111	0.00450944	1.00383	1.00314	1.00452
ENSG00000075790	ukb-b-18194	AS	BCAP29	Inverse variance weighted	2	-0.00319908	0.00169348	0.0588848	-0.0065183	0.000120148	0.996806	0.993503	1.00012
ENSG00000075945	ukb-b-18194	AS	KIFAP3	MR Egger	35	-0.0105325	0.00282045	0.00071035	-0.0160606	-0.00500444	0.989523	0.984068	0.995008
ENSG00000075945	ukb-b-18194	AS	KIFAP3	Weighted median	35	-0.00378261	0.000444501	1.74236e-17	-0.00465384	-0.00291139	0.996225	0.995357	0.997093
ENSG00000075945	ukb-b-18194	AS	KIFAP3	Inverse variance weighted	35	-0.003408	0.000323875	6.80076e-26	-0.00404279	-0.0027732	0.996598	0.995965	0.997231
ENSG00000075945	ukb-b-18194	AS	KIFAP3	Simple mode	35	-0.0038508	0.000713759	5.26889e-06	-0.00524976	-0.00245183	0.996157	0.994764	0.997551
ENSG00000075945	ukb-b-18194	AS	KIFAP3	Weighted mode	35	-0.00381935	0.000702324	4.63098e-06	-0.0051959	-0.0024428	0.996188	0.994818	0.99756
ENSG00000076053	ukb-b-18194	AS	RBM7	MR Egger	5	-0.00109283	0.0102743	0.922006	-0.0212305	0.0190448	0.998908	0.978993	1.01923
ENSG00000076053	ukb-b-18194	AS	RBM7	Weighted median	5	-0.00148156	0.000771069	0.0546775	-0.00299285	2.97398e-05	0.99852	0.997012	1.00003
ENSG00000076053	ukb-b-18194	AS	RBM7	Inverse variance weighted	5	-0.00149984	0.000646928	0.0204274	-0.00276782	-0.000231861	0.998501	0.997236	0.999768
ENSG00000076053	ukb-b-18194	AS	RBM7	Simple mode	5	-0.00144593	0.000965751	0.208687	-0.0033388	0.00044694	0.998555	0.996667	1.00045
ENSG00000076053	ukb-b-18194	AS	RBM7	Weighted mode	5	-0.00144148	0.000977984	0.214509	-0.00335832	0.000475374	0.99856	0.996647	1.00048
ENSG00000076685	ukb-b-18194	AS	NT5C2	MR Egger	649	-0.000932906	0.000102181	8.64134e-19	-0.00113318	-0.000732632	0.999068	0.998867	0.999268
ENSG00000076685	ukb-b-18194	AS	NT5C2	Weighted median	649	-0.000338969	6.09912e-05	2.73394e-08	-0.000458512	-0.000219426	0.999661	0.999542	0.999781
ENSG00000076685	ukb-b-18194	AS	NT5C2	Inverse variance weighted	649	0.000177995	4.3743e-05	4.71913e-05	9.22592e-05	0.000263732	1.00018	1.00009	1.00026
ENSG00000076685	ukb-b-18194	AS	NT5C2	Simple mode	649	0.00148342	0.000158788	1.49416e-19	0.00117219	0.00179464	1.00148	1.00117	1.0018
ENSG00000076685	ukb-b-18194	AS	NT5C2	Weighted mode	649	-0.00038247	0.000104226	0.00026288	-0.000586752	-0.000178188	0.999618	0.999413	0.999822
ENSG00000076944	ukb-b-18194	AS	STXBP2	MR Egger	117	-0.00126322	0.00022903	2.16945e-07	-0.00171212	-0.000814324	0.998738	0.998289	0.999186
ENSG00000076944	ukb-b-18194	AS	STXBP2	Weighted median	117	-0.000112017	0.000110193	0.309367	-0.000327995	0.000103961	0.999888	0.999672	1.0001
ENSG00000076944	ukb-b-18194	AS	STXBP2	Inverse variance weighted	117	0.000126699	7.96407e-05	0.111636	-2.93968e-05	0.000282795	1.00013	0.999971	1.00028
ENSG00000076944	ukb-b-18194	AS	STXBP2	Simple mode	117	-0.000265174	0.000207373	0.203545	-0.000671624	0.000141277	0.999735	0.999329	1.00014
ENSG00000076944	ukb-b-18194	AS	STXBP2	Weighted mode	117	-0.000221123	0.000154762	0.15575	-0.000524456	8.22098e-05	0.999779	0.999476	1.00008
ENSG00000077238	ukb-b-18194	AS	IL4R	MR Egger	181	-0.00072437	0.000173277	4.54669e-05	-0.00106399	-0.000384746	0.999276	0.998937	0.999615
ENSG00000077238	ukb-b-18194	AS	IL4R	Weighted median	181	0.000326876	7.02375e-05	3.2577e-06	0.00018921	0.000464541	1.00033	1.00019	1.00046
ENSG00000077238	ukb-b-18194	AS	IL4R	Inverse variance weighted	181	0.000306861	5.22605e-05	4.31193e-09	0.00020443	0.000409291	1.00031	1.0002	1.00041
ENSG00000077238	ukb-b-18194	AS	IL4R	Simple mode	181	0.000342528	0.000161633	0.0354471	2.57275e-05	0.000659328	1.00034	1.00003	1.00066
ENSG00000077238	ukb-b-18194	AS	IL4R	Weighted mode	181	0.000352126	0.000153856	0.0232603	5.05682e-05	0.000653685	1.00035	1.00005	1.00065
ENSG00000077380	ukb-b-18194	AS	DYNC1I2	MR Egger	149	0.00027508	0.00030757	0.372589	-0.000327758	0.000877918	1.00028	0.999672	1.00088
ENSG00000077380	ukb-b-18194	AS	DYNC1I2	Weighted median	149	0.000757676	9.30638e-05	3.90534e-16	0.000575271	0.000940081	1.00076	1.00058	1.00094
ENSG00000077380	ukb-b-18194	AS	DYNC1I2	Inverse variance weighted	149	0.000752023	7.48474e-05	9.43055e-24	0.000605322	0.000898724	1.00075	1.00061	1.0009
ENSG00000077380	ukb-b-18194	AS	DYNC1I2	Simple mode	149	0.000757082	0.000248148	0.00270444	0.000270711	0.00124345	1.00076	1.00027	1.00124
ENSG00000077380	ukb-b-18194	AS	DYNC1I2	Weighted mode	149	0.000757082	0.000239382	0.00189726	0.000287892	0.00122627	1.00076	1.00029	1.00123
ENSG00000078403	ukb-b-18194	AS	MLLT10	Wald ratio	1	-0.00340202	0.00228423	0.136395	-0.0078791	0.00107507	0.996604	0.992152	1.00108
ENSG00000078747	ukb-b-18194	AS	ITCH	MR Egger	889	0.000579342	9.24687e-05	5.79751e-10	0.000398104	0.000760581	1.00058	1.0004	1.00076
ENSG00000078747	ukb-b-18194	AS	ITCH	Weighted median	889	0.00143503	5.11236e-05	2.29209e-173	0.00133482	0.00153523	1.00144	1.00134	1.00154
ENSG00000078747	ukb-b-18194	AS	ITCH	Inverse variance weighted	889	0.00179925	3.54439e-05	0	0.00172978	0.00186872	1.0018	1.00173	1.00187
ENSG00000078747	ukb-b-18194	AS	ITCH	Simple mode	889	0.0021018	0.000183738	2.31107e-28	0.00174167	0.00246192	1.0021	1.00174	1.00246
ENSG00000078747	ukb-b-18194	AS	ITCH	Weighted mode	889	0.00116109	0.000106586	5.03895e-26	0.000952183	0.00137	1.00116	1.00095	1.00137
ENSG00000078808	ukb-b-18194	AS	SDF4	MR Egger	7	-5.70424e-05	0.00223959	0.980665	-0.00444663	0.00433255	0.999943	0.995563	1.00434
ENSG00000078808	ukb-b-18194	AS	SDF4	Weighted median	7	-7.35478e-05	0.000429163	0.863929	-0.000914708	0.000767613	0.999926	0.999086	1.00077
ENSG00000078808	ukb-b-18194	AS	SDF4	Inverse variance weighted	7	-3.92689e-06	0.000357034	0.991225	-0.000703714	0.00069586	0.999996	0.999297	1.0007
ENSG00000078808	ukb-b-18194	AS	SDF4	Simple mode	7	-2.76285e-05	0.000591724	0.964274	-0.00118741	0.00113215	0.999972	0.998813	1.00113
ENSG00000078808	ukb-b-18194	AS	SDF4	Weighted mode	7	-3.90273e-05	0.00058876	0.949303	-0.001193	0.00111494	0.999961	0.998808	1.00112
ENSG00000078902	ukb-b-18194	AS	TOLLIP	MR Egger	77	0.00122653	0.000986057	0.217421	-0.000706145	0.0031592	1.00123	0.999294	1.00316
ENSG00000078902	ukb-b-18194	AS	TOLLIP	Weighted median	77	-0.000184555	0.000219104	0.399611	-0.000613998	0.000244889	0.999815	0.999386	1.00024
ENSG00000078902	ukb-b-18194	AS	TOLLIP	Inverse variance weighted	77	-9.88289e-05	0.000165884	0.551329	-0.000423962	0.000226304	0.999901	0.999576	1.00023
ENSG00000078902	ukb-b-18194	AS	TOLLIP	Simple mode	77	-0.000234581	0.000510018	0.646868	-0.00123422	0.000765054	0.999765	0.998767	1.00077
ENSG00000078902	ukb-b-18194	AS	TOLLIP	Weighted mode	77	-0.000204843	0.000498737	0.682431	-0.00118237	0.000772682	0.999795	0.998818	1.00077
ENSG00000078967	ukb-b-18194	AS	UBE2D4	MR Egger	48	0.00233659	0.00115608	0.0491081	7.06717e-05	0.0046025	1.00234	1.00007	1.00461
ENSG00000078967	ukb-b-18194	AS	UBE2D4	Weighted median	48	-0.0023424	0.000371227	2.79274e-10	-0.00307	-0.00161479	0.99766	0.996935	0.998387
ENSG00000078967	ukb-b-18194	AS	UBE2D4	Inverse variance weighted	48	-0.00205626	0.00026558	9.74657e-15	-0.00257679	-0.00153572	0.997946	0.997427	0.998465
ENSG00000078967	ukb-b-18194	AS	UBE2D4	Simple mode	48	-0.00308799	0.00085539	0.00074104	-0.00476455	-0.00141142	0.996917	0.995247	0.99859
ENSG00000078967	ukb-b-18194	AS	UBE2D4	Weighted mode	48	-0.00308799	0.000659711	2.45314e-05	-0.00438102	-0.00179495	0.996917	0.995629	0.998207
ENSG00000079277	ukb-b-18194	AS	MKNK1	MR Egger	502	-0.00065837	0.000115498	2.04661e-08	-0.000884745	-0.000431994	0.999342	0.999116	0.999568
ENSG00000079277	ukb-b-18194	AS	MKNK1	Weighted median	502	-0.00023315	8.97642e-05	0.00939444	-0.000409088	-5.72118e-05	0.999767	0.999591	0.999943
ENSG00000079277	ukb-b-18194	AS	MKNK1	Inverse variance weighted	502	-9.22869e-05	5.69339e-05	0.105029	-0.000203877	1.93036e-05	0.999908	0.999796	1.00002
ENSG00000079277	ukb-b-18194	AS	MKNK1	Simple mode	502	-0.000231949	0.000200702	0.248359	-0.000625324	0.000161426	0.999768	0.999375	1.00016
ENSG00000079277	ukb-b-18194	AS	MKNK1	Weighted mode	502	-0.000397046	0.000117994	0.000824244	-0.000628314	-0.000165778	0.999603	0.999372	0.999834
ENSG00000079805	ukb-b-18194	AS	DNM2	MR Egger	159	0.000828064	0.00131272	0.529088	-0.00174486	0.00340099	1.00083	0.998257	1.00341
ENSG00000079805	ukb-b-18194	AS	DNM2	Weighted median	159	0.00192239	0.000197457	2.12321e-22	0.00153537	0.0023094	1.00192	1.00154	1.00231
ENSG00000079805	ukb-b-18194	AS	DNM2	Inverse variance weighted	159	0.0018186	0.000148891	2.6073e-34	0.00152677	0.00211042	1.00182	1.00153	1.00211
ENSG00000079805	ukb-b-18194	AS	DNM2	Simple mode	159	0.0022756	0.000519302	2.13452e-05	0.00125777	0.00329343	1.00228	1.00126	1.0033
ENSG00000079805	ukb-b-18194	AS	DNM2	Weighted mode	159	0.0022756	0.00054096	4.33155e-05	0.00121532	0.00333588	1.00228	1.00122	1.00334
ENSG00000080189	ukb-b-18194	AS	SLC35C2	Inverse variance weighted	2	-0.000536977	0.00126205	0.670487	-0.0030106	0.00193664	0.999463	0.996994	1.00194
ENSG00000081154	ukb-b-18194	AS	PCNP	MR Egger	74	0.00348089	0.00190376	0.0716272	-0.000250478	0.00721225	1.00349	0.99975	1.00724
ENSG00000081154	ukb-b-18194	AS	PCNP	Weighted median	74	0.000756554	0.000197098	0.000123811	0.000370241	0.00114287	1.00076	1.00037	1.00114
ENSG00000081154	ukb-b-18194	AS	PCNP	Inverse variance weighted	74	0.000813147	0.000146111	2.61746e-08	0.00052677	0.00109952	1.00081	1.00053	1.0011
ENSG00000081154	ukb-b-18194	AS	PCNP	Simple mode	74	9.5787e-05	0.000482873	0.843308	-0.000850645	0.00104222	1.0001	0.99915	1.00104
ENSG00000081154	ukb-b-18194	AS	PCNP	Weighted mode	74	7.66068e-05	0.000479204	0.873431	-0.000862634	0.00101585	1.00008	0.999138	1.00102
ENSG00000082014	ukb-b-18194	AS	SMARCD3	MR Egger	64	-0.00171022	0.00209755	0.417997	-0.00582142	0.00240098	0.998291	0.994195	1.0024
ENSG00000082014	ukb-b-18194	AS	SMARCD3	Weighted median	64	-0.00023806	0.000279061	0.393618	-0.000785019	0.0003089	0.999762	0.999215	1.00031
ENSG00000082014	ukb-b-18194	AS	SMARCD3	Inverse variance weighted	64	-0.000170973	0.000208807	0.412893	-0.000580234	0.000238287	0.999829	0.99942	1.00024
ENSG00000082014	ukb-b-18194	AS	SMARCD3	Simple mode	64	-0.000265627	0.000627412	0.673467	-0.00149535	0.0009641	0.999734	0.998506	1.00096
ENSG00000082014	ukb-b-18194	AS	SMARCD3	Weighted mode	64	-0.000245797	0.000542078	0.651794	-0.00130827	0.000816675	0.999754	0.998693	1.00082
ENSG00000083814	ukb-b-18194	AS	ZNF671	MR Egger	370	0.000252276	0.000144684	0.0820591	-3.13056e-05	0.000535857	1.00025	0.999969	1.00054
ENSG00000083814	ukb-b-18194	AS	ZNF671	Weighted median	370	0.000337121	8.00699e-05	2.55001e-05	0.000180184	0.000494058	1.00034	1.00018	1.00049
ENSG00000083814	ukb-b-18194	AS	ZNF671	Inverse variance weighted	370	0.000280375	5.76128e-05	1.13574e-06	0.000167453	0.000393296	1.00028	1.00017	1.00039
ENSG00000083814	ukb-b-18194	AS	ZNF671	Simple mode	370	0.00048812	0.000195216	0.0128381	0.000105496	0.000870744	1.00049	1.00011	1.00087
ENSG00000083814	ukb-b-18194	AS	ZNF671	Weighted mode	370	0.000393893	0.000140098	0.00519344	0.000119301	0.000668484	1.00039	1.00012	1.00067
ENSG00000083845	ukb-b-18194	AS	RPS5	MR Egger	147	-1.00373e-05	6.20384e-05	0.871695	-0.000131632	0.000111558	0.99999	0.999868	1.00011
ENSG00000083845	ukb-b-18194	AS	RPS5	Weighted median	147	0.000325802	3.15762e-05	5.8449e-25	0.000263912	0.000387691	1.00033	1.00026	1.00039
ENSG00000083845	ukb-b-18194	AS	RPS5	Inverse variance weighted	147	0.000363447	2.36936e-05	4.16798e-53	0.000317007	0.000409886	1.00036	1.00032	1.00041
ENSG00000083845	ukb-b-18194	AS	RPS5	Simple mode	147	0.000317295	5.78072e-05	1.74429e-07	0.000203993	0.000430597	1.00032	1.0002	1.00043
ENSG00000083845	ukb-b-18194	AS	RPS5	Weighted mode	147	0.000298806	4.67158e-05	2.02882e-09	0.000207243	0.000390369	1.0003	1.00021	1.00039
ENSG00000084110	ukb-b-18194	AS	HAL	MR Egger	276	0.000333301	8.45605e-05	0.000102829	0.000167562	0.000499039	1.00033	1.00017	1.0005
ENSG00000084110	ukb-b-18194	AS	HAL	Weighted median	276	0.000220192	7.04387e-05	0.00177198	8.21319e-05	0.000358252	1.00022	1.00008	1.00036
ENSG00000084110	ukb-b-18194	AS	HAL	Inverse variance weighted	276	-5.53755e-06	5.0083e-05	0.911959	-0.0001037	9.26252e-05	0.999994	0.999896	1.00009
ENSG00000084110	ukb-b-18194	AS	HAL	Simple mode	276	2.57929e-05	0.000125895	0.83782	-0.000220961	0.000272546	1.00003	0.999779	1.00027
ENSG00000084110	ukb-b-18194	AS	HAL	Weighted mode	276	0.000164099	7.45454e-05	0.0285433	1.79901e-05	0.000310208	1.00016	1.00002	1.00031
ENSG00000085063	ukb-b-18194	AS	CD59	MR Egger	205	-0.00012174	5.25539e-05	0.0215296	-0.000224746	-1.87347e-05	0.999878	0.999775	0.999981
ENSG00000085063	ukb-b-18194	AS	CD59	Weighted median	205	-4.29204e-05	3.25585e-05	0.187419	-0.000106735	2.08943e-05	0.999957	0.999893	1.00002
ENSG00000085063	ukb-b-18194	AS	CD59	Inverse variance weighted	205	-4.50658e-05	2.42035e-05	0.06261	-9.25046e-05	2.37314e-06	0.999955	0.999907	1
ENSG00000085063	ukb-b-18194	AS	CD59	Simple mode	205	-4.98453e-05	6.48841e-05	0.443245	-0.000177018	7.73275e-05	0.99995	0.999823	1.00008
ENSG00000085063	ukb-b-18194	AS	CD59	Weighted mode	205	-3.88991e-05	4.96251e-05	0.434032	-0.000136164	5.83661e-05	0.999961	0.999864	1.00006
ENSG00000085514	ukb-b-18194	AS	PILRA	MR Egger	143	-0.00350242	0.000942496	0.000290898	-0.00534971	-0.00165513	0.996504	0.994665	0.998346
ENSG00000085514	ukb-b-18194	AS	PILRA	Weighted median	143	-0.00140516	0.000212202	3.54849e-11	-0.00182107	-0.000989243	0.998596	0.998181	0.999011
ENSG00000085514	ukb-b-18194	AS	PILRA	Inverse variance weighted	143	-0.00113008	0.000155305	3.42446e-13	-0.00143448	-0.000825685	0.998871	0.998567	0.999175
ENSG00000085514	ukb-b-18194	AS	PILRA	Simple mode	143	-0.00145261	0.000480872	0.00299097	-0.00239512	-0.000510098	0.998548	0.997608	0.99949
ENSG00000085514	ukb-b-18194	AS	PILRA	Weighted mode	143	-0.00145261	0.000482787	0.00310404	-0.00239887	-0.000506344	0.998548	0.997604	0.999494
ENSG00000085563	ukb-b-18194	AS	ABCB1	MR Egger	50	0.000194441	0.001303	0.882001	-0.00235944	0.00274832	1.00019	0.997643	1.00275
ENSG00000085563	ukb-b-18194	AS	ABCB1	Weighted median	50	5.21016e-05	0.000303975	0.863909	-0.00054369	0.000647893	1.00005	0.999456	1.00065
ENSG00000085563	ukb-b-18194	AS	ABCB1	Inverse variance weighted	50	0.000214673	0.000233929	0.358786	-0.000243829	0.000673174	1.00021	0.999756	1.00067
ENSG00000085563	ukb-b-18194	AS	ABCB1	Simple mode	50	1.55827e-05	0.000581093	0.978715	-0.00112336	0.00115453	1.00002	0.998877	1.00116
ENSG00000085563	ukb-b-18194	AS	ABCB1	Weighted mode	50	3.31505e-05	0.000580566	0.954697	-0.00110476	0.00117106	1.00003	0.998896	1.00117
ENSG00000085662	ukb-b-18194	AS	AKR1B1	MR Egger	821	3.18157e-05	5.6387e-05	0.572747	-7.87029e-05	0.000142334	1.00003	0.999921	1.00014
ENSG00000085662	ukb-b-18194	AS	AKR1B1	Weighted median	821	0.00019777	3.50944e-05	1.74698e-08	0.000128984	0.000266555	1.0002	1.00013	1.00027
ENSG00000085662	ukb-b-18194	AS	AKR1B1	Inverse variance weighted	821	0.000215253	2.68555e-05	1.09942e-15	0.000162616	0.000267889	1.00022	1.00016	1.00027
ENSG00000085662	ukb-b-18194	AS	AKR1B1	Simple mode	821	0.000126282	8.55307e-05	0.140205	-4.13578e-05	0.000293923	1.00013	0.999959	1.00029
ENSG00000085662	ukb-b-18194	AS	AKR1B1	Weighted mode	821	0.000147927	6.80661e-05	0.030044	1.45179e-05	0.000281337	1.00015	1.00001	1.00028
ENSG00000085788	ukb-b-18194	AS	DDHD2	MR Egger	46	0.00107612	0.00050245	0.0377889	9.13183e-05	0.00206092	1.00108	1.00009	1.00206
ENSG00000085788	ukb-b-18194	AS	DDHD2	Weighted median	46	0.000313725	0.000279822	0.262221	-0.000234727	0.000862177	1.00031	0.999765	1.00086
ENSG00000085788	ukb-b-18194	AS	DDHD2	Inverse variance weighted	46	0.000241457	0.000202395	0.232871	-0.000155238	0.000638151	1.00024	0.999845	1.00064
ENSG00000085788	ukb-b-18194	AS	DDHD2	Simple mode	46	-0.000155846	0.000503452	0.758328	-0.00114261	0.00083092	0.999844	0.998858	1.00083
ENSG00000085788	ukb-b-18194	AS	DDHD2	Weighted mode	46	0.00028795	0.000329473	0.386775	-0.000357818	0.000933717	1.00029	0.999642	1.00093
ENSG00000086730	ukb-b-18194	AS	LAT2	MR Egger	40	-0.00342634	0.00160123	0.0388523	-0.00656476	-0.000287926	0.99658	0.993457	0.999712
ENSG00000086730	ukb-b-18194	AS	LAT2	Weighted median	40	0.00104965	0.000409712	0.0104097	0.000246611	0.00185268	1.00105	1.00025	1.00185
ENSG00000086730	ukb-b-18194	AS	LAT2	Inverse variance weighted	40	0.00127755	0.000305153	2.8318e-05	0.00067945	0.00187565	1.00128	1.00068	1.00188
ENSG00000086730	ukb-b-18194	AS	LAT2	Simple mode	40	0.000619961	0.000834884	0.462191	-0.00101641	0.00225633	1.00062	0.998984	1.00226
ENSG00000086730	ukb-b-18194	AS	LAT2	Weighted mode	40	0.000402888	0.000726538	0.582382	-0.00102113	0.0018269	1.0004	0.998979	1.00183
ENSG00000086848	ukb-b-18194	AS	ALG9	MR Egger	25	-0.000347574	0.0350435	0.992172	-0.0690329	0.0683377	0.999652	0.933296	1.07073
ENSG00000086848	ukb-b-18194	AS	ALG9	Weighted median	25	0.001953	0.000421812	3.65612e-06	0.00112625	0.00277975	1.00195	1.00113	1.00278
ENSG00000086848	ukb-b-18194	AS	ALG9	Inverse variance weighted	25	0.00195717	0.000325151	1.75211e-09	0.00131987	0.00259447	1.00196	1.00132	1.0026
ENSG00000086848	ukb-b-18194	AS	ALG9	Simple mode	25	0.00195334	0.000741961	0.0145836	0.0004991	0.00340759	1.00196	1.0005	1.00341
ENSG00000086848	ukb-b-18194	AS	ALG9	Weighted mode	25	0.00195334	0.000721071	0.0122526	0.000540044	0.00336664	1.00196	1.00054	1.00337
ENSG00000087157	ukb-b-18194	AS	PGS1	MR Egger	69	-0.000443937	0.000740175	0.550681	-0.00189468	0.00100681	0.999556	0.998107	1.00101
ENSG00000087157	ukb-b-18194	AS	PGS1	Weighted median	69	-0.00237466	0.000254011	8.87851e-21	-0.00287252	-0.0018768	0.997628	0.997132	0.998125
ENSG00000087157	ukb-b-18194	AS	PGS1	Inverse variance weighted	69	-0.00211521	0.000192392	4.07181e-28	-0.0024923	-0.00173812	0.997887	0.997511	0.998263
ENSG00000087157	ukb-b-18194	AS	PGS1	Simple mode	69	-0.00297454	0.000649167	2.02431e-05	-0.0042469	-0.00170217	0.99703	0.995762	0.998299
ENSG00000087157	ukb-b-18194	AS	PGS1	Weighted mode	69	-0.00297454	0.000510139	1.67533e-07	-0.00397441	-0.00197466	0.99703	0.996033	0.998027
ENSG00000087237	ukb-b-18194	AS	CETP	MR Egger	79	0.000900936	0.000539142	0.0987707	-0.000155782	0.00195765	1.0009	0.999844	1.00196
ENSG00000087237	ukb-b-18194	AS	CETP	Weighted median	79	-4.48658e-05	0.000209186	0.830174	-0.00045487	0.000365139	0.999955	0.999545	1.00037
ENSG00000087237	ukb-b-18194	AS	CETP	Inverse variance weighted	79	-7.31617e-05	0.000147989	0.621044	-0.000363221	0.000216897	0.999927	0.999637	1.00022
ENSG00000087237	ukb-b-18194	AS	CETP	Simple mode	79	0.00047473	0.000432768	0.276033	-0.000373495	0.00132295	1.00047	0.999627	1.00132
ENSG00000087237	ukb-b-18194	AS	CETP	Weighted mode	79	3.48655e-05	0.000385608	0.928188	-0.000720926	0.000790657	1.00003	0.999279	1.00079
ENSG00000087338	ukb-b-18194	AS	GMCL1	MR Egger	212	0.00158627	0.000189972	9.17372e-15	0.00121393	0.00195862	1.00159	1.00121	1.00196
ENSG00000087338	ukb-b-18194	AS	GMCL1	Weighted median	212	0.00054856	9.38402e-05	5.04503e-09	0.000364633	0.000732487	1.00055	1.00036	1.00073
ENSG00000087338	ukb-b-18194	AS	GMCL1	Inverse variance weighted	212	0.00042246	6.81718e-05	5.75539e-10	0.000288843	0.000556076	1.00042	1.00029	1.00056
ENSG00000087338	ukb-b-18194	AS	GMCL1	Simple mode	212	0.000677598	0.000198124	0.000751502	0.000289275	0.00106592	1.00068	1.00029	1.00107
ENSG00000087338	ukb-b-18194	AS	GMCL1	Weighted mode	212	0.000746281	0.000187314	9.32629e-05	0.000379145	0.00111342	1.00075	1.00038	1.00111
ENSG00000087502	ukb-b-18194	AS	ERGIC2	MR Egger	221	0.000421223	0.000176549	0.0178905	7.51862e-05	0.00076726	1.00042	1.00008	1.00077
ENSG00000087502	ukb-b-18194	AS	ERGIC2	Weighted median	221	-0.000495125	8.24502e-05	1.91163e-09	-0.000656728	-0.000333523	0.999505	0.999343	0.999667
ENSG00000087502	ukb-b-18194	AS	ERGIC2	Inverse variance weighted	221	-0.000607988	6.31525e-05	6.13222e-22	-0.000731767	-0.000484209	0.999392	0.999269	0.999516
ENSG00000087502	ukb-b-18194	AS	ERGIC2	Simple mode	221	-0.000381996	0.000167516	0.0235446	-0.000710327	-5.36645e-05	0.999618	0.99929	0.999946
ENSG00000087502	ukb-b-18194	AS	ERGIC2	Weighted mode	221	-0.000398881	0.000174241	0.0230138	-0.000740394	-5.7368e-05	0.999601	0.99926	0.999943
ENSG00000088038	ukb-b-18194	AS	CNOT3	MR Egger	64	0.00613732	0.000694744	1.43294e-12	0.00477562	0.00749901	1.00616	1.00479	1.00753
ENSG00000088038	ukb-b-18194	AS	CNOT3	Weighted median	64	0.00136882	0.000244959	2.29748e-08	0.000888703	0.00184894	1.00137	1.00089	1.00185
ENSG00000088038	ukb-b-18194	AS	CNOT3	Inverse variance weighted	64	0.00123366	0.000260202	2.12482e-06	0.000723666	0.00174366	1.00123	1.00072	1.00175
ENSG00000088038	ukb-b-18194	AS	CNOT3	Simple mode	64	0.00156792	0.000337779	1.80018e-05	0.000905871	0.00222996	1.00157	1.00091	1.00223
ENSG00000088038	ukb-b-18194	AS	CNOT3	Weighted mode	64	0.00156792	0.000316571	5.78403e-06	0.000947438	0.0021884	1.00157	1.00095	1.00219
ENSG00000088053	ukb-b-18194	AS	GP6	MR Egger	119	-0.00010712	0.000319644	0.738132	-0.000733623	0.000519383	0.999893	0.999267	1.00052
ENSG00000088053	ukb-b-18194	AS	GP6	Weighted median	119	-4.95374e-05	8.11539e-05	0.541588	-0.000208599	0.000109524	0.99995	0.999791	1.00011
ENSG00000088053	ukb-b-18194	AS	GP6	Inverse variance weighted	119	-8.87471e-05	5.82256e-05	0.12746	-0.000202869	2.5375e-05	0.999911	0.999797	1.00003
ENSG00000088053	ukb-b-18194	AS	GP6	Simple mode	119	4.05774e-05	0.000182582	0.82451	-0.000317284	0.000398439	1.00004	0.999683	1.0004
ENSG00000088053	ukb-b-18194	AS	GP6	Weighted mode	119	0.000102625	0.000208738	0.623884	-0.000306501	0.00051175	1.0001	0.999694	1.00051
ENSG00000088179	ukb-b-18194	AS	PTPN4	MR Egger	355	0.000398499	0.000340717	0.242956	-0.000269307	0.0010663	1.0004	0.999731	1.00107
ENSG00000088179	ukb-b-18194	AS	PTPN4	Weighted median	355	-1.60429e-05	9.85256e-05	0.870653	-0.000209153	0.000177067	0.999984	0.999791	1.00018
ENSG00000088179	ukb-b-18194	AS	PTPN4	Inverse variance weighted	355	-1.86154e-05	7.82694e-05	0.812007	-0.000172023	0.000134793	0.999981	0.999828	1.00013
ENSG00000088179	ukb-b-18194	AS	PTPN4	Simple mode	355	-9.6807e-05	0.000305347	0.751401	-0.000695288	0.000501674	0.999903	0.999305	1.0005
ENSG00000088179	ukb-b-18194	AS	PTPN4	Weighted mode	355	9.5352e-05	0.000282974	0.736344	-0.000459277	0.000649981	1.0001	0.999541	1.00065
ENSG00000088387	ukb-b-18194	AS	DOCK9	MR Egger	176	0.00126127	0.000590783	0.0341681	0.000103332	0.0024192	1.00126	1.0001	1.00242
ENSG00000088387	ukb-b-18194	AS	DOCK9	Weighted median	176	0.00143323	0.000146352	1.20687e-22	0.00114638	0.00172008	1.00143	1.00115	1.00172
ENSG00000088387	ukb-b-18194	AS	DOCK9	Inverse variance weighted	176	0.00111461	0.000104387	1.29414e-26	0.000910014	0.00131921	1.00112	1.00091	1.00132
ENSG00000088387	ukb-b-18194	AS	DOCK9	Simple mode	176	0.00153372	0.000384836	9.87619e-05	0.000779439	0.002288	1.00153	1.00078	1.00229
ENSG00000088387	ukb-b-18194	AS	DOCK9	Weighted mode	176	0.00151507	0.000348703	2.35686e-05	0.00083161	0.00219853	1.00152	1.00083	1.0022
ENSG00000089012	ukb-b-18194	AS	SIRPG	MR Egger	201	0.000197114	0.000143988	0.172553	-8.51016e-05	0.00047933	1.0002	0.999915	1.00048
ENSG00000089012	ukb-b-18194	AS	SIRPG	Weighted median	201	-0.000137131	8.54084e-05	0.108364	-0.000304531	3.02698e-05	0.999863	0.999696	1.00003
ENSG00000089012	ukb-b-18194	AS	SIRPG	Inverse variance weighted	201	3.51463e-06	6.33193e-05	0.955735	-0.000120591	0.00012762	1	0.999879	1.00013
ENSG00000089012	ukb-b-18194	AS	SIRPG	Simple mode	201	-0.000176368	0.000184163	0.339384	-0.000537328	0.000184592	0.999824	0.999463	1.00018
ENSG00000089012	ukb-b-18194	AS	SIRPG	Weighted mode	201	-0.00020172	0.000153211	0.189474	-0.000502013	9.85731e-05	0.999798	0.999498	1.0001
ENSG00000089163	ukb-b-18194	AS	SIRT4	MR Egger	79	0.000761272	0.000586181	0.197924	-0.000387643	0.00191019	1.00076	0.999612	1.00191
ENSG00000089163	ukb-b-18194	AS	SIRT4	Weighted median	79	3.60403e-06	0.000213419	0.986527	-0.000414698	0.000421906	1	0.999585	1.00042
ENSG00000089163	ukb-b-18194	AS	SIRT4	Inverse variance weighted	79	-0.000288703	0.000155403	0.0632023	-0.000593293	1.58875e-05	0.999711	0.999407	1.00002
ENSG00000089163	ukb-b-18194	AS	SIRT4	Simple mode	79	-0.0010692	0.000465385	0.0242745	-0.00198136	-0.000157045	0.998931	0.998021	0.999843
ENSG00000089163	ukb-b-18194	AS	SIRT4	Weighted mode	79	0.000117094	0.000391373	0.765593	-0.000649998	0.000884186	1.00012	0.99935	1.00088
ENSG00000089639	ukb-b-18194	AS	GMIP	MR Egger	70	7.55993e-05	0.000541933	0.889468	-0.00098659	0.00113779	1.00008	0.999014	1.00114
ENSG00000089639	ukb-b-18194	AS	GMIP	Weighted median	70	0.000490352	0.000240595	0.0415422	1.8785e-05	0.000961918	1.00049	1.00002	1.00096
ENSG00000089639	ukb-b-18194	AS	GMIP	Inverse variance weighted	70	0.0007013	0.000177702	7.93005e-05	0.000353005	0.0010496	1.0007	1.00035	1.00105
ENSG00000089639	ukb-b-18194	AS	GMIP	Simple mode	70	0.00142697	0.000452533	0.00239034	0.000540007	0.00231394	1.00143	1.00054	1.00232
ENSG00000089639	ukb-b-18194	AS	GMIP	Weighted mode	70	0.000394951	0.000348773	0.261386	-0.000288645	0.00107855	1.0004	0.999711	1.00108
ENSG00000089692	ukb-b-18194	AS	LAG3	MR Egger	17	-0.0074311	0.00571792	0.213352	-0.0186382	0.00377603	0.992596	0.981534	1.00378
ENSG00000089692	ukb-b-18194	AS	LAG3	Weighted median	17	-0.00278494	0.00063082	1.01102e-05	-0.00402135	-0.00154854	0.997219	0.995987	0.998453
ENSG00000089692	ukb-b-18194	AS	LAG3	Inverse variance weighted	17	-0.00258203	0.000517573	6.07798e-07	-0.00359647	-0.00156758	0.997421	0.99641	0.998434
ENSG00000089692	ukb-b-18194	AS	LAG3	Simple mode	17	-0.00288855	0.00105243	0.0143915	-0.00495132	-0.000825789	0.997116	0.995061	0.999175
ENSG00000089692	ukb-b-18194	AS	LAG3	Weighted mode	17	-0.00288855	0.0010538	0.0144976	-0.00495401	-0.000823099	0.997116	0.995058	0.999177
ENSG00000089693	ukb-b-18194	AS	MLF2	MR Egger	37	-0.00155481	0.00172606	0.373858	-0.00493789	0.00182826	0.998446	0.995074	1.00183
ENSG00000089693	ukb-b-18194	AS	MLF2	Weighted median	37	-0.00254579	0.000396811	1.40231e-10	-0.00332354	-0.00176805	0.997457	0.996682	0.998234
ENSG00000089693	ukb-b-18194	AS	MLF2	Inverse variance weighted	37	-0.00232464	0.000289225	9.17131e-16	-0.00289152	-0.00175776	0.997678	0.997113	0.998244
ENSG00000089693	ukb-b-18194	AS	MLF2	Simple mode	37	-0.00270887	0.000707481	0.000495153	-0.00409554	-0.00132221	0.997295	0.995913	0.998679
ENSG00000089693	ukb-b-18194	AS	MLF2	Weighted mode	37	-0.00253856	0.000717424	0.00113065	-0.00394471	-0.00113241	0.997465	0.996063	0.998868
ENSG00000090060	ukb-b-18194	AS	PAPOLA	MR Egger	20	-0.000337528	0.000948581	0.726109	-0.00219675	0.00152169	0.999663	0.997806	1.00152
ENSG00000090060	ukb-b-18194	AS	PAPOLA	Weighted median	20	0.000237073	0.00036522	0.516258	-0.000478758	0.000952904	1.00024	0.999521	1.00095
ENSG00000090060	ukb-b-18194	AS	PAPOLA	Inverse variance weighted	20	0.000163292	0.000252293	0.517481	-0.000331201	0.000657786	1.00016	0.999669	1.00066
ENSG00000090060	ukb-b-18194	AS	PAPOLA	Simple mode	20	-0.000425372	0.000737124	0.570668	-0.00187014	0.00101939	0.999575	0.998132	1.00102
ENSG00000090060	ukb-b-18194	AS	PAPOLA	Weighted mode	20	0.000505898	0.000741671	0.503403	-0.000947776	0.00195957	1.00051	0.999053	1.00196
ENSG00000090565	ukb-b-18194	AS	RAB11FIP3	MR Egger	28	-0.000702082	0.00441115	0.874772	-0.00934794	0.00794378	0.999298	0.990696	1.00798
ENSG00000090565	ukb-b-18194	AS	RAB11FIP3	Weighted median	28	-0.000884063	0.000357757	0.0134688	-0.00158527	-0.000182859	0.999116	0.998416	0.999817
ENSG00000090565	ukb-b-18194	AS	RAB11FIP3	Inverse variance weighted	28	-0.000880833	0.000288895	0.00229626	-0.00144707	-0.000314598	0.99912	0.998554	0.999685
ENSG00000090565	ukb-b-18194	AS	RAB11FIP3	Simple mode	28	-0.000969978	0.000645721	0.144662	-0.00223559	0.000295636	0.99903	0.997767	1.0003
ENSG00000090565	ukb-b-18194	AS	RAB11FIP3	Weighted mode	28	-0.000962507	0.000587174	0.112769	-0.00211337	0.000188353	0.999038	0.997889	1.00019
ENSG00000090674	ukb-b-18194	AS	MCOLN1	MR Egger	71	-0.0011082	0.000728093	0.132564	-0.00253526	0.00031886	0.998892	0.997468	1.00032
ENSG00000090674	ukb-b-18194	AS	MCOLN1	Weighted median	71	0.000112433	0.000255734	0.660191	-0.000388805	0.000613672	1.00011	0.999611	1.00061
ENSG00000090674	ukb-b-18194	AS	MCOLN1	Inverse variance weighted	71	0.00116439	0.000180029	9.94439e-11	0.000811532	0.00151724	1.00117	1.00081	1.00152
ENSG00000090674	ukb-b-18194	AS	MCOLN1	Simple mode	71	-4.26083e-05	0.000551365	0.938623	-0.00112328	0.00103807	0.999957	0.998877	1.00104
ENSG00000090674	ukb-b-18194	AS	MCOLN1	Weighted mode	71	-4.17151e-06	0.000456845	0.99274	-0.000899588	0.000891245	0.999996	0.999101	1.00089
ENSG00000090863	ukb-b-18194	AS	GLG1	MR Egger	223	-0.00135013	0.000262463	5.92222e-07	-0.00186456	-0.000835702	0.998651	0.998137	0.999165
ENSG00000090863	ukb-b-18194	AS	GLG1	Weighted median	223	-0.00122164	0.000131925	2.04162e-20	-0.00148022	-0.00096307	0.998779	0.998521	0.999037
ENSG00000090863	ukb-b-18194	AS	GLG1	Inverse variance weighted	223	-0.00116214	9.29448e-05	7.14049e-36	-0.00134431	-0.000979967	0.998839	0.998657	0.999021
ENSG00000090863	ukb-b-18194	AS	GLG1	Simple mode	223	-0.00122598	0.00029252	4.00889e-05	-0.00179932	-0.00065264	0.998775	0.998202	0.999348
ENSG00000090863	ukb-b-18194	AS	GLG1	Weighted mode	223	-0.00125634	0.000225305	7.10564e-08	-0.00169794	-0.000814745	0.998744	0.998304	0.999186
ENSG00000090989	ukb-b-18194	AS	EXOC1	MR Egger	10	0.000245899	0.0119446	0.98408	-0.0231656	0.0236574	1.00025	0.977101	1.02394
ENSG00000090989	ukb-b-18194	AS	EXOC1	Weighted median	10	0.000969221	0.000957136	0.311239	-0.000906766	0.00284521	1.00097	0.999094	1.00285
ENSG00000090989	ukb-b-18194	AS	EXOC1	Inverse variance weighted	10	0.000778518	0.000745706	0.296485	-0.000683067	0.0022401	1.00078	0.999317	1.00224
ENSG00000090989	ukb-b-18194	AS	EXOC1	Simple mode	10	0.00199332	0.00147645	0.209962	-0.000900518	0.00488716	1.002	0.9991	1.0049
ENSG00000090989	ukb-b-18194	AS	EXOC1	Weighted mode	10	0.00201302	0.00155077	0.22654	-0.0010265	0.00505254	1.00202	0.998974	1.00507
ENSG00000091039	ukb-b-18194	AS	OSBPL8	MR Egger	352	0.000200478	9.47676e-05	0.0350961	1.47333e-05	0.000386222	1.0002	1.00001	1.00039
ENSG00000091039	ukb-b-18194	AS	OSBPL8	Weighted median	352	0.000289242	5.0904e-05	1.33044e-08	0.00018947	0.000389014	1.00029	1.00019	1.00039
ENSG00000091039	ukb-b-18194	AS	OSBPL8	Inverse variance weighted	352	0.00017897	3.60527e-05	6.90072e-07	0.000108307	0.000249634	1.00018	1.00011	1.00025
ENSG00000091039	ukb-b-18194	AS	OSBPL8	Simple mode	352	0.000327142	0.000128327	0.0112191	7.56215e-05	0.000578663	1.00033	1.00008	1.00058
ENSG00000091039	ukb-b-18194	AS	OSBPL8	Weighted mode	352	0.000347912	0.000100435	0.000597961	0.000151059	0.000544765	1.00035	1.00015	1.00054
ENSG00000091527	ukb-b-18194	AS	CDV3	MR Egger	175	-0.000409882	0.00036731	0.266011	-0.00112981	0.000310045	0.99959	0.998871	1.00031
ENSG00000091527	ukb-b-18194	AS	CDV3	Weighted median	175	-0.000217445	0.00012165	0.0738612	-0.000455878	2.0988e-05	0.999783	0.999544	1.00002
ENSG00000091527	ukb-b-18194	AS	CDV3	Inverse variance weighted	175	-0.000124588	9.12166e-05	0.171987	-0.000303372	5.41967e-05	0.999875	0.999697	1.00005
ENSG00000091527	ukb-b-18194	AS	CDV3	Simple mode	175	-0.000231963	0.000298006	0.4374	-0.000816055	0.000352129	0.999768	0.999184	1.00035
ENSG00000091527	ukb-b-18194	AS	CDV3	Weighted mode	175	-0.000215616	0.000261099	0.410048	-0.000727369	0.000296138	0.999784	0.999273	1.0003
ENSG00000091542	ukb-b-18194	AS	ALKBH5	MR Egger	447	0.00157294	0.000135166	1.65032e-27	0.00130802	0.00183787	1.00157	1.00131	1.00184
ENSG00000091542	ukb-b-18194	AS	ALKBH5	Weighted median	447	-0.000804954	8.50781e-05	3.03984e-21	-0.000971707	-0.000638201	0.999195	0.999029	0.999362
ENSG00000091542	ukb-b-18194	AS	ALKBH5	Inverse variance weighted	447	-0.00104078	6.64155e-05	2.40061e-55	-0.00117095	-0.000910601	0.99896	0.99883	0.99909
ENSG00000091542	ukb-b-18194	AS	ALKBH5	Simple mode	447	-0.00273088	0.00056807	2.09477e-06	-0.0038443	-0.00161746	0.997273	0.996163	0.998384
ENSG00000091542	ukb-b-18194	AS	ALKBH5	Weighted mode	447	0.000666627	0.000182351	0.000287005	0.000309219	0.00102403	1.00067	1.00031	1.00102
ENSG00000091592	ukb-b-18194	AS	NLRP1	MR Egger	566	-0.000161823	0.000120472	0.179735	-0.000397948	7.43025e-05	0.999838	0.999602	1.00007
ENSG00000091592	ukb-b-18194	AS	NLRP1	Weighted median	566	-0.000177461	6.388e-05	0.00546892	-0.000302666	-5.22559e-05	0.999823	0.999697	0.999948
ENSG00000091592	ukb-b-18194	AS	NLRP1	Inverse variance weighted	566	-1.01731e-05	4.36579e-05	0.815747	-9.57426e-05	7.53964e-05	0.99999	0.999904	1.00008
ENSG00000091592	ukb-b-18194	AS	NLRP1	Simple mode	566	-0.000387051	0.000183585	0.0354459	-0.000746878	-2.72233e-05	0.999613	0.999253	0.999973
ENSG00000091592	ukb-b-18194	AS	NLRP1	Weighted mode	566	-0.000302816	0.000137936	0.0285456	-0.00057317	-3.2461e-05	0.999697	0.999427	0.999968
ENSG00000092148	ukb-b-18194	AS	HECTD1	MR Egger	51	-0.00105995	0.00653798	0.871877	-0.0138744	0.0117545	0.998941	0.986221	1.01182
ENSG00000092148	ukb-b-18194	AS	HECTD1	Weighted median	51	0.00138828	0.000389154	0.000360505	0.000625536	0.00215102	1.00139	1.00063	1.00215
ENSG00000092148	ukb-b-18194	AS	HECTD1	Inverse variance weighted	51	0.0012831	0.000302179	2.17476e-05	0.000690826	0.00187537	1.00128	1.00069	1.00188
ENSG00000092148	ukb-b-18194	AS	HECTD1	Simple mode	51	0.00140221	0.000834628	0.0991884	-0.000233664	0.00303808	1.0014	0.999766	1.00304
ENSG00000092148	ukb-b-18194	AS	HECTD1	Weighted mode	51	0.00139987	0.000768346	0.0744512	-0.000106093	0.00290582	1.0014	0.999894	1.00291
ENSG00000092871	ukb-b-18194	AS	RFFL	MR Egger	239	-0.000101265	0.000150044	0.500397	-0.000395351	0.000192822	0.999899	0.999605	1.00019
ENSG00000092871	ukb-b-18194	AS	RFFL	Weighted median	239	0.000529934	9.97054e-05	1.06658e-07	0.000334512	0.000725357	1.00053	1.00033	1.00073
ENSG00000092871	ukb-b-18194	AS	RFFL	Inverse variance weighted	239	0.000758977	6.29379e-05	1.73606e-33	0.000635618	0.000882335	1.00076	1.00064	1.00088
ENSG00000092871	ukb-b-18194	AS	RFFL	Simple mode	239	0.000583032	0.000212481	0.00653346	0.000166569	0.000999495	1.00058	1.00017	1.001
ENSG00000092871	ukb-b-18194	AS	RFFL	Weighted mode	239	0.000471303	0.000142947	0.00112641	0.000191127	0.00075148	1.00047	1.00019	1.00075
ENSG00000092929	ukb-b-18194	AS	UNC13D	MR Egger	120	0.000284359	0.000323881	0.381743	-0.000350449	0.000919166	1.00028	0.99965	1.00092
ENSG00000092929	ukb-b-18194	AS	UNC13D	Weighted median	120	-0.000408968	0.000116493	0.000446988	-0.000637295	-0.000180642	0.999591	0.999363	0.999819
ENSG00000092929	ukb-b-18194	AS	UNC13D	Inverse variance weighted	120	-0.000192959	8.81586e-05	0.0286137	-0.000365749	-2.01678e-05	0.999807	0.999634	0.99998
ENSG00000092929	ukb-b-18194	AS	UNC13D	Simple mode	120	-0.000541706	0.000297321	0.0709732	-0.00112445	4.10436e-05	0.999458	0.998876	1.00004
ENSG00000092929	ukb-b-18194	AS	UNC13D	Weighted mode	120	-0.000526684	0.000271584	0.0548311	-0.00105899	5.62013e-06	0.999473	0.998942	1.00001
ENSG00000092964	ukb-b-18194	AS	DPYSL2	MR Egger	23	0.00478047	0.00287825	0.111593	-0.000860905	0.0104219	1.00479	0.999139	1.01048
ENSG00000092964	ukb-b-18194	AS	DPYSL2	Weighted median	23	0.00171499	0.000441467	0.000102433	0.000849715	0.00258027	1.00172	1.00085	1.00258
ENSG00000092964	ukb-b-18194	AS	DPYSL2	Inverse variance weighted	23	0.00149595	0.000348007	1.71862e-05	0.000813858	0.00217805	1.0015	1.00081	1.00218
ENSG00000092964	ukb-b-18194	AS	DPYSL2	Simple mode	23	0.00174476	0.000734377	0.0266422	0.000305384	0.00318414	1.00175	1.00031	1.00319
ENSG00000092964	ukb-b-18194	AS	DPYSL2	Weighted mode	23	0.00174476	0.000688857	0.0189545	0.000394602	0.00309492	1.00175	1.00039	1.0031
ENSG00000093010	ukb-b-18194	AS	COMT	MR Egger	118	-0.000476493	0.000152827	0.00229754	-0.000776034	-0.000176951	0.999524	0.999224	0.999823
ENSG00000093010	ukb-b-18194	AS	COMT	Weighted median	118	4.05165e-05	0.0001076	0.706511	-0.00017038	0.000251413	1.00004	0.99983	1.00025
ENSG00000093010	ukb-b-18194	AS	COMT	Inverse variance weighted	118	0.000123378	7.78485e-05	0.113	-2.92049e-05	0.000275961	1.00012	0.999971	1.00028
ENSG00000093010	ukb-b-18194	AS	COMT	Simple mode	118	-0.000139357	0.000156339	0.374556	-0.000445783	0.000167068	0.999861	0.999554	1.00017
ENSG00000093010	ukb-b-18194	AS	COMT	Weighted mode	118	1.58765e-05	0.00011525	0.890669	-0.000210014	0.000241767	1.00002	0.99979	1.00024
ENSG00000093183	ukb-b-18194	AS	SEC22C	MR Egger	64	0.00266274	0.00140122	0.0620457	-8.36499e-05	0.00540912	1.00267	0.999916	1.00542
ENSG00000093183	ukb-b-18194	AS	SEC22C	Weighted median	64	-4.18315e-05	0.000275243	0.879203	-0.000581308	0.000497645	0.999958	0.999419	1.0005
ENSG00000093183	ukb-b-18194	AS	SEC22C	Inverse variance weighted	64	-0.000204292	0.000213771	0.339246	-0.000623283	0.0002147	0.999796	0.999377	1.00021
ENSG00000093183	ukb-b-18194	AS	SEC22C	Simple mode	64	-3.74843e-05	0.000596816	0.950119	-0.00120724	0.00113228	0.999963	0.998793	1.00113
ENSG00000093183	ukb-b-18194	AS	SEC22C	Weighted mode	64	-3.74843e-05	0.000512589	0.941936	-0.00104216	0.00096719	0.999963	0.998958	1.00097
ENSG00000095303	ukb-b-18194	AS	PTGS1	MR Egger	12	0.00392473	0.00430339	0.383224	-0.00450992	0.0123594	1.00393	0.9955	1.01244
ENSG00000095303	ukb-b-18194	AS	PTGS1	Weighted median	12	0.00102029	0.000604424	0.0914046	-0.000164382	0.00220496	1.00102	0.999836	1.00221
ENSG00000095303	ukb-b-18194	AS	PTGS1	Inverse variance weighted	12	0.000838374	0.000496651	0.0914007	-0.000135062	0.00181181	1.00084	0.999865	1.00181
ENSG00000095303	ukb-b-18194	AS	PTGS1	Simple mode	12	0.00102755	0.000846408	0.250163	-0.000631406	0.00268651	1.00103	0.999369	1.00269
ENSG00000095303	ukb-b-18194	AS	PTGS1	Weighted mode	12	0.00102755	0.000912944	0.284319	-0.000761816	0.00281692	1.00103	0.999238	1.00282
ENSG00000095321	ukb-b-18194	AS	CRAT	MR Egger	380	0.000240699	2.86858e-05	9.74818e-16	0.000184475	0.000296923	1.00024	1.00018	1.0003
ENSG00000095321	ukb-b-18194	AS	CRAT	Weighted median	380	3.60566e-05	2.21371e-05	0.103359	-7.33216e-06	7.94454e-05	1.00004	0.999993	1.00008
ENSG00000095321	ukb-b-18194	AS	CRAT	Inverse variance weighted	380	4.3729e-05	1.70444e-05	0.0103	1.0322e-05	7.71361e-05	1.00004	1.00001	1.00008
ENSG00000095321	ukb-b-18194	AS	CRAT	Simple mode	380	6.99601e-05	3.08572e-05	0.0239394	9.47993e-06	0.00013044	1.00007	1.00001	1.00013
ENSG00000095321	ukb-b-18194	AS	CRAT	Weighted mode	380	5.69785e-05	2.68197e-05	0.034275	4.41188e-06	0.000109545	1.00006	1	1.00011
ENSG00000095380	ukb-b-18194	AS	NANS	Wald ratio	1	-0.00268054	0.00233225	0.250418	-0.00725175	0.00189067	0.997323	0.992774	1.00189
ENSG00000095485	ukb-b-18194	AS	CWF19L1	MR Egger	570	-1.79337e-05	2.79506e-05	0.521378	-7.27169e-05	3.68495e-05	0.999982	0.999927	1.00004
ENSG00000095485	ukb-b-18194	AS	CWF19L1	Weighted median	570	1.43594e-05	2.15697e-05	0.50559	-2.79172e-05	5.66359e-05	1.00001	0.999972	1.00006
ENSG00000095485	ukb-b-18194	AS	CWF19L1	Inverse variance weighted	570	2.10927e-05	1.55274e-05	0.17433	-9.34095e-06	5.15263e-05	1.00002	0.999991	1.00005
ENSG00000095485	ukb-b-18194	AS	CWF19L1	Simple mode	570	1.77243e-05	4.15668e-05	0.669973	-6.37466e-05	9.91952e-05	1.00002	0.999936	1.0001
ENSG00000095485	ukb-b-18194	AS	CWF19L1	Weighted mode	570	3.82691e-05	3.22285e-05	0.235552	-2.48986e-05	0.000101437	1.00004	0.999975	1.0001
ENSG00000095787	ukb-b-18194	AS	WAC	MR Egger	226	-0.000815172	0.000113343	9.46316e-12	-0.00103732	-0.000593019	0.999185	0.998963	0.999407
ENSG00000095787	ukb-b-18194	AS	WAC	Weighted median	226	-0.000380311	6.55174e-05	6.44696e-09	-0.000508725	-0.000251897	0.99962	0.999491	0.999748
ENSG00000095787	ukb-b-18194	AS	WAC	Inverse variance weighted	226	-0.000183643	5.01735e-05	0.000252062	-0.000281983	-8.53028e-05	0.999816	0.999718	0.999915
ENSG00000095787	ukb-b-18194	AS	WAC	Simple mode	226	-0.000402027	0.000132273	0.00265131	-0.000661283	-0.000142771	0.999598	0.999339	0.999857
ENSG00000095787	ukb-b-18194	AS	WAC	Weighted mode	226	-0.000387936	0.000111682	0.000615868	-0.000606833	-0.00016904	0.999612	0.999393	0.999831
ENSG00000096063	ukb-b-18194	AS	SRPK1	MR Egger	410	-0.000483683	5.16821e-05	5.47058e-19	-0.00058498	-0.000382386	0.999516	0.999415	0.999618
ENSG00000096063	ukb-b-18194	AS	SRPK1	Weighted median	410	-0.000634618	3.44902e-05	1.31502e-75	-0.000702219	-0.000567017	0.999366	0.999298	0.999433
ENSG00000096063	ukb-b-18194	AS	SRPK1	Inverse variance weighted	410	-0.000694942	2.70429e-05	1.23851e-145	-0.000747946	-0.000641938	0.999305	0.999252	0.999358
ENSG00000096063	ukb-b-18194	AS	SRPK1	Simple mode	410	-0.000631076	5.78121e-05	1.61306e-24	-0.000744388	-0.000517765	0.999369	0.999256	0.999482
ENSG00000096063	ukb-b-18194	AS	SRPK1	Weighted mode	410	-0.000631076	5.27391e-05	1.68651e-28	-0.000734445	-0.000527708	0.999369	0.999266	0.999472
ENSG00000096092	ukb-b-18194	AS	TMEM14A	MR Egger	80	0.00143932	0.000576166	0.01459	0.000310034	0.00256861	1.00144	1.00031	1.00257
ENSG00000096092	ukb-b-18194	AS	TMEM14A	Weighted median	80	0.000544954	0.000220341	0.0133897	0.000113086	0.000976823	1.00055	1.00011	1.00098
ENSG00000096092	ukb-b-18194	AS	TMEM14A	Inverse variance weighted	80	0.000306635	0.000165172	0.0633874	-1.71012e-05	0.000630371	1.00031	0.999983	1.00063
ENSG00000096092	ukb-b-18194	AS	TMEM14A	Simple mode	80	0.000809431	0.000467263	0.0871262	-0.000106404	0.00172527	1.00081	0.999894	1.00173
ENSG00000096092	ukb-b-18194	AS	TMEM14A	Weighted mode	80	0.000843622	0.000389659	0.033404	7.98901e-05	0.00160735	1.00084	1.00008	1.00161
ENSG00000096433	ukb-b-18194	AS	ITPR3	MR Egger	576	-0.000271628	4.78787e-05	2.22364e-08	-0.00036547	-0.000177786	0.999728	0.999635	0.999822
ENSG00000096433	ukb-b-18194	AS	ITPR3	Weighted median	576	-0.000108584	3.48719e-05	0.00184686	-0.000176933	-4.02356e-05	0.999891	0.999823	0.99996
ENSG00000096433	ukb-b-18194	AS	ITPR3	Inverse variance weighted	576	-0.000156405	2.60598e-05	1.95181e-09	-0.000207482	-0.000105327	0.999844	0.999793	0.999895
ENSG00000096433	ukb-b-18194	AS	ITPR3	Simple mode	576	0.000262681	6.76586e-05	0.000115406	0.00013007	0.000395292	1.00026	1.00013	1.0004
ENSG00000096433	ukb-b-18194	AS	ITPR3	Weighted mode	576	-0.000108963	5.18223e-05	0.0359318	-0.000210535	-7.39166e-06	0.999891	0.999789	0.999993
ENSG00000096968	ukb-b-18194	AS	JAK2	MR Egger	386	0.00082063	9.21101e-05	2.08924e-17	0.000640094	0.00100117	1.00082	1.00064	1.001
ENSG00000096968	ukb-b-18194	AS	JAK2	Weighted median	386	0.000331165	4.50083e-05	1.86869e-13	0.000242949	0.000419382	1.00033	1.00024	1.00042
ENSG00000096968	ukb-b-18194	AS	JAK2	Inverse variance weighted	386	0.000315405	3.49406e-05	1.7658e-19	0.000246922	0.000383889	1.00032	1.00025	1.00038
ENSG00000096968	ukb-b-18194	AS	JAK2	Simple mode	386	0.000340869	0.000119253	0.00448981	0.000107133	0.000574605	1.00034	1.00011	1.00057
ENSG00000096968	ukb-b-18194	AS	JAK2	Weighted mode	386	0.000340869	0.000116712	0.00369915	0.000112114	0.000569624	1.00034	1.00011	1.00057
ENSG00000096996	ukb-b-18194	AS	IL12RB1	MR Egger	328	-0.000178574	7.52332e-05	0.0181947	-0.000326031	-3.11165e-05	0.999821	0.999674	0.999969
ENSG00000096996	ukb-b-18194	AS	IL12RB1	Weighted median	328	6.08405e-05	4.8701e-05	0.211568	-3.46135e-05	0.000156294	1.00006	0.999965	1.00016
ENSG00000096996	ukb-b-18194	AS	IL12RB1	Inverse variance weighted	328	0.000178311	3.31056e-05	7.19881e-08	0.000113424	0.000243198	1.00018	1.00011	1.00024
ENSG00000096996	ukb-b-18194	AS	IL12RB1	Simple mode	328	0.000209021	0.000124242	0.0934529	-3.44942e-05	0.000452536	1.00021	0.999966	1.00045
ENSG00000096996	ukb-b-18194	AS	IL12RB1	Weighted mode	328	-7.4669e-05	7.57569e-05	0.325039	-0.000223153	7.38146e-05	0.999925	0.999777	1.00007
ENSG00000099246	ukb-b-18194	AS	RAB18	MR Egger	118	-4.38278e-05	0.000679914	0.948714	-0.00137646	0.0012888	0.999956	0.998624	1.00129
ENSG00000099246	ukb-b-18194	AS	RAB18	Weighted median	118	0.000546783	0.000224799	0.0150024	0.000106177	0.000987389	1.00055	1.00011	1.00099
ENSG00000099246	ukb-b-18194	AS	RAB18	Inverse variance weighted	118	0.000684753	0.000167255	4.23878e-05	0.000356933	0.00101257	1.00068	1.00036	1.00101
ENSG00000099246	ukb-b-18194	AS	RAB18	Simple mode	118	0.00057829	0.000494784	0.244871	-0.000391487	0.00154807	1.00058	0.999609	1.00155
ENSG00000099246	ukb-b-18194	AS	RAB18	Weighted mode	118	0.00053646	0.000457431	0.243271	-0.000360104	0.00143302	1.00054	0.99964	1.00143
ENSG00000099331	ukb-b-18194	AS	MYO9B	MR Egger	118	-0.00354214	0.00105438	0.00105743	-0.00560871	-0.00147556	0.996464	0.994407	0.998526
ENSG00000099331	ukb-b-18194	AS	MYO9B	Weighted median	118	-0.0023486	0.00020569	3.39378e-30	-0.00275176	-0.00194545	0.997654	0.997252	0.998056
ENSG00000099331	ukb-b-18194	AS	MYO9B	Inverse variance weighted	118	-0.00235685	0.000154648	1.91798e-52	-0.00265996	-0.00205374	0.997646	0.997344	0.997948
ENSG00000099331	ukb-b-18194	AS	MYO9B	Simple mode	118	-0.00206669	0.000507983	8.62619e-05	-0.00306234	-0.00107104	0.997935	0.996942	0.99893
ENSG00000099331	ukb-b-18194	AS	MYO9B	Weighted mode	118	-0.00275463	0.000521171	5.89278e-07	-0.00377612	-0.00173313	0.997249	0.996231	0.998268
ENSG00000099337	ukb-b-18194	AS	KCNK6	MR Egger	48	0.00187542	0.000804526	0.0241859	0.000298553	0.0034523	1.00188	1.0003	1.00346
ENSG00000099337	ukb-b-18194	AS	KCNK6	Weighted median	48	-0.000547944	0.000198646	0.00580856	-0.00093729	-0.000158598	0.999452	0.999063	0.999841
ENSG00000099337	ukb-b-18194	AS	KCNK6	Inverse variance weighted	48	-0.000213999	0.000145684	0.141854	-0.00049954	7.15421e-05	0.999786	0.999501	1.00007
ENSG00000099337	ukb-b-18194	AS	KCNK6	Simple mode	48	-0.00060265	0.000416084	0.154148	-0.00141817	0.000212874	0.999398	0.998583	1.00021
ENSG00000099337	ukb-b-18194	AS	KCNK6	Weighted mode	48	-0.000590142	0.000396445	0.143276	-0.00136717	0.00018689	0.99941	0.998634	1.00019
ENSG00000099377	ukb-b-18194	AS	HSD3B7	MR Egger	418	6.25266e-05	0.000133739	0.640368	-0.000199602	0.000324655	1.00006	0.9998	1.00032
ENSG00000099377	ukb-b-18194	AS	HSD3B7	Weighted median	418	6.83402e-05	7.62109e-05	0.369866	-8.10332e-05	0.000217714	1.00007	0.999919	1.00022
ENSG00000099377	ukb-b-18194	AS	HSD3B7	Inverse variance weighted	418	1.50158e-05	5.65807e-05	0.790711	-9.58824e-05	0.000125914	1.00002	0.999904	1.00013
ENSG00000099377	ukb-b-18194	AS	HSD3B7	Simple mode	418	0.000292467	0.00017431	0.0941243	-4.91803e-05	0.000634115	1.00029	0.999951	1.00063
ENSG00000099377	ukb-b-18194	AS	HSD3B7	Weighted mode	418	0.000145755	0.000129905	0.262505	-0.00010886	0.00040037	1.00015	0.999891	1.0004
ENSG00000099622	ukb-b-18194	AS	CIRBP	Wald ratio	1	-0.00285407	0.00153135	0.0623548	-0.00585551	0.000147371	0.99715	0.994162	1.00015
ENSG00000099804	ukb-b-18194	AS	CDC34	MR Egger	54	0.00050041	0.000211444	0.0217097	8.59801e-05	0.000914839	1.0005	1.00009	1.00092
ENSG00000099804	ukb-b-18194	AS	CDC34	Weighted median	54	0.00080537	0.000108709	1.27757e-13	0.0005923	0.00101844	1.00081	1.00059	1.00102
ENSG00000099804	ukb-b-18194	AS	CDC34	Inverse variance weighted	54	0.000820896	8.20867e-05	1.51854e-23	0.000660006	0.000981786	1.00082	1.00066	1.00098
ENSG00000099804	ukb-b-18194	AS	CDC34	Simple mode	54	0.000737572	0.000159685	2.49885e-05	0.00042459	0.00105055	1.00074	1.00042	1.00105
ENSG00000099804	ukb-b-18194	AS	CDC34	Weighted mode	54	0.000751047	0.000122871	1.19837e-07	0.000510219	0.000991874	1.00075	1.00051	1.00099
ENSG00000099849	ukb-b-18194	AS	RASSF7	MR Egger	101	-0.000828727	0.000850798	0.332401	-0.00249629	0.000838836	0.999172	0.997507	1.00084
ENSG00000099849	ukb-b-18194	AS	RASSF7	Weighted median	101	0.0026649	0.000236992	2.45982e-29	0.0022004	0.00312941	1.00267	1.0022	1.00313
ENSG00000099849	ukb-b-18194	AS	RASSF7	Inverse variance weighted	101	0.00292892	0.00017059	4.50389e-66	0.00259457	0.00326328	1.00293	1.0026	1.00327
ENSG00000099849	ukb-b-18194	AS	RASSF7	Simple mode	101	0.00259929	0.000550081	7.52474e-06	0.00152113	0.00367744	1.0026	1.00152	1.00368
ENSG00000099849	ukb-b-18194	AS	RASSF7	Weighted mode	101	0.00258094	0.00045284	1.21814e-07	0.00169338	0.00346851	1.00258	1.00169	1.00347
ENSG00000099910	ukb-b-18194	AS	KLHL22	MR Egger	91	-0.00183383	0.000643938	0.00546578	-0.00309595	-0.000571711	0.998168	0.996909	0.999428
ENSG00000099910	ukb-b-18194	AS	KLHL22	Weighted median	91	0.000224702	0.000206106	0.275614	-0.000179266	0.000628669	1.00022	0.999821	1.00063
ENSG00000099910	ukb-b-18194	AS	KLHL22	Inverse variance weighted	91	0.000413285	0.000154647	0.00753002	0.000110178	0.000716392	1.00041	1.00011	1.00072
ENSG00000099910	ukb-b-18194	AS	KLHL22	Simple mode	91	0.000202501	0.000399512	0.613485	-0.000580542	0.000985543	1.0002	0.99942	1.00099
ENSG00000099910	ukb-b-18194	AS	KLHL22	Weighted mode	91	0.000202501	0.000375512	0.591035	-0.000533502	0.000938503	1.0002	0.999467	1.00094
ENSG00000099992	ukb-b-18194	AS	TBC1D10A	Inverse variance weighted	2	-0.000283075	0.00175721	0.87202	-0.00372721	0.00316106	0.999717	0.99628	1.00317
ENSG00000100023	ukb-b-18194	AS	PPIL2	MR Egger	168	0.000289651	0.000273043	0.29031	-0.000245513	0.000824814	1.00029	0.999755	1.00083
ENSG00000100023	ukb-b-18194	AS	PPIL2	Weighted median	168	0.000195811	0.00015325	0.201348	-0.000104559	0.00049618	1.0002	0.999895	1.0005
ENSG00000100023	ukb-b-18194	AS	PPIL2	Inverse variance weighted	168	0.000176212	0.000109864	0.108732	-3.91204e-05	0.000391545	1.00018	0.999961	1.00039
ENSG00000100023	ukb-b-18194	AS	PPIL2	Simple mode	168	0.000412857	0.000310428	0.185344	-0.000195581	0.0010213	1.00041	0.999804	1.00102
ENSG00000100023	ukb-b-18194	AS	PPIL2	Weighted mode	168	0.000274247	0.000237774	0.250398	-0.000191791	0.000740284	1.00027	0.999808	1.00074
ENSG00000100031	ukb-b-18194	AS	GGT1	MR Egger	100	-1.1092e-05	0.00019138	0.9539	-0.000386197	0.000364013	0.999989	0.999614	1.00036
ENSG00000100031	ukb-b-18194	AS	GGT1	Weighted median	100	0.000162487	0.000116599	0.163451	-6.60466e-05	0.000391021	1.00016	0.999934	1.00039
ENSG00000100031	ukb-b-18194	AS	GGT1	Inverse variance weighted	100	0.000258884	8.7163e-05	0.00297691	8.80444e-05	0.000429723	1.00026	1.00009	1.00043
ENSG00000100031	ukb-b-18194	AS	GGT1	Simple mode	100	-0.00013929	0.000206509	0.501565	-0.000544048	0.000265467	0.999861	0.999456	1.00027
ENSG00000100031	ukb-b-18194	AS	GGT1	Weighted mode	100	0.000149672	0.000180976	0.410213	-0.000205042	0.000504385	1.00015	0.999795	1.0005
ENSG00000100083	ukb-b-18194	AS	GGA1	MR Egger	304	-0.000499038	0.000209227	0.017689	-0.000909124	-8.8952e-05	0.999501	0.999091	0.999911
ENSG00000100083	ukb-b-18194	AS	GGA1	Weighted median	304	-0.000931303	0.000104051	3.54065e-19	-0.00113524	-0.000727363	0.999069	0.998865	0.999273
ENSG00000100083	ukb-b-18194	AS	GGA1	Inverse variance weighted	304	-0.00101656	7.8378e-05	1.81206e-38	-0.00117018	-0.000862935	0.998984	0.998831	0.999137
ENSG00000100083	ukb-b-18194	AS	GGA1	Simple mode	304	-0.00157837	0.000287899	8.85061e-08	-0.00214265	-0.00101408	0.998423	0.99786	0.998986
ENSG00000100083	ukb-b-18194	AS	GGA1	Weighted mode	304	-0.00044868	0.000239826	0.0623282	-0.000918738	2.1378e-05	0.999551	0.999082	1.00002
ENSG00000100211	ukb-b-18194	AS	CBY1	MR Egger	109	-0.000601541	0.00273477	0.826321	-0.00596169	0.00475861	0.999399	0.994056	1.00477
ENSG00000100211	ukb-b-18194	AS	CBY1	Weighted median	109	-0.002914	0.000264107	2.63708e-28	-0.00343165	-0.00239635	0.99709	0.996574	0.997607
ENSG00000100211	ukb-b-18194	AS	CBY1	Inverse variance weighted	109	-0.00285608	0.000205101	4.4516e-44	-0.00325808	-0.00245408	0.997148	0.996747	0.997549
ENSG00000100211	ukb-b-18194	AS	CBY1	Simple mode	109	-0.00322191	0.00066546	4.31854e-06	-0.00452621	-0.00191761	0.996783	0.995484	0.998084
ENSG00000100211	ukb-b-18194	AS	CBY1	Weighted mode	109	-0.00322191	0.000675714	5.84317e-06	-0.00454631	-0.00189751	0.996783	0.995464	0.998104
ENSG00000100216	ukb-b-18194	AS	TOMM22	MR Egger	248	-0.00106553	0.000424864	0.0127886	-0.00189827	-0.000232801	0.998935	0.998104	0.999767
ENSG00000100216	ukb-b-18194	AS	TOMM22	Weighted median	248	-0.00191736	0.00010501	1.7578e-74	-0.00212318	-0.00171154	0.998084	0.997879	0.99829
ENSG00000100216	ukb-b-18194	AS	TOMM22	Inverse variance weighted	248	-0.00197986	8.54319e-05	8.19348e-119	-0.00214731	-0.00181241	0.998022	0.997855	0.998189
ENSG00000100216	ukb-b-18194	AS	TOMM22	Simple mode	248	-0.00188076	0.000309371	4.55137e-09	-0.00248713	-0.0012744	0.998121	0.997516	0.998726
ENSG00000100216	ukb-b-18194	AS	TOMM22	Weighted mode	248	-0.00188076	0.000303897	2.50398e-09	-0.0024764	-0.00128512	0.998121	0.997527	0.998716
ENSG00000100219	ukb-b-18194	AS	XBP1	MR Egger	396	0.000619765	5.21857e-05	5.13593e-28	0.000517481	0.000722049	1.00062	1.00052	1.00072
ENSG00000100219	ukb-b-18194	AS	XBP1	Weighted median	396	0.000301466	3.92539e-05	1.59194e-14	0.000224529	0.000378404	1.0003	1.00022	1.00038
ENSG00000100219	ukb-b-18194	AS	XBP1	Inverse variance weighted	396	0.000243297	2.80278e-05	3.93871e-18	0.000188362	0.000298231	1.00024	1.00019	1.0003
ENSG00000100219	ukb-b-18194	AS	XBP1	Simple mode	396	0.000293796	6.17371e-05	2.73602e-06	0.000172792	0.000414801	1.00029	1.00017	1.00041
ENSG00000100219	ukb-b-18194	AS	XBP1	Weighted mode	396	0.000293796	5.11213e-05	1.81761e-08	0.000193599	0.000393994	1.00029	1.00019	1.00039
ENSG00000100280	ukb-b-18194	AS	AP1B1	MR Egger	98	0.000713743	0.000230297	0.00254585	0.000262361	0.00116512	1.00071	1.00026	1.00117
ENSG00000100280	ukb-b-18194	AS	AP1B1	Weighted median	98	0.000127847	0.000132345	0.334035	-0.000131548	0.000387243	1.00013	0.999868	1.00039
ENSG00000100280	ukb-b-18194	AS	AP1B1	Inverse variance weighted	98	-0.00010789	0.000101562	0.288097	-0.000306953	9.11721e-05	0.999892	0.999693	1.00009
ENSG00000100280	ukb-b-18194	AS	AP1B1	Simple mode	98	0.000122905	0.000216979	0.572405	-0.000302373	0.000548183	1.00012	0.999698	1.00055
ENSG00000100280	ukb-b-18194	AS	AP1B1	Weighted mode	98	0.000122905	0.000176848	0.488734	-0.000223718	0.000469528	1.00012	0.999776	1.00047
ENSG00000100296	ukb-b-18194	AS	THOC5	MR Egger	373	-0.00014046	0.000436355	0.747714	-0.000995716	0.000714796	0.99986	0.999005	1.00072
ENSG00000100296	ukb-b-18194	AS	THOC5	Weighted median	373	-0.000132645	0.000124275	0.285814	-0.000376225	0.000110934	0.999867	0.999624	1.00011
ENSG00000100296	ukb-b-18194	AS	THOC5	Inverse variance weighted	373	-0.000251672	9.2161e-05	0.00631835	-0.000432307	-7.10364e-05	0.999748	0.999568	0.999929
ENSG00000100296	ukb-b-18194	AS	THOC5	Simple mode	373	0.000212003	0.00037494	0.57212	-0.000522878	0.000946885	1.00021	0.999477	1.00095
ENSG00000100296	ukb-b-18194	AS	THOC5	Weighted mode	373	0.000188429	0.00036735	0.608298	-0.000531578	0.000908435	1.00019	0.999469	1.00091
ENSG00000100316	ukb-b-18194	AS	RPL3	MR Egger	77	0.000173513	0.000499713	0.729394	-0.000805925	0.00115295	1.00017	0.999194	1.00115
ENSG00000100316	ukb-b-18194	AS	RPL3	Weighted median	77	0.000343683	0.000160458	0.0322031	2.91843e-05	0.000658181	1.00034	1.00003	1.00066
ENSG00000100316	ukb-b-18194	AS	RPL3	Inverse variance weighted	77	0.000402519	0.000123126	0.00107869	0.000161192	0.000643847	1.0004	1.00016	1.00064
ENSG00000100316	ukb-b-18194	AS	RPL3	Simple mode	77	0.000281277	0.00030793	0.363897	-0.000322265	0.00088482	1.00028	0.999678	1.00089
ENSG00000100316	ukb-b-18194	AS	RPL3	Weighted mode	77	0.000411133	0.000287796	0.157229	-0.000152947	0.000975213	1.00041	0.999847	1.00098
ENSG00000100330	ukb-b-18194	AS	MTMR3	MR Egger	493	-0.000157317	0.000101983	0.123578	-0.000357204	4.25701e-05	0.999843	0.999643	1.00004
ENSG00000100330	ukb-b-18194	AS	MTMR3	Weighted median	493	-6.12851e-05	5.56502e-05	0.270785	-0.00017036	4.77893e-05	0.999939	0.99983	1.00005
ENSG00000100330	ukb-b-18194	AS	MTMR3	Inverse variance weighted	493	-0.000148495	4.28649e-05	0.000531699	-0.00023251	-6.44797e-05	0.999852	0.999768	0.999936
ENSG00000100330	ukb-b-18194	AS	MTMR3	Simple mode	493	3.45551e-05	0.000136058	0.799622	-0.000232119	0.000301229	1.00003	0.999768	1.0003
ENSG00000100330	ukb-b-18194	AS	MTMR3	Weighted mode	493	2.0194e-05	0.000115718	0.861536	-0.000206614	0.000247002	1.00002	0.999793	1.00025
ENSG00000100347	ukb-b-18194	AS	SAMM50	MR Egger	167	0.000412496	9.89114e-05	4.90261e-05	0.00021863	0.000606363	1.00041	1.00022	1.00061
ENSG00000100347	ukb-b-18194	AS	SAMM50	Weighted median	167	4.40253e-05	8.69441e-05	0.612602	-0.000126385	0.000214436	1.00004	0.999874	1.00021
ENSG00000100347	ukb-b-18194	AS	SAMM50	Inverse variance weighted	167	-4.65567e-05	7.59227e-05	0.539736	-0.000195365	0.000102252	0.999953	0.999805	1.0001
ENSG00000100347	ukb-b-18194	AS	SAMM50	Simple mode	167	-4.2011e-05	0.000132816	0.752165	-0.000302331	0.000218309	0.999958	0.999698	1.00022
ENSG00000100347	ukb-b-18194	AS	SAMM50	Weighted mode	167	0.000121284	7.14894e-05	0.0916601	-1.88354e-05	0.000261403	1.00012	0.999981	1.00026
ENSG00000100365	ukb-b-18194	AS	NCF4	Wald ratio	1	-0.00146819	0.00183644	0.424015	-0.00506762	0.00213124	0.998533	0.994945	1.00213
ENSG00000100385	ukb-b-18194	AS	IL2RB	MR Egger	28	-0.00296725	0.00307611	0.343626	-0.00899642	0.00306192	0.997037	0.991044	1.00307
ENSG00000100385	ukb-b-18194	AS	IL2RB	Weighted median	28	-0.000492646	0.000489269	0.313982	-0.00145161	0.000466322	0.999507	0.998549	1.00047
ENSG00000100385	ukb-b-18194	AS	IL2RB	Inverse variance weighted	28	-0.00080515	0.000373161	0.0309552	-0.00153655	-7.37545e-05	0.999195	0.998465	0.999926
ENSG00000100385	ukb-b-18194	AS	IL2RB	Simple mode	28	-0.000452375	0.000906969	0.621976	-0.00223003	0.00132528	0.999548	0.997772	1.00133
ENSG00000100385	ukb-b-18194	AS	IL2RB	Weighted mode	28	-0.000452375	0.000887203	0.614273	-0.00219129	0.00128654	0.999548	0.997811	1.00129
ENSG00000100417	ukb-b-18194	AS	PMM1	MR Egger	449	-0.000166802	0.000181403	0.358326	-0.000522352	0.000188749	0.999833	0.999478	1.00019
ENSG00000100417	ukb-b-18194	AS	PMM1	Weighted median	449	0.00058731	9.20322e-05	1.75278e-10	0.000406927	0.000767693	1.00059	1.00041	1.00077
ENSG00000100417	ukb-b-18194	AS	PMM1	Inverse variance weighted	449	0.000391377	6.25301e-05	3.87413e-10	0.000268818	0.000513936	1.00039	1.00027	1.00051
ENSG00000100417	ukb-b-18194	AS	PMM1	Simple mode	449	0.000708255	0.000256225	0.00594174	0.000206054	0.00121046	1.00071	1.00021	1.00121
ENSG00000100417	ukb-b-18194	AS	PMM1	Weighted mode	449	0.000603845	0.000213817	0.00495249	0.000184764	0.00102293	1.0006	1.00018	1.00102
ENSG00000100450	ukb-b-18194	AS	GZMH	MR Egger	209	0.000109141	0.000518626	0.83353	-0.000907367	0.00112565	1.00011	0.999093	1.00113
ENSG00000100450	ukb-b-18194	AS	GZMH	Weighted median	209	-0.000572693	0.000136446	2.70207e-05	-0.000840127	-0.00030526	0.999427	0.99916	0.999695
ENSG00000100450	ukb-b-18194	AS	GZMH	Inverse variance weighted	209	-0.000972753	0.00010153	9.61596e-22	-0.00117175	-0.000773754	0.999028	0.998829	0.999227
ENSG00000100450	ukb-b-18194	AS	GZMH	Simple mode	209	-0.000516397	0.00035684	0.149364	-0.0012158	0.00018301	0.999484	0.998785	1.00018
ENSG00000100450	ukb-b-18194	AS	GZMH	Weighted mode	209	-0.000528593	0.000309815	0.0894714	-0.00113583	7.86444e-05	0.999472	0.998865	1.00008
ENSG00000100453	ukb-b-18194	AS	GZMB	MR Egger	117	0.00212251	0.000184672	8.00874e-21	0.00176055	0.00248447	1.00212	1.00176	1.00249
ENSG00000100453	ukb-b-18194	AS	GZMB	Weighted median	117	0.00110213	0.000115002	9.37717e-22	0.000876722	0.00132753	1.0011	1.00088	1.00133
ENSG00000100453	ukb-b-18194	AS	GZMB	Inverse variance weighted	117	0.00083546	8.13751e-05	9.94755e-25	0.000675965	0.000994955	1.00084	1.00068	1.001
ENSG00000100453	ukb-b-18194	AS	GZMB	Simple mode	117	0.0011795	0.000165311	8.98376e-11	0.000855486	0.00150351	1.00118	1.00086	1.0015
ENSG00000100453	ukb-b-18194	AS	GZMB	Weighted mode	117	0.00116023	0.000145666	1.25653e-12	0.000874723	0.00144573	1.00116	1.00088	1.00145
ENSG00000100462	ukb-b-18194	AS	PRMT5	MR Egger	148	-6.38404e-06	0.000105776	0.951956	-0.000213706	0.000200938	0.999994	0.999786	1.0002
ENSG00000100462	ukb-b-18194	AS	PRMT5	Weighted median	148	-8.51909e-05	4.66934e-05	0.0680804	-0.00017671	6.32814e-06	0.999915	0.999823	1.00001
ENSG00000100462	ukb-b-18194	AS	PRMT5	Inverse variance weighted	148	-0.000121038	3.57283e-05	0.000704736	-0.000191065	-5.10103e-05	0.999879	0.999809	0.999949
ENSG00000100462	ukb-b-18194	AS	PRMT5	Simple mode	148	-8.19461e-05	9.52418e-05	0.39097	-0.00026862	0.000104728	0.999918	0.999731	1.0001
ENSG00000100462	ukb-b-18194	AS	PRMT5	Weighted mode	148	-8.19461e-05	8.66236e-05	0.3457	-0.000251728	8.78361e-05	0.999918	0.999748	1.00009
ENSG00000100503	ukb-b-18194	AS	NIN	MR Egger	230	0.00103357	0.000310594	0.00102071	0.000424807	0.00164234	1.00103	1.00042	1.00164
ENSG00000100503	ukb-b-18194	AS	NIN	Weighted median	230	0.000239633	9.52707e-05	0.0118937	5.29022e-05	0.000426364	1.00024	1.00005	1.00043
ENSG00000100503	ukb-b-18194	AS	NIN	Inverse variance weighted	230	0.000204682	7.01031e-05	0.00350339	6.72798e-05	0.000342084	1.0002	1.00007	1.00034
ENSG00000100503	ukb-b-18194	AS	NIN	Simple mode	230	0.000269146	0.000306121	0.380206	-0.000330851	0.000869142	1.00027	0.999669	1.00087
ENSG00000100503	ukb-b-18194	AS	NIN	Weighted mode	230	0.000269146	0.000282956	0.342509	-0.000285448	0.000823739	1.00027	0.999715	1.00082
ENSG00000100504	ukb-b-18194	AS	PYGL	MR Egger	22	-0.00150623	0.000482252	0.00535386	-0.00245144	-0.000561015	0.998495	0.997552	0.999439
ENSG00000100504	ukb-b-18194	AS	PYGL	Weighted median	22	-0.00070113	0.000331763	0.0345713	-0.00135139	-5.08739e-05	0.999299	0.99865	0.999949
ENSG00000100504	ukb-b-18194	AS	PYGL	Inverse variance weighted	22	-0.0002475	0.000262566	0.345874	-0.00076213	0.000267129	0.999753	0.999238	1.00027
ENSG00000100504	ukb-b-18194	AS	PYGL	Simple mode	22	-0.00016648	0.000598512	0.783613	-0.00133956	0.0010066	0.999834	0.998661	1.00101
ENSG00000100504	ukb-b-18194	AS	PYGL	Weighted mode	22	-0.000681085	0.000316623	0.0432638	-0.00130167	-6.05043e-05	0.999319	0.998699	0.999939
ENSG00000100592	ukb-b-18194	AS	DAAM1	MR Egger	698	-0.0015993	0.000191884	4.14002e-16	-0.0019754	-0.00122321	0.998402	0.998027	0.998778
ENSG00000100592	ukb-b-18194	AS	DAAM1	Weighted median	698	-0.000766503	7.56984e-05	4.24725e-24	-0.000914872	-0.000618134	0.999234	0.999086	0.999382
ENSG00000100592	ukb-b-18194	AS	DAAM1	Inverse variance weighted	698	-0.000294217	6.58214e-05	7.82463e-06	-0.000423227	-0.000165207	0.999706	0.999577	0.999835
ENSG00000100592	ukb-b-18194	AS	DAAM1	Simple mode	698	-0.000736197	0.000190934	0.000126044	-0.00111043	-0.000361966	0.999264	0.99889	0.999638
ENSG00000100592	ukb-b-18194	AS	DAAM1	Weighted mode	698	-0.000788273	0.000133771	5.91529e-09	-0.00105047	-0.000526081	0.999212	0.99895	0.999474
ENSG00000100599	ukb-b-18194	AS	RIN3	MR Egger	80	-0.00104555	0.000337641	0.00271943	-0.00170733	-0.000383776	0.998955	0.998294	0.999616
ENSG00000100599	ukb-b-18194	AS	RIN3	Weighted median	80	-0.000115959	0.000181109	0.521995	-0.000470933	0.000239015	0.999884	0.999529	1.00024
ENSG00000100599	ukb-b-18194	AS	RIN3	Inverse variance weighted	80	0.000279205	0.000134528	0.0379452	1.55308e-05	0.000542879	1.00028	1.00002	1.00054
ENSG00000100599	ukb-b-18194	AS	RIN3	Simple mode	80	0.000777544	0.000310783	0.0144193	0.000168409	0.00138668	1.00078	1.00017	1.00139
ENSG00000100599	ukb-b-18194	AS	RIN3	Weighted mode	80	-0.000193682	0.000230791	0.403884	-0.000646032	0.000258668	0.999806	0.999354	1.00026
ENSG00000100605	ukb-b-18194	AS	ITPK1	MR Egger	125	-0.000459122	0.000874115	0.60036	-0.00217239	0.00125414	0.999541	0.99783	1.00125
ENSG00000100605	ukb-b-18194	AS	ITPK1	Weighted median	125	-0.000832291	0.000172181	1.3395e-06	-0.00116977	-0.000494815	0.999168	0.998831	0.999505
ENSG00000100605	ukb-b-18194	AS	ITPK1	Inverse variance weighted	125	-0.000278667	0.000127138	0.0283902	-0.000527858	-2.94772e-05	0.999721	0.999472	0.999971
ENSG00000100605	ukb-b-18194	AS	ITPK1	Simple mode	125	-0.000891826	0.000467285	0.058635	-0.00180771	2.40539e-05	0.999109	0.998194	1.00002
ENSG00000100605	ukb-b-18194	AS	ITPK1	Weighted mode	125	-0.000891826	0.000444041	0.04677	-0.00176215	-2.15057e-05	0.999109	0.998239	0.999978
ENSG00000100926	ukb-b-18194	AS	TM9SF1	MR Egger	9	0.0194427	0.0205304	0.375165	-0.0207969	0.0596823	1.01963	0.979418	1.0615
ENSG00000100926	ukb-b-18194	AS	TM9SF1	Weighted median	9	-0.000361774	0.000968515	0.70875	-0.00226006	0.00153651	0.999638	0.997742	1.00154
ENSG00000100926	ukb-b-18194	AS	TM9SF1	Inverse variance weighted	9	-0.000749601	0.000767131	0.328496	-0.00225318	0.000753976	0.999251	0.997749	1.00075
ENSG00000100926	ukb-b-18194	AS	TM9SF1	Simple mode	9	-0.00034868	0.00133324	0.800292	-0.00296182	0.00226446	0.999651	0.997043	1.00227
ENSG00000100926	ukb-b-18194	AS	TM9SF1	Weighted mode	9	-0.000342243	0.00137138	0.809216	-0.00303016	0.00234567	0.999658	0.996974	1.00235
ENSG00000100938	ukb-b-18194	AS	GMPR2	MR Egger	28	-0.000378611	0.00223728	0.866927	-0.00476367	0.00400645	0.999621	0.995248	1.00401
ENSG00000100938	ukb-b-18194	AS	GMPR2	Weighted median	28	-6.49841e-05	0.000426589	0.878923	-0.000901098	0.000771129	0.999935	0.999099	1.00077
ENSG00000100938	ukb-b-18194	AS	GMPR2	Inverse variance weighted	28	-6.58409e-05	0.000338593	0.84582	-0.000729484	0.000597802	0.999934	0.999271	1.0006
ENSG00000100938	ukb-b-18194	AS	GMPR2	Simple mode	28	7.44685e-05	0.000728849	0.919375	-0.00135408	0.00150301	1.00007	0.998647	1.0015
ENSG00000100938	ukb-b-18194	AS	GMPR2	Weighted mode	28	8.50606e-05	0.000731102	0.90824	-0.0013479	0.00151802	1.00009	0.998653	1.00152
ENSG00000101152	ukb-b-18194	AS	DNAJC5	MR Egger	54	0.000678139	0.00227462	0.76679	-0.00378012	0.00513639	1.00068	0.996227	1.00515
ENSG00000101152	ukb-b-18194	AS	DNAJC5	Weighted median	54	0.00141378	0.000371908	0.000143859	0.000684845	0.00214272	1.00141	1.00069	1.00215
ENSG00000101152	ukb-b-18194	AS	DNAJC5	Inverse variance weighted	54	0.00139883	0.000278852	5.26529e-07	0.00085228	0.00194538	1.0014	1.00085	1.00195
ENSG00000101152	ukb-b-18194	AS	DNAJC5	Simple mode	54	0.00149019	0.000810702	0.071647	-9.87818e-05	0.00307917	1.00149	0.999901	1.00308
ENSG00000101152	ukb-b-18194	AS	DNAJC5	Weighted mode	54	0.00148183	0.000793633	0.0674165	-7.36939e-05	0.00303735	1.00148	0.999926	1.00304
ENSG00000101190	ukb-b-18194	AS	TCFL5	MR Egger	92	-4.24858e-05	0.000172627	0.806154	-0.000380834	0.000295862	0.999958	0.999619	1.0003
ENSG00000101190	ukb-b-18194	AS	TCFL5	Weighted median	92	0.000207279	0.000118935	0.081371	-2.58343e-05	0.000440391	1.00021	0.999974	1.00044
ENSG00000101190	ukb-b-18194	AS	TCFL5	Inverse variance weighted	92	0.000225615	8.03566e-05	0.00499016	6.81158e-05	0.000383114	1.00023	1.00007	1.00038
ENSG00000101190	ukb-b-18194	AS	TCFL5	Simple mode	92	0.000260635	0.000192362	0.178799	-0.000116396	0.000637665	1.00026	0.999884	1.00064
ENSG00000101190	ukb-b-18194	AS	TCFL5	Weighted mode	92	0.000207458	0.000149522	0.168685	-8.56048e-05	0.000500521	1.00021	0.999914	1.0005
ENSG00000101236	ukb-b-18194	AS	RNF24	MR Egger	163	-0.00128585	0.000248759	6.89375e-07	-0.00177342	-0.000798281	0.998715	0.998228	0.999202
ENSG00000101236	ukb-b-18194	AS	RNF24	Weighted median	163	-0.00116863	0.000118297	5.14503e-23	-0.0014005	-0.000936772	0.998832	0.9986	0.999064
ENSG00000101236	ukb-b-18194	AS	RNF24	Inverse variance weighted	163	-0.00095495	8.09268e-05	3.89559e-32	-0.00111357	-0.000796333	0.999046	0.998887	0.999204
ENSG00000101236	ukb-b-18194	AS	RNF24	Simple mode	163	-0.00149393	0.00023664	2.51852e-09	-0.00195774	-0.00103011	0.998507	0.998044	0.99897
ENSG00000101236	ukb-b-18194	AS	RNF24	Weighted mode	163	-0.00135786	0.000205017	4.93498e-10	-0.00175969	-0.000956027	0.998643	0.998242	0.999044
ENSG00000101265	ukb-b-18194	AS	RASSF2	MR Egger	122	-0.00291444	0.000362275	6.96592e-13	-0.0036245	-0.00220438	0.99709	0.996382	0.997798
ENSG00000101265	ukb-b-18194	AS	RASSF2	Weighted median	122	-0.00023296	0.000162775	0.152379	-0.000552	8.60789e-05	0.999767	0.999448	1.00009
ENSG00000101265	ukb-b-18194	AS	RASSF2	Inverse variance weighted	122	6.77594e-05	0.000146209	0.643047	-0.00021881	0.000354328	1.00007	0.999781	1.00035
ENSG00000101265	ukb-b-18194	AS	RASSF2	Simple mode	122	-0.000889955	0.000299991	0.00362926	-0.00147794	-0.000301972	0.99911	0.998523	0.999698
ENSG00000101265	ukb-b-18194	AS	RASSF2	Weighted mode	122	-0.000686227	0.000259735	0.00933012	-0.00119531	-0.000177146	0.999314	0.998805	0.999823
ENSG00000101290	ukb-b-18194	AS	CDS2	MR Egger	192	-0.00035321	3.04511e-05	7.25884e-24	-0.000412894	-0.000293525	0.999647	0.999587	0.999707
ENSG00000101290	ukb-b-18194	AS	CDS2	Weighted median	192	-0.000183008	2.1102e-05	4.22709e-18	-0.000224368	-0.000141648	0.999817	0.999776	0.999858
ENSG00000101290	ukb-b-18194	AS	CDS2	Inverse variance weighted	192	-0.000142993	1.54696e-05	2.38673e-20	-0.000173313	-0.000112672	0.999857	0.999827	0.999887
ENSG00000101290	ukb-b-18194	AS	CDS2	Simple mode	192	-0.000196585	3.27454e-05	9.5496e-09	-0.000260766	-0.000132404	0.999803	0.999739	0.999868
ENSG00000101290	ukb-b-18194	AS	CDS2	Weighted mode	192	-0.000189141	3.08403e-05	4.85915e-09	-0.000249588	-0.000128694	0.999811	0.99975	0.999871
ENSG00000101307	ukb-b-18194	AS	SIRPB1	MR Egger	467	-3.40336e-05	4.43624e-05	0.443369	-0.000120984	5.29167e-05	0.999966	0.999879	1.00005
ENSG00000101307	ukb-b-18194	AS	SIRPB1	Weighted median	467	2.36208e-05	4.0272e-05	0.557518	-5.53123e-05	0.000102554	1.00002	0.999945	1.0001
ENSG00000101307	ukb-b-18194	AS	SIRPB1	Inverse variance weighted	467	6.82412e-05	2.78797e-05	0.014377	1.3597e-05	0.000122885	1.00007	1.00001	1.00012
ENSG00000101307	ukb-b-18194	AS	SIRPB1	Simple mode	467	-6.81039e-05	6.89434e-05	0.323751	-0.000203233	6.7025e-05	0.999932	0.999797	1.00007
ENSG00000101307	ukb-b-18194	AS	SIRPB1	Weighted mode	467	3.34943e-05	4.3715e-05	0.443947	-5.2187e-05	0.000119176	1.00003	0.999948	1.00012
ENSG00000101365	ukb-b-18194	AS	IDH3B	MR Egger	75	-0.00124268	0.000635001	0.0541748	-0.00248728	1.92092e-06	0.998758	0.997516	1
ENSG00000101365	ukb-b-18194	AS	IDH3B	Weighted median	75	0.000463305	0.000280187	0.0982179	-8.58619e-05	0.00101247	1.00046	0.999914	1.00101
ENSG00000101365	ukb-b-18194	AS	IDH3B	Inverse variance weighted	75	0.000822509	0.000195283	2.53241e-05	0.000439755	0.00120526	1.00082	1.00044	1.00121
ENSG00000101365	ukb-b-18194	AS	IDH3B	Simple mode	75	0.0027664	0.000551794	3.54462e-06	0.00168488	0.00384791	1.00277	1.00169	1.00386
ENSG00000101365	ukb-b-18194	AS	IDH3B	Weighted mode	75	0.000428859	0.000420861	0.311521	-0.000396029	0.00125375	1.00043	0.999604	1.00125
ENSG00000101367	ukb-b-18194	AS	MAPRE1	MR Egger	179	0.00153372	0.000320627	3.61487e-06	0.000905287	0.00216214	1.00153	1.00091	1.00216
ENSG00000101367	ukb-b-18194	AS	MAPRE1	Weighted median	179	4.10243e-05	8.12159e-05	0.61347	-0.000118159	0.000200207	1.00004	0.999882	1.0002
ENSG00000101367	ukb-b-18194	AS	MAPRE1	Inverse variance weighted	179	-8.9111e-05	6.11592e-05	0.145107	-0.000208983	3.0761e-05	0.999911	0.999791	1.00003
ENSG00000101367	ukb-b-18194	AS	MAPRE1	Simple mode	179	0.000204596	0.000222853	0.35982	-0.000232195	0.000641387	1.0002	0.999768	1.00064
ENSG00000101367	ukb-b-18194	AS	MAPRE1	Weighted mode	179	0.000187954	0.000200143	0.348953	-0.000204327	0.000580235	1.00019	0.999796	1.00058
ENSG00000101445	ukb-b-18194	AS	PPP1R16B	MR Egger	161	-0.00249155	0.000365627	1.85279e-10	-0.00320817	-0.00177492	0.997512	0.996797	0.998227
ENSG00000101445	ukb-b-18194	AS	PPP1R16B	Weighted median	161	-0.00140406	0.000129692	2.59097e-27	-0.00165825	-0.00114986	0.998597	0.998343	0.998851
ENSG00000101445	ukb-b-18194	AS	PPP1R16B	Inverse variance weighted	161	-0.00118136	9.60929e-05	9.76941e-35	-0.0013697	-0.000993014	0.998819	0.998631	0.999007
ENSG00000101445	ukb-b-18194	AS	PPP1R16B	Simple mode	161	-0.00155268	0.000333453	6.72309e-06	-0.00220625	-0.000899111	0.998449	0.997796	0.999101
ENSG00000101445	ukb-b-18194	AS	PPP1R16B	Weighted mode	161	-0.0015157	0.000254193	1.53535e-08	-0.00201392	-0.00101748	0.998485	0.997988	0.998983
ENSG00000101460	ukb-b-18194	AS	MAP1LC3A	MR Egger	1048	0.000833852	8.58935e-05	2.15798e-21	0.000665501	0.0010022	1.00083	1.00067	1.001
ENSG00000101460	ukb-b-18194	AS	MAP1LC3A	Weighted median	1048	0.000887634	4.24932e-05	6.75898e-97	0.000804348	0.000970921	1.00089	1.0008	1.00097
ENSG00000101460	ukb-b-18194	AS	MAP1LC3A	Inverse variance weighted	1048	0.000596319	3.74679e-05	4.95133e-57	0.000522882	0.000669756	1.0006	1.00052	1.00067
ENSG00000101460	ukb-b-18194	AS	MAP1LC3A	Simple mode	1048	0.00197571	0.000123356	8.32535e-52	0.00173393	0.00221749	1.00198	1.00174	1.00222
ENSG00000101460	ukb-b-18194	AS	MAP1LC3A	Weighted mode	1048	0.000944934	6.5884e-05	1.00098e-42	0.000815802	0.00107407	1.00095	1.00082	1.00107
ENSG00000101558	ukb-b-18194	AS	VAPA	MR Egger	187	-2.22891e-05	0.000106611	0.834625	-0.000231247	0.000186669	0.999978	0.999769	1.00019
ENSG00000101558	ukb-b-18194	AS	VAPA	Weighted median	187	5.19696e-05	6.11458e-05	0.395365	-6.78763e-05	0.000171815	1.00005	0.999932	1.00017
ENSG00000101558	ukb-b-18194	AS	VAPA	Inverse variance weighted	187	0.000148595	4.37327e-05	0.000679331	6.28784e-05	0.000234311	1.00015	1.00006	1.00023
ENSG00000101558	ukb-b-18194	AS	VAPA	Simple mode	187	-2.26733e-05	0.000121233	0.851846	-0.00026029	0.000214943	0.999977	0.99974	1.00021
ENSG00000101558	ukb-b-18194	AS	VAPA	Weighted mode	187	-4.2353e-06	9.40231e-05	0.96412	-0.000188521	0.00018005	0.999996	0.999811	1.00018
ENSG00000101665	ukb-b-18194	AS	SMAD7	MR Egger	31	-0.00452211	0.00177751	0.0165445	-0.00800603	-0.00103819	0.995488	0.992026	0.998962
ENSG00000101665	ukb-b-18194	AS	SMAD7	Weighted median	31	-0.000369788	0.000452428	0.413733	-0.00125655	0.00051697	0.99963	0.998744	1.00052
ENSG00000101665	ukb-b-18194	AS	SMAD7	Inverse variance weighted	31	0.000391836	0.000337968	0.246298	-0.000270582	0.00105425	1.00039	0.999729	1.00105
ENSG00000101665	ukb-b-18194	AS	SMAD7	Simple mode	31	-0.000635862	0.000964112	0.514586	-0.00252552	0.0012538	0.999364	0.997478	1.00125
ENSG00000101665	ukb-b-18194	AS	SMAD7	Weighted mode	31	-0.000635862	0.000754099	0.405786	-0.0021139	0.000842173	0.999364	0.997888	1.00084
ENSG00000102531	ukb-b-18194	AS	FNDC3A	MR Egger	218	0.00126318	0.000268853	4.66488e-06	0.000736227	0.00179013	1.00126	1.00074	1.00179
ENSG00000102531	ukb-b-18194	AS	FNDC3A	Weighted median	218	0.000639401	9.9189e-05	1.14618e-10	0.000444991	0.000833812	1.00064	1.00045	1.00083
ENSG00000102531	ukb-b-18194	AS	FNDC3A	Inverse variance weighted	218	0.000521789	7.56495e-05	5.29433e-12	0.000373516	0.000670062	1.00052	1.00037	1.00067
ENSG00000102531	ukb-b-18194	AS	FNDC3A	Simple mode	218	0.000646253	0.0002365	0.00680202	0.000182714	0.00110979	1.00065	1.00018	1.00111
ENSG00000102531	ukb-b-18194	AS	FNDC3A	Weighted mode	218	0.000646253	0.000225473	0.00456301	0.000204326	0.00108818	1.00065	1.0002	1.00109
ENSG00000102580	ukb-b-18194	AS	DNAJC3	MR Egger	623	0.000509326	0.00044217	0.249815	-0.000357328	0.00137598	1.00051	0.999643	1.00138
ENSG00000102580	ukb-b-18194	AS	DNAJC3	Weighted median	623	-0.000681644	9.66309e-05	1.73715e-12	-0.000871041	-0.000492248	0.999319	0.999129	0.999508
ENSG00000102580	ukb-b-18194	AS	DNAJC3	Inverse variance weighted	623	-0.00077307	7.07151e-05	8.08896e-28	-0.000911672	-0.000634468	0.999227	0.999089	0.999366
ENSG00000102580	ukb-b-18194	AS	DNAJC3	Simple mode	623	3.62316e-05	0.000384284	0.924915	-0.000716965	0.000789429	1.00004	0.999283	1.00079
ENSG00000102580	ukb-b-18194	AS	DNAJC3	Weighted mode	623	8.05724e-05	0.000320502	0.801592	-0.000547612	0.000708757	1.00008	0.999453	1.00071
ENSG00000102858	ukb-b-18194	AS	MGRN1	MR Egger	361	-0.00043334	6.73243e-05	3.91564e-10	-0.000565295	-0.000301384	0.999567	0.999435	0.999699
ENSG00000102858	ukb-b-18194	AS	MGRN1	Weighted median	361	-0.000303839	4.32234e-05	2.07262e-12	-0.000388557	-0.000219121	0.999696	0.999612	0.999781
ENSG00000102858	ukb-b-18194	AS	MGRN1	Inverse variance weighted	361	-0.000267545	3.33493e-05	1.03603e-15	-0.00033291	-0.000202181	0.999732	0.999667	0.999798
ENSG00000102858	ukb-b-18194	AS	MGRN1	Simple mode	361	-0.000347088	8.7117e-05	8.19791e-05	-0.000517838	-0.000176339	0.999653	0.999482	0.999824
ENSG00000102858	ukb-b-18194	AS	MGRN1	Weighted mode	361	-0.000357253	6.9995e-05	5.39682e-07	-0.000494443	-0.000220063	0.999643	0.999506	0.99978
ENSG00000103111	ukb-b-18194	AS	MON1B	MR Egger	919	0.000138006	2.79782e-05	9.62973e-07	8.31692e-05	0.000192844	1.00014	1.00008	1.00019
ENSG00000103111	ukb-b-18194	AS	MON1B	Weighted median	919	0.000158966	2.4034e-05	3.73569e-11	0.000111859	0.000206073	1.00016	1.00011	1.00021
ENSG00000103111	ukb-b-18194	AS	MON1B	Inverse variance weighted	919	0.000129808	1.71664e-05	3.97799e-14	9.61614e-05	0.000163454	1.00013	1.0001	1.00016
ENSG00000103111	ukb-b-18194	AS	MON1B	Simple mode	919	9.96774e-05	4.17979e-05	0.017293	1.77535e-05	0.000181601	1.0001	1.00002	1.00018
ENSG00000103111	ukb-b-18194	AS	MON1B	Weighted mode	919	0.000138709	3.04234e-05	5.82752e-06	7.9079e-05	0.000198339	1.00014	1.00008	1.0002
ENSG00000103187	ukb-b-18194	AS	COTL1	MR Egger	51	0.000439667	0.000768393	0.569809	-0.00106638	0.00194572	1.00044	0.998934	1.00195
ENSG00000103187	ukb-b-18194	AS	COTL1	Weighted median	51	-0.000536625	0.000231646	0.0205273	-0.000990652	-8.25978e-05	0.999464	0.99901	0.999917
ENSG00000103187	ukb-b-18194	AS	COTL1	Inverse variance weighted	51	-0.000519673	0.000175071	0.00299392	-0.000862812	-0.000176535	0.99948	0.999138	0.999823
ENSG00000103187	ukb-b-18194	AS	COTL1	Simple mode	51	-0.000765783	0.000470382	0.10981	-0.00168773	0.000156166	0.999235	0.998314	1.00016
ENSG00000103187	ukb-b-18194	AS	COTL1	Weighted mode	51	-0.000635826	0.000425416	0.141305	-0.00146964	0.00019799	0.999364	0.998531	1.0002
ENSG00000103194	ukb-b-18194	AS	USP10	MR Egger	20	0.00304903	0.00207944	0.159827	-0.00102668	0.00712473	1.00305	0.998974	1.00715
ENSG00000103194	ukb-b-18194	AS	USP10	Weighted median	20	0.000682399	0.000385964	0.0770548	-7.40911e-05	0.00143889	1.00068	0.999926	1.00144
ENSG00000103194	ukb-b-18194	AS	USP10	Inverse variance weighted	20	0.000304065	0.000292887	0.299192	-0.000269992	0.000878123	1.0003	0.99973	1.00088
ENSG00000103194	ukb-b-18194	AS	USP10	Simple mode	20	0.000899478	0.000621488	0.164113	-0.00031864	0.0021176	1.0009	0.999681	1.00212
ENSG00000103194	ukb-b-18194	AS	USP10	Weighted mode	20	0.000815167	0.000590678	0.183594	-0.000342561	0.0019729	1.00082	0.999657	1.00197
ENSG00000103274	ukb-b-18194	AS	NUBP1	Wald ratio	1	0.00264755	0.00246554	0.282902	-0.0021849	0.00748001	1.00265	0.997817	1.00751
ENSG00000103313	ukb-b-18194	AS	MEFV	MR Egger	122	-0.000130803	0.000124066	0.29386	-0.000373972	0.000112365	0.999869	0.999626	1.00011
ENSG00000103313	ukb-b-18194	AS	MEFV	Weighted median	122	4.00094e-05	5.98474e-05	0.503799	-7.72914e-05	0.00015731	1.00004	0.999923	1.00016
ENSG00000103313	ukb-b-18194	AS	MEFV	Inverse variance weighted	122	3.45888e-05	4.56144e-05	0.448279	-5.48154e-05	0.000123993	1.00003	0.999945	1.00012
ENSG00000103313	ukb-b-18194	AS	MEFV	Simple mode	122	5.85769e-05	0.000114442	0.609692	-0.00016573	0.000282884	1.00006	0.999834	1.00028
ENSG00000103313	ukb-b-18194	AS	MEFV	Weighted mode	122	5.10034e-05	0.000113312	0.653432	-0.000171088	0.000273094	1.00005	0.999829	1.00027
ENSG00000103351	ukb-b-18194	AS	CLUAP1	MR Egger	44	-0.000223007	0.000435405	0.611206	-0.0010764	0.000630387	0.999777	0.998924	1.00063
ENSG00000103351	ukb-b-18194	AS	CLUAP1	Weighted median	44	-0.000789298	0.00022619	0.000483861	-0.00123263	-0.000345965	0.999211	0.998768	0.999654
ENSG00000103351	ukb-b-18194	AS	CLUAP1	Inverse variance weighted	44	-0.000659854	0.000169693	0.000100862	-0.000992453	-0.000327255	0.99934	0.999008	0.999673
ENSG00000103351	ukb-b-18194	AS	CLUAP1	Simple mode	44	-0.00104201	0.000393662	0.0113041	-0.00181359	-0.000270436	0.998959	0.998188	0.99973
ENSG00000103351	ukb-b-18194	AS	CLUAP1	Weighted mode	44	-0.000941234	0.000338011	0.00793618	-0.00160374	-0.000278732	0.999059	0.998398	0.999721
ENSG00000103423	ukb-b-18194	AS	DNAJA3	MR Egger	221	-0.000921975	0.000221523	4.53469e-05	-0.00135616	-0.00048779	0.999078	0.998645	0.999512
ENSG00000103423	ukb-b-18194	AS	DNAJA3	Weighted median	221	9.90001e-05	9.36978e-05	0.290699	-8.46477e-05	0.000282648	1.0001	0.999915	1.00028
ENSG00000103423	ukb-b-18194	AS	DNAJA3	Inverse variance weighted	221	1.50536e-06	7.52442e-05	0.984038	-0.000145973	0.000148984	1	0.999854	1.00015
ENSG00000103423	ukb-b-18194	AS	DNAJA3	Simple mode	221	0.000212514	0.000252807	0.401475	-0.000282988	0.000708015	1.00021	0.999717	1.00071
ENSG00000103423	ukb-b-18194	AS	DNAJA3	Weighted mode	221	0.000187654	0.000229705	0.414851	-0.000262569	0.000637876	1.00019	0.999737	1.00064
ENSG00000103502	ukb-b-18194	AS	CDIPT	MR Egger	56	-0.00193228	0.000801439	0.0193409	-0.0035031	-0.000361456	0.99807	0.996503	0.999639
ENSG00000103502	ukb-b-18194	AS	CDIPT	Weighted median	56	0.00187251	0.000323317	6.97378e-09	0.00123881	0.00250621	1.00187	1.00124	1.00251
ENSG00000103502	ukb-b-18194	AS	CDIPT	Inverse variance weighted	56	0.00270691	0.000232521	2.53288e-31	0.00225117	0.00316265	1.00271	1.00225	1.00317
ENSG00000103502	ukb-b-18194	AS	CDIPT	Simple mode	56	0.00470334	0.000692702	8.33126e-09	0.00334564	0.00606104	1.00471	1.00335	1.00608
ENSG00000103502	ukb-b-18194	AS	CDIPT	Weighted mode	56	0.00176509	0.000462162	0.000342372	0.000859248	0.00267092	1.00177	1.00086	1.00267
ENSG00000103522	ukb-b-18194	AS	IL21R	MR Egger	38	-0.000288725	0.000270445	0.292812	-0.000818798	0.000241348	0.999711	0.999182	1.00024
ENSG00000103522	ukb-b-18194	AS	IL21R	Weighted median	38	0.000112697	0.000179084	0.529157	-0.000238308	0.000463701	1.00011	0.999762	1.00046
ENSG00000103522	ukb-b-18194	AS	IL21R	Inverse variance weighted	38	0.000139418	0.000138112	0.312757	-0.000131282	0.000410118	1.00014	0.999869	1.00041
ENSG00000103522	ukb-b-18194	AS	IL21R	Simple mode	38	0.000181541	0.000238124	0.450666	-0.000285182	0.000648265	1.00018	0.999715	1.00065
ENSG00000103522	ukb-b-18194	AS	IL21R	Weighted mode	38	0.000132128	0.000194125	0.500339	-0.000248356	0.000512612	1.00013	0.999752	1.00051
ENSG00000103549	ukb-b-18194	AS	RNF40	MR Egger	189	0.000145635	0.000212935	0.494858	-0.000271717	0.000562988	1.00015	0.999728	1.00056
ENSG00000103549	ukb-b-18194	AS	RNF40	Weighted median	189	0.000251494	0.000141176	0.0748444	-2.52117e-05	0.000528199	1.00025	0.999975	1.00053
ENSG00000103549	ukb-b-18194	AS	RNF40	Inverse variance weighted	189	0.00033596	9.75863e-05	0.000575939	0.000144691	0.00052723	1.00034	1.00014	1.00053
ENSG00000103549	ukb-b-18194	AS	RNF40	Simple mode	189	0.000183369	0.000274334	0.504688	-0.000354325	0.000721063	1.00018	0.999646	1.00072
ENSG00000103549	ukb-b-18194	AS	RNF40	Weighted mode	189	0.000208999	0.000192762	0.279649	-0.000168814	0.000586812	1.00021	0.999831	1.00059
ENSG00000103707	ukb-b-18194	AS	MTFMT	MR Egger	128	-0.000198404	0.000453222	0.662307	-0.00108672	0.000689911	0.999802	0.998914	1.00069
ENSG00000103707	ukb-b-18194	AS	MTFMT	Weighted median	128	-0.00137387	0.00016632	1.45169e-16	-0.00169986	-0.00104788	0.998627	0.998302	0.998953
ENSG00000103707	ukb-b-18194	AS	MTFMT	Inverse variance weighted	128	-0.00139059	0.000126412	3.80107e-28	-0.00163836	-0.00114282	0.99861	0.998363	0.998858
ENSG00000103707	ukb-b-18194	AS	MTFMT	Simple mode	128	-0.00140441	0.000365615	0.000192321	-0.00212102	-0.000687806	0.998597	0.997881	0.999312
ENSG00000103707	ukb-b-18194	AS	MTFMT	Weighted mode	128	-0.00140441	0.000332964	4.65095e-05	-0.00205702	-0.000751803	0.998597	0.997945	0.999248
ENSG00000103978	ukb-b-18194	AS	TMEM87A	MR Egger	3	-0.0010101	0.0482501	0.986675	-0.0955802	0.09356	0.99899	0.908845	1.09808
ENSG00000103978	ukb-b-18194	AS	TMEM87A	Weighted median	3	-0.00374153	0.00167327	0.0253474	-0.00702114	-0.000461933	0.996265	0.993003	0.999538
ENSG00000103978	ukb-b-18194	AS	TMEM87A	Inverse variance weighted	3	-0.00377501	0.00141238	0.00752194	-0.00654326	-0.00100675	0.996232	0.993478	0.998994
ENSG00000103978	ukb-b-18194	AS	TMEM87A	Simple mode	3	-0.00371349	0.0018954	0.189169	-0.00742847	1.49232e-06	0.996293	0.992599	1
ENSG00000103978	ukb-b-18194	AS	TMEM87A	Weighted mode	3	-0.00370861	0.00191402	0.192266	-0.00746009	4.28709e-05	0.996298	0.992568	1.00004
ENSG00000104320	ukb-b-18194	AS	NBN	MR Egger	451	0.000457013	4.71855e-05	2.84143e-20	0.000364529	0.000549496	1.00046	1.00036	1.00055
ENSG00000104320	ukb-b-18194	AS	NBN	Weighted median	451	0.000142825	3.16079e-05	6.22404e-06	8.08731e-05	0.000204776	1.00014	1.00008	1.0002
ENSG00000104320	ukb-b-18194	AS	NBN	Inverse variance weighted	451	3.54819e-05	2.33423e-05	0.128494	-1.0269e-05	8.12328e-05	1.00004	0.99999	1.00008
ENSG00000104320	ukb-b-18194	AS	NBN	Simple mode	451	0.00016717	5.69021e-05	0.00347471	5.56417e-05	0.000278698	1.00017	1.00006	1.00028
ENSG00000104320	ukb-b-18194	AS	NBN	Weighted mode	451	0.00016717	4.9458e-05	0.000787894	7.02322e-05	0.000264107	1.00017	1.00007	1.00026
ENSG00000104365	ukb-b-18194	AS	IKBKB	MR Egger	27	0.000153719	0.00497784	0.97561	-0.00960285	0.00991029	1.00015	0.990443	1.00996
ENSG00000104365	ukb-b-18194	AS	IKBKB	Weighted median	27	-0.000513285	0.000498344	0.303019	-0.00149004	0.000463469	0.999487	0.998511	1.00046
ENSG00000104365	ukb-b-18194	AS	IKBKB	Inverse variance weighted	27	-0.000531194	0.000390575	0.17382	-0.00129672	0.000234332	0.999469	0.998704	1.00023
ENSG00000104365	ukb-b-18194	AS	IKBKB	Simple mode	27	-0.00055823	0.000906702	0.543465	-0.00233537	0.00121891	0.999442	0.997667	1.00122
ENSG00000104365	ukb-b-18194	AS	IKBKB	Weighted mode	27	-0.000565252	0.000921059	0.544748	-0.00237053	0.00124002	0.999435	0.997632	1.00124
ENSG00000104375	ukb-b-18194	AS	STK3	MR Egger	10	0.00163003	0.0257452	0.95107	-0.0488305	0.0520906	1.00163	0.952343	1.05347
ENSG00000104375	ukb-b-18194	AS	STK3	Weighted median	10	6.91235e-05	0.000874347	0.936987	-0.0016446	0.00178284	1.00007	0.998357	1.00178
ENSG00000104375	ukb-b-18194	AS	STK3	Inverse variance weighted	10	0.000100409	0.000748979	0.893354	-0.00136759	0.00156841	1.0001	0.998633	1.00157
ENSG00000104375	ukb-b-18194	AS	STK3	Simple mode	10	5.40981e-05	0.0013964	0.969942	-0.00268284	0.00279104	1.00005	0.997321	1.00279
ENSG00000104375	ukb-b-18194	AS	STK3	Weighted mode	10	5.25994e-05	0.0013077	0.968794	-0.00251049	0.00261568	1.00005	0.997493	1.00262
ENSG00000104419	ukb-b-18194	AS	NDRG1	MR Egger	171	-5.06355e-05	0.00016281	0.756177	-0.000369743	0.000268472	0.999949	0.99963	1.00027
ENSG00000104419	ukb-b-18194	AS	NDRG1	Weighted median	171	-7.74553e-05	0.000126788	0.541262	-0.000325959	0.000171048	0.999923	0.999674	1.00017
ENSG00000104419	ukb-b-18194	AS	NDRG1	Inverse variance weighted	171	9.1878e-05	7.95031e-05	0.247823	-6.39481e-05	0.000247704	1.00009	0.999936	1.00025
ENSG00000104419	ukb-b-18194	AS	NDRG1	Simple mode	171	0.000603612	0.000303727	0.0484898	8.30657e-06	0.00119892	1.0006	1.00001	1.0012
ENSG00000104419	ukb-b-18194	AS	NDRG1	Weighted mode	171	-0.000269229	0.000169376	0.113797	-0.000601205	6.27471e-05	0.999731	0.999399	1.00006
ENSG00000104490	ukb-b-18194	AS	NCALD	MR Egger	314	0.000463254	0.000310841	0.137149	-0.000145994	0.0010725	1.00046	0.999854	1.00107
ENSG00000104490	ukb-b-18194	AS	NCALD	Weighted median	314	-0.000718388	0.000128868	2.48084e-08	-0.000970969	-0.000465807	0.999282	0.99903	0.999534
ENSG00000104490	ukb-b-18194	AS	NCALD	Inverse variance weighted	314	-0.000967507	9.40351e-05	7.91698e-25	-0.00115182	-0.000783198	0.999033	0.998849	0.999217
ENSG00000104490	ukb-b-18194	AS	NCALD	Simple mode	314	-0.000979105	0.000395143	0.013745	-0.00175359	-0.000204625	0.999021	0.998248	0.999795
ENSG00000104490	ukb-b-18194	AS	NCALD	Weighted mode	314	-0.000521519	0.000268944	0.0533828	-0.00104865	5.61017e-06	0.999479	0.998952	1.00001
ENSG00000104774	ukb-b-18194	AS	MAN2B1	MR Egger	370	0.000240676	4.23336e-05	2.66322e-08	0.000157702	0.00032365	1.00024	1.00016	1.00032
ENSG00000104774	ukb-b-18194	AS	MAN2B1	Weighted median	370	0.000162403	3.03712e-05	8.92943e-08	0.000102875	0.000221931	1.00016	1.0001	1.00022
ENSG00000104774	ukb-b-18194	AS	MAN2B1	Inverse variance weighted	370	0.000111498	2.29923e-05	1.23854e-06	6.64332e-05	0.000156563	1.00011	1.00007	1.00016
ENSG00000104774	ukb-b-18194	AS	MAN2B1	Simple mode	370	0.000149515	5.32481e-05	0.00525163	4.51489e-05	0.000253882	1.00015	1.00005	1.00025
ENSG00000104774	ukb-b-18194	AS	MAN2B1	Weighted mode	370	0.000167716	4.14573e-05	6.36075e-05	8.64601e-05	0.000248973	1.00017	1.00009	1.00025
ENSG00000104805	ukb-b-18194	AS	NUCB1	MR Egger	78	0.00017558	0.000117272	0.138482	-5.4273e-05	0.000405433	1.00018	0.999946	1.00041
ENSG00000104805	ukb-b-18194	AS	NUCB1	Weighted median	78	-0.00018079	6.01355e-05	0.00264384	-0.000298656	-6.29242e-05	0.999819	0.999701	0.999937
ENSG00000104805	ukb-b-18194	AS	NUCB1	Inverse variance weighted	78	-9.28123e-05	4.48086e-05	0.0383303	-0.000180637	-4.98741e-06	0.999907	0.999819	0.999995
ENSG00000104805	ukb-b-18194	AS	NUCB1	Simple mode	78	-0.000347069	0.000133631	0.011254	-0.000608985	-8.5153e-05	0.999653	0.999391	0.999915
ENSG00000104805	ukb-b-18194	AS	NUCB1	Weighted mode	78	-0.000333204	0.000122742	0.00818475	-0.000573777	-9.263e-05	0.999667	0.999426	0.999907
ENSG00000104880	ukb-b-18194	AS	ARHGEF18	MR Egger	310	-0.000501112	0.000179725	0.00562946	-0.000853372	-0.000148851	0.999499	0.999147	0.999851
ENSG00000104880	ukb-b-18194	AS	ARHGEF18	Weighted median	310	-0.000637556	8.01446e-05	1.79032e-15	-0.000794639	-0.000480472	0.999363	0.999206	0.99952
ENSG00000104880	ukb-b-18194	AS	ARHGEF18	Inverse variance weighted	310	-0.000719229	5.83916e-05	7.30778e-35	-0.000833677	-0.000604781	0.999281	0.999167	0.999395
ENSG00000104880	ukb-b-18194	AS	ARHGEF18	Simple mode	310	-0.00107433	0.000196296	9.16079e-08	-0.00145907	-0.000689589	0.998926	0.998542	0.999311
ENSG00000104880	ukb-b-18194	AS	ARHGEF18	Weighted mode	310	-0.000609069	0.000161995	0.000203335	-0.000926579	-0.000291559	0.999391	0.999074	0.999708
ENSG00000104915	ukb-b-18194	AS	STX10	MR Egger	41	0.0018296	0.0011911	0.132598	-0.000504956	0.00416416	1.00183	0.999495	1.00417
ENSG00000104915	ukb-b-18194	AS	STX10	Weighted median	41	0.00156587	0.000374687	2.9261e-05	0.000831484	0.00230026	1.00157	1.00083	1.0023
ENSG00000104915	ukb-b-18194	AS	STX10	Inverse variance weighted	41	0.00150109	0.000285826	1.50638e-07	0.000940874	0.00206131	1.0015	1.00094	1.00206
ENSG00000104915	ukb-b-18194	AS	STX10	Simple mode	41	0.00144744	0.000664988	0.0354686	0.000144068	0.00275082	1.00145	1.00014	1.00275
ENSG00000104915	ukb-b-18194	AS	STX10	Weighted mode	41	0.00156003	0.000580566	0.0104499	0.000422116	0.00269794	1.00156	1.00042	1.0027
ENSG00000104976	ukb-b-18194	AS	SNAPC2	Inverse variance weighted	2	0.00126853	0.00102368	0.215274	-0.000737872	0.00327494	1.00127	0.999262	1.00328
ENSG00000105193	ukb-b-18194	AS	RPS16	MR Egger	156	-0.000871154	0.000238733	0.000359804	-0.00133907	-0.000403239	0.999129	0.998662	0.999597
ENSG00000105193	ukb-b-18194	AS	RPS16	Weighted median	156	-0.000654837	8.82215e-05	1.14801e-13	-0.000827751	-0.000481923	0.999345	0.999173	0.999518
ENSG00000105193	ukb-b-18194	AS	RPS16	Inverse variance weighted	156	-0.000661331	6.80311e-05	2.45335e-22	-0.000794672	-0.00052799	0.999339	0.999206	0.999472
ENSG00000105193	ukb-b-18194	AS	RPS16	Simple mode	156	-0.00072364	0.000199831	0.000396644	-0.00111531	-0.000331971	0.999277	0.998885	0.999668
ENSG00000105193	ukb-b-18194	AS	RPS16	Weighted mode	156	-0.000658619	0.000169108	0.000145844	-0.00099007	-0.000327167	0.999342	0.99901	0.999673
ENSG00000105202	ukb-b-18194	AS	FBL	MR Egger	55	0.00134952	0.000491626	0.00824302	0.000385928	0.0023131	1.00135	1.00039	1.00232
ENSG00000105202	ukb-b-18194	AS	FBL	Weighted median	55	0.000216656	0.000186676	0.245804	-0.000149228	0.00058254	1.00022	0.999851	1.00058
ENSG00000105202	ukb-b-18194	AS	FBL	Inverse variance weighted	55	-8.50043e-05	0.0001287	0.508942	-0.000337255	0.000167247	0.999915	0.999663	1.00017
ENSG00000105202	ukb-b-18194	AS	FBL	Simple mode	55	-0.000906979	0.000399385	0.0271621	-0.00168977	-0.000124183	0.999093	0.998312	0.999876
ENSG00000105202	ukb-b-18194	AS	FBL	Weighted mode	55	0.000473176	0.000351362	0.183705	-0.000215493	0.00116185	1.00047	0.999785	1.00116
ENSG00000105223	ukb-b-18194	AS	PLD3	MR Egger	138	0.000700251	0.000208284	0.00100503	0.000292015	0.00110849	1.0007	1.00029	1.00111
ENSG00000105223	ukb-b-18194	AS	PLD3	Weighted median	138	0.00088537	0.000107176	1.44578e-16	0.000675305	0.00109543	1.00089	1.00068	1.0011
ENSG00000105223	ukb-b-18194	AS	PLD3	Inverse variance weighted	138	0.000962702	8.10008e-05	1.41476e-32	0.00080394	0.00112146	1.00096	1.0008	1.00112
ENSG00000105223	ukb-b-18194	AS	PLD3	Simple mode	138	0.000833013	0.000216142	0.000177916	0.000409373	0.00125665	1.00083	1.00041	1.00126
ENSG00000105223	ukb-b-18194	AS	PLD3	Weighted mode	138	0.000833013	0.000190063	2.31408e-05	0.000460488	0.00120554	1.00083	1.00046	1.00121
ENSG00000105287	ukb-b-18194	AS	PRKD2	MR Egger	170	-0.000987201	0.000122754	1.51041e-13	-0.0012278	-0.000746604	0.999013	0.998773	0.999254
ENSG00000105287	ukb-b-18194	AS	PRKD2	Weighted median	170	-0.000688331	0.000103838	3.38266e-11	-0.000891854	-0.000484808	0.999312	0.999109	0.999515
ENSG00000105287	ukb-b-18194	AS	PRKD2	Inverse variance weighted	170	-0.000324621	7.77768e-05	2.99633e-05	-0.000477063	-0.000172178	0.999675	0.999523	0.999828
ENSG00000105287	ukb-b-18194	AS	PRKD2	Simple mode	170	-0.000706479	0.000191679	0.000306876	-0.00108217	-0.000330788	0.999294	0.998918	0.999669
ENSG00000105287	ukb-b-18194	AS	PRKD2	Weighted mode	170	-0.00066191	0.000107051	4.56811e-09	-0.000871729	-0.000452091	0.999338	0.999129	0.999548
ENSG00000105339	ukb-b-18194	AS	DENND3	MR Egger	167	0.00120104	0.000106894	4.09282e-22	0.00099153	0.00141055	1.0012	1.00099	1.00141
ENSG00000105339	ukb-b-18194	AS	DENND3	Weighted median	167	0.00103408	7.44607e-05	7.52941e-44	0.000888139	0.00118002	1.00103	1.00089	1.00118
ENSG00000105339	ukb-b-18194	AS	DENND3	Inverse variance weighted	167	0.000999057	5.17593e-05	5.16872e-83	0.000897609	0.00110051	1.001	1.0009	1.0011
ENSG00000105339	ukb-b-18194	AS	DENND3	Simple mode	167	0.00139207	0.000133816	7.87034e-20	0.00112979	0.00165435	1.00139	1.00113	1.00166
ENSG00000105339	ukb-b-18194	AS	DENND3	Weighted mode	167	0.00137605	0.000119974	8.48166e-23	0.00114091	0.0016112	1.00138	1.00114	1.00161
ENSG00000105374	ukb-b-18194	AS	NKG7	MR Egger	57	9.44822e-05	0.000311553	0.762835	-0.000516162	0.000705127	1.00009	0.999484	1.00071
ENSG00000105374	ukb-b-18194	AS	NKG7	Weighted median	57	0.000401303	0.000187644	0.0324647	3.35211e-05	0.000769085	1.0004	1.00003	1.00077
ENSG00000105374	ukb-b-18194	AS	NKG7	Inverse variance weighted	57	0.000578575	0.000139739	3.46699e-05	0.000304687	0.000852462	1.00058	1.0003	1.00085
ENSG00000105374	ukb-b-18194	AS	NKG7	Simple mode	57	0.00027019	0.000322002	0.404985	-0.000360934	0.000901313	1.00027	0.999639	1.0009
ENSG00000105374	ukb-b-18194	AS	NKG7	Weighted mode	57	0.000401502	0.000223348	0.0776243	-3.62603e-05	0.000839265	1.0004	0.999964	1.00084
ENSG00000105401	ukb-b-18194	AS	CDC37	MR Egger	73	-0.000292741	0.000502047	0.561677	-0.00127675	0.000691271	0.999707	0.998724	1.00069
ENSG00000105401	ukb-b-18194	AS	CDC37	Weighted median	73	-0.000416888	0.000166652	0.0123652	-0.000743527	-9.02499e-05	0.999583	0.999257	0.99991
ENSG00000105401	ukb-b-18194	AS	CDC37	Inverse variance weighted	73	-0.000613803	0.000127467	1.46913e-06	-0.000863639	-0.000363968	0.999386	0.999137	0.999636
ENSG00000105401	ukb-b-18194	AS	CDC37	Simple mode	73	-0.000414989	0.000334375	0.218601	-0.00107036	0.000240386	0.999585	0.99893	1.00024
ENSG00000105401	ukb-b-18194	AS	CDC37	Weighted mode	73	-0.000414989	0.000305096	0.178013	-0.00101298	0.000182999	0.999585	0.998988	1.00018
ENSG00000105404	ukb-b-18194	AS	RABAC1	MR Egger	355	4.38525e-05	4.96098e-05	0.377325	-5.33827e-05	0.000141088	1.00004	0.999947	1.00014
ENSG00000105404	ukb-b-18194	AS	RABAC1	Weighted median	355	-0.000221035	3.95348e-05	2.25885e-08	-0.000298523	-0.000143547	0.999779	0.999702	0.999856
ENSG00000105404	ukb-b-18194	AS	RABAC1	Inverse variance weighted	355	-0.000108706	2.77775e-05	9.09904e-05	-0.00016315	-5.42618e-05	0.999891	0.999837	0.999946
ENSG00000105404	ukb-b-18194	AS	RABAC1	Simple mode	355	-0.000289654	7.7905e-05	0.000233322	-0.000442348	-0.00013696	0.99971	0.999558	0.999863
ENSG00000105404	ukb-b-18194	AS	RABAC1	Weighted mode	355	-0.000310459	8.27274e-05	0.000204305	-0.000472604	-0.000148313	0.99969	0.999528	0.999852
ENSG00000105669	ukb-b-18194	AS	COPE	MR Egger	47	0.00107985	0.000516996	0.0424216	6.65396e-05	0.00209316	1.00108	1.00007	1.0021
ENSG00000105669	ukb-b-18194	AS	COPE	Weighted median	47	0.000980468	0.000180818	5.87984e-08	0.000626066	0.00133487	1.00098	1.00063	1.00134
ENSG00000105669	ukb-b-18194	AS	COPE	Inverse variance weighted	47	0.00122211	0.000123099	3.14806e-23	0.000980839	0.00146339	1.00122	1.00098	1.00146
ENSG00000105669	ukb-b-18194	AS	COPE	Simple mode	47	0.000692846	0.000406453	0.0950129	-0.000103803	0.00148949	1.00069	0.999896	1.00149
ENSG00000105669	ukb-b-18194	AS	COPE	Weighted mode	47	0.000752533	0.000304101	0.0170859	0.000156495	0.00134857	1.00075	1.00016	1.00135
ENSG00000105676	ukb-b-18194	AS	ARMC6	MR Egger	35	0.000174981	0.00200686	0.931046	-0.00375847	0.00410844	1.00017	0.996249	1.00412
ENSG00000105676	ukb-b-18194	AS	ARMC6	Weighted median	35	0.00228682	0.000304208	5.59198e-14	0.00169057	0.00288307	1.00229	1.00169	1.00289
ENSG00000105676	ukb-b-18194	AS	ARMC6	Inverse variance weighted	35	0.0020614	0.000232464	7.47131e-19	0.00160577	0.00251703	1.00206	1.00161	1.00252
ENSG00000105676	ukb-b-18194	AS	ARMC6	Simple mode	35	0.00227891	0.000533412	0.000147384	0.00123343	0.0033244	1.00228	1.00123	1.00333
ENSG00000105676	ukb-b-18194	AS	ARMC6	Weighted mode	35	0.00226616	0.000545612	0.000208154	0.00119676	0.00333555	1.00227	1.0012	1.00334
ENSG00000105698	ukb-b-18194	AS	USF2	MR Egger	41	0.00147439	0.00120728	0.229323	-0.000891879	0.00384066	1.00148	0.999109	1.00385
ENSG00000105698	ukb-b-18194	AS	USF2	Weighted median	41	0.00069847	0.000306854	0.0228326	9.7035e-05	0.0012999	1.0007	1.0001	1.0013
ENSG00000105698	ukb-b-18194	AS	USF2	Inverse variance weighted	41	0.000397974	0.000224965	0.0768851	-4.29564e-05	0.000838905	1.0004	0.999957	1.00084
ENSG00000105698	ukb-b-18194	AS	USF2	Simple mode	41	0.000873102	0.00066979	0.199841	-0.000439686	0.00218589	1.00087	0.99956	1.00219
ENSG00000105698	ukb-b-18194	AS	USF2	Weighted mode	41	0.000852632	0.000535279	0.119061	-0.000196515	0.00190178	1.00085	0.999804	1.0019
ENSG00000105819	ukb-b-18194	AS	PMPCB	MR Egger	28	-0.0091262	0.00682969	0.193044	-0.0225124	0.00426	0.990915	0.977739	1.00427
ENSG00000105819	ukb-b-18194	AS	PMPCB	Weighted median	28	-0.000281684	0.000562849	0.616751	-0.00138487	0.000821501	0.999718	0.998616	1.00082
ENSG00000105819	ukb-b-18194	AS	PMPCB	Inverse variance weighted	28	-0.000233566	0.000444622	0.599366	-0.00110503	0.000637894	0.999766	0.998896	1.00064
ENSG00000105819	ukb-b-18194	AS	PMPCB	Simple mode	28	0.000163242	0.00106571	0.879398	-0.00192555	0.00225204	1.00016	0.998076	1.00225
ENSG00000105819	ukb-b-18194	AS	PMPCB	Weighted mode	28	0.00013949	0.00106264	0.896537	-0.00194328	0.00222226	1.00014	0.998059	1.00222
ENSG00000105879	ukb-b-18194	AS	CBLL1	MR Egger	78	0.00352205	0.000526108	3.28502e-09	0.00249088	0.00455322	1.00353	1.00249	1.00456
ENSG00000105879	ukb-b-18194	AS	CBLL1	Weighted median	78	0.000338039	0.000234505	0.149443	-0.000121591	0.000797668	1.00034	0.999878	1.0008
ENSG00000105879	ukb-b-18194	AS	CBLL1	Inverse variance weighted	78	-0.000325804	0.000196414	0.0971647	-0.000710776	5.91683e-05	0.999674	0.999289	1.00006
ENSG00000105879	ukb-b-18194	AS	CBLL1	Simple mode	78	0.000391959	0.000325053	0.231575	-0.000245145	0.00102906	1.00039	0.999755	1.00103
ENSG00000105879	ukb-b-18194	AS	CBLL1	Weighted mode	78	0.000391959	0.000283676	0.171056	-0.000164046	0.000947965	1.00039	0.999836	1.00095
ENSG00000105887	ukb-b-18194	AS	MTPN	MR Egger	74	-0.00173021	0.00139459	0.218758	-0.0044636	0.00100318	0.998271	0.995546	1.001
ENSG00000105887	ukb-b-18194	AS	MTPN	Weighted median	74	-0.00224625	0.000338602	3.26959e-11	-0.00290991	-0.00158259	0.997756	0.997094	0.998419
ENSG00000105887	ukb-b-18194	AS	MTPN	Inverse variance weighted	74	-0.00201097	0.000246033	2.99396e-16	-0.00249319	-0.00152874	0.997991	0.99751	0.998472
ENSG00000105887	ukb-b-18194	AS	MTPN	Simple mode	74	-0.00241713	0.000755123	0.00202875	-0.00389717	-0.000937088	0.997586	0.99611	0.999063
ENSG00000105887	ukb-b-18194	AS	MTPN	Weighted mode	74	-0.00239983	0.000671785	0.000631115	-0.00371653	-0.00108314	0.997603	0.99629	0.998917
ENSG00000105939	ukb-b-18194	AS	ZC3HAV1	MR Egger	8	-0.000615713	0.0022258	0.79135	-0.00497827	0.00374685	0.999384	0.995034	1.00375
ENSG00000105939	ukb-b-18194	AS	ZC3HAV1	Weighted median	8	0.000342517	0.000789395	0.664362	-0.0012047	0.00188973	1.00034	0.998796	1.00189
ENSG00000105939	ukb-b-18194	AS	ZC3HAV1	Inverse variance weighted	8	0.000588743	0.00065528	0.36894	-0.000695606	0.00187309	1.00059	0.999305	1.00187
ENSG00000105939	ukb-b-18194	AS	ZC3HAV1	Simple mode	8	0.000398104	0.00115494	0.740446	-0.00186557	0.00266178	1.0004	0.998136	1.00267
ENSG00000105939	ukb-b-18194	AS	ZC3HAV1	Weighted mode	8	0.00031034	0.000978445	0.76036	-0.00160741	0.00222809	1.00031	0.998394	1.00223
ENSG00000106003	ukb-b-18194	AS	LFNG	MR Egger	98	-0.00278539	0.000341249	1.28659e-12	-0.00345424	-0.00211655	0.997218	0.996552	0.997886
ENSG00000106003	ukb-b-18194	AS	LFNG	Weighted median	98	-0.00125289	0.000183927	9.63398e-12	-0.00161339	-0.000892391	0.998748	0.998388	0.999108
ENSG00000106003	ukb-b-18194	AS	LFNG	Inverse variance weighted	98	-0.000485721	0.00014684	0.000940234	-0.000773528	-0.000197915	0.999514	0.999227	0.999802
ENSG00000106003	ukb-b-18194	AS	LFNG	Simple mode	98	-0.00122364	0.000398792	0.00279047	-0.00200527	-0.000442004	0.998777	0.997997	0.999558
ENSG00000106003	ukb-b-18194	AS	LFNG	Weighted mode	98	-0.00128387	0.000221331	8.27245e-08	-0.00171768	-0.000850059	0.998717	0.998284	0.99915
ENSG00000106049	ukb-b-18194	AS	HIBADH	MR Egger	462	-0.000436517	7.52842e-05	1.24652e-08	-0.000584074	-0.00028896	0.999564	0.999416	0.999711
ENSG00000106049	ukb-b-18194	AS	HIBADH	Weighted median	462	1.51154e-05	5.74855e-05	0.792595	-9.75562e-05	0.000127787	1.00002	0.999902	1.00013
ENSG00000106049	ukb-b-18194	AS	HIBADH	Inverse variance weighted	462	0.000199538	3.6992e-05	6.88724e-08	0.000127034	0.000272042	1.0002	1.00013	1.00027
ENSG00000106049	ukb-b-18194	AS	HIBADH	Simple mode	462	0.000920596	0.000120977	1.56247e-13	0.000683481	0.00115771	1.00092	1.00068	1.00116
ENSG00000106049	ukb-b-18194	AS	HIBADH	Weighted mode	462	7.58142e-06	7.3199e-05	0.917554	-0.000135889	0.000151051	1.00001	0.999864	1.00015
ENSG00000106367	ukb-b-18194	AS	AP1S1	MR Egger	15	-0.000130134	0.00202692	0.949785	-0.00410289	0.00384262	0.99987	0.995906	1.00385
ENSG00000106367	ukb-b-18194	AS	AP1S1	Weighted median	15	0.00169032	0.00049526	0.000642522	0.000719612	0.00266103	1.00169	1.00072	1.00266
ENSG00000106367	ukb-b-18194	AS	AP1S1	Inverse variance weighted	15	0.0018267	0.000393292	3.40668e-06	0.00105585	0.00259755	1.00183	1.00106	1.0026
ENSG00000106367	ukb-b-18194	AS	AP1S1	Simple mode	15	0.00159801	0.000837496	0.0771023	-4.34828e-05	0.0032395	1.0016	0.999957	1.00324
ENSG00000106367	ukb-b-18194	AS	AP1S1	Weighted mode	15	0.00162687	0.000733584	0.0436272	0.000189042	0.00306469	1.00163	1.00019	1.00307
ENSG00000106415	ukb-b-18194	AS	GLCCI1	MR Egger	9	-0.00647062	0.00876728	0.484491	-0.0236545	0.0107133	0.99355	0.976623	1.01077
ENSG00000106415	ukb-b-18194	AS	GLCCI1	Weighted median	9	0.00152287	0.00099996	0.127775	-0.000437049	0.0034828	1.00152	0.999563	1.00349
ENSG00000106415	ukb-b-18194	AS	GLCCI1	Inverse variance weighted	9	0.00109583	0.00072249	0.129333	-0.000320254	0.00251191	1.0011	0.99968	1.00252
ENSG00000106415	ukb-b-18194	AS	GLCCI1	Simple mode	9	0.0017721	0.00147958	0.265311	-0.00112788	0.00467208	1.00177	0.998873	1.00468
ENSG00000106415	ukb-b-18194	AS	GLCCI1	Weighted mode	9	0.00181857	0.00150434	0.261222	-0.00112994	0.00476708	1.00182	0.998871	1.00478
ENSG00000106605	ukb-b-18194	AS	BLVRA	MR Egger	378	-7.01971e-05	4.51033e-05	0.120463	-0.0001586	1.82053e-05	0.99993	0.999841	1.00002
ENSG00000106605	ukb-b-18194	AS	BLVRA	Weighted median	378	-9.23406e-05	2.81294e-05	0.00102815	-0.000147474	-3.7207e-05	0.999908	0.999853	0.999963
ENSG00000106605	ukb-b-18194	AS	BLVRA	Inverse variance weighted	378	-0.000182314	2.00398e-05	9.23514e-20	-0.000221592	-0.000143036	0.999818	0.999778	0.999857
ENSG00000106605	ukb-b-18194	AS	BLVRA	Simple mode	378	-6.31617e-05	7.28862e-05	0.386724	-0.000206019	7.96953e-05	0.999937	0.999794	1.00008
ENSG00000106605	ukb-b-18194	AS	BLVRA	Weighted mode	378	-7.60866e-05	6.0753e-05	0.211203	-0.000195162	4.29892e-05	0.999924	0.999805	1.00004
ENSG00000106615	ukb-b-18194	AS	RHEB	MR Egger	58	0.000378972	0.00219089	0.863293	-0.00391517	0.00467311	1.00038	0.996092	1.00468
ENSG00000106615	ukb-b-18194	AS	RHEB	Weighted median	58	-0.000431169	0.000184627	0.0195251	-0.000793038	-6.93e-05	0.999569	0.999207	0.999931
ENSG00000106615	ukb-b-18194	AS	RHEB	Inverse variance weighted	58	-0.000464809	0.00014784	0.00166649	-0.000754575	-0.000175044	0.999535	0.999246	0.999825
ENSG00000106615	ukb-b-18194	AS	RHEB	Simple mode	58	-0.000418302	0.000375325	0.269739	-0.00115394	0.000317335	0.999582	0.998847	1.00032
ENSG00000106615	ukb-b-18194	AS	RHEB	Weighted mode	58	-0.000418302	0.000374137	0.268238	-0.00115161	0.000315007	0.999582	0.998849	1.00032
ENSG00000106635	ukb-b-18194	AS	BCL7B	MR Egger	42	-0.00480417	0.00105208	4.66085e-05	-0.00686624	-0.0027421	0.995207	0.993157	0.997262
ENSG00000106635	ukb-b-18194	AS	BCL7B	Weighted median	42	-0.00188524	0.000284489	3.43178e-11	-0.00244284	-0.00132764	0.998117	0.99756	0.998673
ENSG00000106635	ukb-b-18194	AS	BCL7B	Inverse variance weighted	42	-0.00159403	0.000223672	1.02829e-12	-0.00203243	-0.00115564	0.998407	0.99797	0.998845
ENSG00000106635	ukb-b-18194	AS	BCL7B	Simple mode	42	-0.00188725	0.000533687	0.00102323	-0.00293328	-0.000841226	0.998115	0.997071	0.999159
ENSG00000106635	ukb-b-18194	AS	BCL7B	Weighted mode	42	-0.00188725	0.000438617	0.000102045	-0.00274694	-0.00102756	0.998115	0.997257	0.998973
ENSG00000106665	ukb-b-18194	AS	CLIP2	MR Egger	60	0.0003959	0.00132707	0.766521	-0.00220517	0.00299697	1.0004	0.997797	1.003
ENSG00000106665	ukb-b-18194	AS	CLIP2	Weighted median	60	0.000694475	0.000274305	0.0113491	0.000156837	0.00123211	1.00069	1.00016	1.00123
ENSG00000106665	ukb-b-18194	AS	CLIP2	Inverse variance weighted	60	0.000775187	0.000209133	0.000209995	0.000365287	0.00118509	1.00078	1.00037	1.00119
ENSG00000106665	ukb-b-18194	AS	CLIP2	Simple mode	60	0.000652133	0.000567265	0.254943	-0.000459706	0.00176397	1.00065	0.99954	1.00177
ENSG00000106665	ukb-b-18194	AS	CLIP2	Weighted mode	60	0.000652133	0.000526294	0.220214	-0.000379403	0.00168367	1.00065	0.999621	1.00169
ENSG00000106682	ukb-b-18194	AS	EIF4H	MR Egger	68	0.000974643	0.000635021	0.129608	-0.000269998	0.00221928	1.00098	0.99973	1.00222
ENSG00000106682	ukb-b-18194	AS	EIF4H	Weighted median	68	0.000689112	0.000139407	7.68677e-07	0.000415874	0.00096235	1.00069	1.00042	1.00096
ENSG00000106682	ukb-b-18194	AS	EIF4H	Inverse variance weighted	68	0.00073079	0.000104626	2.8529e-12	0.000525723	0.000935857	1.00073	1.00053	1.00094
ENSG00000106682	ukb-b-18194	AS	EIF4H	Simple mode	68	0.0012363	0.000294204	7.99687e-05	0.000659655	0.00181294	1.00124	1.00066	1.00181
ENSG00000106682	ukb-b-18194	AS	EIF4H	Weighted mode	68	0.000643779	0.000311801	0.0428244	3.26481e-05	0.00125491	1.00064	1.00003	1.00126
ENSG00000106780	ukb-b-18194	AS	MEGF9	MR Egger	557	0.000492351	3.77012e-05	3.53514e-34	0.000418457	0.000566246	1.00049	1.00042	1.00057
ENSG00000106780	ukb-b-18194	AS	MEGF9	Weighted median	557	0.000531733	3.16098e-05	1.6905e-63	0.000469778	0.000593688	1.00053	1.00047	1.00059
ENSG00000106780	ukb-b-18194	AS	MEGF9	Inverse variance weighted	557	0.000346724	2.21533e-05	3.26349e-55	0.000303304	0.000390144	1.00035	1.0003	1.00039
ENSG00000106780	ukb-b-18194	AS	MEGF9	Simple mode	557	0.000574138	5.51963e-05	2.82947e-23	0.000465953	0.000682323	1.00057	1.00047	1.00068
ENSG00000106780	ukb-b-18194	AS	MEGF9	Weighted mode	557	0.000540586	4.04785e-05	1.75077e-35	0.000461249	0.000619924	1.00054	1.00046	1.00062
ENSG00000106829	ukb-b-18194	AS	TLE4	MR Egger	54	-0.000333795	0.000674983	0.62302	-0.00165676	0.000989172	0.999666	0.998345	1.00099
ENSG00000106829	ukb-b-18194	AS	TLE4	Weighted median	54	-7.83458e-05	0.000167235	0.639443	-0.000406125	0.000249434	0.999922	0.999594	1.00025
ENSG00000106829	ukb-b-18194	AS	TLE4	Inverse variance weighted	54	-9.05017e-05	0.000129396	0.484292	-0.000344118	0.000163114	0.99991	0.999656	1.00016
ENSG00000106829	ukb-b-18194	AS	TLE4	Simple mode	54	-7.60461e-05	0.000323918	0.815292	-0.000710925	0.000558833	0.999924	0.999289	1.00056
ENSG00000106829	ukb-b-18194	AS	TLE4	Weighted mode	54	-7.60461e-05	0.00031847	0.812192	-0.000700247	0.000548154	0.999924	0.9993	1.00055
ENSG00000106868	ukb-b-18194	AS	SUSD1	MR Egger	388	-0.000111169	2.9284e-05	0.000170548	-0.000168565	-5.37721e-05	0.999889	0.999831	0.999946
ENSG00000106868	ukb-b-18194	AS	SUSD1	Weighted median	388	-2.90909e-05	1.86499e-05	0.118797	-6.56446e-05	7.46289e-06	0.999971	0.999934	1.00001
ENSG00000106868	ukb-b-18194	AS	SUSD1	Inverse variance weighted	388	5.75351e-05	1.30992e-05	1.12183e-05	3.18606e-05	8.32095e-05	1.00006	1.00003	1.00008
ENSG00000106868	ukb-b-18194	AS	SUSD1	Simple mode	388	0.000240925	5.17025e-05	4.36023e-06	0.000139588	0.000342262	1.00024	1.00014	1.00034
ENSG00000106868	ukb-b-18194	AS	SUSD1	Weighted mode	388	-6.0638e-05	3.97919e-05	0.128356	-0.00013863	1.73542e-05	0.999939	0.999861	1.00002
ENSG00000107099	ukb-b-18194	AS	DOCK8	MR Egger	515	-0.000559917	6.18401e-05	2.86573e-18	-0.000681123	-0.00043871	0.99944	0.999319	0.999561
ENSG00000107099	ukb-b-18194	AS	DOCK8	Weighted median	515	-5.28289e-05	5.4722e-05	0.334341	-0.000160084	5.44262e-05	0.999947	0.99984	1.00005
ENSG00000107099	ukb-b-18194	AS	DOCK8	Inverse variance weighted	515	0.000121033	3.51931e-05	0.000583599	5.20549e-05	0.000190012	1.00012	1.00005	1.00019
ENSG00000107099	ukb-b-18194	AS	DOCK8	Simple mode	515	0.000797109	0.000212037	0.000189947	0.000381517	0.0012127	1.0008	1.00038	1.00121
ENSG00000107099	ukb-b-18194	AS	DOCK8	Weighted mode	515	-0.000480059	0.00014042	0.000679111	-0.000755283	-0.000204835	0.99952	0.999245	0.999795
ENSG00000107242	ukb-b-18194	AS	PIP5K1B	MR Egger	74	-0.00127602	0.000575524	0.029771	-0.00240405	-0.000147994	0.998725	0.997599	0.999852
ENSG00000107242	ukb-b-18194	AS	PIP5K1B	Weighted median	74	-3.57532e-05	0.000202835	0.860083	-0.000433309	0.000361803	0.999964	0.999567	1.00036
ENSG00000107242	ukb-b-18194	AS	PIP5K1B	Inverse variance weighted	74	0.000107046	0.000150068	0.47565	-0.000187088	0.00040118	1.00011	0.999813	1.0004
ENSG00000107242	ukb-b-18194	AS	PIP5K1B	Simple mode	74	-4.88622e-05	0.000375415	0.896802	-0.000784676	0.000686952	0.999951	0.999216	1.00069
ENSG00000107242	ukb-b-18194	AS	PIP5K1B	Weighted mode	74	-7.65138e-05	0.000371858	0.837551	-0.000805356	0.000652329	0.999923	0.999195	1.00065
ENSG00000107262	ukb-b-18194	AS	BAG1	Wald ratio	1	0.00185183	0.00192835	0.336893	-0.00192772	0.00563139	1.00185	0.998074	1.00565
ENSG00000107317	ukb-b-18194	AS	PTGDS	MR Egger	138	0.000389222	0.000177576	0.0300915	4.11724e-05	0.000737271	1.00039	1.00004	1.00074
ENSG00000107317	ukb-b-18194	AS	PTGDS	Weighted median	138	-0.000175482	7.18682e-05	0.0146174	-0.000316344	-3.46206e-05	0.999825	0.999684	0.999965
ENSG00000107317	ukb-b-18194	AS	PTGDS	Inverse variance weighted	138	-0.00035328	5.03293e-05	2.22872e-12	-0.000451925	-0.000254634	0.999647	0.999548	0.999745
ENSG00000107317	ukb-b-18194	AS	PTGDS	Simple mode	138	-0.000773805	0.000186023	5.59252e-05	-0.00113841	-0.000409199	0.999226	0.998862	0.999591
ENSG00000107317	ukb-b-18194	AS	PTGDS	Weighted mode	138	-1.75354e-05	0.000131473	0.894091	-0.000275223	0.000240152	0.999982	0.999725	1.00024
ENSG00000107341	ukb-b-18194	AS	UBE2R2	MR Egger	50	-0.00166151	0.00179639	0.359637	-0.00518245	0.00185942	0.99834	0.994831	1.00186
ENSG00000107341	ukb-b-18194	AS	UBE2R2	Weighted median	50	-0.000631123	0.000346346	0.0684196	-0.00130996	4.7715e-05	0.999369	0.998691	1.00005
ENSG00000107341	ukb-b-18194	AS	UBE2R2	Inverse variance weighted	50	-0.000723005	0.000280041	0.00982913	-0.00127189	-0.000174125	0.999277	0.998729	0.999826
ENSG00000107341	ukb-b-18194	AS	UBE2R2	Simple mode	50	-0.000344923	0.000722742	0.635311	-0.0017615	0.00107165	0.999655	0.99824	1.00107
ENSG00000107341	ukb-b-18194	AS	UBE2R2	Weighted mode	50	-0.000344923	0.000679212	0.613852	-0.00167618	0.000986332	0.999655	0.998325	1.00099
ENSG00000107447	ukb-b-18194	AS	DNTT	MR Egger	3	0.000556689	0.0435783	0.991868	-0.0848568	0.0859702	1.00056	0.918644	1.08977
ENSG00000107447	ukb-b-18194	AS	DNTT	Weighted median	3	-0.00132242	0.00152526	0.385936	-0.00431194	0.0016671	0.998678	0.995697	1.00167
ENSG00000107447	ukb-b-18194	AS	DNTT	Inverse variance weighted	3	-0.00140206	0.00133457	0.293455	-0.0040178	0.00121369	0.998599	0.99599	1.00121
ENSG00000107447	ukb-b-18194	AS	DNTT	Simple mode	3	-0.00129682	0.00177206	0.540417	-0.00477005	0.00217642	0.998704	0.995241	1.00218
ENSG00000107447	ukb-b-18194	AS	DNTT	Weighted mode	3	-0.00129815	0.00176628	0.538858	-0.00476007	0.00216376	0.998703	0.995251	1.00217
ENSG00000107485	ukb-b-18194	AS	GATA3	MR Egger	9	-0.00604322	0.00993637	0.562266	-0.0255185	0.0134321	0.993975	0.974804	1.01352
ENSG00000107485	ukb-b-18194	AS	GATA3	Weighted median	9	0.00013134	0.000957475	0.890893	-0.00174531	0.00200799	1.00013	0.998256	1.00201
ENSG00000107485	ukb-b-18194	AS	GATA3	Inverse variance weighted	9	0.000443698	0.000779056	0.568995	-0.00108325	0.00197065	1.00044	0.998917	1.00197
ENSG00000107485	ukb-b-18194	AS	GATA3	Simple mode	9	2.75479e-05	0.00143579	0.985162	-0.00278659	0.00284169	1.00003	0.997217	1.00285
ENSG00000107485	ukb-b-18194	AS	GATA3	Weighted mode	9	1.49299e-05	0.00135848	0.9915	-0.0026477	0.00267756	1.00001	0.997356	1.00268
ENSG00000107742	ukb-b-18194	AS	SPOCK2	MR Egger	771	-0.000302661	0.000161809	0.0617957	-0.000619806	1.44837e-05	0.999697	0.99938	1.00001
ENSG00000107742	ukb-b-18194	AS	SPOCK2	Weighted median	771	0.000949522	5.82489e-05	9.69322e-60	0.000835354	0.00106369	1.00095	1.00084	1.00106
ENSG00000107742	ukb-b-18194	AS	SPOCK2	Inverse variance weighted	771	0.00113852	4.19978e-05	7.71231e-162	0.0010562	0.00122083	1.00114	1.00106	1.00122
ENSG00000107742	ukb-b-18194	AS	SPOCK2	Simple mode	771	0.000890209	0.000217624	4.75611e-05	0.000463666	0.00131675	1.00089	1.00046	1.00132
ENSG00000107742	ukb-b-18194	AS	SPOCK2	Weighted mode	771	0.000874268	0.000181601	1.77903e-06	0.00051833	0.00123021	1.00087	1.00052	1.00123
ENSG00000107863	ukb-b-18194	AS	ARHGAP21	MR Egger	142	-0.000938418	0.000238441	0.000130199	-0.00140576	-0.000471074	0.999062	0.998595	0.999529
ENSG00000107863	ukb-b-18194	AS	ARHGAP21	Weighted median	142	-0.000505256	9.15943e-05	3.46325e-08	-0.000684781	-0.000325732	0.999495	0.999315	0.999674
ENSG00000107863	ukb-b-18194	AS	ARHGAP21	Inverse variance weighted	142	-0.000365667	6.90833e-05	1.20238e-07	-0.00050107	-0.000230264	0.999634	0.999499	0.99977
ENSG00000107863	ukb-b-18194	AS	ARHGAP21	Simple mode	142	-0.000509625	0.000193445	0.00936869	-0.000888777	-0.000130473	0.999491	0.999112	0.99987
ENSG00000107863	ukb-b-18194	AS	ARHGAP21	Weighted mode	142	-0.000509625	0.000174241	0.00401738	-0.000851136	-0.000168114	0.999491	0.999149	0.999832
ENSG00000107937	ukb-b-18194	AS	GTPBP4	MR Egger	248	-0.0017014	9.55026e-05	3.67749e-46	-0.00188858	-0.00151421	0.9983	0.998113	0.998487
ENSG00000107937	ukb-b-18194	AS	GTPBP4	Weighted median	248	-0.00109638	6.77679e-05	7.15499e-59	-0.00122921	-0.000963555	0.998904	0.998772	0.999037
ENSG00000107937	ukb-b-18194	AS	GTPBP4	Inverse variance weighted	248	-0.00113037	5.36472e-05	1.48545e-98	-0.00123552	-0.00102522	0.99887	0.998765	0.998975
ENSG00000107937	ukb-b-18194	AS	GTPBP4	Simple mode	248	-0.00136702	0.000105925	1.8047e-29	-0.00157464	-0.00115941	0.998634	0.998427	0.998841
ENSG00000107937	ukb-b-18194	AS	GTPBP4	Weighted mode	248	-0.00116603	8.15048e-05	3.18131e-34	-0.00132578	-0.00100628	0.998835	0.998675	0.998994
ENSG00000107968	ukb-b-18194	AS	MAP3K8	MR Egger	161	2.8695e-05	0.000265253	0.913989	-0.000491201	0.000548591	1.00003	0.999509	1.00055
ENSG00000107968	ukb-b-18194	AS	MAP3K8	Weighted median	161	-0.000428537	0.000117343	0.0002602	-0.000658528	-0.000198545	0.999572	0.999342	0.999801
ENSG00000107968	ukb-b-18194	AS	MAP3K8	Inverse variance weighted	161	-0.000510341	8.6239e-05	3.26376e-09	-0.000679369	-0.000341312	0.99949	0.999321	0.999659
ENSG00000107968	ukb-b-18194	AS	MAP3K8	Simple mode	161	-0.000403944	0.000258919	0.120709	-0.000911426	0.000103538	0.999596	0.999089	1.0001
ENSG00000107968	ukb-b-18194	AS	MAP3K8	Weighted mode	161	-0.000403944	0.000215181	0.0623067	-0.000825698	1.78102e-05	0.999596	0.999175	1.00002
ENSG00000108179	ukb-b-18194	AS	PPIF	MR Egger	95	-0.00233129	0.000625655	0.000333515	-0.00355757	-0.00110501	0.997671	0.996449	0.998896
ENSG00000108179	ukb-b-18194	AS	PPIF	Weighted median	95	-0.00189429	0.000143058	5.05999e-40	-0.00217469	-0.0016139	0.998108	0.997828	0.998387
ENSG00000108179	ukb-b-18194	AS	PPIF	Inverse variance weighted	95	-0.00176892	0.000112985	3.01065e-55	-0.00199038	-0.00154747	0.998233	0.998012	0.998454
ENSG00000108179	ukb-b-18194	AS	PPIF	Simple mode	95	-0.0020049	0.000359416	2.32739e-07	-0.00270935	-0.00130044	0.997997	0.997294	0.9987
ENSG00000108179	ukb-b-18194	AS	PPIF	Weighted mode	95	-0.00202134	0.000346352	7.5623e-08	-0.00270019	-0.00134249	0.997981	0.997303	0.998658
ENSG00000108389	ukb-b-18194	AS	MTMR4	MR Egger	341	0.00103215	0.00171079	0.546698	-0.00232099	0.00438529	1.00103	0.997682	1.00439
ENSG00000108389	ukb-b-18194	AS	MTMR4	Weighted median	341	-0.00307181	0.000152936	9.85913e-90	-0.00337157	-0.00277206	0.996933	0.996634	0.997232
ENSG00000108389	ukb-b-18194	AS	MTMR4	Inverse variance weighted	341	-0.00282756	0.000110859	1.69969e-143	-0.00304484	-0.00261027	0.997176	0.99696	0.997393
ENSG00000108389	ukb-b-18194	AS	MTMR4	Simple mode	341	-0.00338714	0.000513423	1.60663e-10	-0.00439345	-0.00238083	0.996619	0.995616	0.997622
ENSG00000108389	ukb-b-18194	AS	MTMR4	Weighted mode	341	-0.00338714	0.000532483	6.46786e-10	-0.00443081	-0.00234348	0.996619	0.995579	0.997659
ENSG00000108405	ukb-b-18194	AS	P2RX1	MR Egger	92	5.27933e-05	4.10282e-05	0.201479	-2.76219e-05	0.000133208	1.00005	0.999972	1.00013
ENSG00000108405	ukb-b-18194	AS	P2RX1	Weighted median	92	7.70325e-05	3.6966e-05	0.0371716	4.57915e-06	0.000149486	1.00008	1	1.00015
ENSG00000108405	ukb-b-18194	AS	P2RX1	Inverse variance weighted	92	5.95052e-05	2.80219e-05	0.03371	4.58223e-06	0.000114428	1.00006	1	1.00011
ENSG00000108405	ukb-b-18194	AS	P2RX1	Simple mode	92	5.98513e-05	4.40955e-05	0.178039	-2.65759e-05	0.000146278	1.00006	0.999973	1.00015
ENSG00000108405	ukb-b-18194	AS	P2RX1	Weighted mode	92	5.98513e-05	3.4288e-05	0.0842651	-7.35319e-06	0.000127056	1.00006	0.999993	1.00013
ENSG00000108439	ukb-b-18194	AS	PNPO	MR Egger	305	-0.00146629	0.000190765	2.1241e-13	-0.00184019	-0.00109239	0.998535	0.998162	0.998908
ENSG00000108439	ukb-b-18194	AS	PNPO	Weighted median	305	-0.000379157	9.32693e-05	4.79937e-05	-0.000561965	-0.000196349	0.999621	0.999438	0.999804
ENSG00000108439	ukb-b-18194	AS	PNPO	Inverse variance weighted	305	-0.000373401	6.72636e-05	2.8354e-08	-0.000505238	-0.000241564	0.999627	0.999495	0.999758
ENSG00000108439	ukb-b-18194	AS	PNPO	Simple mode	305	-0.000209931	0.000237593	0.377624	-0.000675612	0.000255751	0.99979	0.999325	1.00026
ENSG00000108439	ukb-b-18194	AS	PNPO	Weighted mode	305	-0.000251631	0.00019928	0.207665	-0.00064222	0.000138958	0.999748	0.999358	1.00014
ENSG00000108509	ukb-b-18194	AS	CAMTA2	MR Egger	455	-0.000105689	0.000197275	0.592399	-0.000492347	0.00028097	0.999894	0.999508	1.00028
ENSG00000108509	ukb-b-18194	AS	CAMTA2	Weighted median	455	-0.000339682	7.68634e-05	9.90225e-06	-0.000490334	-0.00018903	0.99966	0.99951	0.999811
ENSG00000108509	ukb-b-18194	AS	CAMTA2	Inverse variance weighted	455	-0.000297175	5.58686e-05	1.0424e-07	-0.000406677	-0.000187672	0.999703	0.999593	0.999812
ENSG00000108509	ukb-b-18194	AS	CAMTA2	Simple mode	455	-0.000917782	0.000249413	0.000261471	-0.00140663	-0.000428932	0.999083	0.998594	0.999571
ENSG00000108509	ukb-b-18194	AS	CAMTA2	Weighted mode	455	-0.00090685	0.00021308	2.53058e-05	-0.00132449	-0.000489214	0.999094	0.998676	0.999511
ENSG00000108551	ukb-b-18194	AS	RASD1	MR Egger	540	0.00276171	0.000247212	3.34085e-26	0.00227718	0.00324625	1.00277	1.00228	1.00325
ENSG00000108551	ukb-b-18194	AS	RASD1	Weighted median	540	-0.000982198	9.41495e-05	1.76521e-25	-0.00116673	-0.000797665	0.999018	0.998834	0.999203
ENSG00000108551	ukb-b-18194	AS	RASD1	Inverse variance weighted	540	-0.00150095	6.43848e-05	3.32876e-120	-0.00162715	-0.00137476	0.9985	0.998374	0.998626
ENSG00000108551	ukb-b-18194	AS	RASD1	Simple mode	540	-0.00328682	0.000477748	1.66803e-11	-0.00422321	-0.00235044	0.996719	0.995786	0.997652
ENSG00000108551	ukb-b-18194	AS	RASD1	Weighted mode	540	-0.00328682	0.00022393	2.81343e-41	-0.00372573	-0.00284792	0.996719	0.996281	0.997156
ENSG00000108559	ukb-b-18194	AS	NUP88	MR Egger	508	0.000205338	4.02027e-05	4.63028e-07	0.000126541	0.000284135	1.00021	1.00013	1.00028
ENSG00000108559	ukb-b-18194	AS	NUP88	Weighted median	508	0.000211851	2.70396e-05	4.69491e-15	0.000158853	0.000264848	1.00021	1.00016	1.00026
ENSG00000108559	ukb-b-18194	AS	NUP88	Inverse variance weighted	508	0.000122104	1.96103e-05	4.76788e-10	8.36683e-05	0.000160541	1.00012	1.00008	1.00016
ENSG00000108559	ukb-b-18194	AS	NUP88	Simple mode	508	0.000200524	5.96044e-05	0.00082564	8.36995e-05	0.000317349	1.0002	1.00008	1.00032
ENSG00000108559	ukb-b-18194	AS	NUP88	Weighted mode	508	0.000210543	4.58389e-05	5.51622e-06	0.000120698	0.000300387	1.00021	1.00012	1.0003
ENSG00000108622	ukb-b-18194	AS	ICAM2	MR Egger	129	-0.000549483	0.000176237	0.00225383	-0.000894908	-0.000204058	0.999451	0.999105	0.999796
ENSG00000108622	ukb-b-18194	AS	ICAM2	Weighted median	129	-0.00037731	0.000120752	0.00178007	-0.000613984	-0.000140636	0.999623	0.999386	0.999859
ENSG00000108622	ukb-b-18194	AS	ICAM2	Inverse variance weighted	129	-0.000382417	9.05393e-05	2.40251e-05	-0.000559874	-0.00020496	0.999618	0.99944	0.999795
ENSG00000108622	ukb-b-18194	AS	ICAM2	Simple mode	129	-0.000325597	0.000209326	0.122307	-0.000735875	8.46819e-05	0.999674	0.999264	1.00008
ENSG00000108622	ukb-b-18194	AS	ICAM2	Weighted mode	129	-0.000363168	0.000162638	0.0272871	-0.000681939	-4.4398e-05	0.999637	0.999318	0.999956
ENSG00000108960	ukb-b-18194	AS	MMD	MR Egger	99	0.000550458	0.000312093	0.08092	-6.12431e-05	0.00116216	1.00055	0.999939	1.00116
ENSG00000108960	ukb-b-18194	AS	MMD	Weighted median	99	0.000805422	0.000144199	2.33061e-08	0.000522791	0.00108805	1.00081	1.00052	1.00109
ENSG00000108960	ukb-b-18194	AS	MMD	Inverse variance weighted	99	0.000858801	0.000108884	3.08755e-15	0.000645389	0.00107221	1.00086	1.00065	1.00107
ENSG00000108960	ukb-b-18194	AS	MMD	Simple mode	99	0.000727503	0.000285906	0.0125031	0.000167127	0.00128788	1.00073	1.00017	1.00129
ENSG00000108960	ukb-b-18194	AS	MMD	Weighted mode	99	0.000766807	0.000233998	0.00145201	0.00030817	0.00122544	1.00077	1.00031	1.00123
ENSG00000109107	ukb-b-18194	AS	ALDOC	MR Egger	84	0.000651777	0.000163844	0.000149144	0.000330644	0.000972911	1.00065	1.00033	1.00097
ENSG00000109107	ukb-b-18194	AS	ALDOC	Weighted median	84	0.000454109	0.000104072	1.28041e-05	0.000250129	0.00065809	1.00045	1.00025	1.00066
ENSG00000109107	ukb-b-18194	AS	ALDOC	Inverse variance weighted	84	0.000381694	7.92097e-05	1.4444e-06	0.000226443	0.000536945	1.00038	1.00023	1.00054
ENSG00000109107	ukb-b-18194	AS	ALDOC	Simple mode	84	0.000445751	0.000171605	0.011106	0.000109405	0.000782097	1.00045	1.00011	1.00078
ENSG00000109107	ukb-b-18194	AS	ALDOC	Weighted mode	84	0.000484695	0.000143245	0.00109374	0.000203935	0.000765455	1.00048	1.0002	1.00077
ENSG00000109320	ukb-b-18194	AS	NFKB1	MR Egger	217	-5.71349e-05	0.000178947	0.749822	-0.000407872	0.000293602	0.999943	0.999592	1.00029
ENSG00000109320	ukb-b-18194	AS	NFKB1	Weighted median	217	0.000643712	8.93887e-05	5.9654e-13	0.00046851	0.000818914	1.00064	1.00047	1.00082
ENSG00000109320	ukb-b-18194	AS	NFKB1	Inverse variance weighted	217	0.000844944	6.62718e-05	3.13041e-37	0.000715051	0.000974837	1.00085	1.00072	1.00098
ENSG00000109320	ukb-b-18194	AS	NFKB1	Simple mode	217	0.000609184	0.000190656	0.00160638	0.000235499	0.000982869	1.00061	1.00024	1.00098
ENSG00000109320	ukb-b-18194	AS	NFKB1	Weighted mode	217	0.000578671	0.000158265	0.000321372	0.000268471	0.00088887	1.00058	1.00027	1.00089
ENSG00000109452	ukb-b-18194	AS	INPP4B	MR Egger	701	-3.54962e-05	7.66444e-05	0.643417	-0.000185719	0.000114727	0.999965	0.999814	1.00011
ENSG00000109452	ukb-b-18194	AS	INPP4B	Weighted median	701	-0.000228916	4.04888e-05	1.56944e-08	-0.000308274	-0.000149557	0.999771	0.999692	0.99985
ENSG00000109452	ukb-b-18194	AS	INPP4B	Inverse variance weighted	701	-0.000396426	2.91749e-05	4.72535e-42	-0.000453609	-0.000339243	0.999604	0.999546	0.999661
ENSG00000109452	ukb-b-18194	AS	INPP4B	Simple mode	701	-0.000152839	0.000105711	0.148675	-0.000360033	5.43542e-05	0.999847	0.99964	1.00005
ENSG00000109452	ukb-b-18194	AS	INPP4B	Weighted mode	701	-0.000213116	8.26972e-05	0.0101681	-0.000375202	-5.1029e-05	0.999787	0.999625	0.999949
ENSG00000109572	ukb-b-18194	AS	CLCN3	MR Egger	44	0.000428669	0.00142123	0.764431	-0.00235694	0.00321427	1.00043	0.997646	1.00322
ENSG00000109572	ukb-b-18194	AS	CLCN3	Weighted median	44	-0.000354749	0.0003779	0.347866	-0.00109543	0.000385936	0.999645	0.998905	1.00039
ENSG00000109572	ukb-b-18194	AS	CLCN3	Inverse variance weighted	44	-0.000268794	0.000284977	0.345572	-0.000827349	0.000289761	0.999731	0.999173	1.00029
ENSG00000109572	ukb-b-18194	AS	CLCN3	Simple mode	44	-0.000461837	0.000734913	0.533049	-0.00190227	0.000978591	0.999538	0.9981	1.00098
ENSG00000109572	ukb-b-18194	AS	CLCN3	Weighted mode	44	-0.000405982	0.000690712	0.559758	-0.00175978	0.000947812	0.999594	0.998242	1.00095
ENSG00000109606	ukb-b-18194	AS	DHX15	MR Egger	103	0.000212963	0.00245329	0.930997	-0.00459549	0.00502141	1.00021	0.995415	1.00503
ENSG00000109606	ukb-b-18194	AS	DHX15	Weighted median	103	-0.000979135	0.000282405	0.000526053	-0.00153265	-0.000425621	0.999021	0.998469	0.999574
ENSG00000109606	ukb-b-18194	AS	DHX15	Inverse variance weighted	103	-0.000468553	0.000205642	0.0226976	-0.000871612	-6.54943e-05	0.999532	0.999129	0.999935
ENSG00000109606	ukb-b-18194	AS	DHX15	Simple mode	103	-0.00166871	0.000897192	0.0657773	-0.00342721	8.97845e-05	0.998333	0.996579	1.00009
ENSG00000109606	ukb-b-18194	AS	DHX15	Weighted mode	103	-0.00170743	0.000822632	0.0404494	-0.00331979	-9.50712e-05	0.998294	0.996686	0.999905
ENSG00000109743	ukb-b-18194	AS	BST1	MR Egger	604	-0.000185489	3.90782e-05	2.58729e-06	-0.000262082	-0.000108896	0.999815	0.999738	0.999891
ENSG00000109743	ukb-b-18194	AS	BST1	Weighted median	604	-0.000103225	3.71208e-05	0.00542279	-0.000175982	-3.04681e-05	0.999897	0.999824	0.99997
ENSG00000109743	ukb-b-18194	AS	BST1	Inverse variance weighted	604	-8.73014e-05	2.60973e-05	0.000822144	-0.000138452	-3.61507e-05	0.999913	0.999862	0.999964
ENSG00000109743	ukb-b-18194	AS	BST1	Simple mode	604	-4.96872e-05	5.58424e-05	0.373941	-0.000159138	5.97638e-05	0.99995	0.999841	1.00006
ENSG00000109743	ukb-b-18194	AS	BST1	Weighted mode	604	-0.00012774	3.87952e-05	0.00105042	-0.000203779	-5.17015e-05	0.999872	0.999796	0.999948
ENSG00000109854	ukb-b-18194	AS	HTATIP2	MR Egger	383	0.000276633	5.76014e-05	2.25557e-06	0.000163735	0.000389532	1.00028	1.00016	1.00039
ENSG00000109854	ukb-b-18194	AS	HTATIP2	Weighted median	383	-0.000128028	4.48968e-05	0.0043498	-0.000216026	-4.00306e-05	0.999872	0.999784	0.99996
ENSG00000109854	ukb-b-18194	AS	HTATIP2	Inverse variance weighted	383	-0.000138407	2.91161e-05	1.99793e-06	-0.000195475	-8.13396e-05	0.999862	0.999805	0.999919
ENSG00000109854	ukb-b-18194	AS	HTATIP2	Simple mode	383	-4.67178e-05	8.83001e-05	0.597058	-0.000219786	0.00012635	0.999953	0.99978	1.00013
ENSG00000109854	ukb-b-18194	AS	HTATIP2	Weighted mode	383	-8.84872e-05	6.29829e-05	0.160852	-0.000211934	3.49593e-05	0.999912	0.999788	1.00003
ENSG00000110025	ukb-b-18194	AS	SNX15	MR Egger	140	0.000709646	0.000213377	0.00112983	0.000291428	0.00112787	1.00071	1.00029	1.00113
ENSG00000110025	ukb-b-18194	AS	SNX15	Weighted median	140	0.000557904	0.000122613	5.3619e-06	0.000317582	0.000798226	1.00056	1.00032	1.0008
ENSG00000110025	ukb-b-18194	AS	SNX15	Inverse variance weighted	140	0.000653183	9.04302e-05	5.08318e-13	0.000475939	0.000830426	1.00065	1.00048	1.00083
ENSG00000110025	ukb-b-18194	AS	SNX15	Simple mode	140	0.000592343	0.000212759	0.00611573	0.000175336	0.00100935	1.00059	1.00018	1.00101
ENSG00000110025	ukb-b-18194	AS	SNX15	Weighted mode	140	0.000576081	0.000170927	0.000972117	0.000241065	0.000911097	1.00058	1.00024	1.00091
ENSG00000110031	ukb-b-18194	AS	LPXN	MR Egger	448	9.95079e-05	0.000270609	0.713258	-0.000430886	0.000629902	1.0001	0.999569	1.00063
ENSG00000110031	ukb-b-18194	AS	LPXN	Weighted median	448	-0.000213779	0.000120244	0.0754234	-0.000449456	2.18987e-05	0.999786	0.999551	1.00002
ENSG00000110031	ukb-b-18194	AS	LPXN	Inverse variance weighted	448	0.000395109	7.70999e-05	2.98107e-07	0.000243994	0.000546225	1.0004	1.00024	1.00055
ENSG00000110031	ukb-b-18194	AS	LPXN	Simple mode	448	-0.000410143	0.000597607	0.492874	-0.00158145	0.000761166	0.99959	0.99842	1.00076
ENSG00000110031	ukb-b-18194	AS	LPXN	Weighted mode	448	-0.00105198	0.00065331	0.108052	-0.00233247	0.000228503	0.998949	0.99767	1.00023
ENSG00000110047	ukb-b-18194	AS	EHD1	MR Egger	31	-0.00169494	0.00168569	0.322978	-0.0049989	0.00160901	0.998306	0.995014	1.00161
ENSG00000110047	ukb-b-18194	AS	EHD1	Weighted median	31	0.000792081	0.000421792	0.0603959	-3.46323e-05	0.00161879	1.00079	0.999965	1.00162
ENSG00000110047	ukb-b-18194	AS	EHD1	Inverse variance weighted	31	0.000622176	0.000338182	0.0658021	-4.06598e-05	0.00128501	1.00062	0.999959	1.00129
ENSG00000110047	ukb-b-18194	AS	EHD1	Simple mode	31	0.000873329	0.000863132	0.319719	-0.00081841	0.00256507	1.00087	0.999182	1.00257
ENSG00000110047	ukb-b-18194	AS	EHD1	Weighted mode	31	0.000873329	0.000790989	0.278329	-0.00067701	0.00242367	1.00087	0.999323	1.00243
ENSG00000110080	ukb-b-18194	AS	ST3GAL4	MR Egger	27	-0.000399193	0.000912759	0.665614	-0.0021882	0.00138981	0.999601	0.997814	1.00139
ENSG00000110080	ukb-b-18194	AS	ST3GAL4	Weighted median	27	0.000197155	0.000345006	0.567692	-0.000479056	0.000873366	1.0002	0.999521	1.00087
ENSG00000110080	ukb-b-18194	AS	ST3GAL4	Inverse variance weighted	27	0.000176523	0.00027779	0.525132	-0.000367946	0.000720992	1.00018	0.999632	1.00072
ENSG00000110080	ukb-b-18194	AS	ST3GAL4	Simple mode	27	0.000365277	0.000607757	0.553028	-0.000825927	0.00155648	1.00037	0.999174	1.00156
ENSG00000110080	ukb-b-18194	AS	ST3GAL4	Weighted mode	27	0.000323049	0.000515985	0.536719	-0.000688281	0.00133438	1.00032	0.999312	1.00134
ENSG00000110092	ukb-b-18194	AS	CCND1	MR Egger	152	-0.000308497	0.000248154	0.215746	-0.000794878	0.000177885	0.999692	0.999205	1.00018
ENSG00000110092	ukb-b-18194	AS	CCND1	Weighted median	152	0.000307332	0.000101027	0.00234945	0.000109319	0.000505344	1.00031	1.00011	1.00051
ENSG00000110092	ukb-b-18194	AS	CCND1	Inverse variance weighted	152	0.000407604	7.53945e-05	6.43469e-08	0.000259831	0.000555377	1.00041	1.00026	1.00056
ENSG00000110092	ukb-b-18194	AS	CCND1	Simple mode	152	0.00029544	0.000213228	0.167925	-0.000122488	0.000713368	1.0003	0.999878	1.00071
ENSG00000110092	ukb-b-18194	AS	CCND1	Weighted mode	152	0.000280242	0.000197485	0.157944	-0.000106829	0.000667312	1.00028	0.999893	1.00067
ENSG00000110203	ukb-b-18194	AS	FOLR3	MR Egger	615	-0.000423098	4.37781e-05	1.16048e-20	-0.000508903	-0.000337292	0.999577	0.999491	0.999663
ENSG00000110203	ukb-b-18194	AS	FOLR3	Weighted median	615	-0.000595304	4.95995e-05	3.45863e-33	-0.000692519	-0.000498089	0.999405	0.999308	0.999502
ENSG00000110203	ukb-b-18194	AS	FOLR3	Inverse variance weighted	615	-0.000778564	2.84289e-05	3.98729e-165	-0.000834285	-0.000722844	0.999222	0.999166	0.999277
ENSG00000110203	ukb-b-18194	AS	FOLR3	Simple mode	615	-0.00128596	0.000183618	6.57737e-12	-0.00164585	-0.000926067	0.998715	0.998356	0.999074
ENSG00000110203	ukb-b-18194	AS	FOLR3	Weighted mode	615	-0.000306988	4.65565e-05	9.24492e-11	-0.000398239	-0.000215738	0.999693	0.999602	0.999784
ENSG00000110315	ukb-b-18194	AS	RNF141	MR Egger	191	0.000649056	0.000173663	0.000246177	0.000308677	0.000989435	1.00065	1.00031	1.00099
ENSG00000110315	ukb-b-18194	AS	RNF141	Weighted median	191	0.000816618	8.84043e-05	2.52771e-20	0.000643346	0.000989891	1.00082	1.00064	1.00099
ENSG00000110315	ukb-b-18194	AS	RNF141	Inverse variance weighted	191	0.000721187	6.56364e-05	4.38435e-28	0.000592539	0.000849834	1.00072	1.00059	1.00085
ENSG00000110315	ukb-b-18194	AS	RNF141	Simple mode	191	0.000859442	0.000225342	0.000184806	0.000417771	0.00130111	1.00086	1.00042	1.0013
ENSG00000110315	ukb-b-18194	AS	RNF141	Weighted mode	191	0.000888201	0.000180158	1.78566e-06	0.000535091	0.00124131	1.00089	1.00054	1.00124
ENSG00000110330	ukb-b-18194	AS	BIRC2	Wald ratio	1	-0.00219806	0.00246802	0.373135	-0.00703539	0.00263926	0.997804	0.992989	1.00264
ENSG00000110344	ukb-b-18194	AS	UBE4A	MR Egger	8	-0.00479738	0.00243565	0.0963974	-0.00957126	-2.34956e-05	0.995214	0.990474	0.999977
ENSG00000110344	ukb-b-18194	AS	UBE4A	Weighted median	8	-0.00167206	0.000705642	0.0178097	-0.00305511	-0.000288997	0.998329	0.99695	0.999711
ENSG00000110344	ukb-b-18194	AS	UBE4A	Inverse variance weighted	8	-0.00084706	0.000652895	0.194497	-0.00212673	0.000432615	0.999153	0.997876	1.00043
ENSG00000110344	ukb-b-18194	AS	UBE4A	Simple mode	8	-0.00159986	0.00101899	0.160397	-0.00359708	0.000397367	0.998401	0.996409	1.0004
ENSG00000110344	ukb-b-18194	AS	UBE4A	Weighted mode	8	-0.00164632	0.000724069	0.0571646	-0.00306549	-0.000227141	0.998355	0.996939	0.999773
ENSG00000110395	ukb-b-18194	AS	CBL	MR Egger	105	-0.000321131	0.000129698	0.0149168	-0.000575339	-6.69218e-05	0.999679	0.999425	0.999933
ENSG00000110395	ukb-b-18194	AS	CBL	Weighted median	105	-0.000127729	7.00453e-05	0.0682256	-0.000265018	9.56021e-06	0.999872	0.999735	1.00001
ENSG00000110395	ukb-b-18194	AS	CBL	Inverse variance weighted	105	-5.09057e-05	5.41363e-05	0.347051	-0.000157013	5.52014e-05	0.999949	0.999843	1.00006
ENSG00000110395	ukb-b-18194	AS	CBL	Simple mode	105	-0.000137079	0.000132904	0.30474	-0.000397571	0.000123413	0.999863	0.999603	1.00012
ENSG00000110395	ukb-b-18194	AS	CBL	Weighted mode	105	-0.000131964	0.000114393	0.251306	-0.000356173	9.22456e-05	0.999868	0.999644	1.00009
ENSG00000110429	ukb-b-18194	AS	FBXO3	MR Egger	206	-2.24059e-05	0.000160748	0.889283	-0.000337471	0.000292659	0.999978	0.999663	1.00029
ENSG00000110429	ukb-b-18194	AS	FBXO3	Weighted median	206	-0.000163696	6.69146e-05	0.0144312	-0.000294849	-3.25437e-05	0.999836	0.999705	0.999967
ENSG00000110429	ukb-b-18194	AS	FBXO3	Inverse variance weighted	206	-0.000124138	5.12233e-05	0.0153728	-0.000224536	-2.37407e-05	0.999876	0.999775	0.999976
ENSG00000110429	ukb-b-18194	AS	FBXO3	Simple mode	206	-0.000193748	0.000155542	0.214321	-0.00049861	0.000111114	0.999806	0.999502	1.00011
ENSG00000110429	ukb-b-18194	AS	FBXO3	Weighted mode	206	-0.000213435	0.000140937	0.131466	-0.000489672	6.28023e-05	0.999787	0.99951	1.00006
ENSG00000110651	ukb-b-18194	AS	CD81	MR Egger	29	0.000100664	0.000363478	0.78393	-0.000611753	0.000813081	1.0001	0.999388	1.00081
ENSG00000110651	ukb-b-18194	AS	CD81	Weighted median	29	-0.00106458	0.000192975	3.45475e-08	-0.00144281	-0.000686348	0.998936	0.998558	0.999314
ENSG00000110651	ukb-b-18194	AS	CD81	Inverse variance weighted	29	-0.00148659	0.000177022	4.55084e-17	-0.00183356	-0.00113963	0.998515	0.998168	0.998861
ENSG00000110651	ukb-b-18194	AS	CD81	Simple mode	29	-0.00137663	0.000284515	4.31299e-05	-0.00193427	-0.000818976	0.998624	0.998068	0.999181
ENSG00000110651	ukb-b-18194	AS	CD81	Weighted mode	29	-0.00117449	0.000195987	1.86647e-06	-0.00155862	-0.000790353	0.998826	0.998443	0.99921
ENSG00000110660	ukb-b-18194	AS	SLC35F2	MR Egger	122	0.00493271	0.000536569	1.43256e-15	0.00388104	0.00598439	1.00494	1.00389	1.006
ENSG00000110660	ukb-b-18194	AS	SLC35F2	Weighted median	122	0.00255837	0.000177926	7.02726e-47	0.00220963	0.0029071	1.00256	1.00221	1.00291
ENSG00000110660	ukb-b-18194	AS	SLC35F2	Inverse variance weighted	122	0.00218198	0.000131194	4.10414e-62	0.00192484	0.00243912	1.00218	1.00193	1.00244
ENSG00000110660	ukb-b-18194	AS	SLC35F2	Simple mode	122	0.00268894	0.000362986	1.89944e-11	0.00197749	0.00340039	1.00269	1.00198	1.00341
ENSG00000110660	ukb-b-18194	AS	SLC35F2	Weighted mode	122	0.00266056	0.000318513	1.28622e-13	0.00203627	0.00328484	1.00266	1.00204	1.00329
ENSG00000110719	ukb-b-18194	AS	TCIRG1	MR Egger	280	0.000200587	0.000162591	0.218359	-0.000118091	0.000519265	1.0002	0.999882	1.00052
ENSG00000110719	ukb-b-18194	AS	TCIRG1	Weighted median	280	0.000147887	0.000117215	0.207068	-8.18551e-05	0.000377629	1.00015	0.999918	1.00038
ENSG00000110719	ukb-b-18194	AS	TCIRG1	Inverse variance weighted	280	0.000236528	7.63513e-05	0.00194905	8.68792e-05	0.000386176	1.00024	1.00009	1.00039
ENSG00000110719	ukb-b-18194	AS	TCIRG1	Simple mode	280	0.000349795	0.000253795	0.169228	-0.000147643	0.000847233	1.00035	0.999852	1.00085
ENSG00000110719	ukb-b-18194	AS	TCIRG1	Weighted mode	280	-1.37045e-05	0.00016181	0.932565	-0.000330853	0.000303444	0.999986	0.999669	1.0003
ENSG00000110848	ukb-b-18194	AS	CD69	MR Egger	187	0.000947352	0.000328792	0.00442845	0.000302919	0.00159179	1.00095	1.0003	1.00159
ENSG00000110848	ukb-b-18194	AS	CD69	Weighted median	187	-0.000384184	0.000137973	0.00536124	-0.000654612	-0.000113757	0.999616	0.999346	0.999886
ENSG00000110848	ukb-b-18194	AS	CD69	Inverse variance weighted	187	-0.000254304	0.000103945	0.0144238	-0.000458036	-5.05725e-05	0.999746	0.999542	0.999949
ENSG00000110848	ukb-b-18194	AS	CD69	Simple mode	187	-0.000887938	0.00039831	0.0269931	-0.00166863	-0.000107251	0.999112	0.998333	0.999893
ENSG00000110848	ukb-b-18194	AS	CD69	Weighted mode	187	0.000484192	0.000321813	0.134129	-0.000146561	0.00111494	1.00048	0.999853	1.00112
ENSG00000110851	ukb-b-18194	AS	PRDM4	MR Egger	289	-0.000532028	0.000110056	2.18222e-06	-0.000747737	-0.000316318	0.999468	0.999253	0.999684
ENSG00000110851	ukb-b-18194	AS	PRDM4	Weighted median	289	-0.000418048	7.23923e-05	7.70657e-09	-0.000559937	-0.000276159	0.999582	0.99944	0.999724
ENSG00000110851	ukb-b-18194	AS	PRDM4	Inverse variance weighted	289	-0.000391965	5.1504e-05	2.73276e-14	-0.000492913	-0.000291017	0.999608	0.999507	0.999709
ENSG00000110851	ukb-b-18194	AS	PRDM4	Simple mode	289	-0.000772338	0.000160109	2.28598e-06	-0.00108615	-0.000458524	0.999228	0.998914	0.999542
ENSG00000110851	ukb-b-18194	AS	PRDM4	Weighted mode	289	-0.000757918	0.000114697	1.88116e-10	-0.000982724	-0.000533112	0.999242	0.999018	0.999467
ENSG00000110876	ukb-b-18194	AS	SELPLG	MR Egger	63	0.00361598	0.00134793	0.00938728	0.00097404	0.00625793	1.00362	1.00097	1.00628
ENSG00000110876	ukb-b-18194	AS	SELPLG	Weighted median	63	-0.0021127	0.00034479	8.92622e-10	-0.00278849	-0.00143692	0.99789	0.997215	0.998564
ENSG00000110876	ukb-b-18194	AS	SELPLG	Inverse variance weighted	63	-0.00205797	0.000252764	3.89273e-16	-0.00255338	-0.00156255	0.997944	0.99745	0.998439
ENSG00000110876	ukb-b-18194	AS	SELPLG	Simple mode	63	-0.00209339	0.000814947	0.012628	-0.00369069	-0.000496099	0.997909	0.996316	0.999504
ENSG00000110876	ukb-b-18194	AS	SELPLG	Weighted mode	63	-0.00209339	0.000922754	0.0267824	-0.00390199	-0.000284797	0.997909	0.996106	0.999715
ENSG00000110880	ukb-b-18194	AS	CORO1C	MR Egger	315	0.000440268	5.34665e-05	4.95282e-15	0.000335474	0.000545062	1.00044	1.00034	1.00055
ENSG00000110880	ukb-b-18194	AS	CORO1C	Weighted median	315	0.000382827	4.83523e-05	2.42432e-15	0.000288057	0.000477598	1.00038	1.00029	1.00048
ENSG00000110880	ukb-b-18194	AS	CORO1C	Inverse variance weighted	315	0.000433126	3.6401e-05	1.20163e-32	0.00036178	0.000504471	1.00043	1.00036	1.0005
ENSG00000110880	ukb-b-18194	AS	CORO1C	Simple mode	315	0.000483408	6.92044e-05	1.70521e-11	0.000347768	0.000619049	1.00048	1.00035	1.00062
ENSG00000110880	ukb-b-18194	AS	CORO1C	Weighted mode	315	0.000389167	4.79773e-05	1.13758e-14	0.000295132	0.000483203	1.00039	1.0003	1.00048
ENSG00000111052	ukb-b-18194	AS	LIN7A	MR Egger	343	-0.000106152	0.000246007	0.666376	-0.000588326	0.000376021	0.999894	0.999412	1.00038
ENSG00000111052	ukb-b-18194	AS	LIN7A	Weighted median	343	0.00114529	0.000101651	1.9117e-29	0.000946057	0.00134453	1.00115	1.00095	1.00135
ENSG00000111052	ukb-b-18194	AS	LIN7A	Inverse variance weighted	343	0.00128749	7.14962e-05	1.69001e-72	0.00114736	0.00142763	1.00129	1.00115	1.00143
ENSG00000111052	ukb-b-18194	AS	LIN7A	Simple mode	343	0.00111685	0.000281454	8.8286e-05	0.0005652	0.0016685	1.00112	1.00057	1.00167
ENSG00000111052	ukb-b-18194	AS	LIN7A	Weighted mode	343	0.00109675	0.000249131	1.43374e-05	0.000608454	0.00158505	1.0011	1.00061	1.00159
ENSG00000111237	ukb-b-18194	AS	VPS29	MR Egger	292	-0.000517898	0.000112588	6.32163e-06	-0.00073857	-0.000297226	0.999482	0.999262	0.999703
ENSG00000111237	ukb-b-18194	AS	VPS29	Weighted median	292	0.000253167	7.87969e-05	0.00131402	9.87247e-05	0.000407609	1.00025	1.0001	1.00041
ENSG00000111237	ukb-b-18194	AS	VPS29	Inverse variance weighted	292	0.000604924	5.47866e-05	2.41122e-28	0.000497542	0.000712305	1.00061	1.0005	1.00071
ENSG00000111237	ukb-b-18194	AS	VPS29	Simple mode	292	0.000285103	0.00014611	0.051982	-1.27271e-06	0.00057148	1.00029	0.999999	1.00057
ENSG00000111237	ukb-b-18194	AS	VPS29	Weighted mode	292	0.00019217	9.7382e-05	0.0494005	1.30105e-06	0.000383038	1.00019	1	1.00038
ENSG00000111276	ukb-b-18194	AS	CDKN1B	MR Egger	61	-0.00192563	0.000559046	0.00105934	-0.00302136	-0.000829897	0.998076	0.996983	0.99917
ENSG00000111276	ukb-b-18194	AS	CDKN1B	Weighted median	61	-0.000239369	0.000294956	0.417055	-0.000817483	0.000338745	0.999761	0.999183	1.00034
ENSG00000111276	ukb-b-18194	AS	CDKN1B	Inverse variance weighted	61	0.000303288	0.000210013	0.1487	-0.000108337	0.000714913	1.0003	0.999892	1.00072
ENSG00000111276	ukb-b-18194	AS	CDKN1B	Simple mode	61	0.00189884	0.000678322	0.00687779	0.000569333	0.00322836	1.0019	1.00057	1.00323
ENSG00000111276	ukb-b-18194	AS	CDKN1B	Weighted mode	61	-0.000576583	0.000400394	0.155054	-0.00136135	0.000208189	0.999424	0.99864	1.00021
ENSG00000111319	ukb-b-18194	AS	SCNN1A	MR Egger	20	0.00170514	0.00148199	0.264964	-0.00119956	0.00460983	1.00171	0.998801	1.00462
ENSG00000111319	ukb-b-18194	AS	SCNN1A	Weighted median	20	0.00147739	0.000489114	0.00252326	0.000518724	0.00243605	1.00148	1.00052	1.00244
ENSG00000111319	ukb-b-18194	AS	SCNN1A	Inverse variance weighted	20	0.00151223	0.000374918	5.49529e-05	0.000777392	0.00224707	1.00151	1.00078	1.00225
ENSG00000111319	ukb-b-18194	AS	SCNN1A	Simple mode	20	0.00135603	0.000813757	0.112039	-0.000238936	0.00295099	1.00136	0.999761	1.00296
ENSG00000111319	ukb-b-18194	AS	SCNN1A	Weighted mode	20	0.00141049	0.000700755	0.0585244	3.70144e-05	0.00278397	1.00141	1.00004	1.00279
ENSG00000111358	ukb-b-18194	AS	GTF2H3	MR Egger	178	-0.00133863	0.0015427	0.386728	-0.00436232	0.00168506	0.998662	0.995647	1.00169
ENSG00000111358	ukb-b-18194	AS	GTF2H3	Weighted median	178	-0.000614007	0.000189991	0.00123024	-0.000986389	-0.000241625	0.999386	0.999014	0.999758
ENSG00000111358	ukb-b-18194	AS	GTF2H3	Inverse variance weighted	178	-0.000733507	0.000151461	1.27973e-06	-0.00103037	-0.000436644	0.999267	0.99897	0.999563
ENSG00000111358	ukb-b-18194	AS	GTF2H3	Simple mode	178	-0.000594165	0.000563082	0.292771	-0.00169781	0.000509475	0.999406	0.998304	1.00051
ENSG00000111358	ukb-b-18194	AS	GTF2H3	Weighted mode	178	-0.000572316	0.000572477	0.318811	-0.00169437	0.000549738	0.999428	0.998307	1.00055
ENSG00000111424	ukb-b-18194	AS	VDR	MR Egger	400	-0.000203832	0.000213778	0.340929	-0.000622836	0.000215173	0.999796	0.999377	1.00022
ENSG00000111424	ukb-b-18194	AS	VDR	Weighted median	400	0.000214151	7.83075e-05	0.00624286	6.06683e-05	0.000367634	1.00021	1.00006	1.00037
ENSG00000111424	ukb-b-18194	AS	VDR	Inverse variance weighted	400	0.000206071	5.66345e-05	0.000274099	9.5068e-05	0.000317075	1.00021	1.0001	1.00032
ENSG00000111424	ukb-b-18194	AS	VDR	Simple mode	400	0.000252996	0.000220053	0.250954	-0.000178308	0.0006843	1.00025	0.999822	1.00068
ENSG00000111424	ukb-b-18194	AS	VDR	Weighted mode	400	0.000218815	0.000185422	0.238666	-0.000144612	0.000582242	1.00022	0.999855	1.00058
ENSG00000111445	ukb-b-18194	AS	RFC5	MR Egger	23	-0.00123184	0.000708313	0.0966549	-0.00262013	0.000156458	0.998769	0.997383	1.00016
ENSG00000111445	ukb-b-18194	AS	RFC5	Weighted median	23	0.000128362	0.000364764	0.724909	-0.000586574	0.000843299	1.00013	0.999414	1.00084
ENSG00000111445	ukb-b-18194	AS	RFC5	Inverse variance weighted	23	0.000350999	0.000247784	0.156613	-0.000134657	0.000836655	1.00035	0.999865	1.00084
ENSG00000111445	ukb-b-18194	AS	RFC5	Simple mode	23	0.0014026	0.000606515	0.0304874	0.000213832	0.00259137	1.0014	1.00021	1.00259
ENSG00000111445	ukb-b-18194	AS	RFC5	Weighted mode	23	-0.000266894	0.000460896	0.568419	-0.00117025	0.000636461	0.999733	0.99883	1.00064
ENSG00000111554	ukb-b-18194	AS	MDM1	MR Egger	265	3.49598e-05	0.000142741	0.80671	-0.000244812	0.000314731	1.00003	0.999755	1.00031
ENSG00000111554	ukb-b-18194	AS	MDM1	Weighted median	265	-0.000552488	9.79497e-05	1.69528e-08	-0.00074447	-0.000360507	0.999448	0.999256	0.99964
ENSG00000111554	ukb-b-18194	AS	MDM1	Inverse variance weighted	265	-0.00106499	6.16493e-05	7.25882e-67	-0.00118582	-0.000944159	0.998936	0.998815	0.999056
ENSG00000111554	ukb-b-18194	AS	MDM1	Simple mode	265	-0.00194985	0.000488978	8.6465e-05	-0.00290824	-0.000991451	0.998052	0.997096	0.999009
ENSG00000111554	ukb-b-18194	AS	MDM1	Weighted mode	265	-0.000306844	0.000142872	0.032649	-0.000586872	-2.68152e-05	0.999693	0.999413	0.999973
ENSG00000111581	ukb-b-18194	AS	NUP107	MR Egger	259	0.000229008	6.08772e-05	0.000208974	0.000109688	0.000348327	1.00023	1.00011	1.00035
ENSG00000111581	ukb-b-18194	AS	NUP107	Weighted median	259	7.91471e-05	4.70156e-05	0.0922935	-1.30035e-05	0.000171298	1.00008	0.999987	1.00017
ENSG00000111581	ukb-b-18194	AS	NUP107	Inverse variance weighted	259	1.0324e-05	3.4668e-05	0.765859	-5.76253e-05	7.82733e-05	1.00001	0.999942	1.00008
ENSG00000111581	ukb-b-18194	AS	NUP107	Simple mode	259	0.000134092	7.31675e-05	0.0680036	-9.31619e-06	0.000277501	1.00013	0.999991	1.00028
ENSG00000111581	ukb-b-18194	AS	NUP107	Weighted mode	259	9.89073e-05	5.44086e-05	0.0702449	-7.73352e-06	0.000205548	1.0001	0.999992	1.00021
ENSG00000111596	ukb-b-18194	AS	CNOT2	MR Egger	19	0.00110501	0.00141601	0.445906	-0.00167038	0.0038804	1.00111	0.998331	1.00389
ENSG00000111596	ukb-b-18194	AS	CNOT2	Weighted median	19	0.000935458	0.000322687	0.003744	0.000302991	0.00156793	1.00094	1.0003	1.00157
ENSG00000111596	ukb-b-18194	AS	CNOT2	Inverse variance weighted	19	0.000938155	0.000266382	0.000428568	0.000416046	0.00146026	1.00094	1.00042	1.00146
ENSG00000111596	ukb-b-18194	AS	CNOT2	Simple mode	19	0.000929675	0.000562056	0.115448	-0.000171956	0.00203131	1.00093	0.999828	1.00203
ENSG00000111596	ukb-b-18194	AS	CNOT2	Weighted mode	19	0.000929675	0.000513708	0.0870671	-7.71931e-05	0.00193654	1.00093	0.999923	1.00194
ENSG00000111642	ukb-b-18194	AS	CHD4	MR Egger	40	-0.000500108	0.00136794	0.716696	-0.00318127	0.00218105	0.9995	0.996824	1.00218
ENSG00000111642	ukb-b-18194	AS	CHD4	Weighted median	40	-0.00351059	0.000442901	2.25672e-15	-0.00437867	-0.0026425	0.996496	0.995631	0.997361
ENSG00000111642	ukb-b-18194	AS	CHD4	Inverse variance weighted	40	-0.00367924	0.000296537	2.38408e-35	-0.00426045	-0.00309802	0.996328	0.995749	0.996907
ENSG00000111642	ukb-b-18194	AS	CHD4	Simple mode	40	-0.0051428	0.00101239	9.7316e-06	-0.00712708	-0.00315851	0.99487	0.992898	0.996846
ENSG00000111642	ukb-b-18194	AS	CHD4	Weighted mode	40	-0.00509026	0.00130469	0.000367204	-0.00764745	-0.00253306	0.994923	0.992382	0.99747
ENSG00000111652	ukb-b-18194	AS	COPS7A	MR Egger	42	0.0010637	0.000683539	0.127548	-0.000276041	0.00240343	1.00106	0.999724	1.00241
ENSG00000111652	ukb-b-18194	AS	COPS7A	Weighted median	42	0.00157859	0.000257127	8.28709e-10	0.00107462	0.00208256	1.00158	1.00108	1.00208
ENSG00000111652	ukb-b-18194	AS	COPS7A	Inverse variance weighted	42	0.00153478	0.000191039	9.44456e-16	0.00116035	0.00190922	1.00154	1.00116	1.00191
ENSG00000111652	ukb-b-18194	AS	COPS7A	Simple mode	42	0.00230196	0.000449681	7.64038e-06	0.00142058	0.00318333	1.0023	1.00142	1.00319
ENSG00000111652	ukb-b-18194	AS	COPS7A	Weighted mode	42	0.0013168	0.000407001	0.00240465	0.000519076	0.00211452	1.00132	1.00052	1.00212
ENSG00000111728	ukb-b-18194	AS	ST8SIA1	MR Egger	124	-0.00257706	0.000755745	0.000881381	-0.00405833	-0.0010958	0.997426	0.99595	0.998905
ENSG00000111728	ukb-b-18194	AS	ST8SIA1	Weighted median	124	0.00050785	0.000221742	0.0220053	7.32362e-05	0.000942464	1.00051	1.00007	1.00094
ENSG00000111728	ukb-b-18194	AS	ST8SIA1	Inverse variance weighted	124	0.000275155	0.000162929	0.0912576	-4.41862e-05	0.000594495	1.00028	0.999956	1.00059
ENSG00000111728	ukb-b-18194	AS	ST8SIA1	Simple mode	124	0.000614963	0.000598917	0.306534	-0.000558915	0.00178884	1.00062	0.999441	1.00179
ENSG00000111728	ukb-b-18194	AS	ST8SIA1	Weighted mode	124	0.000550164	0.000434754	0.208099	-0.000301955	0.00140228	1.00055	0.999698	1.0014
ENSG00000111796	ukb-b-18194	AS	KLRB1	MR Egger	387	0.000642515	0.000129156	9.8675e-07	0.000389368	0.000895661	1.00064	1.00039	1.0009
ENSG00000111796	ukb-b-18194	AS	KLRB1	Weighted median	387	0.000295142	6.72471e-05	1.13914e-05	0.000163338	0.000426946	1.0003	1.00016	1.00043
ENSG00000111796	ukb-b-18194	AS	KLRB1	Inverse variance weighted	387	0.000121414	4.83e-05	0.0119456	2.6746e-05	0.000216082	1.00012	1.00003	1.00022
ENSG00000111796	ukb-b-18194	AS	KLRB1	Simple mode	387	0.00030165	0.000172202	0.0806163	-3.58664e-05	0.000639165	1.0003	0.999964	1.00064
ENSG00000111796	ukb-b-18194	AS	KLRB1	Weighted mode	387	0.000347137	0.000129427	0.00763007	9.34606e-05	0.000600813	1.00035	1.00009	1.0006
ENSG00000111837	ukb-b-18194	AS	MAK	MR Egger	151	-0.000114698	0.000213642	0.592157	-0.000533436	0.00030404	0.999885	0.999467	1.0003
ENSG00000111837	ukb-b-18194	AS	MAK	Weighted median	151	0.000606414	0.000139715	1.42256e-05	0.000332571	0.000880256	1.00061	1.00033	1.00088
ENSG00000111837	ukb-b-18194	AS	MAK	Inverse variance weighted	151	0.000603289	0.000102089	3.43233e-09	0.000403195	0.000803383	1.0006	1.0004	1.0008
ENSG00000111837	ukb-b-18194	AS	MAK	Simple mode	151	0.000458796	0.00028078	0.104355	-9.15325e-05	0.00100912	1.00046	0.999908	1.00101
ENSG00000111837	ukb-b-18194	AS	MAK	Weighted mode	151	0.000504436	0.000229239	0.0293017	5.51281e-05	0.000953744	1.0005	1.00006	1.00095
ENSG00000111897	ukb-b-18194	AS	SERINC1	MR Egger	187	0.00116865	0.000207052	6.15039e-08	0.00076283	0.00157447	1.00117	1.00076	1.00158
ENSG00000111897	ukb-b-18194	AS	SERINC1	Weighted median	187	0.000349422	0.000112865	0.00196192	0.000128207	0.000570637	1.00035	1.00013	1.00057
ENSG00000111897	ukb-b-18194	AS	SERINC1	Inverse variance weighted	187	0.000619775	8.12684e-05	2.41645e-14	0.000460489	0.000779061	1.00062	1.00046	1.00078
ENSG00000111897	ukb-b-18194	AS	SERINC1	Simple mode	187	0.00036388	0.000263921	0.169629	-0.000153406	0.000881166	1.00036	0.999847	1.00088
ENSG00000111897	ukb-b-18194	AS	SERINC1	Weighted mode	187	0.000330451	0.000252004	0.191375	-0.000163477	0.000824379	1.00033	0.999837	1.00082
ENSG00000111912	ukb-b-18194	AS	NCOA7	MR Egger	287	-0.000732386	0.000144903	7.73493e-07	-0.0010164	-0.000448376	0.999268	0.998984	0.999552
ENSG00000111912	ukb-b-18194	AS	NCOA7	Weighted median	287	0.000607156	9.59815e-05	2.51992e-10	0.000419032	0.00079528	1.00061	1.00042	1.0008
ENSG00000111912	ukb-b-18194	AS	NCOA7	Inverse variance weighted	287	0.000969973	7.63026e-05	5.06038e-37	0.00082042	0.00111953	1.00097	1.00082	1.00112
ENSG00000111912	ukb-b-18194	AS	NCOA7	Simple mode	287	0.00343905	0.00017442	3.04643e-55	0.00309719	0.00378091	1.00344	1.0031	1.00379
ENSG00000111912	ukb-b-18194	AS	NCOA7	Weighted mode	287	0.000459523	0.000106711	2.28461e-05	0.000250369	0.000668678	1.00046	1.00025	1.00067
ENSG00000111961	ukb-b-18194	AS	SASH1	MR Egger	102	-0.000775491	0.000379635	0.0437104	-0.00151957	-3.14069e-05	0.999225	0.998482	0.999969
ENSG00000111961	ukb-b-18194	AS	SASH1	Weighted median	102	-0.000726801	0.000216967	0.000808649	-0.00115206	-0.000301545	0.999273	0.998849	0.999699
ENSG00000111961	ukb-b-18194	AS	SASH1	Inverse variance weighted	102	-0.000281147	0.000138676	0.0426247	-0.000552952	-9.34248e-06	0.999719	0.999447	0.999991
ENSG00000111961	ukb-b-18194	AS	SASH1	Simple mode	102	-0.000815718	0.000485379	0.095935	-0.00176706	0.000135625	0.999185	0.998234	1.00014
ENSG00000111961	ukb-b-18194	AS	SASH1	Weighted mode	102	-0.000856663	0.000302195	0.00553907	-0.00144897	-0.00026436	0.999144	0.998552	0.999736
ENSG00000111962	ukb-b-18194	AS	UST	MR Egger	155	0.000951609	0.000175322	2.19165e-07	0.000607977	0.00129524	1.00095	1.00061	1.0013
ENSG00000111962	ukb-b-18194	AS	UST	Weighted median	155	0.000290251	0.000119936	0.0155182	5.5177e-05	0.000525325	1.00029	1.00006	1.00053
ENSG00000111962	ukb-b-18194	AS	UST	Inverse variance weighted	155	3.13591e-06	8.36708e-05	0.970103	-0.000160859	0.000167131	1	0.999839	1.00017
ENSG00000111962	ukb-b-18194	AS	UST	Simple mode	155	-0.000807684	0.000206455	0.000136891	-0.00121233	-0.000403033	0.999193	0.998788	0.999597
ENSG00000111962	ukb-b-18194	AS	UST	Weighted mode	155	0.000297803	0.000150655	0.0498595	2.51834e-06	0.000593087	1.0003	1	1.00059
ENSG00000112039	ukb-b-18194	AS	FANCE	MR Egger	27	-0.000361847	0.0016862	0.831825	-0.0036668	0.0029431	0.999638	0.99634	1.00295
ENSG00000112039	ukb-b-18194	AS	FANCE	Weighted median	27	0.00151634	0.000472047	0.0013169	0.000591131	0.00244155	1.00152	1.00059	1.00244
ENSG00000112039	ukb-b-18194	AS	FANCE	Inverse variance weighted	27	0.0015272	0.00034573	9.99377e-06	0.000849566	0.00220483	1.00153	1.00085	1.00221
ENSG00000112039	ukb-b-18194	AS	FANCE	Simple mode	27	0.00151182	0.000763447	0.0583499	1.54603e-05	0.00300817	1.00151	1.00002	1.00301
ENSG00000112039	ukb-b-18194	AS	FANCE	Weighted mode	27	0.000943457	0.000786266	0.24099	-0.000597625	0.00248454	1.00094	0.999403	1.00249
ENSG00000112118	ukb-b-18194	AS	MCM3	MR Egger	116	0.00187214	0.000421736	2.0982e-05	0.00104553	0.00269874	1.00187	1.00105	1.0027
ENSG00000112118	ukb-b-18194	AS	MCM3	Weighted median	116	0.000350161	0.000130519	0.00730009	9.43438e-05	0.000605978	1.00035	1.00009	1.00061
ENSG00000112118	ukb-b-18194	AS	MCM3	Inverse variance weighted	116	0.000391649	9.71162e-05	5.51187e-05	0.000201301	0.000581997	1.00039	1.0002	1.00058
ENSG00000112118	ukb-b-18194	AS	MCM3	Simple mode	116	9.53779e-05	0.000320272	0.766391	-0.000532355	0.000723111	1.0001	0.999468	1.00072
ENSG00000112118	ukb-b-18194	AS	MCM3	Weighted mode	116	7.35537e-05	0.000303182	0.808743	-0.000520683	0.00066779	1.00007	0.999479	1.00067
ENSG00000112149	ukb-b-18194	AS	CD83	MR Egger	62	0.00022638	0.000222401	0.312817	-0.000209526	0.000662286	1.00023	0.99979	1.00066
ENSG00000112149	ukb-b-18194	AS	CD83	Weighted median	62	0.000815569	0.000143664	1.37134e-08	0.000533988	0.00109715	1.00082	1.00053	1.0011
ENSG00000112149	ukb-b-18194	AS	CD83	Inverse variance weighted	62	0.000663282	0.000116073	1.10127e-08	0.000435779	0.000890785	1.00066	1.00044	1.00089
ENSG00000112149	ukb-b-18194	AS	CD83	Simple mode	62	0.00109125	0.000245175	3.70192e-05	0.000610703	0.00157179	1.00109	1.00061	1.00157
ENSG00000112149	ukb-b-18194	AS	CD83	Weighted mode	62	0.000889502	0.000168944	1.92209e-06	0.000558373	0.00122063	1.00089	1.00056	1.00122
ENSG00000112195	ukb-b-18194	AS	TREML2	MR Egger	170	0.00162199	0.000488455	0.00110163	0.000664622	0.00257936	1.00162	1.00066	1.00258
ENSG00000112195	ukb-b-18194	AS	TREML2	Weighted median	170	-5.82353e-05	0.000165404	0.724779	-0.000382427	0.000265957	0.999942	0.999618	1.00027
ENSG00000112195	ukb-b-18194	AS	TREML2	Inverse variance weighted	170	0.000120997	0.000122099	0.321702	-0.000118318	0.000360312	1.00012	0.999882	1.00036
ENSG00000112195	ukb-b-18194	AS	TREML2	Simple mode	170	-7.02894e-05	0.000444745	0.874611	-0.00094199	0.000801411	0.99993	0.999058	1.0008
ENSG00000112195	ukb-b-18194	AS	TREML2	Weighted mode	170	-8.64893e-05	0.000424576	0.838827	-0.000918658	0.000745679	0.999914	0.999082	1.00075
ENSG00000112237	ukb-b-18194	AS	CCNC	MR Egger	32	-0.00781228	0.00346159	0.0314594	-0.014597	-0.00102757	0.992218	0.985509	0.998973
ENSG00000112237	ukb-b-18194	AS	CCNC	Weighted median	32	-0.00187968	0.000465423	5.37603e-05	-0.00279191	-0.00096745	0.998122	0.997212	0.999033
ENSG00000112237	ukb-b-18194	AS	CCNC	Inverse variance weighted	32	-0.00150337	0.000355124	2.30202e-05	-0.00219942	-0.000807332	0.998498	0.997803	0.999193
ENSG00000112237	ukb-b-18194	AS	CCNC	Simple mode	32	-0.00209929	0.000971426	0.0385337	-0.00400328	-0.000195292	0.997903	0.996005	0.999805
ENSG00000112237	ukb-b-18194	AS	CCNC	Weighted mode	32	-0.00211117	0.000921955	0.0289931	-0.0039182	-0.000304135	0.997891	0.996089	0.999696
ENSG00000112242	ukb-b-18194	AS	E2F3	MR Egger	34	0.00205589	0.00200631	0.313184	-0.00187648	0.00598825	1.00206	0.998125	1.00601
ENSG00000112242	ukb-b-18194	AS	E2F3	Weighted median	34	0.000905149	0.000315104	0.00407184	0.000287545	0.00152275	1.00091	1.00029	1.00152
ENSG00000112242	ukb-b-18194	AS	E2F3	Inverse variance weighted	34	0.00106123	0.000257886	3.87009e-05	0.000555769	0.00156668	1.00106	1.00056	1.00157
ENSG00000112242	ukb-b-18194	AS	E2F3	Simple mode	34	0.00085199	0.000605335	0.168639	-0.000334467	0.00203845	1.00085	0.999666	1.00204
ENSG00000112242	ukb-b-18194	AS	E2F3	Weighted mode	34	0.00085199	0.000585603	0.155146	-0.000295793	0.00199977	1.00085	0.999704	1.002
ENSG00000112245	ukb-b-18194	AS	PTP4A1	MR Egger	117	-0.00051753	0.00154325	0.737972	-0.0035423	0.00250724	0.999483	0.996464	1.00251
ENSG00000112245	ukb-b-18194	AS	PTP4A1	Weighted median	117	0.000786912	0.000227381	0.000538651	0.000341245	0.00123258	1.00079	1.00034	1.00123
ENSG00000112245	ukb-b-18194	AS	PTP4A1	Inverse variance weighted	117	0.000877892	0.00017604	6.13605e-07	0.000532853	0.00122293	1.00088	1.00053	1.00122
ENSG00000112245	ukb-b-18194	AS	PTP4A1	Simple mode	117	0.00145141	0.000619005	0.0207396	0.000238164	0.00266466	1.00145	1.00024	1.00267
ENSG00000112245	ukb-b-18194	AS	PTP4A1	Weighted mode	117	0.000385146	0.000568076	0.499133	-0.000728284	0.00149858	1.00039	0.999272	1.0015
ENSG00000112299	ukb-b-18194	AS	VNN1	MR Egger	631	-5.75416e-05	1.97814e-05	0.00375538	-9.63131e-05	-1.877e-05	0.999942	0.999904	0.999981
ENSG00000112299	ukb-b-18194	AS	VNN1	Weighted median	631	-6.49014e-05	1.91071e-05	0.000681981	-0.000102351	-2.74515e-05	0.999935	0.999898	0.999973
ENSG00000112299	ukb-b-18194	AS	VNN1	Inverse variance weighted	631	1.98926e-05	1.29709e-05	0.125118	-5.53026e-06	4.53156e-05	1.00002	0.999994	1.00005
ENSG00000112299	ukb-b-18194	AS	VNN1	Simple mode	631	0.000217397	3.51778e-05	1.15168e-09	0.000148448	0.000286345	1.00022	1.00015	1.00029
ENSG00000112299	ukb-b-18194	AS	VNN1	Weighted mode	631	-9.10278e-05	2.44259e-05	0.000211448	-0.000138902	-4.31531e-05	0.999909	0.999861	0.999957
ENSG00000112357	ukb-b-18194	AS	PEX7	MR Egger	187	0.00391691	0.000775274	1.04266e-06	0.00239737	0.00543645	1.00392	1.0024	1.00545
ENSG00000112357	ukb-b-18194	AS	PEX7	Weighted median	187	0.000514269	0.00012563	4.24842e-05	0.000268035	0.000760503	1.00051	1.00027	1.00076
ENSG00000112357	ukb-b-18194	AS	PEX7	Inverse variance weighted	187	0.000868072	9.15995e-05	2.62143e-21	0.000688537	0.00104761	1.00087	1.00069	1.00105
ENSG00000112357	ukb-b-18194	AS	PEX7	Simple mode	187	4.39316e-06	0.000477345	0.992667	-0.000931202	0.000939988	1	0.999069	1.00094
ENSG00000112357	ukb-b-18194	AS	PEX7	Weighted mode	187	2.75554e-05	0.000433572	0.949393	-0.000822246	0.000877357	1.00003	0.999178	1.00088
ENSG00000112406	ukb-b-18194	AS	HECA	Wald ratio	1	0.00112995	0.00234695	0.630193	-0.00347007	0.00572997	1.00113	0.996536	1.00575
ENSG00000112419	ukb-b-18194	AS	PHACTR2	MR Egger	142	-0.00421821	0.00110016	0.000189762	-0.00637452	-0.0020619	0.995791	0.993646	0.99794
ENSG00000112419	ukb-b-18194	AS	PHACTR2	Weighted median	142	0.00120954	0.000239258	4.29546e-07	0.000740592	0.00167848	1.00121	1.00074	1.00168
ENSG00000112419	ukb-b-18194	AS	PHACTR2	Inverse variance weighted	142	0.000470953	0.000170035	0.00561001	0.000137685	0.000804222	1.00047	1.00014	1.0008
ENSG00000112419	ukb-b-18194	AS	PHACTR2	Simple mode	142	0.00185948	0.000760287	0.0156867	0.000369315	0.00334964	1.00186	1.00037	1.00336
ENSG00000112419	ukb-b-18194	AS	PHACTR2	Weighted mode	142	0.00185948	0.000693162	0.00817843	0.000500879	0.00321807	1.00186	1.0005	1.00322
ENSG00000112658	ukb-b-18194	AS	SRF	MR Egger	15	0.000977266	0.0113822	0.932887	-0.0213319	0.0232865	1.00098	0.978894	1.02356
ENSG00000112658	ukb-b-18194	AS	SRF	Weighted median	15	-0.000560356	0.000728524	0.441795	-0.00198826	0.000867552	0.99944	0.998014	1.00087
ENSG00000112658	ukb-b-18194	AS	SRF	Inverse variance weighted	15	-0.000552089	0.000607691	0.363613	-0.00174316	0.000638985	0.999448	0.998258	1.00064
ENSG00000112658	ukb-b-18194	AS	SRF	Simple mode	15	-0.000590109	0.00113031	0.609778	-0.00280551	0.0016253	0.99941	0.997198	1.00163
ENSG00000112658	ukb-b-18194	AS	SRF	Weighted mode	15	-0.000590109	0.0011739	0.622998	-0.00289096	0.00171074	0.99941	0.997113	1.00171
ENSG00000112699	ukb-b-18194	AS	GMDS	MR Egger	198	-0.00116386	0.000736538	0.115679	-0.00260747	0.000279754	0.998837	0.997396	1.00028
ENSG00000112699	ukb-b-18194	AS	GMDS	Weighted median	198	0.000152573	0.000179923	0.396442	-0.000200075	0.000505222	1.00015	0.9998	1.00051
ENSG00000112699	ukb-b-18194	AS	GMDS	Inverse variance weighted	198	0.000401209	0.000131936	0.00235844	0.000142614	0.000659804	1.0004	1.00014	1.00066
ENSG00000112699	ukb-b-18194	AS	GMDS	Simple mode	198	6.91267e-05	0.000507315	0.891755	-0.00092521	0.00106346	1.00007	0.999075	1.00106
ENSG00000112699	ukb-b-18194	AS	GMDS	Weighted mode	198	2.8811e-05	0.000406249	0.943534	-0.000767437	0.000825059	1.00003	0.999233	1.00083
ENSG00000112701	ukb-b-18194	AS	SENP6	MR Egger	545	-0.000444206	4.27352e-05	3.33847e-23	-0.000527967	-0.000360445	0.999556	0.999472	0.99964
ENSG00000112701	ukb-b-18194	AS	SENP6	Weighted median	545	-0.000564919	2.37482e-05	4.45825e-125	-0.000611465	-0.000518372	0.999435	0.999389	0.999482
ENSG00000112701	ukb-b-18194	AS	SENP6	Inverse variance weighted	545	-0.000576872	1.79871e-05	1.10166e-225	-0.000612126	-0.000541617	0.999423	0.999388	0.999459
ENSG00000112701	ukb-b-18194	AS	SENP6	Simple mode	545	-0.000531977	5.74035e-05	4.42467e-19	-0.000644488	-0.000419466	0.999468	0.999356	0.999581
ENSG00000112701	ukb-b-18194	AS	SENP6	Weighted mode	545	-0.000567787	4.73146e-05	1.34388e-29	-0.000660524	-0.000475051	0.999432	0.99934	0.999525
ENSG00000112796	ukb-b-18194	AS	ENPP5	MR Egger	221	0.00117626	0.000588585	0.0469042	2.2633e-05	0.00232989	1.00118	1.00002	1.00233
ENSG00000112796	ukb-b-18194	AS	ENPP5	Weighted median	221	0.0012513	0.000171203	2.69391e-13	0.000915742	0.00158686	1.00125	1.00092	1.00159
ENSG00000112796	ukb-b-18194	AS	ENPP5	Inverse variance weighted	221	0.000364041	0.000142328	0.0105349	8.50779e-05	0.000643004	1.00036	1.00009	1.00064
ENSG00000112796	ukb-b-18194	AS	ENPP5	Simple mode	221	-0.00213058	0.00050094	3.11743e-05	-0.00311242	-0.00114873	0.997872	0.996892	0.998852
ENSG00000112796	ukb-b-18194	AS	ENPP5	Weighted mode	221	0.0012717	0.000266823	3.41304e-06	0.000748727	0.00179467	1.00127	1.00075	1.0018
ENSG00000112855	ukb-b-18194	AS	HARS2	MR Egger	396	0.00240588	0.000410174	9.49167e-09	0.00160194	0.00320982	1.00241	1.0016	1.00321
ENSG00000112855	ukb-b-18194	AS	HARS2	Weighted median	396	0.000376563	7.85831e-05	1.65199e-06	0.000222541	0.000530586	1.00038	1.00022	1.00053
ENSG00000112855	ukb-b-18194	AS	HARS2	Inverse variance weighted	396	0.000210178	6.00403e-05	0.000464185	9.2499e-05	0.000327857	1.00021	1.00009	1.00033
ENSG00000112855	ukb-b-18194	AS	HARS2	Simple mode	396	0.000643027	0.000253363	0.0115333	0.000146435	0.00113962	1.00064	1.00015	1.00114
ENSG00000112855	ukb-b-18194	AS	HARS2	Weighted mode	396	0.000650888	0.000239744	0.00691966	0.00018099	0.00112079	1.00065	1.00018	1.00112
ENSG00000112977	ukb-b-18194	AS	DAP	MR Egger	349	-0.000275353	5.8016e-05	3.03582e-06	-0.000389064	-0.000161642	0.999725	0.999611	0.999838
ENSG00000112977	ukb-b-18194	AS	DAP	Weighted median	349	-0.000301511	4.98134e-05	1.42333e-09	-0.000399146	-0.000203877	0.999699	0.999601	0.999796
ENSG00000112977	ukb-b-18194	AS	DAP	Inverse variance weighted	349	-0.000199294	3.19222e-05	4.28922e-10	-0.000261862	-0.000136727	0.999801	0.999738	0.999863
ENSG00000112977	ukb-b-18194	AS	DAP	Simple mode	349	-0.000419662	9.33328e-05	9.42757e-06	-0.000602594	-0.000236729	0.99958	0.999398	0.999763
ENSG00000112977	ukb-b-18194	AS	DAP	Weighted mode	349	-0.000330632	6.4279e-05	4.50787e-07	-0.000456618	-0.000204645	0.999669	0.999543	0.999795
ENSG00000112996	ukb-b-18194	AS	MRPS30	MR Egger	274	-0.000426577	0.00123891	0.730873	-0.00285483	0.00200168	0.999574	0.997149	1.002
ENSG00000112996	ukb-b-18194	AS	MRPS30	Weighted median	274	-0.00120002	0.000129645	2.11834e-20	-0.00145413	-0.000945918	0.998801	0.998547	0.999055
ENSG00000112996	ukb-b-18194	AS	MRPS30	Inverse variance weighted	274	-0.000880552	0.000100943	2.70358e-18	-0.0010784	-0.000682703	0.99912	0.998922	0.999318
ENSG00000112996	ukb-b-18194	AS	MRPS30	Simple mode	274	-0.00128681	0.000423869	0.00263019	-0.00211759	-0.000456023	0.998714	0.997885	0.999544
ENSG00000112996	ukb-b-18194	AS	MRPS30	Weighted mode	274	-0.00128681	0.000422875	0.00257068	-0.00211564	-0.00045797	0.998714	0.997887	0.999542
ENSG00000113088	ukb-b-18194	AS	GZMK	MR Egger	58	4.57509e-05	0.000364885	0.900668	-0.000669424	0.000760926	1.00005	0.999331	1.00076
ENSG00000113088	ukb-b-18194	AS	GZMK	Weighted median	58	-0.000689722	0.000217735	0.00153641	-0.00111648	-0.000262962	0.999311	0.998884	0.999737
ENSG00000113088	ukb-b-18194	AS	GZMK	Inverse variance weighted	58	-0.000837483	0.000154511	5.9524e-08	-0.00114032	-0.000534642	0.999163	0.99886	0.999466
ENSG00000113088	ukb-b-18194	AS	GZMK	Simple mode	58	-0.00185319	0.000337797	9.82064e-07	-0.00251527	-0.00119111	0.998149	0.997488	0.99881
ENSG00000113088	ukb-b-18194	AS	GZMK	Weighted mode	58	-0.0006368	0.000260137	0.0174697	-0.00114667	-0.000126932	0.999363	0.998854	0.999873
ENSG00000113141	ukb-b-18194	AS	IK	MR Egger	545	0.000888979	8.93893e-05	1.60806e-21	0.000713776	0.00106418	1.00089	1.00071	1.00106
ENSG00000113141	ukb-b-18194	AS	IK	Weighted median	545	0.000174932	4.28651e-05	4.48419e-05	9.09169e-05	0.000258948	1.00017	1.00009	1.00026
ENSG00000113141	ukb-b-18194	AS	IK	Inverse variance weighted	545	7.50359e-05	3.20272e-05	0.0191354	1.22626e-05	0.000137809	1.00008	1.00001	1.00014
ENSG00000113141	ukb-b-18194	AS	IK	Simple mode	545	0.000332352	0.000107693	0.00213113	0.000121274	0.000543429	1.00033	1.00012	1.00054
ENSG00000113141	ukb-b-18194	AS	IK	Weighted mode	545	0.000321337	9.35993e-05	0.000642116	0.000137883	0.000504792	1.00032	1.00014	1.0005
ENSG00000113240	ukb-b-18194	AS	CLK4	MR Egger	320	0.000209607	6.25721e-05	0.00090587	8.69653e-05	0.000332248	1.00021	1.00009	1.00033
ENSG00000113240	ukb-b-18194	AS	CLK4	Weighted median	320	0.000219507	4.96979e-05	1.00157e-05	0.0001221	0.000316915	1.00022	1.00012	1.00032
ENSG00000113240	ukb-b-18194	AS	CLK4	Inverse variance weighted	320	0.00016404	3.54187e-05	3.63076e-06	9.46199e-05	0.000233461	1.00016	1.00009	1.00023
ENSG00000113240	ukb-b-18194	AS	CLK4	Simple mode	320	0.000194585	9.35906e-05	0.0384064	1.1147e-05	0.000378022	1.00019	1.00001	1.00038
ENSG00000113240	ukb-b-18194	AS	CLK4	Weighted mode	320	0.000194585	6.89334e-05	0.00505977	5.9475e-05	0.000329694	1.00019	1.00006	1.00033
ENSG00000113269	ukb-b-18194	AS	RNF130	MR Egger	278	0.00023927	0.000455675	0.599943	-0.000653854	0.00113239	1.00024	0.999346	1.00113
ENSG00000113269	ukb-b-18194	AS	RNF130	Weighted median	278	0.000926425	0.000127432	3.59612e-13	0.000676658	0.00117619	1.00093	1.00068	1.00118
ENSG00000113269	ukb-b-18194	AS	RNF130	Inverse variance weighted	278	0.000833823	9.9058e-05	3.84525e-17	0.000639669	0.00102798	1.00083	1.00064	1.00103
ENSG00000113269	ukb-b-18194	AS	RNF130	Simple mode	278	0.000958284	0.000394505	0.0157736	0.000185053	0.00173151	1.00096	1.00019	1.00173
ENSG00000113269	ukb-b-18194	AS	RNF130	Weighted mode	278	0.00101832	0.000365203	0.0056646	0.000302518	0.00173412	1.00102	1.0003	1.00174
ENSG00000113318	ukb-b-18194	AS	MSH3	MR Egger	633	0.000162403	3.79572e-05	2.17278e-05	8.80069e-05	0.000236799	1.00016	1.00009	1.00024
ENSG00000113318	ukb-b-18194	AS	MSH3	Weighted median	633	8.03035e-05	2.63566e-05	0.00231289	2.86445e-05	0.000131963	1.00008	1.00003	1.00013
ENSG00000113318	ukb-b-18194	AS	MSH3	Inverse variance weighted	633	7.95327e-05	1.82676e-05	1.33819e-05	4.37283e-05	0.000115337	1.00008	1.00004	1.00012
ENSG00000113318	ukb-b-18194	AS	MSH3	Simple mode	633	0.000251989	6.08176e-05	3.88865e-05	0.000132786	0.000371191	1.00025	1.00013	1.00037
ENSG00000113318	ukb-b-18194	AS	MSH3	Weighted mode	633	0.000240157	4.65711e-05	3.36579e-07	0.000148877	0.000331436	1.00024	1.00015	1.00033
ENSG00000113532	ukb-b-18194	AS	ST8SIA4	MR Egger	1165	-0.00077198	0.00012735	1.81565e-09	-0.00102159	-0.000522374	0.999228	0.998979	0.999478
ENSG00000113532	ukb-b-18194	AS	ST8SIA4	Weighted median	1165	3.04183e-05	4.92555e-05	0.536865	-6.61225e-05	0.000126959	1.00003	0.999934	1.00013
ENSG00000113532	ukb-b-18194	AS	ST8SIA4	Inverse variance weighted	1165	0.000235841	3.48662e-05	1.34088e-11	0.000167503	0.000304179	1.00024	1.00017	1.0003
ENSG00000113532	ukb-b-18194	AS	ST8SIA4	Simple mode	1165	-4.74246e-05	0.000187703	0.800578	-0.000415323	0.000320474	0.999953	0.999585	1.00032
ENSG00000113532	ukb-b-18194	AS	ST8SIA4	Weighted mode	1165	-9.23994e-05	0.000154411	0.549691	-0.000395045	0.000210247	0.999908	0.999605	1.00021
ENSG00000113552	ukb-b-18194	AS	GNPDA1	MR Egger	146	-0.00452803	0.000674358	4.0455e-10	-0.00584977	-0.00320629	0.995482	0.994167	0.996799
ENSG00000113552	ukb-b-18194	AS	GNPDA1	Weighted median	146	-0.000151279	0.000253604	0.55083	-0.000648343	0.000345785	0.999849	0.999352	1.00035
ENSG00000113552	ukb-b-18194	AS	GNPDA1	Inverse variance weighted	146	-0.000359067	0.000189369	0.0579432	-0.00073023	1.20954e-05	0.999641	0.99927	1.00001
ENSG00000113552	ukb-b-18194	AS	GNPDA1	Simple mode	146	0.0018757	0.000602575	0.002233	0.00069465	0.00305674	1.00188	1.00069	1.00306
ENSG00000113552	ukb-b-18194	AS	GNPDA1	Weighted mode	146	0.00189942	0.0012075	0.117894	-0.000467278	0.00426611	1.0019	0.999533	1.00428
ENSG00000113732	ukb-b-18194	AS	ATP6V0E1	MR Egger	13	0.00604346	0.00310254	0.0773931	-3.75215e-05	0.0121244	1.00606	0.999962	1.0122
ENSG00000113732	ukb-b-18194	AS	ATP6V0E1	Weighted median	13	0.000808573	0.000621924	0.193561	-0.000410397	0.00202754	1.00081	0.99959	1.00203
ENSG00000113732	ukb-b-18194	AS	ATP6V0E1	Inverse variance weighted	13	0.000440819	0.000494644	0.372831	-0.000528683	0.00141032	1.00044	0.999471	1.00141
ENSG00000113732	ukb-b-18194	AS	ATP6V0E1	Simple mode	13	0.000802704	0.000908608	0.394352	-0.000978169	0.00258358	1.0008	0.999022	1.00259
ENSG00000113732	ukb-b-18194	AS	ATP6V0E1	Weighted mode	13	0.000802704	0.000841269	0.35883	-0.000846183	0.00245159	1.0008	0.999154	1.00245
ENSG00000113851	ukb-b-18194	AS	CRBN	MR Egger	54	0.000504757	0.000231803	0.034001	5.04241e-05	0.00095909	1.0005	1.00005	1.00096
ENSG00000113851	ukb-b-18194	AS	CRBN	Weighted median	54	0.000260062	0.000121449	0.032248	2.20216e-05	0.000498102	1.00026	1.00002	1.0005
ENSG00000113851	ukb-b-18194	AS	CRBN	Inverse variance weighted	54	0.000289894	9.73455e-05	0.00290146	9.90968e-05	0.000480691	1.00029	1.0001	1.00048
ENSG00000113851	ukb-b-18194	AS	CRBN	Simple mode	54	0.000273706	0.000194005	0.16414	-0.000106543	0.000653956	1.00027	0.999893	1.00065
ENSG00000113851	ukb-b-18194	AS	CRBN	Weighted mode	54	0.000273706	0.000181825	0.138178	-8.26718e-05	0.000630084	1.00027	0.999917	1.00063
ENSG00000113924	ukb-b-18194	AS	HGD	MR Egger	6	-0.00330654	0.114538	0.978352	-0.227801	0.221188	0.996699	0.796283	1.24756
ENSG00000113924	ukb-b-18194	AS	HGD	Weighted median	6	-0.00188974	0.000850403	0.0262717	-0.00355653	-0.000222952	0.998112	0.99645	0.999777
ENSG00000113924	ukb-b-18194	AS	HGD	Inverse variance weighted	6	-0.00188388	0.000726323	0.00949422	-0.00330748	-0.00046029	0.998118	0.996698	0.99954
ENSG00000113924	ukb-b-18194	AS	HGD	Simple mode	6	-0.00189365	0.00120405	0.176587	-0.00425358	0.000466276	0.998108	0.995755	1.00047
ENSG00000113924	ukb-b-18194	AS	HGD	Weighted mode	6	-0.00189306	0.00113385	0.155871	-0.00411541	0.000329294	0.998109	0.995893	1.00033
ENSG00000114013	ukb-b-18194	AS	CD86	MR Egger	413	-0.00119632	0.000205495	1.17522e-08	-0.00159909	-0.000793552	0.998804	0.998402	0.999207
ENSG00000114013	ukb-b-18194	AS	CD86	Weighted median	413	-0.000263548	8.39286e-05	0.00168866	-0.000428048	-9.90476e-05	0.999736	0.999572	0.999901
ENSG00000114013	ukb-b-18194	AS	CD86	Inverse variance weighted	413	-5.47221e-05	6.05591e-05	0.3662	-0.000173418	6.39737e-05	0.999945	0.999827	1.00006
ENSG00000114013	ukb-b-18194	AS	CD86	Simple mode	413	-0.000632519	0.000243515	0.00972799	-0.00110981	-0.00015523	0.999368	0.998891	0.999845
ENSG00000114013	ukb-b-18194	AS	CD86	Weighted mode	413	-0.000604943	0.000227499	0.00814041	-0.00105084	-0.000159044	0.999395	0.99895	0.999841
ENSG00000114026	ukb-b-18194	AS	OGG1	MR Egger	32	0.00498862	0.0113411	0.663184	-0.01724	0.0272173	1.005	0.982908	1.02759
ENSG00000114026	ukb-b-18194	AS	OGG1	Weighted median	32	0.00228703	0.000533567	1.81667e-05	0.00124124	0.00333283	1.00229	1.00124	1.00334
ENSG00000114026	ukb-b-18194	AS	OGG1	Inverse variance weighted	32	0.00208072	0.00042662	1.07594e-06	0.00124454	0.00291689	1.00208	1.00125	1.00292
ENSG00000114026	ukb-b-18194	AS	OGG1	Simple mode	32	0.00245077	0.00101461	0.0218001	0.000462141	0.0044394	1.00245	1.00046	1.00445
ENSG00000114026	ukb-b-18194	AS	OGG1	Weighted mode	32	0.0024463	0.00101325	0.0218594	0.000460328	0.00443228	1.00245	1.00046	1.00444
ENSG00000114127	ukb-b-18194	AS	XRN1	MR Egger	93	0.00142748	0.000736245	0.0556171	-1.55649e-05	0.00287052	1.00143	0.999984	1.00287
ENSG00000114127	ukb-b-18194	AS	XRN1	Weighted median	93	0.000673189	0.000142166	2.18807e-06	0.000394543	0.000951834	1.00067	1.00039	1.00095
ENSG00000114127	ukb-b-18194	AS	XRN1	Inverse variance weighted	93	0.000560451	0.000110662	4.09445e-07	0.000343553	0.000777349	1.00056	1.00034	1.00078
ENSG00000114127	ukb-b-18194	AS	XRN1	Simple mode	93	0.000758826	0.000325492	0.0219207	0.000120861	0.00139679	1.00076	1.00012	1.0014
ENSG00000114127	ukb-b-18194	AS	XRN1	Weighted mode	93	0.000758826	0.000329634	0.0235899	0.000112744	0.00140491	1.00076	1.00011	1.00141
ENSG00000114423	ukb-b-18194	AS	CBLB	MR Egger	149	0.00039644	8.54482e-05	7.66128e-06	0.000228962	0.000563919	1.0004	1.00023	1.00056
ENSG00000114423	ukb-b-18194	AS	CBLB	Weighted median	149	0.000191617	5.39725e-05	0.000384831	8.5831e-05	0.000297403	1.00019	1.00009	1.0003
ENSG00000114423	ukb-b-18194	AS	CBLB	Inverse variance weighted	149	0.00019091	4.1391e-05	3.98132e-06	0.000109784	0.000272036	1.00019	1.00011	1.00027
ENSG00000114423	ukb-b-18194	AS	CBLB	Simple mode	149	0.000194001	9.49866e-05	0.0428864	7.82743e-06	0.000380175	1.00019	1.00001	1.00038
ENSG00000114423	ukb-b-18194	AS	CBLB	Weighted mode	149	0.000194001	7.99372e-05	0.0164292	3.73244e-05	0.000350678	1.00019	1.00004	1.00035
ENSG00000114450	ukb-b-18194	AS	GNB4	MR Egger	38	0.000329721	0.00125244	0.793849	-0.00212506	0.00278451	1.00033	0.997877	1.00279
ENSG00000114450	ukb-b-18194	AS	GNB4	Weighted median	38	0.00047981	0.00034919	0.169422	-0.000204603	0.00116422	1.00048	0.999795	1.00116
ENSG00000114450	ukb-b-18194	AS	GNB4	Inverse variance weighted	38	0.000270008	0.000264178	0.306748	-0.00024778	0.000787796	1.00027	0.999752	1.00079
ENSG00000114450	ukb-b-18194	AS	GNB4	Simple mode	38	-0.000539926	0.000669543	0.42516	-0.00185223	0.000772379	0.99946	0.998149	1.00077
ENSG00000114450	ukb-b-18194	AS	GNB4	Weighted mode	38	0.000451794	0.000537255	0.405788	-0.000601225	0.00150481	1.00045	0.999399	1.00151
ENSG00000114544	ukb-b-18194	AS	SLC41A3	MR Egger	779	0.000120201	2.84164e-05	2.61576e-05	6.45044e-05	0.000175897	1.00012	1.00006	1.00018
ENSG00000114544	ukb-b-18194	AS	SLC41A3	Weighted median	779	-4.16634e-05	2.45623e-05	0.0898411	-8.98055e-05	6.47863e-06	0.999958	0.99991	1.00001
ENSG00000114544	ukb-b-18194	AS	SLC41A3	Inverse variance weighted	779	-7.64836e-05	1.68348e-05	5.5411e-06	-0.00010948	-4.34874e-05	0.999924	0.999891	0.999957
ENSG00000114544	ukb-b-18194	AS	SLC41A3	Simple mode	779	-0.000141384	4.4048e-05	0.00138294	-0.000227718	-5.50496e-05	0.999859	0.999772	0.999945
ENSG00000114544	ukb-b-18194	AS	SLC41A3	Weighted mode	779	-7.39684e-05	3.08329e-05	0.0166741	-0.000134401	-1.35358e-05	0.999926	0.999866	0.999986
ENSG00000114745	ukb-b-18194	AS	GORASP1	MR Egger	8	0.00916163	0.0103794	0.411375	-0.0111819	0.0295052	1.0092	0.98888	1.02994
ENSG00000114745	ukb-b-18194	AS	GORASP1	Weighted median	8	-0.00332826	0.00097658	0.000654227	-0.00524236	-0.00141416	0.996677	0.994771	0.998587
ENSG00000114745	ukb-b-18194	AS	GORASP1	Inverse variance weighted	8	-0.00266196	0.000760713	0.000466479	-0.00415296	-0.00117097	0.997342	0.995856	0.99883
ENSG00000114745	ukb-b-18194	AS	GORASP1	Simple mode	8	-0.00350005	0.0015448	0.0578438	-0.00652786	-0.000472235	0.996506	0.993493	0.999528
ENSG00000114745	ukb-b-18194	AS	GORASP1	Weighted mode	8	-0.00346951	0.00144773	0.0477097	-0.00630706	-0.000631959	0.996537	0.993713	0.999368
ENSG00000114770	ukb-b-18194	AS	ABCC5	MR Egger	615	-0.000123118	2.20641e-05	3.61283e-08	-0.000166363	-7.98722e-05	0.999877	0.999834	0.99992
ENSG00000114770	ukb-b-18194	AS	ABCC5	Weighted median	615	-0.000118907	1.82175e-05	6.70603e-11	-0.000154613	-8.32009e-05	0.999881	0.999845	0.999917
ENSG00000114770	ukb-b-18194	AS	ABCC5	Inverse variance weighted	615	-0.000135257	1.2757e-05	2.90007e-26	-0.00016026	-0.000110253	0.999865	0.99984	0.99989
ENSG00000114770	ukb-b-18194	AS	ABCC5	Simple mode	615	-8.55363e-05	3.07053e-05	0.00550588	-0.000145719	-2.53538e-05	0.999914	0.999854	0.999975
ENSG00000114770	ukb-b-18194	AS	ABCC5	Weighted mode	615	-8.55363e-05	2.34531e-05	0.000287717	-0.000131504	-3.95681e-05	0.999914	0.999869	0.99996
ENSG00000114812	ukb-b-18194	AS	VIPR1	MR Egger	290	-0.000311988	6.42084e-05	1.94081e-06	-0.000437837	-0.000186139	0.999688	0.999562	0.999814
ENSG00000114812	ukb-b-18194	AS	VIPR1	Weighted median	290	-0.000202028	5.36737e-05	0.000167218	-0.000307228	-9.68272e-05	0.999798	0.999693	0.999903
ENSG00000114812	ukb-b-18194	AS	VIPR1	Inverse variance weighted	290	-0.000237029	3.72375e-05	1.94869e-10	-0.000310015	-0.000164044	0.999763	0.99969	0.999836
ENSG00000114812	ukb-b-18194	AS	VIPR1	Simple mode	290	-5.63936e-05	8.63026e-05	0.513992	-0.000225547	0.000112759	0.999944	0.999774	1.00011
ENSG00000114812	ukb-b-18194	AS	VIPR1	Weighted mode	290	-0.000228241	6.24734e-05	0.000307203	-0.000350689	-0.000105794	0.999772	0.999649	0.999894
ENSG00000114999	ukb-b-18194	AS	TTL	MR Egger	146	-0.00469122	0.000940446	1.72968e-06	-0.00653449	-0.00284794	0.99532	0.993487	0.997156
ENSG00000114999	ukb-b-18194	AS	TTL	Weighted median	146	-0.000985306	0.000237679	3.39014e-05	-0.00145116	-0.000519456	0.999015	0.99855	0.999481
ENSG00000114999	ukb-b-18194	AS	TTL	Inverse variance weighted	146	4.96705e-05	0.000168573	0.768259	-0.000280732	0.000380073	1.00005	0.999719	1.00038
ENSG00000114999	ukb-b-18194	AS	TTL	Simple mode	146	-0.00102694	0.000456759	0.0260643	-0.00192219	-0.00013169	0.998974	0.99808	0.999868
ENSG00000114999	ukb-b-18194	AS	TTL	Weighted mode	146	-0.00102694	0.000488356	0.0372065	-0.00198412	-6.97614e-05	0.998974	0.998018	0.99993
ENSG00000115129	ukb-b-18194	AS	TP53I3	MR Egger	535	0.000265421	4.94373e-05	1.18467e-07	0.000168524	0.000362319	1.00027	1.00017	1.00036
ENSG00000115129	ukb-b-18194	AS	TP53I3	Weighted median	535	-0.000428762	3.59641e-05	9.09627e-33	-0.000499251	-0.000358272	0.999571	0.999501	0.999642
ENSG00000115129	ukb-b-18194	AS	TP53I3	Inverse variance weighted	535	-0.000457478	2.94307e-05	1.74104e-54	-0.000515162	-0.000399793	0.999543	0.999485	0.9996
ENSG00000115129	ukb-b-18194	AS	TP53I3	Simple mode	535	-0.000432921	5.94169e-05	1.15277e-12	-0.000549378	-0.000316464	0.999567	0.999451	0.999684
ENSG00000115129	ukb-b-18194	AS	TP53I3	Weighted mode	535	-0.000432921	4.83372e-05	5.58157e-18	-0.000527662	-0.00033818	0.999567	0.999472	0.999662
ENSG00000115216	ukb-b-18194	AS	NRBP1	MR Egger	305	0.00140346	0.000108793	1.20563e-30	0.00119022	0.00161669	1.0014	1.00119	1.00162
ENSG00000115216	ukb-b-18194	AS	NRBP1	Weighted median	305	0.001116	4.93475e-05	3.08135e-113	0.00101927	0.00121272	1.00112	1.00102	1.00121
ENSG00000115216	ukb-b-18194	AS	NRBP1	Inverse variance weighted	305	0.00106132	3.7534e-05	6.76534e-176	0.000987756	0.00113489	1.00106	1.00099	1.00114
ENSG00000115216	ukb-b-18194	AS	NRBP1	Simple mode	305	0.00114561	0.0001275	2.79548e-17	0.000895709	0.00139551	1.00115	1.0009	1.0014
ENSG00000115216	ukb-b-18194	AS	NRBP1	Weighted mode	305	0.00114561	0.000118981	2.51525e-19	0.000912405	0.00137881	1.00115	1.00091	1.00138
ENSG00000115241	ukb-b-18194	AS	PPM1G	MR Egger	259	0.00199152	0.000243863	1.43763e-14	0.00151355	0.00246949	1.00199	1.00151	1.00247
ENSG00000115241	ukb-b-18194	AS	PPM1G	Weighted median	259	0.00183354	7.81435e-05	9.57395e-122	0.00168038	0.0019867	1.00184	1.00168	1.00199
ENSG00000115241	ukb-b-18194	AS	PPM1G	Inverse variance weighted	259	0.00177195	6.19169e-05	3.99118e-180	0.00165059	0.00189331	1.00177	1.00165	1.0019
ENSG00000115241	ukb-b-18194	AS	PPM1G	Simple mode	259	0.00185869	0.000221576	3.25707e-15	0.0014244	0.00229298	1.00186	1.00143	1.0023
ENSG00000115241	ukb-b-18194	AS	PPM1G	Weighted mode	259	0.00185869	0.000186291	4.87556e-20	0.00149356	0.00222382	1.00186	1.00149	1.00223
ENSG00000115271	ukb-b-18194	AS	GCA	Inverse variance weighted	2	-0.00274581	0.00164772	0.0956278	-0.00597534	0.000483721	0.997258	0.994042	1.00048
ENSG00000115339	ukb-b-18194	AS	GALNT3	MR Egger	3	0.00532025	0.406349	0.991665	-0.791125	0.801765	1.00533	0.453335	2.22947
ENSG00000115339	ukb-b-18194	AS	GALNT3	Weighted median	3	-0.00149521	0.00112816	0.185055	-0.0037064	0.000715988	0.998506	0.9963	1.00072
ENSG00000115339	ukb-b-18194	AS	GALNT3	Inverse variance weighted	3	-0.00149203	0.000977503	0.126917	-0.00340794	0.000423873	0.998509	0.996598	1.00042
ENSG00000115339	ukb-b-18194	AS	GALNT3	Simple mode	3	-0.00150402	0.00140997	0.39782	-0.00426757	0.00125953	0.998497	0.995742	1.00126
ENSG00000115339	ukb-b-18194	AS	GALNT3	Weighted mode	3	-0.00150344	0.00123634	0.348018	-0.00392668	0.000919794	0.998498	0.996081	1.00092
ENSG00000115364	ukb-b-18194	AS	MRPL19	MR Egger	168	0.000308499	0.000154304	0.0472085	6.06267e-06	0.000610935	1.00031	1.00001	1.00061
ENSG00000115364	ukb-b-18194	AS	MRPL19	Weighted median	168	0.000226277	8.51255e-05	0.007857	5.94307e-05	0.000393123	1.00023	1.00006	1.00039
ENSG00000115364	ukb-b-18194	AS	MRPL19	Inverse variance weighted	168	-2.56877e-05	6.16842e-05	0.677089	-0.000146589	9.52133e-05	0.999974	0.999853	1.0001
ENSG00000115364	ukb-b-18194	AS	MRPL19	Simple mode	168	0.000268073	0.000163577	0.103133	-5.25373e-05	0.000588684	1.00027	0.999947	1.00059
ENSG00000115364	ukb-b-18194	AS	MRPL19	Weighted mode	168	0.000222604	0.000144577	0.125527	-6.07659e-05	0.000505974	1.00022	0.999939	1.00051
ENSG00000115484	ukb-b-18194	AS	CCT4	MR Egger	100	0.000606253	0.000436307	0.167826	-0.000248908	0.00146141	1.00061	0.999751	1.00146
ENSG00000115484	ukb-b-18194	AS	CCT4	Weighted median	100	0.000402504	0.000155596	0.00968558	9.75362e-05	0.000707471	1.0004	1.0001	1.00071
ENSG00000115484	ukb-b-18194	AS	CCT4	Inverse variance weighted	100	0.000419999	0.000119953	0.000462913	0.00018489	0.000655107	1.00042	1.00018	1.00066
ENSG00000115484	ukb-b-18194	AS	CCT4	Simple mode	100	0.000507638	0.000324753	0.121208	-0.000128878	0.00114415	1.00051	0.999871	1.00114
ENSG00000115484	ukb-b-18194	AS	CCT4	Weighted mode	100	0.000417703	0.000314363	0.186992	-0.000198448	0.00103385	1.00042	0.999802	1.00103
ENSG00000115523	ukb-b-18194	AS	GNLY	MR Egger	261	0.000157692	3.708e-05	2.95144e-05	8.50153e-05	0.000230369	1.00016	1.00009	1.00023
ENSG00000115523	ukb-b-18194	AS	GNLY	Weighted median	261	-1.05141e-05	3.2193e-05	0.743974	-7.36124e-05	5.25843e-05	0.999989	0.999926	1.00005
ENSG00000115523	ukb-b-18194	AS	GNLY	Inverse variance weighted	261	-5.939e-05	2.53153e-05	0.0189754	-0.000109008	-9.77204e-06	0.999941	0.999891	0.99999
ENSG00000115523	ukb-b-18194	AS	GNLY	Simple mode	261	8.43642e-06	4.07156e-05	0.836013	-7.13661e-05	8.82389e-05	1.00001	0.999929	1.00009
ENSG00000115523	ukb-b-18194	AS	GNLY	Weighted mode	261	8.43642e-06	3.08894e-05	0.78498	-5.21068e-05	6.89796e-05	1.00001	0.999948	1.00007
ENSG00000115738	ukb-b-18194	AS	ID2	MR Egger	82	-7.44398e-06	0.000539961	0.989035	-0.00106577	0.00105088	0.999993	0.998935	1.00105
ENSG00000115738	ukb-b-18194	AS	ID2	Weighted median	82	-0.000949113	0.000201047	2.34858e-06	-0.00134316	-0.000555061	0.999051	0.998658	0.999445
ENSG00000115738	ukb-b-18194	AS	ID2	Inverse variance weighted	82	-0.000884984	0.000144418	8.90333e-10	-0.00116804	-0.000601924	0.999115	0.998833	0.999398
ENSG00000115738	ukb-b-18194	AS	ID2	Simple mode	82	-0.0011193	0.0004285	0.0107213	-0.00195916	-0.000279434	0.998881	0.998043	0.999721
ENSG00000115738	ukb-b-18194	AS	ID2	Weighted mode	82	-0.00103445	0.000401981	0.0118947	-0.00182233	-0.000246561	0.998966	0.998179	0.999753
ENSG00000115750	ukb-b-18194	AS	TAF1B	MR Egger	297	0.000217241	6.12417e-05	0.000452621	9.72074e-05	0.000337275	1.00022	1.0001	1.00034
ENSG00000115750	ukb-b-18194	AS	TAF1B	Weighted median	297	0.000373935	3.41166e-05	5.91756e-28	0.000307066	0.000440803	1.00037	1.00031	1.00044
ENSG00000115750	ukb-b-18194	AS	TAF1B	Inverse variance weighted	297	0.000292641	2.63679e-05	1.27713e-28	0.00024096	0.000344322	1.00029	1.00024	1.00034
ENSG00000115750	ukb-b-18194	AS	TAF1B	Simple mode	297	0.000151985	7.54961e-05	0.0450034	4.01301e-06	0.000299958	1.00015	1	1.0003
ENSG00000115750	ukb-b-18194	AS	TAF1B	Weighted mode	297	0.000377212	6.59891e-05	2.65716e-08	0.000247873	0.00050655	1.00038	1.00025	1.00051
ENSG00000115758	ukb-b-18194	AS	ODC1	MR Egger	46	-0.0056777	0.00131682	8.99508e-05	-0.00825866	-0.00309674	0.994338	0.991775	0.996908
ENSG00000115758	ukb-b-18194	AS	ODC1	Weighted median	46	0.000449262	0.000276636	0.104371	-9.29437e-05	0.000991468	1.00045	0.999907	1.00099
ENSG00000115758	ukb-b-18194	AS	ODC1	Inverse variance weighted	46	0.000867138	0.000201764	1.72519e-05	0.00047168	0.0012626	1.00087	1.00047	1.00126
ENSG00000115758	ukb-b-18194	AS	ODC1	Simple mode	46	0.000146957	0.00053368	0.784296	-0.000899056	0.00119297	1.00015	0.999101	1.00119
ENSG00000115758	ukb-b-18194	AS	ODC1	Weighted mode	46	0.000112613	0.000456292	0.806185	-0.000781719	0.00100695	1.00011	0.999219	1.00101
ENSG00000115806	ukb-b-18194	AS	GORASP2	MR Egger	323	-0.000530231	0.000608437	0.384152	-0.00172277	0.000662305	0.99947	0.998279	1.00066
ENSG00000115806	ukb-b-18194	AS	GORASP2	Weighted median	323	-0.000226413	0.0001026	0.0273314	-0.000427508	-2.53167e-05	0.999774	0.999573	0.999975
ENSG00000115806	ukb-b-18194	AS	GORASP2	Inverse variance weighted	323	-0.000247355	8.01738e-05	0.00203389	-0.000404496	-9.02147e-05	0.999753	0.999596	0.99991
ENSG00000115806	ukb-b-18194	AS	GORASP2	Simple mode	323	-0.000213883	0.00033446	0.52296	-0.000869424	0.000441658	0.999786	0.999131	1.00044
ENSG00000115806	ukb-b-18194	AS	GORASP2	Weighted mode	323	-0.000220641	0.000318863	0.48946	-0.000845612	0.000404331	0.999779	0.999155	1.0004
ENSG00000115828	ukb-b-18194	AS	QPCT	MR Egger	145	0.000423061	0.000307432	0.170938	-0.000179505	0.00102563	1.00042	0.999821	1.00103
ENSG00000115828	ukb-b-18194	AS	QPCT	Weighted median	145	-0.000563458	0.000120755	3.06905e-06	-0.000800137	-0.000326779	0.999437	0.9992	0.999673
ENSG00000115828	ukb-b-18194	AS	QPCT	Inverse variance weighted	145	-0.000728962	8.93998e-05	3.52192e-16	-0.000904186	-0.000553739	0.999271	0.999096	0.999446
ENSG00000115828	ukb-b-18194	AS	QPCT	Simple mode	145	-0.000513547	0.000254889	0.0457882	-0.00101313	-1.39653e-05	0.999487	0.998987	0.999986
ENSG00000115828	ukb-b-18194	AS	QPCT	Weighted mode	145	-0.000467861	0.000230491	0.0442139	-0.000919625	-1.60984e-05	0.999532	0.999081	0.999984
ENSG00000115935	ukb-b-18194	AS	WIPF1	Wald ratio	1	0.000496434	0.00253221	0.844573	-0.0044667	0.00545957	1.0005	0.995543	1.00547
ENSG00000115993	ukb-b-18194	AS	TRAK2	MR Egger	18	0.00466937	0.0232867	0.843604	-0.0409727	0.0503114	1.00468	0.959855	1.0516
ENSG00000115993	ukb-b-18194	AS	TRAK2	Weighted median	18	0.00171149	0.000749788	0.0224522	0.000241903	0.00318107	1.00171	1.00024	1.00319
ENSG00000115993	ukb-b-18194	AS	TRAK2	Inverse variance weighted	18	0.00173937	0.000588042	0.00309742	0.000586808	0.00289193	1.00174	1.00059	1.0029
ENSG00000115993	ukb-b-18194	AS	TRAK2	Simple mode	18	0.00171119	0.00120368	0.17322	-0.000648024	0.0040704	1.00171	0.999352	1.00408
ENSG00000115993	ukb-b-18194	AS	TRAK2	Weighted mode	18	0.00171119	0.00119626	0.170713	-0.000633483	0.00405586	1.00171	0.999367	1.00406
ENSG00000116017	ukb-b-18194	AS	ARID3A	Wald ratio	1	0.00299615	0.0020139	0.136821	-0.000951094	0.00694339	1.003	0.999049	1.00697
ENSG00000116044	ukb-b-18194	AS	NFE2L2	MR Egger	14	-0.00406068	0.0168278	0.81339	-0.0370431	0.0289218	0.995948	0.963635	1.02934
ENSG00000116044	ukb-b-18194	AS	NFE2L2	Weighted median	14	0.00234212	0.000663753	0.000417755	0.00104117	0.00364308	1.00234	1.00104	1.00365
ENSG00000116044	ukb-b-18194	AS	NFE2L2	Inverse variance weighted	14	0.00234374	0.000553287	2.27509e-05	0.0012593	0.00342818	1.00235	1.00126	1.00343
ENSG00000116044	ukb-b-18194	AS	NFE2L2	Simple mode	14	0.00233693	0.00110933	0.0551459	0.000162648	0.00451122	1.00234	1.00016	1.00452
ENSG00000116044	ukb-b-18194	AS	NFE2L2	Weighted mode	14	0.00233693	0.00108179	0.0500112	0.000216624	0.00445724	1.00234	1.00022	1.00447
ENSG00000116095	ukb-b-18194	AS	PLEKHA3	MR Egger	122	-0.000109383	0.000300284	0.716301	-0.000697939	0.000479173	0.999891	0.999302	1.00048
ENSG00000116095	ukb-b-18194	AS	PLEKHA3	Weighted median	122	-0.000127122	0.000128299	0.32177	-0.000378588	0.000124344	0.999873	0.999621	1.00012
ENSG00000116095	ukb-b-18194	AS	PLEKHA3	Inverse variance weighted	122	8.1734e-05	8.74966e-05	0.350233	-8.97595e-05	0.000253227	1.00008	0.99991	1.00025
ENSG00000116095	ukb-b-18194	AS	PLEKHA3	Simple mode	122	-0.000223114	0.000263204	0.398288	-0.000738994	0.000292766	0.999777	0.999261	1.00029
ENSG00000116095	ukb-b-18194	AS	PLEKHA3	Weighted mode	122	-0.000192806	0.000204411	0.347444	-0.000593451	0.000207839	0.999807	0.999407	1.00021
ENSG00000116128	ukb-b-18194	AS	BCL9	MR Egger	109	0.000590193	0.000316469	0.0649305	-3.00849e-05	0.00121047	1.00059	0.99997	1.00121
ENSG00000116128	ukb-b-18194	AS	BCL9	Weighted median	109	0.000477458	0.00014808	0.00126273	0.000187221	0.000767695	1.00048	1.00019	1.00077
ENSG00000116128	ukb-b-18194	AS	BCL9	Inverse variance weighted	109	0.000422919	0.00011244	0.000169055	0.000202535	0.000643302	1.00042	1.0002	1.00064
ENSG00000116128	ukb-b-18194	AS	BCL9	Simple mode	109	-0.000204498	0.000331465	0.538564	-0.000854169	0.000445172	0.999796	0.999146	1.00045
ENSG00000116128	ukb-b-18194	AS	BCL9	Weighted mode	109	0.000423917	0.000224704	0.0619053	-1.65023e-05	0.000864336	1.00042	0.999983	1.00086
ENSG00000116161	ukb-b-18194	AS	CACYBP	MR Egger	149	0.00209046	0.00243648	0.392298	-0.00268504	0.00686597	1.00209	0.997319	1.00689
ENSG00000116161	ukb-b-18194	AS	CACYBP	Weighted median	149	0.00225262	0.000260162	4.77917e-18	0.0017427	0.00276254	1.00226	1.00174	1.00277
ENSG00000116161	ukb-b-18194	AS	CACYBP	Inverse variance weighted	149	0.00217501	0.000191598	7.25515e-30	0.00179948	0.00255054	1.00218	1.0018	1.00255
ENSG00000116161	ukb-b-18194	AS	CACYBP	Simple mode	149	0.00224188	0.00065397	0.000787385	0.000960096	0.00352366	1.00224	1.00096	1.00353
ENSG00000116161	ukb-b-18194	AS	CACYBP	Weighted mode	149	0.00223559	0.00069594	0.00161571	0.000871546	0.00359963	1.00224	1.00087	1.00361
ENSG00000116221	ukb-b-18194	AS	MRPL37	MR Egger	67	0.000101463	0.000439554	0.81817	-0.000760063	0.00096299	1.0001	0.99924	1.00096
ENSG00000116221	ukb-b-18194	AS	MRPL37	Weighted median	67	-0.000352466	0.000162731	0.030316	-0.000671419	-3.35124e-05	0.999648	0.999329	0.999966
ENSG00000116221	ukb-b-18194	AS	MRPL37	Inverse variance weighted	67	-0.000304908	0.000118834	0.0102926	-0.000537822	-7.19943e-05	0.999695	0.999462	0.999928
ENSG00000116221	ukb-b-18194	AS	MRPL37	Simple mode	67	-0.000486505	0.000313169	0.125089	-0.00110032	0.000127307	0.999514	0.9989	1.00013
ENSG00000116221	ukb-b-18194	AS	MRPL37	Weighted mode	67	-0.000422351	0.00028709	0.146004	-0.000985047	0.000140346	0.999578	0.999015	1.00014
ENSG00000116237	ukb-b-18194	AS	ICMT	MR Egger	35	0.000947287	0.000624761	0.138981	-0.000277245	0.00217182	1.00095	0.999723	1.00217
ENSG00000116237	ukb-b-18194	AS	ICMT	Weighted median	35	0.000307821	0.000257781	0.232432	-0.00019743	0.000813072	1.00031	0.999803	1.00081
ENSG00000116237	ukb-b-18194	AS	ICMT	Inverse variance weighted	35	0.000122005	0.000198607	0.539015	-0.000267265	0.000511274	1.00012	0.999733	1.00051
ENSG00000116237	ukb-b-18194	AS	ICMT	Simple mode	35	-0.000568004	0.000435786	0.201195	-0.00142214	0.000286137	0.999432	0.998579	1.00029
ENSG00000116237	ukb-b-18194	AS	ICMT	Weighted mode	35	0.000432315	0.00040413	0.292272	-0.000359781	0.00122441	1.00043	0.99964	1.00123
ENSG00000116251	ukb-b-18194	AS	RPL22	MR Egger	12	0.00604938	0.0059844	0.335918	-0.00568005	0.0177788	1.00607	0.994336	1.01794
ENSG00000116251	ukb-b-18194	AS	RPL22	Weighted median	12	0.000874981	0.000693113	0.206807	-0.00048352	0.00223348	1.00088	0.999517	1.00224
ENSG00000116251	ukb-b-18194	AS	RPL22	Inverse variance weighted	12	0.000709713	0.00056488	0.208973	-0.000397453	0.00181688	1.00071	0.999603	1.00182
ENSG00000116251	ukb-b-18194	AS	RPL22	Simple mode	12	0.000927019	0.00117767	0.447813	-0.00138121	0.00323525	1.00093	0.99862	1.00324
ENSG00000116251	ukb-b-18194	AS	RPL22	Weighted mode	12	0.000918458	0.00100812	0.381795	-0.00105746	0.00289437	1.00092	0.998943	1.0029
[truncated: 4,146 more rows]

## Sheet: heterogeneity
id.exposure	id.outcome	outcome	exposure	method	Q	Q_df	Q_pval
ENSG00000001036	ukb-b-18194	AS	FUCA2	MR Egger	12.6516	105	1
ENSG00000001036	ukb-b-18194	AS	FUCA2	Inverse variance weighted	12.7036	106	1
ENSG00000001167	ukb-b-18194	AS	NFYA	MR Egger	68.2033	207	1
ENSG00000001167	ukb-b-18194	AS	NFYA	Inverse variance weighted	76.0332	208	1
ENSG00000001561	ukb-b-18194	AS	ENPP4	MR Egger	48.253	157	1
ENSG00000001561	ukb-b-18194	AS	ENPP4	Inverse variance weighted	48.6494	158	1
ENSG00000001631	ukb-b-18194	AS	KRIT1	MR Egger	43.0183	361	1
ENSG00000001631	ukb-b-18194	AS	KRIT1	Inverse variance weighted	44.0689	362	1
ENSG00000003056	ukb-b-18194	AS	M6PR	MR Egger	188.082	569	1
ENSG00000003056	ukb-b-18194	AS	M6PR	Inverse variance weighted	195.458	570	1
ENSG00000003147	ukb-b-18194	AS	ICA1	MR Egger	6.28506	38	1
ENSG00000003147	ukb-b-18194	AS	ICA1	Inverse variance weighted	7.04413	39	1
ENSG00000005020	ukb-b-18194	AS	SKAP2	MR Egger	267.032	706	1
ENSG00000005020	ukb-b-18194	AS	SKAP2	Inverse variance weighted	273.982	707	1
ENSG00000006125	ukb-b-18194	AS	AP2B1	MR Egger	13.7184	88	1
ENSG00000006125	ukb-b-18194	AS	AP2B1	Inverse variance weighted	25.4973	89	1
ENSG00000006652	ukb-b-18194	AS	IFRD1	MR Egger	272.604	267	0.393715
ENSG00000006652	ukb-b-18194	AS	IFRD1	Inverse variance weighted	277.777	268	0.3278
ENSG00000006695	ukb-b-18194	AS	COX10	MR Egger	47.285	89	0.999917
ENSG00000006695	ukb-b-18194	AS	COX10	Inverse variance weighted	63.5637	90	0.984384
ENSG00000007264	ukb-b-18194	AS	MATK	MR Egger	25.5605	79	1
ENSG00000007264	ukb-b-18194	AS	MATK	Inverse variance weighted	56.4667	80	0.978736
ENSG00000007402	ukb-b-18194	AS	CACNA2D2	MR Egger	3.4521	21	0.999995
ENSG00000007402	ukb-b-18194	AS	CACNA2D2	Inverse variance weighted	3.98431	22	0.999992
ENSG00000008282	ukb-b-18194	AS	SYPL1	MR Egger	26.4531	34	0.818789
ENSG00000008282	ukb-b-18194	AS	SYPL1	Inverse variance weighted	26.4926	35	0.848917
ENSG00000008517	ukb-b-18194	AS	IL32	MR Egger	105.932	316	1
ENSG00000008517	ukb-b-18194	AS	IL32	Inverse variance weighted	118.951	317	1
ENSG00000009790	ukb-b-18194	AS	TRAF3IP3	MR Egger	118.943	265	1
ENSG00000009790	ukb-b-18194	AS	TRAF3IP3	Inverse variance weighted	120.099	266	1
ENSG00000010810	ukb-b-18194	AS	FYN	MR Egger	79.9574	109	0.98337
ENSG00000010810	ukb-b-18194	AS	FYN	Inverse variance weighted	132.989	110	0.0671049
ENSG00000011009	ukb-b-18194	AS	LYPLA2	MR Egger	19.3526	123	1
ENSG00000011009	ukb-b-18194	AS	LYPLA2	Inverse variance weighted	24.2903	124	1
ENSG00000011114	ukb-b-18194	AS	BTBD7	MR Egger	188.789	336	1
ENSG00000011114	ukb-b-18194	AS	BTBD7	Inverse variance weighted	216.485	337	1
ENSG00000011198	ukb-b-18194	AS	ABHD5	MR Egger	11.926	75	1
ENSG00000011198	ukb-b-18194	AS	ABHD5	Inverse variance weighted	12.4458	76	1
ENSG00000011600	ukb-b-18194	AS	TYROBP	MR Egger	0.24606	3	0.969832
ENSG00000011600	ukb-b-18194	AS	TYROBP	Inverse variance weighted	1.16125	4	0.884437
ENSG00000012061	ukb-b-18194	AS	ERCC1	MR Egger	6.78195	24	0.999782
ENSG00000012061	ukb-b-18194	AS	ERCC1	Inverse variance weighted	7.67469	25	0.999652
ENSG00000013288	ukb-b-18194	AS	MAN2B2	MR Egger	80.5871	82	0.523445
ENSG00000013288	ukb-b-18194	AS	MAN2B2	Inverse variance weighted	82.3859	83	0.498395
ENSG00000013364	ukb-b-18194	AS	MVP	MR Egger	110.727	187	0.999998
ENSG00000013364	ukb-b-18194	AS	MVP	Inverse variance weighted	174.488	188	0.751643
ENSG00000013725	ukb-b-18194	AS	CD6	MR Egger	47.1695	165	1
ENSG00000013725	ukb-b-18194	AS	CD6	Inverse variance weighted	74.3313	166	1
ENSG00000013810	ukb-b-18194	AS	TACC3	MR Egger	37.0041	165	1
ENSG00000013810	ukb-b-18194	AS	TACC3	Inverse variance weighted	52.5993	166	1
ENSG00000014138	ukb-b-18194	AS	POLA2	MR Egger	119.804	97	0.0580773
ENSG00000014138	ukb-b-18194	AS	POLA2	Inverse variance weighted	127.013	98	0.02596
ENSG00000015532	ukb-b-18194	AS	XYLT2	MR Egger	6.28443	60	1
ENSG00000015532	ukb-b-18194	AS	XYLT2	Inverse variance weighted	12.3638	61	1
ENSG00000017797	ukb-b-18194	AS	RALBP1	MR Egger	184.225	306	1
ENSG00000017797	ukb-b-18194	AS	RALBP1	Inverse variance weighted	248.157	307	0.99411
ENSG00000020633	ukb-b-18194	AS	RUNX3	MR Egger	23.4707	76	1
ENSG00000020633	ukb-b-18194	AS	RUNX3	Inverse variance weighted	35.1688	77	0.999989
ENSG00000021355	ukb-b-18194	AS	SERPINB1	MR Egger	135.366	201	0.999885
ENSG00000021355	ukb-b-18194	AS	SERPINB1	Inverse variance weighted	137.982	202	0.99982
ENSG00000021574	ukb-b-18194	AS	SPAST	MR Egger	0.925139	15	1
ENSG00000021574	ukb-b-18194	AS	SPAST	Inverse variance weighted	0.940756	16	1
ENSG00000021762	ukb-b-18194	AS	OSBPL5	MR Egger	142.222	161	0.853745
ENSG00000021762	ukb-b-18194	AS	OSBPL5	Inverse variance weighted	225.97	162	0.000670656
ENSG00000022567	ukb-b-18194	AS	SLC45A4	MR Egger	668.909	419	8.89534e-14
ENSG00000022567	ukb-b-18194	AS	SLC45A4	Inverse variance weighted	683.611	420	6.58953e-15
ENSG00000022840	ukb-b-18194	AS	RNF10	MR Egger	385.371	527	0.999999
ENSG00000022840	ukb-b-18194	AS	RNF10	Inverse variance weighted	445.632	528	0.996084
ENSG00000023902	ukb-b-18194	AS	PLEKHO1	MR Egger	0.36749	7	0.999802
ENSG00000023902	ukb-b-18194	AS	PLEKHO1	Inverse variance weighted	9.33142	8	0.315114
ENSG00000025039	ukb-b-18194	AS	RRAGD	MR Egger	425.158	434	0.610071
ENSG00000025039	ukb-b-18194	AS	RRAGD	Inverse variance weighted	444.88	435	0.36129
ENSG00000025156	ukb-b-18194	AS	HSF2	MR Egger	156.57	458	1
ENSG00000025156	ukb-b-18194	AS	HSF2	Inverse variance weighted	169.65	459	1
ENSG00000025434	ukb-b-18194	AS	NR1H3	MR Egger	337.158	669	1
ENSG00000025434	ukb-b-18194	AS	NR1H3	Inverse variance weighted	346.908	670	1
ENSG00000025772	ukb-b-18194	AS	TOMM34	MR Egger	191.514	397	1
ENSG00000025772	ukb-b-18194	AS	TOMM34	Inverse variance weighted	192.106	398	1
ENSG00000025800	ukb-b-18194	AS	KPNA6	MR Egger	0.0061142	2	0.996948
ENSG00000025800	ukb-b-18194	AS	KPNA6	Inverse variance weighted	0.0640148	3	0.995774
ENSG00000027075	ukb-b-18194	AS	PRKCH	MR Egger	9.52683	48	1
ENSG00000027075	ukb-b-18194	AS	PRKCH	Inverse variance weighted	9.68778	49	1
ENSG00000027869	ukb-b-18194	AS	SH2D2A	MR Egger	0.219754	6	0.999796
ENSG00000027869	ukb-b-18194	AS	SH2D2A	Inverse variance weighted	0.330485	7	0.999861
ENSG00000028203	ukb-b-18194	AS	VEZT	MR Egger	6.61837	33	1
ENSG00000028203	ukb-b-18194	AS	VEZT	Inverse variance weighted	9.80299	34	0.999984
ENSG00000028310	ukb-b-18194	AS	BRD9	MR Egger	2.48932	8	0.962227
ENSG00000028310	ukb-b-18194	AS	BRD9	Inverse variance weighted	3.93193	9	0.915835
ENSG00000028528	ukb-b-18194	AS	SNX1	MR Egger	152.749	232	0.999985
ENSG00000028528	ukb-b-18194	AS	SNX1	Inverse variance weighted	159.873	233	0.999926
ENSG00000031823	ukb-b-18194	AS	RANBP3	MR Egger	3.60839	55	1
ENSG00000031823	ukb-b-18194	AS	RANBP3	Inverse variance weighted	3.70064	56	1
ENSG00000033030	ukb-b-18194	AS	ZCCHC8	MR Egger	7.50187	63	1
ENSG00000033030	ukb-b-18194	AS	ZCCHC8	Inverse variance weighted	14.4919	64	1
ENSG00000033627	ukb-b-18194	AS	ATP6V0A1	MR Egger	6.85595	3	0.0766337
ENSG00000033627	ukb-b-18194	AS	ATP6V0A1	Inverse variance weighted	7.74795	4	0.10126
ENSG00000034053	ukb-b-18194	AS	APBA2	MR Egger	0.803683	5	0.976798
ENSG00000034053	ukb-b-18194	AS	APBA2	Inverse variance weighted	0.814076	6	0.991691
ENSG00000034533	ukb-b-18194	AS	ASTE1	MR Egger	5.93603	49	1
ENSG00000034533	ukb-b-18194	AS	ASTE1	Inverse variance weighted	6.02855	50	1
ENSG00000035862	ukb-b-18194	AS	TIMP2	MR Egger	110.437	114	0.57699
ENSG00000035862	ukb-b-18194	AS	TIMP2	Inverse variance weighted	213.269	115	7.16754e-08
ENSG00000038002	ukb-b-18194	AS	AGA	MR Egger	113.744	441	1
ENSG00000038002	ukb-b-18194	AS	AGA	Inverse variance weighted	133.708	442	1
ENSG00000038274	ukb-b-18194	AS	MAT2B	MR Egger	184.932	170	0.205212
ENSG00000038274	ukb-b-18194	AS	MAT2B	Inverse variance weighted	186.104	171	0.203373
ENSG00000042088	ukb-b-18194	AS	TDP1	MR Egger	5.06955	25	0.999994
ENSG00000042088	ukb-b-18194	AS	TDP1	Inverse variance weighted	5.11092	26	0.999997
ENSG00000044574	ukb-b-18194	AS	HSPA5	MR Egger	0.0652619	2	0.967896
ENSG00000044574	ukb-b-18194	AS	HSPA5	Inverse variance weighted	0.0757996	3	0.994574
ENSG00000049089	ukb-b-18194	AS	COL9A2	MR Egger	17.4636	82	1
ENSG00000049089	ukb-b-18194	AS	COL9A2	Inverse variance weighted	20.4258	83	1
ENSG00000049245	ukb-b-18194	AS	VAMP3	MR Egger	269.177	193	0.000239085
ENSG00000049245	ukb-b-18194	AS	VAMP3	Inverse variance weighted	283.441	194	2.92797e-05
ENSG00000049883	ukb-b-18194	AS	PTCD2	MR Egger	0.0197128	9	1
ENSG00000049883	ukb-b-18194	AS	PTCD2	Inverse variance weighted	0.02292	10	1
ENSG00000050344	ukb-b-18194	AS	NFE2L3	MR Egger	47.0157	142	1
ENSG00000050344	ukb-b-18194	AS	NFE2L3	Inverse variance weighted	49.1817	143	1
ENSG00000050426	ukb-b-18194	AS	LETMD1	MR Egger	123.801	143	0.875039
ENSG00000050426	ukb-b-18194	AS	LETMD1	Inverse variance weighted	124.514	144	0.877943
ENSG00000050730	ukb-b-18194	AS	TNIP3	MR Egger	3.3213	21	0.999996
ENSG00000050730	ukb-b-18194	AS	TNIP3	Inverse variance weighted	4.07369	22	0.99999
ENSG00000051523	ukb-b-18194	AS	CYBA	MR Egger	52.1214	105	0.999997
ENSG00000051523	ukb-b-18194	AS	CYBA	Inverse variance weighted	55.7011	106	0.999986
ENSG00000053108	ukb-b-18194	AS	FSTL4	MR Egger	35.7965	34	0.384094
ENSG00000053108	ukb-b-18194	AS	FSTL4	Inverse variance weighted	35.9147	35	0.425435
ENSG00000053371	ukb-b-18194	AS	AKR7A2	MR Egger	92.9571	356	1
ENSG00000053371	ukb-b-18194	AS	AKR7A2	Inverse variance weighted	95.1514	357	1
ENSG00000054277	ukb-b-18194	AS	OPN3	MR Egger	203.055	102	1.09723e-08
ENSG00000054277	ukb-b-18194	AS	OPN3	Inverse variance weighted	237.213	103	1.35841e-12
ENSG00000054523	ukb-b-18194	AS	KIF1B	MR Egger	89.2364	483	1
ENSG00000054523	ukb-b-18194	AS	KIF1B	Inverse variance weighted	124.503	484	1
ENSG00000055130	ukb-b-18194	AS	CUL1	MR Egger	39.7461	194	1
ENSG00000055130	ukb-b-18194	AS	CUL1	Inverse variance weighted	40.0928	195	1
ENSG00000055163	ukb-b-18194	AS	CYFIP2	MR Egger	339.077	303	0.0752259
ENSG00000055163	ukb-b-18194	AS	CYFIP2	Inverse variance weighted	396.606	304	0.00027329
ENSG00000056558	ukb-b-18194	AS	TRAF1	MR Egger	489.405	404	0.00226495
ENSG00000056558	ukb-b-18194	AS	TRAF1	Inverse variance weighted	505.76	405	0.000472991
ENSG00000057704	ukb-b-18194	AS	TMCC3	MR Egger	32.0911	84	1
ENSG00000057704	ukb-b-18194	AS	TMCC3	Inverse variance weighted	32.1234	85	1
ENSG00000058063	ukb-b-18194	AS	ATP11B	MR Egger	10.9821	120	1
ENSG00000058063	ukb-b-18194	AS	ATP11B	Inverse variance weighted	11.0009	121	1
ENSG00000058799	ukb-b-18194	AS	YIPF1	MR Egger	5.73156	74	1
ENSG00000058799	ukb-b-18194	AS	YIPF1	Inverse variance weighted	6.34723	75	1
ENSG00000059377	ukb-b-18194	AS	TBXAS1	MR Egger	37.5022	120	1
ENSG00000059377	ukb-b-18194	AS	TBXAS1	Inverse variance weighted	38.1132	121	1
ENSG00000059573	ukb-b-18194	AS	ALDH18A1	MR Egger	117.303	232	1
ENSG00000059573	ukb-b-18194	AS	ALDH18A1	Inverse variance weighted	211.723	233	0.837989
ENSG00000059728	ukb-b-18194	AS	MXD1	MR Egger	36.4834	105	1
ENSG00000059728	ukb-b-18194	AS	MXD1	Inverse variance weighted	64.5804	106	0.99949
ENSG00000060069	ukb-b-18194	AS	CTDP1	MR Egger	44.4916	140	1
ENSG00000060069	ukb-b-18194	AS	CTDP1	Inverse variance weighted	45.464	141	1
ENSG00000060491	ukb-b-18194	AS	OGFR	MR Egger	61.4886	72	0.806842
ENSG00000060491	ukb-b-18194	AS	OGFR	Inverse variance weighted	61.4904	73	0.829403
ENSG00000062194	ukb-b-18194	AS	GPBP1	MR Egger	198.533	243	0.983184
ENSG00000062194	ukb-b-18194	AS	GPBP1	Inverse variance weighted	198.533	244	0.985047
ENSG00000063176	ukb-b-18194	AS	SPHK2	MR Egger	37.8082	101	1
ENSG00000063176	ukb-b-18194	AS	SPHK2	Inverse variance weighted	42.5269	102	1
ENSG00000063978	ukb-b-18194	AS	RNF4	MR Egger	159.395	157	0.431694
ENSG00000063978	ukb-b-18194	AS	RNF4	Inverse variance weighted	250.51	158	3.8568e-06
ENSG00000064201	ukb-b-18194	AS	TSPAN32	MR Egger	124.297	138	0.791996
ENSG00000064201	ukb-b-18194	AS	TSPAN32	Inverse variance weighted	128.901	139	0.719305
ENSG00000064225	ukb-b-18194	AS	ST3GAL6	MR Egger	220.936	833	1
ENSG00000064225	ukb-b-18194	AS	ST3GAL6	Inverse variance weighted	408.663	834	1
ENSG00000064490	ukb-b-18194	AS	RFXANK	MR Egger	78.7927	77	0.421912
ENSG00000064490	ukb-b-18194	AS	RFXANK	Inverse variance weighted	95.4451	78	0.0874142
ENSG00000064651	ukb-b-18194	AS	SLC12A2	MR Egger	17.3512	70	1
ENSG00000064651	ukb-b-18194	AS	SLC12A2	Inverse variance weighted	20.4004	71	1
ENSG00000064726	ukb-b-18194	AS	BTBD1	MR Egger	21.9486	47	0.999323
ENSG00000064726	ukb-b-18194	AS	BTBD1	Inverse variance weighted	22.2738	48	0.999451
ENSG00000065135	ukb-b-18194	AS	GNAI3	MR Egger	39.4247	112	1
ENSG00000065135	ukb-b-18194	AS	GNAI3	Inverse variance weighted	47.1247	113	1
ENSG00000065559	ukb-b-18194	AS	MAP2K4	MR Egger	9.07905	29	0.99985
ENSG00000065559	ukb-b-18194	AS	MAP2K4	Inverse variance weighted	20.0722	30	0.914648
ENSG00000065613	ukb-b-18194	AS	SLK	MR Egger	112.003	302	1
ENSG00000065613	ukb-b-18194	AS	SLK	Inverse variance weighted	171.396	303	1
ENSG00000065615	ukb-b-18194	AS	CYB5R4	Inverse variance weighted	0.00537672	1	0.941547
ENSG00000065675	ukb-b-18194	AS	PRKCQ	MR Egger	34.8935	45	0.861202
ENSG00000065675	ukb-b-18194	AS	PRKCQ	Inverse variance weighted	41.144	46	0.675468
ENSG00000065717	ukb-b-18194	AS	TLE2	MR Egger	15.9952	65	1
ENSG00000065717	ukb-b-18194	AS	TLE2	Inverse variance weighted	24.0455	66	1
ENSG00000066027	ukb-b-18194	AS	PPP2R5A	MR Egger	423.076	464	0.913559
ENSG00000066027	ukb-b-18194	AS	PPP2R5A	Inverse variance weighted	428.374	465	0.887256
ENSG00000066084	ukb-b-18194	AS	DIP2B	MR Egger	423.902	553	0.999987
ENSG00000066084	ukb-b-18194	AS	DIP2B	Inverse variance weighted	427.615	554	0.99998
ENSG00000066336	ukb-b-18194	AS	SPI1	MR Egger	247.952	513	1
ENSG00000066336	ukb-b-18194	AS	SPI1	Inverse variance weighted	287.184	514	1
ENSG00000066777	ukb-b-18194	AS	ARFGEF1	MR Egger	4.06148	82	1
ENSG00000066777	ukb-b-18194	AS	ARFGEF1	Inverse variance weighted	9.02403	83	1
ENSG00000067064	ukb-b-18194	AS	IDI1	MR Egger	92.9835	109	0.86373
ENSG00000067064	ukb-b-18194	AS	IDI1	Inverse variance weighted	93.1514	110	0.875785
ENSG00000067182	ukb-b-18194	AS	TNFRSF1A	MR Egger	9.80121	27	0.999001
ENSG00000067182	ukb-b-18194	AS	TNFRSF1A	Inverse variance weighted	10.4107	28	0.998982
ENSG00000068383	ukb-b-18194	AS	INPP5A	MR Egger	7.24116	64	1
ENSG00000068383	ukb-b-18194	AS	INPP5A	Inverse variance weighted	7.89012	65	1
ENSG00000069667	ukb-b-18194	AS	RORA	MR Egger	30.0104	83	1
ENSG00000069667	ukb-b-18194	AS	RORA	Inverse variance weighted	41.8887	84	0.999967
ENSG00000069702	ukb-b-18194	AS	TGFBR3	MR Egger	41.0818	91	0.999999
ENSG00000069702	ukb-b-18194	AS	TGFBR3	Inverse variance weighted	56.5615	92	0.998655
ENSG00000069974	ukb-b-18194	AS	RAB27A	MR Egger	13.5701	43	0.999995
ENSG00000069974	ukb-b-18194	AS	RAB27A	Inverse variance weighted	17.9552	44	0.999831
ENSG00000070413	ukb-b-18194	AS	DGCR2	MR Egger	4.45158	141	1
ENSG00000070413	ukb-b-18194	AS	DGCR2	Inverse variance weighted	4.50662	142	1
ENSG00000070423	ukb-b-18194	AS	RNF126	MR Egger	3.15162	27	1
ENSG00000070423	ukb-b-18194	AS	RNF126	Inverse variance weighted	5.43481	28	0.999999
ENSG00000070540	ukb-b-18194	AS	WIPI1	MR Egger	162.669	202	0.980621
ENSG00000070540	ukb-b-18194	AS	WIPI1	Inverse variance weighted	179.534	203	0.880867
ENSG00000070610	ukb-b-18194	AS	GBA2	MR Egger	216.365	215	0.46104
ENSG00000070610	ukb-b-18194	AS	GBA2	Inverse variance weighted	217.908	216	0.450815
ENSG00000070759	ukb-b-18194	AS	TESK2	MR Egger	102.645	889	1
ENSG00000070759	ukb-b-18194	AS	TESK2	Inverse variance weighted	102.803	890	1
ENSG00000071054	ukb-b-18194	AS	MAP4K4	MR Egger	0.202355	40	1
ENSG00000071054	ukb-b-18194	AS	MAP4K4	Inverse variance weighted	0.376553	41	1
ENSG00000071127	ukb-b-18194	AS	WDR1	MR Egger	284.849	601	1
ENSG00000071127	ukb-b-18194	AS	WDR1	Inverse variance weighted	320.529	602	1
ENSG00000071189	ukb-b-18194	AS	SNX13	MR Egger	0.988308	33	1
ENSG00000071189	ukb-b-18194	AS	SNX13	Inverse variance weighted	0.988544	34	1
ENSG00000071243	ukb-b-18194	AS	ING3	MR Egger	37.4557	82	0.999994
ENSG00000071243	ukb-b-18194	AS	ING3	Inverse variance weighted	39.4626	83	0.999987
ENSG00000072110	ukb-b-18194	AS	ACTN1	MR Egger	216.294	272	0.994537
ENSG00000072110	ukb-b-18194	AS	ACTN1	Inverse variance weighted	223.543	273	0.987155
ENSG00000072163	ukb-b-18194	AS	LIMS2	MR Egger	144.03	374	1
ENSG00000072163	ukb-b-18194	AS	LIMS2	Inverse variance weighted	264.303	375	0.999997
ENSG00000072210	ukb-b-18194	AS	ALDH3A2	MR Egger	8.52566	99	1
ENSG00000072210	ukb-b-18194	AS	ALDH3A2	Inverse variance weighted	13.9857	100	1
ENSG00000072422	ukb-b-18194	AS	RHOBTB1	MR Egger	27.6154	188	1
ENSG00000072422	ukb-b-18194	AS	RHOBTB1	Inverse variance weighted	30.8225	189	1
ENSG00000072518	ukb-b-18194	AS	MARK2	MR Egger	0.214624	32	1
ENSG00000072518	ukb-b-18194	AS	MARK2	Inverse variance weighted	0.456665	33	1
ENSG00000073150	ukb-b-18194	AS	PANX2	MR Egger	265.393	279	0.711348
ENSG00000073150	ukb-b-18194	AS	PANX2	Inverse variance weighted	281.337	280	0.466293
ENSG00000073331	ukb-b-18194	AS	ALPK1	MR Egger	408.945	441	0.860831
ENSG00000073331	ukb-b-18194	AS	ALPK1	Inverse variance weighted	411.653	442	0.846721
ENSG00000073417	ukb-b-18194	AS	PDE8A	MR Egger	12.2151	67	1
ENSG00000073417	ukb-b-18194	AS	PDE8A	Inverse variance weighted	16.8593	68	1
ENSG00000073578	ukb-b-18194	AS	SDHA	MR Egger	15.8022	73	1
ENSG00000073578	ukb-b-18194	AS	SDHA	Inverse variance weighted	17.8604	74	1
ENSG00000073910	ukb-b-18194	AS	FRY	MR Egger	80.7211	165	1
ENSG00000073910	ukb-b-18194	AS	FRY	Inverse variance weighted	81.8253	166	1
ENSG00000074219	ukb-b-18194	AS	TEAD2	MR Egger	32.3588	121	1
ENSG00000074219	ukb-b-18194	AS	TEAD2	Inverse variance weighted	32.3702	122	1
ENSG00000074657	ukb-b-18194	AS	ZNF532	MR Egger	104.389	128	0.937646
ENSG00000074657	ukb-b-18194	AS	ZNF532	Inverse variance weighted	118.799	129	0.729348
ENSG00000074800	ukb-b-18194	AS	ENO1	MR Egger	91.317	298	1
ENSG00000074800	ukb-b-18194	AS	ENO1	Inverse variance weighted	96.9093	299	1
ENSG00000074935	ukb-b-18194	AS	TUBE1	MR Egger	64.7426	177	1
ENSG00000074935	ukb-b-18194	AS	TUBE1	Inverse variance weighted	70.2335	178	1
ENSG00000075415	ukb-b-18194	AS	SLC25A3	MR Egger	172.082	85	7.34575e-08
ENSG00000075415	ukb-b-18194	AS	SLC25A3	Inverse variance weighted	203.264	86	1.72221e-11
ENSG00000075790	ukb-b-18194	AS	BCAP29	Inverse variance weighted	0.472814	1	0.491695
ENSG00000075945	ukb-b-18194	AS	KIFAP3	MR Egger	15.7057	33	0.995315
ENSG00000075945	ukb-b-18194	AS	KIFAP3	Inverse variance weighted	22.1717	34	0.940864
ENSG00000076053	ukb-b-18194	AS	RBM7	MR Egger	0.0144857	3	0.999538
ENSG00000076053	ukb-b-18194	AS	RBM7	Inverse variance weighted	0.0160613	4	0.999968
ENSG00000076685	ukb-b-18194	AS	NT5C2	MR Egger	246.922	647	1
ENSG00000076685	ukb-b-18194	AS	NT5C2	Inverse variance weighted	391.643	648	1
ENSG00000076944	ukb-b-18194	AS	STXBP2	MR Egger	45.269	115	1
ENSG00000076944	ukb-b-18194	AS	STXBP2	Inverse variance weighted	87.1644	116	0.978966
ENSG00000077238	ukb-b-18194	AS	IL4R	MR Egger	64.1908	179	1
ENSG00000077238	ukb-b-18194	AS	IL4R	Inverse variance weighted	103.153	180	0.999999
ENSG00000077380	ukb-b-18194	AS	DYNC1I2	MR Egger	14.3998	147	1
ENSG00000077380	ukb-b-18194	AS	DYNC1I2	Inverse variance weighted	16.9558	148	1
ENSG00000078747	ukb-b-18194	AS	ITCH	MR Egger	225.138	887	1
ENSG00000078747	ukb-b-18194	AS	ITCH	Inverse variance weighted	429.16	888	1
ENSG00000078808	ukb-b-18194	AS	SDF4	MR Egger	1.18701	5	0.946118
ENSG00000078808	ukb-b-18194	AS	SDF4	Inverse variance weighted	1.18759	6	0.977493
ENSG00000078902	ukb-b-18194	AS	TOLLIP	MR Egger	15.9796	75	1
ENSG00000078902	ukb-b-18194	AS	TOLLIP	Inverse variance weighted	17.8389	76	1
ENSG00000078967	ukb-b-18194	AS	UBE2D4	MR Egger	2.07003	46	1
ENSG00000078967	ukb-b-18194	AS	UBE2D4	Inverse variance weighted	17.3128	47	0.999977
ENSG00000079277	ukb-b-18194	AS	MKNK1	MR Egger	172.815	500	1
ENSG00000079277	ukb-b-18194	AS	MKNK1	Inverse variance weighted	204.548	501	1
ENSG00000079805	ukb-b-18194	AS	DNM2	MR Egger	16.801	157	1
ENSG00000079805	ukb-b-18194	AS	DNM2	Inverse variance weighted	17.3778	158	1
ENSG00000080189	ukb-b-18194	AS	SLC35C2	Inverse variance weighted	0.0655269	1	0.797965
ENSG00000081154	ukb-b-18194	AS	PCNP	MR Egger	24.9362	72	1
ENSG00000081154	ukb-b-18194	AS	PCNP	Inverse variance weighted	26.9114	73	1
ENSG00000082014	ukb-b-18194	AS	SMARCD3	MR Egger	17.8532	62	1
ENSG00000082014	ukb-b-18194	AS	SMARCD3	Inverse variance weighted	18.3971	63	1
ENSG00000083814	ukb-b-18194	AS	ZNF671	MR Egger	216.961	368	1
ENSG00000083814	ukb-b-18194	AS	ZNF671	Inverse variance weighted	217.006	369	1
ENSG00000083845	ukb-b-18194	AS	RPS5	MR Egger	41.8108	145	1
ENSG00000083845	ukb-b-18194	AS	RPS5	Inverse variance weighted	84.243	146	0.99999
ENSG00000084110	ukb-b-18194	AS	HAL	MR Egger	208.28	274	0.998819
ENSG00000084110	ukb-b-18194	AS	HAL	Inverse variance weighted	233.012	275	0.968681
ENSG00000085063	ukb-b-18194	AS	CD59	MR Egger	52.6089	203	1
ENSG00000085063	ukb-b-18194	AS	CD59	Inverse variance weighted	55.3106	204	1
ENSG00000085514	ukb-b-18194	AS	PILRA	MR Egger	47.8994	141	1
ENSG00000085514	ukb-b-18194	AS	PILRA	Inverse variance weighted	54.412	142	1
ENSG00000085563	ukb-b-18194	AS	ABCB1	MR Egger	3.18131	48	1
ENSG00000085563	ukb-b-18194	AS	ABCB1	Inverse variance weighted	3.18156	49	1
ENSG00000085662	ukb-b-18194	AS	AKR1B1	MR Egger	923.462	819	0.00629509
ENSG00000085662	ukb-b-18194	AS	AKR1B1	Inverse variance weighted	938.828	820	0.00240362
ENSG00000085788	ukb-b-18194	AS	DDHD2	MR Egger	5.11481	44	1
ENSG00000085788	ukb-b-18194	AS	DDHD2	Inverse variance weighted	8.40885	45	1
ENSG00000086730	ukb-b-18194	AS	LAT2	MR Egger	5.18017	38	1
ENSG00000086730	ukb-b-18194	AS	LAT2	Inverse variance weighted	14.1353	39	0.999913
ENSG00000086848	ukb-b-18194	AS	ALG9	MR Egger	0.011668	23	1
ENSG00000086848	ukb-b-18194	AS	ALG9	Inverse variance weighted	0.0159939	24	1
ENSG00000087157	ukb-b-18194	AS	PGS1	MR Egger	22.6127	67	1
ENSG00000087157	ukb-b-18194	AS	PGS1	Inverse variance weighted	28.0804	68	0.999995
ENSG00000087237	ukb-b-18194	AS	CETP	MR Egger	50.4368	77	0.991733
ENSG00000087237	ukb-b-18194	AS	CETP	Inverse variance weighted	53.9672	78	0.982672
ENSG00000087338	ukb-b-18194	AS	GMCL1	MR Egger	45.2533	210	1
ENSG00000087338	ukb-b-18194	AS	GMCL1	Inverse variance weighted	88.3315	211	1
ENSG00000087502	ukb-b-18194	AS	ERGIC2	MR Egger	46.0558	219	1
ENSG00000087502	ukb-b-18194	AS	ERGIC2	Inverse variance weighted	85.0264	220	1
ENSG00000088038	ukb-b-18194	AS	CNOT3	MR Egger	87.6035	62	0.0178483
ENSG00000088038	ukb-b-18194	AS	CNOT3	Inverse variance weighted	163.803	63	6.54625e-11
ENSG00000088053	ukb-b-18194	AS	GP6	MR Egger	54.5723	117	1
ENSG00000088053	ukb-b-18194	AS	GP6	Inverse variance weighted	54.5757	118	1
ENSG00000088179	ukb-b-18194	AS	PTPN4	MR Egger	29.879	353	1
ENSG00000088179	ukb-b-18194	AS	PTPN4	Inverse variance weighted	31.4613	354	1
ENSG00000088387	ukb-b-18194	AS	DOCK9	MR Egger	94.5441	174	1
ENSG00000088387	ukb-b-18194	AS	DOCK9	Inverse variance weighted	94.6077	175	1
ENSG00000089012	ukb-b-18194	AS	SIRPG	MR Egger	76.677	199	1
ENSG00000089012	ukb-b-18194	AS	SIRPG	Inverse variance weighted	78.9182	200	1
ENSG00000089163	ukb-b-18194	AS	SIRT4	MR Egger	16.2668	77	1
ENSG00000089163	ukb-b-18194	AS	SIRT4	Inverse variance weighted	19.7178	78	1
ENSG00000089639	ukb-b-18194	AS	GMIP	MR Egger	23.2834	68	1
ENSG00000089639	ukb-b-18194	AS	GMIP	Inverse variance weighted	24.7771	69	1
ENSG00000089692	ukb-b-18194	AS	LAG3	MR Egger	0.599512	15	1
ENSG00000089692	ukb-b-18194	AS	LAG3	Inverse variance weighted	1.32464	16	0.999999
ENSG00000089693	ukb-b-18194	AS	MLF2	MR Egger	13.3256	35	0.999659
ENSG00000089693	ukb-b-18194	AS	MLF2	Inverse variance weighted	13.5303	36	0.999757
ENSG00000090060	ukb-b-18194	AS	PAPOLA	MR Egger	14.4984	18	0.696069
ENSG00000090060	ukb-b-18194	AS	PAPOLA	Inverse variance weighted	14.7984	19	0.735321
ENSG00000090565	ukb-b-18194	AS	RAB11FIP3	MR Egger	0.30013	26	1
ENSG00000090565	ukb-b-18194	AS	RAB11FIP3	Inverse variance weighted	0.301779	27	1
ENSG00000090674	ukb-b-18194	AS	MCOLN1	MR Egger	66.0142	69	0.579625
ENSG00000090674	ukb-b-18194	AS	MCOLN1	Inverse variance weighted	76.3353	70	0.282291
ENSG00000090863	ukb-b-18194	AS	GLG1	MR Egger	43.6894	221	1
ENSG00000090863	ukb-b-18194	AS	GLG1	Inverse variance weighted	44.276	222	1
ENSG00000090989	ukb-b-18194	AS	EXOC1	MR Egger	4.22453	8	0.836318
ENSG00000090989	ukb-b-18194	AS	EXOC1	Inverse variance weighted	4.22653	9	0.89588
ENSG00000091039	ukb-b-18194	AS	OSBPL8	MR Egger	71.1296	350	1
ENSG00000091039	ukb-b-18194	AS	OSBPL8	Inverse variance weighted	71.1899	351	1
ENSG00000091527	ukb-b-18194	AS	CDV3	MR Egger	27.8252	173	1
ENSG00000091527	ukb-b-18194	AS	CDV3	Inverse variance weighted	28.4682	174	1
ENSG00000091542	ukb-b-18194	AS	ALKBH5	MR Egger	437.897	445	0.585891
ENSG00000091542	ukb-b-18194	AS	ALKBH5	Inverse variance weighted	864.985	446	4.16192e-29
ENSG00000091592	ukb-b-18194	AS	NLRP1	MR Egger	202.034	564	1
ENSG00000091592	ukb-b-18194	AS	NLRP1	Inverse variance weighted	203.858	565	1
ENSG00000092148	ukb-b-18194	AS	HECTD1	MR Egger	0.754841	49	1
ENSG00000092148	ukb-b-18194	AS	HECTD1	Inverse variance weighted	0.883548	50	1
ENSG00000092871	ukb-b-18194	AS	RFFL	MR Egger	126.532	237	1
ENSG00000092871	ukb-b-18194	AS	RFFL	Inverse variance weighted	166.42	238	0.99987
ENSG00000092929	ukb-b-18194	AS	UNC13D	MR Egger	33.2127	118	1
ENSG00000092929	ukb-b-18194	AS	UNC13D	Inverse variance weighted	35.5584	119	1
ENSG00000092964	ukb-b-18194	AS	DPYSL2	MR Egger	2.72153	21	0.999999
ENSG00000092964	ukb-b-18194	AS	DPYSL2	Inverse variance weighted	4.04308	22	0.999991
ENSG00000093010	ukb-b-18194	AS	COMT	MR Egger	41.3308	116	1
ENSG00000093010	ukb-b-18194	AS	COMT	Inverse variance weighted	62.1362	117	0.999993
ENSG00000093183	ukb-b-18194	AS	SEC22C	MR Egger	16.1202	62	1
ENSG00000093183	ukb-b-18194	AS	SEC22C	Inverse variance weighted	20.4065	63	1
ENSG00000095303	ukb-b-18194	AS	PTGS1	MR Egger	1.08042	10	0.999755
ENSG00000095303	ukb-b-18194	AS	PTGS1	Inverse variance weighted	1.60173	11	0.999477
ENSG00000095321	ukb-b-18194	AS	CRAT	MR Egger	179.857	378	1
ENSG00000095321	ukb-b-18194	AS	CRAT	Inverse variance weighted	252.734	379	1
ENSG00000095485	ukb-b-18194	AS	CWF19L1	MR Egger	364.059	568	1
ENSG00000095485	ukb-b-18194	AS	CWF19L1	Inverse variance weighted	366.879	569	1
ENSG00000095787	ukb-b-18194	AS	WAC	MR Egger	95.3629	224	1
ENSG00000095787	ukb-b-18194	AS	WAC	Inverse variance weighted	133.974	225	1
ENSG00000096063	ukb-b-18194	AS	SRPK1	MR Egger	348.93	408	0.984356
ENSG00000096063	ukb-b-18194	AS	SRPK1	Inverse variance weighted	371.939	409	0.905521
ENSG00000096092	ukb-b-18194	AS	TMEM14A	MR Egger	26.0826	78	1
ENSG00000096092	ukb-b-18194	AS	TMEM14A	Inverse variance weighted	30.2934	79	1
ENSG00000096433	ukb-b-18194	AS	ITPR3	MR Egger	641.384	574	0.0264721
ENSG00000096433	ukb-b-18194	AS	ITPR3	Inverse variance weighted	650.532	575	0.0155378
ENSG00000096968	ukb-b-18194	AS	JAK2	MR Egger	126.664	384	1
ENSG00000096968	ukb-b-18194	AS	JAK2	Inverse variance weighted	161.806	385	1
ENSG00000096996	ukb-b-18194	AS	IL12RB1	MR Egger	258.42	326	0.997664
ENSG00000096996	ukb-b-18194	AS	IL12RB1	Inverse variance weighted	286.326	327	0.949007
ENSG00000099246	ukb-b-18194	AS	RAB18	MR Egger	34.9888	116	1
ENSG00000099246	ukb-b-18194	AS	RAB18	Inverse variance weighted	36.211	117	1
ENSG00000099331	ukb-b-18194	AS	MYO9B	MR Egger	22.359	116	1
ENSG00000099331	ukb-b-18194	AS	MYO9B	Inverse variance weighted	23.6506	117	1
ENSG00000099337	ukb-b-18194	AS	KCNK6	MR Egger	6.49065	46	1
ENSG00000099337	ukb-b-18194	AS	KCNK6	Inverse variance weighted	13.4642	47	1
ENSG00000099377	ukb-b-18194	AS	HSD3B7	MR Egger	144.465	416	1
ENSG00000099377	ukb-b-18194	AS	HSD3B7	Inverse variance weighted	144.619	417	1
ENSG00000099804	ukb-b-18194	AS	CDC34	MR Egger	52.5729	52	0.451711
ENSG00000099804	ukb-b-18194	AS	CDC34	Inverse variance weighted	55.2928	53	0.38815
ENSG00000099849	ukb-b-18194	AS	RASSF7	MR Egger	23.388	99	1
ENSG00000099849	ukb-b-18194	AS	RASSF7	Inverse variance weighted	43.7116	100	1
ENSG00000099910	ukb-b-18194	AS	KLHL22	MR Egger	11.5986	89	1
ENSG00000099910	ukb-b-18194	AS	KLHL22	Inverse variance weighted	24.5216	90	1
ENSG00000099992	ukb-b-18194	AS	TBC1D10A	Inverse variance weighted	0.000622227	1	0.980099
ENSG00000100023	ukb-b-18194	AS	PPIL2	MR Egger	30.3731	166	1
ENSG00000100023	ukb-b-18194	AS	PPIL2	Inverse variance weighted	30.579	167	1
ENSG00000100031	ukb-b-18194	AS	GGT1	MR Egger	29.641	98	1
ENSG00000100031	ukb-b-18194	AS	GGT1	Inverse variance weighted	32.1518	99	1
ENSG00000100083	ukb-b-18194	AS	GGA1	MR Egger	54.842	302	1
ENSG00000100083	ukb-b-18194	AS	GGA1	Inverse variance weighted	61.9588	303	1
ENSG00000100211	ukb-b-18194	AS	CBY1	MR Egger	5.55582	107	1
ENSG00000100211	ukb-b-18194	AS	CBY1	Inverse variance weighted	6.23929	108	1
ENSG00000100216	ukb-b-18194	AS	TOMM22	MR Egger	3.95504	246	1
ENSG00000100216	ukb-b-18194	AS	TOMM22	Inverse variance weighted	8.7815	247	1
ENSG00000100219	ukb-b-18194	AS	XBP1	MR Egger	222.641	394	1
ENSG00000100219	ukb-b-18194	AS	XBP1	Inverse variance weighted	295.78	395	0.999942
ENSG00000100280	ukb-b-18194	AS	AP1B1	MR Egger	22.5633	96	1
ENSG00000100280	ukb-b-18194	AS	AP1B1	Inverse variance weighted	38.3651	97	1
ENSG00000100296	ukb-b-18194	AS	THOC5	MR Egger	52.9064	371	1
ENSG00000100296	ukb-b-18194	AS	THOC5	Inverse variance weighted	52.9744	372	1
ENSG00000100316	ukb-b-18194	AS	RPL3	MR Egger	24.499	75	1
ENSG00000100316	ukb-b-18194	AS	RPL3	Inverse variance weighted	24.7226	76	1
ENSG00000100330	ukb-b-18194	AS	MTMR3	MR Egger	99.9972	491	1
ENSG00000100330	ukb-b-18194	AS	MTMR3	Inverse variance weighted	100.006	492	1
ENSG00000100347	ukb-b-18194	AS	SAMM50	MR Egger	196.64	165	0.0467186
ENSG00000100347	ukb-b-18194	AS	SAMM50	Inverse variance weighted	245.512	166	5.92256e-05
ENSG00000100385	ukb-b-18194	AS	IL2RB	MR Egger	6.30571	26	0.999973
ENSG00000100385	ukb-b-18194	AS	IL2RB	Inverse variance weighted	6.80711	27	0.999972
ENSG00000100417	ukb-b-18194	AS	PMM1	MR Egger	229.755	447	1
ENSG00000100417	ukb-b-18194	AS	PMM1	Inverse variance weighted	240.5	448	1
ENSG00000100450	ukb-b-18194	AS	GZMH	MR Egger	99.2165	207	1
ENSG00000100450	ukb-b-18194	AS	GZMH	Inverse variance weighted	103.742	208	1
ENSG00000100453	ukb-b-18194	AS	GZMB	MR Egger	59.7149	115	0.999995
ENSG00000100453	ukb-b-18194	AS	GZMB	Inverse variance weighted	119.561	116	0.391601
ENSG00000100462	ukb-b-18194	AS	PRMT5	MR Egger	26.8321	146	1
ENSG00000100462	ukb-b-18194	AS	PRMT5	Inverse variance weighted	28.1582	147	1
ENSG00000100503	ukb-b-18194	AS	NIN	MR Egger	113.679	228	1
ENSG00000100503	ukb-b-18194	AS	NIN	Inverse variance weighted	121.183	229	1
ENSG00000100504	ukb-b-18194	AS	PYGL	MR Egger	8.07457	20	0.991363
ENSG00000100504	ukb-b-18194	AS	PYGL	Inverse variance weighted	17.7576	21	0.664288
ENSG00000100592	ukb-b-18194	AS	DAAM1	MR Egger	1457.11	696	4.82892e-56
ENSG00000100592	ukb-b-18194	AS	DAAM1	Inverse variance weighted	1565.88	697	1.1591e-68
ENSG00000100599	ukb-b-18194	AS	RIN3	MR Egger	13.8371	78	1
ENSG00000100599	ukb-b-18194	AS	RIN3	Inverse variance weighted	32.1365	79	0.999999
ENSG00000100605	ukb-b-18194	AS	ITPK1	MR Egger	69.1285	123	0.999977
ENSG00000100605	ukb-b-18194	AS	ITPK1	Inverse variance weighted	69.172	124	0.999983
ENSG00000100926	ukb-b-18194	AS	TM9SF1	MR Egger	0.463668	7	0.999569
ENSG00000100926	ukb-b-18194	AS	TM9SF1	Inverse variance weighted	1.43236	8	0.993775
ENSG00000100938	ukb-b-18194	AS	GMPR2	MR Egger	3.50185	26	1
ENSG00000100938	ukb-b-18194	AS	GMPR2	Inverse variance weighted	3.52185	27	1
ENSG00000101152	ukb-b-18194	AS	DNAJC5	MR Egger	10.7047	52	1
ENSG00000101152	ukb-b-18194	AS	DNAJC5	Inverse variance weighted	10.8066	53	1
ENSG00000101190	ukb-b-18194	AS	TCFL5	MR Egger	79.9665	90	0.766512
ENSG00000101190	ukb-b-18194	AS	TCFL5	Inverse variance weighted	83.0458	91	0.711546
ENSG00000101236	ukb-b-18194	AS	RNF24	MR Egger	147.206	161	0.774703
ENSG00000101236	ukb-b-18194	AS	RNF24	Inverse variance weighted	149.184	162	0.756276
ENSG00000101265	ukb-b-18194	AS	RASSF2	MR Egger	124.237	120	0.377048
ENSG00000101265	ukb-b-18194	AS	RASSF2	Inverse variance weighted	202.264	121	5.14993e-06
ENSG00000101290	ukb-b-18194	AS	CDS2	MR Egger	46.4398	190	1
ENSG00000101290	ukb-b-18194	AS	CDS2	Inverse variance weighted	110.675	191	0.999999
ENSG00000101307	ukb-b-18194	AS	SIRPB1	MR Egger	408.133	465	0.97286
ENSG00000101307	ukb-b-18194	AS	SIRPB1	Inverse variance weighted	416.917	466	0.950109
ENSG00000101365	ukb-b-18194	AS	IDH3B	MR Egger	36.5142	73	0.99989
ENSG00000101365	ukb-b-18194	AS	IDH3B	Inverse variance weighted	48.1962	74	0.991291
ENSG00000101367	ukb-b-18194	AS	MAPRE1	MR Egger	42.8047	177	1
ENSG00000101367	ukb-b-18194	AS	MAPRE1	Inverse variance weighted	69.3899	178	1
ENSG00000101445	ukb-b-18194	AS	PPP1R16B	MR Egger	46.8553	159	1
ENSG00000101445	ukb-b-18194	AS	PPP1R16B	Inverse variance weighted	60.6488	160	1
ENSG00000101460	ukb-b-18194	AS	MAP1LC3A	MR Egger	2196.25	1046	8.11793e-84
ENSG00000101460	ukb-b-18194	AS	MAP1LC3A	Inverse variance weighted	2216.05	1047	6.38694e-86
ENSG00000101558	ukb-b-18194	AS	VAPA	MR Egger	144.845	185	0.986987
ENSG00000101558	ukb-b-18194	AS	VAPA	Inverse variance weighted	147.934	186	0.981773
ENSG00000101665	ukb-b-18194	AS	SMAD7	MR Egger	12.6804	29	0.996284
ENSG00000101665	ukb-b-18194	AS	SMAD7	Inverse variance weighted	20.6095	30	0.899699
ENSG00000102531	ukb-b-18194	AS	FNDC3A	MR Egger	23.3126	216	1
ENSG00000102531	ukb-b-18194	AS	FNDC3A	Inverse variance weighted	31.5708	217	1
ENSG00000102580	ukb-b-18194	AS	DNAJC3	MR Egger	222.096	621	1
ENSG00000102580	ukb-b-18194	AS	DNAJC3	Inverse variance weighted	230.728	622	1
ENSG00000102858	ukb-b-18194	AS	MGRN1	MR Egger	81.0644	359	1
ENSG00000102858	ukb-b-18194	AS	MGRN1	Inverse variance weighted	89.1009	360	1
ENSG00000103111	ukb-b-18194	AS	MON1B	MR Egger	762.749	917	0.999931
ENSG00000103111	ukb-b-18194	AS	MON1B	Inverse variance weighted	762.886	918	0.999936
ENSG00000103187	ukb-b-18194	AS	COTL1	MR Egger	26.091	49	0.997048
ENSG00000103187	ukb-b-18194	AS	COTL1	Inverse variance weighted	27.7351	50	0.995524
ENSG00000103194	ukb-b-18194	AS	USP10	MR Egger	12.3535	18	0.828459
ENSG00000103194	ukb-b-18194	AS	USP10	Inverse variance weighted	14.1313	19	0.775983
ENSG00000103313	ukb-b-18194	AS	MEFV	MR Egger	29.7259	120	1
ENSG00000103313	ukb-b-18194	AS	MEFV	Inverse variance weighted	31.7808	121	1
ENSG00000103351	ukb-b-18194	AS	CLUAP1	MR Egger	11.2766	42	0.999999
ENSG00000103351	ukb-b-18194	AS	CLUAP1	Inverse variance weighted	12.4635	43	0.999999
ENSG00000103423	ukb-b-18194	AS	DNAJA3	MR Egger	44.2572	219	1
ENSG00000103423	ukb-b-18194	AS	DNAJA3	Inverse variance weighted	63.9024	220	1
ENSG00000103502	ukb-b-18194	AS	CDIPT	MR Egger	2.79379	54	1
ENSG00000103502	ukb-b-18194	AS	CDIPT	Inverse variance weighted	39.381	55	0.94455
ENSG00000103522	ukb-b-18194	AS	IL21R	MR Egger	11.0295	36	0.99998
ENSG00000103522	ukb-b-18194	AS	IL21R	Inverse variance weighted	14.42	37	0.99969
ENSG00000103549	ukb-b-18194	AS	RNF40	MR Egger	52.6838	187	1
ENSG00000103549	ukb-b-18194	AS	RNF40	Inverse variance weighted	53.6951	188	1
ENSG00000103707	ukb-b-18194	AS	MTFMT	MR Egger	31.8872	126	1
ENSG00000103707	ukb-b-18194	AS	MTFMT	Inverse variance weighted	39.3903	127	1
ENSG00000103978	ukb-b-18194	AS	TMEM87A	MR Egger	0.00318626	1	0.954986
ENSG00000103978	ukb-b-18194	AS	TMEM87A	Inverse variance weighted	0.0064728	2	0.996769
ENSG00000104320	ukb-b-18194	AS	NBN	MR Egger	263.014	449	1
ENSG00000104320	ukb-b-18194	AS	NBN	Inverse variance weighted	368.68	450	0.997955
ENSG00000104365	ukb-b-18194	AS	IKBKB	MR Egger	0.110739	25	1
ENSG00000104365	ukb-b-18194	AS	IKBKB	Inverse variance weighted	0.129788	26	1
ENSG00000104375	ukb-b-18194	AS	STK3	MR Egger	0.00611166	8	1
ENSG00000104375	ukb-b-18194	AS	STK3	Inverse variance weighted	0.00964466	9	1
ENSG00000104419	ukb-b-18194	AS	NDRG1	MR Egger	128.684	169	0.990849
ENSG00000104419	ukb-b-18194	AS	NDRG1	Inverse variance weighted	129.69	170	0.990631
ENSG00000104490	ukb-b-18194	AS	NCALD	MR Egger	366.819	312	0.0176858
ENSG00000104490	ukb-b-18194	AS	NCALD	Inverse variance weighted	394.056	313	0.00125555
ENSG00000104774	ukb-b-18194	AS	MAN2B1	MR Egger	125.481	368	1
ENSG00000104774	ukb-b-18194	AS	MAN2B1	Inverse variance weighted	138.688	369	1
ENSG00000104805	ukb-b-18194	AS	NUCB1	MR Egger	78.3484	76	0.404188
ENSG00000104805	ukb-b-18194	AS	NUCB1	Inverse variance weighted	84.6051	77	0.258792
ENSG00000104880	ukb-b-18194	AS	ARHGEF18	MR Egger	129.082	308	1
ENSG00000104880	ukb-b-18194	AS	ARHGEF18	Inverse variance weighted	130.729	309	1
ENSG00000104915	ukb-b-18194	AS	STX10	MR Egger	14.2409	39	0.999905
ENSG00000104915	ukb-b-18194	AS	STX10	Inverse variance weighted	14.3216	40	0.99994
ENSG00000104976	ukb-b-18194	AS	SNAPC2	Inverse variance weighted	0.0903412	1	0.763744
ENSG00000105193	ukb-b-18194	AS	RPS16	MR Egger	23.7375	154	1
ENSG00000105193	ukb-b-18194	AS	RPS16	Inverse variance weighted	24.5782	155	1
ENSG00000105202	ukb-b-18194	AS	FBL	MR Egger	22.3076	53	0.999935
ENSG00000105202	ukb-b-18194	AS	FBL	Inverse variance weighted	31.4482	54	0.993974
ENSG00000105223	ukb-b-18194	AS	PLD3	MR Egger	19.2211	136	1
ENSG00000105223	ukb-b-18194	AS	PLD3	Inverse variance weighted	21.0918	137	1
ENSG00000105287	ukb-b-18194	AS	PRKD2	MR Egger	192.657	168	0.0933521
ENSG00000105287	ukb-b-18194	AS	PRKD2	Inverse variance weighted	241.907	169	0.000198964
ENSG00000105339	ukb-b-18194	AS	DENND3	MR Egger	135.938	165	0.952287
ENSG00000105339	ukb-b-18194	AS	DENND3	Inverse variance weighted	140.603	166	0.924353
ENSG00000105374	ukb-b-18194	AS	NKG7	MR Egger	11.601	55	1
ENSG00000105374	ukb-b-18194	AS	NKG7	Inverse variance weighted	14.6233	56	1
ENSG00000105401	ukb-b-18194	AS	CDC37	MR Egger	27.4676	71	0.999999
ENSG00000105401	ukb-b-18194	AS	CDC37	Inverse variance weighted	27.9047	72	0.999999
ENSG00000105404	ukb-b-18194	AS	RABAC1	MR Egger	430.48	353	0.00297024
ENSG00000105404	ukb-b-18194	AS	RABAC1	Inverse variance weighted	447.02	354	0.000568918
ENSG00000105669	ukb-b-18194	AS	COPE	MR Egger	34.491	45	0.872071
ENSG00000105669	ukb-b-18194	AS	COPE	Inverse variance weighted	34.5712	46	0.891851
ENSG00000105676	ukb-b-18194	AS	ARMC6	MR Egger	22.3457	33	0.919616
ENSG00000105676	ukb-b-18194	AS	ARMC6	Inverse variance weighted	23.2413	34	0.918005
ENSG00000105698	ukb-b-18194	AS	USF2	MR Egger	28.2797	39	0.897913
ENSG00000105698	ukb-b-18194	AS	USF2	Inverse variance weighted	29.1033	40	0.898712
ENSG00000105819	ukb-b-18194	AS	PMPCB	MR Egger	3.37578	26	1
ENSG00000105819	ukb-b-18194	AS	PMPCB	Inverse variance weighted	5.07834	27	0.999999
ENSG00000105879	ukb-b-18194	AS	CBLL1	MR Egger	50.3383	76	0.989848
ENSG00000105879	ukb-b-18194	AS	CBLL1	Inverse variance weighted	109.635	77	0.00861816
ENSG00000105887	ukb-b-18194	AS	MTPN	MR Egger	9.52515	72	1
ENSG00000105887	ukb-b-18194	AS	MTPN	Inverse variance weighted	9.56698	73	1
ENSG00000105939	ukb-b-18194	AS	ZC3HAV1	MR Egger	1.17668	6	0.978021
ENSG00000105939	ukb-b-18194	AS	ZC3HAV1	Inverse variance weighted	1.4973	7	0.982403
ENSG00000106003	ukb-b-18194	AS	LFNG	MR Egger	86.6469	96	0.742063
ENSG00000106003	ukb-b-18194	AS	LFNG	Inverse variance weighted	138.81	97	0.00345921
ENSG00000106049	ukb-b-18194	AS	HIBADH	MR Egger	255.023	460	1
ENSG00000106049	ukb-b-18194	AS	HIBADH	Inverse variance weighted	349.124	461	0.99997
ENSG00000106367	ukb-b-18194	AS	AP1S1	MR Egger	2.30836	13	0.999496
ENSG00000106367	ukb-b-18194	AS	AP1S1	Inverse variance weighted	3.27687	14	0.998474
ENSG00000106415	ukb-b-18194	AS	GLCCI1	MR Egger	3.61617	7	0.822772
ENSG00000106415	ukb-b-18194	AS	GLCCI1	Inverse variance weighted	4.36609	8	0.822676
ENSG00000106605	ukb-b-18194	AS	BLVRA	MR Egger	193.874	376	1
ENSG00000106605	ukb-b-18194	AS	BLVRA	Inverse variance weighted	201.573	377	1
ENSG00000106615	ukb-b-18194	AS	RHEB	MR Egger	3.98872	56	1
ENSG00000106615	ukb-b-18194	AS	RHEB	Inverse variance weighted	4.13772	57	1
ENSG00000106635	ukb-b-18194	AS	BCL7B	MR Egger	7.65833	40	1
ENSG00000106635	ukb-b-18194	AS	BCL7B	Inverse variance weighted	17.4091	41	0.999546
ENSG00000106665	ukb-b-18194	AS	CLIP2	MR Egger	9.71139	58	1
ENSG00000106665	ukb-b-18194	AS	CLIP2	Inverse variance weighted	9.79515	59	1
ENSG00000106682	ukb-b-18194	AS	EIF4H	MR Egger	17.9854	66	1
ENSG00000106682	ukb-b-18194	AS	EIF4H	Inverse variance weighted	18.137	67	1
ENSG00000106780	ukb-b-18194	AS	MEGF9	MR Egger	360.47	555	1
ENSG00000106780	ukb-b-18194	AS	MEGF9	Inverse variance weighted	383.259	556	1
ENSG00000106829	ukb-b-18194	AS	TLE4	MR Egger	10.2502	52	1
ENSG00000106829	ukb-b-18194	AS	TLE4	Inverse variance weighted	10.3851	53	1
ENSG00000106868	ukb-b-18194	AS	SUSD1	MR Egger	220.93	386	1
ENSG00000106868	ukb-b-18194	AS	SUSD1	Inverse variance weighted	262.42	387	1
ENSG00000107099	ukb-b-18194	AS	DOCK8	MR Egger	454.235	513	0.970536
ENSG00000107099	ukb-b-18194	AS	DOCK8	Inverse variance weighted	619.994	514	0.000894987
ENSG00000107242	ukb-b-18194	AS	PIP5K1B	MR Egger	24.2493	72	1
ENSG00000107242	ukb-b-18194	AS	PIP5K1B	Inverse variance weighted	30.4457	73	0.999997
ENSG00000107317	ukb-b-18194	AS	PTGDS	MR Egger	80.8402	136	0.999953
ENSG00000107317	ukb-b-18194	AS	PTGDS	Inverse variance weighted	99.8507	137	0.992769
ENSG00000107341	ukb-b-18194	AS	UBE2R2	MR Egger	2.13792	48	1
ENSG00000107341	ukb-b-18194	AS	UBE2R2	Inverse variance weighted	2.41766	49	1
ENSG00000107447	ukb-b-18194	AS	DNTT	MR Egger	0.0110991	1	0.916096
ENSG00000107447	ukb-b-18194	AS	DNTT	Inverse variance weighted	0.0131213	2	0.993461
ENSG00000107485	ukb-b-18194	AS	GATA3	MR Egger	0.235363	7	0.999956
ENSG00000107485	ukb-b-18194	AS	GATA3	Inverse variance weighted	0.664207	8	0.999611
ENSG00000107742	ukb-b-18194	AS	SPOCK2	MR Egger	295.442	769	1
ENSG00000107742	ukb-b-18194	AS	SPOCK2	Inverse variance weighted	380.502	770	1
ENSG00000107863	ukb-b-18194	AS	ARHGAP21	MR Egger	58.4273	140	1
ENSG00000107863	ukb-b-18194	AS	ARHGAP21	Inverse variance weighted	64.726	141	1
ENSG00000107937	ukb-b-18194	AS	GTPBP4	MR Egger	256.568	246	0.308632
ENSG00000107937	ukb-b-18194	AS	GTPBP4	Inverse variance weighted	307.267	247	0.00542743
ENSG00000107968	ukb-b-18194	AS	MAP3K8	MR Egger	41.771	159	1
ENSG00000107968	ukb-b-18194	AS	MAP3K8	Inverse variance weighted	46.3888	160	1
ENSG00000108179	ukb-b-18194	AS	PPIF	MR Egger	22.8375	93	1
ENSG00000108179	ukb-b-18194	AS	PPIF	Inverse variance weighted	23.6727	94	1
ENSG00000108389	ukb-b-18194	AS	MTMR4	MR Egger	56.9687	339	1
ENSG00000108389	ukb-b-18194	AS	MTMR4	Inverse variance weighted	62.0802	340	1
ENSG00000108405	ukb-b-18194	AS	P2RX1	MR Egger	39.4905	90	0.999999
ENSG00000108405	ukb-b-18194	AS	P2RX1	Inverse variance weighted	39.5406	91	0.999999
ENSG00000108439	ukb-b-18194	AS	PNPO	MR Egger	190.623	303	1
ENSG00000108439	ukb-b-18194	AS	PNPO	Inverse variance weighted	228.104	304	0.999599
ENSG00000108509	ukb-b-18194	AS	CAMTA2	MR Egger	137.685	453	1
ENSG00000108509	ukb-b-18194	AS	CAMTA2	Inverse variance weighted	138.709	454	1
ENSG00000108551	ukb-b-18194	AS	RASD1	MR Egger	364.88	538	1
ENSG00000108551	ukb-b-18194	AS	RASD1	Inverse variance weighted	679.117	539	3.66537e-05
ENSG00000108559	ukb-b-18194	AS	NUP88	MR Egger	141.969	506	1
ENSG00000108559	ukb-b-18194	AS	NUP88	Inverse variance weighted	147.593	507	1
ENSG00000108622	ukb-b-18194	AS	ICAM2	MR Egger	13.5886	127	1
ENSG00000108622	ukb-b-18194	AS	ICAM2	Inverse variance weighted	14.8095	128	1
ENSG00000108960	ukb-b-18194	AS	MMD	MR Egger	20.3839	97	1
ENSG00000108960	ukb-b-18194	AS	MMD	Inverse variance weighted	21.4953	98	1
ENSG00000109107	ukb-b-18194	AS	ALDOC	MR Egger	33.5456	82	1
ENSG00000109107	ukb-b-18194	AS	ALDOC	Inverse variance weighted	37.0917	83	0.999997
ENSG00000109320	ukb-b-18194	AS	NFKB1	MR Egger	25.6922	215	1
ENSG00000109320	ukb-b-18194	AS	NFKB1	Inverse variance weighted	55.1435	216	1
ENSG00000109452	ukb-b-18194	AS	INPP4B	MR Egger	509.111	699	1
ENSG00000109452	ukb-b-18194	AS	INPP4B	Inverse variance weighted	535.045	700	0.999999
ENSG00000109572	ukb-b-18194	AS	CLCN3	MR Egger	7.00961	42	1
ENSG00000109572	ukb-b-18194	AS	CLCN3	Inverse variance weighted	7.26054	43	1
ENSG00000109606	ukb-b-18194	AS	DHX15	MR Egger	59.745	101	0.999641
ENSG00000109606	ukb-b-18194	AS	DHX15	Inverse variance weighted	59.8228	102	0.999721
ENSG00000109743	ukb-b-18194	AS	BST1	MR Egger	355.018	602	1
ENSG00000109743	ukb-b-18194	AS	BST1	Inverse variance weighted	366.413	603	1
ENSG00000109854	ukb-b-18194	AS	HTATIP2	MR Egger	230.66	381	1
ENSG00000109854	ukb-b-18194	AS	HTATIP2	Inverse variance weighted	300.395	382	0.999235
ENSG00000110025	ukb-b-18194	AS	SNX15	MR Egger	72.7521	138	0.999999
ENSG00000110025	ukb-b-18194	AS	SNX15	Inverse variance weighted	72.8374	139	0.999999
ENSG00000110031	ukb-b-18194	AS	LPXN	MR Egger	468.167	446	0.225883
ENSG00000110031	ukb-b-18194	AS	LPXN	Inverse variance weighted	469.53	447	0.222608
ENSG00000110047	ukb-b-18194	AS	EHD1	MR Egger	1.878	29	1
ENSG00000110047	ukb-b-18194	AS	EHD1	Inverse variance weighted	3.84671	30	1
ENSG00000110080	ukb-b-18194	AS	ST3GAL4	MR Egger	7.46741	25	0.999729
ENSG00000110080	ukb-b-18194	AS	ST3GAL4	Inverse variance weighted	7.90585	26	0.999755
ENSG00000110092	ukb-b-18194	AS	CCND1	MR Egger	24.6151	150	1
ENSG00000110092	ukb-b-18194	AS	CCND1	Inverse variance weighted	33.7893	151	1
ENSG00000110203	ukb-b-18194	AS	FOLR3	MR Egger	703.664	613	0.006378
ENSG00000110203	ukb-b-18194	AS	FOLR3	Inverse variance weighted	822.194	614	3.40661e-08
ENSG00000110315	ukb-b-18194	AS	RNF141	MR Egger	67.0396	189	1
ENSG00000110315	ukb-b-18194	AS	RNF141	Inverse variance weighted	67.2409	190	1
ENSG00000110344	ukb-b-18194	AS	UBE4A	MR Egger	7.14768	6	0.307406
ENSG00000110344	ukb-b-18194	AS	UBE4A	Inverse variance weighted	10.4715	7	0.163391
ENSG00000110395	ukb-b-18194	AS	CBL	MR Egger	8.636	103	1
ENSG00000110395	ukb-b-18194	AS	CBL	Inverse variance weighted	13.8928	104	1
ENSG00000110429	ukb-b-18194	AS	FBXO3	MR Egger	57.9346	204	1
ENSG00000110429	ukb-b-18194	AS	FBXO3	Inverse variance weighted	58.3804	205	1
ENSG00000110651	ukb-b-18194	AS	CD81	MR Egger	24.9378	27	0.577948
ENSG00000110651	ukb-b-18194	AS	CD81	Inverse variance weighted	47.1348	28	0.0132566
ENSG00000110660	ukb-b-18194	AS	SLC35F2	MR Egger	51.6539	120	1
ENSG00000110660	ukb-b-18194	AS	SLC35F2	Inverse variance weighted	79.6061	121	0.998651
ENSG00000110719	ukb-b-18194	AS	TCIRG1	MR Egger	75.0651	278	1
ENSG00000110719	ukb-b-18194	AS	TCIRG1	Inverse variance weighted	75.1278	279	1
ENSG00000110848	ukb-b-18194	AS	CD69	MR Egger	26.3978	185	1
ENSG00000110848	ukb-b-18194	AS	CD69	Inverse variance weighted	41.2383	186	1
ENSG00000110851	ukb-b-18194	AS	PRDM4	MR Egger	122.521	287	1
ENSG00000110851	ukb-b-18194	AS	PRDM4	Inverse variance weighted	124.595	288	1
ENSG00000110876	ukb-b-18194	AS	SELPLG	MR Egger	5.09551	61	1
ENSG00000110876	ukb-b-18194	AS	SELPLG	Inverse variance weighted	23.4601	62	0.999998
ENSG00000110880	ukb-b-18194	AS	CORO1C	MR Egger	108.573	313	1
ENSG00000110880	ukb-b-18194	AS	CORO1C	Inverse variance weighted	108.606	314	1
ENSG00000111052	ukb-b-18194	AS	LIN7A	MR Egger	172.887	341	1
ENSG00000111052	ukb-b-18194	AS	LIN7A	Inverse variance weighted	207.941	342	1
ENSG00000111237	ukb-b-18194	AS	VPS29	MR Egger	112.522	290	1
ENSG00000111237	ukb-b-18194	AS	VPS29	Inverse variance weighted	242.838	291	0.981715
ENSG00000111276	ukb-b-18194	AS	CDKN1B	MR Egger	11.937	59	1
ENSG00000111276	ukb-b-18194	AS	CDKN1B	Inverse variance weighted	30.445	60	0.999472
ENSG00000111319	ukb-b-18194	AS	SCNN1A	MR Egger	2.94213	18	0.999976
ENSG00000111319	ukb-b-18194	AS	SCNN1A	Inverse variance weighted	2.96023	19	0.99999
ENSG00000111358	ukb-b-18194	AS	GTF2H3	MR Egger	23.6046	176	1
ENSG00000111358	ukb-b-18194	AS	GTF2H3	Inverse variance weighted	23.7599	177	1
ENSG00000111424	ukb-b-18194	AS	VDR	MR Egger	219.587	398	1
ENSG00000111424	ukb-b-18194	AS	VDR	Inverse variance weighted	223.541	399	1
ENSG00000111445	ukb-b-18194	AS	RFC5	MR Egger	8.86004	21	0.990273
ENSG00000111445	ukb-b-18194	AS	RFC5	Inverse variance weighted	14.55	22	0.880814
ENSG00000111554	ukb-b-18194	AS	MDM1	MR Egger	181.431	263	0.999966
ENSG00000111554	ukb-b-18194	AS	MDM1	Inverse variance weighted	254.429	264	0.652676
ENSG00000111581	ukb-b-18194	AS	NUP107	MR Egger	116.39	257	1
ENSG00000111581	ukb-b-18194	AS	NUP107	Inverse variance weighted	135.487	258	1
ENSG00000111596	ukb-b-18194	AS	CNOT2	MR Egger	2.11591	17	0.999995
ENSG00000111596	ukb-b-18194	AS	CNOT2	Inverse variance weighted	2.1303	18	0.999998
ENSG00000111642	ukb-b-18194	AS	CHD4	MR Egger	32.7463	38	0.710696
ENSG00000111642	ukb-b-18194	AS	CHD4	Inverse variance weighted	38.4137	39	0.49643
ENSG00000111652	ukb-b-18194	AS	COPS7A	MR Egger	42.1174	40	0.379428
ENSG00000111652	ukb-b-18194	AS	COPS7A	Inverse variance weighted	42.6605	41	0.399589
ENSG00000111728	ukb-b-18194	AS	ST8SIA1	MR Egger	148.168	122	0.0536452
ENSG00000111728	ukb-b-18194	AS	ST8SIA1	Inverse variance weighted	166.22	123	0.00574171
ENSG00000111796	ukb-b-18194	AS	KLRB1	MR Egger	128.739	385	1
ENSG00000111796	ukb-b-18194	AS	KLRB1	Inverse variance weighted	147.664	386	1
ENSG00000111837	ukb-b-18194	AS	MAK	MR Egger	58.9138	149	1
ENSG00000111837	ukb-b-18194	AS	MAK	Inverse variance weighted	73.5503	150	1
ENSG00000111897	ukb-b-18194	AS	SERINC1	MR Egger	85.2821	185	1
ENSG00000111897	ukb-b-18194	AS	SERINC1	Inverse variance weighted	93.5892	186	1
ENSG00000111912	ukb-b-18194	AS	NCOA7	MR Egger	281.938	285	0.540126
ENSG00000111912	ukb-b-18194	AS	NCOA7	Inverse variance weighted	449.525	286	2.12117e-09
ENSG00000111961	ukb-b-18194	AS	SASH1	MR Egger	70.9789	100	0.987601
ENSG00000111961	ukb-b-18194	AS	SASH1	Inverse variance weighted	72.9356	101	0.984076
ENSG00000111962	ukb-b-18194	AS	UST	MR Egger	95.9578	153	0.99991
ENSG00000111962	ukb-b-18194	AS	UST	Inverse variance weighted	133.856	154	0.877709
ENSG00000112039	ukb-b-18194	AS	FANCE	MR Egger	9.53656	25	0.997724
ENSG00000112039	ukb-b-18194	AS	FANCE	Inverse variance weighted	10.8467	26	0.996028
ENSG00000112118	ukb-b-18194	AS	MCM3	MR Egger	30.1637	114	1
ENSG00000112118	ukb-b-18194	AS	MCM3	Inverse variance weighted	43.177	115	1
ENSG00000112149	ukb-b-18194	AS	CD83	MR Egger	65.1383	60	0.302652
ENSG00000112149	ukb-b-18194	AS	CD83	Inverse variance weighted	70.7614	61	0.184001
ENSG00000112195	ukb-b-18194	AS	TREML2	MR Egger	66.9721	168	1
ENSG00000112195	ukb-b-18194	AS	TREML2	Inverse variance weighted	77.0445	169	1
ENSG00000112237	ukb-b-18194	AS	CCNC	MR Egger	5.95147	30	0.999999
ENSG00000112237	ukb-b-18194	AS	CCNC	Inverse variance weighted	9.30848	31	0.999943
ENSG00000112242	ukb-b-18194	AS	E2F3	MR Egger	1.30663	32	1
ENSG00000112242	ukb-b-18194	AS	E2F3	Inverse variance weighted	1.55655	33	1
ENSG00000112245	ukb-b-18194	AS	PTP4A1	MR Egger	20.985	115	1
ENSG00000112245	ukb-b-18194	AS	PTP4A1	Inverse variance weighted	21.8134	116	1
ENSG00000112299	ukb-b-18194	AS	VNN1	MR Egger	326.928	629	1
ENSG00000112299	ukb-b-18194	AS	VNN1	Inverse variance weighted	353.809	630	1
ENSG00000112357	ukb-b-18194	AS	PEX7	MR Egger	91.0062	185	1
ENSG00000112357	ukb-b-18194	AS	PEX7	Inverse variance weighted	106.69	186	0.999999
ENSG00000112419	ukb-b-18194	AS	PHACTR2	MR Egger	53.3395	140	1
ENSG00000112419	ukb-b-18194	AS	PHACTR2	Inverse variance weighted	71.951	141	1
ENSG00000112658	ukb-b-18194	AS	SRF	MR Egger	0.0353871	13	1
ENSG00000112658	ukb-b-18194	AS	SRF	Inverse variance weighted	0.0534921	14	1
ENSG00000112699	ukb-b-18194	AS	GMDS	MR Egger	75.3132	196	1
ENSG00000112699	ukb-b-18194	AS	GMDS	Inverse variance weighted	79.9781	197	1
ENSG00000112701	ukb-b-18194	AS	SENP6	MR Egger	204.265	543	1
ENSG00000112701	ukb-b-18194	AS	SENP6	Inverse variance weighted	215.976	544	1
ENSG00000112796	ukb-b-18194	AS	ENPP5	MR Egger	382.035	219	5.70568e-11
ENSG00000112796	ukb-b-18194	AS	ENPP5	Inverse variance weighted	385.562	220	3.50198e-11
ENSG00000112855	ukb-b-18194	AS	HARS2	MR Egger	92.1603	394	1
ENSG00000112855	ukb-b-18194	AS	HARS2	Inverse variance weighted	121.443	395	1
ENSG00000112977	ukb-b-18194	AS	DAP	MR Egger	225.303	347	1
ENSG00000112977	ukb-b-18194	AS	DAP	Inverse variance weighted	227.768	348	1
ENSG00000112996	ukb-b-18194	AS	MRPS30	MR Egger	34.0365	272	1
ENSG00000112996	ukb-b-18194	AS	MRPS30	Inverse variance weighted	34.1717	273	1
ENSG00000113088	ukb-b-18194	AS	GZMK	MR Egger	6.41378	56	1
ENSG00000113088	ukb-b-18194	AS	GZMK	Inverse variance weighted	13.5531	57	1
ENSG00000113141	ukb-b-18194	AS	IK	MR Egger	118.209	543	1
ENSG00000113141	ukb-b-18194	AS	IK	Inverse variance weighted	213.332	544	1
ENSG00000113240	ukb-b-18194	AS	CLK4	MR Egger	142.855	318	1
ENSG00000113240	ukb-b-18194	AS	CLK4	Inverse variance weighted	143.635	319	1
ENSG00000113269	ukb-b-18194	AS	RNF130	MR Egger	132.377	276	1
ENSG00000113269	ukb-b-18194	AS	RNF130	Inverse variance weighted	134.164	277	1
ENSG00000113318	ukb-b-18194	AS	MSH3	MR Egger	160.008	631	1
ENSG00000113318	ukb-b-18194	AS	MSH3	Inverse variance weighted	166.212	632	1
ENSG00000113532	ukb-b-18194	AS	ST8SIA4	MR Egger	540.045	1163	1
ENSG00000113532	ukb-b-18194	AS	ST8SIA4	Inverse variance weighted	607.747	1164	1
ENSG00000113552	ukb-b-18194	AS	GNPDA1	MR Egger	238.172	144	1.31782e-06
ENSG00000113552	ukb-b-18194	AS	GNPDA1	Inverse variance weighted	305.555	145	1.66654e-13
ENSG00000113732	ukb-b-18194	AS	ATP6V0E1	MR Egger	3.72668	11	0.977241
ENSG00000113732	ukb-b-18194	AS	ATP6V0E1	Inverse variance weighted	7.07273	12	0.85277
ENSG00000113851	ukb-b-18194	AS	CRBN	MR Egger	5.18639	52	1
ENSG00000113851	ukb-b-18194	AS	CRBN	Inverse variance weighted	6.22954	53	1
ENSG00000113924	ukb-b-18194	AS	HGD	MR Egger	0.00554268	4	0.999996
ENSG00000113924	ukb-b-18194	AS	HGD	Inverse variance weighted	0.00569696	5	1
ENSG00000114013	ukb-b-18194	AS	CD86	MR Egger	136.607	411	1
ENSG00000114013	ukb-b-18194	AS	CD86	Inverse variance weighted	170.405	412	1
ENSG00000114026	ukb-b-18194	AS	OGG1	MR Egger	0.919018	30	1
ENSG00000114026	ukb-b-18194	AS	OGG1	Inverse variance weighted	0.984854	31	1
ENSG00000114127	ukb-b-18194	AS	XRN1	MR Egger	7.71822	91	1
ENSG00000114127	ukb-b-18194	AS	XRN1	Inverse variance weighted	9.13709	92	1
ENSG00000114423	ukb-b-18194	AS	CBLB	MR Egger	60.5181	147	1
ENSG00000114423	ukb-b-18194	AS	CBLB	Inverse variance weighted	68.0774	148	1
ENSG00000114450	ukb-b-18194	AS	GNB4	MR Egger	11.5442	36	0.999965
ENSG00000114450	ukb-b-18194	AS	GNB4	Inverse variance weighted	11.5466	37	0.999981
ENSG00000114544	ukb-b-18194	AS	SLC41A3	MR Egger	727.548	777	0.897082
ENSG00000114544	ukb-b-18194	AS	SLC41A3	Inverse variance weighted	800.268	778	0.282277
ENSG00000114745	ukb-b-18194	AS	GORASP1	MR Egger	0.813548	6	0.991705
ENSG00000114745	ukb-b-18194	AS	GORASP1	Inverse variance weighted	2.11821	7	0.953009
ENSG00000114770	ukb-b-18194	AS	ABCC5	MR Egger	602.267	613	0.613808
ENSG00000114770	ukb-b-18194	AS	ABCC5	Inverse variance weighted	602.722	614	0.619729
ENSG00000114812	ukb-b-18194	AS	VIPR1	MR Egger	128.454	288	1
ENSG00000114812	ukb-b-18194	AS	VIPR1	Inverse variance weighted	130.508	289	1
ENSG00000114999	ukb-b-18194	AS	TTL	MR Egger	131.019	144	0.773254
ENSG00000114999	ukb-b-18194	AS	TTL	Inverse variance weighted	157.208	145	0.230695
ENSG00000115129	ukb-b-18194	AS	TP53I3	MR Egger	334.545	533	1
ENSG00000115129	ukb-b-18194	AS	TP53I3	Inverse variance weighted	638.447	534	0.00122808
ENSG00000115216	ukb-b-18194	AS	NRBP1	MR Egger	40.5717	303	1
ENSG00000115216	ukb-b-18194	AS	NRBP1	Inverse variance weighted	51.7976	304	1
ENSG00000115241	ukb-b-18194	AS	PPM1G	MR Egger	22.827	257	1
ENSG00000115241	ukb-b-18194	AS	PPM1G	Inverse variance weighted	23.6936	258	1
ENSG00000115271	ukb-b-18194	AS	GCA	Inverse variance weighted	3.35241e-05	1	0.99538
ENSG00000115339	ukb-b-18194	AS	GALNT3	MR Egger	0.00122912	1	0.972033
ENSG00000115339	ukb-b-18194	AS	GALNT3	Inverse variance weighted	0.00151017	2	0.999245
ENSG00000115364	ukb-b-18194	AS	MRPL19	MR Egger	165.032	166	0.506634
ENSG00000115364	ukb-b-18194	AS	MRPL19	Inverse variance weighted	170.592	167	0.408431
ENSG00000115484	ukb-b-18194	AS	CCT4	MR Egger	25.1513	98	1
ENSG00000115484	ukb-b-18194	AS	CCT4	Inverse variance weighted	25.3485	99	1
ENSG00000115523	ukb-b-18194	AS	GNLY	MR Egger	129.596	259	1
ENSG00000115523	ukb-b-18194	AS	GNLY	Inverse variance weighted	193.793	260	0.999223
ENSG00000115738	ukb-b-18194	AS	ID2	MR Egger	47.4075	80	0.998602
ENSG00000115738	ukb-b-18194	AS	ID2	Inverse variance weighted	50.2522	81	0.997111
ENSG00000115750	ukb-b-18194	AS	TAF1B	MR Egger	89.4627	295	1
ENSG00000115750	ukb-b-18194	AS	TAF1B	Inverse variance weighted	91.3234	296	1
ENSG00000115758	ukb-b-18194	AS	ODC1	MR Egger	13.5647	44	0.999997
ENSG00000115758	ukb-b-18194	AS	ODC1	Inverse variance weighted	38.8615	45	0.728369
ENSG00000115806	ukb-b-18194	AS	GORASP2	MR Egger	17.6662	321	1
ENSG00000115806	ukb-b-18194	AS	GORASP2	Inverse variance weighted	17.8862	322	1
ENSG00000115828	ukb-b-18194	AS	QPCT	MR Egger	37.7241	143	1
ENSG00000115828	ukb-b-18194	AS	QPCT	Inverse variance weighted	53.0631	144	1
ENSG00000115993	ukb-b-18194	AS	TRAK2	MR Egger	0.0140517	16	1
ENSG00000115993	ukb-b-18194	AS	TRAK2	Inverse variance weighted	0.0298931	17	1
ENSG00000116044	ukb-b-18194	AS	NFE2L2	MR Egger	0.101934	12	1
ENSG00000116044	ukb-b-18194	AS	NFE2L2	Inverse variance weighted	0.246937	13	1
ENSG00000116095	ukb-b-18194	AS	PLEKHA3	MR Egger	99.5212	120	0.913386
ENSG00000116095	ukb-b-18194	AS	PLEKHA3	Inverse variance weighted	99.9639	121	0.918664
ENSG00000116128	ukb-b-18194	AS	BCL9	MR Egger	35.2346	107	1
ENSG00000116128	ukb-b-18194	AS	BCL9	Inverse variance weighted	35.5543	108	1
ENSG00000116161	ukb-b-18194	AS	CACYBP	MR Egger	7.72671	147	1
ENSG00000116161	ukb-b-18194	AS	CACYBP	Inverse variance weighted	7.72792	148	1
ENSG00000116221	ukb-b-18194	AS	MRPL37	MR Egger	16.4183	65	1
ENSG00000116221	ukb-b-18194	AS	MRPL37	Inverse variance weighted	17.3404	66	1
ENSG00000116237	ukb-b-18194	AS	ICMT	MR Egger	4.818	33	1
ENSG00000116237	ukb-b-18194	AS	ICMT	Inverse variance weighted	6.75908	34	1
ENSG00000116251	ukb-b-18194	AS	RPL22	MR Egger	1.22398	10	0.999569
ENSG00000116251	ukb-b-18194	AS	RPL22	Inverse variance weighted	2.02727	11	0.998398
ENSG00000116406	ukb-b-18194	AS	EDEM3	MR Egger	142.838	359	1
ENSG00000116406	ukb-b-18194	AS	EDEM3	Inverse variance weighted	143.082	360	1
ENSG00000116679	ukb-b-18194	AS	IVNS1ABP	MR Egger	817.898	525	3.77053e-15
ENSG00000116679	ukb-b-18194	AS	IVNS1ABP	Inverse variance weighted	884.063	526	1.27471e-20
ENSG00000116688	ukb-b-18194	AS	MFN2	MR Egger	311.737	365	0.979884
ENSG00000116688	ukb-b-18194	AS	MFN2	Inverse variance weighted	406.791	366	0.0695077
ENSG00000116698	ukb-b-18194	AS	SMG7	MR Egger	285.817	672	1
ENSG00000116698	ukb-b-18194	AS	SMG7	Inverse variance weighted	377.957	673	1
ENSG00000116701	ukb-b-18194	AS	NCF2	MR Egger	118.049	345	1
ENSG00000116701	ukb-b-18194	AS	NCF2	Inverse variance weighted	229.368	346	1
ENSG00000116741	ukb-b-18194	AS	RGS2	MR Egger	516.478	448	0.0138137
ENSG00000116741	ukb-b-18194	AS	RGS2	Inverse variance weighted	525.127	449	0.0075187
ENSG00000116761	ukb-b-18194	AS	CTH	MR Egger	40.8066	165	1
ENSG00000116761	ukb-b-18194	AS	CTH	Inverse variance weighted	42.0224	166	1
ENSG00000116791	ukb-b-18194	AS	CRYZ	MR Egger	332.106	340	0.610063
ENSG00000116791	ukb-b-18194	AS	CRYZ	Inverse variance weighted	403.376	341	0.0112491
ENSG00000116793	ukb-b-18194	AS	PHTF1	MR Egger	42.4538	154	1
ENSG00000116793	ukb-b-18194	AS	PHTF1	Inverse variance weighted	43.0179	155	1
ENSG00000116809	ukb-b-18194	AS	ZBTB17	MR Egger	5.67326	49	1
ENSG00000116809	ukb-b-18194	AS	ZBTB17	Inverse variance weighted	16.1644	50	0.999999
ENSG00000116830	ukb-b-18194	AS	TTF2	MR Egger	224.145	139	6.33142e-06
ENSG00000116830	ukb-b-18194	AS	TTF2	Inverse variance weighted	266.581	140	6.3145e-10
ENSG00000116991	ukb-b-18194	AS	SIPA1L2	MR Egger	231.551	197	0.0463525
ENSG00000116991	ukb-b-18194	AS	SIPA1L2	Inverse variance weighted	247.022	198	0.0102216
ENSG00000117016	ukb-b-18194	AS	RIMS3	MR Egger	228.171	234	0.595148
ENSG00000117016	ukb-b-18194	AS	RIMS3	Inverse variance weighted	256.76	235	0.157491
ENSG00000117054	ukb-b-18194	AS	ACADM	MR Egger	311.989	623	1
ENSG00000117054	ukb-b-18194	AS	ACADM	Inverse variance weighted	367.735	624	1
ENSG00000117090	ukb-b-18194	AS	SLAMF1	MR Egger	59.0792	114	0.999995
ENSG00000117090	ukb-b-18194	AS	SLAMF1	Inverse variance weighted	65.558	115	0.999941
ENSG00000117143	ukb-b-18194	AS	UAP1	MR Egger	24.9745	119	1
ENSG00000117143	ukb-b-18194	AS	UAP1	Inverse variance weighted	27.4463	120	1
ENSG00000117281	ukb-b-18194	AS	CD160	MR Egger	14.6695	136	1
ENSG00000117281	ukb-b-18194	AS	CD160	Inverse variance weighted	33.0918	137	1
ENSG00000117394	ukb-b-18194	AS	SLC2A1	MR Egger	29.3279	79	1
ENSG00000117394	ukb-b-18194	AS	SLC2A1	Inverse variance weighted	32.8528	80	0.999999
ENSG00000117410	ukb-b-18194	AS	ATP6V0B	MR Egger	22.9183	144	1
ENSG00000117410	ukb-b-18194	AS	ATP6V0B	Inverse variance weighted	38.3876	145	1
ENSG00000117481	ukb-b-18194	AS	NSUN4	MR Egger	133.33	934	1
ENSG00000117481	ukb-b-18194	AS	NSUN4	Inverse variance weighted	223.962	935	1
ENSG00000117519	ukb-b-18194	AS	CNN3	MR Egger	106.652	168	0.999937
ENSG00000117519	ukb-b-18194	AS	CNN3	Inverse variance weighted	107.091	169	0.999943
ENSG00000117560	ukb-b-18194	AS	FASLG	MR Egger	39.2338	145	1
ENSG00000117560	ukb-b-18194	AS	FASLG	Inverse variance weighted	47.5248	146	1
ENSG00000117643	ukb-b-18194	AS	MAN1C1	MR Egger	156.617	55	1.07913e-11
ENSG00000117643	ukb-b-18194	AS	MAN1C1	Inverse variance weighted	161.229	56	3.97194e-12
ENSG00000117713	ukb-b-18194	AS	ARID1A	MR Egger	60.1151	171	1
ENSG00000117713	ukb-b-18194	AS	ARID1A	Inverse variance weighted	103.248	172	0.999992
ENSG00000117748	ukb-b-18194	AS	RPA2	MR Egger	157.173	333	1
ENSG00000117748	ukb-b-18194	AS	RPA2	Inverse variance weighted	170.958	334	1
ENSG00000117906	ukb-b-18194	AS	RCN2	MR Egger	9.15697	90	1
ENSG00000117906	ukb-b-18194	AS	RCN2	Inverse variance weighted	11.2661	91	1
ENSG00000117984	ukb-b-18194	AS	CTSD	MR Egger	21.4192	49	0.999792
ENSG00000117984	ukb-b-18194	AS	CTSD	Inverse variance weighted	23.0664	50	0.999606
ENSG00000118181	ukb-b-18194	AS	RPS25	MR Egger	1.83998	65	1
ENSG00000118181	ukb-b-18194	AS	RPS25	Inverse variance weighted	2.55256	66	1
ENSG00000118363	ukb-b-18194	AS	SPCS2	MR Egger	14.886	38	0.999724
ENSG00000118363	ukb-b-18194	AS	SPCS2	Inverse variance weighted	15.9859	39	0.999596
ENSG00000118508	ukb-b-18194	AS	RAB32	MR Egger	2.07409	6	0.91276
ENSG00000118508	ukb-b-18194	AS	RAB32	Inverse variance weighted	2.14368	7	0.951462
ENSG00000119121	ukb-b-18194	AS	TRPM6	MR Egger	43.015	143	1
ENSG00000119121	ukb-b-18194	AS	TRPM6	Inverse variance weighted	43.018	144	1
ENSG00000119139	ukb-b-18194	AS	TJP2	MR Egger	216.917	531	1
ENSG00000119139	ukb-b-18194	AS	TJP2	Inverse variance weighted	243.302	532	1
ENSG00000119285	ukb-b-18194	AS	HEATR1	MR Egger	58.9347	326	1
ENSG00000119285	ukb-b-18194	AS	HEATR1	Inverse variance weighted	78.3833	327	1
ENSG00000119471	ukb-b-18194	AS	HSDL2	MR Egger	449.61	306	1.59746e-07
ENSG00000119471	ukb-b-18194	AS	HSDL2	Inverse variance weighted	452.359	307	1.23551e-07
ENSG00000119509	ukb-b-18194	AS	INVS	MR Egger	281.852	509	1
ENSG00000119509	ukb-b-18194	AS	INVS	Inverse variance weighted	399.433	510	0.999904
ENSG00000119514	ukb-b-18194	AS	GALNT12	MR Egger	18.1878	61	1
ENSG00000119514	ukb-b-18194	AS	GALNT12	Inverse variance weighted	19.4371	62	1
ENSG00000119535	ukb-b-18194	AS	CSF3R	MR Egger	13.3756	23	0.94337
ENSG00000119535	ukb-b-18194	AS	CSF3R	Inverse variance weighted	16.0357	24	0.886785
ENSG00000119707	ukb-b-18194	AS	RBM25	MR Egger	57.3808	96	0.99939
ENSG00000119707	ukb-b-18194	AS	RBM25	Inverse variance weighted	70.0584	97	0.982154
ENSG00000119714	ukb-b-18194	AS	GPR68	MR Egger	7.51374	30	0.99999
ENSG00000119714	ukb-b-18194	AS	GPR68	Inverse variance weighted	8.96417	31	0.999963
ENSG00000120063	ukb-b-18194	AS	GNA13	MR Egger	0.594961	7	0.999019
ENSG00000120063	ukb-b-18194	AS	GNA13	Inverse variance weighted	1.22819	8	0.996356
ENSG00000120594	ukb-b-18194	AS	PLXDC2	MR Egger	286.589	133	2.7326e-13
ENSG00000120594	ukb-b-18194	AS	PLXDC2	Inverse variance weighted	293.917	134	5.3759e-14
ENSG00000120688	ukb-b-18194	AS	WBP4	MR Egger	7.0578	189	1
ENSG00000120688	ukb-b-18194	AS	WBP4	Inverse variance weighted	10.9654	190	1
ENSG00000120696	ukb-b-18194	AS	KBTBD7	MR Egger	9.79271	221	1
ENSG00000120696	ukb-b-18194	AS	KBTBD7	Inverse variance weighted	9.79343	222	1
ENSG00000120802	ukb-b-18194	AS	TMPO	MR Egger	4.45303	46	1
ENSG00000120802	ukb-b-18194	AS	TMPO	Inverse variance weighted	14.0397	47	0.999999
ENSG00000120805	ukb-b-18194	AS	ARL1	MR Egger	37.3769	86	0.999999
ENSG00000120805	ukb-b-18194	AS	ARL1	Inverse variance weighted	39.1632	87	0.999998
ENSG00000120833	ukb-b-18194	AS	SOCS2	MR Egger	33.5989	150	1
ENSG00000120833	ukb-b-18194	AS	SOCS2	Inverse variance weighted	40.06	151	1
ENSG00000120889	ukb-b-18194	AS	TNFRSF10B	MR Egger	61.9684	55	0.241578
ENSG00000120889	ukb-b-18194	AS	TNFRSF10B	Inverse variance weighted	83.2054	56	0.0106128
ENSG00000120899	ukb-b-18194	AS	PTK2B	MR Egger	65.4826	281	1
ENSG00000120899	ukb-b-18194	AS	PTK2B	Inverse variance weighted	65.5178	282	1
ENSG00000120915	ukb-b-18194	AS	EPHX2	MR Egger	168.227	199	0.944776
ENSG00000120915	ukb-b-18194	AS	EPHX2	Inverse variance weighted	169.346	200	0.943527
ENSG00000120942	ukb-b-18194	AS	UBIAD1	MR Egger	0.00996218	3	0.999736
ENSG00000120942	ukb-b-18194	AS	UBIAD1	Inverse variance weighted	0.083764	4	0.999147
ENSG00000121060	ukb-b-18194	AS	TRIM25	Inverse variance weighted	0.0320185	1	0.857987
ENSG00000121236	ukb-b-18194	AS	TRIM6	MR Egger	220.081	247	0.890253
ENSG00000121236	ukb-b-18194	AS	TRIM6	Inverse variance weighted	230.379	248	0.782499
ENSG00000121310	ukb-b-18194	AS	ECHDC2	MR Egger	95.4487	396	1
ENSG00000121310	ukb-b-18194	AS	ECHDC2	Inverse variance weighted	96.5325	397	1
ENSG00000121390	ukb-b-18194	AS	PSPC1	MR Egger	54.8878	127	1
ENSG00000121390	ukb-b-18194	AS	PSPC1	Inverse variance weighted	75.7224	128	0.999933
ENSG00000121653	ukb-b-18194	AS	MAPK8IP1	MR Egger	94.4545	159	0.999989
ENSG00000121653	ukb-b-18194	AS	MAPK8IP1	Inverse variance weighted	94.4601	160	0.999991
ENSG00000121680	ukb-b-18194	AS	PEX16	MR Egger	0.63111	28	1
ENSG00000121680	ukb-b-18194	AS	PEX16	Inverse variance weighted	0.670081	29	1
ENSG00000121766	ukb-b-18194	AS	ZCCHC17	MR Egger	62.6646	296	1
ENSG00000121766	ukb-b-18194	AS	ZCCHC17	Inverse variance weighted	62.7275	297	1
ENSG00000121966	ukb-b-18194	AS	CXCR4	MR Egger	0.00186491	6	1
ENSG00000121966	ukb-b-18194	AS	CXCR4	Inverse variance weighted	0.765551	7	0.99778
ENSG00000122218	ukb-b-18194	AS	COPA	MR Egger	54.2878	201	1
ENSG00000122218	ukb-b-18194	AS	COPA	Inverse variance weighted	67.9623	202	1
ENSG00000122224	ukb-b-18194	AS	LY9	MR Egger	138.926	429	1
ENSG00000122224	ukb-b-18194	AS	LY9	Inverse variance weighted	141.462	430	1
ENSG00000122359	ukb-b-18194	AS	ANXA11	MR Egger	854.362	795	0.0708057
ENSG00000122359	ukb-b-18194	AS	ANXA11	Inverse variance weighted	885.893	796	0.0142659
ENSG00000122678	ukb-b-18194	AS	POLM	MR Egger	110.178	157	0.998274
ENSG00000122678	ukb-b-18194	AS	POLM	Inverse variance weighted	110.657	158	0.99841
ENSG00000122707	ukb-b-18194	AS	RECK	MR Egger	4.66004	36	1
ENSG00000122707	ukb-b-18194	AS	RECK	Inverse variance weighted	4.66798	37	1
ENSG00000122729	ukb-b-18194	AS	ACO1	MR Egger	72.9845	149	1
ENSG00000122729	ukb-b-18194	AS	ACO1	Inverse variance weighted	73.012	150	1
ENSG00000122779	ukb-b-18194	AS	TRIM24	MR Egger	106.044	173	0.999985
ENSG00000122779	ukb-b-18194	AS	TRIM24	Inverse variance weighted	113.417	174	0.999888
ENSG00000122861	ukb-b-18194	AS	PLAU	MR Egger	111.997	218	1
ENSG00000122861	ukb-b-18194	AS	PLAU	Inverse variance weighted	129.794	219	1
ENSG00000123268	ukb-b-18194	AS	ATF1	MR Egger	883.362	852	0.221626
ENSG00000123268	ukb-b-18194	AS	ATF1	Inverse variance weighted	883.542	853	0.227566
ENSG00000123329	ukb-b-18194	AS	ARHGAP9	MR Egger	38.2295	223	1
ENSG00000123329	ukb-b-18194	AS	ARHGAP9	Inverse variance weighted	156.332	224	0.999814
ENSG00000123636	ukb-b-18194	AS	BAZ2B	MR Egger	1003.97	1207	0.999994
ENSG00000123636	ukb-b-18194	AS	BAZ2B	Inverse variance weighted	1015.34	1208	0.999982
ENSG00000123643	ukb-b-18194	AS	SLC36A1	MR Egger	403.763	448	0.934102
ENSG00000123643	ukb-b-18194	AS	SLC36A1	Inverse variance weighted	553.591	449	0.000532349
ENSG00000123684	ukb-b-18194	AS	LPGAT1	MR Egger	144.452	180	0.976016
ENSG00000123684	ukb-b-18194	AS	LPGAT1	Inverse variance weighted	144.858	181	0.97765
ENSG00000123836	ukb-b-18194	AS	PFKFB2	MR Egger	14.3294	147	1
ENSG00000123836	ukb-b-18194	AS	PFKFB2	Inverse variance weighted	25.9636	148	1
ENSG00000124126	ukb-b-18194	AS	PREX1	MR Egger	51.9539	140	1
ENSG00000124126	ukb-b-18194	AS	PREX1	Inverse variance weighted	53.3503	141	1
ENSG00000124201	ukb-b-18194	AS	ZNFX1	MR Egger	745.214	455	2.17406e-16
ENSG00000124201	ukb-b-18194	AS	ZNFX1	Inverse variance weighted	745.419	456	2.68256e-16
ENSG00000124207	ukb-b-18194	AS	CSE1L	MR Egger	372.851	441	0.99185
ENSG00000124207	ukb-b-18194	AS	CSE1L	Inverse variance weighted	430.089	442	0.648693
ENSG00000124243	ukb-b-18194	AS	BCAS4	MR Egger	44.9759	176	1
ENSG00000124243	ukb-b-18194	AS	BCAS4	Inverse variance weighted	68.7359	177	1
ENSG00000124279	ukb-b-18194	AS	FASTKD3	MR Egger	130.741	288	1
ENSG00000124279	ukb-b-18194	AS	FASTKD3	Inverse variance weighted	167.645	289	1
ENSG00000124299	ukb-b-18194	AS	PEPD	MR Egger	67.9332	162	1
ENSG00000124299	ukb-b-18194	AS	PEPD	Inverse variance weighted	87.9583	163	1
ENSG00000124356	ukb-b-18194	AS	STAMBP	MR Egger	12.6259	136	1
ENSG00000124356	ukb-b-18194	AS	STAMBP	Inverse variance weighted	13.8594	137	1
ENSG00000124491	ukb-b-18194	AS	F13A1	MR Egger	73.7593	263	1
ENSG00000124491	ukb-b-18194	AS	F13A1	Inverse variance weighted	74.3924	264	1
ENSG00000124507	ukb-b-18194	AS	PACSIN1	MR Egger	22.1866	44	0.997513
ENSG00000124507	ukb-b-18194	AS	PACSIN1	Inverse variance weighted	26.6325	45	0.986627
ENSG00000124713	ukb-b-18194	AS	GNMT	MR Egger	115.84	226	1
ENSG00000124713	ukb-b-18194	AS	GNMT	Inverse variance weighted	174.828	227	0.995784
ENSG00000124767	ukb-b-18194	AS	GLO1	MR Egger	159.256	304	1
ENSG00000124767	ukb-b-18194	AS	GLO1	Inverse variance weighted	187.057	305	1
ENSG00000124772	ukb-b-18194	AS	CPNE5	MR Egger	40.1779	70	0.998401
ENSG00000124772	ukb-b-18194	AS	CPNE5	Inverse variance weighted	53.5335	71	0.939383
ENSG00000124784	ukb-b-18194	AS	RIOK1	MR Egger	21.8587	280	1
ENSG00000124784	ukb-b-18194	AS	RIOK1	Inverse variance weighted	23.0689	281	1
ENSG00000124831	ukb-b-18194	AS	LRRFIP1	MR Egger	25.2547	73	1
ENSG00000124831	ukb-b-18194	AS	LRRFIP1	Inverse variance weighted	33.1752	74	0.999989
ENSG00000125245	ukb-b-18194	AS	GPR18	MR Egger	103.816	128	0.942536
ENSG00000125245	ukb-b-18194	AS	GPR18	Inverse variance weighted	110.001	129	0.885779
ENSG00000125384	ukb-b-18194	AS	PTGER2	MR Egger	14.109	61	1
ENSG00000125384	ukb-b-18194	AS	PTGER2	Inverse variance weighted	33.9633	62	0.998575
ENSG00000125457	ukb-b-18194	AS	MIF4GD	MR Egger	26.2505	133	1
ENSG00000125457	ukb-b-18194	AS	MIF4GD	Inverse variance weighted	30.2136	134	1
ENSG00000125458	ukb-b-18194	AS	NT5C	MR Egger	81.8376	210	1
ENSG00000125458	ukb-b-18194	AS	NT5C	Inverse variance weighted	92.3994	211	1
ENSG00000125520	ukb-b-18194	AS	SLC2A4RG	MR Egger	11.6367	47	1
ENSG00000125520	ukb-b-18194	AS	SLC2A4RG	Inverse variance weighted	25.6747	48	0.996586
ENSG00000125730	ukb-b-18194	AS	C3	MR Egger	3.87982	34	1
ENSG00000125730	ukb-b-18194	AS	C3	Inverse variance weighted	12.8561	35	0.999774
ENSG00000125744	ukb-b-18194	AS	RTN2	MR Egger	4.33297	26	0.999999
ENSG00000125744	ukb-b-18194	AS	RTN2	Inverse variance weighted	4.89819	27	0.999999
ENSG00000125817	ukb-b-18194	AS	CENPB	MR Egger	83.4359	55	0.00798432
ENSG00000125817	ukb-b-18194	AS	CENPB	Inverse variance weighted	83.5428	56	0.00994333
ENSG00000125826	ukb-b-18194	AS	RBCK1	MR Egger	14.9448	62	1
ENSG00000125826	ukb-b-18194	AS	RBCK1	Inverse variance weighted	16.2236	63	1
ENSG00000125835	ukb-b-18194	AS	SNRPB	MR Egger	13.0164	52	1
ENSG00000125835	ukb-b-18194	AS	SNRPB	Inverse variance weighted	35.8758	53	0.965582
ENSG00000125870	ukb-b-18194	AS	SNRPB2	MR Egger	198.403	357	1
ENSG00000125870	ukb-b-18194	AS	SNRPB2	Inverse variance weighted	207.854	358	1
ENSG00000125875	ukb-b-18194	AS	TBC1D20	MR Egger	10.328	55	1
ENSG00000125875	ukb-b-18194	AS	TBC1D20	Inverse variance weighted	10.3675	56	1
ENSG00000126243	ukb-b-18194	AS	LRFN3	MR Egger	0.573645	1	0.448814
ENSG00000126243	ukb-b-18194	AS	LRFN3	Inverse variance weighted	0.851629	2	0.653238
ENSG00000126353	ukb-b-18194	AS	CCR7	MR Egger	13.947	125	1
ENSG00000126353	ukb-b-18194	AS	CCR7	Inverse variance weighted	15.5352	126	1
ENSG00000126432	ukb-b-18194	AS	PRDX5	MR Egger	752.697	494	4.73449e-13
ENSG00000126432	ukb-b-18194	AS	PRDX5	Inverse variance weighted	866.597	495	1.06391e-22
ENSG00000126561	ukb-b-18194	AS	STAT5A	MR Egger	53.1496	128	1
ENSG00000126561	ukb-b-18194	AS	STAT5A	Inverse variance weighted	53.2356	129	1
ENSG00000126698	ukb-b-18194	AS	DNAJC8	MR Egger	57.7355	434	1
ENSG00000126698	ukb-b-18194	AS	DNAJC8	Inverse variance weighted	292.079	435	1
ENSG00000126858	ukb-b-18194	AS	RHOT1	MR Egger	127.929	83	0.0011323
ENSG00000126858	ukb-b-18194	AS	RHOT1	Inverse variance weighted	195.883	84	6.31215e-11
ENSG00000126883	ukb-b-18194	AS	NUP214	MR Egger	0.154661	8	0.999999
ENSG00000126883	ukb-b-18194	AS	NUP214	Inverse variance weighted	0.737139	9	0.999841
ENSG00000127022	ukb-b-18194	AS	CANX	MR Egger	49.8573	156	1
ENSG00000127022	ukb-b-18194	AS	CANX	Inverse variance weighted	49.8874	157	1
ENSG00000127220	ukb-b-18194	AS	ABHD8	MR Egger	23.3095	100	1
ENSG00000127220	ukb-b-18194	AS	ABHD8	Inverse variance weighted	29.8807	101	1
ENSG00000127334	ukb-b-18194	AS	DYRK2	MR Egger	0.0625672	3	0.995915
ENSG00000127334	ukb-b-18194	AS	DYRK2	Inverse variance weighted	0.0626658	4	0.999519
ENSG00000127533	ukb-b-18194	AS	F2RL3	MR Egger	6.50094	57	1
ENSG00000127533	ukb-b-18194	AS	F2RL3	Inverse variance weighted	8.47928	58	1
ENSG00000127920	ukb-b-18194	AS	GNG11	MR Egger	35.1383	50	0.944895
ENSG00000127920	ukb-b-18194	AS	GNG11	Inverse variance weighted	36.8053	51	0.93248
ENSG00000128050	ukb-b-18194	AS	PAICS	MR Egger	3.11669	97	1
ENSG00000128050	ukb-b-18194	AS	PAICS	Inverse variance weighted	3.25938	98	1
ENSG00000128394	ukb-b-18194	AS	APOBEC3F	MR Egger	17.3658	25	0.868099
ENSG00000128394	ukb-b-18194	AS	APOBEC3F	Inverse variance weighted	17.3674	26	0.897564
ENSG00000128585	ukb-b-18194	AS	MKLN1	MR Egger	0.418137	9	0.999986
ENSG00000128585	ukb-b-18194	AS	MKLN1	Inverse variance weighted	0.41872	10	0.999997
ENSG00000128656	ukb-b-18194	AS	CHN1	MR Egger	201.581	371	1
ENSG00000128656	ukb-b-18194	AS	CHN1	Inverse variance weighted	250.265	372	1
ENSG00000128829	ukb-b-18194	AS	EIF2AK4	MR Egger	88.3406	200	1
ENSG00000128829	ukb-b-18194	AS	EIF2AK4	Inverse variance weighted	106.625	201	1
ENSG00000128973	ukb-b-18194	AS	CLN6	MR Egger	371.273	541	1
ENSG00000128973	ukb-b-18194	AS	CLN6	Inverse variance weighted	416.092	542	0.999983
ENSG00000129292	ukb-b-18194	AS	PHF20L1	MR Egger	29.8431	301	1
ENSG00000129292	ukb-b-18194	AS	PHF20L1	Inverse variance weighted	113.778	302	1
ENSG00000129317	ukb-b-18194	AS	PUS7L	MR Egger	12.465	68	1
ENSG00000129317	ukb-b-18194	AS	PUS7L	Inverse variance weighted	17.4707	69	1
ENSG00000129355	ukb-b-18194	AS	CDKN2D	MR Egger	21.7235	90	1
ENSG00000129355	ukb-b-18194	AS	CDKN2D	Inverse variance weighted	24.3813	91	1
ENSG00000129657	ukb-b-18194	AS	SEC14L1	MR Egger	11.3241	56	1
ENSG00000129657	ukb-b-18194	AS	SEC14L1	Inverse variance weighted	15.0707	57	1
ENSG00000129749	ukb-b-18194	AS	CHRNA10	MR Egger	18.3903	50	0.999988
ENSG00000129749	ukb-b-18194	AS	CHRNA10	Inverse variance weighted	40.0666	51	0.865202
ENSG00000130147	ukb-b-18194	AS	SH3BP4	MR Egger	0.243656	1	0.621578
ENSG00000130147	ukb-b-18194	AS	SH3BP4	Inverse variance weighted	0.277449	2	0.870468
ENSG00000130159	ukb-b-18194	AS	ECSIT	MR Egger	8.74345	2	0.0126295
ENSG00000130159	ukb-b-18194	AS	ECSIT	Inverse variance weighted	9.02057	3	0.0290187
ENSG00000130165	ukb-b-18194	AS	ELOF1	MR Egger	15.4445	5	0.00862262
ENSG00000130165	ukb-b-18194	AS	ELOF1	Inverse variance weighted	16.3565	6	0.0119633
ENSG00000130177	ukb-b-18194	AS	CDC16	MR Egger	158.261	352	1
ENSG00000130177	ukb-b-18194	AS	CDC16	Inverse variance weighted	199.688	353	1
ENSG00000130299	ukb-b-18194	AS	GTPBP3	MR Egger	28.5734	136	1
ENSG00000130299	ukb-b-18194	AS	GTPBP3	Inverse variance weighted	39.5776	137	1
ENSG00000130348	ukb-b-18194	AS	QRSL1	MR Egger	246.444	242	0.408646
ENSG00000130348	ukb-b-18194	AS	QRSL1	Inverse variance weighted	265.523	243	0.153452
ENSG00000130475	ukb-b-18194	AS	FCHO1	MR Egger	7.41634	85	1
ENSG00000130475	ukb-b-18194	AS	FCHO1	Inverse variance weighted	7.61566	86	1
ENSG00000130529	ukb-b-18194	AS	TRPM4	MR Egger	39.3949	153	1
ENSG00000130529	ukb-b-18194	AS	TRPM4	Inverse variance weighted	46.9534	154	1
ENSG00000130592	ukb-b-18194	AS	LSP1	MR Egger	4.27435	31	1
ENSG00000130592	ukb-b-18194	AS	LSP1	Inverse variance weighted	4.53614	32	1
ENSG00000130638	ukb-b-18194	AS	ATXN10	MR Egger	180.61	105	6.39984e-06
ENSG00000130638	ukb-b-18194	AS	ATXN10	Inverse variance weighted	189.567	106	1.13192e-06
ENSG00000130656	ukb-b-18194	AS	HBZ	MR Egger	217.303	465	1
ENSG00000130656	ukb-b-18194	AS	HBZ	Inverse variance weighted	269.989	466	1
ENSG00000130669	ukb-b-18194	AS	PAK4	MR Egger	26.3144	160	1
ENSG00000130669	ukb-b-18194	AS	PAK4	Inverse variance weighted	26.6274	161	1
ENSG00000130703	ukb-b-18194	AS	OSBPL2	MR Egger	339.883	103	4.37832e-27
ENSG00000130703	ukb-b-18194	AS	OSBPL2	Inverse variance weighted	378.225	104	8.45202e-33
ENSG00000130713	ukb-b-18194	AS	EXOSC2	MR Egger	18.0373	67	1
ENSG00000130713	ukb-b-18194	AS	EXOSC2	Inverse variance weighted	32.3529	68	0.999926
ENSG00000130803	ukb-b-18194	AS	ZNF317	MR Egger	123.518	419	1
ENSG00000130803	ukb-b-18194	AS	ZNF317	Inverse variance weighted	128.274	420	1
ENSG00000130816	ukb-b-18194	AS	DNMT1	MR Egger	22.5789	95	1
ENSG00000130816	ukb-b-18194	AS	DNMT1	Inverse variance weighted	26.3933	96	1
ENSG00000130939	ukb-b-18194	AS	UBE4B	MR Egger	10.6638	128	1
ENSG00000130939	ukb-b-18194	AS	UBE4B	Inverse variance weighted	17.1624	129	1
ENSG00000131061	ukb-b-18194	AS	ZNF341	MR Egger	4.76036	59	1
ENSG00000131061	ukb-b-18194	AS	ZNF341	Inverse variance weighted	4.88402	60	1
ENSG00000131389	ukb-b-18194	AS	SLC6A6	MR Egger	27.9116	60	0.999871
ENSG00000131389	ukb-b-18194	AS	SLC6A6	Inverse variance weighted	33.8128	61	0.998159
ENSG00000131626	ukb-b-18194	AS	PPFIA1	MR Egger	51.2373	120	1
ENSG00000131626	ukb-b-18194	AS	PPFIA1	Inverse variance weighted	76.5705	121	0.999448
ENSG00000131732	ukb-b-18194	AS	ZCCHC9	MR Egger	1.38568	23	1
ENSG00000131732	ukb-b-18194	AS	ZCCHC9	Inverse variance weighted	2.06882	24	1
ENSG00000131899	ukb-b-18194	AS	LLGL1	Inverse variance weighted	0.656023	1	0.417967
ENSG00000131979	ukb-b-18194	AS	GCH1	MR Egger	337.047	266	0.0020494
ENSG00000131979	ukb-b-18194	AS	GCH1	Inverse variance weighted	387.566	267	1.93447e-06
ENSG00000132109	ukb-b-18194	AS	TRIM21	MR Egger	8.12694	61	1
ENSG00000132109	ukb-b-18194	AS	TRIM21	Inverse variance weighted	10.7527	62	1
ENSG00000132170	ukb-b-18194	AS	PPARG	MR Egger	288.657	334	0.965209
ENSG00000132170	ukb-b-18194	AS	PPARG	Inverse variance weighted	437.611	335	0.000133996
ENSG00000132334	ukb-b-18194	AS	PTPRE	MR Egger	76.8659	135	0.999986
ENSG00000132334	ukb-b-18194	AS	PTPRE	Inverse variance weighted	91.4997	136	0.998753
ENSG00000132341	ukb-b-18194	AS	RAN	MR Egger	6.67686	84	1
ENSG00000132341	ukb-b-18194	AS	RAN	Inverse variance weighted	9.67224	85	1
ENSG00000132405	ukb-b-18194	AS	TBC1D14	MR Egger	20.3033	127	1
ENSG00000132405	ukb-b-18194	AS	TBC1D14	Inverse variance weighted	30.1479	128	1
ENSG00000132471	ukb-b-18194	AS	WBP2	MR Egger	0.181958	5	0.999296
ENSG00000132471	ukb-b-18194	AS	WBP2	Inverse variance weighted	2.91187	6	0.819825
ENSG00000132603	ukb-b-18194	AS	NIP7	MR Egger	65.914	162	1
ENSG00000132603	ukb-b-18194	AS	NIP7	Inverse variance weighted	115.093	163	0.998314
ENSG00000132612	ukb-b-18194	AS	VPS4A	MR Egger	5.98905	82	1
ENSG00000132612	ukb-b-18194	AS	VPS4A	Inverse variance weighted	44.0157	83	0.999865
ENSG00000132661	ukb-b-18194	AS	NXT1	MR Egger	31.6236	126	1
ENSG00000132661	ukb-b-18194	AS	NXT1	Inverse variance weighted	37.6344	127	1
ENSG00000132694	ukb-b-18194	AS	ARHGEF11	MR Egger	28.0339	23	0.214501
ENSG00000132694	ukb-b-18194	AS	ARHGEF11	Inverse variance weighted	39.5255	24	0.0240338
ENSG00000132718	ukb-b-18194	AS	SYT11	MR Egger	105.39	177	0.999996
ENSG00000132718	ukb-b-18194	AS	SYT11	Inverse variance weighted	180.284	178	0.438087
ENSG00000132819	ukb-b-18194	AS	RBM38	MR Egger	0.559138	6	0.997043
ENSG00000132819	ukb-b-18194	AS	RBM38	Inverse variance weighted	0.681003	7	0.998477
ENSG00000132825	ukb-b-18194	AS	PPP1R3D	Inverse variance weighted	0.00477797	1	0.944892
ENSG00000132912	ukb-b-18194	AS	DCTN4	MR Egger	0.355726	2	0.837057
ENSG00000132912	ukb-b-18194	AS	DCTN4	Inverse variance weighted	0.383353	3	0.943659
ENSG00000133067	ukb-b-18194	AS	LGR6	MR Egger	49.5131	114	1
ENSG00000133067	ukb-b-18194	AS	LGR6	Inverse variance weighted	58.4458	115	0.999998
ENSG00000133246	ukb-b-18194	AS	PRAM1	MR Egger	44.9423	115	1
ENSG00000133246	ukb-b-18194	AS	PRAM1	Inverse variance weighted	44.9423	116	1
ENSG00000133313	ukb-b-18194	AS	CNDP2	MR Egger	74.8055	74	0.451942
ENSG00000133313	ukb-b-18194	AS	CNDP2	Inverse variance weighted	80.3534	75	0.315162
ENSG00000133318	ukb-b-18194	AS	RTN3	MR Egger	6.5052	23	0.999705
ENSG00000133318	ukb-b-18194	AS	RTN3	Inverse variance weighted	21.6462	24	0.600372
ENSG00000133561	ukb-b-18194	AS	GIMAP6	MR Egger	247.676	279	0.911603
ENSG00000133561	ukb-b-18194	AS	GIMAP6	Inverse variance weighted	249.378	280	0.905918
ENSG00000133574	ukb-b-18194	AS	GIMAP4	MR Egger	212.746	421	1
ENSG00000133574	ukb-b-18194	AS	GIMAP4	Inverse variance weighted	217.622	422	1
ENSG00000133816	ukb-b-18194	AS	MICAL2	MR Egger	7.49061	34	1
ENSG00000133816	ukb-b-18194	AS	MICAL2	Inverse variance weighted	8.76048	35	0.999998
ENSG00000133818	ukb-b-18194	AS	RRAS2	MR Egger	38.3901	188	1
ENSG00000133818	ukb-b-18194	AS	RRAS2	Inverse variance weighted	78.0988	189	1
ENSG00000133961	ukb-b-18194	AS	NUMB	MR Egger	208.766	358	1
ENSG00000133961	ukb-b-18194	AS	NUMB	Inverse variance weighted	242.434	359	1
ENSG00000134014	ukb-b-18194	AS	ELP3	MR Egger	289.033	589	1
ENSG00000134014	ukb-b-18194	AS	ELP3	Inverse variance weighted	344.883	590	1
ENSG00000134070	ukb-b-18194	AS	IRAK2	MR Egger	19.5624	93	1
ENSG00000134070	ukb-b-18194	AS	IRAK2	Inverse variance weighted	21.6673	94	1
ENSG00000134086	ukb-b-18194	AS	VHL	MR Egger	1.88196	24	1
ENSG00000134086	ukb-b-18194	AS	VHL	Inverse variance weighted	5.38896	25	0.999988
ENSG00000134109	ukb-b-18194	AS	EDEM1	MR Egger	0.0142906	2	0.99288
ENSG00000134109	ukb-b-18194	AS	EDEM1	Inverse variance weighted	2.38727	3	0.496009
ENSG00000134247	ukb-b-18194	AS	PTGFRN	MR Egger	80.4506	55	0.0142375
ENSG00000134247	ukb-b-18194	AS	PTGFRN	Inverse variance weighted	83.7612	56	0.00953068
ENSG00000134285	ukb-b-18194	AS	FKBP11	MR Egger	60.4654	333	1
ENSG00000134285	ukb-b-18194	AS	FKBP11	Inverse variance weighted	87.6864	334	1
ENSG00000134287	ukb-b-18194	AS	ARF3	MR Egger	85.541	298	1
ENSG00000134287	ukb-b-18194	AS	ARF3	Inverse variance weighted	86.4909	299	1
ENSG00000134308	ukb-b-18194	AS	YWHAQ	MR Egger	29.0686	201	1
ENSG00000134308	ukb-b-18194	AS	YWHAQ	Inverse variance weighted	74.8578	202	1
ENSG00000134313	ukb-b-18194	AS	KIDINS220	MR Egger	0.866287	4	0.929347
ENSG00000134313	ukb-b-18194	AS	KIDINS220	Inverse variance weighted	0.912359	5	0.96932
ENSG00000134318	ukb-b-18194	AS	ROCK2	MR Egger	111.395	212	1
ENSG00000134318	ukb-b-18194	AS	ROCK2	Inverse variance weighted	113.918	213	1
ENSG00000134324	ukb-b-18194	AS	LPIN1	MR Egger	70.7483	85	0.866287
ENSG00000134324	ukb-b-18194	AS	LPIN1	Inverse variance weighted	88.5055	86	0.405183
ENSG00000134333	ukb-b-18194	AS	LDHA	MR Egger	10.7676	101	1
ENSG00000134333	ukb-b-18194	AS	LDHA	Inverse variance weighted	23.2411	102	1
ENSG00000134460	ukb-b-18194	AS	IL2RA	MR Egger	18.4785	58	1
ENSG00000134460	ukb-b-18194	AS	IL2RA	Inverse variance weighted	22.251	59	0.999996
ENSG00000134516	ukb-b-18194	AS	DOCK2	MR Egger	105.939	190	1
ENSG00000134516	ukb-b-18194	AS	DOCK2	Inverse variance weighted	106.257	191	1
ENSG00000134531	ukb-b-18194	AS	EMP1	MR Egger	2.88241	21	0.999999
ENSG00000134531	ukb-b-18194	AS	EMP1	Inverse variance weighted	4.31514	22	0.999983
ENSG00000134539	ukb-b-18194	AS	KLRD1	MR Egger	44.3154	111	1
ENSG00000134539	ukb-b-18194	AS	KLRD1	Inverse variance weighted	75.9805	112	0.996336
ENSG00000134644	ukb-b-18194	AS	PUM1	MR Egger	15.5694	131	1
ENSG00000134644	ukb-b-18194	AS	PUM1	Inverse variance weighted	34.9613	132	1
ENSG00000134686	ukb-b-18194	AS	PHC2	MR Egger	55.4088	158	1
ENSG00000134686	ukb-b-18194	AS	PHC2	Inverse variance weighted	98.586	159	0.999954
ENSG00000134755	ukb-b-18194	AS	DSC2	MR Egger	24.9691	96	1
ENSG00000134755	ukb-b-18194	AS	DSC2	Inverse variance weighted	27.8452	97	1
ENSG00000134899	ukb-b-18194	AS	ERCC5	MR Egger	37.1929	84	0.999998
ENSG00000134899	ukb-b-18194	AS	ERCC5	Inverse variance weighted	42.0435	85	0.999975
ENSG00000134900	ukb-b-18194	AS	TPP2	MR Egger	282.649	329	0.969481
ENSG00000134900	ukb-b-18194	AS	TPP2	Inverse variance weighted	283.715	330	0.969065
ENSG00000134954	ukb-b-18194	AS	ETS1	MR Egger	11.6217	18	0.866143
ENSG00000134954	ukb-b-18194	AS	ETS1	Inverse variance weighted	21.5128	19	0.30917
ENSG00000135049	ukb-b-18194	AS	AGTPBP1	MR Egger	4.62563	29	1
ENSG00000135049	ukb-b-18194	AS	AGTPBP1	Inverse variance weighted	4.62695	30	1
ENSG00000135108	ukb-b-18194	AS	FBXO21	MR Egger	3.62083	49	1
ENSG00000135108	ukb-b-18194	AS	FBXO21	Inverse variance weighted	4.05706	50	1
ENSG00000135148	ukb-b-18194	AS	TRAFD1	MR Egger	3.02581	20	0.999996
ENSG00000135148	ukb-b-18194	AS	TRAFD1	Inverse variance weighted	3.03146	21	0.999998
ENSG00000135241	ukb-b-18194	AS	PNPLA8	MR Egger	107.738	237	1
ENSG00000135241	ukb-b-18194	AS	PNPLA8	Inverse variance weighted	108.755	238	1
ENSG00000135269	ukb-b-18194	AS	TES	MR Egger	517.991	346	5.51111e-09
ENSG00000135269	ukb-b-18194	AS	TES	Inverse variance weighted	645.735	347	2.93628e-20
ENSG00000135297	ukb-b-18194	AS	MTO1	MR Egger	216.268	228	0.701158
ENSG00000135297	ukb-b-18194	AS	MTO1	Inverse variance weighted	279.457	229	0.0127256
ENSG00000135365	ukb-b-18194	AS	PHF21A	MR Egger	5.02524	27	0.999999
ENSG00000135365	ukb-b-18194	AS	PHF21A	Inverse variance weighted	5.40382	28	0.999999
ENSG00000135372	ukb-b-18194	AS	NAT10	MR Egger	8.29495	53	1
ENSG00000135372	ukb-b-18194	AS	NAT10	Inverse variance weighted	10.2956	54	1
ENSG00000135452	ukb-b-18194	AS	TSPAN31	MR Egger	728.608	800	0.965928
ENSG00000135452	ukb-b-18194	AS	TSPAN31	Inverse variance weighted	747.615	801	0.911151
ENSG00000135503	ukb-b-18194	AS	ACVR1B	MR Egger	6.70152	35	1
ENSG00000135503	ukb-b-18194	AS	ACVR1B	Inverse variance weighted	7.76743	36	1
ENSG00000135506	ukb-b-18194	AS	OS9	MR Egger	12.0544	192	1
ENSG00000135506	ukb-b-18194	AS	OS9	Inverse variance weighted	90.2858	193	1
ENSG00000135587	ukb-b-18194	AS	SMPD2	MR Egger	277.132	962	1
ENSG00000135587	ukb-b-18194	AS	SMPD2	Inverse variance weighted	437.256	963	1
ENSG00000135596	ukb-b-18194	AS	MICAL1	MR Egger	299.478	853	1
ENSG00000135596	ukb-b-18194	AS	MICAL1	Inverse variance weighted	401.836	854	1
ENSG00000135631	ukb-b-18194	AS	RAB11FIP5	MR Egger	44.7446	242	1
ENSG00000135631	ukb-b-18194	AS	RAB11FIP5	Inverse variance weighted	83.9131	243	1
ENSG00000135709	ukb-b-18194	AS	KIAA0513	MR Egger	127.611	238	1
ENSG00000135709	ukb-b-18194	AS	KIAA0513	Inverse variance weighted	139.71	239	1
ENSG00000135723	ukb-b-18194	AS	FHOD1	MR Egger	98.0586	206	1
ENSG00000135723	ukb-b-18194	AS	FHOD1	Inverse variance weighted	98.9856	207	1
ENSG00000135828	ukb-b-18194	AS	RNASEL	MR Egger	138.407	204	0.999867
ENSG00000135828	ukb-b-18194	AS	RNASEL	Inverse variance weighted	139.574	205	0.999855
ENSG00000135838	ukb-b-18194	AS	NPL	MR Egger	5.44648	50	1
ENSG00000135838	ukb-b-18194	AS	NPL	Inverse variance weighted	7.02522	51	1
ENSG00000135845	ukb-b-18194	AS	PIGC	MR Egger	36.0419	94	1
ENSG00000135845	ukb-b-18194	AS	PIGC	Inverse variance weighted	46.0974	95	0.999995
ENSG00000135912	ukb-b-18194	AS	TTLL4	MR Egger	31.703	417	1
ENSG00000135912	ukb-b-18194	AS	TTLL4	Inverse variance weighted	44.666	418	1
ENSG00000135919	ukb-b-18194	AS	SERPINE2	MR Egger	207.355	403	1
ENSG00000135919	ukb-b-18194	AS	SERPINE2	Inverse variance weighted	210.37	404	1
ENSG00000135929	ukb-b-18194	AS	CYP27A1	MR Egger	90.7341	481	1
ENSG00000135929	ukb-b-18194	AS	CYP27A1	Inverse variance weighted	94.2156	482	1
ENSG00000135932	ukb-b-18194	AS	CAB39	MR Egger	5.98286	25	0.999967
ENSG00000135932	ukb-b-18194	AS	CAB39	Inverse variance weighted	6.69626	26	0.999951
ENSG00000135945	ukb-b-18194	AS	REV1	MR Egger	368.018	639	1
ENSG00000135945	ukb-b-18194	AS	REV1	Inverse variance weighted	561.097	640	0.988824
ENSG00000135966	ukb-b-18194	AS	TGFBRAP1	MR Egger	18.2639	66	1
ENSG00000135966	ukb-b-18194	AS	TGFBRAP1	Inverse variance weighted	18.9357	67	1
ENSG00000136026	ukb-b-18194	AS	CKAP4	MR Egger	142.332	121	0.0900605
ENSG00000136026	ukb-b-18194	AS	CKAP4	Inverse variance weighted	143.565	122	0.0887056
ENSG00000136108	ukb-b-18194	AS	CKAP2	MR Egger	906.093	560	8.75759e-19
ENSG00000136108	ukb-b-18194	AS	CKAP2	Inverse variance weighted	1085.34	561	8.62804e-36
ENSG00000136147	ukb-b-18194	AS	PHF11	MR Egger	178.97	511	1
ENSG00000136147	ukb-b-18194	AS	PHF11	Inverse variance weighted	184.673	512	1
ENSG00000136158	ukb-b-18194	AS	SPRY2	MR Egger	59.4338	108	0.99996
ENSG00000136158	ukb-b-18194	AS	SPRY2	Inverse variance weighted	111.011	109	0.42839
ENSG00000136193	ukb-b-18194	AS	SCRN1	MR Egger	521.626	198	5.7455e-31
ENSG00000136193	ukb-b-18194	AS	SCRN1	Inverse variance weighted	522.48	199	7.1721e-31
ENSG00000136231	ukb-b-18194	AS	IGF2BP3	Inverse variance weighted	0.0840314	1	0.771907
ENSG00000136802	ukb-b-18194	AS	LRRC8A	MR Egger	48.3823	111	1
ENSG00000136802	ukb-b-18194	AS	LRRC8A	Inverse variance weighted	83.5259	112	0.979686
ENSG00000136807	ukb-b-18194	AS	CDK9	MR Egger	0.225768	4	0.994088
ENSG00000136807	ukb-b-18194	AS	CDK9	Inverse variance weighted	2.81697	5	0.728179
ENSG00000136816	ukb-b-18194	AS	TOR1B	MR Egger	65.0819	91	0.981728
ENSG00000136816	ukb-b-18194	AS	TOR1B	Inverse variance weighted	69.7295	92	0.959648
ENSG00000136827	ukb-b-18194	AS	TOR1A	MR Egger	24.1732	61	0.999994
ENSG00000136827	ukb-b-18194	AS	TOR1A	Inverse variance weighted	25.5905	62	0.999988
ENSG00000136840	ukb-b-18194	AS	ST6GALNAC4	MR Egger	3.82664	8	0.872416
ENSG00000136840	ukb-b-18194	AS	ST6GALNAC4	Inverse variance weighted	8.43426	9	0.491043
ENSG00000136856	ukb-b-18194	AS	SLC2A8	MR Egger	424.016	519	0.999123
ENSG00000136856	ukb-b-18194	AS	SLC2A8	Inverse variance weighted	812.213	520	3.43317e-15
ENSG00000136866	ukb-b-18194	AS	ZFP37	MR Egger	12.1696	21	0.934926
ENSG00000136866	ukb-b-18194	AS	ZFP37	Inverse variance weighted	12.2352	22	0.952329
ENSG00000136869	ukb-b-18194	AS	TLR4	MR Egger	416.26	498	0.996791
ENSG00000136869	ukb-b-18194	AS	TLR4	Inverse variance weighted	428.606	499	0.989863
ENSG00000136875	ukb-b-18194	AS	PRPF4	MR Egger	42.786	159	1
ENSG00000136875	ukb-b-18194	AS	PRPF4	Inverse variance weighted	44.2129	160	1
ENSG00000136930	ukb-b-18194	AS	PSMB7	MR Egger	32.1845	83	1
ENSG00000136930	ukb-b-18194	AS	PSMB7	Inverse variance weighted	61.9353	84	0.966132
ENSG00000136935	ukb-b-18194	AS	GOLGA1	MR Egger	90.8584	349	1
ENSG00000136935	ukb-b-18194	AS	GOLGA1	Inverse variance weighted	90.9259	350	1
ENSG00000137055	ukb-b-18194	AS	PLAA	MR Egger	3.69352	42	1
ENSG00000137055	ukb-b-18194	AS	PLAA	Inverse variance weighted	3.86015	43	1
ENSG00000137207	ukb-b-18194	AS	YIPF3	MR Egger	8.29737	19	0.98342
ENSG00000137207	ukb-b-18194	AS	YIPF3	Inverse variance weighted	10.4131	20	0.960049
ENSG00000137267	ukb-b-18194	AS	TUBB2A	MR Egger	23.0964	67	1
ENSG00000137267	ukb-b-18194	AS	TUBB2A	Inverse variance weighted	28.677	68	0.999993
ENSG00000137312	ukb-b-18194	AS	FLOT1	MR Egger	14363.5	233	0
ENSG00000137312	ukb-b-18194	AS	FLOT1	Inverse variance weighted	14386.6	234	0
ENSG00000137414	ukb-b-18194	AS	FAM8A1	MR Egger	49.9507	166	1
ENSG00000137414	ukb-b-18194	AS	FAM8A1	Inverse variance weighted	99.0997	167	0.999993
ENSG00000137501	ukb-b-18194	AS	SYTL2	MR Egger	131.501	529	1
ENSG00000137501	ukb-b-18194	AS	SYTL2	Inverse variance weighted	271.685	530	1
ENSG00000137509	ukb-b-18194	AS	PRCP	MR Egger	420.632	459	0.899951
ENSG00000137509	ukb-b-18194	AS	PRCP	Inverse variance weighted	703.898	460	1.64728e-12
ENSG00000137817	ukb-b-18194	AS	PARP6	MR Egger	0.030559	1	0.861228
ENSG00000137817	ukb-b-18194	AS	PARP6	Inverse variance weighted	0.0347171	2	0.982791
ENSG00000137841	ukb-b-18194	AS	PLCB2	MR Egger	25.9563	45	0.989773
ENSG00000137841	ukb-b-18194	AS	PLCB2	Inverse variance weighted	26.2843	46	0.991413
ENSG00000137842	ukb-b-18194	AS	TMEM62	MR Egger	49.9233	193	1
ENSG00000137842	ukb-b-18194	AS	TMEM62	Inverse variance weighted	142.966	194	0.997645
ENSG00000138131	ukb-b-18194	AS	LOXL4	MR Egger	25.3535	119	1
ENSG00000138131	ukb-b-18194	AS	LOXL4	Inverse variance weighted	25.7502	120	1
ENSG00000138185	ukb-b-18194	AS	ENTPD1	MR Egger	337.168	439	0.999901
ENSG00000138185	ukb-b-18194	AS	ENTPD1	Inverse variance weighted	354.951	440	0.998867
ENSG00000138190	ukb-b-18194	AS	EXOC6	MR Egger	70.2961	239	1
ENSG00000138190	ukb-b-18194	AS	EXOC6	Inverse variance weighted	70.313	240	1
ENSG00000138231	ukb-b-18194	AS	DBR1	MR Egger	7.69793	178	1
ENSG00000138231	ukb-b-18194	AS	DBR1	Inverse variance weighted	8.2081	179	1
ENSG00000138303	ukb-b-18194	AS	ASCC1	MR Egger	121.038	798	1
ENSG00000138303	ukb-b-18194	AS	ASCC1	Inverse variance weighted	127.825	799	1
ENSG00000138378	ukb-b-18194	AS	STAT4	MR Egger	0.272649	9	0.999998
ENSG00000138378	ukb-b-18194	AS	STAT4	Inverse variance weighted	0.508081	10	0.999993
ENSG00000138398	ukb-b-18194	AS	PPIG	MR Egger	185.092	409	1
ENSG00000138398	ukb-b-18194	AS	PPIG	Inverse variance weighted	200.998	410	1
ENSG00000138411	ukb-b-18194	AS	HECW2	MR Egger	36.0811	62	0.996562
ENSG00000138411	ukb-b-18194	AS	HECW2	Inverse variance weighted	51.7863	63	0.842536
ENSG00000138449	ukb-b-18194	AS	SLC40A1	MR Egger	48.9192	208	1
ENSG00000138449	ukb-b-18194	AS	SLC40A1	Inverse variance weighted	51.4244	209	1
ENSG00000138592	ukb-b-18194	AS	USP8	MR Egger	169.035	671	1
ENSG00000138592	ukb-b-18194	AS	USP8	Inverse variance weighted	182.136	672	1
ENSG00000138594	ukb-b-18194	AS	TMOD3	MR Egger	11.5744	114	1
ENSG00000138594	ukb-b-18194	AS	TMOD3	Inverse variance weighted	34.9587	115	1
ENSG00000138735	ukb-b-18194	AS	PDE5A	MR Egger	118.142	794	1
ENSG00000138735	ukb-b-18194	AS	PDE5A	Inverse variance weighted	121.499	795	1
ENSG00000138750	ukb-b-18194	AS	NUP54	MR Egger	93.0248	344	1
ENSG00000138750	ukb-b-18194	AS	NUP54	Inverse variance weighted	113.378	345	1
ENSG00000138964	ukb-b-18194	AS	PARVG	MR Egger	76.7401	218	1
ENSG00000138964	ukb-b-18194	AS	PARVG	Inverse variance weighted	76.9772	219	1
ENSG00000139154	ukb-b-18194	AS	AEBP2	MR Egger	20.0345	78	1
ENSG00000139154	ukb-b-18194	AS	AEBP2	Inverse variance weighted	20.0609	79	1
ENSG00000139187	ukb-b-18194	AS	KLRG1	MR Egger	296.719	640	1
ENSG00000139187	ukb-b-18194	AS	KLRG1	Inverse variance weighted	297.586	641	1
ENSG00000139192	ukb-b-18194	AS	TAPBPL	MR Egger	373.648	323	0.0272363
ENSG00000139192	ukb-b-18194	AS	TAPBPL	Inverse variance weighted	373.709	324	0.0295898
ENSG00000139197	ukb-b-18194	AS	PEX5	MR Egger	72.5578	99	0.978826
ENSG00000139197	ukb-b-18194	AS	PEX5	Inverse variance weighted	76.4453	100	0.961615
ENSG00000139350	ukb-b-18194	AS	NEDD1	MR Egger	245.035	580	1
ENSG00000139350	ukb-b-18194	AS	NEDD1	Inverse variance weighted	368.955	581	1
ENSG00000139625	ukb-b-18194	AS	MAP3K12	MR Egger	40.8657	216	1
ENSG00000139625	ukb-b-18194	AS	MAP3K12	Inverse variance weighted	44.5837	217	1
ENSG00000139626	ukb-b-18194	AS	ITGB7	MR Egger	32.8991	67	0.999853
ENSG00000139626	ukb-b-18194	AS	ITGB7	Inverse variance weighted	79.4854	68	0.160903
ENSG00000139629	ukb-b-18194	AS	GALNT6	MR Egger	66.4791	226	1
ENSG00000139629	ukb-b-18194	AS	GALNT6	Inverse variance weighted	67.9815	227	1
ENSG00000139722	ukb-b-18194	AS	VPS37B	MR Egger	44.8644	32	0.0651124
ENSG00000139722	ukb-b-18194	AS	VPS37B	Inverse variance weighted	61.3638	33	0.00194461
ENSG00000139726	ukb-b-18194	AS	DENR	MR Egger	223.835	101	2.69869e-11
ENSG00000139726	ukb-b-18194	AS	DENR	Inverse variance weighted	227.413	102	1.48107e-11
ENSG00000139946	ukb-b-18194	AS	PELI2	MR Egger	45.1856	404	1
ENSG00000139946	ukb-b-18194	AS	PELI2	Inverse variance weighted	74.2146	405	1
ENSG00000139974	ukb-b-18194	AS	SLC38A6	MR Egger	2.04756	104	1
ENSG00000139974	ukb-b-18194	AS	SLC38A6	Inverse variance weighted	3.47615	105	1
ENSG00000140092	ukb-b-18194	AS	FBLN5	MR Egger	997.314	525	1.05489e-31
ENSG00000140092	ukb-b-18194	AS	FBLN5	Inverse variance weighted	1176.47	526	9.80197e-52
ENSG00000140199	ukb-b-18194	AS	SLC12A6	MR Egger	5.3327	123	1
ENSG00000140199	ukb-b-18194	AS	SLC12A6	Inverse variance weighted	5.39976	124	1
ENSG00000140299	ukb-b-18194	AS	BNIP2	MR Egger	178.701	226	0.991112
ENSG00000140299	ukb-b-18194	AS	BNIP2	Inverse variance weighted	192.776	227	0.95186
ENSG00000140379	ukb-b-18194	AS	BCL2A1	MR Egger	35.6098	99	1
ENSG00000140379	ukb-b-18194	AS	BCL2A1	Inverse variance weighted	35.6127	100	1
ENSG00000140382	ukb-b-18194	AS	HMG20A	MR Egger	317.753	559	1
ENSG00000140382	ukb-b-18194	AS	HMG20A	Inverse variance weighted	327.092	560	1
ENSG00000140391	ukb-b-18194	AS	TSPAN3	MR Egger	739.348	1093	1
ENSG00000140391	ukb-b-18194	AS	TSPAN3	Inverse variance weighted	750.63	1094	1
ENSG00000140543	ukb-b-18194	AS	DET1	MR Egger	64.6646	238	1
ENSG00000140543	ukb-b-18194	AS	DET1	Inverse variance weighted	65.6861	239	1
ENSG00000140545	ukb-b-18194	AS	MFGE8	MR Egger	536.529	362	6.39871e-09
ENSG00000140545	ukb-b-18194	AS	MFGE8	Inverse variance weighted	620.801	363	8.49326e-16
ENSG00000140564	ukb-b-18194	AS	FURIN	MR Egger	33.8868	81	0.999999
ENSG00000140564	ukb-b-18194	AS	FURIN	Inverse variance weighted	35.6445	82	0.999998
ENSG00000140650	ukb-b-18194	AS	PMM2	MR Egger	14.949	88	1
ENSG00000140650	ukb-b-18194	AS	PMM2	Inverse variance weighted	15.6946	89	1
ENSG00000140678	ukb-b-18194	AS	ITGAX	MR Egger	253.343	574	1
ENSG00000140678	ukb-b-18194	AS	ITGAX	Inverse variance weighted	263.761	575	1
ENSG00000140749	ukb-b-18194	AS	IGSF6	MR Egger	23.1788	103	1
ENSG00000140749	ukb-b-18194	AS	IGSF6	Inverse variance weighted	24.6101	104	1
ENSG00000140750	ukb-b-18194	AS	ARHGAP17	MR Egger	1.52974	21	1
ENSG00000140750	ukb-b-18194	AS	ARHGAP17	Inverse variance weighted	4.03691	22	0.999991
ENSG00000140830	ukb-b-18194	AS	TXNL4B	MR Egger	9.17534	94	1
ENSG00000140830	ukb-b-18194	AS	TXNL4B	Inverse variance weighted	10.3075	95	1
ENSG00000140941	ukb-b-18194	AS	MAP1LC3B	MR Egger	183.993	275	0.999994
ENSG00000140941	ukb-b-18194	AS	MAP1LC3B	Inverse variance weighted	261.524	276	0.725333
ENSG00000141179	ukb-b-18194	AS	PCTP	MR Egger	2.97752	94	1
ENSG00000141179	ukb-b-18194	AS	PCTP	Inverse variance weighted	2.99387	95	1
ENSG00000141232	ukb-b-18194	AS	TOB1	MR Egger	129.403	345	1
ENSG00000141232	ukb-b-18194	AS	TOB1	Inverse variance weighted	135.253	346	1
ENSG00000141293	ukb-b-18194	AS	SKAP1	MR Egger	875.874	709	1.71915e-05
ENSG00000141293	ukb-b-18194	AS	SKAP1	Inverse variance weighted	2067.19	710	1.24946e-132
ENSG00000141385	ukb-b-18194	AS	AFG3L2	MR Egger	0.000643322	1	0.979765
ENSG00000141385	ukb-b-18194	AS	AFG3L2	Inverse variance weighted	0.384035	2	0.825292
ENSG00000141458	ukb-b-18194	AS	NPC1	MR Egger	108.541	210	1
ENSG00000141458	ukb-b-18194	AS	NPC1	Inverse variance weighted	186.47	211	0.887051
ENSG00000141480	ukb-b-18194	AS	ARRB2	MR Egger	44.0702	134	1
ENSG00000141480	ukb-b-18194	AS	ARRB2	Inverse variance weighted	53.1977	135	1
ENSG00000141562	ukb-b-18194	AS	NARF	MR Egger	5.46084	72	1
ENSG00000141562	ukb-b-18194	AS	NARF	Inverse variance weighted	5.59206	73	1
ENSG00000142230	ukb-b-18194	AS	SAE1	MR Egger	15.2241	110	1
ENSG00000142230	ukb-b-18194	AS	SAE1	Inverse variance weighted	21.1792	111	1
ENSG00000142347	ukb-b-18194	AS	MYO1F	MR Egger	22.9802	50	0.999627
ENSG00000142347	ukb-b-18194	AS	MYO1F	Inverse variance weighted	24.0057	51	0.999537
ENSG00000142459	ukb-b-18194	AS	EVI5L	MR Egger	109.471	55	1.77142e-05
ENSG00000142459	ukb-b-18194	AS	EVI5L	Inverse variance weighted	115.133	56	5.63141e-06
ENSG00000142599	ukb-b-18194	AS	RERE	MR Egger	272.02	443	1
ENSG00000142599	ukb-b-18194	AS	RERE	Inverse variance weighted	306.041	444	1
ENSG00000142657	ukb-b-18194	AS	PGD	MR Egger	35.1335	183	1
ENSG00000142657	ukb-b-18194	AS	PGD	Inverse variance weighted	47.0595	184	1
ENSG00000142794	ukb-b-18194	AS	NBPF3	MR Egger	23.5338	117	1
ENSG00000142794	ukb-b-18194	AS	NBPF3	Inverse variance weighted	24.3885	118	1
ENSG00000142867	ukb-b-18194	AS	BCL10	MR Egger	97.1538	230	1
ENSG00000142867	ukb-b-18194	AS	BCL10	Inverse variance weighted	97.8153	231	1
ENSG00000143149	ukb-b-18194	AS	ALDH9A1	MR Egger	262.4	283	0.805007
ENSG00000143149	ukb-b-18194	AS	ALDH9A1	Inverse variance weighted	262.728	284	0.812653
ENSG00000143153	ukb-b-18194	AS	ATP1B1	MR Egger	314.025	691	1
ENSG00000143153	ukb-b-18194	AS	ATP1B1	Inverse variance weighted	314.209	692	1
ENSG00000143156	ukb-b-18194	AS	NME7	MR Egger	364.34	658	1
ENSG00000143156	ukb-b-18194	AS	NME7	Inverse variance weighted	364.437	659	1
ENSG00000143157	ukb-b-18194	AS	POGK	MR Egger	139.818	410	1
ENSG00000143157	ukb-b-18194	AS	POGK	Inverse variance weighted	159.226	411	1
ENSG00000143387	ukb-b-18194	AS	CTSK	MR Egger	540.81	760	1
ENSG00000143387	ukb-b-18194	AS	CTSK	Inverse variance weighted	541.372	761	1
ENSG00000143420	ukb-b-18194	AS	ENSA	MR Egger	0.0422917	2	0.979076
ENSG00000143420	ukb-b-18194	AS	ENSA	Inverse variance weighted	1.55439	3	0.669776
ENSG00000143498	ukb-b-18194	AS	TAF1A	MR Egger	25.5782	109	1
ENSG00000143498	ukb-b-18194	AS	TAF1A	Inverse variance weighted	31.9041	110	1
ENSG00000143507	ukb-b-18194	AS	DUSP10	MR Egger	28.298	103	1
ENSG00000143507	ukb-b-18194	AS	DUSP10	Inverse variance weighted	40.0665	104	1
ENSG00000143514	ukb-b-18194	AS	TP53BP2	MR Egger	27.3939	69	0.999998
ENSG00000143514	ukb-b-18194	AS	TP53BP2	Inverse variance weighted	31.3326	70	0.999982
ENSG00000143515	ukb-b-18194	AS	ATP8B2	MR Egger	303.979	192	4.61775e-07
ENSG00000143515	ukb-b-18194	AS	ATP8B2	Inverse variance weighted	444.903	193	6.13703e-22
ENSG00000143546	ukb-b-18194	AS	S100A8	MR Egger	0.0102779	4	0.999987
ENSG00000143546	ukb-b-18194	AS	S100A8	Inverse variance weighted	0.0898753	5	0.999875
ENSG00000143554	ukb-b-18194	AS	SLC27A3	MR Egger	49.2627	162	1
ENSG00000143554	ukb-b-18194	AS	SLC27A3	Inverse variance weighted	49.6127	163	1
ENSG00000143569	ukb-b-18194	AS	UBAP2L	MR Egger	571.743	482	0.00298458
ENSG00000143569	ukb-b-18194	AS	UBAP2L	Inverse variance weighted	1006.69	483	4.78299e-39
ENSG00000143595	ukb-b-18194	AS	AQP10	MR Egger	736.22	315	9.44866e-36
ENSG00000143595	ukb-b-18194	AS	AQP10	Inverse variance weighted	836.393	316	1.1762e-48
ENSG00000143669	ukb-b-18194	AS	LYST	MR Egger	8.62284	38	1
ENSG00000143669	ukb-b-18194	AS	LYST	Inverse variance weighted	8.62635	39	1
ENSG00000143742	ukb-b-18194	AS	SRP9	MR Egger	0.807632	6	0.991867
ENSG00000143742	ukb-b-18194	AS	SRP9	Inverse variance weighted	0.862706	7	0.99675
ENSG00000143797	ukb-b-18194	AS	MBOAT2	MR Egger	7.37803	46	1
ENSG00000143797	ukb-b-18194	AS	MBOAT2	Inverse variance weighted	9.26881	47	1
ENSG00000143799	ukb-b-18194	AS	PARP1	MR Egger	138.694	244	1
ENSG00000143799	ukb-b-18194	AS	PARP1	Inverse variance weighted	138.695	245	1
ENSG00000143815	ukb-b-18194	AS	LBR	MR Egger	17.996	70	1
ENSG00000143815	ukb-b-18194	AS	LBR	Inverse variance weighted	18.7478	71	1
ENSG00000144021	ukb-b-18194	AS	CIAO1	MR Egger	2.84633	21	0.999999
ENSG00000144021	ukb-b-18194	AS	CIAO1	Inverse variance weighted	3.40763	22	0.999998
ENSG00000144118	ukb-b-18194	AS	RALB	MR Egger	78.8254	430	1
ENSG00000144118	ukb-b-18194	AS	RALB	Inverse variance weighted	81.0469	431	1
ENSG00000144182	ukb-b-18194	AS	LIPT1	MR Egger	439.985	827	1
ENSG00000144182	ukb-b-18194	AS	LIPT1	Inverse variance weighted	478.537	828	1
ENSG00000144711	ukb-b-18194	AS	IQSEC1	MR Egger	25.7605	53	0.999419
ENSG00000144711	ukb-b-18194	AS	IQSEC1	Inverse variance weighted	36.741	54	0.965184
ENSG00000144749	ukb-b-18194	AS	LRIG1	MR Egger	64.4077	188	1
ENSG00000144749	ukb-b-18194	AS	LRIG1	Inverse variance weighted	64.5616	189	1
ENSG00000144909	ukb-b-18194	AS	OSBPL11	MR Egger	9.98246	38	0.999999
ENSG00000144909	ukb-b-18194	AS	OSBPL11	Inverse variance weighted	11.3044	39	0.999996
ENSG00000145022	ukb-b-18194	AS	TCTA	MR Egger	26.6221	169	1
ENSG00000145022	ukb-b-18194	AS	TCTA	Inverse variance weighted	26.9074	170	1
ENSG00000145088	ukb-b-18194	AS	EAF2	MR Egger	22.9599	288	1
ENSG00000145088	ukb-b-18194	AS	EAF2	Inverse variance weighted	23.0079	289	1
ENSG00000145220	ukb-b-18194	AS	LYAR	MR Egger	105.223	221	1
ENSG00000145220	ukb-b-18194	AS	LYAR	Inverse variance weighted	108.095	222	1
ENSG00000145247	ukb-b-18194	AS	OCIAD2	MR Egger	69.7147	272	1
ENSG00000145247	ukb-b-18194	AS	OCIAD2	Inverse variance weighted	83.5404	273	1
ENSG00000145287	ukb-b-18194	AS	PLAC8	MR Egger	111.973	158	0.997855
ENSG00000145287	ukb-b-18194	AS	PLAC8	Inverse variance weighted	116.821	159	0.995003
ENSG00000145349	ukb-b-18194	AS	CAMK2D	MR Egger	104.619	132	0.962168
ENSG00000145349	ukb-b-18194	AS	CAMK2D	Inverse variance weighted	107.632	133	0.947963
ENSG00000145649	ukb-b-18194	AS	GZMA	MR Egger	5.09158	24	0.999985
ENSG00000145649	ukb-b-18194	AS	GZMA	Inverse variance weighted	5.19637	25	0.999992
ENSG00000145675	ukb-b-18194	AS	PIK3R1	MR Egger	34.58	79	0.999997
ENSG00000145675	ukb-b-18194	AS	PIK3R1	Inverse variance weighted	51.466	80	0.994527
ENSG00000145685	ukb-b-18194	AS	LHFPL2	MR Egger	391.778	400	0.606071
ENSG00000145685	ukb-b-18194	AS	LHFPL2	Inverse variance weighted	554.036	401	5.84588e-07
ENSG00000145779	ukb-b-18194	AS	TNFAIP8	MR Egger	73.0989	112	0.998333
ENSG00000145779	ukb-b-18194	AS	TNFAIP8	Inverse variance weighted	94.1407	113	0.900949
ENSG00000145780	ukb-b-18194	AS	FEM1C	MR Egger	188.523	387	1
ENSG00000145780	ukb-b-18194	AS	FEM1C	Inverse variance weighted	316.36	388	0.996788
ENSG00000145819	ukb-b-18194	AS	ARHGAP26	MR Egger	46.1174	123	1
ENSG00000145819	ukb-b-18194	AS	ARHGAP26	Inverse variance weighted	46.7603	124	1
ENSG00000145868	ukb-b-18194	AS	FBXO38	MR Egger	331.704	436	0.999938
ENSG00000145868	ukb-b-18194	AS	FBXO38	Inverse variance weighted	333.989	437	0.999922
ENSG00000145901	ukb-b-18194	AS	TNIP1	MR Egger	9.75143	48	1
ENSG00000145901	ukb-b-18194	AS	TNIP1	Inverse variance weighted	32.6559	49	0.965003
ENSG00000145979	ukb-b-18194	AS	TBC1D7	MR Egger	413.802	453	0.906503
ENSG00000145979	ukb-b-18194	AS	TBC1D7	Inverse variance weighted	669.924	454	1.59418e-10
ENSG00000145990	ukb-b-18194	AS	GFOD1	MR Egger	14.3598	23	0.916102
ENSG00000145990	ukb-b-18194	AS	GFOD1	Inverse variance weighted	14.4873	24	0.934868
ENSG00000146021	ukb-b-18194	AS	KLHL3	MR Egger	117.407	314	1
ENSG00000146021	ukb-b-18194	AS	KLHL3	Inverse variance weighted	133.087	315	1
ENSG00000146054	ukb-b-18194	AS	TRIM7	MR Egger	12.6494	50	1
ENSG00000146054	ukb-b-18194	AS	TRIM7	Inverse variance weighted	17.127	51	0.999998
ENSG00000146066	ukb-b-18194	AS	HIGD2A	MR Egger	233.818	250	0.761122
ENSG00000146066	ukb-b-18194	AS	HIGD2A	Inverse variance weighted	305.521	251	0.0105588
ENSG00000146232	ukb-b-18194	AS	NFKBIE	MR Egger	51.4881	68	0.932102
ENSG00000146232	ukb-b-18194	AS	NFKBIE	Inverse variance weighted	110.594	69	0.00110123
ENSG00000146247	ukb-b-18194	AS	PHIP	MR Egger	41.4613	549	1
ENSG00000146247	ukb-b-18194	AS	PHIP	Inverse variance weighted	60.6585	550	1
ENSG00000146592	ukb-b-18194	AS	CREB5	MR Egger	109.968	192	1
ENSG00000146592	ukb-b-18194	AS	CREB5	Inverse variance weighted	115.181	193	0.999998
ENSG00000146676	ukb-b-18194	AS	PURB	MR Egger	1.14684	9	0.999018
ENSG00000146676	ukb-b-18194	AS	PURB	Inverse variance weighted	1.24426	10	0.999536
ENSG00000146828	ukb-b-18194	AS	SLC12A9	MR Egger	58.1046	168	1
ENSG00000146828	ukb-b-18194	AS	SLC12A9	Inverse variance weighted	64.2806	169	1
ENSG00000146833	ukb-b-18194	AS	TRIM4	MR Egger	175.736	430	1
ENSG00000146833	ukb-b-18194	AS	TRIM4	Inverse variance weighted	222.136	431	1
ENSG00000147316	ukb-b-18194	AS	MCPH1	MR Egger	15.468	33	0.995941
ENSG00000147316	ukb-b-18194	AS	MCPH1	Inverse variance weighted	16.668	34	0.994501
ENSG00000147862	ukb-b-18194	AS	NFIB	MR Egger	10.7792	59	1
ENSG00000147862	ukb-b-18194	AS	NFIB	Inverse variance weighted	10.7883	60	1
ENSG00000147883	ukb-b-18194	AS	CDKN2B	MR Egger	31.2085	111	1
ENSG00000147883	ukb-b-18194	AS	CDKN2B	Inverse variance weighted	31.7025	112	1
ENSG00000148229	ukb-b-18194	AS	POLE3	MR Egger	0.0596965	1	0.806976
ENSG00000148229	ukb-b-18194	AS	POLE3	Inverse variance weighted	0.0932805	2	0.954431
ENSG00000148290	ukb-b-18194	AS	SURF1	MR Egger	266.263	210	0.00516734
ENSG00000148290	ukb-b-18194	AS	SURF1	Inverse variance weighted	267.222	211	0.00527129
ENSG00000148308	ukb-b-18194	AS	GTF3C5	MR Egger	1.27765	29	1
ENSG00000148308	ukb-b-18194	AS	GTF3C5	Inverse variance weighted	1.64666	30	1
ENSG00000148634	ukb-b-18194	AS	HERC4	MR Egger	0.688553	100	1
ENSG00000148634	ukb-b-18194	AS	HERC4	Inverse variance weighted	2.0711	101	1
ENSG00000148672	ukb-b-18194	AS	GLUD1	MR Egger	18.5089	86	1
ENSG00000148672	ukb-b-18194	AS	GLUD1	Inverse variance weighted	43.3738	87	0.999976
ENSG00000148700	ukb-b-18194	AS	ADD3	MR Egger	36.4054	465	1
ENSG00000148700	ukb-b-18194	AS	ADD3	Inverse variance weighted	36.4226	466	1
ENSG00000148730	ukb-b-18194	AS	EIF4EBP2	MR Egger	196.796	238	0.976097
ENSG00000148730	ukb-b-18194	AS	EIF4EBP2	Inverse variance weighted	280.817	239	0.0327849
ENSG00000148925	ukb-b-18194	AS	BTBD10	MR Egger	81.8952	316	1
ENSG00000148925	ukb-b-18194	AS	BTBD10	Inverse variance weighted	84.0564	317	1
ENSG00000149084	ukb-b-18194	AS	HSD17B12	MR Egger	407.279	379	0.152273
ENSG00000149084	ukb-b-18194	AS	HSD17B12	Inverse variance weighted	500.259	380	3.22757e-05
ENSG00000149269	ukb-b-18194	AS	PAK1	MR Egger	528.659	475	0.0444881
ENSG00000149269	ukb-b-18194	AS	PAK1	Inverse variance weighted	564.078	476	0.00329673
ENSG00000149480	ukb-b-18194	AS	MTA2	MR Egger	26.7738	85	1
ENSG00000149480	ukb-b-18194	AS	MTA2	Inverse variance weighted	37.8106	86	0.999999
ENSG00000149527	ukb-b-18194	AS	PLCH2	MR Egger	364.778	379	0.691066
ENSG00000149527	ukb-b-18194	AS	PLCH2	Inverse variance weighted	367.797	380	0.663941
ENSG00000149534	ukb-b-18194	AS	MS4A2	MR Egger	132.834	421	1
ENSG00000149534	ukb-b-18194	AS	MS4A2	Inverse variance weighted	189.38	422	1
ENSG00000149547	ukb-b-18194	AS	EI24	MR Egger	47.9056	105	1
ENSG00000149547	ukb-b-18194	AS	EI24	Inverse variance weighted	74.708	106	0.990854
ENSG00000149557	ukb-b-18194	AS	FEZ1	MR Egger	64.0113	213	1
ENSG00000149557	ukb-b-18194	AS	FEZ1	Inverse variance weighted	74.4986	214	1
ENSG00000149809	ukb-b-18194	AS	TM7SF2	MR Egger	25.6036	56	0.99984
ENSG00000149809	ukb-b-18194	AS	TM7SF2	Inverse variance weighted	41.0391	57	0.945063
ENSG00000150045	ukb-b-18194	AS	KLRF1	MR Egger	15.7187	54	1
ENSG00000150045	ukb-b-18194	AS	KLRF1	Inverse variance weighted	50.3514	55	0.652579
ENSG00000150048	ukb-b-18194	AS	CLEC1A	MR Egger	83.4132	112	0.980132
ENSG00000150048	ukb-b-18194	AS	CLEC1A	Inverse variance weighted	133.032	113	0.0959878
ENSG00000151148	ukb-b-18194	AS	UBE3B	MR Egger	231.547	371	1
ENSG00000151148	ukb-b-18194	AS	UBE3B	Inverse variance weighted	231.764	372	1
ENSG00000151150	ukb-b-18194	AS	ANK3	MR Egger	563.707	652	0.994558
ENSG00000151150	ukb-b-18194	AS	ANK3	Inverse variance weighted	566.664	653	0.993515
ENSG00000151461	ukb-b-18194	AS	UPF2	Inverse variance weighted	0.00396678	1	0.949781
ENSG00000151640	ukb-b-18194	AS	DPYSL4	MR Egger	239.712	402	1
ENSG00000151640	ukb-b-18194	AS	DPYSL4	Inverse variance weighted	242.513	403	1
ENSG00000151715	ukb-b-18194	AS	TMEM45B	MR Egger	76.07	269	1
ENSG00000151715	ukb-b-18194	AS	TMEM45B	Inverse variance weighted	80.7768	270	1
ENSG00000151726	ukb-b-18194	AS	ACSL1	MR Egger	1.66518	16	0.999997
ENSG00000151726	ukb-b-18194	AS	ACSL1	Inverse variance weighted	1.694	17	0.999999
ENSG00000151882	ukb-b-18194	AS	CCL28	MR Egger	372.502	356	0.263033
ENSG00000151882	ukb-b-18194	AS	CCL28	Inverse variance weighted	506.314	357	3.16211e-07
ENSG00000152217	ukb-b-18194	AS	SETBP1	MR Egger	0.849884	3	0.837502
ENSG00000152217	ukb-b-18194	AS	SETBP1	Inverse variance weighted	2.29134	4	0.682347
ENSG00000152348	ukb-b-18194	AS	ATG10	MR Egger	136.562	380	1
ENSG00000152348	ukb-b-18194	AS	ATG10	Inverse variance weighted	182.073	381	1
ENSG00000152518	ukb-b-18194	AS	ZFP36L2	MR Egger	10.6398	44	1
ENSG00000152518	ukb-b-18194	AS	ZFP36L2	Inverse variance weighted	10.6976	45	1
ENSG00000152520	ukb-b-18194	AS	PAN3	MR Egger	2.74385	26	1
ENSG00000152520	ukb-b-18194	AS	PAN3	Inverse variance weighted	6.28253	27	0.999988
ENSG00000152601	ukb-b-18194	AS	MBNL1	MR Egger	590.34	396	7.63785e-10
ENSG00000152601	ukb-b-18194	AS	MBNL1	Inverse variance weighted	650.059	397	1.58151e-14
ENSG00000152942	ukb-b-18194	AS	RAD17	MR Egger	15.9147	141	1
ENSG00000152942	ukb-b-18194	AS	RAD17	Inverse variance weighted	27.8457	142	1
ENSG00000153162	ukb-b-18194	AS	BMP6	MR Egger	24.9431	136	1
ENSG00000153162	ukb-b-18194	AS	BMP6	Inverse variance weighted	35.8412	137	1
ENSG00000153283	ukb-b-18194	AS	CD96	MR Egger	275.882	258	0.212168
ENSG00000153283	ukb-b-18194	AS	CD96	Inverse variance weighted	289.409	259	0.0940623
ENSG00000153563	ukb-b-18194	AS	CD8A	MR Egger	84.5153	198	1
ENSG00000153563	ukb-b-18194	AS	CD8A	Inverse variance weighted	151.953	199	0.994469
ENSG00000153827	ukb-b-18194	AS	TRIP12	MR Egger	34.5985	200	1
ENSG00000153827	ukb-b-18194	AS	TRIP12	Inverse variance weighted	98.6009	201	1
ENSG00000153898	ukb-b-18194	AS	MCOLN2	MR Egger	88.7886	146	0.999949
ENSG00000153898	ukb-b-18194	AS	MCOLN2	Inverse variance weighted	88.9008	147	0.999959
ENSG00000154001	ukb-b-18194	AS	PPP2R5E	MR Egger	0.616411	21	1
ENSG00000154001	ukb-b-18194	AS	PPP2R5E	Inverse variance weighted	0.619994	22	1
ENSG00000154146	ukb-b-18194	AS	NRGN	MR Egger	1.30335	2	0.521173
ENSG00000154146	ukb-b-18194	AS	NRGN	Inverse variance weighted	1.35143	3	0.716959
ENSG00000154265	ukb-b-18194	AS	ABCA5	MR Egger	18.144	52	0.999997
ENSG00000154265	ukb-b-18194	AS	ABCA5	Inverse variance weighted	33.6435	53	0.982482
ENSG00000154309	ukb-b-18194	AS	DISP1	MR Egger	28.5389	77	1
ENSG00000154309	ukb-b-18194	AS	DISP1	Inverse variance weighted	42.4185	78	0.999661
ENSG00000154589	ukb-b-18194	AS	LY96	MR Egger	147.905	235	0.999998
ENSG00000154589	ukb-b-18194	AS	LY96	Inverse variance weighted	159.868	236	0.99996
ENSG00000154710	ukb-b-18194	AS	RABGEF1	MR Egger	125.043	206	0.999998
ENSG00000154710	ukb-b-18194	AS	RABGEF1	Inverse variance weighted	218.284	207	0.281827
ENSG00000154845	ukb-b-18194	AS	PPP4R1	MR Egger	73.4683	152	1
ENSG00000154845	ukb-b-18194	AS	PPP4R1	Inverse variance weighted	115.793	153	0.988989
ENSG00000154928	ukb-b-18194	AS	EPHB1	MR Egger	568.688	781	1
ENSG00000154928	ukb-b-18194	AS	EPHB1	Inverse variance weighted	600.643	782	1
ENSG00000155090	ukb-b-18194	AS	KLF10	MR Egger	5.48492	27	0.999997
ENSG00000155090	ukb-b-18194	AS	KLF10	Inverse variance weighted	5.76627	28	0.999998
ENSG00000155097	ukb-b-18194	AS	ATP6V1C1	MR Egger	53.4891	81	0.992156
ENSG00000155097	ukb-b-18194	AS	ATP6V1C1	Inverse variance weighted	56.4578	82	0.985967
ENSG00000155256	ukb-b-18194	AS	ZFYVE27	MR Egger	17.6737	93	1
ENSG00000155256	ukb-b-18194	AS	ZFYVE27	Inverse variance weighted	24.4891	94	1
ENSG00000155287	ukb-b-18194	AS	SLC25A28	MR Egger	19.5098	84	1
ENSG00000155287	ukb-b-18194	AS	SLC25A28	Inverse variance weighted	21.6243	85	1
ENSG00000155366	ukb-b-18194	AS	RHOC	MR Egger	46.3865	275	1
ENSG00000155366	ukb-b-18194	AS	RHOC	Inverse variance weighted	113.008	276	1
ENSG00000155657	ukb-b-18194	AS	TTN	MR Egger	8.88775	21	0.99007
ENSG00000155657	ukb-b-18194	AS	TTN	Inverse variance weighted	13.8054	22	0.908243
ENSG00000155876	ukb-b-18194	AS	RRAGA	MR Egger	6.71505	81	1
ENSG00000155876	ukb-b-18194	AS	RRAGA	Inverse variance weighted	7.77709	82	1
ENSG00000156110	ukb-b-18194	AS	ADK	MR Egger	774.15	421	3.24316e-23
ENSG00000156110	ukb-b-18194	AS	ADK	Inverse variance weighted	774.259	422	4.30261e-23
ENSG00000156136	ukb-b-18194	AS	DCK	MR Egger	2.58757	35	1
ENSG00000156136	ukb-b-18194	AS	DCK	Inverse variance weighted	2.67549	36	1
ENSG00000156256	ukb-b-18194	AS	USP16	MR Egger	0.141733	14	1
ENSG00000156256	ukb-b-18194	AS	USP16	Inverse variance weighted	0.239341	15	1
ENSG00000156381	ukb-b-18194	AS	ANKRD9	MR Egger	53.4424	177	1
ENSG00000156381	ukb-b-18194	AS	ANKRD9	Inverse variance weighted	55.2721	178	1
ENSG00000156475	ukb-b-18194	AS	PPP2R2B	MR Egger	60.2456	195	1
ENSG00000156475	ukb-b-18194	AS	PPP2R2B	Inverse variance weighted	68.6583	196	1
ENSG00000156482	ukb-b-18194	AS	RPL30	MR Egger	2.98969	21	0.999999
ENSG00000156482	ukb-b-18194	AS	RPL30	Inverse variance weighted	2.99225	22	0.999999
ENSG00000156502	ukb-b-18194	AS	SUPV3L1	MR Egger	159.804	263	1
ENSG00000156502	ukb-b-18194	AS	SUPV3L1	Inverse variance weighted	174.163	264	0.999995
ENSG00000156508	ukb-b-18194	AS	EEF1A1	MR Egger	566.498	361	2.54113e-11
ENSG00000156508	ukb-b-18194	AS	EEF1A1	Inverse variance weighted	711.291	362	5.35977e-25
ENSG00000156639	ukb-b-18194	AS	ZFAND3	MR Egger	73.1938	181	1
ENSG00000156639	ukb-b-18194	AS	ZFAND3	Inverse variance weighted	124.577	182	0.999618
ENSG00000156804	ukb-b-18194	AS	FBXO32	MR Egger	26.228	58	0.999897
ENSG00000156804	ukb-b-18194	AS	FBXO32	Inverse variance weighted	26.2293	59	0.999932
ENSG00000156990	ukb-b-18194	AS	RPUSD3	MR Egger	46.6403	56	0.809256
ENSG00000156990	ukb-b-18194	AS	RPUSD3	Inverse variance weighted	47.2068	57	0.819196
ENSG00000157107	ukb-b-18194	AS	FCHO2	MR Egger	126.686	320	1
ENSG00000157107	ukb-b-18194	AS	FCHO2	Inverse variance weighted	130.63	321	1
ENSG00000157212	ukb-b-18194	AS	PAXIP1	MR Egger	0.000909617	1	0.97594
ENSG00000157212	ukb-b-18194	AS	PAXIP1	Inverse variance weighted	0.0283384	2	0.985931
ENSG00000157349	ukb-b-18194	AS	DDX19B	MR Egger	12.9659	102	1
ENSG00000157349	ukb-b-18194	AS	DDX19B	Inverse variance weighted	15.3257	103	1
ENSG00000157483	ukb-b-18194	AS	MYO1E	MR Egger	5.30732	27	0.999998
ENSG00000157483	ukb-b-18194	AS	MYO1E	Inverse variance weighted	7.94177	28	0.999929
ENSG00000157551	ukb-b-18194	AS	KCNJ15	MR Egger	171.044	306	1
ENSG00000157551	ukb-b-18194	AS	KCNJ15	Inverse variance weighted	219.384	307	0.999955
ENSG00000157570	ukb-b-18194	AS	TSPAN18	MR Egger	3.2687	29	1
ENSG00000157570	ukb-b-18194	AS	TSPAN18	Inverse variance weighted	5.62848	30	1
ENSG00000157916	ukb-b-18194	AS	RER1	MR Egger	2.33282	13	0.999466
ENSG00000157916	ukb-b-18194	AS	RER1	Inverse variance weighted	8.20846	14	0.878185
ENSG00000157978	ukb-b-18194	AS	LDLRAP1	MR Egger	42.8887	276	1
ENSG00000157978	ukb-b-18194	AS	LDLRAP1	Inverse variance weighted	104.232	277	1
ENSG00000158006	ukb-b-18194	AS	PAFAH2	MR Egger	201.242	229	0.906922
ENSG00000158006	ukb-b-18194	AS	PAFAH2	Inverse variance weighted	256.63	230	0.109817
ENSG00000158092	ukb-b-18194	AS	NCK1	MR Egger	67.6911	352	1
ENSG00000158092	ukb-b-18194	AS	NCK1	Inverse variance weighted	82.1234	353	1
[truncated: 824 more rows]

## Sheet: pleiotropy
id.exposure	id.outcome	outcome	exposure	egger_intercept	se	pval
[truncated: 1,238 more rows]
