# Supplementary material for: Multiomics Identifies Potential Biomarkers in Ankylosing Spondylitis Bone Formation
Source: Hum Mutat. 2025 Aug 8;2025:8771129. doi: 10.1155/humu/8771129 (PMC12356670; doi:10.1155/humu/8771129)
Supplement: Supporting Information 5 — File S5: The 40 DEGs with causal relationships to AS, identified after excluding results with significant heterogeneity and horizontal pleiotropy from the training and validation sets. [file 8771129.f5.xlsx]

## Sheet: 附表5-交集基因
Gene
ALDH9A1
CDC37
CEP63
COL9A2
CORO1C
CTH
CYP4F3
DPYSL4
EIF4H
EXOC6
FRY
FUCA2
GOLGA1
GPBP1
IRAK2
MRPS30
NBPF3
NME7
OGG1
PAICS
PDZD8
PMM2
POM121
PPIF
PRDX3
PRPF4
RAPH1
RIOK1
SEC14L1
SENP2
SNAPC5
SNX15
ST6GALNAC4
SYPL1
THBD
TTC16
USP16
WDR25
ZCCHC9
ZNF74
