# Supplementary material for: Multiomics Identifies Potential Biomarkers in Ankylosing Spondylitis Bone Formation
Source: Hum Mutat. 2025 Aug 8;2025:8771129. doi: 10.1155/humu/8771129 (PMC12356670; doi:10.1155/humu/8771129)
Supplement: Supporting Information 6 — File S6: The SMR analysis results for the 40 DEGs. [file 8771129.f6.xlsx]

## Sheet: 整理后
Gene	Gene chromosome	Gene base pair	Probe	top eQTL SNP	SNP Chromosome	SNP base pair	A1	A2	Effect allele frequency	eQTL association				GWAS association				SMR association			HEIDI Test
										Tissue	beta	se	p-value	Outcome	beta	se	p-value	beta	se	p-value	p-value	Number of SNPs
ALDH9A1	1	165649776	ENSG00000143149	rs10918242	1	165656600	G	A	0.324131	Blood	-0.409504	0.00809114	0	Ankylosing spondylitis	-0.409504	0.00809114	0	1	0.0279426	1.72e-280	1	20
CDC37	19	10516303	ENSG00000105401	rs12978105	19	10520514	C	A	0.303681	Blood	0.137487	0.0084683	2.83e-59	Ankylosing spondylitis	0.137487	0.00846836	2.83e-59	1	0.0871066	1.66e-30	1	20
CEP63	3	134249222	ENSG00000182923	rs4498009	3	134198008	C	G	0.313906	Blood	-0.730211	0.00782521	0	Ankylosing spondylitis	-0.730211	0.00782521	0	1	0.0151552	0	1	20
COL9A2	1	40774823	ENSG00000049089	rs72944930	1	40778567	T	C	0.0439673	Blood	-0.2667	0.0167372	3.65001e-57	Ankylosing spondylitis	-0.2667	0.0167372	3.65e-57	1	0.0887514	1.90052e-29	1	18
CORO1C	12	109082128	ENSG00000110880	rs4964747	12	109144457	T	C	0.281186	Blood	-0.396116	0.00831456	0	Ankylosing spondylitis	-0.396116	0.00831456	0	1	0.0296846	8.82718e-249	1	20
CTH	1	70891217	ENSG00000116761	rs663465	1	70876758	G	A	0.423313	Blood	-0.383344	0.0077892	0	Ankylosing spondylitis	-0.383344	0.0077892	0	1	0.0287355	2.42165e-265	1	20
CYP4F3	19	15762670	ENSG00000186529	rs667386	19	15695617	C	T	0.116564	Blood	-0.447106	0.0122913	1.02721e-289	Ankylosing spondylitis	-0.447106	0.0122913	1.03e-289	1	0.0388779	6.7053e-146	1	20
DPYSL4	10	134009842	ENSG00000151640	rs869252	10	133969872	C	T	0.289366	Blood	0.620047	0.00955719	0	Ankylosing spondylitis	0.620047	0.00955719	0	1	0.0217982	0	1	20
EIF4H	7	73600003	ENSG00000106682	rs1636967	7	73549169	A	C	0.281186	Blood	-0.183529	0.0143997	3.30999e-37	Ankylosing spondylitis	-0.183529	0.0143996	3.31e-37	1	0.110959	2.01704e-19	1	20
EXOC6	10	94705092	ENSG00000138190	rs7909581	10	94713055	T	C	0.312883	Blood	0.0828494	0.00869215	1.55001e-21	Ankylosing spondylitis	0.0828494	0.00869208	1.55e-21	1	0.148372	1.58573e-11	1	20
FRY	13	32738115	ENSG00000073910	rs76123129	13	32685183	T	C	0.0286299	Blood	0.416619	0.0210095	1.63999e-87	Ankylosing spondylitis	0.416619	0.0210095	1.64e-87	1	0.0713168	1.14439e-44	1	18
FUCA2	6	143824720	ENSG00000001036	rs4896659	6	143788753	C	T	0.238241	Blood	-0.175958	0.00956884	1.62004e-75	Ankylosing spondylitis	-0.175958	0.00956877	1.62e-75	1	0.0769066	1.17975e-38	1	20
GOLGA1	9	127675469	ENSG00000136935	rs7032606	9	127668891	C	T	0.417178	Blood	0.158944	0.008046	7.35016e-87	Ankylosing spondylitis	31684	0.158944	0.00804599	199341	10090.9	7.35017e-87	0	20
GPBP1	5	56515140	ENSG00000062194	rs1862174	5	56527467	T	C	0.242331	Blood	0.192125	0.00882709	4.94014e-105	Ankylosing spondylitis	31684	0.192125	0.00882709	164913	7576.87	4.94016e-105	3.09692e-35	20
IRAK2	3	10245988	ENSG00000134070	rs75851138	3	10223370	T	C	0.160532	Blood	-0.193506	0.0118751	1.06999e-59	Ankylosing spondylitis	31684	-0.193506	0.011875	-163737	10048.2	1.06999e-59	1.29803e-27	20
MRPS30	5	44814778	ENSG00000112996	rs6875287	5	44941630	T	C	0.373211	Blood	0.0705245	0.00814489	4.77e-18	Ankylosing spondylitis	31684	0.0705245	0.00814483	449262	51885.4	4.77e-18	3.1876e-09	14
NBPF3	1	21789059	ENSG00000142794	rs1827293	1	21795388	A	G	0.460123	Blood	0.42145	0.00894324	0	Ankylosing spondylitis	0.42145	0.00894324	0	1	0.0300099	1.83009e-243	1	20
NME7	1	169219487	ENSG00000143156	rs1591733	1	169265836	C	T	0.385481	Blood	-0.40255	0.00845871	0	Ankylosing spondylitis	31684	-0.40255	0.00845871	-78708.2	1653.88	0	0	20
OGG1	3	9810765	ENSG00000114026	rs148581921	3	9821764	A	G	0.0122699	Blood	-0.342282	0.0404325	2.55e-17	Ankylosing spondylitis	31684	-0.342282	0.0404321	-92566.9	10934.6	2.55e-17	NA	NA
PAICS	4	57314720	ENSG00000128050	rs1967559	4	57305699	A	G	0.157464	Blood	-0.138679	0.0109766	1.37001e-36	Ankylosing spondylitis	-0.138679	0.0109768	1.37e-36	1	0.111938	4.12546e-19	1	20
PDZD8	10	119087489	ENSG00000165650	rs1638670	10	119154977	G	A	0.278119	Blood	0.571085	0.00787698	0	Ankylosing spondylitis	0.571085	0.00787698	0	1	0.0195063	0	1	20
PMM2	16	8912934	ENSG00000140650	rs9796776	16	8934416	A	G	0.0245399	Blood	1.03978	0.0363494	5.79764e-180	Ankylosing spondylitis	31684	1.03978	0.0363494	30471.8	1065.26	5.79974e-180	0	20
POM121	7	72385957	ENSG00000196313	rs10263660	7	72368345	C	T	0.476483	Blood	0.312234	0.0209865	4.58997e-50	Ankylosing spondylitis	0.312234	0.0209866	4.59e-50	1	0.0950552	6.97221e-26	1	20
PPIF	10	81111159	ENSG00000108179	rs7086293	10	81103247	T	C	0.461145	Blood	0.137536	0.00793186	2.35994e-67	Ankylosing spondylitis	0.137536	0.00793191	2.36e-67	1	0.0815596	1.46724e-34	1	20
PRDX3	10	120932780	ENSG00000165672	rs7068937	10	120926432	C	T	0.437628	Blood	0.225896	0.0117337	1.36002e-82	Ankylosing spondylitis	0.225896	0.0117336	1.36e-82	1	0.073458	3.34203e-42	1	20
PRPF4	9	116046404	ENSG00000136875	rs10981723	9	116059567	C	G	0.195297	Blood	0.163598	0.00977441	7.00004e-63	Ankylosing spondylitis	0.163598	0.00977442	7e-63	1	0.0844944	2.5701e-32	1	20
RAPH1	2	204329600	ENSG00000173166	rs16839858	2	204366776	A	G	0.173824	Blood	-0.0816439	0.0103129	2.43999e-15	Ankylosing spondylitis	-0.0816439	0.010313	2.44e-15	1	0.178638	2.16966e-08	1	19
RIOK1	6	7403999	ENSG00000124784	rs12212766	6	7396836	G	A	0.421268	Blood	-0.234976	0.00804838	2.21569e-187	Ankylosing spondylitis	-0.234976	0.00804838	2.22e-187	1	0.0484395	1.09856e-94	1	20
SEC14L1	17	75147988	ENSG00000129657	rs633672	17	75137894	C	A	0.41002	Blood	0.15239	0.00803638	3.47995e-80	Ankylosing spondylitis	0.15239	0.00803634	3.48e-80	1	0.0745792	5.38728e-41	1	20
SENP2	3	185325811	ENSG00000163904	rs1816959	3	185351651	G	A	0.320041	Blood	0.0696644	0.00836791	8.42e-17	Ankylosing spondylitis	0.0696644	0.00836789	8.42e-17	1	0.169872	3.93744e-09	1	11
SNAPC5	15	66786397	ENSG00000174446	rs16953565	15	66798125	C	T	0.0695297	Blood	-0.318195	0.0156585	8.3903e-92	Ankylosing spondylitis	-0.318195	0.0156584	8.39e-92	1	0.0695937	8.0851e-47	1	20
SNX15	11	64794849	ENSG00000110025	rs476824	11	64810303	C	T	0.296524	Blood	-0.178306	0.00869439	1.82001e-93	Ankylosing spondylitis	-0.178306	0.00869436	1.82e-93	1	0.0689584	1.18546e-47	1	20
ST6GALNAC4	9	130674741	ENSG00000136840	rs1078697	9	130737250	T	C	0.214724	Blood	-0.181002	0.00949126	4.44998e-81	Ankylosing spondylitis	-0.181002	0.00949126	4.45e-81	1	0.0741576	1.92186e-41	1	20
SYPL1	7	105741985	ENSG00000008282	rs176469	7	105720822	T	C	0.253579	Blood	0.100604	0.00923474	1.23001e-27	Ankylosing spondylitis	0.100604	0.00923448	1.23e-27	1	0.129813	1.32506e-14	1	20
THBD	20	23028324	ENSG00000178726	rs844887	20	23106084	A	G	0.108384	Blood	-0.593083	0.0129149	0	Ankylosing spondylitis	-0.593083	0.0129149	0	1	0.0307957	2.64763e-231	1	20
TTC16	9	130486112	ENSG00000167094	rs3802357	9	130478653	A	G	0.5	Blood	0.274367	0.00781681	6.83323e-270	Ankylosing spondylitis	0.274367	0.00781681	6.84e-270	1	0.0402914	5.56699e-136	1	20
USP16	21	30411879	ENSG00000156256	rs73190153	21	30345587	C	T	0.291411	Blood	0.0590623	0.00897541	4.69e-11	Ankylosing spondylitis	0.0590623	0.00897521	4.69e-11	1	0.214909	3.26921e-06	1	11
WDR25	14	100919697	ENSG00000176473	rs12897338	14	100844368	T	C	0.477505	Blood	0.552157	0.00749189	0	Ankylosing spondylitis	0.552157	0.00749189	0	1	0.0191886	0	1	20
ZCCHC9	5	80603262	ENSG00000131732	rs146629668	5	80575775	C	T	0.211656	Blood	0.0972776	0.0101134	6.67004e-22	Ankylosing spondylitis	0.0972776	0.0101135	6.67e-22	1	0.147029	1.03614e-11	1	18
ZNF74	22	20755575	ENSG00000185252	rs887023	22	20761899	C	T	0.42638	Blood	0.216061	0.00795286	1.56415e-162	Ankylosing spondylitis	0.216061	0.00795286	1.56e-162	1	0.0520549	3.02499e-82	1	20

## Sheet: 原始数据
probeID	ProbeChr	Gene	Probe_bp	topSNP	topSNP_chr	topSNP_bp	A1	A2	Freq	b_GWAS	se_GWAS	p_GWAS	b_eQTL	se_eQTL	p_eQTL	b_SMR	se_SMR	p_SMR	p_HEIDI
ENSG00000143149	1	ALDH9A1	165649776	rs10918242	1	165656600	G	A	0.324131	-0.409504	0.00809114	0	-0.409504	0.00809114	0	1	0.0279426	1.72e-280	1
ENSG00000182923	3	CEP63	134249222	rs4498009	3	134198008	C	G	0.313906	-0.730211	0.00782521	0	-0.730211	0.00782521	0	1	0.0151552	0	1
ENSG00000110880	12	CORO1C	109082128	rs4964747	12	109144457	T	C	0.281186	-0.396116	0.00831456	0	-0.396116	0.00831456	0	1	0.0296846	8.82718e-249	1
ENSG00000116761	1	CTH	70891217	rs663465	1	70876758	G	A	0.423313	-0.383344	0.0077892	0	-0.383344	0.0077892	0	1	0.0287355	2.42165e-265	1
ENSG00000151640	10	DPYSL4	134009842	rs869252	10	133969872	C	T	0.289366	0.620047	0.00955719	0	0.620047	0.00955719	0	1	0.0217982	0	1
ENSG00000142794	1	NBPF3	21789059	rs1827293	1	21795388	A	G	0.460123	0.42145	0.00894324	0	0.42145	0.00894324	0	1	0.0300099	1.83009e-243	1
ENSG00000165650	10	PDZD8	119087489	rs1638670	10	119154977	G	A	0.278119	0.571085	0.00787698	0	0.571085	0.00787698	0	1	0.0195063	0	1
ENSG00000178726	20	THBD	23028324	rs844887	20	23106084	A	G	0.108384	-0.593083	0.0129149	0	-0.593083	0.0129149	0	1	0.0307957	2.64763e-231	1
ENSG00000176473	14	WDR25	100919697	rs12897338	14	100844368	T	C	0.477505	0.552157	0.00749189	0	0.552157	0.00749189	0	1	0.0191886	0	1
ENSG00000186529	19	CYP4F3	15762670	rs667386	19	15695617	C	T	0.116564	-0.447106	0.0122913	1.03e-289	-0.447106	0.0122913	1.02721e-289	1	0.0388779	6.7053e-146	1
ENSG00000167094	9	TTC16	130486112	rs3802357	9	130478653	A	G	0.5	0.274367	0.00781681	6.84e-270	0.274367	0.00781681	6.83323e-270	1	0.0402914	5.56699e-136	1
ENSG00000124784	6	RIOK1	7403999	rs12212766	6	7396836	G	A	0.421268	-0.234976	0.00804838	2.22e-187	-0.234976	0.00804838	2.21569e-187	1	0.0484395	1.09856e-94	1
ENSG00000185252	22	ZNF74	20755575	rs887023	22	20761899	C	T	0.42638	0.216061	0.00795286	1.56e-162	0.216061	0.00795286	1.56415e-162	1	0.0520549	3.02499e-82	1
ENSG00000110025	11	SNX15	64794849	rs476824	11	64810303	C	T	0.296524	-0.178306	0.00869436	1.82e-93	-0.178306	0.00869439	1.82001e-93	1	0.0689584	1.18546e-47	1
ENSG00000174446	15	SNAPC5	66786397	rs16953565	15	66798125	C	T	0.0695297	-0.318195	0.0156584	8.39e-92	-0.318195	0.0156585	8.3903e-92	1	0.0695937	8.0851e-47	1
ENSG00000073910	13	FRY	32738115	rs76123129	13	32685183	T	C	0.0286299	0.416619	0.0210095	1.64e-87	0.416619	0.0210095	1.63999e-87	1	0.0713168	1.14439e-44	1
ENSG00000165672	10	PRDX3	120932780	rs7068937	10	120926432	C	T	0.437628	0.225896	0.0117336	1.36e-82	0.225896	0.0117337	1.36002e-82	1	0.073458	3.34203e-42	1
ENSG00000136840	9	ST6GALNAC4	130674741	rs1078697	9	130737250	T	C	0.214724	-0.181002	0.00949126	4.45e-81	-0.181002	0.00949126	4.44998e-81	1	0.0741576	1.92186e-41	1
ENSG00000129657	17	SEC14L1	75147988	rs633672	17	75137894	C	A	0.41002	0.15239	0.00803634	3.48e-80	0.15239	0.00803638	3.47995e-80	1	0.0745792	5.38728e-41	1
ENSG00000001036	6	FUCA2	143824720	rs4896659	6	143788753	C	T	0.238241	-0.175958	0.00956877	1.62e-75	-0.175958	0.00956884	1.62004e-75	1	0.0769066	1.17975e-38	1
ENSG00000108179	10	PPIF	81111159	rs7086293	10	81103247	T	C	0.461145	0.137536	0.00793191	2.36e-67	0.137536	0.00793186	2.35994e-67	1	0.0815596	1.46724e-34	1
ENSG00000136875	9	PRPF4	116046404	rs10981723	9	116059567	C	G	0.195297	0.163598	0.00977442	7e-63	0.163598	0.00977441	7.00004e-63	1	0.0844944	2.5701e-32	1
ENSG00000105401	19	CDC37	10516303	rs12978105	19	10520514	C	A	0.303681	0.137487	0.00846836	2.83e-59	0.137487	0.0084683	2.83e-59	1	0.0871066	1.66e-30	1
ENSG00000049089	1	COL9A2	40774823	rs72944930	1	40778567	T	C	0.0439673	-0.2667	0.0167372	3.65e-57	-0.2667	0.0167372	3.65001e-57	1	0.0887514	1.90052e-29	1
ENSG00000196313	7	POM121	72385957	rs10263660	7	72368345	C	T	0.476483	0.312234	0.0209866	4.59e-50	0.312234	0.0209865	4.58997e-50	1	0.0950552	6.97221e-26	1
ENSG00000106682	7	EIF4H	73600003	rs1636967	7	73549169	A	C	0.281186	-0.183529	0.0143996	3.31e-37	-0.183529	0.0143997	3.30999e-37	1	0.110959	2.01704e-19	1
ENSG00000128050	4	PAICS	57314720	rs1967559	4	57305699	A	G	0.157464	-0.138679	0.0109768	1.37e-36	-0.138679	0.0109766	1.37001e-36	1	0.111938	4.12546e-19	1
ENSG00000008282	7	SYPL1	105741985	rs176469	7	105720822	T	C	0.253579	0.100604	0.00923448	1.23e-27	0.100604	0.00923474	1.23001e-27	1	0.129813	1.32506e-14	1
ENSG00000131732	5	ZCCHC9	80603262	rs146629668	5	80575775	C	T	0.211656	0.0972776	0.0101135	6.67e-22	0.0972776	0.0101134	6.67004e-22	1	0.147029	1.03614e-11	1
ENSG00000138190	10	EXOC6	94705092	rs7909581	10	94713055	T	C	0.312883	0.0828494	0.00869208	1.55e-21	0.0828494	0.00869215	1.55001e-21	1	0.148372	1.58573e-11	1
ENSG00000163904	3	SENP2	185325811	rs1816959	3	185351651	G	A	0.320041	0.0696644	0.00836789	8.42e-17	0.0696644	0.00836791	8.42e-17	1	0.169872	3.93744e-09	1
ENSG00000173166	2	RAPH1	204329600	rs16839858	2	204366776	A	G	0.173824	-0.0816439	0.010313	2.44e-15	-0.0816439	0.0103129	2.43999e-15	1	0.178638	2.16966e-08	1
ENSG00000156256	21	USP16	30411879	rs73190153	21	30345587	C	T	0.291411	0.0590623	0.00897521	4.69e-11	0.0590623	0.00897541	4.69e-11	1	0.214909	3.26921e-06	1
ENSG00000136935	9	GOLGA1	127675469	rs7032606	9	127668891	C	T	0.417178	31684	0.158944	0.00804599	0.158944	0.008046	7.35016e-87	199341	10090.9	7.35017e-87	0
ENSG00000112996	5	MRPS30	44814778	rs6875287	5	44941630	T	C	0.373211	31684	0.0705245	0.00814483	0.0705245	0.00814489	4.77e-18	449262	51885.4	4.77e-18	3.1876e-09
ENSG00000143156	1	NME7	169219487	rs1591733	1	169265836	C	T	0.385481	31684	-0.40255	0.00845871	-0.40255	0.00845871	0	-78708.2	1653.88	0	0
ENSG00000062194	5	GPBP1	56515140	rs1862174	5	56527467	T	C	0.242331	31684	0.192125	0.00882709	0.192125	0.00882709	4.94014e-105	164913	7576.87	4.94016e-105	3.09692e-35
ENSG00000134070	3	IRAK2	10245988	rs75851138	3	10223370	T	C	0.160532	31684	-0.193506	0.011875	-0.193506	0.0118751	1.06999e-59	-163737	10048.2	1.06999e-59	1.29803e-27
ENSG00000140650	16	PMM2	8912934	rs9796776	16	8934416	A	G	0.0245399	31684	1.03978	0.0363494	1.03978	0.0363494	5.79764e-180	30471.8	1065.26	5.79974e-180	0
ENSG00000114026	3	OGG1	9810765	rs148581921	3	9821764	A	G	0.0122699	31684	-0.342282	0.0404321	-0.342282	0.0404325	2.55e-17	-92566.9	10934.6	2.55e-17	NA
