# Supplementary material for: Multiomics Identifies Potential Biomarkers in Ankylosing Spondylitis Bone Formation
Source: Hum Mutat. 2025 Aug 8;2025:8771129. doi: 10.1155/humu/8771129 (PMC12356670; doi:10.1155/humu/8771129)
Supplement: Supporting Information 7 — Files S7–S11: The PheWAS results for the five AS signature genes. [file 8771129.f7.zip]

Archive with 5 entries (5 files):
- Supplementary File 10_ TTC16.xlsx
- Supplementary File 11_ USP16.xlsx
- Supplementary File 7_ COL9A2.xlsx
- Supplementary File 8_ FUCA2.xlsx
- Supplementary File 9_ RIOK1.xlsx
