# Supplementary material for: Multiomics Identifies Potential Biomarkers in Ankylosing Spondylitis Bone Formation
Source: Hum Mutat. 2025 Aug 8;2025:8771129. doi: 10.1155/humu/8771129 (PMC12356670; doi:10.1155/humu/8771129)
Supplement: Supporting Information 7 — Files S7–S11: The PheWAS results for the five AS signature genes. [file 8771129.f7.zip › Supplementary File 10_ TTC16.xlsx]

## Sheet: TTC16results
id.exposure	id.outcome	outcome	exposure	method	nsnp	b	se	pval	lo_ci	up_ci	or	or_lci95	or_uci95
TTC16	ukb-b-1489	Cheese intake || id:ukb-b-1489	ENSG00000167094	MR Egger	499	-0.0118395	0.00208518	2.32e-08	-0.0159264	-0.0077525	0.98823	0.9842	0.992277
TTC16	ukb-b-1489	Cheese intake || id:ukb-b-1489	ENSG00000167094	Weighted median	499	-0.00274427	0.0012954	0.0341357	-0.00528326	-0.000205276	0.997259	0.994731	0.999795
TTC16	ukb-b-1489	Cheese intake || id:ukb-b-1489	ENSG00000167094	Inverse variance weighted	499	0.00301742	0.000964345	0.0017541	0.00112731	0.00490754	1.00302	1.00113	1.00492
TTC16	ukb-b-1489	Cheese intake || id:ukb-b-1489	ENSG00000167094	Simple mode	499	-0.00540081	0.00220127	0.0144888	-0.0097153	-0.00108633	0.994614	0.990332	0.998914
TTC16	ukb-b-1489	Cheese intake || id:ukb-b-1489	ENSG00000167094	Weighted mode	499	-0.00485291	0.00171426	0.00482934	-0.00821285	-0.00149296	0.995159	0.991821	0.998508
TTC16	ukb-b-8727	Age at last live birth || id:ukb-b-8727	ENSG00000167094	MR Egger	499	0.0284617	0.00306593	5.09e-19	0.0224525	0.0344709	1.02887	1.02271	1.03507
TTC16	ukb-b-8727	Age at last live birth || id:ukb-b-8727	ENSG00000167094	Weighted median	499	0.0172734	0.00194569	6.82e-19	0.0134598	0.0210869	1.01742	1.01355	1.02131
TTC16	ukb-b-8727	Age at last live birth || id:ukb-b-8727	ENSG00000167094	Inverse variance weighted	499	0.013048	0.00137745	2.73e-21	0.0103482	0.0157478	1.01313	1.0104	1.01587
TTC16	ukb-b-8727	Age at last live birth || id:ukb-b-8727	ENSG00000167094	Simple mode	499	0.0252403	0.00364196	1.3e-11	0.0181021	0.0323786	1.02556	1.01827	1.03291
TTC16	ukb-b-8727	Age at last live birth || id:ukb-b-8727	ENSG00000167094	Weighted mode	499	0.0229199	0.002412	8.63e-20	0.0181924	0.0276475	1.02318	1.01836	1.02803
TTC16	ukb-a-583	Diagnoses - main ICD10: R11 Nausea and vomiting || id:ukb-a-583	ENSG00000167094	MR Egger	497	-0.00149882	0.000137864	7.81e-25	-0.00176904	-0.00122861	0.998502	0.998233	0.998772
TTC16	ukb-a-583	Diagnoses - main ICD10: R11 Nausea and vomiting || id:ukb-a-583	ENSG00000167094	Weighted median	497	-0.00063979	8.57e-05	8.35e-14	-0.000807778	-0.000471802	0.99936	0.999193	0.999528
TTC16	ukb-a-583	Diagnoses - main ICD10: R11 Nausea and vomiting || id:ukb-a-583	ENSG00000167094	Inverse variance weighted	497	-0.000409647	6.02e-05	1.05e-11	-0.000527725	-0.000291569	0.99959	0.999472	0.999708
TTC16	ukb-a-583	Diagnoses - main ICD10: R11 Nausea and vomiting || id:ukb-a-583	ENSG00000167094	Simple mode	497	-0.000664805	0.000152392	1.57e-05	-0.000963493	-0.000366116	0.999335	0.999037	0.999634
TTC16	ukb-a-583	Diagnoses - main ICD10: R11 Nausea and vomiting || id:ukb-a-583	ENSG00000167094	Weighted mode	497	-0.00070506	0.000112167	7.15e-10	-0.000924907	-0.000485213	0.999295	0.999076	0.999515
TTC16	ukb-b-12466	Treatment/medication code: vitamin c product || id:ukb-b-12466	ENSG00000167094	MR Egger	173	-0.000250319	0.000114318	0.0299023	-0.000474382	-2.63e-05	0.99975	0.999526	0.999974
TTC16	ukb-b-12466	Treatment/medication code: vitamin c product || id:ukb-b-12466	ENSG00000167094	Weighted median	173	-0.000409364	6.63e-05	6.68e-10	-0.000539333	-0.000279395	0.999591	0.999461	0.999721
TTC16	ukb-b-12466	Treatment/medication code: vitamin c product || id:ukb-b-12466	ENSG00000167094	Inverse variance weighted	173	-0.000602337	4.95e-05	4.01e-34	-0.00069927	-0.000505404	0.999398	0.999301	0.999495
TTC16	ukb-b-12466	Treatment/medication code: vitamin c product || id:ukb-b-12466	ENSG00000167094	Simple mode	173	-0.000271092	0.000146944	0.0667773	-0.000559102	1.69e-05	0.999729	0.999441	1.00002
TTC16	ukb-b-12466	Treatment/medication code: vitamin c product || id:ukb-b-12466	ENSG00000167094	Weighted mode	173	-0.000322601	0.000121722	0.00879194	-0.000561175	-8.4e-05	0.999677	0.999439	0.999916
TTC16	ukb-b-5326	Operative procedures - main OPCS: X33.9 Unspecified other blood transfusion || id:ukb-b-5326	ENSG00000167094	MR Egger	229	-0.000946814	0.000122857	4e-13	-0.00118761	-0.000706015	0.999054	0.998813	0.999294
TTC16	ukb-b-5326	Operative procedures - main OPCS: X33.9 Unspecified other blood transfusion || id:ukb-b-5326	ENSG00000167094	Weighted median	229	-0.000560517	7.22e-05	8.4e-15	-0.000702065	-0.000418969	0.99944	0.999298	0.999581
TTC16	ukb-b-5326	Operative procedures - main OPCS: X33.9 Unspecified other blood transfusion || id:ukb-b-5326	ENSG00000167094	Inverse variance weighted	229	-0.000511746	5.17e-05	4.17e-23	-0.000613063	-0.00041043	0.999488	0.999387	0.99959
TTC16	ukb-b-5326	Operative procedures - main OPCS: X33.9 Unspecified other blood transfusion || id:ukb-b-5326	ENSG00000167094	Simple mode	229	-0.000655557	0.000133042	1.6e-06	-0.00091632	-0.000394794	0.999345	0.999084	0.999605
TTC16	ukb-b-5326	Operative procedures - main OPCS: X33.9 Unspecified other blood transfusion || id:ukb-b-5326	ENSG00000167094	Weighted mode	229	-0.000655557	0.00011047	1.09e-08	-0.000872078	-0.000439036	0.999345	0.999128	0.999561
TTC16	ukb-d-22608_2	Workplace very hot: Often || id:ukb-d-22608_2	ENSG00000167094	MR Egger	500	0.0199687	0.00131882	7.1e-43	0.0173838	0.0225536	1.02017	1.01754	1.02281
TTC16	ukb-d-22608_2	Workplace very hot: Often || id:ukb-d-22608_2	ENSG00000167094	Weighted median	500	0.00657497	0.000863074	2.57e-14	0.00488335	0.0082666	1.0066	1.0049	1.0083
TTC16	ukb-d-22608_2	Workplace very hot: Often || id:ukb-d-22608_2	ENSG00000167094	Inverse variance weighted	500	0.00458154	0.000636595	6.16e-13	0.00333381	0.00582926	1.00459	1.00334	1.00585
TTC16	ukb-d-22608_2	Workplace very hot: Often || id:ukb-d-22608_2	ENSG00000167094	Simple mode	500	0.00520613	0.00140999	0.000246733	0.00244255	0.00796971	1.00522	1.00245	1.008
TTC16	ukb-d-22608_2	Workplace very hot: Often || id:ukb-d-22608_2	ENSG00000167094	Weighted mode	500	0.00792552	0.00105438	2.62e-13	0.00585892	0.00999211	1.00796	1.00588	1.01004
TTC16	ukb-d-5610_3	Which eye(s) affected by presbyopia: Both eyes || id:ukb-d-5610_3	ENSG00000167094	MR Egger	500	0.0211244	0.00221571	6.68e-20	0.0167816	0.0254672	1.02135	1.01692	1.02579
TTC16	ukb-d-5610_3	Which eye(s) affected by presbyopia: Both eyes || id:ukb-d-5610_3	ENSG00000167094	Weighted median	500	0.00906808	0.0014317	2.39e-10	0.00626194	0.0118742	1.00911	1.00628	1.01195
TTC16	ukb-d-5610_3	Which eye(s) affected by presbyopia: Both eyes || id:ukb-d-5610_3	ENSG00000167094	Inverse variance weighted	500	0.00342837	0.000982365	0.000483182	0.00150293	0.0053538	1.00343	1.0015	1.00537
TTC16	ukb-d-5610_3	Which eye(s) affected by presbyopia: Both eyes || id:ukb-d-5610_3	ENSG00000167094	Simple mode	500	0.0104363	0.00285502	0.000283993	0.00484044	0.0160321	1.01049	1.00485	1.01616
TTC16	ukb-d-5610_3	Which eye(s) affected by presbyopia: Both eyes || id:ukb-d-5610_3	ENSG00000167094	Weighted mode	500	0.0104363	0.00190131	6.44e-08	0.00670972	0.0141628	1.01049	1.00673	1.01426
TTC16	ukb-b-20382	PCT responsible for patient data: DERBYSHIRE COUNTY PCT || id:ukb-b-20382	ENSG00000167094	MR Egger	418	0.000991606	0.000199985	1.04e-06	0.000599635	0.00138358	1.00099	1.0006	1.00138
TTC16	ukb-b-20382	PCT responsible for patient data: DERBYSHIRE COUNTY PCT || id:ukb-b-20382	ENSG00000167094	Weighted median	418	0.000615022	0.00012401	7.07e-07	0.000371962	0.000858083	1.00062	1.00037	1.00086
TTC16	ukb-b-20382	PCT responsible for patient data: DERBYSHIRE COUNTY PCT || id:ukb-b-20382	ENSG00000167094	Inverse variance weighted	418	0.000634593	8.78e-05	4.8e-13	0.000462582	0.000806604	1.00063	1.00046	1.00081
TTC16	ukb-b-20382	PCT responsible for patient data: DERBYSHIRE COUNTY PCT || id:ukb-b-20382	ENSG00000167094	Simple mode	418	0.000631623	0.000223727	0.00498275	0.000193117	0.00107013	1.00063	1.00019	1.00107
TTC16	ukb-b-20382	PCT responsible for patient data: DERBYSHIRE COUNTY PCT || id:ukb-b-20382	ENSG00000167094	Weighted mode	418	0.000600011	0.000167685	0.000386604	0.000271349	0.000928673	1.0006	1.00027	1.00093
TTC16	ukb-b-19277	Intra-ocular pressure, corneal-compensated (right) || id:ukb-b-19277	ENSG00000167094	MR Egger	499	-0.0289867	0.00565116	4.18e-07	-0.040063	-0.0179104	0.971429	0.960729	0.982249
TTC16	ukb-b-19277	Intra-ocular pressure, corneal-compensated (right) || id:ukb-b-19277	ENSG00000167094	Weighted median	499	-0.00179692	0.00256947	0.484344	-0.00683308	0.00323925	0.998205	0.99319	1.00324
TTC16	ukb-b-19277	Intra-ocular pressure, corneal-compensated (right) || id:ukb-b-19277	ENSG00000167094	Inverse variance weighted	499	0.00978751	0.00260211	0.000168985	0.00468737	0.0148876	1.00984	1.0047	1.015
TTC16	ukb-b-19277	Intra-ocular pressure, corneal-compensated (right) || id:ukb-b-19277	ENSG00000167094	Simple mode	499	-0.00206498	0.00413991	0.618142	-0.0101792	0.00604924	0.997937	0.989872	1.00607
TTC16	ukb-b-19277	Intra-ocular pressure, corneal-compensated (right) || id:ukb-b-19277	ENSG00000167094	Weighted mode	499	-0.00206498	0.00312352	0.50885	-0.00818708	0.00405712	0.997937	0.991846	1.00407
TTC16	ukb-b-17772	6mm cylindrical power angle (right) || id:ukb-b-17772	ENSG00000167094	MR Egger	499	0.0252782	0.00433549	9.95e-09	0.0167806	0.0337758	1.0256	1.01692	1.03435
TTC16	ukb-b-17772	6mm cylindrical power angle (right) || id:ukb-b-17772	ENSG00000167094	Weighted median	499	0.0222765	0.00259754	9.82e-18	0.0171853	0.0273677	1.02253	1.01733	1.02775
TTC16	ukb-b-17772	6mm cylindrical power angle (right) || id:ukb-b-17772	ENSG00000167094	Inverse variance weighted	499	0.0178043	0.00189038	4.58e-21	0.0140992	0.0215095	1.01796	1.0142	1.02174
TTC16	ukb-b-17772	6mm cylindrical power angle (right) || id:ukb-b-17772	ENSG00000167094	Simple mode	499	0.0246888	0.00506566	1.47e-06	0.0147601	0.0346175	1.025	1.01487	1.03522
TTC16	ukb-b-17772	6mm cylindrical power angle (right) || id:ukb-b-17772	ENSG00000167094	Weighted mode	499	0.0239828	0.00392111	1.94e-09	0.0162974	0.0316681	1.02427	1.01643	1.03217
TTC16	ukb-d-22660_107	Gap coding: Unemployed || id:ukb-d-22660_107	ENSG00000167094	MR Egger	500	0.0150158	0.00100226	3.72e-42	0.0130513	0.0169802	1.01513	1.01314	1.01713
TTC16	ukb-d-22660_107	Gap coding: Unemployed || id:ukb-d-22660_107	ENSG00000167094	Weighted median	500	0.00487585	0.000651708	7.34e-14	0.0035985	0.0061532	1.00489	1.0036	1.00617
TTC16	ukb-d-22660_107	Gap coding: Unemployed || id:ukb-d-22660_107	ENSG00000167094	Inverse variance weighted	500	0.000561501	0.000509598	0.270526	-0.000437311	0.00156031	1.00056	0.999563	1.00156
TTC16	ukb-d-22660_107	Gap coding: Unemployed || id:ukb-d-22660_107	ENSG00000167094	Simple mode	500	0.00563349	0.0011342	9.36e-07	0.00341045	0.00785652	1.00565	1.00342	1.00789
TTC16	ukb-d-22660_107	Gap coding: Unemployed || id:ukb-d-22660_107	ENSG00000167094	Weighted mode	500	0.00485962	0.000761113	3.93e-10	0.00336784	0.0063514	1.00487	1.00337	1.00637
TTC16	ukb-b-5863	Skin removed from poultry || id:ukb-b-5863	ENSG00000167094	MR Egger	477	-0.00323782	0.00140244	0.0213881	-0.00598659	-0.000489043	0.996767	0.994031	0.999511
TTC16	ukb-b-5863	Skin removed from poultry || id:ukb-b-5863	ENSG00000167094	Weighted median	477	-0.000388135	0.000896216	0.664955	-0.00214472	0.00136845	0.999612	0.997858	1.00137
TTC16	ukb-b-5863	Skin removed from poultry || id:ukb-b-5863	ENSG00000167094	Inverse variance weighted	477	-0.00131086	0.00061301	0.032484	-0.00251236	-0.000109363	0.99869	0.997491	0.999891
TTC16	ukb-b-5863	Skin removed from poultry || id:ukb-b-5863	ENSG00000167094	Simple mode	477	-0.00113745	0.00155341	0.464389	-0.00418212	0.00190722	0.998863	0.995827	1.00191
TTC16	ukb-b-5863	Skin removed from poultry || id:ukb-b-5863	ENSG00000167094	Weighted mode	477	-0.00040017	0.00108525	0.71249	-0.00252726	0.00172692	0.9996	0.997476	1.00173
TTC16	ukb-d-22601_31113033	Job coding: laboratory technician, scientific assistant, cytology screener; hospital, medical or health technician || id:ukb-d-22601_31113033	ENSG00000167094	MR Egger	500	-0.000485565	0.000643527	0.450883	-0.00174688	0.000775748	0.999515	0.998255	1.00078
TTC16	ukb-d-22601_31113033	Job coding: laboratory technician, scientific assistant, cytology screener; hospital, medical or health technician || id:ukb-d-22601_31113033	ENSG00000167094	Weighted median	500	0.00144892	0.000405949	0.000358064	0.000653256	0.00224458	1.00145	1.00065	1.00225
TTC16	ukb-d-22601_31113033	Job coding: laboratory technician, scientific assistant, cytology screener; hospital, medical or health technician || id:ukb-d-22601_31113033	ENSG00000167094	Inverse variance weighted	500	0.00171363	0.00028133	1.12e-09	0.00116223	0.00226504	1.00172	1.00116	1.00227
TTC16	ukb-d-22601_31113033	Job coding: laboratory technician, scientific assistant, cytology screener; hospital, medical or health technician || id:ukb-d-22601_31113033	ENSG00000167094	Simple mode	500	0.00198217	0.000733853	0.00714727	0.000543818	0.00342052	1.00198	1.00054	1.00343
TTC16	ukb-d-22601_31113033	Job coding: laboratory technician, scientific assistant, cytology screener; hospital, medical or health technician || id:ukb-d-22601_31113033	ENSG00000167094	Weighted mode	500	0.0014413	0.000510934	0.00497961	0.000439866	0.00244273	1.00144	1.00044	1.00245
TTC16	ukb-b-10309	Operation code: myomectomy/fibroids removed || id:ukb-b-10309	ENSG00000167094	MR Egger	305	0.00150781	0.000142561	1.85e-22	0.00122839	0.00178723	1.00151	1.00123	1.00179
TTC16	ukb-b-10309	Operation code: myomectomy/fibroids removed || id:ukb-b-10309	ENSG00000167094	Weighted median	305	0.00110038	9.73e-05	1.22e-29	0.000909628	0.00129114	1.0011	1.00091	1.00129
TTC16	ukb-b-10309	Operation code: myomectomy/fibroids removed || id:ukb-b-10309	ENSG00000167094	Inverse variance weighted	305	0.000776349	6.38e-05	4.5e-34	0.000651314	0.000901383	1.00078	1.00065	1.0009
TTC16	ukb-b-10309	Operation code: myomectomy/fibroids removed || id:ukb-b-10309	ENSG00000167094	Simple mode	305	0.00127855	0.000198938	5.03e-10	0.000888636	0.00166847	1.00128	1.00089	1.00167
TTC16	ukb-b-10309	Operation code: myomectomy/fibroids removed || id:ukb-b-10309	ENSG00000167094	Weighted mode	305	0.00127855	0.000141553	1.99e-17	0.00100111	0.001556	1.00128	1.001	1.00156
TTC16	ukb-b-2703	PCT responsible for patient data: HALTON AND ST HELENS PCT || id:ukb-b-2703	ENSG00000167094	MR Egger	293	0.000752845	0.000132702	3.38e-08	0.000492749	0.00101294	1.00075	1.00049	1.00101
TTC16	ukb-b-2703	PCT responsible for patient data: HALTON AND ST HELENS PCT || id:ukb-b-2703	ENSG00000167094	Weighted median	293	0.000369829	8.4e-05	1.07e-05	0.000205191	0.000534468	1.00037	1.00021	1.00053
TTC16	ukb-b-2703	PCT responsible for patient data: HALTON AND ST HELENS PCT || id:ukb-b-2703	ENSG00000167094	Inverse variance weighted	293	0.000178287	5.96e-05	0.00276744	6.15e-05	0.000295061	1.00018	1.00006	1.0003
TTC16	ukb-b-2703	PCT responsible for patient data: HALTON AND ST HELENS PCT || id:ukb-b-2703	ENSG00000167094	Simple mode	293	0.00042427	0.000149345	0.00481567	0.000131553	0.000716987	1.00042	1.00013	1.00072
TTC16	ukb-b-2703	PCT responsible for patient data: HALTON AND ST HELENS PCT || id:ukb-b-2703	ENSG00000167094	Weighted mode	293	0.000388647	0.000118848	0.00120373	0.000155705	0.000621588	1.00039	1.00016	1.00062
TTC16	ukb-b-3258	Number of attempts || id:ukb-b-3258	ENSG00000167094	MR Egger	499	-0.0149054	0.0013055	5.67e-27	-0.0174642	-0.0123466	0.985205	0.982687	0.987729
TTC16	ukb-b-3258	Number of attempts || id:ukb-b-3258	ENSG00000167094	Weighted median	499	-0.00754464	0.000847815	5.64e-19	-0.00920635	-0.00588292	0.992484	0.990836	0.994134
TTC16	ukb-b-3258	Number of attempts || id:ukb-b-3258	ENSG00000167094	Inverse variance weighted	499	-0.00508255	0.000607106	5.68e-17	-0.00627248	-0.00389263	0.99493	0.993747	0.996115
TTC16	ukb-b-3258	Number of attempts || id:ukb-b-3258	ENSG00000167094	Simple mode	499	-0.0112696	0.00167488	4.72e-11	-0.0145523	-0.00798679	0.988794	0.985553	0.992045
TTC16	ukb-b-3258	Number of attempts || id:ukb-b-3258	ENSG00000167094	Weighted mode	499	-0.00874429	0.00108474	5.66e-15	-0.0108704	-0.00661819	0.991294	0.989188	0.993404
TTC16	ukb-b-4921	Diagnoses - main ICD10: M75.0 Adhesive capsulitis of shoulder || id:ukb-b-4921	ENSG00000167094	MR Egger	164	-7.76e-05	0.000128925	0.547938	-0.00033032	0.000175064	0.999922	0.99967	1.00018
TTC16	ukb-b-4921	Diagnoses - main ICD10: M75.0 Adhesive capsulitis of shoulder || id:ukb-b-4921	ENSG00000167094	Weighted median	164	-0.000164101	6.47e-05	0.0111805	-0.00029088	-3.73e-05	0.999836	0.999709	0.999963
TTC16	ukb-b-4921	Diagnoses - main ICD10: M75.0 Adhesive capsulitis of shoulder || id:ukb-b-4921	ENSG00000167094	Inverse variance weighted	164	-0.000119262	5.65e-05	0.0347694	-0.000229992	-8.53e-06	0.999881	0.99977	0.999991
TTC16	ukb-b-4921	Diagnoses - main ICD10: M75.0 Adhesive capsulitis of shoulder || id:ukb-b-4921	ENSG00000167094	Simple mode	164	-0.000188763	0.000103761	0.0707147	-0.000392135	1.46e-05	0.999811	0.999608	1.00001
TTC16	ukb-b-4921	Diagnoses - main ICD10: M75.0 Adhesive capsulitis of shoulder || id:ukb-b-4921	ENSG00000167094	Weighted mode	164	-0.000229705	9.92e-05	0.0217686	-0.000424048	-3.54e-05	0.99977	0.999576	0.999965
TTC16	ukb-a-166	Treatment/medication code: flax oil tablet || id:ukb-a-166	ENSG00000167094	MR Egger	497	-0.000706393	8.78e-05	6.33e-15	-0.000878446	-0.000534341	0.999294	0.999122	0.999466
TTC16	ukb-a-166	Treatment/medication code: flax oil tablet || id:ukb-a-166	ENSG00000167094	Weighted median	497	-0.000328922	5.48e-05	1.97e-09	-0.00043636	-0.000221484	0.999671	0.999564	0.999779
TTC16	ukb-a-166	Treatment/medication code: flax oil tablet || id:ukb-a-166	ENSG00000167094	Inverse variance weighted	497	-0.000352587	3.84e-05	3.86e-20	-0.000427771	-0.000277404	0.999647	0.999572	0.999723
TTC16	ukb-a-166	Treatment/medication code: flax oil tablet || id:ukb-a-166	ENSG00000167094	Simple mode	497	-0.000311611	0.000111287	0.00530855	-0.000529733	-9.35e-05	0.999688	0.99947	0.999907
TTC16	ukb-a-166	Treatment/medication code: flax oil tablet || id:ukb-a-166	ENSG00000167094	Weighted mode	497	-0.000350117	7.47e-05	3.55e-06	-0.000496465	-0.000203769	0.99965	0.999504	0.999796
TTC16	ukb-b-15175	Vitamin and mineral supplements: Vitamin C || id:ukb-b-15175	ENSG00000167094	MR Egger	499	-0.00711768	0.000572038	3.95e-31	-0.00823887	-0.00599648	0.992908	0.991795	0.994021
TTC16	ukb-b-15175	Vitamin and mineral supplements: Vitamin C || id:ukb-b-15175	ENSG00000167094	Weighted median	499	-0.00509467	0.000326806	8.61e-55	-0.00573521	-0.00445413	0.994918	0.994281	0.995556
TTC16	ukb-b-15175	Vitamin and mineral supplements: Vitamin C || id:ukb-b-15175	ENSG00000167094	Inverse variance weighted	499	-0.00554153	0.000251641	1.79e-107	-0.00603475	-0.00504832	0.994474	0.993983	0.994964
TTC16	ukb-b-15175	Vitamin and mineral supplements: Vitamin C || id:ukb-b-15175	ENSG00000167094	Simple mode	499	-0.00665044	0.00062765	8.55e-24	-0.00788064	-0.00542025	0.993372	0.99215	0.994594
TTC16	ukb-b-15175	Vitamin and mineral supplements: Vitamin C || id:ukb-b-15175	ENSG00000167094	Weighted mode	499	-0.00553787	0.000423624	8.78e-34	-0.00636817	-0.00470757	0.994477	0.993652	0.995303
TTC16	ukb-b-11748	Diagnoses - main ICD10: I47.1 Supraventricular tachycardia || id:ukb-b-11748	ENSG00000167094	MR Egger	202	-0.000651065	0.000116628	7.66e-08	-0.000879655	-0.000422475	0.999349	0.999121	0.999578
TTC16	ukb-b-11748	Diagnoses - main ICD10: I47.1 Supraventricular tachycardia || id:ukb-b-11748	ENSG00000167094	Weighted median	202	-6.86e-05	6.67e-05	0.303736	-0.000199284	6.21e-05	0.999931	0.999801	1.00006
TTC16	ukb-b-11748	Diagnoses - main ICD10: I47.1 Supraventricular tachycardia || id:ukb-b-11748	ENSG00000167094	Inverse variance weighted	202	7.66e-05	4.87e-05	0.116204	-1.9e-05	0.000172097	1.00008	0.999981	1.00017
TTC16	ukb-b-11748	Diagnoses - main ICD10: I47.1 Supraventricular tachycardia || id:ukb-b-11748	ENSG00000167094	Simple mode	202	-4.5e-05	0.000121454	0.711645	-0.000283008	0.000193091	0.999955	0.999717	1.00019
TTC16	ukb-b-11748	Diagnoses - main ICD10: I47.1 Supraventricular tachycardia || id:ukb-b-11748	ENSG00000167094	Weighted mode	202	-0.000102983	0.000100618	0.307302	-0.000300194	9.42e-05	0.999897	0.9997	1.00009
TTC16	ukb-a-214	Illnesses of mother: Chronic bronchitis/emphysema || id:ukb-a-214	ENSG00000167094	MR Egger	497	0.00207903	0.000520354	7.44e-05	0.00105913	0.00309892	1.00208	1.00106	1.0031
TTC16	ukb-a-214	Illnesses of mother: Chronic bronchitis/emphysema || id:ukb-a-214	ENSG00000167094	Weighted median	497	0.000904082	0.000335127	0.00698139	0.000247233	0.00156093	1.0009	1.00025	1.00156
TTC16	ukb-a-214	Illnesses of mother: Chronic bronchitis/emphysema || id:ukb-a-214	ENSG00000167094	Inverse variance weighted	497	0.00158542	0.000227401	3.13e-12	0.00113972	0.00203113	1.00159	1.00114	1.00203
TTC16	ukb-a-214	Illnesses of mother: Chronic bronchitis/emphysema || id:ukb-a-214	ENSG00000167094	Simple mode	497	0.000638113	0.000831769	0.443342	-0.000992155	0.00226838	1.00064	0.999008	1.00227
TTC16	ukb-a-214	Illnesses of mother: Chronic bronchitis/emphysema || id:ukb-a-214	ENSG00000167094	Weighted mode	497	0.00034638	0.000556348	0.533835	-0.000744061	0.00143682	1.00035	0.999256	1.00144
TTC16	ukb-b-8072	Diagnoses - secondary ICD10: N40 Hyperplasia of prostate || id:ukb-b-8072	ENSG00000167094	MR Egger	383	-0.00227415	0.000177911	2.21e-31	-0.00262286	-0.00192545	0.997728	0.997381	0.998076
TTC16	ukb-b-8072	Diagnoses - secondary ICD10: N40 Hyperplasia of prostate || id:ukb-b-8072	ENSG00000167094	Weighted median	383	-0.000785735	0.000110044	9.32e-13	-0.00100142	-0.00057005	0.999215	0.998999	0.99943
TTC16	ukb-b-8072	Diagnoses - secondary ICD10: N40 Hyperplasia of prostate || id:ukb-b-8072	ENSG00000167094	Inverse variance weighted	383	-0.000560047	8.48e-05	4.08e-11	-0.000726339	-0.000393756	0.99944	0.999274	0.999606
TTC16	ukb-b-8072	Diagnoses - secondary ICD10: N40 Hyperplasia of prostate || id:ukb-b-8072	ENSG00000167094	Simple mode	383	-0.00066126	0.000206716	0.00149482	-0.00106642	-0.000256096	0.999339	0.998934	0.999744
TTC16	ukb-b-8072	Diagnoses - secondary ICD10: N40 Hyperplasia of prostate || id:ukb-b-8072	ENSG00000167094	Weighted mode	383	-0.000763394	0.000159564	2.46e-06	-0.00107614	-0.000450648	0.999237	0.998924	0.999549
TTC16	ukb-d-L12_ACTINKERA	Actinic keratosis || id:ukb-d-L12_ACTINKERA	ENSG00000167094	MR Egger	500	-7.1e-05	0.000127709	0.578259	-0.000321354	0.000179266	0.999929	0.999679	1.00018
TTC16	ukb-d-L12_ACTINKERA	Actinic keratosis || id:ukb-d-L12_ACTINKERA	ENSG00000167094	Weighted median	500	0.000218136	8.15e-05	0.00742765	5.84e-05	0.000377845	1.00022	1.00006	1.00038
TTC16	ukb-d-L12_ACTINKERA	Actinic keratosis || id:ukb-d-L12_ACTINKERA	ENSG00000167094	Inverse variance weighted	500	0.0004013	5.58e-05	6.44e-13	0.000291919	0.000510681	1.0004	1.00029	1.00051
TTC16	ukb-d-L12_ACTINKERA	Actinic keratosis || id:ukb-d-L12_ACTINKERA	ENSG00000167094	Simple mode	500	0.000129285	0.000159609	0.41832	-0.000183549	0.00044212	1.00013	0.999816	1.00044
TTC16	ukb-d-L12_ACTINKERA	Actinic keratosis || id:ukb-d-L12_ACTINKERA	ENSG00000167094	Weighted mode	500	5.91e-05	0.000115299	0.608177	-0.000166837	0.000285133	1.00006	0.999833	1.00029
TTC16	ukb-b-4740	Feta intake || id:ukb-b-4740	ENSG00000167094	MR Egger	499	-0.00746431	0.000819862	2.11e-18	-0.00907124	-0.00585738	0.992563	0.99097	0.99416
TTC16	ukb-b-4740	Feta intake || id:ukb-b-4740	ENSG00000167094	Weighted median	499	-0.0040389	0.000524879	1.42e-14	-0.00506766	-0.00301014	0.995969	0.994945	0.996994
TTC16	ukb-b-4740	Feta intake || id:ukb-b-4740	ENSG00000167094	Inverse variance weighted	499	-0.00301907	0.000357604	3.11e-17	-0.00371998	-0.00231817	0.996985	0.996287	0.997685
TTC16	ukb-b-4740	Feta intake || id:ukb-b-4740	ENSG00000167094	Simple mode	499	-0.00427805	0.00102737	3.68e-05	-0.00629168	-0.00226441	0.995731	0.993728	0.997738
TTC16	ukb-b-4740	Feta intake || id:ukb-b-4740	ENSG00000167094	Weighted mode	499	-0.00445452	0.000756381	7.14e-09	-0.00593703	-0.00297201	0.995555	0.994081	0.997032
TTC16	ukb-b-185	Frequency of travelling from home to job workplace || id:ukb-b-185	ENSG00000167094	MR Egger	499	-0.0144669	0.00210169	1.77e-11	-0.0185862	-0.0103476	0.985637	0.981585	0.989706
TTC16	ukb-b-185	Frequency of travelling from home to job workplace || id:ukb-b-185	ENSG00000167094	Weighted median	499	-0.00709342	0.00129463	4.28e-08	-0.0096309	-0.00455594	0.992932	0.990415	0.995454
TTC16	ukb-b-185	Frequency of travelling from home to job workplace || id:ukb-b-185	ENSG00000167094	Inverse variance weighted	499	-0.00318488	0.000916954	0.000514044	-0.00498211	-0.00138765	0.99682	0.99503	0.998613
TTC16	ukb-b-185	Frequency of travelling from home to job workplace || id:ukb-b-185	ENSG00000167094	Simple mode	499	-0.00628774	0.00266279	0.0185936	-0.0115068	-0.00106866	0.993732	0.988559	0.998932
TTC16	ukb-b-185	Frequency of travelling from home to job workplace || id:ukb-b-185	ENSG00000167094	Weighted mode	499	-0.00866609	0.00186625	4.39e-06	-0.0123239	-0.00500824	0.991371	0.987752	0.995004
TTC16	ukb-d-LUNG_CANCER_MESOT	Lung cancer and mesothelioma || id:ukb-d-LUNG_CANCER_MESOT	ENSG00000167094	MR Egger	500	0.000760546	0.000155536	1.36e-06	0.000455696	0.0010654	1.00076	1.00046	1.00107
TTC16	ukb-d-LUNG_CANCER_MESOT	Lung cancer and mesothelioma || id:ukb-d-LUNG_CANCER_MESOT	ENSG00000167094	Weighted median	500	0.000353171	9.53e-05	0.000211285	0.000166345	0.000539998	1.00035	1.00017	1.00054
TTC16	ukb-d-LUNG_CANCER_MESOT	Lung cancer and mesothelioma || id:ukb-d-LUNG_CANCER_MESOT	ENSG00000167094	Inverse variance weighted	500	0.00036009	6.8e-05	1.17e-07	0.000226876	0.000493304	1.00036	1.00023	1.00049
TTC16	ukb-d-LUNG_CANCER_MESOT	Lung cancer and mesothelioma || id:ukb-d-LUNG_CANCER_MESOT	ENSG00000167094	Simple mode	500	0.000227918	0.000189531	0.229726	-0.000143563	0.000599399	1.00023	0.999856	1.0006
TTC16	ukb-d-LUNG_CANCER_MESOT	Lung cancer and mesothelioma || id:ukb-d-LUNG_CANCER_MESOT	ENSG00000167094	Weighted mode	500	0.000268292	0.000131126	0.0412734	1.13e-05	0.000525298	1.00027	1.00001	1.00053
TTC16	ukb-d-H7_EYELIDDIS	Other disorders of eyelid || id:ukb-d-H7_EYELIDDIS	ENSG00000167094	MR Egger	500	-0.00328141	0.000290423	1.65e-26	-0.00385064	-0.00271218	0.996724	0.996157	0.997291
TTC16	ukb-d-H7_EYELIDDIS	Other disorders of eyelid || id:ukb-d-H7_EYELIDDIS	ENSG00000167094	Weighted median	500	-0.00156498	0.000170706	4.83e-20	-0.00189956	-0.0012304	0.998436	0.998102	0.99877
TTC16	ukb-d-H7_EYELIDDIS	Other disorders of eyelid || id:ukb-d-H7_EYELIDDIS	ENSG00000167094	Inverse variance weighted	500	-0.00136098	0.000133485	2.07e-24	-0.00162261	-0.00109935	0.99864	0.998379	0.998901
TTC16	ukb-d-H7_EYELIDDIS	Other disorders of eyelid || id:ukb-d-H7_EYELIDDIS	ENSG00000167094	Simple mode	500	-0.00169727	0.000391778	1.79e-05	-0.00246516	-0.000929388	0.998304	0.997538	0.999071
TTC16	ukb-d-H7_EYELIDDIS	Other disorders of eyelid || id:ukb-d-H7_EYELIDDIS	ENSG00000167094	Weighted mode	500	-0.00148334	0.000214341	1.39e-11	-0.00190345	-0.00106323	0.998518	0.998098	0.998937
TTC16	ukb-b-16652	Non-cancer illness code, self-reported: pleurisy || id:ukb-b-16652	ENSG00000167094	MR Egger	229	-0.000654702	0.000134944	2.27e-06	-0.000919191	-0.000390212	0.999346	0.999081	0.99961
TTC16	ukb-b-16652	Non-cancer illness code, self-reported: pleurisy || id:ukb-b-16652	ENSG00000167094	Weighted median	229	-0.000509183	7.51e-05	1.18e-11	-0.000656321	-0.000362045	0.999491	0.999344	0.999638
TTC16	ukb-b-16652	Non-cancer illness code, self-reported: pleurisy || id:ukb-b-16652	ENSG00000167094	Inverse variance weighted	229	-0.000681413	5.67e-05	2.58e-33	-0.000792464	-0.000570361	0.999319	0.999208	0.99943
TTC16	ukb-b-16652	Non-cancer illness code, self-reported: pleurisy || id:ukb-b-16652	ENSG00000167094	Simple mode	229	-0.000616375	0.000143607	2.62e-05	-0.000897844	-0.000334906	0.999384	0.999103	0.999665
TTC16	ukb-b-16652	Non-cancer illness code, self-reported: pleurisy || id:ukb-b-16652	ENSG00000167094	Weighted mode	229	-0.000441531	0.000113499	0.00013148	-0.00066399	-0.000219073	0.999559	0.999336	0.999781
TTC16	ukb-d-22617_4131	Job SOC coding: Filing and other records assistants/clerks || id:ukb-d-22617_4131	ENSG00000167094	MR Egger	500	0.00277627	0.000536209	3.27e-07	0.0017253	0.00382724	1.00278	1.00173	1.00383
TTC16	ukb-d-22617_4131	Job SOC coding: Filing and other records assistants/clerks || id:ukb-d-22617_4131	ENSG00000167094	Weighted median	500	1.38e-05	0.000350627	0.968692	-0.000673466	0.00070099	1.00001	0.999327	1.0007
TTC16	ukb-d-22617_4131	Job SOC coding: Filing and other records assistants/clerks || id:ukb-d-22617_4131	ENSG00000167094	Inverse variance weighted	500	-0.000379172	0.000234408	0.105755	-0.000838612	8.03e-05	0.999621	0.999162	1.00008
TTC16	ukb-d-22617_4131	Job SOC coding: Filing and other records assistants/clerks || id:ukb-d-22617_4131	ENSG00000167094	Simple mode	500	-0.000463664	0.000760698	0.542454	-0.00195463	0.0010273	0.999536	0.998047	1.00103
TTC16	ukb-d-22617_4131	Job SOC coding: Filing and other records assistants/clerks || id:ukb-d-22617_4131	ENSG00000167094	Weighted mode	500	-0.00016516	0.000482788	0.732422	-0.00111143	0.000781104	0.999835	0.998889	1.00078
TTC16	ukb-b-10783	Illnesses of siblings: None of the above (group 2) || id:ukb-b-10783	ENSG00000167094	MR Egger	499	-0.00530688	0.000900581	7.01e-09	-0.00707201	-0.00354174	0.994707	0.992953	0.996465
TTC16	ukb-b-10783	Illnesses of siblings: None of the above (group 2) || id:ukb-b-10783	ENSG00000167094	Weighted median	499	-0.000801246	0.000535575	0.134641	-0.00185097	0.00024848	0.999199	0.998151	1.00025
TTC16	ukb-b-10783	Illnesses of siblings: None of the above (group 2) || id:ukb-b-10783	ENSG00000167094	Inverse variance weighted	499	-0.00136327	0.000401746	0.000690375	-0.0021507	-0.000575852	0.998638	0.997852	0.999424
TTC16	ukb-b-10783	Illnesses of siblings: None of the above (group 2) || id:ukb-b-10783	ENSG00000167094	Simple mode	499	0.00122477	0.00110578	0.268563	-0.000942546	0.00339209	1.00123	0.999058	1.0034
TTC16	ukb-b-10783	Illnesses of siblings: None of the above (group 2) || id:ukb-b-10783	ENSG00000167094	Weighted mode	499	-0.000451541	0.000698541	0.518314	-0.00182068	0.000917599	0.999549	0.998181	1.00092
TTC16	ukb-b-1306	Diagnoses - main ICD10: K29.6 Other gastritis || id:ukb-b-1306	ENSG00000167094	MR Egger	259	0.00134546	0.000126858	4.91e-22	0.00109682	0.00159411	1.00135	1.0011	1.0016
TTC16	ukb-b-1306	Diagnoses - main ICD10: K29.6 Other gastritis || id:ukb-b-1306	ENSG00000167094	Weighted median	259	0.000821978	7.07e-05	2.8e-31	0.000683487	0.00096047	1.00082	1.00068	1.00096
TTC16	ukb-b-1306	Diagnoses - main ICD10: K29.6 Other gastritis || id:ukb-b-1306	ENSG00000167094	Inverse variance weighted	259	0.00076004	5.56e-05	1.7e-42	0.000651007	0.000869072	1.00076	1.00065	1.00087
TTC16	ukb-b-1306	Diagnoses - main ICD10: K29.6 Other gastritis || id:ukb-b-1306	ENSG00000167094	Simple mode	259	0.000838163	0.000126376	1.93e-10	0.000590466	0.00108586	1.00084	1.00059	1.00109
TTC16	ukb-b-1306	Diagnoses - main ICD10: K29.6 Other gastritis || id:ukb-b-1306	ENSG00000167094	Weighted mode	259	0.000838163	0.000109025	3.15e-13	0.000624475	0.00105185	1.00084	1.00062	1.00105
TTC16	ukb-b-8699	PCT where patients GP was registered: CENTRAL MANCHESTER PCT || id:ukb-b-8699	ENSG00000167094	MR Egger	175	0.000157131	0.00011632	0.178508	-7.09e-05	0.000385118	1.00016	0.999929	1.00039
TTC16	ukb-b-8699	PCT where patients GP was registered: CENTRAL MANCHESTER PCT || id:ukb-b-8699	ENSG00000167094	Weighted median	175	-3.33e-05	7.83e-05	0.670893	-0.000186666	0.000120149	0.999967	0.999813	1.00012
TTC16	ukb-b-8699	PCT where patients GP was registered: CENTRAL MANCHESTER PCT || id:ukb-b-8699	ENSG00000167094	Inverse variance weighted	175	0.000133472	5e-05	0.00757098	3.55e-05	0.000231429	1.00013	1.00004	1.00023
TTC16	ukb-b-8699	PCT where patients GP was registered: CENTRAL MANCHESTER PCT || id:ukb-b-8699	ENSG00000167094	Simple mode	175	-0.000330229	0.000206673	0.111894	-0.000735308	7.48e-05	0.99967	0.999265	1.00007
TTC16	ukb-b-8699	PCT where patients GP was registered: CENTRAL MANCHESTER PCT || id:ukb-b-8699	ENSG00000167094	Weighted mode	175	-0.000318647	0.000129647	0.0149585	-0.000572755	-6.45e-05	0.999681	0.999427	0.999935
TTC16	ukb-b-872	Operation code: transurethral resection of prostate (turp) || id:ukb-b-872	ENSG00000167094	MR Egger	301	-0.000215479	0.000137002	0.11682	-0.000484003	5.3e-05	0.999785	0.999516	1.00005
TTC16	ukb-b-872	Operation code: transurethral resection of prostate (turp) || id:ukb-b-872	ENSG00000167094	Weighted median	301	-0.00044231	8.66e-05	3.26e-07	-0.000612044	-0.000272575	0.999558	0.999388	0.999727
TTC16	ukb-b-872	Operation code: transurethral resection of prostate (turp) || id:ukb-b-872	ENSG00000167094	Inverse variance weighted	301	-0.000608089	6.13e-05	3.65e-23	-0.00072832	-0.000487858	0.999392	0.999272	0.999512
TTC16	ukb-b-872	Operation code: transurethral resection of prostate (turp) || id:ukb-b-872	ENSG00000167094	Simple mode	301	-0.000356451	0.000156636	0.0235713	-0.000663458	-4.94e-05	0.999644	0.999337	0.999951
TTC16	ukb-b-872	Operation code: transurethral resection of prostate (turp) || id:ukb-b-872	ENSG00000167094	Weighted mode	301	-0.000420202	0.000119238	0.000491234	-0.000653908	-0.000186496	0.99958	0.999346	0.999814
TTC16	ukb-b-12646	Treatment speciality of consultant (recoded): General medicine || id:ukb-b-12646	ENSG00000167094	MR Egger	499	-0.00395249	0.000740357	1.43e-07	-0.00540359	-0.00250139	0.996055	0.994611	0.997502
TTC16	ukb-b-12646	Treatment speciality of consultant (recoded): General medicine || id:ukb-b-12646	ENSG00000167094	Weighted median	499	-0.00313248	0.000486117	1.16e-10	-0.00408527	-0.00217969	0.996872	0.995923	0.997823
TTC16	ukb-b-12646	Treatment speciality of consultant (recoded): General medicine || id:ukb-b-12646	ENSG00000167094	Inverse variance weighted	499	-0.00183725	0.000322979	1.28e-08	-0.00247029	-0.00120421	0.998164	0.997533	0.998797
TTC16	ukb-b-12646	Treatment speciality of consultant (recoded): General medicine || id:ukb-b-12646	ENSG00000167094	Simple mode	499	-0.00293662	0.000975622	0.00274504	-0.00484884	-0.0010244	0.997068	0.995163	0.998976
TTC16	ukb-b-12646	Treatment speciality of consultant (recoded): General medicine || id:ukb-b-12646	ENSG00000167094	Weighted mode	499	-0.0033324	0.000606895	6.38e-08	-0.00452191	-0.00214288	0.996673	0.995488	0.997859
TTC16	ukb-b-8800	Interpolated Year when cancer first diagnosed || id:ukb-b-8800	ENSG00000167094	MR Egger	499	-0.0375568	0.00626778	3.98e-09	-0.0498416	-0.0252719	0.96314	0.95138	0.975045
TTC16	ukb-b-8800	Interpolated Year when cancer first diagnosed || id:ukb-b-8800	ENSG00000167094	Weighted median	499	-0.0139408	0.00393324	0.000393579	-0.02165	-0.00623165	0.986156	0.978583	0.993788
TTC16	ukb-b-8800	Interpolated Year when cancer first diagnosed || id:ukb-b-8800	ENSG00000167094	Inverse variance weighted	499	-0.0221989	0.00273392	4.67e-16	-0.0275574	-0.0168404	0.978046	0.972819	0.983301
TTC16	ukb-b-8800	Interpolated Year when cancer first diagnosed || id:ukb-b-8800	ENSG00000167094	Simple mode	499	-0.0191028	0.00738068	0.00992926	-0.033569	-0.00463667	0.981078	0.966988	0.995374
TTC16	ukb-b-8800	Interpolated Year when cancer first diagnosed || id:ukb-b-8800	ENSG00000167094	Weighted mode	499	-0.0121458	0.00484927	0.0125751	-0.0216504	-0.00264124	0.987928	0.978582	0.997362
TTC16	ukb-d-C79	Diagnoses - main ICD10: C79 Secondary malignant neoplasm of other sites || id:ukb-d-C79	ENSG00000167094	MR Egger	500	-0.00135092	0.000124228	7.37e-25	-0.0015944	-0.00110743	0.99865	0.998407	0.998893
TTC16	ukb-d-C79	Diagnoses - main ICD10: C79 Secondary malignant neoplasm of other sites || id:ukb-d-C79	ENSG00000167094	Weighted median	500	-0.00110424	7.7e-05	1.13e-46	-0.0012551	-0.000953372	0.998896	0.998746	0.999047
TTC16	ukb-d-C79	Diagnoses - main ICD10: C79 Secondary malignant neoplasm of other sites || id:ukb-d-C79	ENSG00000167094	Inverse variance weighted	500	-0.000881143	5.43e-05	3.01e-59	-0.000987542	-0.000774743	0.999119	0.999013	0.999226
TTC16	ukb-d-C79	Diagnoses - main ICD10: C79 Secondary malignant neoplasm of other sites || id:ukb-d-C79	ENSG00000167094	Simple mode	500	-0.00125459	0.00015319	2.21e-15	-0.00155485	-0.000954343	0.998746	0.998446	0.999046
TTC16	ukb-d-C79	Diagnoses - main ICD10: C79 Secondary malignant neoplasm of other sites || id:ukb-d-C79	ENSG00000167094	Weighted mode	500	-0.00115191	0.000112364	1.65e-22	-0.00137215	-0.000931679	0.998849	0.998629	0.999069
TTC16	ukb-d-K11_OTHGASTR	Other gastritis (incl. Duodenitis) || id:ukb-d-K11_OTHGASTR	ENSG00000167094	MR Egger	500	0.00579336	0.000387121	4.42e-42	0.0050346	0.00655211	1.00581	1.00505	1.00657
TTC16	ukb-d-K11_OTHGASTR	Other gastritis (incl. Duodenitis) || id:ukb-d-K11_OTHGASTR	ENSG00000167094	Weighted median	500	0.00356713	0.000218685	8.14e-60	0.00313851	0.00399576	1.00357	1.00314	1.004
TTC16	ukb-d-K11_OTHGASTR	Other gastritis (incl. Duodenitis) || id:ukb-d-K11_OTHGASTR	ENSG00000167094	Inverse variance weighted	500	0.00358343	0.000175697	1.83e-92	0.00323907	0.0039278	1.00359	1.00324	1.00394
TTC16	ukb-d-K11_OTHGASTR	Other gastritis (incl. Duodenitis) || id:ukb-d-K11_OTHGASTR	ENSG00000167094	Simple mode	500	0.00356349	0.000371597	4.21e-20	0.00283516	0.00429182	1.00357	1.00284	1.0043
TTC16	ukb-d-K11_OTHGASTR	Other gastritis (incl. Duodenitis) || id:ukb-d-K11_OTHGASTR	ENSG00000167094	Weighted mode	500	0.00366518	0.000246306	1.03e-41	0.00318242	0.00414794	1.00367	1.00319	1.00416
TTC16	ukb-b-8241	Treatment/medication code: prednisolone || id:ukb-b-8241	ENSG00000167094	MR Egger	308	0.000300724	0.000144718	0.0385433	1.71e-05	0.000584371	1.0003	1.00002	1.00058
TTC16	ukb-b-8241	Treatment/medication code: prednisolone || id:ukb-b-8241	ENSG00000167094	Weighted median	308	0.000787021	8.55e-05	3.38e-20	0.000619463	0.000954579	1.00079	1.00062	1.00096
TTC16	ukb-b-8241	Treatment/medication code: prednisolone || id:ukb-b-8241	ENSG00000167094	Inverse variance weighted	308	0.000834072	6.47e-05	4.44e-38	0.000707355	0.000960789	1.00083	1.00071	1.00096
TTC16	ukb-b-8241	Treatment/medication code: prednisolone || id:ukb-b-8241	ENSG00000167094	Simple mode	308	0.000818205	0.000168167	1.83e-06	0.000488598	0.00114781	1.00082	1.00049	1.00115
TTC16	ukb-b-8241	Treatment/medication code: prednisolone || id:ukb-b-8241	ENSG00000167094	Weighted mode	308	0.000796586	0.000139434	2.62e-08	0.000523295	0.00106988	1.0008	1.00052	1.00107
TTC16	ukb-b-13998	Diagnoses - secondary ICD10: N84.0 Polyp of corpus uteri || id:ukb-b-13998	ENSG00000167094	MR Egger	293	-0.0014217	0.000135448	4.55e-22	-0.00168717	-0.00115622	0.998579	0.998314	0.998844
TTC16	ukb-b-13998	Diagnoses - secondary ICD10: N84.0 Polyp of corpus uteri || id:ukb-b-13998	ENSG00000167094	Weighted median	293	-0.000899451	8.31e-05	2.8e-27	-0.0010624	-0.000736502	0.999101	0.998938	0.999264
TTC16	ukb-b-13998	Diagnoses - secondary ICD10: N84.0 Polyp of corpus uteri || id:ukb-b-13998	ENSG00000167094	Inverse variance weighted	293	-0.000947072	6.08e-05	1.1e-54	-0.00106626	-0.000827881	0.999053	0.998934	0.999172
TTC16	ukb-b-13998	Diagnoses - secondary ICD10: N84.0 Polyp of corpus uteri || id:ukb-b-13998	ENSG00000167094	Simple mode	293	-0.000710082	0.000172058	4.8e-05	-0.00104732	-0.000372848	0.99929	0.998953	0.999627
TTC16	ukb-b-13998	Diagnoses - secondary ICD10: N84.0 Polyp of corpus uteri || id:ukb-b-13998	ENSG00000167094	Weighted mode	293	-0.000781788	0.000139705	5.05e-08	-0.00105561	-0.000507966	0.999219	0.998945	0.999492
TTC16	ukb-d-22614_1	Worked with pesticides: Sometimes || id:ukb-d-22614_1	ENSG00000167094	MR Egger	500	0.00169681	0.000917944	0.0651247	-0.000102364	0.00349598	1.0017	0.999898	1.0035
TTC16	ukb-d-22614_1	Worked with pesticides: Sometimes || id:ukb-d-22614_1	ENSG00000167094	Weighted median	500	-0.000966598	0.000503415	0.0548473	-0.00195329	2.01e-05	0.999034	0.998049	1.00002
TTC16	ukb-d-22614_1	Worked with pesticides: Sometimes || id:ukb-d-22614_1	ENSG00000167094	Inverse variance weighted	500	-0.000584308	0.00040395	0.148041	-0.00137605	0.000207433	0.999416	0.998625	1.00021
TTC16	ukb-d-22614_1	Worked with pesticides: Sometimes || id:ukb-d-22614_1	ENSG00000167094	Simple mode	500	-0.00116972	0.000747913	0.118456	-0.00263563	0.00029619	0.998831	0.997368	1.0003
TTC16	ukb-d-22614_1	Worked with pesticides: Sometimes || id:ukb-d-22614_1	ENSG00000167094	Weighted mode	500	-0.000956786	0.000561564	0.0890431	-0.00205745	0.000143879	0.999044	0.997945	1.00014
TTC16	ukb-b-13978	Average monthly intake of other alcoholic drinks || id:ukb-b-13978	ENSG00000167094	MR Egger	499	0.00487861	0.00395775	0.21828	-0.00287857	0.0126358	1.00489	0.997126	1.01272
TTC16	ukb-b-13978	Average monthly intake of other alcoholic drinks || id:ukb-b-13978	ENSG00000167094	Weighted median	499	0.0328803	0.00249832	1.47e-39	0.0279836	0.037777	1.03343	1.02838	1.0385
TTC16	ukb-b-13978	Average monthly intake of other alcoholic drinks || id:ukb-b-13978	ENSG00000167094	Inverse variance weighted	499	0.0313965	0.00172646	6.72e-74	0.0280127	0.0347804	1.03189	1.02841	1.03539
TTC16	ukb-b-13978	Average monthly intake of other alcoholic drinks || id:ukb-b-13978	ENSG00000167094	Simple mode	499	0.0348293	0.00486492	2.93e-12	0.0252941	0.0443646	1.03544	1.02562	1.04536
TTC16	ukb-b-13978	Average monthly intake of other alcoholic drinks || id:ukb-b-13978	ENSG00000167094	Weighted mode	499	0.0348293	0.00358721	1.59e-20	0.0277984	0.0418603	1.03544	1.02819	1.04275
TTC16	ukb-d-M13_GANGLION	Ganglion || id:ukb-d-M13_GANGLION	ENSG00000167094	MR Egger	500	-0.00101876	0.000167238	2.24e-09	-0.00134655	-0.000690977	0.998982	0.998654	0.999309
TTC16	ukb-d-M13_GANGLION	Ganglion || id:ukb-d-M13_GANGLION	ENSG00000167094	Weighted median	500	-0.000420015	0.000104269	5.62e-05	-0.000624381	-0.000215648	0.99958	0.999376	0.999784
TTC16	ukb-d-M13_GANGLION	Ganglion || id:ukb-d-M13_GANGLION	ENSG00000167094	Inverse variance weighted	500	-0.000170217	7.53e-05	0.0237955	-0.000317812	-2.26e-05	0.99983	0.999682	0.999977
TTC16	ukb-d-M13_GANGLION	Ganglion || id:ukb-d-M13_GANGLION	ENSG00000167094	Simple mode	500	-0.000530389	0.000176155	0.00273649	-0.000875652	-0.000185126	0.99947	0.999125	0.999815
TTC16	ukb-d-M13_GANGLION	Ganglion || id:ukb-d-M13_GANGLION	ENSG00000167094	Weighted mode	500	-0.000488657	0.000129809	0.000186795	-0.000743082	-0.000234231	0.999511	0.999257	0.999766
TTC16	ukb-b-2285	Diagnoses - main ICD10: H25.0 Senile incipient cataract || id:ukb-b-2285	ENSG00000167094	MR Egger	164	-0.00010825	0.000106707	0.311875	-0.000317395	0.000100895	0.999892	0.999683	1.0001
TTC16	ukb-b-2285	Diagnoses - main ICD10: H25.0 Senile incipient cataract || id:ukb-b-2285	ENSG00000167094	Weighted median	164	-0.000461435	6.77e-05	9.51e-12	-0.00059417	-0.000328701	0.999539	0.999406	0.999671
TTC16	ukb-b-2285	Diagnoses - main ICD10: H25.0 Senile incipient cataract || id:ukb-b-2285	ENSG00000167094	Inverse variance weighted	164	-0.000364619	4.69e-05	7.43e-15	-0.000456512	-0.000272726	0.999635	0.999544	0.999727
TTC16	ukb-b-2285	Diagnoses - main ICD10: H25.0 Senile incipient cataract || id:ukb-b-2285	ENSG00000167094	Simple mode	164	-0.0004671	0.000146487	0.001714	-0.000754214	-0.000179985	0.999533	0.999246	0.99982
TTC16	ukb-b-2285	Diagnoses - main ICD10: H25.0 Senile incipient cataract || id:ukb-b-2285	ENSG00000167094	Weighted mode	164	-0.000587408	0.000116531	1.22e-06	-0.000815808	-0.000359008	0.999413	0.999185	0.999641
TTC16	ukb-b-1707	Average weekly spirits intake || id:ukb-b-1707	ENSG00000167094	MR Egger	499	0.0233718	0.00194659	2.45e-29	0.0195565	0.0271872	1.02365	1.01975	1.02756
TTC16	ukb-b-1707	Average weekly spirits intake || id:ukb-b-1707	ENSG00000167094	Weighted median	499	0.00896323	0.00129274	4.1e-12	0.00642947	0.011497	1.009	1.00645	1.01156
TTC16	ukb-b-1707	Average weekly spirits intake || id:ukb-b-1707	ENSG00000167094	Inverse variance weighted	499	0.0117483	0.000861947	2.66e-42	0.0100589	0.0134378	1.01182	1.01011	1.01353
TTC16	ukb-b-1707	Average weekly spirits intake || id:ukb-b-1707	ENSG00000167094	Simple mode	499	0.00408748	0.00313191	0.19246	-0.00205107	0.010226	1.0041	0.997951	1.01028
TTC16	ukb-b-1707	Average weekly spirits intake || id:ukb-b-1707	ENSG00000167094	Weighted mode	499	0.00763028	0.00188316	5.89e-05	0.00393928	0.0113213	1.00766	1.00395	1.01139
TTC16	ukb-b-16066	Spreads/sauces consumers || id:ukb-b-16066	ENSG00000167094	MR Egger	499	-0.010591	0.00246562	2.1e-05	-0.0154236	-0.00575838	0.989465	0.984695	0.994258
TTC16	ukb-b-16066	Spreads/sauces consumers || id:ukb-b-16066	ENSG00000167094	Weighted median	499	-0.0140178	0.0015294	4.93e-20	-0.0170155	-0.0110202	0.98608	0.983128	0.98904
TTC16	ukb-b-16066	Spreads/sauces consumers || id:ukb-b-16066	ENSG00000167094	Inverse variance weighted	499	-0.0131738	0.00107545	1.69e-34	-0.0152817	-0.0110659	0.986913	0.984835	0.988995
TTC16	ukb-b-16066	Spreads/sauces consumers || id:ukb-b-16066	ENSG00000167094	Simple mode	499	-0.0158877	0.00288071	5.61e-08	-0.0215339	-0.0102415	0.984238	0.978696	0.989811
TTC16	ukb-b-16066	Spreads/sauces consumers || id:ukb-b-16066	ENSG00000167094	Weighted mode	499	-0.0144674	0.0020406	4.63e-12	-0.0184669	-0.0104678	0.985637	0.981703	0.989587
TTC16	ukb-a-113	Non-cancer illness code self-reported: arthritis (nos) || id:ukb-a-113	ENSG00000167094	MR Egger	497	-0.00189395	0.000189875	1.78e-21	-0.0022661	-0.00152179	0.998108	0.997736	0.998479
TTC16	ukb-a-113	Non-cancer illness code self-reported: arthritis (nos) || id:ukb-a-113	ENSG00000167094	Weighted median	497	-0.00107727	0.000116061	1.66e-20	-0.00130476	-0.000849795	0.998923	0.998696	0.999151
TTC16	ukb-a-113	Non-cancer illness code self-reported: arthritis (nos) || id:ukb-a-113	ENSG00000167094	Inverse variance weighted	497	-0.000845717	8.3e-05	2.13e-24	-0.00100834	-0.000683092	0.999155	0.998992	0.999317
TTC16	ukb-a-113	Non-cancer illness code self-reported: arthritis (nos) || id:ukb-a-113	ENSG00000167094	Simple mode	497	-0.00123185	0.000198368	1.12e-09	-0.00162065	-0.000843043	0.998769	0.998381	0.999157
TTC16	ukb-a-113	Non-cancer illness code self-reported: arthritis (nos) || id:ukb-a-113	ENSG00000167094	Weighted mode	497	-0.00113326	0.000137096	1.28e-15	-0.00140197	-0.000864547	0.998867	0.998599	0.999136
TTC16	ukb-a-426	Eye problems/disorders: Cataract || id:ukb-a-426	ENSG00000167094	MR Egger	497	0.00193373	0.00121538	0.112237	-0.000448418	0.00431588	1.00194	0.999552	1.00433
TTC16	ukb-a-426	Eye problems/disorders: Cataract || id:ukb-a-426	ENSG00000167094	Weighted median	497	-0.00202877	0.000677929	0.00276613	-0.00335751	-0.000700029	0.997973	0.996648	0.9993
TTC16	ukb-a-426	Eye problems/disorders: Cataract || id:ukb-a-426	ENSG00000167094	Inverse variance weighted	497	-0.00188722	0.000536842	0.000439077	-0.00293943	-0.000835009	0.998115	0.997065	0.999165
TTC16	ukb-a-426	Eye problems/disorders: Cataract || id:ukb-a-426	ENSG00000167094	Simple mode	497	-0.00211847	0.00123586	0.0871223	-0.00454076	0.000303811	0.997884	0.99547	1.0003
TTC16	ukb-a-426	Eye problems/disorders: Cataract || id:ukb-a-426	ENSG00000167094	Weighted mode	497	-0.0024568	0.00087498	0.00518405	-0.00417177	-0.000741843	0.997546	0.995837	0.999258
TTC16	ukb-b-12060	PCT where patients GP was registered: NORTH HAMPSHIRE PCT || id:ukb-b-12060	ENSG00000167094	MR Egger	164	-0.000317031	0.000104013	0.00269113	-0.000520897	-0.000113165	0.999683	0.999479	0.999887
TTC16	ukb-b-12060	PCT where patients GP was registered: NORTH HAMPSHIRE PCT || id:ukb-b-12060	ENSG00000167094	Weighted median	164	-0.000290703	6.1e-05	1.91e-06	-0.00041034	-0.000171067	0.999709	0.99959	0.999829
TTC16	ukb-b-12060	PCT where patients GP was registered: NORTH HAMPSHIRE PCT || id:ukb-b-12060	ENSG00000167094	Inverse variance weighted	164	-0.000329435	4.57e-05	5.7e-13	-0.000419022	-0.000239848	0.999671	0.999581	0.99976
TTC16	ukb-b-12060	PCT where patients GP was registered: NORTH HAMPSHIRE PCT || id:ukb-b-12060	ENSG00000167094	Simple mode	164	-0.00023051	0.000114787	0.0462792	-0.000455492	-5.53e-06	0.99977	0.999545	0.999994
TTC16	ukb-b-12060	PCT where patients GP was registered: NORTH HAMPSHIRE PCT || id:ukb-b-12060	ENSG00000167094	Weighted mode	164	-0.000242443	0.00010288	0.0196333	-0.000444087	-4.08e-05	0.999758	0.999556	0.999959
TTC16	ukb-b-18138	Operation code: coronary angiogram || id:ukb-b-18138	ENSG00000167094	MR Egger	329	0.000741778	0.000155458	2.76e-06	0.00043708	0.00104648	1.00074	1.00044	1.00105
TTC16	ukb-b-18138	Operation code: coronary angiogram || id:ukb-b-18138	ENSG00000167094	Weighted median	329	0.000266219	9.62e-05	0.00566137	7.76e-05	0.000454811	1.00027	1.00008	1.00045
TTC16	ukb-b-18138	Operation code: coronary angiogram || id:ukb-b-18138	ENSG00000167094	Inverse variance weighted	329	0.000312537	6.93e-05	6.56e-06	0.000176635	0.000448439	1.00031	1.00018	1.00045
TTC16	ukb-b-18138	Operation code: coronary angiogram || id:ukb-b-18138	ENSG00000167094	Simple mode	329	0.00086973	0.000196427	1.3e-05	0.000484734	0.00125473	1.00087	1.00048	1.00126
TTC16	ukb-b-18138	Operation code: coronary angiogram || id:ukb-b-18138	ENSG00000167094	Weighted mode	329	0.000218606	0.000146694	0.137127	-6.89e-05	0.000506126	1.00022	0.999931	1.00051
TTC16	ukb-a-303	Hair/balding pattern: Pattern 4 || id:ukb-a-303	ENSG00000167094	MR Egger	497	-0.00483741	0.00123875	0.000107266	-0.00726536	-0.00240946	0.995174	0.992761	0.997593
TTC16	ukb-a-303	Hair/balding pattern: Pattern 4 || id:ukb-a-303	ENSG00000167094	Weighted median	497	-0.00496984	0.000807027	7.36e-10	-0.00655161	-0.00338807	0.995042	0.99347	0.996618
TTC16	ukb-a-303	Hair/balding pattern: Pattern 4 || id:ukb-a-303	ENSG00000167094	Inverse variance weighted	497	-0.00770957	0.000541354	5.08e-46	-0.00877063	-0.00664852	0.99232	0.991268	0.993374
TTC16	ukb-a-303	Hair/balding pattern: Pattern 4 || id:ukb-a-303	ENSG00000167094	Simple mode	497	-0.00320087	0.00164165	0.0517648	-0.00641851	1.68e-05	0.996804	0.993602	1.00002
TTC16	ukb-a-303	Hair/balding pattern: Pattern 4 || id:ukb-a-303	ENSG00000167094	Weighted mode	497	-0.00320087	0.00113944	0.00516316	-0.00543418	-0.000967568	0.996804	0.994581	0.999033
TTC16	ukb-b-13932	Duration of vigorous activity || id:ukb-b-13932	ENSG00000167094	MR Egger	499	-0.00951091	0.002499	0.000158927	-0.014409	-0.00461287	0.990534	0.985694	0.995398
TTC16	ukb-b-13932	Duration of vigorous activity || id:ukb-b-13932	ENSG00000167094	Weighted median	499	-0.0118442	0.00159319	1.05e-13	-0.0149668	-0.00872152	0.988226	0.985145	0.991316
TTC16	ukb-b-13932	Duration of vigorous activity || id:ukb-b-13932	ENSG00000167094	Inverse variance weighted	499	-0.0150675	0.00109026	1.93e-43	-0.0172044	-0.0129306	0.985045	0.982943	0.987153
TTC16	ukb-b-13932	Duration of vigorous activity || id:ukb-b-13932	ENSG00000167094	Simple mode	499	-0.00772766	0.00275066	0.00515878	-0.013119	-0.00233637	0.992302	0.986967	0.997666
TTC16	ukb-b-13932	Duration of vigorous activity || id:ukb-b-13932	ENSG00000167094	Weighted mode	499	-0.0105219	0.00202483	2.97e-07	-0.0144906	-0.00655323	0.989533	0.985614	0.993468
TTC16	ukb-b-4094	Length of mobile phone use || id:ukb-b-4094	ENSG00000167094	MR Egger	499	0.00355145	0.00252983	0.160993	-0.00140701	0.00850991	1.00356	0.998594	1.00855
TTC16	ukb-b-4094	Length of mobile phone use || id:ukb-b-4094	ENSG00000167094	Weighted median	499	0.00330371	0.00157908	0.0364223	0.000208723	0.0063987	1.00331	1.00021	1.00642
TTC16	ukb-b-4094	Length of mobile phone use || id:ukb-b-4094	ENSG00000167094	Inverse variance weighted	499	-0.00176993	0.00110362	0.108767	-0.00393302	0.000393152	0.998232	0.996075	1.00039
TTC16	ukb-b-4094	Length of mobile phone use || id:ukb-b-4094	ENSG00000167094	Simple mode	499	0.00765439	0.00357936	0.032964	0.000638833	0.0146699	1.00768	1.00064	1.01478
TTC16	ukb-b-4094	Length of mobile phone use || id:ukb-b-4094	ENSG00000167094	Weighted mode	499	0.00384997	0.00232981	0.099066	-0.000716451	0.0084164	1.00386	0.999284	1.00845
TTC16	ukb-b-9708	Diagnoses - main ICD10: M79.66 Pain in limb (Lower leg) || id:ukb-b-9708	ENSG00000167094	MR Egger	242	0.000259474	0.000125607	0.0399254	1.33e-05	0.000505664	1.00026	1.00001	1.00051
TTC16	ukb-b-9708	Diagnoses - main ICD10: M79.66 Pain in limb (Lower leg) || id:ukb-b-9708	ENSG00000167094	Weighted median	242	0.000127533	7.48e-05	0.08805	-1.9e-05	0.000274074	1.00013	0.999981	1.00027
TTC16	ukb-b-9708	Diagnoses - main ICD10: M79.66 Pain in limb (Lower leg) || id:ukb-b-9708	ENSG00000167094	Inverse variance weighted	242	0.000163462	5.37e-05	0.00233019	5.82e-05	0.000268694	1.00016	1.00006	1.00027
TTC16	ukb-b-9708	Diagnoses - main ICD10: M79.66 Pain in limb (Lower leg) || id:ukb-b-9708	ENSG00000167094	Simple mode	242	0.000136805	0.000147017	0.353024	-0.000151349	0.000424959	1.00014	0.999849	1.00043
TTC16	ukb-b-9708	Diagnoses - main ICD10: M79.66 Pain in limb (Lower leg) || id:ukb-b-9708	ENSG00000167094	Weighted mode	242	9.29e-05	0.000117401	0.429301	-0.000137157	0.000323054	1.00009	0.999863	1.00032
TTC16	ukb-b-2557	Smoked cigarette or pipe within last hour || id:ukb-b-2557	ENSG00000167094	MR Egger	422	-0.0147146	0.00205059	3.28e-12	-0.0187338	-0.0106955	0.985393	0.981441	0.989362
TTC16	ukb-b-2557	Smoked cigarette or pipe within last hour || id:ukb-b-2557	ENSG00000167094	Weighted median	422	-0.0100517	0.0012468	7.5e-16	-0.0124955	-0.007608	0.989999	0.987582	0.992421
TTC16	ukb-b-2557	Smoked cigarette or pipe within last hour || id:ukb-b-2557	ENSG00000167094	Inverse variance weighted	422	-0.00978411	0.000900307	1.65e-27	-0.0115487	-0.0080195	0.990264	0.988518	0.992013
TTC16	ukb-b-2557	Smoked cigarette or pipe within last hour || id:ukb-b-2557	ENSG00000167094	Simple mode	422	-0.0088734	0.00225832	9.96e-05	-0.0132997	-0.0044471	0.991166	0.986788	0.995563
TTC16	ukb-b-2557	Smoked cigarette or pipe within last hour || id:ukb-b-2557	ENSG00000167094	Weighted mode	422	-0.0097522	0.00169829	1.79e-08	-0.0130808	-0.00642356	0.990295	0.987004	0.993597
TTC16	ukb-b-4106	Chest pain or discomfort when walking uphill or hurrying || id:ukb-b-4106	ENSG00000167094	MR Egger	483	0.000954365	0.00230953	0.679623	-0.00357232	0.00548105	1.00095	0.996434	1.0055
TTC16	ukb-b-4106	Chest pain or discomfort when walking uphill or hurrying || id:ukb-b-4106	ENSG00000167094	Weighted median	483	-0.00352824	0.00141874	0.0128868	-0.00630897	-0.000747511	0.996478	0.993711	0.999253
TTC16	ukb-b-4106	Chest pain or discomfort when walking uphill or hurrying || id:ukb-b-4106	ENSG00000167094	Inverse variance weighted	483	-0.00119577	0.00100683	0.234968	-0.00316915	0.000777616	0.998805	0.996836	1.00078
TTC16	ukb-b-4106	Chest pain or discomfort when walking uphill or hurrying || id:ukb-b-4106	ENSG00000167094	Simple mode	483	-0.00435465	0.00269435	0.106702	-0.00963557	0.000926278	0.995655	0.990411	1.00093
TTC16	ukb-b-4106	Chest pain or discomfort when walking uphill or hurrying || id:ukb-b-4106	ENSG00000167094	Weighted mode	483	-0.00378271	0.00192331	0.0497829	-0.00755241	-1.3e-05	0.996224	0.992476	0.999987
TTC16	ukb-a-484	Types of physical activity in last 4 weeks: Other exercises (eg: swimming cycling keep fit bowling) || id:ukb-a-484	ENSG00000167094	MR Egger	497	-0.00944033	0.00108732	5.65e-17	-0.0115715	-0.00730918	0.990604	0.988495	0.992717
TTC16	ukb-a-484	Types of physical activity in last 4 weeks: Other exercises (eg: swimming cycling keep fit bowling) || id:ukb-a-484	ENSG00000167094	Weighted median	497	-0.00651616	0.000699177	1.17e-20	-0.00788655	-0.00514577	0.993505	0.992144	0.994867
TTC16	ukb-a-484	Types of physical activity in last 4 weeks: Other exercises (eg: swimming cycling keep fit bowling) || id:ukb-a-484	ENSG00000167094	Inverse variance weighted	497	-0.00494625	0.000475162	2.24e-25	-0.00587757	-0.00401494	0.995066	0.99414	0.995993
TTC16	ukb-a-484	Types of physical activity in last 4 weeks: Other exercises (eg: swimming cycling keep fit bowling) || id:ukb-a-484	ENSG00000167094	Simple mode	497	-0.00765967	0.0016148	2.75e-06	-0.0108247	-0.00449466	0.99237	0.989234	0.995515
TTC16	ukb-a-484	Types of physical activity in last 4 weeks: Other exercises (eg: swimming cycling keep fit bowling) || id:ukb-a-484	ENSG00000167094	Weighted mode	497	-0.00716842	0.00100883	4.19e-12	-0.00914573	-0.00519111	0.992857	0.990896	0.994822
TTC16	ukb-d-COLITNONINFNAS	Noninfectious colitis NAS || id:ukb-d-COLITNONINFNAS	ENSG00000167094	MR Egger	500	0.000748403	0.00035811	0.0371361	4.65e-05	0.0014503	1.00075	1.00005	1.00145
TTC16	ukb-d-COLITNONINFNAS	Noninfectious colitis NAS || id:ukb-d-COLITNONINFNAS	ENSG00000167094	Weighted median	500	-1.28e-07	0.000213556	0.99952	-0.000418699	0.000418442	1	0.999581	1.00042
TTC16	ukb-d-COLITNONINFNAS	Noninfectious colitis NAS || id:ukb-d-COLITNONINFNAS	ENSG00000167094	Inverse variance weighted	500	0.000264032	0.000156686	0.0919685	-4.31e-05	0.000571136	1.00026	0.999957	1.00057
TTC16	ukb-d-COLITNONINFNAS	Noninfectious colitis NAS || id:ukb-d-COLITNONINFNAS	ENSG00000167094	Simple mode	500	-0.000349956	0.000409391	0.393061	-0.00115236	0.000452451	0.99965	0.998848	1.00045
TTC16	ukb-d-COLITNONINFNAS	Noninfectious colitis NAS || id:ukb-d-COLITNONINFNAS	ENSG00000167094	Weighted mode	500	-0.000176987	0.000266644	0.507151	-0.00069961	0.000345635	0.999823	0.999301	1.00035
TTC16	ukb-b-3475	Operative procedures - secondary OPCS: M45.9 Unspecified diagnostic endoscopic examination of bladder || id:ukb-b-3475	ENSG00000167094	MR Egger	389	0.000962395	0.000182252	2.15e-07	0.000605181	0.00131961	1.00096	1.00061	1.00132
TTC16	ukb-b-3475	Operative procedures - secondary OPCS: M45.9 Unspecified diagnostic endoscopic examination of bladder || id:ukb-b-3475	ENSG00000167094	Weighted median	389	3.24e-05	0.000112525	0.773598	-0.000188178	0.000252919	1.00003	0.999812	1.00025
TTC16	ukb-b-3475	Operative procedures - secondary OPCS: M45.9 Unspecified diagnostic endoscopic examination of bladder || id:ukb-b-3475	ENSG00000167094	Inverse variance weighted	389	1.14e-05	8.04e-05	0.88769	-0.000146226	0.000168934	1.00001	0.999854	1.00017
TTC16	ukb-b-3475	Operative procedures - secondary OPCS: M45.9 Unspecified diagnostic endoscopic examination of bladder || id:ukb-b-3475	ENSG00000167094	Simple mode	389	0.00012162	0.000179694	0.498927	-0.000230581	0.000473821	1.00012	0.999769	1.00047
TTC16	ukb-b-3475	Operative procedures - secondary OPCS: M45.9 Unspecified diagnostic endoscopic examination of bladder || id:ukb-b-3475	ENSG00000167094	Weighted mode	389	5.22e-05	0.000140841	0.71089	-0.000223806	0.000328292	1.00005	0.999776	1.00033
TTC16	ukb-b-13773	Operative procedures - secondary OPCS: Y84.8 Other specified other anaesthetic || id:ukb-b-13773	ENSG00000167094	MR Egger	273	0.0012097	0.000126698	8.24e-19	0.000961378	0.00145803	1.00121	1.00096	1.00146
TTC16	ukb-b-13773	Operative procedures - secondary OPCS: Y84.8 Other specified other anaesthetic || id:ukb-b-13773	ENSG00000167094	Weighted median	273	0.00114064	7.6e-05	6.46e-51	0.000991679	0.0012896	1.00114	1.00099	1.00129
TTC16	ukb-b-13773	Operative procedures - secondary OPCS: Y84.8 Other specified other anaesthetic || id:ukb-b-13773	ENSG00000167094	Inverse variance weighted	273	0.00110494	5.66e-05	7.23e-85	0.000993996	0.00121587	1.00111	1.00099	1.00122
TTC16	ukb-b-13773	Operative procedures - secondary OPCS: Y84.8 Other specified other anaesthetic || id:ukb-b-13773	ENSG00000167094	Simple mode	273	0.00126139	0.000157327	3.21e-14	0.00095303	0.00156975	1.00126	1.00095	1.00157
TTC16	ukb-b-13773	Operative procedures - secondary OPCS: Y84.8 Other specified other anaesthetic || id:ukb-b-13773	ENSG00000167094	Weighted mode	273	0.00128122	0.000128917	4.68e-20	0.00102854	0.00153389	1.00128	1.00103	1.00154
TTC16	ukb-a-9	Sleep duration || id:ukb-a-9	ENSG00000167094	MR Egger	497	0.00734856	0.00174398	2.99e-05	0.00393036	0.0107668	1.00738	1.00394	1.01082
TTC16	ukb-a-9	Sleep duration || id:ukb-a-9	ENSG00000167094	Weighted median	497	0.000459709	0.00115219	0.689903	-0.00179859	0.002718	1.00046	0.998203	1.00272
TTC16	ukb-a-9	Sleep duration || id:ukb-a-9	ENSG00000167094	Inverse variance weighted	497	0.00429342	0.000764225	1.93e-08	0.00279554	0.00579131	1.0043	1.0028	1.00581
TTC16	ukb-a-9	Sleep duration || id:ukb-a-9	ENSG00000167094	Simple mode	497	0.000458432	0.00300825	0.87894	-0.00543775	0.00635461	1.00046	0.994577	1.00637
TTC16	ukb-a-9	Sleep duration || id:ukb-a-9	ENSG00000167094	Weighted mode	497	-0.000256009	0.00170003	0.88036	-0.00358807	0.00307605	0.999744	0.996418	1.00308
TTC16	ukb-b-12234	Operation code: cystectomy || id:ukb-b-12234	ENSG00000167094	MR Egger	303	0.000145441	0.000139951	0.299531	-0.000128862	0.000419745	1.00015	0.999871	1.00042
TTC16	ukb-b-12234	Operation code: cystectomy || id:ukb-b-12234	ENSG00000167094	Weighted median	303	0.000152033	8.62e-05	0.0776691	-1.69e-05	0.000320923	1.00015	0.999983	1.00032
TTC16	ukb-b-12234	Operation code: cystectomy || id:ukb-b-12234	ENSG00000167094	Inverse variance weighted	303	5.35e-05	6.26e-05	0.392841	-6.92e-05	0.000176088	1.00005	0.999931	1.00018
TTC16	ukb-b-12234	Operation code: cystectomy || id:ukb-b-12234	ENSG00000167094	Simple mode	303	0.000436768	0.000215471	0.0435366	1.44e-05	0.000859091	1.00044	1.00001	1.00086
TTC16	ukb-b-12234	Operation code: cystectomy || id:ukb-b-12234	ENSG00000167094	Weighted mode	303	0.000474097	0.00016385	0.0040873	0.00015295	0.000795243	1.00047	1.00015	1.0008
TTC16	ukb-b-14162	PCT where patients GP was registered: KIRKLEES PCT || id:ukb-b-14162	ENSG00000167094	MR Egger	295	0.00134186	0.00016096	3.01e-15	0.00102638	0.00165734	1.00134	1.00103	1.00166
TTC16	ukb-b-14162	PCT where patients GP was registered: KIRKLEES PCT || id:ukb-b-14162	ENSG00000167094	Weighted median	295	0.000608996	8.9e-05	7.78e-12	0.000434555	0.000783436	1.00061	1.00043	1.00078
TTC16	ukb-b-14162	PCT where patients GP was registered: KIRKLEES PCT || id:ukb-b-14162	ENSG00000167094	Inverse variance weighted	295	0.000664035	7.48e-05	6.97e-19	0.000517393	0.000810677	1.00066	1.00052	1.00081
TTC16	ukb-b-14162	PCT where patients GP was registered: KIRKLEES PCT || id:ukb-b-14162	ENSG00000167094	Simple mode	295	0.000582784	0.000157857	0.000265301	0.000273385	0.000892183	1.00058	1.00027	1.00089
TTC16	ukb-b-14162	PCT where patients GP was registered: KIRKLEES PCT || id:ukb-b-14162	ENSG00000167094	Weighted mode	295	0.000549251	0.000114136	2.39e-06	0.000325544	0.000772958	1.00055	1.00033	1.00077
TTC16	ukb-b-4725	Non-cancer illness code, self-reported: duodenal ulcer || id:ukb-b-4725	ENSG00000167094	MR Egger	273	0.000116459	0.000126723	0.358912	-0.000131918	0.000364836	1.00012	0.999868	1.00036
TTC16	ukb-b-4725	Non-cancer illness code, self-reported: duodenal ulcer || id:ukb-b-4725	ENSG00000167094	Weighted median	273	0.000822626	7.5e-05	5.46e-28	0.000675618	0.000969634	1.00082	1.00068	1.00097
TTC16	ukb-b-4725	Non-cancer illness code, self-reported: duodenal ulcer || id:ukb-b-4725	ENSG00000167094	Inverse variance weighted	273	0.000928074	5.66e-05	2.13e-60	0.000817113	0.00103904	1.00093	1.00082	1.00104
TTC16	ukb-b-4725	Non-cancer illness code, self-reported: duodenal ulcer || id:ukb-b-4725	ENSG00000167094	Simple mode	273	0.000656774	0.000125701	3.47e-07	0.000410399	0.000903148	1.00066	1.00041	1.0009
TTC16	ukb-b-4725	Non-cancer illness code, self-reported: duodenal ulcer || id:ukb-b-4725	ENSG00000167094	Weighted mode	273	0.000789196	0.000107435	2.39e-12	0.000578624	0.000999768	1.00079	1.00058	1.001
TTC16	ukb-b-14801	Treatment speciality of consultant (recoded): Rheumatology || id:ukb-b-14801	ENSG00000167094	MR Egger	378	0.00105174	0.000173021	2.98e-09	0.000712621	0.00139086	1.00105	1.00071	1.00139
TTC16	ukb-b-14801	Treatment speciality of consultant (recoded): Rheumatology || id:ukb-b-14801	ENSG00000167094	Weighted median	378	0.000550416	0.000108099	3.55e-07	0.000338542	0.000762291	1.00055	1.00034	1.00076
TTC16	ukb-b-14801	Treatment speciality of consultant (recoded): Rheumatology || id:ukb-b-14801	ENSG00000167094	Inverse variance weighted	378	0.000761789	7.64e-05	1.92e-23	0.000612136	0.000911443	1.00076	1.00061	1.00091
TTC16	ukb-b-14801	Treatment speciality of consultant (recoded): Rheumatology || id:ukb-b-14801	ENSG00000167094	Simple mode	378	0.000779121	0.000254203	0.0023338	0.000280882	0.00127736	1.00078	1.00028	1.00128
TTC16	ukb-b-14801	Treatment speciality of consultant (recoded): Rheumatology || id:ukb-b-14801	ENSG00000167094	Weighted mode	378	0.00052541	0.000160232	0.00113843	0.000211355	0.000839465	1.00053	1.00021	1.00084
TTC16	ukb-b-4745	Diagnoses - secondary ICD10: Y43.3 Other antineoplastic drugs || id:ukb-b-4745	ENSG00000167094	MR Egger	164	-0.000271509	0.000108683	0.013481	-0.000484528	-5.85e-05	0.999729	0.999516	0.999942
TTC16	ukb-b-4745	Diagnoses - secondary ICD10: Y43.3 Other antineoplastic drugs || id:ukb-b-4745	ENSG00000167094	Weighted median	164	-0.000361211	6.94e-05	1.94e-07	-0.000497223	-0.000225199	0.999639	0.999503	0.999775
TTC16	ukb-b-4745	Diagnoses - secondary ICD10: Y43.3 Other antineoplastic drugs || id:ukb-b-4745	ENSG00000167094	Inverse variance weighted	164	-0.000535207	4.78e-05	3.73e-29	-0.000628802	-0.000441612	0.999465	0.999371	0.999558
TTC16	ukb-b-4745	Diagnoses - secondary ICD10: Y43.3 Other antineoplastic drugs || id:ukb-b-4745	ENSG00000167094	Simple mode	164	-0.000281497	0.000146254	0.0560059	-0.000568155	5.16e-06	0.999719	0.999432	1.00001
TTC16	ukb-b-4745	Diagnoses - secondary ICD10: Y43.3 Other antineoplastic drugs || id:ukb-b-4745	ENSG00000167094	Weighted mode	164	-0.000255209	0.000106083	0.0172582	-0.000463131	-4.73e-05	0.999745	0.999537	0.999953
TTC16	ukb-b-10769	PCT where patients GP was registered: BIRMINGHAM EAST AND NORTH PCT || id:ukb-b-10769	ENSG00000167094	MR Egger	303	0.00256914	0.000140229	6.85e-51	0.0022943	0.00284399	1.00257	1.0023	1.00285
TTC16	ukb-b-10769	PCT where patients GP was registered: BIRMINGHAM EAST AND NORTH PCT || id:ukb-b-10769	ENSG00000167094	Weighted median	303	0.000584616	8.39e-05	3.14e-12	0.000420252	0.000748979	1.00058	1.00042	1.00075
TTC16	ukb-b-10769	PCT where patients GP was registered: BIRMINGHAM EAST AND NORTH PCT || id:ukb-b-10769	ENSG00000167094	Inverse variance weighted	303	0.000306925	8.6e-05	0.000356107	0.000138447	0.000475402	1.00031	1.00014	1.00048
TTC16	ukb-b-10769	PCT where patients GP was registered: BIRMINGHAM EAST AND NORTH PCT || id:ukb-b-10769	ENSG00000167094	Simple mode	303	0.000682358	0.000119511	2.71e-08	0.000448118	0.000916599	1.00068	1.00045	1.00092
TTC16	ukb-b-10769	PCT where patients GP was registered: BIRMINGHAM EAST AND NORTH PCT || id:ukb-b-10769	ENSG00000167094	Weighted mode	303	0.000620393	9.91e-05	1.32e-09	0.000426141	0.000814646	1.00062	1.00043	1.00081
TTC16	ukb-b-19236	Treatment/medication code: fluticasone || id:ukb-b-19236	ENSG00000167094	MR Egger	284	0.000521592	0.000128982	6.79e-05	0.000268787	0.000774396	1.00052	1.00027	1.00077
TTC16	ukb-b-19236	Treatment/medication code: fluticasone || id:ukb-b-19236	ENSG00000167094	Weighted median	284	0.000147172	7.97e-05	0.0647874	-9.03e-06	0.000303371	1.00015	0.999991	1.0003
TTC16	ukb-b-19236	Treatment/medication code: fluticasone || id:ukb-b-19236	ENSG00000167094	Inverse variance weighted	284	6.3e-05	5.81e-05	0.278694	-5.1e-05	0.000176953	1.00006	0.999949	1.00018
TTC16	ukb-b-19236	Treatment/medication code: fluticasone || id:ukb-b-19236	ENSG00000167094	Simple mode	284	0.000182576	0.000136412	0.181834	-8.48e-05	0.000449944	1.00018	0.999915	1.00045
TTC16	ukb-b-19236	Treatment/medication code: fluticasone || id:ukb-b-19236	ENSG00000167094	Weighted mode	284	0.000137925	0.000122918	0.262776	-0.000102994	0.000378844	1.00014	0.999897	1.00038
TTC16	ukb-b-11064	Diagnoses - secondary ICD10: Z95.1 Presence of aortocoronary bypass graft || id:ukb-b-11064	ENSG00000167094	MR Egger	344	-0.000939014	0.000162101	1.57e-08	-0.00125673	-0.000621296	0.999061	0.998744	0.999379
TTC16	ukb-b-11064	Diagnoses - secondary ICD10: Z95.1 Presence of aortocoronary bypass graft || id:ukb-b-11064	ENSG00000167094	Weighted median	344	-0.00144194	9.89e-05	3.66e-48	-0.00163576	-0.00124813	0.998559	0.998366	0.998753
TTC16	ukb-b-11064	Diagnoses - secondary ICD10: Z95.1 Presence of aortocoronary bypass graft || id:ukb-b-11064	ENSG00000167094	Inverse variance weighted	344	-0.00131138	7.18e-05	1.83e-74	-0.00145216	-0.00117059	0.998689	0.998549	0.99883
TTC16	ukb-b-11064	Diagnoses - secondary ICD10: Z95.1 Presence of aortocoronary bypass graft || id:ukb-b-11064	ENSG00000167094	Simple mode	344	-0.00045412	0.000222055	0.04161	-0.000889349	-1.89e-05	0.999546	0.999111	0.999981
TTC16	ukb-b-11064	Diagnoses - secondary ICD10: Z95.1 Presence of aortocoronary bypass graft || id:ukb-b-11064	ENSG00000167094	Weighted mode	344	-0.00151062	0.000149793	4.07e-21	-0.00180422	-0.00121703	0.998491	0.998197	0.998784
TTC16	ukb-a-130	Treatment/medication code: senna || id:ukb-a-130	ENSG00000167094	MR Egger	497	0.000982239	9.41e-05	3.38e-23	0.000797848	0.00116663	1.00098	1.0008	1.00117
TTC16	ukb-a-130	Treatment/medication code: senna || id:ukb-a-130	ENSG00000167094	Weighted median	497	-1.86e-05	5.99e-05	0.755992	-0.000135943	9.87e-05	0.999981	0.999864	1.0001
TTC16	ukb-a-130	Treatment/medication code: senna || id:ukb-a-130	ENSG00000167094	Inverse variance weighted	497	-8.86e-05	4.11e-05	0.0312186	-0.000169137	-7.99e-06	0.999911	0.999831	0.999992
TTC16	ukb-a-130	Treatment/medication code: senna || id:ukb-a-130	ENSG00000167094	Simple mode	497	-6.01e-05	0.000108084	0.578431	-0.000271943	0.000151744	0.99994	0.999728	1.00015
TTC16	ukb-a-130	Treatment/medication code: senna || id:ukb-a-130	ENSG00000167094	Weighted mode	497	5.98e-08	7.51e-05	0.999365	-0.000147096	0.000147215	1	0.999853	1.00015
TTC16	ukb-d-30620_raw	Alanine aminotransferase || id:ukb-d-30620_raw	ENSG00000167094	MR Egger	500	-0.160904	0.0465563	0.000594896	-0.252154	-0.0696534	0.851374	0.777125	0.932717
TTC16	ukb-d-30620_raw	Alanine aminotransferase || id:ukb-d-30620_raw	ENSG00000167094	Weighted median	500	0.036017	0.0185775	0.052533	-0.000394963	0.0724289	1.03667	0.999605	1.07512
TTC16	ukb-d-30620_raw	Alanine aminotransferase || id:ukb-d-30620_raw	ENSG00000167094	Inverse variance weighted	500	0.0685261	0.0209279	0.00105891	0.0275074	0.109545	1.07093	1.02789	1.11577
TTC16	ukb-d-30620_raw	Alanine aminotransferase || id:ukb-d-30620_raw	ENSG00000167094	Simple mode	500	0.073835	0.0288581	0.0108048	0.0172732	0.130397	1.07663	1.01742	1.13928
TTC16	ukb-d-30620_raw	Alanine aminotransferase || id:ukb-d-30620_raw	ENSG00000167094	Weighted mode	500	0.0606421	0.0215389	0.00506322	0.0184259	0.102858	1.06252	1.0186	1.10833
TTC16	ukb-b-4616	Nap during day || id:ukb-b-4616	ENSG00000167094	MR Egger	499	0.0052277	0.00175651	0.00306082	0.00178494	0.00867046	1.00524	1.00179	1.00871
TTC16	ukb-b-4616	Nap during day || id:ukb-b-4616	ENSG00000167094	Weighted median	499	-0.0001228	0.000794618	0.877184	-0.00168025	0.00143465	0.999877	0.998321	1.00144
TTC16	ukb-b-4616	Nap during day || id:ukb-b-4616	ENSG00000167094	Inverse variance weighted	499	0.00226828	0.000768194	0.00314966	0.000762617	0.00377394	1.00227	1.00076	1.00378
TTC16	ukb-b-4616	Nap during day || id:ukb-b-4616	ENSG00000167094	Simple mode	499	0.0151756	0.00260017	9.62e-09	0.0100792	0.0202719	1.01529	1.01013	1.02048
TTC16	ukb-b-4616	Nap during day || id:ukb-b-4616	ENSG00000167094	Weighted mode	499	-0.000381708	0.00100795	0.705073	-0.00235728	0.00159387	0.999618	0.997645	1.0016
TTC16	ukb-d-20422	More irritable than usual during worst period of anxiety || id:ukb-d-20422	ENSG00000167094	MR Egger	500	0.00993417	0.00307587	0.00132103	0.00390545	0.0159629	1.00998	1.00391	1.01609
TTC16	ukb-d-20422	More irritable than usual during worst period of anxiety || id:ukb-d-20422	ENSG00000167094	Weighted median	500	0.0106276	0.00201366	1.31e-07	0.00668084	0.0145744	1.01068	1.0067	1.01468
TTC16	ukb-d-20422	More irritable than usual during worst period of anxiety || id:ukb-d-20422	ENSG00000167094	Inverse variance weighted	500	0.013337	0.00134321	3.11e-23	0.0107043	0.0159697	1.01343	1.01076	1.0161
TTC16	ukb-d-20422	More irritable than usual during worst period of anxiety || id:ukb-d-20422	ENSG00000167094	Simple mode	500	0.0277519	0.00501486	5.06e-08	0.0179227	0.037581	1.02814	1.01808	1.0383
TTC16	ukb-d-20422	More irritable than usual during worst period of anxiety || id:ukb-d-20422	ENSG00000167094	Weighted mode	500	0.00381241	0.00305893	0.213232	-0.0021831	0.00980791	1.00382	0.997819	1.00986
TTC16	ukb-b-2634	Duration of heavy DIY || id:ukb-b-2634	ENSG00000167094	MR Egger	499	-0.0611079	0.00487888	1.8e-31	-0.0706705	-0.0515453	0.940722	0.931769	0.949761
TTC16	ukb-b-2634	Duration of heavy DIY || id:ukb-b-2634	ENSG00000167094	Weighted median	499	-0.0316916	0.0030502	2.75e-25	-0.03767	-0.0257132	0.968805	0.963031	0.974615
TTC16	ukb-b-2634	Duration of heavy DIY || id:ukb-b-2634	ENSG00000167094	Inverse variance weighted	499	-0.0246532	0.00212817	4.96e-31	-0.0288244	-0.020482	0.975648	0.971587	0.979726
TTC16	ukb-b-2634	Duration of heavy DIY || id:ukb-b-2634	ENSG00000167094	Simple mode	499	-0.0486017	0.00603257	5.85e-15	-0.0604255	-0.0367779	0.95256	0.941364	0.96389
TTC16	ukb-b-2634	Duration of heavy DIY || id:ukb-b-2634	ENSG00000167094	Weighted mode	499	-0.0340167	0.00403406	3.68e-16	-0.0419235	-0.02611	0.966555	0.958943	0.974228
TTC16	ukb-a-145	Treatment/medication code: ranitidine || id:ukb-a-145	ENSG00000167094	MR Egger	497	0.00196814	0.000274542	2.77e-12	0.00143003	0.00250624	1.00197	1.00143	1.00251
TTC16	ukb-a-145	Treatment/medication code: ranitidine || id:ukb-a-145	ENSG00000167094	Weighted median	497	0.00109455	0.000169036	9.47e-11	0.000763236	0.00142586	1.0011	1.00076	1.00143
TTC16	ukb-a-145	Treatment/medication code: ranitidine || id:ukb-a-145	ENSG00000167094	Inverse variance weighted	497	0.00123267	0.00011997	9.15e-25	0.000997527	0.00146781	1.00123	1.001	1.00147
TTC16	ukb-a-145	Treatment/medication code: ranitidine || id:ukb-a-145	ENSG00000167094	Simple mode	497	0.00127818	0.000309646	4.29e-05	0.000671277	0.00188509	1.00128	1.00067	1.00189
TTC16	ukb-a-145	Treatment/medication code: ranitidine || id:ukb-a-145	ENSG00000167094	Weighted mode	497	0.00101707	0.000236142	2e-05	0.000554228	0.0014799	1.00102	1.00055	1.00148
TTC16	ukb-d-20554_1	Actions taken following self-harm: See anyone from psychiatric or mental health services, including liaison services || id:ukb-d-20554_1	ENSG00000167094	MR Egger	500	0.00126023	0.000504714	0.0128494	0.000270994	0.00224947	1.00126	1.00027	1.00225
TTC16	ukb-d-20554_1	Actions taken following self-harm: See anyone from psychiatric or mental health services, including liaison services || id:ukb-d-20554_1	ENSG00000167094	Weighted median	500	0.000593504	0.000266769	0.0260956	7.06e-05	0.00111637	1.00059	1.00007	1.00112
TTC16	ukb-d-20554_1	Actions taken following self-harm: See anyone from psychiatric or mental health services, including liaison services || id:ukb-d-20554_1	ENSG00000167094	Inverse variance weighted	500	0.000422986	0.000221008	0.0556337	-1.02e-05	0.000856161	1.00042	0.99999	1.00086
TTC16	ukb-d-20554_1	Actions taken following self-harm: See anyone from psychiatric or mental health services, including liaison services || id:ukb-d-20554_1	ENSG00000167094	Simple mode	500	0.000688552	0.000432041	0.111632	-0.000158248	0.00153535	1.00069	0.999842	1.00154
TTC16	ukb-d-20554_1	Actions taken following self-harm: See anyone from psychiatric or mental health services, including liaison services || id:ukb-d-20554_1	ENSG00000167094	Weighted mode	500	0.000688552	0.000307581	0.0256217	8.57e-05	0.00129141	1.00069	1.00009	1.00129
TTC16	ukb-b-4655	Frequency of walking for pleasure in last 4 weeks || id:ukb-b-4655	ENSG00000167094	MR Egger	499	-0.0435377	0.00327325	9.49e-35	-0.0499533	-0.0371221	0.957396	0.951274	0.963558
TTC16	ukb-b-4655	Frequency of walking for pleasure in last 4 weeks || id:ukb-b-4655	ENSG00000167094	Weighted median	499	-0.0266887	0.00198937	4.9e-41	-0.0305879	-0.0227896	0.973664	0.969875	0.977468
TTC16	ukb-b-4655	Frequency of walking for pleasure in last 4 weeks || id:ukb-b-4655	ENSG00000167094	Inverse variance weighted	499	-0.0213394	0.00142752	1.59e-50	-0.0241373	-0.0185414	0.978887	0.976152	0.981629
TTC16	ukb-b-4655	Frequency of walking for pleasure in last 4 weeks || id:ukb-b-4655	ENSG00000167094	Simple mode	499	-0.0220651	0.00389895	2.57e-08	-0.0297071	-0.0144232	0.978177	0.97073	0.98568
TTC16	ukb-b-4655	Frequency of walking for pleasure in last 4 weeks || id:ukb-b-4655	ENSG00000167094	Weighted mode	499	-0.026834	0.0026105	1.32e-22	-0.0319506	-0.0217174	0.973523	0.968554	0.978517
TTC16	ukb-d-22601_35423237	Job coding: sales or marketing representative, manufacturer's agent or representative or salesman/woman || id:ukb-d-22601_35423237	ENSG00000167094	MR Egger	500	0.000935984	0.00046615	0.0451935	2.23e-05	0.00184964	1.00094	1.00002	1.00185
TTC16	ukb-d-22601_35423237	Job coding: sales or marketing representative, manufacturer's agent or representative or salesman/woman || id:ukb-d-22601_35423237	ENSG00000167094	Weighted median	500	8.88e-05	0.000272249	0.744201	-0.000444774	0.000622442	1.00009	0.999555	1.00062
TTC16	ukb-d-22601_35423237	Job coding: sales or marketing representative, manufacturer's agent or representative or salesman/woman || id:ukb-d-22601_35423237	ENSG00000167094	Inverse variance weighted	500	0.000106331	0.000203786	0.601826	-0.00029309	0.000505752	1.00011	0.999707	1.00051
TTC16	ukb-d-22601_35423237	Job coding: sales or marketing representative, manufacturer's agent or representative or salesman/woman || id:ukb-d-22601_35423237	ENSG00000167094	Simple mode	500	0.000154854	0.000563338	0.783516	-0.000949287	0.001259	1.00015	0.999051	1.00126
TTC16	ukb-d-22601_35423237	Job coding: sales or marketing representative, manufacturer's agent or representative or salesman/woman || id:ukb-d-22601_35423237	ENSG00000167094	Weighted mode	500	0.000278136	0.000438726	0.526395	-0.000581767	0.00113804	1.00028	0.999418	1.00114
TTC16	ukb-b-5617	Operation code: pilonidal sinus surgery (anal) || id:ukb-b-5617	ENSG00000167094	MR Egger	312	-0.00128596	0.000145366	7.01e-17	-0.00157088	-0.00100104	0.998715	0.99843	0.998999
TTC16	ukb-b-5617	Operation code: pilonidal sinus surgery (anal) || id:ukb-b-5617	ENSG00000167094	Weighted median	312	-0.0013366	8.73e-05	7.26e-53	-0.00150778	-0.00116541	0.998664	0.998493	0.998835
TTC16	ukb-b-5617	Operation code: pilonidal sinus surgery (anal) || id:ukb-b-5617	ENSG00000167094	Inverse variance weighted	312	-0.00119653	6.5e-05	1.29e-75	-0.00132398	-0.00106909	0.998804	0.998677	0.998931
TTC16	ukb-b-5617	Operation code: pilonidal sinus surgery (anal) || id:ukb-b-5617	ENSG00000167094	Simple mode	312	-0.00139417	0.000171459	1.02e-14	-0.00173023	-0.00105811	0.998607	0.998271	0.998942
TTC16	ukb-b-5617	Operation code: pilonidal sinus surgery (anal) || id:ukb-b-5617	ENSG00000167094	Weighted mode	312	-0.00144331	0.000162001	4.41e-17	-0.00176083	-0.00112579	0.998558	0.998241	0.998875
TTC16	ukb-d-30600_raw	Albumin || id:ukb-d-30600_raw	ENSG00000167094	MR Egger	500	-0.048833	0.00600183	3.28e-15	-0.0605966	-0.0370694	0.95234	0.941203	0.963609
TTC16	ukb-d-30600_raw	Albumin || id:ukb-d-30600_raw	ENSG00000167094	Weighted median	500	-0.0471395	0.0038215	5.84e-35	-0.0546296	-0.0396493	0.953954	0.946836	0.961126
TTC16	ukb-d-30600_raw	Albumin || id:ukb-d-30600_raw	ENSG00000167094	Inverse variance weighted	500	-0.0494887	0.00262033	1.48e-79	-0.0546245	-0.0443528	0.951716	0.946841	0.956616
TTC16	ukb-d-30600_raw	Albumin || id:ukb-d-30600_raw	ENSG00000167094	Simple mode	500	-0.0419011	0.0071683	9.14e-09	-0.055951	-0.0278513	0.958965	0.945585	0.972533
TTC16	ukb-d-30600_raw	Albumin || id:ukb-d-30600_raw	ENSG00000167094	Weighted mode	500	-0.0419011	0.00502164	7.08e-16	-0.0517435	-0.0320587	0.958965	0.949572	0.96845
TTC16	ukb-a-520	Diagnoses - main ICD10: C61 Malignant neoplasm of prostate || id:ukb-a-520	ENSG00000167094	MR Egger	497	-0.000668935	0.000176984	0.000176199	-0.00101582	-0.000322047	0.999331	0.998985	0.999678
TTC16	ukb-a-520	Diagnoses - main ICD10: C61 Malignant neoplasm of prostate || id:ukb-a-520	ENSG00000167094	Weighted median	497	-0.000562141	0.000110836	3.94e-07	-0.00077938	-0.000344902	0.999438	0.999221	0.999655
TTC16	ukb-a-520	Diagnoses - main ICD10: C61 Malignant neoplasm of prostate || id:ukb-a-520	ENSG00000167094	Inverse variance weighted	497	-0.000647624	7.73e-05	5.57e-17	-0.000799208	-0.000496041	0.999353	0.999201	0.999504
TTC16	ukb-a-520	Diagnoses - main ICD10: C61 Malignant neoplasm of prostate || id:ukb-a-520	ENSG00000167094	Simple mode	497	-0.00123676	0.000194648	4.76e-10	-0.00161827	-0.000855246	0.998764	0.998383	0.999145
TTC16	ukb-a-520	Diagnoses - main ICD10: C61 Malignant neoplasm of prostate || id:ukb-a-520	ENSG00000167094	Weighted mode	497	-0.00060561	0.000145071	3.53e-05	-0.00088995	-0.000321271	0.999395	0.99911	0.999679
TTC16	ukb-b-8236	Treatment/medication code: evening primrose oil product || id:ukb-b-8236	ENSG00000167094	MR Egger	164	0.000277309	0.000104917	0.00902068	7.17e-05	0.000482946	1.00028	1.00007	1.00048
TTC16	ukb-b-8236	Treatment/medication code: evening primrose oil product || id:ukb-b-8236	ENSG00000167094	Weighted median	164	0.000251225	5.86e-05	1.81e-05	0.000136363	0.000366087	1.00025	1.00014	1.00037
TTC16	ukb-b-8236	Treatment/medication code: evening primrose oil product || id:ukb-b-8236	ENSG00000167094	Inverse variance weighted	164	0.000240707	4.61e-05	1.78e-07	0.000150342	0.000331072	1.00024	1.00015	1.00033
TTC16	ukb-b-8236	Treatment/medication code: evening primrose oil product || id:ukb-b-8236	ENSG00000167094	Simple mode	164	0.000341053	0.00012059	0.00526842	0.000104698	0.000577409	1.00034	1.0001	1.00058
TTC16	ukb-b-8236	Treatment/medication code: evening primrose oil product || id:ukb-b-8236	ENSG00000167094	Weighted mode	164	0.0003227	0.000101368	0.00174345	0.000124018	0.000521381	1.00032	1.00012	1.00052
TTC16	ukb-b-698	How are people in household related to participant: Husband, wife or partner || id:ukb-b-698	ENSG00000167094	MR Egger	499	-0.00508617	0.000815175	9.41e-10	-0.00668391	-0.00348842	0.994927	0.993338	0.996518
TTC16	ukb-b-698	How are people in household related to participant: Husband, wife or partner || id:ukb-b-698	ENSG00000167094	Weighted median	499	-0.00153654	0.000492481	0.00180852	-0.0025018	-0.000571277	0.998465	0.997501	0.999429
TTC16	ukb-b-698	How are people in household related to participant: Husband, wife or partner || id:ukb-b-698	ENSG00000167094	Inverse variance weighted	499	-0.00184071	0.00035561	2.26e-07	-0.0025377	-0.00114372	0.998161	0.997466	0.998857
TTC16	ukb-b-698	How are people in household related to participant: Husband, wife or partner || id:ukb-b-698	ENSG00000167094	Simple mode	499	-0.00316508	0.000949592	0.000922776	-0.00502628	-0.00130388	0.99684	0.994986	0.998697
TTC16	ukb-b-698	How are people in household related to participant: Husband, wife or partner || id:ukb-b-698	ENSG00000167094	Weighted mode	499	-0.00120895	0.000738456	0.102236	-0.00265632	0.000238428	0.998792	0.997347	1.00024
TTC16	ukb-b-5620	Nitrogen dioxide air pollution; 2006 || id:ukb-b-5620	ENSG00000167094	MR Egger	499	0.0229901	0.00223385	1.19e-22	0.0186118	0.0273685	1.02326	1.01879	1.02775
TTC16	ukb-b-5620	Nitrogen dioxide air pollution; 2006 || id:ukb-b-5620	ENSG00000167094	Weighted median	499	0.0113281	0.00129395	2.05e-18	0.00879196	0.0138643	1.01139	1.00883	1.01396
TTC16	ukb-b-5620	Nitrogen dioxide air pollution; 2006 || id:ukb-b-5620	ENSG00000167094	Inverse variance weighted	499	0.0161666	0.000984736	1.44e-60	0.0142366	0.0180967	1.0163	1.01434	1.01826
TTC16	ukb-b-5620	Nitrogen dioxide air pollution; 2006 || id:ukb-b-5620	ENSG00000167094	Simple mode	499	0.011576	0.00390483	0.00317666	0.00392256	0.0192295	1.01164	1.00393	1.01942
TTC16	ukb-b-5620	Nitrogen dioxide air pollution; 2006 || id:ukb-b-5620	ENSG00000167094	Weighted mode	499	0.01039	0.00182408	2.1e-08	0.00681482	0.0139652	1.01044	1.00684	1.01406
TTC16	ukb-b-3855	Attendance/disability/mobility allowance: None of the above || id:ukb-b-3855	ENSG00000167094	MR Egger	499	-0.00038401	0.000496248	0.439401	-0.00135666	0.000588636	0.999616	0.998644	1.00059
TTC16	ukb-b-3855	Attendance/disability/mobility allowance: None of the above || id:ukb-b-3855	ENSG00000167094	Weighted median	499	0.00153206	0.000314743	1.13e-06	0.00091516	0.00214895	1.00153	1.00092	1.00215
TTC16	ukb-b-3855	Attendance/disability/mobility allowance: None of the above || id:ukb-b-3855	ENSG00000167094	Inverse variance weighted	499	0.000518949	0.000217157	0.0168603	9.33e-05	0.000944576	1.00052	1.00009	1.00095
TTC16	ukb-b-3855	Attendance/disability/mobility allowance: None of the above || id:ukb-b-3855	ENSG00000167094	Simple mode	499	0.00232283	0.000728307	0.00151574	0.000895345	0.00375031	1.00233	1.0009	1.00376
TTC16	ukb-b-3855	Attendance/disability/mobility allowance: None of the above || id:ukb-b-3855	ENSG00000167094	Weighted mode	499	0.00195835	0.00040699	1.99e-06	0.00116065	0.00275605	1.00196	1.00116	1.00276
TTC16	ukb-b-1888	Operation code: abdominal/pelvic adhesion surgery || id:ukb-b-1888	ENSG00000167094	MR Egger	222	0.000461861	0.000125331	0.000287851	0.000216213	0.000707508	1.00046	1.00022	1.00071
TTC16	ukb-b-1888	Operation code: abdominal/pelvic adhesion surgery || id:ukb-b-1888	ENSG00000167094	Weighted median	222	0.00038925	7.2e-05	6.31e-08	0.000248222	0.000530277	1.00039	1.00025	1.00053
TTC16	ukb-b-1888	Operation code: abdominal/pelvic adhesion surgery || id:ukb-b-1888	ENSG00000167094	Inverse variance weighted	222	0.000241601	5.24e-05	4.01e-06	0.000138902	0.000344299	1.00024	1.00014	1.00034
TTC16	ukb-b-1888	Operation code: abdominal/pelvic adhesion surgery || id:ukb-b-1888	ENSG00000167094	Simple mode	222	0.000369947	0.00012638	0.0037771	0.000122242	0.000617651	1.00037	1.00012	1.00062
TTC16	ukb-b-1888	Operation code: abdominal/pelvic adhesion surgery || id:ukb-b-1888	ENSG00000167094	Weighted mode	222	0.000409614	0.000110879	0.00027803	0.000192291	0.000626936	1.00041	1.00019	1.00063
TTC16	ukb-b-11189	Type of special diet followed: Gluten-free || id:ukb-b-11189	ENSG00000167094	MR Egger	216	0.00355131	0.00083163	2.94e-05	0.00192132	0.00518131	1.00356	1.00192	1.00519
TTC16	ukb-b-11189	Type of special diet followed: Gluten-free || id:ukb-b-11189	ENSG00000167094	Weighted median	216	0.00155126	0.000496991	0.00180056	0.000577154	0.00252536	1.00155	1.00058	1.00253
TTC16	ukb-b-11189	Type of special diet followed: Gluten-free || id:ukb-b-11189	ENSG00000167094	Inverse variance weighted	216	0.00324255	0.000347109	9.49e-21	0.00256221	0.00392288	1.00325	1.00257	1.00393
TTC16	ukb-b-11189	Type of special diet followed: Gluten-free || id:ukb-b-11189	ENSG00000167094	Simple mode	216	0.00117639	0.00103936	0.258963	-0.000860757	0.00321354	1.00118	0.99914	1.00322
TTC16	ukb-b-11189	Type of special diet followed: Gluten-free || id:ukb-b-11189	ENSG00000167094	Weighted mode	216	0.00129032	0.000917957	0.161273	-0.000508873	0.00308952	1.00129	0.999491	1.00309
TTC16	ukb-b-12620	Diagnoses - main ICD10: M79.86 Other specified soft tissue disorders (Lower leg) || id:ukb-b-12620	ENSG00000167094	MR Egger	230	-0.000156926	0.000124552	0.208984	-0.000401049	8.72e-05	0.999843	0.999599	1.00009
TTC16	ukb-b-12620	Diagnoses - main ICD10: M79.86 Other specified soft tissue disorders (Lower leg) || id:ukb-b-12620	ENSG00000167094	Weighted median	230	1.71e-05	7.42e-05	0.817702	-0.000128405	0.000162631	1.00002	0.999872	1.00016
TTC16	ukb-b-12620	Diagnoses - main ICD10: M79.86 Other specified soft tissue disorders (Lower leg) || id:ukb-b-12620	ENSG00000167094	Inverse variance weighted	230	5.93e-05	5.23e-05	0.257199	-4.33e-05	0.000161895	1.00006	0.999957	1.00016
TTC16	ukb-b-12620	Diagnoses - main ICD10: M79.86 Other specified soft tissue disorders (Lower leg) || id:ukb-b-12620	ENSG00000167094	Simple mode	230	9.09e-05	0.00015019	0.545592	-0.000203466	0.00038528	1.00009	0.999797	1.00039
TTC16	ukb-b-12620	Diagnoses - main ICD10: M79.86 Other specified soft tissue disorders (Lower leg) || id:ukb-b-12620	ENSG00000167094	Weighted mode	230	7.26e-05	0.000116456	0.533798	-0.000155683	0.000300826	1.00007	0.999844	1.0003
TTC16	ukb-d-N80	Diagnoses - main ICD10: N80 Endometriosis || id:ukb-d-N80	ENSG00000167094	MR Egger	500	-0.00151311	0.000134754	3.1e-26	-0.00177723	-0.00124899	0.998488	0.998224	0.998752
TTC16	ukb-d-N80	Diagnoses - main ICD10: N80 Endometriosis || id:ukb-d-N80	ENSG00000167094	Weighted median	500	-0.000758434	8.31e-05	6.98e-20	-0.000921288	-0.000595579	0.999242	0.999079	0.999405
TTC16	ukb-d-N80	Diagnoses - main ICD10: N80 Endometriosis || id:ukb-d-N80	ENSG00000167094	Inverse variance weighted	500	-0.000428284	6.28e-05	9.14e-12	-0.000551378	-0.000305189	0.999572	0.999449	0.999695
TTC16	ukb-d-N80	Diagnoses - main ICD10: N80 Endometriosis || id:ukb-d-N80	ENSG00000167094	Simple mode	500	-0.000757866	0.000135528	3.7e-08	-0.0010235	-0.000492232	0.999242	0.998977	0.999508
TTC16	ukb-d-N80	Diagnoses - main ICD10: N80 Endometriosis || id:ukb-d-N80	ENSG00000167094	Weighted mode	500	-0.000837979	0.000105191	1.12e-14	-0.00104415	-0.000631805	0.999162	0.998956	0.999368
TTC16	ukb-b-6569	PCT where patients GP was registered: HEYWOOD, MIDDLETON AND ROCHDALE PCT || id:ukb-b-6569	ENSG00000167094	MR Egger	273	-0.000335719	0.000126055	0.00820145	-0.000582787	-8.87e-05	0.999664	0.999417	0.999911
TTC16	ukb-b-6569	PCT where patients GP was registered: HEYWOOD, MIDDLETON AND ROCHDALE PCT || id:ukb-b-6569	ENSG00000167094	Weighted median	273	0.000360755	7.96e-05	5.81e-06	0.000204778	0.000516732	1.00036	1.0002	1.00052
TTC16	ukb-b-6569	PCT where patients GP was registered: HEYWOOD, MIDDLETON AND ROCHDALE PCT || id:ukb-b-6569	ENSG00000167094	Inverse variance weighted	273	0.000331928	5.63e-05	3.76e-09	0.000221552	0.000442304	1.00033	1.00022	1.00044
TTC16	ukb-b-6569	PCT where patients GP was registered: HEYWOOD, MIDDLETON AND ROCHDALE PCT || id:ukb-b-6569	ENSG00000167094	Simple mode	273	0.000342509	0.000154445	0.0274034	3.98e-05	0.000645222	1.00034	1.00004	1.00065
TTC16	ukb-b-6569	PCT where patients GP was registered: HEYWOOD, MIDDLETON AND ROCHDALE PCT || id:ukb-b-6569	ENSG00000167094	Weighted mode	273	0.000409346	0.000123608	0.00105295	0.000167075	0.000651617	1.00041	1.00017	1.00065
TTC16	ukb-b-18297	Operative procedures - main OPCS: J13.2 Percutaneous biopsy of lesion of liver NEC || id:ukb-b-18297	ENSG00000167094	MR Egger	201	-0.000346042	0.000116068	0.00322775	-0.000573536	-0.000118549	0.999654	0.999427	0.999881
TTC16	ukb-b-18297	Operative procedures - main OPCS: J13.2 Percutaneous biopsy of lesion of liver NEC || id:ukb-b-18297	ENSG00000167094	Weighted median	201	-0.000103413	6.43e-05	0.107521	-0.000229352	2.25e-05	0.999897	0.999771	1.00002
TTC16	ukb-b-18297	Operative procedures - main OPCS: J13.2 Percutaneous biopsy of lesion of liver NEC || id:ukb-b-18297	ENSG00000167094	Inverse variance weighted	201	-0.000100025	4.85e-05	0.0391528	-0.000195075	-4.97e-06	0.9999	0.999805	0.999995
TTC16	ukb-b-18297	Operative procedures - main OPCS: J13.2 Percutaneous biopsy of lesion of liver NEC || id:ukb-b-18297	ENSG00000167094	Simple mode	201	2.94e-05	0.000131146	0.822884	-0.000227652	0.00028644	1.00003	0.999772	1.00029
TTC16	ukb-b-18297	Operative procedures - main OPCS: J13.2 Percutaneous biopsy of lesion of liver NEC || id:ukb-b-18297	ENSG00000167094	Weighted mode	201	-0.000198891	0.000123347	0.10844	-0.00044065	4.29e-05	0.999801	0.999559	1.00004
TTC16	ukb-b-10766	Treatment/medication code: tegretol 100mg tablet || id:ukb-b-10766	ENSG00000167094	MR Egger	164	-0.000724472	0.00010416	8.22e-11	-0.000928626	-0.000520317	0.999276	0.999072	0.99948
TTC16	ukb-b-10766	Treatment/medication code: tegretol 100mg tablet || id:ukb-b-10766	ENSG00000167094	Weighted median	164	-0.000172854	5.93e-05	0.00353254	-0.000288993	-5.67e-05	0.999827	0.999711	0.999943
TTC16	ukb-b-10766	Treatment/medication code: tegretol 100mg tablet || id:ukb-b-10766	ENSG00000167094	Inverse variance weighted	164	-0.000131443	4.58e-05	0.00408285	-0.000221157	-4.17e-05	0.999869	0.999779	0.999958
TTC16	ukb-b-10766	Treatment/medication code: tegretol 100mg tablet || id:ukb-b-10766	ENSG00000167094	Simple mode	164	-0.00013805	0.000108354	0.204457	-0.000350425	7.43e-05	0.999862	0.99965	1.00007
TTC16	ukb-b-10766	Treatment/medication code: tegretol 100mg tablet || id:ukb-b-10766	ENSG00000167094	Weighted mode	164	-0.000224709	9.72e-05	0.0220188	-0.000415191	-3.42e-05	0.999775	0.999585	0.999966
TTC16	ukb-b-12171	Treatment/medication code: ferrous sulphate || id:ukb-b-12171	ENSG00000167094	MR Egger	295	-0.000433953	0.000136243	0.00160281	-0.000700988	-0.000166917	0.999566	0.999299	0.999833
TTC16	ukb-b-12171	Treatment/medication code: ferrous sulphate || id:ukb-b-12171	ENSG00000167094	Weighted median	295	8.78e-05	8.71e-05	0.313686	-8.3e-05	0.000258573	1.00009	0.999917	1.00026
TTC16	ukb-b-12171	Treatment/medication code: ferrous sulphate || id:ukb-b-12171	ENSG00000167094	Inverse variance weighted	295	0.000216114	6.12e-05	0.000410022	9.62e-05	0.000335989	1.00022	1.0001	1.00034
TTC16	ukb-b-12171	Treatment/medication code: ferrous sulphate || id:ukb-b-12171	ENSG00000167094	Simple mode	295	0.00073617	0.00016429	1.07e-05	0.000414161	0.00105818	1.00074	1.00041	1.00106
TTC16	ukb-b-12171	Treatment/medication code: ferrous sulphate || id:ukb-b-12171	ENSG00000167094	Weighted mode	295	-5.95e-05	0.000128663	0.644292	-0.000311646	0.000192714	0.999941	0.999688	1.00019
TTC16	ukb-a-95	Non-cancer illness code self-reported: enlarged prostate || id:ukb-a-95	ENSG00000167094	MR Egger	497	-0.00321183	0.000277067	1.18e-27	-0.00375488	-0.00266878	0.996793	0.996252	0.997335
TTC16	ukb-a-95	Non-cancer illness code self-reported: enlarged prostate || id:ukb-a-95	ENSG00000167094	Weighted median	497	-0.00117409	0.000166885	1.99e-12	-0.00150118	-0.000846994	0.998827	0.9985	0.999153
TTC16	ukb-a-95	Non-cancer illness code self-reported: enlarged prostate || id:ukb-a-95	ENSG00000167094	Inverse variance weighted	497	-0.00123975	0.000128373	4.57e-22	-0.00149137	-0.000988143	0.998761	0.99851	0.999012
TTC16	ukb-a-95	Non-cancer illness code self-reported: enlarged prostate || id:ukb-a-95	ENSG00000167094	Simple mode	497	-0.000974797	0.000340197	0.0043418	-0.00164158	-0.00030801	0.999026	0.99836	0.999692
TTC16	ukb-a-95	Non-cancer illness code self-reported: enlarged prostate || id:ukb-a-95	ENSG00000167094	Weighted mode	497	-0.00124509	0.000205082	2.53e-09	-0.00164705	-0.000843133	0.998756	0.998354	0.999157
TTC16	ukb-b-19086	Diagnoses - secondary ICD10: R50.9 Fever, unspecified || id:ukb-b-19086	ENSG00000167094	MR Egger	259	-0.000174119	0.000125611	0.166894	-0.000420317	7.21e-05	0.999826	0.99958	1.00007
TTC16	ukb-b-19086	Diagnoses - secondary ICD10: R50.9 Fever, unspecified || id:ukb-b-19086	ENSG00000167094	Weighted median	259	-0.000372163	7.31e-05	3.57e-07	-0.000515451	-0.000228875	0.999628	0.999485	0.999771
TTC16	ukb-b-19086	Diagnoses - secondary ICD10: R50.9 Fever, unspecified || id:ukb-b-19086	ENSG00000167094	Inverse variance weighted	259	-0.000301448	5.51e-05	4.43e-08	-0.000409409	-0.000193487	0.999699	0.999591	0.999807
TTC16	ukb-b-19086	Diagnoses - secondary ICD10: R50.9 Fever, unspecified || id:ukb-b-19086	ENSG00000167094	Simple mode	259	-0.000387823	0.000146792	0.0087457	-0.000675535	-0.00010011	0.999612	0.999325	0.9999
TTC16	ukb-b-19086	Diagnoses - secondary ICD10: R50.9 Fever, unspecified || id:ukb-b-19086	ENSG00000167094	Weighted mode	259	-0.00040227	0.000109012	0.000273385	-0.000615933	-0.000188607	0.999598	0.999384	0.999811
TTC16	ukb-b-6740	Current employment status: In paid employment or self-employed || id:ukb-b-6740	ENSG00000167094	MR Egger	499	0.0134987	0.000915872	4.74e-41	0.0117036	0.0152938	1.01359	1.01177	1.01541
TTC16	ukb-b-6740	Current employment status: In paid employment or self-employed || id:ukb-b-6740	ENSG00000167094	Weighted median	499	0.0064248	0.000550934	2e-31	0.00534498	0.00750464	1.00645	1.00536	1.00753
TTC16	ukb-b-6740	Current employment status: In paid employment or self-employed || id:ukb-b-6740	ENSG00000167094	Inverse variance weighted	499	0.00524478	0.000399545	2.31e-39	0.00446167	0.00602789	1.00526	1.00447	1.00605
TTC16	ukb-b-6740	Current employment status: In paid employment or self-employed || id:ukb-b-6740	ENSG00000167094	Simple mode	499	0.00655453	0.000988526	8.72e-11	0.00461702	0.00849204	1.00658	1.00463	1.00853
TTC16	ukb-b-6740	Current employment status: In paid employment or self-employed || id:ukb-b-6740	ENSG00000167094	Weighted mode	499	0.00695362	0.00080724	9.36e-17	0.00537143	0.00853581	1.00698	1.00539	1.00857
TTC16	ukb-b-6811	Time spent outdoors in winter || id:ukb-b-6811	ENSG00000167094	MR Egger	499	-0.011389	0.00117903	2.4e-20	-0.0136999	-0.00907809	0.988676	0.986394	0.990963
TTC16	ukb-b-6811	Time spent outdoors in winter || id:ukb-b-6811	ENSG00000167094	Weighted median	499	-0.00821833	0.000749385	5.52e-28	-0.00968712	-0.00674954	0.991815	0.99036	0.993273
TTC16	ukb-b-6811	Time spent outdoors in winter || id:ukb-b-6811	ENSG00000167094	Inverse variance weighted	499	-0.0082959	0.000515416	2.74e-58	-0.00930612	-0.00728568	0.991738	0.990737	0.992741
TTC16	ukb-b-6811	Time spent outdoors in winter || id:ukb-b-6811	ENSG00000167094	Simple mode	499	-0.00705744	0.00146056	1.8e-06	-0.00992013	-0.00419474	0.992967	0.990129	0.995814
TTC16	ukb-b-6811	Time spent outdoors in winter || id:ukb-b-6811	ENSG00000167094	Weighted mode	499	-0.00862732	0.000923715	3.21e-19	-0.0104378	-0.00681684	0.99141	0.989616	0.993206
TTC16	ukb-d-20417	Tense, sore, or aching muscles during worst period of anxiety || id:ukb-d-20417	ENSG00000167094	MR Egger	500	0.0125485	0.00332593	0.000180752	0.00602968	0.0190674	1.01263	1.00605	1.01925
TTC16	ukb-d-20417	Tense, sore, or aching muscles during worst period of anxiety || id:ukb-d-20417	ENSG00000167094	Weighted median	500	0.00841184	0.00206506	4.63e-05	0.00436433	0.0124593	1.00845	1.00437	1.01254
TTC16	ukb-d-20417	Tense, sore, or aching muscles during worst period of anxiety || id:ukb-d-20417	ENSG00000167094	Inverse variance weighted	500	0.00878323	0.00145225	1.47e-09	0.00593682	0.0116296	1.00882	1.00595	1.0117
TTC16	ukb-d-20417	Tense, sore, or aching muscles during worst period of anxiety || id:ukb-d-20417	ENSG00000167094	Simple mode	500	0.00735059	0.00374093	0.049979	1.84e-05	0.0146828	1.00738	1.00002	1.01479
TTC16	ukb-d-20417	Tense, sore, or aching muscles during worst period of anxiety || id:ukb-d-20417	ENSG00000167094	Weighted mode	500	0.00924264	0.0024278	0.00015816	0.00448415	0.0140011	1.00929	1.00449	1.0141
TTC16	ukb-b-18377	Leg fat percentage (left) || id:ukb-b-18377	ENSG00000167094	MR Egger	499	0.00656233	0.00124064	1.84e-07	0.00413068	0.00899398	1.00658	1.00414	1.00903
TTC16	ukb-b-18377	Leg fat percentage (left) || id:ukb-b-18377	ENSG00000167094	Weighted median	499	-0.000761434	0.000688652	0.268862	-0.00211119	0.000588325	0.999239	0.997891	1.00059
TTC16	ukb-b-18377	Leg fat percentage (left) || id:ukb-b-18377	ENSG00000167094	Inverse variance weighted	499	-0.00223769	0.000573498	9.55e-05	-0.00336174	-0.00111363	0.997765	0.996644	0.998887
TTC16	ukb-b-18377	Leg fat percentage (left) || id:ukb-b-18377	ENSG00000167094	Simple mode	499	-0.000286985	0.00110283	0.794797	-0.00244853	0.00187456	0.999713	0.997554	1.00188
TTC16	ukb-b-18377	Leg fat percentage (left) || id:ukb-b-18377	ENSG00000167094	Weighted mode	499	-0.000701776	0.000815883	0.390124	-0.00230091	0.000897355	0.999298	0.997702	1.0009
TTC16	ukb-a-514	Frequency of stair climbing in last 4 weeks || id:ukb-a-514	ENSG00000167094	MR Egger	497	0.0119588	0.0029696	6.53e-05	0.00613838	0.0177792	1.01203	1.00616	1.01794
TTC16	ukb-a-514	Frequency of stair climbing in last 4 weeks || id:ukb-a-514	ENSG00000167094	Weighted median	497	0.0153716	0.00186206	1.52e-16	0.011722	0.0190213	1.01549	1.01179	1.0192
TTC16	ukb-a-514	Frequency of stair climbing in last 4 weeks || id:ukb-a-514	ENSG00000167094	Inverse variance weighted	497	0.0169954	0.00130106	5.38e-39	0.0144453	0.0195454	1.01714	1.01455	1.01974
TTC16	ukb-a-514	Frequency of stair climbing in last 4 weeks || id:ukb-a-514	ENSG00000167094	Simple mode	497	0.0489163	0.00437093	4.45e-26	0.0403493	0.0574833	1.05013	1.04117	1.05917
TTC16	ukb-a-514	Frequency of stair climbing in last 4 weeks || id:ukb-a-514	ENSG00000167094	Weighted mode	497	0.01357	0.00233108	1.05e-08	0.00900108	0.0181389	1.01366	1.00904	1.0183
TTC16	ukb-d-5843_1	Which eye(s) affected by myopia (short sight): Right eye || id:ukb-d-5843_1	ENSG00000167094	MR Egger	500	-0.000590345	0.00167242	0.724247	-0.00386829	0.0026876	0.99941	0.996139	1.00269
TTC16	ukb-d-5843_1	Which eye(s) affected by myopia (short sight): Right eye || id:ukb-d-5843_1	ENSG00000167094	Weighted median	500	-0.00539959	0.00107648	5.28e-07	-0.00750948	-0.0032897	0.994615	0.992519	0.996716
TTC16	ukb-d-5843_1	Which eye(s) affected by myopia (short sight): Right eye || id:ukb-d-5843_1	ENSG00000167094	Inverse variance weighted	500	-0.00574277	0.000730225	3.71e-15	-0.00717401	-0.00431153	0.994274	0.992852	0.995698
TTC16	ukb-d-5843_1	Which eye(s) affected by myopia (short sight): Right eye || id:ukb-d-5843_1	ENSG00000167094	Simple mode	500	-0.0074153	0.00223315	0.000964185	-0.0117923	-0.00303832	0.992612	0.988277	0.996966
TTC16	ukb-d-5843_1	Which eye(s) affected by myopia (short sight): Right eye || id:ukb-d-5843_1	ENSG00000167094	Weighted mode	500	-0.00616096	0.00163942	0.00019151	-0.00937423	-0.0029477	0.993858	0.99067	0.997057
TTC16	ukb-b-5855	Carer support indicators: No || id:ukb-b-5855	ENSG00000167094	MR Egger	499	-0.00362142	0.00139295	0.00960476	-0.0063516	-0.000891237	0.996385	0.993669	0.999109
TTC16	ukb-b-5855	Carer support indicators: No || id:ukb-b-5855	ENSG00000167094	Weighted median	499	0.000205815	0.000684365	0.763614	-0.00113554	0.00154717	1.00021	0.998865	1.00155
TTC16	ukb-b-5855	Carer support indicators: No || id:ukb-b-5855	ENSG00000167094	Inverse variance weighted	499	-0.00146519	0.000609068	0.0161445	-0.00265897	-0.00027142	0.998536	0.997345	0.999729
TTC16	ukb-b-5855	Carer support indicators: No || id:ukb-b-5855	ENSG00000167094	Simple mode	499	-0.000417279	0.000986381	0.672449	-0.00235059	0.00151603	0.999583	0.997652	1.00152
TTC16	ukb-b-5855	Carer support indicators: No || id:ukb-b-5855	ENSG00000167094	Weighted mode	499	-0.000417279	0.000783477	0.594549	-0.00195289	0.00111834	0.999583	0.998049	1.00112
TTC16	ukb-a-508	Number of days/week of moderate physical activity 10+ minutes || id:ukb-a-508	ENSG00000167094	MR Egger	497	-0.0658124	0.00518081	3.37e-32	-0.0759667	-0.055658	0.936307	0.926847	0.945863
TTC16	ukb-a-508	Number of days/week of moderate physical activity 10+ minutes || id:ukb-a-508	ENSG00000167094	Weighted median	497	-0.0542801	0.00320559	2.57e-64	-0.0605631	-0.0479972	0.947167	0.941234	0.953136
TTC16	ukb-a-508	Number of days/week of moderate physical activity 10+ minutes || id:ukb-a-508	ENSG00000167094	Inverse variance weighted	497	-0.0437996	0.00226413	2.25e-83	-0.0482372	-0.0393619	0.957146	0.952908	0.961403
TTC16	ukb-a-508	Number of days/week of moderate physical activity 10+ minutes || id:ukb-a-508	ENSG00000167094	Simple mode	497	-0.0566319	0.00565252	1.22e-21	-0.0677108	-0.045553	0.944942	0.934531	0.955469
TTC16	ukb-a-508	Number of days/week of moderate physical activity 10+ minutes || id:ukb-a-508	ENSG00000167094	Weighted mode	497	-0.055262	0.00404586	2.79e-36	-0.0631919	-0.0473322	0.946237	0.938763	0.953771
TTC16	ukb-a-204	Illnesses of father: Prostate cancer || id:ukb-a-204	ENSG00000167094	MR Egger	497	0.00148336	0.000676011	0.028679	0.000158378	0.00280834	1.00148	1.00016	1.00281
TTC16	ukb-a-204	Illnesses of father: Prostate cancer || id:ukb-a-204	ENSG00000167094	Weighted median	497	0.000100321	0.000389191	0.796586	-0.000662494	0.000863136	1.0001	0.999338	1.00086
TTC16	ukb-a-204	Illnesses of father: Prostate cancer || id:ukb-a-204	ENSG00000167094	Inverse variance weighted	497	0.000194115	0.000296532	0.512715	-0.000387088	0.000775318	1.00019	0.999613	1.00078
TTC16	ukb-a-204	Illnesses of father: Prostate cancer || id:ukb-a-204	ENSG00000167094	Simple mode	497	-0.000151649	0.000684214	0.824685	-0.00149271	0.00118941	0.999848	0.998508	1.00119
TTC16	ukb-a-204	Illnesses of father: Prostate cancer || id:ukb-a-204	ENSG00000167094	Weighted mode	497	-0.000151649	0.000478757	0.751562	-0.00109001	0.000786715	0.999848	0.998911	1.00079
TTC16	ukb-b-17733	Operation code: colposcopy +/- biopsy || id:ukb-b-17733	ENSG00000167094	MR Egger	277	-0.000119893	0.000128962	0.353356	-0.000372659	0.000132874	0.99988	0.999627	1.00013
TTC16	ukb-b-17733	Operation code: colposcopy +/- biopsy || id:ukb-b-17733	ENSG00000167094	Weighted median	277	3.56e-06	7.82e-05	0.963715	-0.000149669	0.000156782	1	0.99985	1.00016
TTC16	ukb-b-17733	Operation code: colposcopy +/- biopsy || id:ukb-b-17733	ENSG00000167094	Inverse variance weighted	277	-9.45e-05	5.77e-05	0.101801	-0.000207622	1.87e-05	0.999906	0.999792	1.00002
TTC16	ukb-b-17733	Operation code: colposcopy +/- biopsy || id:ukb-b-17733	ENSG00000167094	Simple mode	277	0.000118744	0.000147348	0.421008	-0.000170057	0.000407545	1.00012	0.99983	1.00041
TTC16	ukb-b-17733	Operation code: colposcopy +/- biopsy || id:ukb-b-17733	ENSG00000167094	Weighted mode	277	8.07e-05	0.000124281	0.51668	-0.000162894	0.000324286	1.00008	0.999837	1.00032
TTC16	ukb-b-17579	Why reduced smoking: Doctor's advice || id:ukb-b-17579	ENSG00000167094	MR Egger	286	-0.00156401	0.00377761	0.679172	-0.00896812	0.00584011	0.998437	0.991072	1.00586
TTC16	ukb-b-17579	Why reduced smoking: Doctor's advice || id:ukb-b-17579	ENSG00000167094	Weighted median	286	-4.49e-05	0.00234382	0.984719	-0.00463877	0.00454899	0.999955	0.995372	1.00456
TTC16	ukb-b-17579	Why reduced smoking: Doctor's advice || id:ukb-b-17579	ENSG00000167094	Inverse variance weighted	286	0.0015076	0.00170333	0.376109	-0.00183093	0.00484613	1.00151	0.998171	1.00486
TTC16	ukb-b-17579	Why reduced smoking: Doctor's advice || id:ukb-b-17579	ENSG00000167094	Simple mode	286	-0.0061227	0.00478448	0.201692	-0.0155003	0.00325489	0.993896	0.984619	1.00326
TTC16	ukb-b-17579	Why reduced smoking: Doctor's advice || id:ukb-b-17579	ENSG00000167094	Weighted mode	286	-0.00485208	0.00362546	0.181854	-0.011958	0.00225382	0.99516	0.988113	1.00226
TTC16	ukb-d-22609_0	Workplace very dusty: Rarely/never || id:ukb-d-22609_0	ENSG00000167094	MR Egger	500	0.0212259	0.00127275	6.18e-50	0.0187313	0.0237205	1.02145	1.01891	1.024
TTC16	ukb-d-22609_0	Workplace very dusty: Rarely/never || id:ukb-d-22609_0	ENSG00000167094	Weighted median	500	0.0137526	0.000778322	7.2e-70	0.0122271	0.0152781	1.01385	1.0123	1.0154
TTC16	ukb-d-22609_0	Workplace very dusty: Rarely/never || id:ukb-d-22609_0	ENSG00000167094	Inverse variance weighted	500	0.0102579	0.000604826	1.62e-64	0.00907244	0.0114434	1.01031	1.00911	1.01151
TTC16	ukb-d-22609_0	Workplace very dusty: Rarely/never || id:ukb-d-22609_0	ENSG00000167094	Simple mode	500	0.0141042	0.00125456	2.71e-26	0.0116452	0.0165631	1.0142	1.01171	1.0167
TTC16	ukb-d-22609_0	Workplace very dusty: Rarely/never || id:ukb-d-22609_0	ENSG00000167094	Weighted mode	500	0.0138364	0.00100128	5.24e-37	0.0118739	0.0157989	1.01393	1.01194	1.01592
TTC16	ukb-b-8517	Non-cancer illness code, self-reported: urinary frequency / incontinence || id:ukb-b-8517	ENSG00000167094	MR Egger	240	-0.000698327	0.000123651	4.62e-08	-0.000940683	-0.000455971	0.999302	0.99906	0.999544
TTC16	ukb-b-8517	Non-cancer illness code, self-reported: urinary frequency / incontinence || id:ukb-b-8517	ENSG00000167094	Weighted median	240	-0.000581353	7.21e-05	7.4e-16	-0.000722658	-0.000440047	0.999419	0.999278	0.99956
TTC16	ukb-b-8517	Non-cancer illness code, self-reported: urinary frequency / incontinence || id:ukb-b-8517	ENSG00000167094	Inverse variance weighted	240	-0.00052218	5.27e-05	3.72e-23	-0.000625444	-0.000418917	0.999478	0.999375	0.999581
TTC16	ukb-b-8517	Non-cancer illness code, self-reported: urinary frequency / incontinence || id:ukb-b-8517	ENSG00000167094	Simple mode	240	-0.000553651	0.000169021	0.00121064	-0.000884932	-0.00022237	0.999447	0.999115	0.999778
TTC16	ukb-b-8517	Non-cancer illness code, self-reported: urinary frequency / incontinence || id:ukb-b-8517	ENSG00000167094	Weighted mode	240	-0.000580154	0.000140115	4.81e-05	-0.00085478	-0.000305528	0.99942	0.999146	0.999695
TTC16	ukb-b-20379	Medication for cholesterol, blood pressure, diabetes, or take exogenous hormones: None of the above || id:ukb-b-20379	ENSG00000167094	MR Egger	499	0.00620264	0.00116332	1.48e-07	0.00392253	0.00848276	1.00622	1.00393	1.00852
TTC16	ukb-b-20379	Medication for cholesterol, blood pressure, diabetes, or take exogenous hormones: None of the above || id:ukb-b-20379	ENSG00000167094	Weighted median	499	0.0103904	0.000727251	2.63e-46	0.00896502	0.0118158	1.01044	1.00901	1.01189
TTC16	ukb-b-20379	Medication for cholesterol, blood pressure, diabetes, or take exogenous hormones: None of the above || id:ukb-b-20379	ENSG00000167094	Inverse variance weighted	499	0.010542	0.000507502	7.69e-96	0.00954733	0.0115367	1.0106	1.00959	1.0116
TTC16	ukb-b-20379	Medication for cholesterol, blood pressure, diabetes, or take exogenous hormones: None of the above || id:ukb-b-20379	ENSG00000167094	Simple mode	499	0.00427904	0.0014271	0.0028495	0.00148193	0.00707615	1.00429	1.00148	1.0071
TTC16	ukb-b-20379	Medication for cholesterol, blood pressure, diabetes, or take exogenous hormones: None of the above || id:ukb-b-20379	ENSG00000167094	Weighted mode	499	0.00981981	0.000987891	2.33e-21	0.00788354	0.0117561	1.00987	1.00791	1.01183
TTC16	ukb-b-4964	Other bread intake || id:ukb-b-4964	ENSG00000167094	MR Egger	499	0.0185063	0.00324992	2.12e-08	0.0121365	0.0248762	1.01868	1.01221	1.02519
TTC16	ukb-b-4964	Other bread intake || id:ukb-b-4964	ENSG00000167094	Weighted median	499	0.0278732	0.00198641	9.94e-45	0.0239798	0.0317666	1.02827	1.02427	1.03228
TTC16	ukb-b-4964	Other bread intake || id:ukb-b-4964	ENSG00000167094	Inverse variance weighted	499	0.0217849	0.00141791	2.85e-53	0.0190058	0.024564	1.02202	1.01919	1.02487
TTC16	ukb-b-4964	Other bread intake || id:ukb-b-4964	ENSG00000167094	Simple mode	499	0.0272521	0.00364184	3.31e-13	0.0201141	0.0343901	1.02763	1.02032	1.03499
TTC16	ukb-b-4964	Other bread intake || id:ukb-b-4964	ENSG00000167094	Weighted mode	499	0.0287603	0.00261873	2.82e-25	0.0236276	0.0338931	1.02918	1.02391	1.03447
TTC16	ukb-b-1511	Operative procedures - main OPCS: H20.1 Fibreoptic endoscopic snare resection of lesion of colon || id:ukb-b-1511	ENSG00000167094	MR Egger	418	0.00175797	0.000199774	3.7e-17	0.00136641	0.00214952	1.00176	1.00137	1.00215
TTC16	ukb-b-1511	Operative procedures - main OPCS: H20.1 Fibreoptic endoscopic snare resection of lesion of colon || id:ukb-b-1511	ENSG00000167094	Weighted median	418	0.000277749	0.000124959	0.0262343	3.28e-05	0.000522668	1.00028	1.00003	1.00052
TTC16	ukb-b-1511	Operative procedures - main OPCS: H20.1 Fibreoptic endoscopic snare resection of lesion of colon || id:ukb-b-1511	ENSG00000167094	Inverse variance weighted	418	0.000405074	8.77e-05	3.83e-06	0.000233245	0.000576903	1.00041	1.00023	1.00058
TTC16	ukb-b-1511	Operative procedures - main OPCS: H20.1 Fibreoptic endoscopic snare resection of lesion of colon || id:ukb-b-1511	ENSG00000167094	Simple mode	418	0.000166777	0.000253049	0.510214	-0.000329198	0.000662752	1.00017	0.999671	1.00066
TTC16	ukb-b-1511	Operative procedures - main OPCS: H20.1 Fibreoptic endoscopic snare resection of lesion of colon || id:ukb-b-1511	ENSG00000167094	Weighted mode	418	0.000309707	0.000185943	0.0965442	-5.47e-05	0.000674155	1.00031	0.999945	1.00067
TTC16	ukb-b-3498	Operation code: discectomy || id:ukb-b-3498	ENSG00000167094	MR Egger	241	0.000774546	0.000125008	2.51e-09	0.000529531	0.00101956	1.00077	1.00053	1.00102
TTC16	ukb-b-3498	Operation code: discectomy || id:ukb-b-3498	ENSG00000167094	Weighted median	241	-2.54e-05	7.34e-05	0.729541	-0.000169141	0.000118417	0.999975	0.999831	1.00012
TTC16	ukb-b-3498	Operation code: discectomy || id:ukb-b-3498	ENSG00000167094	Inverse variance weighted	241	-0.00023101	5.34e-05	1.5e-05	-0.000335605	-0.000126415	0.999769	0.999664	0.999874
TTC16	ukb-b-3498	Operation code: discectomy || id:ukb-b-3498	ENSG00000167094	Simple mode	241	1.35e-05	0.000126847	0.91553	-0.000235151	0.000262088	1.00001	0.999765	1.00026
TTC16	ukb-b-3498	Operation code: discectomy || id:ukb-b-3498	ENSG00000167094	Weighted mode	241	3.28e-05	0.000105578	0.756398	-0.000174143	0.000239722	1.00003	0.999826	1.00024
TTC16	ukb-b-1234	Doctor diagnosed chronic bronchitis || id:ukb-b-1234	ENSG00000167094	MR Egger	198	0.00102787	0.000475143	0.0317303	9.66e-05	0.00195915	1.00103	1.0001	1.00196
TTC16	ukb-b-1234	Doctor diagnosed chronic bronchitis || id:ukb-b-1234	ENSG00000167094	Weighted median	198	1.45e-05	0.000253263	0.954374	-0.000481906	0.000510887	1.00001	0.999518	1.00051
TTC16	ukb-b-1234	Doctor diagnosed chronic bronchitis || id:ukb-b-1234	ENSG00000167094	Inverse variance weighted	198	9.09e-05	0.000197477	0.645278	-0.00029615	0.00047796	1.00009	0.999704	1.00048
TTC16	ukb-b-1234	Doctor diagnosed chronic bronchitis || id:ukb-b-1234	ENSG00000167094	Simple mode	198	-5.39e-05	0.000524368	0.918175	-0.0010817	0.000973822	0.999946	0.998919	1.00097
TTC16	ukb-b-1234	Doctor diagnosed chronic bronchitis || id:ukb-b-1234	ENSG00000167094	Weighted mode	198	3.26e-05	0.00043931	0.940896	-0.000828434	0.000893661	1.00003	0.999172	1.00089
TTC16	ukb-b-12617	PCT responsible for patient data: MANCHESTER PCT || id:ukb-b-12617	ENSG00000167094	MR Egger	303	0.000543162	0.000141501	0.000150851	0.00026582	0.000820504	1.00054	1.00027	1.00082
TTC16	ukb-b-12617	PCT responsible for patient data: MANCHESTER PCT || id:ukb-b-12617	ENSG00000167094	Weighted median	303	4.07e-05	8.27e-05	0.622565	-0.000121317	0.000202684	1.00004	0.999879	1.0002
TTC16	ukb-b-12617	PCT responsible for patient data: MANCHESTER PCT || id:ukb-b-12617	ENSG00000167094	Inverse variance weighted	303	-5.73e-05	6.33e-05	0.364896	-0.000181302	6.67e-05	0.999943	0.999819	1.00007
TTC16	ukb-b-12617	PCT responsible for patient data: MANCHESTER PCT || id:ukb-b-12617	ENSG00000167094	Simple mode	303	0.000149672	0.000170752	0.381428	-0.000185001	0.000484345	1.00015	0.999815	1.00048
TTC16	ukb-b-12617	PCT responsible for patient data: MANCHESTER PCT || id:ukb-b-12617	ENSG00000167094	Weighted mode	303	0.000113501	0.00014243	0.426141	-0.000165662	0.000392663	1.00011	0.999834	1.00039
TTC16	ukb-b-1585	Diagnoses - secondary ICD10: Z86.4 Personal history of psychoactive substance abuse || id:ukb-b-1585	ENSG00000167094	MR Egger	469	-0.00235136	0.000293165	8.55e-15	-0.00292597	-0.00177676	0.997651	0.997078	0.998225
TTC16	ukb-b-1585	Diagnoses - secondary ICD10: Z86.4 Personal history of psychoactive substance abuse || id:ukb-b-1585	ENSG00000167094	Weighted median	469	-0.00215718	0.000181076	1.01e-32	-0.00251209	-0.00180227	0.997845	0.997491	0.998199
TTC16	ukb-b-1585	Diagnoses - secondary ICD10: Z86.4 Personal history of psychoactive substance abuse || id:ukb-b-1585	ENSG00000167094	Inverse variance weighted	469	-0.00216134	0.000128064	6.64e-64	-0.00241235	-0.00191033	0.997841	0.997591	0.998091
TTC16	ukb-b-1585	Diagnoses - secondary ICD10: Z86.4 Personal history of psychoactive substance abuse || id:ukb-b-1585	ENSG00000167094	Simple mode	469	-0.00207083	0.00031418	1.18e-10	-0.00268662	-0.00145503	0.997931	0.997317	0.998546
TTC16	ukb-b-1585	Diagnoses - secondary ICD10: Z86.4 Personal history of psychoactive substance abuse || id:ukb-b-1585	ENSG00000167094	Weighted mode	469	-0.00207083	0.00024179	1.58e-16	-0.00254473	-0.00159692	0.997931	0.997459	0.998404
TTC16	ukb-d-1707_1	Handedness (chirality/laterality): Right-handed || id:ukb-d-1707_1	ENSG00000167094	MR Egger	500	-0.00153609	0.000685539	0.0254855	-0.00287975	-0.000192431	0.998465	0.997124	0.999808
TTC16	ukb-d-1707_1	Handedness (chirality/laterality): Right-handed || id:ukb-d-1707_1	ENSG00000167094	Weighted median	500	-0.00118902	0.000419219	0.0045642	-0.00201069	-0.000367355	0.998812	0.997991	0.999633
TTC16	ukb-d-1707_1	Handedness (chirality/laterality): Right-handed || id:ukb-d-1707_1	ENSG00000167094	Inverse variance weighted	500	0.000518848	0.000302586	0.0863977	-7.42e-05	0.00111192	1.00052	0.999926	1.00111
TTC16	ukb-d-1707_1	Handedness (chirality/laterality): Right-handed || id:ukb-d-1707_1	ENSG00000167094	Simple mode	500	-0.00216161	0.000802951	0.00733916	-0.0037354	-0.000587832	0.997841	0.996272	0.999412
TTC16	ukb-d-1707_1	Handedness (chirality/laterality): Right-handed || id:ukb-d-1707_1	ENSG00000167094	Weighted mode	500	-0.00120084	0.000534045	0.0249751	-0.00224757	-0.000154112	0.9988	0.997755	0.999846
TTC16	ukb-b-8668	Treatment/medication code: doxazosin || id:ukb-b-8668	ENSG00000167094	MR Egger	417	-0.000261903	0.000198483	0.187722	-0.00065093	0.000127124	0.999738	0.999349	1.00013
TTC16	ukb-b-8668	Treatment/medication code: doxazosin || id:ukb-b-8668	ENSG00000167094	Weighted median	417	-0.000344817	0.000120575	0.00423939	-0.000581143	-0.00010849	0.999655	0.999419	0.999892
TTC16	ukb-b-8668	Treatment/medication code: doxazosin || id:ukb-b-8668	ENSG00000167094	Inverse variance weighted	417	-0.000429676	8.71e-05	8.17e-07	-0.000600459	-0.000258892	0.99957	0.9994	0.999741
TTC16	ukb-b-8668	Treatment/medication code: doxazosin || id:ukb-b-8668	ENSG00000167094	Simple mode	417	-0.000388976	0.000216243	0.0727762	-0.000812813	3.49e-05	0.999611	0.999188	1.00003
TTC16	ukb-b-8668	Treatment/medication code: doxazosin || id:ukb-b-8668	ENSG00000167094	Weighted mode	417	-0.000350933	0.000185871	0.0597158	-0.00071524	1.34e-05	0.999649	0.999285	1.00001
TTC16	ukb-b-8210	Non-cancer illness code, self-reported: crohns disease || id:ukb-b-8210	ENSG00000167094	MR Egger	217	0.000414642	0.000118734	0.000581375	0.000181924	0.000647361	1.00041	1.00018	1.00065
TTC16	ukb-b-8210	Non-cancer illness code, self-reported: crohns disease || id:ukb-b-8210	ENSG00000167094	Weighted median	217	0.000361901	6.53e-05	2.92e-08	0.000234008	0.000489794	1.00036	1.00023	1.00049
TTC16	ukb-b-8210	Non-cancer illness code, self-reported: crohns disease || id:ukb-b-8210	ENSG00000167094	Inverse variance weighted	217	0.000360576	4.96e-05	3.72e-13	0.000263303	0.00045785	1.00036	1.00026	1.00046
TTC16	ukb-b-8210	Non-cancer illness code, self-reported: crohns disease || id:ukb-b-8210	ENSG00000167094	Simple mode	217	0.000505064	0.000142027	0.000462461	0.00022669	0.000783438	1.00051	1.00023	1.00078
TTC16	ukb-b-8210	Non-cancer illness code, self-reported: crohns disease || id:ukb-b-8210	ENSG00000167094	Weighted mode	217	0.000471795	0.000127242	0.000265732	0.0002224	0.000721189	1.00047	1.00022	1.00072
TTC16	ukb-d-20079_6	Day-of-week questionnaire completion requested: Saturday || id:ukb-d-20079_6	ENSG00000167094	MR Egger	500	0.0208458	0.00207206	8.46e-22	0.0167846	0.024907	1.02106	1.01693	1.02522
TTC16	ukb-d-20079_6	Day-of-week questionnaire completion requested: Saturday || id:ukb-d-20079_6	ENSG00000167094	Weighted median	500	0.0107394	0.00123034	2.57e-18	0.00832792	0.0131508	1.0108	1.00836	1.01324
TTC16	ukb-d-20079_6	Day-of-week questionnaire completion requested: Saturday || id:ukb-d-20079_6	ENSG00000167094	Inverse variance weighted	500	0.00959931	0.000904828	2.71e-26	0.00782584	0.0113728	1.00965	1.00786	1.01144
TTC16	ukb-d-20079_6	Day-of-week questionnaire completion requested: Saturday || id:ukb-d-20079_6	ENSG00000167094	Simple mode	500	0.00970449	0.00257169	0.000180253	0.00466397	0.014745	1.00975	1.00467	1.01485
TTC16	ukb-d-20079_6	Day-of-week questionnaire completion requested: Saturday || id:ukb-d-20079_6	ENSG00000167094	Weighted mode	500	0.0118163	0.00164566	2.54e-12	0.00859081	0.0150418	1.01189	1.00863	1.01516
TTC16	ukb-b-10565	Tinned tomato intake || id:ukb-b-10565	ENSG00000167094	MR Egger	499	0.00815786	0.00359129	0.0235393	0.00111893	0.0151968	1.00819	1.00112	1.01531
TTC16	ukb-b-10565	Tinned tomato intake || id:ukb-b-10565	ENSG00000167094	Weighted median	499	0.0206048	0.00224879	5.06e-20	0.0161972	0.0250125	1.02082	1.01633	1.02533
TTC16	ukb-b-10565	Tinned tomato intake || id:ukb-b-10565	ENSG00000167094	Inverse variance weighted	499	0.0166692	0.00156644	1.91e-26	0.013599	0.0197394	1.01681	1.01369	1.01994
TTC16	ukb-b-10565	Tinned tomato intake || id:ukb-b-10565	ENSG00000167094	Simple mode	499	0.0244002	0.00477235	4.53e-07	0.0150464	0.033754	1.0247	1.01516	1.03433
TTC16	ukb-b-10565	Tinned tomato intake || id:ukb-b-10565	ENSG00000167094	Weighted mode	499	0.0225022	0.0035732	6.65e-10	0.0154987	0.0295057	1.02276	1.01562	1.02995
TTC16	ukb-d-20114_101	Illnesses of adopted siblings: None of the above (group 2) || id:ukb-d-20114_101	ENSG00000167094	MR Egger	501	-5.56e-05	0.0114469	0.996124	-0.0224915	0.0223803	0.999944	0.97776	1.02263
TTC16	ukb-d-20114_101	Illnesses of adopted siblings: None of the above (group 2) || id:ukb-d-20114_101	ENSG00000167094	Weighted median	501	0.000399502	0.00677037	0.952946	-0.0128704	0.0136694	1.0004	0.987212	1.01376
TTC16	ukb-d-20114_101	Illnesses of adopted siblings: None of the above (group 2) || id:ukb-d-20114_101	ENSG00000167094	Inverse variance weighted	501	0.0266023	0.00504854	1.37e-07	0.0167072	0.0364974	1.02696	1.01685	1.03717
TTC16	ukb-d-20114_101	Illnesses of adopted siblings: None of the above (group 2) || id:ukb-d-20114_101	ENSG00000167094	Simple mode	501	0.0133427	0.0109317	0.22283	-0.00808341	0.0347689	1.01343	0.991949	1.03538
TTC16	ukb-d-20114_101	Illnesses of adopted siblings: None of the above (group 2) || id:ukb-d-20114_101	ENSG00000167094	Weighted mode	501	0.00682806	0.00867601	0.431652	-0.0101769	0.0238331	1.00685	0.989875	1.02412
TTC16	ukb-b-6873	PCT responsible for patient data: WESTERN CHESHIRE PCT || id:ukb-b-6873	ENSG00000167094	MR Egger	165	0.000296501	0.000109953	0.00774102	8.1e-05	0.00051201	1.0003	1.00008	1.00051
TTC16	ukb-b-6873	PCT responsible for patient data: WESTERN CHESHIRE PCT || id:ukb-b-6873	ENSG00000167094	Weighted median	165	0.000346676	6.19e-05	2.18e-08	0.000225283	0.00046807	1.00035	1.00023	1.00047
TTC16	ukb-b-6873	PCT responsible for patient data: WESTERN CHESHIRE PCT || id:ukb-b-6873	ENSG00000167094	Inverse variance weighted	165	0.000341726	4.83e-05	1.44e-12	0.000247128	0.000436324	1.00034	1.00025	1.00044
TTC16	ukb-b-6873	PCT responsible for patient data: WESTERN CHESHIRE PCT || id:ukb-b-6873	ENSG00000167094	Simple mode	165	0.000369741	0.000129649	0.00490589	0.000115629	0.000623853	1.00037	1.00012	1.00062
TTC16	ukb-b-6873	PCT responsible for patient data: WESTERN CHESHIRE PCT || id:ukb-b-6873	ENSG00000167094	Weighted mode	165	0.000382228	0.000106704	0.000448831	0.000173088	0.000591368	1.00038	1.00017	1.00059
TTC16	ukb-b-16892	Treatment/medication code: evening primrose oil || id:ukb-b-16892	ENSG00000167094	MR Egger	429	-0.00143794	0.0002333	1.65e-09	-0.0018952	-0.000980669	0.998563	0.998107	0.99902
TTC16	ukb-b-16892	Treatment/medication code: evening primrose oil || id:ukb-b-16892	ENSG00000167094	Weighted median	429	-0.000537015	0.00014403	0.000192622	-0.000819314	-0.000254717	0.999463	0.999181	0.999745
TTC16	ukb-b-16892	Treatment/medication code: evening primrose oil || id:ukb-b-16892	ENSG00000167094	Inverse variance weighted	429	-0.000756879	0.000102253	1.34e-13	-0.000957296	-0.000556462	0.999243	0.999043	0.999444
TTC16	ukb-b-16892	Treatment/medication code: evening primrose oil || id:ukb-b-16892	ENSG00000167094	Simple mode	429	-0.000658453	0.000302783	0.0302021	-0.00125191	-6.5e-05	0.999342	0.998749	0.999935
TTC16	ukb-b-16892	Treatment/medication code: evening primrose oil || id:ukb-b-16892	ENSG00000167094	Weighted mode	429	-0.000466093	0.000222773	0.0370061	-0.000902727	-2.95e-05	0.999534	0.999098	0.999971
TTC16	ukb-b-15686	Diagnoses - secondary ICD10: I20.9 Angina pectoris, unspecified || id:ukb-b-15686	ENSG00000167094	MR Egger	468	1.7e-05	0.000271403	0.950212	-0.000514994	0.000548905	1.00002	0.999485	1.00055
TTC16	ukb-b-15686	Diagnoses - secondary ICD10: I20.9 Angina pectoris, unspecified || id:ukb-b-15686	ENSG00000167094	Weighted median	468	-0.000584514	0.000165178	0.000402112	-0.000908263	-0.000260765	0.999416	0.999092	0.999739
TTC16	ukb-b-15686	Diagnoses - secondary ICD10: I20.9 Angina pectoris, unspecified || id:ukb-b-15686	ENSG00000167094	Inverse variance weighted	468	-0.000807692	0.00011858	9.67e-12	-0.00104011	-0.000575276	0.999193	0.99896	0.999425
TTC16	ukb-b-15686	Diagnoses - secondary ICD10: I20.9 Angina pectoris, unspecified || id:ukb-b-15686	ENSG00000167094	Simple mode	468	-9.13e-05	0.000306957	0.766204	-0.000692962	0.000510311	0.999909	0.999307	1.00051
TTC16	ukb-b-15686	Diagnoses - secondary ICD10: I20.9 Angina pectoris, unspecified || id:ukb-b-15686	ENSG00000167094	Weighted mode	468	-0.000429036	0.000244826	0.0803589	-0.000908895	5.08e-05	0.999571	0.999092	1.00005
TTC16	ukb-d-M48	Diagnoses - main ICD10: M48 Other spondylopathies || id:ukb-d-M48	ENSG00000167094	MR Egger	500	0.00109213	0.000156979	1.1e-11	0.000784449	0.00139981	1.00109	1.00078	1.0014
TTC16	ukb-d-M48	Diagnoses - main ICD10: M48 Other spondylopathies || id:ukb-d-M48	ENSG00000167094	Weighted median	500	0.000506543	9.47e-05	8.72e-08	0.00032102	0.000692067	1.00051	1.00032	1.00069
TTC16	ukb-d-M48	Diagnoses - main ICD10: M48 Other spondylopathies || id:ukb-d-M48	ENSG00000167094	Inverse variance weighted	500	0.000308129	6.86e-05	7.06e-06	0.000173679	0.00044258	1.00031	1.00017	1.00044
TTC16	ukb-d-M48	Diagnoses - main ICD10: M48 Other spondylopathies || id:ukb-d-M48	ENSG00000167094	Simple mode	500	0.000550377	0.000167963	0.00112312	0.000221169	0.000879584	1.00055	1.00022	1.00088
TTC16	ukb-d-M48	Diagnoses - main ICD10: M48 Other spondylopathies || id:ukb-d-M48	ENSG00000167094	Weighted mode	500	0.000510605	0.000132524	0.000131944	0.000250857	0.000770352	1.00051	1.00025	1.00077
TTC16	ukb-b-18157	Type of cancer: ICD10: C56 Malignant neoplasm of ovary || id:ukb-b-18157	ENSG00000167094	MR Egger	164	-0.000203251	0.000107904	0.0614071	-0.000414743	8.24e-06	0.999797	0.999585	1.00001
TTC16	ukb-b-18157	Type of cancer: ICD10: C56 Malignant neoplasm of ovary || id:ukb-b-18157	ENSG00000167094	Weighted median	164	-0.000154173	6.04e-05	0.0107199	-0.000272595	-3.58e-05	0.999846	0.999727	0.999964
TTC16	ukb-b-18157	Type of cancer: ICD10: C56 Malignant neoplasm of ovary || id:ukb-b-18157	ENSG00000167094	Inverse variance weighted	164	-0.000155955	4.74e-05	0.00100373	-0.00024888	-6.3e-05	0.999844	0.999751	0.999937
TTC16	ukb-b-18157	Type of cancer: ICD10: C56 Malignant neoplasm of ovary || id:ukb-b-18157	ENSG00000167094	Simple mode	164	-0.000168044	0.000113197	0.139601	-0.00038991	5.38e-05	0.999832	0.99961	1.00005
TTC16	ukb-b-18157	Type of cancer: ICD10: C56 Malignant neoplasm of ovary || id:ukb-b-18157	ENSG00000167094	Weighted mode	164	-0.000156904	0.000100548	0.120581	-0.000353978	4.02e-05	0.999843	0.999646	1.00004
TTC16	ukb-b-13447	Non-cancer illness code, self-reported: chronic obstructive airways disease/copd || id:ukb-b-13447	ENSG00000167094	MR Egger	237	-0.000532078	0.000123436	2.4e-05	-0.000774012	-0.000290143	0.999468	0.999226	0.99971
TTC16	ukb-b-13447	Non-cancer illness code, self-reported: chronic obstructive airways disease/copd || id:ukb-b-13447	ENSG00000167094	Weighted median	237	-0.000388043	8.01e-05	1.28e-06	-0.000545093	-0.000230992	0.999612	0.999455	0.999769
TTC16	ukb-b-13447	Non-cancer illness code, self-reported: chronic obstructive airways disease/copd || id:ukb-b-13447	ENSG00000167094	Inverse variance weighted	237	-0.000472936	5.24e-05	1.81e-19	-0.000575656	-0.000370215	0.999527	0.999425	0.99963
TTC16	ukb-b-13447	Non-cancer illness code, self-reported: chronic obstructive airways disease/copd || id:ukb-b-13447	ENSG00000167094	Simple mode	237	-0.000492398	0.000246674	0.0470669	-0.00097588	-8.92e-06	0.999508	0.999025	0.999991
TTC16	ukb-b-13447	Non-cancer illness code, self-reported: chronic obstructive airways disease/copd || id:ukb-b-13447	ENSG00000167094	Weighted mode	237	-0.000397924	0.000168631	0.0191036	-0.000728441	-6.74e-05	0.999602	0.999272	0.999933
TTC16	ukb-b-18915	PCT responsible for patient data: BROMLEY PCT || id:ukb-b-18915	ENSG00000167094	MR Egger	241	0.00142512	0.000124615	1.92e-24	0.00118088	0.00166937	1.00143	1.00118	1.00167
TTC16	ukb-b-18915	PCT responsible for patient data: BROMLEY PCT || id:ukb-b-18915	ENSG00000167094	Weighted median	241	0.000526742	7.89e-05	2.44e-11	0.000372122	0.000681362	1.00053	1.00037	1.00068
TTC16	ukb-b-18915	PCT responsible for patient data: BROMLEY PCT || id:ukb-b-18915	ENSG00000167094	Inverse variance weighted	241	0.000627887	5.32e-05	3.77e-32	0.00052362	0.000732154	1.00063	1.00052	1.00073
TTC16	ukb-b-18915	PCT responsible for patient data: BROMLEY PCT || id:ukb-b-18915	ENSG00000167094	Simple mode	241	0.000541835	0.000168382	0.00146935	0.000211807	0.000871863	1.00054	1.00021	1.00087
TTC16	ukb-b-18915	PCT responsible for patient data: BROMLEY PCT || id:ukb-b-18915	ENSG00000167094	Weighted mode	241	0.000500378	0.000126837	0.000104791	0.000251777	0.000748978	1.0005	1.00025	1.00075
TTC16	ukb-b-20023	Plain cereal intake || id:ukb-b-20023	ENSG00000167094	MR Egger	499	-0.00961029	0.00274289	0.000500278	-0.0149864	-0.00423422	0.990436	0.985125	0.995775
TTC16	ukb-b-20023	Plain cereal intake || id:ukb-b-20023	ENSG00000167094	Weighted median	499	-0.0023582	0.00170552	0.16676	-0.00570103	0.000984616	0.997645	0.994315	1.00099
TTC16	ukb-b-20023	Plain cereal intake || id:ukb-b-20023	ENSG00000167094	Inverse variance weighted	499	-0.00406977	0.00119639	0.00066966	-0.00641469	-0.00172484	0.995939	0.993606	0.998277
TTC16	ukb-b-20023	Plain cereal intake || id:ukb-b-20023	ENSG00000167094	Simple mode	499	-0.00183517	0.00353998	0.604401	-0.00877353	0.00510319	0.998167	0.991265	1.00512
TTC16	ukb-b-20023	Plain cereal intake || id:ukb-b-20023	ENSG00000167094	Weighted mode	499	-0.00183517	0.00234983	0.435186	-0.00644084	0.0027705	0.998167	0.99358	1.00277
TTC16	ukb-b-16557	Type of fat/oil used in cooking: Dairy spread || id:ukb-b-16557	ENSG00000167094	MR Egger	230	0.00359592	0.000879409	6.01e-05	0.00187228	0.00531956	1.0036	1.00187	1.00533
TTC16	ukb-b-16557	Type of fat/oil used in cooking: Dairy spread || id:ukb-b-16557	ENSG00000167094	Weighted median	230	0.00381093	0.000520976	2.57e-13	0.00278981	0.00483204	1.00382	1.00279	1.00484
TTC16	ukb-b-16557	Type of fat/oil used in cooking: Dairy spread || id:ukb-b-16557	ENSG00000167094	Inverse variance weighted	230	0.00248347	0.000369322	1.76e-11	0.0017596	0.00320734	1.00249	1.00176	1.00321
TTC16	ukb-b-16557	Type of fat/oil used in cooking: Dairy spread || id:ukb-b-16557	ENSG00000167094	Simple mode	230	0.00427889	0.00101016	3.3e-05	0.00229897	0.00625882	1.00429	1.0023	1.00628
TTC16	ukb-b-16557	Type of fat/oil used in cooking: Dairy spread || id:ukb-b-16557	ENSG00000167094	Weighted mode	230	0.00399624	0.000819627	2.03e-06	0.00238977	0.00560271	1.004	1.00239	1.00562
TTC16	ukb-d-Z42	Diagnoses - main ICD10: Z42 Follow-up care involving plastic surgery || id:ukb-d-Z42	ENSG00000167094	MR Egger	500	0.00127638	0.000155027	1.61e-15	0.000972528	0.00158023	1.00128	1.00097	1.00158
TTC16	ukb-d-Z42	Diagnoses - main ICD10: Z42 Follow-up care involving plastic surgery || id:ukb-d-Z42	ENSG00000167094	Weighted median	500	0.00138685	9.48e-05	1.82e-48	0.00120104	0.00157265	1.00139	1.0012	1.00157
TTC16	ukb-d-Z42	Diagnoses - main ICD10: Z42 Follow-up care involving plastic surgery || id:ukb-d-Z42	ENSG00000167094	Inverse variance weighted	500	0.00158805	6.77e-05	1.6e-121	0.00145527	0.00172083	1.00159	1.00146	1.00172
TTC16	ukb-d-Z42	Diagnoses - main ICD10: Z42 Follow-up care involving plastic surgery || id:ukb-d-Z42	ENSG00000167094	Simple mode	500	0.00133771	0.000197429	3.5e-11	0.000950755	0.00172467	1.00134	1.00095	1.00173
TTC16	ukb-d-Z42	Diagnoses - main ICD10: Z42 Follow-up care involving plastic surgery || id:ukb-d-Z42	ENSG00000167094	Weighted mode	500	0.00133771	0.000141036	9.89e-20	0.00106128	0.00161415	1.00134	1.00106	1.00162
TTC16	ukb-b-7556	Age hay fever, rhinitis or eczema diagnosed || id:ukb-b-7556	ENSG00000167094	MR Egger	499	-0.0183474	0.00415913	1.26e-05	-0.0264993	-0.0101955	0.98182	0.973849	0.989856
TTC16	ukb-b-7556	Age hay fever, rhinitis or eczema diagnosed || id:ukb-b-7556	ENSG00000167094	Weighted median	499	-0.00208824	0.00254725	0.412328	-0.00708085	0.00290436	0.997914	0.992944	1.00291
TTC16	ukb-b-7556	Age hay fever, rhinitis or eczema diagnosed || id:ukb-b-7556	ENSG00000167094	Inverse variance weighted	499	0.00329084	0.00181286	0.0694809	-0.000262357	0.00684404	1.0033	0.999738	1.00687
TTC16	ukb-b-7556	Age hay fever, rhinitis or eczema diagnosed || id:ukb-b-7556	ENSG00000167094	Simple mode	499	0.00279371	0.00413518	0.499611	-0.00531124	0.0108987	1.0028	0.994703	1.01096
TTC16	ukb-b-7556	Age hay fever, rhinitis or eczema diagnosed || id:ukb-b-7556	ENSG00000167094	Weighted mode	499	-0.0023417	0.00308843	0.44868	-0.00839503	0.00371163	0.997661	0.99164	1.00372
TTC16	ukb-b-4566	Sliced bread intake || id:ukb-b-4566	ENSG00000167094	MR Egger	499	0.0677201	0.00935633	1.74e-12	0.0493817	0.0860585	1.07007	1.05062	1.08987
TTC16	ukb-b-4566	Sliced bread intake || id:ukb-b-4566	ENSG00000167094	Weighted median	499	0.0334123	0.00545532	9.08e-10	0.0227199	0.0441048	1.03398	1.02298	1.04509
TTC16	ukb-b-4566	Sliced bread intake || id:ukb-b-4566	ENSG00000167094	Inverse variance weighted	499	0.0281511	0.00408102	5.27e-12	0.0201523	0.0361499	1.02855	1.02036	1.03681
TTC16	ukb-b-4566	Sliced bread intake || id:ukb-b-4566	ENSG00000167094	Simple mode	499	0.035168	0.00976365	0.000347549	0.0160313	0.0543048	1.03579	1.01616	1.05581
TTC16	ukb-b-4566	Sliced bread intake || id:ukb-b-4566	ENSG00000167094	Weighted mode	499	0.0376363	0.00799064	3.22e-06	0.0219746	0.0532979	1.03835	1.02222	1.05474
TTC16	ukb-b-16636	PCT responsible for patient data: SANDWELL PCT || id:ukb-b-16636	ENSG00000167094	MR Egger	216	-0.000223856	0.000117227	0.0575222	-0.00045362	5.91e-06	0.999776	0.999546	1.00001
TTC16	ukb-b-16636	PCT responsible for patient data: SANDWELL PCT || id:ukb-b-16636	ENSG00000167094	Weighted median	216	-5.87e-05	7.29e-05	0.420609	-0.000201522	8.41e-05	0.999941	0.999798	1.00008
TTC16	ukb-b-16636	PCT responsible for patient data: SANDWELL PCT || id:ukb-b-16636	ENSG00000167094	Inverse variance weighted	216	-0.000183878	4.9e-05	0.00017299	-0.000279844	-8.79e-05	0.999816	0.99972	0.999912
TTC16	ukb-b-16636	PCT responsible for patient data: SANDWELL PCT || id:ukb-b-16636	ENSG00000167094	Simple mode	216	-0.00021028	0.000192887	0.276858	-0.000588339	0.000167779	0.99979	0.999412	1.00017
TTC16	ukb-b-16636	PCT responsible for patient data: SANDWELL PCT || id:ukb-b-16636	ENSG00000167094	Weighted mode	216	7.25e-05	0.000137642	0.598735	-0.00019724	0.000342316	1.00007	0.999803	1.00034
TTC16	ukb-b-7753	Yogurt intake || id:ukb-b-7753	ENSG00000167094	MR Egger	499	0.0446392	0.00473066	1.49e-19	0.0353671	0.0539113	1.04565	1.036	1.05539
TTC16	ukb-b-7753	Yogurt intake || id:ukb-b-7753	ENSG00000167094	Weighted median	499	-0.00930868	0.00320856	0.00371734	-0.0155975	-0.0030199	0.990735	0.984524	0.996985
TTC16	ukb-b-7753	Yogurt intake || id:ukb-b-7753	ENSG00000167094	Inverse variance weighted	499	-0.0188344	0.00242701	8.47e-15	-0.0235914	-0.0140775	0.981342	0.976685	0.986021
TTC16	ukb-b-7753	Yogurt intake || id:ukb-b-7753	ENSG00000167094	Simple mode	499	-0.0370776	0.00743531	8.5e-07	-0.0516508	-0.0225044	0.963601	0.94966	0.977747
TTC16	ukb-b-7753	Yogurt intake || id:ukb-b-7753	ENSG00000167094	Weighted mode	499	1.83e-05	0.00425824	0.996564	-0.00832781	0.0083645	1.00002	0.991707	1.0084
TTC16	ukb-a-176	Treatment/medication code: atorvastatin || id:ukb-a-176	ENSG00000167094	MR Egger	497	0.00464545	0.000370634	1.71e-31	0.00391901	0.0053719	1.00466	1.00393	1.00539
TTC16	ukb-a-176	Treatment/medication code: atorvastatin || id:ukb-a-176	ENSG00000167094	Weighted median	497	0.00278955	0.0002296	5.76e-34	0.00233953	0.00323956	1.00279	1.00234	1.00324
TTC16	ukb-a-176	Treatment/medication code: atorvastatin || id:ukb-a-176	ENSG00000167094	Inverse variance weighted	497	0.00213219	0.00016196	1.4e-39	0.00181475	0.00244963	1.00213	1.00182	1.00245
TTC16	ukb-a-176	Treatment/medication code: atorvastatin || id:ukb-a-176	ENSG00000167094	Simple mode	497	0.00285643	0.000389711	9.44e-13	0.0020926	0.00362026	1.00286	1.00209	1.00363
TTC16	ukb-a-176	Treatment/medication code: atorvastatin || id:ukb-a-176	ENSG00000167094	Weighted mode	497	0.00285643	0.000285385	1.33e-21	0.00229708	0.00341579	1.00286	1.0023	1.00342
TTC16	ukb-b-16713	Diagnoses - secondary ICD10: C78.7 Secondary malignant neoplasm of liver || id:ukb-b-16713	ENSG00000167094	MR Egger	165	-9.82e-05	0.000110506	0.375649	-0.000314763	0.000118421	0.999902	0.999685	1.00012
TTC16	ukb-b-16713	Diagnoses - secondary ICD10: C78.7 Secondary malignant neoplasm of liver || id:ukb-b-16713	ENSG00000167094	Weighted median	165	-0.000257229	6.34e-05	4.94e-05	-0.000381454	-0.000133003	0.999743	0.999619	0.999867
TTC16	ukb-b-16713	Diagnoses - secondary ICD10: C78.7 Secondary malignant neoplasm of liver || id:ukb-b-16713	ENSG00000167094	Inverse variance weighted	165	-0.00026043	4.85e-05	7.92e-08	-0.000355504	-0.000165356	0.99974	0.999645	0.999835
TTC16	ukb-b-16713	Diagnoses - secondary ICD10: C78.7 Secondary malignant neoplasm of liver || id:ukb-b-16713	ENSG00000167094	Simple mode	165	-0.00028295	0.000123381	0.0231002	-0.000524777	-4.11e-05	0.999717	0.999475	0.999959
TTC16	ukb-b-16713	Diagnoses - secondary ICD10: C78.7 Secondary malignant neoplasm of liver || id:ukb-b-16713	ENSG00000167094	Weighted mode	165	-0.00028295	0.00010122	0.00580232	-0.00048134	-8.46e-05	0.999717	0.999519	0.999915
TTC16	ukb-b-8906	Knee pain for 3+ months || id:ukb-b-8906	ENSG00000167094	MR Egger	499	0.0059354	0.00165136	0.000357766	0.00269873	0.00917206	1.00595	1.0027	1.00921
TTC16	ukb-b-8906	Knee pain for 3+ months || id:ukb-b-8906	ENSG00000167094	Weighted median	499	0.00661368	0.00102265	9.98e-11	0.00460929	0.00861807	1.00664	1.00462	1.00866
TTC16	ukb-b-8906	Knee pain for 3+ months || id:ukb-b-8906	ENSG00000167094	Inverse variance weighted	499	0.0063567	0.000720571	1.13e-18	0.00494438	0.00776902	1.00638	1.00496	1.0078
TTC16	ukb-b-8906	Knee pain for 3+ months || id:ukb-b-8906	ENSG00000167094	Simple mode	499	0.00751755	0.00185625	5.94e-05	0.0038793	0.0111558	1.00755	1.00389	1.01122
TTC16	ukb-b-8906	Knee pain for 3+ months || id:ukb-b-8906	ENSG00000167094	Weighted mode	499	0.00695956	0.00132246	2.11e-07	0.00436753	0.00955159	1.00698	1.00438	1.0096
TTC16	ukb-a-557	Diagnoses - main ICD10: K62 Other diseases of anus and rectum || id:ukb-a-557	ENSG00000167094	MR Egger	497	-0.00163368	0.000374692	1.58e-05	-0.00236808	-0.000899283	0.998368	0.997635	0.999101
TTC16	ukb-a-557	Diagnoses - main ICD10: K62 Other diseases of anus and rectum || id:ukb-a-557	ENSG00000167094	Weighted median	497	-0.000250147	0.000229965	0.2767	-0.000700879	0.000200584	0.99975	0.999299	1.0002
TTC16	ukb-a-557	Diagnoses - main ICD10: K62 Other diseases of anus and rectum || id:ukb-a-557	ENSG00000167094	Inverse variance weighted	497	3.72e-05	0.00016758	0.824442	-0.000291282	0.000365632	1.00004	0.999709	1.00037
TTC16	ukb-a-557	Diagnoses - main ICD10: K62 Other diseases of anus and rectum || id:ukb-a-557	ENSG00000167094	Simple mode	497	-0.00102739	0.000368099	0.0054558	-0.00174887	-0.000305919	0.998973	0.998253	0.999694
TTC16	ukb-a-557	Diagnoses - main ICD10: K62 Other diseases of anus and rectum || id:ukb-a-557	ENSG00000167094	Weighted mode	497	-0.00050946	0.000252462	0.0441324	-0.00100428	-1.46e-05	0.999491	0.998996	0.999985
TTC16	ukb-b-20218	Operative procedures - secondary OPCS: Z50.3 Skin of finger || id:ukb-b-20218	ENSG00000167094	MR Egger	340	0.00148398	0.000159152	1.5e-18	0.00117204	0.00179591	1.00149	1.00117	1.0018
TTC16	ukb-b-20218	Operative procedures - secondary OPCS: Z50.3 Skin of finger || id:ukb-b-20218	ENSG00000167094	Weighted median	340	0.000754677	9.81e-05	1.42e-14	0.000562436	0.000946917	1.00075	1.00056	1.00095
TTC16	ukb-b-20218	Operative procedures - secondary OPCS: Z50.3 Skin of finger || id:ukb-b-20218	ENSG00000167094	Inverse variance weighted	340	0.000530756	7.06e-05	5.71e-14	0.000392321	0.000669192	1.00053	1.00039	1.00067
TTC16	ukb-b-20218	Operative procedures - secondary OPCS: Z50.3 Skin of finger || id:ukb-b-20218	ENSG00000167094	Simple mode	340	0.000768647	0.000188102	5.48e-05	0.000399966	0.00113733	1.00077	1.0004	1.00114
TTC16	ukb-b-20218	Operative procedures - secondary OPCS: Z50.3 Skin of finger || id:ukb-b-20218	ENSG00000167094	Weighted mode	340	0.000799233	0.000139366	2.16e-08	0.000526077	0.00107239	1.0008	1.00053	1.00107
TTC16	ukb-b-10608	PCT where patients GP was registered: NOTTINGHAMSHIRE COUNTY TEACHING PCT || id:ukb-b-10608	ENSG00000167094	MR Egger	429	-0.000871209	0.000245254	0.00042446	-0.00135191	-0.000390512	0.999129	0.998649	0.99961
TTC16	ukb-b-10608	PCT where patients GP was registered: NOTTINGHAMSHIRE COUNTY TEACHING PCT || id:ukb-b-10608	ENSG00000167094	Weighted median	429	-0.00018327	0.000160477	0.25344	-0.000497805	0.000131265	0.999817	0.999502	1.00013
TTC16	ukb-b-10608	PCT where patients GP was registered: NOTTINGHAMSHIRE COUNTY TEACHING PCT || id:ukb-b-10608	ENSG00000167094	Inverse variance weighted	429	-0.000780183	0.000107388	3.73e-13	-0.000990665	-0.000569702	0.99922	0.99901	0.99943
TTC16	ukb-b-10608	PCT where patients GP was registered: NOTTINGHAMSHIRE COUNTY TEACHING PCT || id:ukb-b-10608	ENSG00000167094	Simple mode	429	-0.000330216	0.000371898	0.375082	-0.00105914	0.000398704	0.99967	0.998941	1.0004
TTC16	ukb-b-10608	PCT where patients GP was registered: NOTTINGHAMSHIRE COUNTY TEACHING PCT || id:ukb-b-10608	ENSG00000167094	Weighted mode	429	-0.00013717	0.000224097	0.540795	-0.000576401	0.00030206	0.999863	0.999424	1.0003
TTC16	ukb-b-17554	Fruit consumers || id:ukb-b-17554	ENSG00000167094	MR Egger	499	0.00497322	0.00190927	0.0094688	0.00123105	0.00871539	1.00499	1.00123	1.00875
TTC16	ukb-b-17554	Fruit consumers || id:ukb-b-17554	ENSG00000167094	Weighted median	499	0.00041055	0.00117641	0.7271	-0.00189521	0.00271631	1.00041	0.998107	1.00272
TTC16	ukb-b-17554	Fruit consumers || id:ukb-b-17554	ENSG00000167094	Inverse variance weighted	499	-0.00125574	0.000832781	0.131583	-0.00288799	0.000376511	0.998745	0.997116	1.00038
TTC16	ukb-b-17554	Fruit consumers || id:ukb-b-17554	ENSG00000167094	Simple mode	499	0.00146274	0.00193685	0.450478	-0.00233349	0.00525896	1.00146	0.997669	1.00527
TTC16	ukb-b-17554	Fruit consumers || id:ukb-b-17554	ENSG00000167094	Weighted mode	499	9.42e-05	0.00145552	0.948403	-0.00275858	0.00294706	1.00009	0.997245	1.00295
TTC16	ukb-b-11311	Diagnoses - secondary ICD10: F41.9 Anxiety disorder, unspecified || id:ukb-b-11311	ENSG00000167094	MR Egger	228	-0.000783172	0.000122175	8.37e-10	-0.00102264	-0.00054371	0.999217	0.998978	0.999456
TTC16	ukb-b-11311	Diagnoses - secondary ICD10: F41.9 Anxiety disorder, unspecified || id:ukb-b-11311	ENSG00000167094	Weighted median	228	-0.000191721	7.33e-05	0.00893268	-0.00033544	-4.8e-05	0.999808	0.999665	0.999952
TTC16	ukb-b-11311	Diagnoses - secondary ICD10: F41.9 Anxiety disorder, unspecified || id:ukb-b-11311	ENSG00000167094	Inverse variance weighted	228	8.33e-06	5.14e-05	0.871435	-9.25e-05	0.000109165	1.00001	0.999907	1.00011
TTC16	ukb-b-11311	Diagnoses - secondary ICD10: F41.9 Anxiety disorder, unspecified || id:ukb-b-11311	ENSG00000167094	Simple mode	228	-0.00044975	0.000169996	0.0087234	-0.000782942	-0.000116558	0.99955	0.999217	0.999883
TTC16	ukb-b-11311	Diagnoses - secondary ICD10: F41.9 Anxiety disorder, unspecified || id:ukb-b-11311	ENSG00000167094	Weighted mode	228	-0.000368156	0.000131108	0.00541842	-0.000625128	-0.000111184	0.999632	0.999375	0.999889
TTC16	ukb-b-4770	Diagnoses - main ICD10: K02.9 Dental caries, unspecified || id:ukb-b-4770	ENSG00000167094	MR Egger	279	0.000503436	0.000128853	0.000117486	0.000250884	0.000755989	1.0005	1.00025	1.00076
TTC16	ukb-b-4770	Diagnoses - main ICD10: K02.9 Dental caries, unspecified || id:ukb-b-4770	ENSG00000167094	Weighted median	279	0.000730533	8.43e-05	4.62e-18	0.000565238	0.000895827	1.00073	1.00057	1.0009
TTC16	ukb-b-4770	Diagnoses - main ICD10: K02.9 Dental caries, unspecified || id:ukb-b-4770	ENSG00000167094	Inverse variance weighted	279	0.00101433	5.78e-05	6.52e-69	0.000901018	0.00112765	1.00101	1.0009	1.00113
TTC16	ukb-b-4770	Diagnoses - main ICD10: K02.9 Dental caries, unspecified || id:ukb-b-4770	ENSG00000167094	Simple mode	279	0.000651845	0.000155197	3.6e-05	0.000347659	0.000956031	1.00065	1.00035	1.00096
TTC16	ukb-b-4770	Diagnoses - main ICD10: K02.9 Dental caries, unspecified || id:ukb-b-4770	ENSG00000167094	Weighted mode	279	0.000674867	0.000117758	2.59e-08	0.000444061	0.000905672	1.00068	1.00044	1.00091
TTC16	ukb-b-998	Soya dessert intake || id:ukb-b-998	ENSG00000167094	MR Egger	499	0.00404088	0.00075168	1.17e-07	0.00256758	0.00551417	1.00405	1.00257	1.00553
TTC16	ukb-b-998	Soya dessert intake || id:ukb-b-998	ENSG00000167094	Weighted median	499	0.00336955	0.000455677	1.42e-13	0.00247642	0.00426267	1.00338	1.00248	1.00427
TTC16	ukb-b-998	Soya dessert intake || id:ukb-b-998	ENSG00000167094	Inverse variance weighted	499	0.00249354	0.000327865	2.84e-14	0.00185092	0.00313615	1.0025	1.00185	1.00314
TTC16	ukb-b-998	Soya dessert intake || id:ukb-b-998	ENSG00000167094	Simple mode	499	0.00464728	0.000910888	4.79e-07	0.00286194	0.00643262	1.00466	1.00287	1.00645
TTC16	ukb-b-998	Soya dessert intake || id:ukb-b-998	ENSG00000167094	Weighted mode	499	0.00436933	0.000684636	4e-10	0.00302744	0.00571121	1.00438	1.00303	1.00573
TTC16	ukb-b-12945	Average evening sound level of noise pollution || id:ukb-b-12945	ENSG00000167094	MR Egger	499	0.00942394	0.00185931	5.67e-07	0.00577969	0.0130682	1.00947	1.0058	1.01315
TTC16	ukb-b-12945	Average evening sound level of noise pollution || id:ukb-b-12945	ENSG00000167094	Weighted median	499	0.0124785	0.00119349	1.38e-25	0.0101393	0.0148178	1.01256	1.01019	1.01493
TTC16	ukb-b-12945	Average evening sound level of noise pollution || id:ukb-b-12945	ENSG00000167094	Inverse variance weighted	499	0.0149538	0.000811103	6.7e-76	0.0133641	0.0165436	1.01507	1.01345	1.01668
TTC16	ukb-b-12945	Average evening sound level of noise pollution || id:ukb-b-12945	ENSG00000167094	Simple mode	499	0.0247891	0.00312377	1.4e-14	0.0186665	0.0309116	1.0251	1.01884	1.03139
TTC16	ukb-b-12945	Average evening sound level of noise pollution || id:ukb-b-12945	ENSG00000167094	Weighted mode	499	0.00951722	0.00182209	2.59e-07	0.00594592	0.0130885	1.00956	1.00596	1.01317
TTC16	ukb-b-2525	Operative procedures - secondary OPCS: Z47.2 Skin of temple || id:ukb-b-2525	ENSG00000167094	MR Egger	225	-0.000663655	0.000121201	1.17e-07	-0.000901209	-0.0004261	0.999337	0.999099	0.999574
TTC16	ukb-b-2525	Operative procedures - secondary OPCS: Z47.2 Skin of temple || id:ukb-b-2525	ENSG00000167094	Weighted median	225	-0.000203214	7e-05	0.0037061	-0.000340457	-6.6e-05	0.999797	0.99966	0.999934
TTC16	ukb-b-2525	Operative procedures - secondary OPCS: Z47.2 Skin of temple || id:ukb-b-2525	ENSG00000167094	Inverse variance weighted	225	-0.000160351	5.07e-05	0.00156915	-0.000259759	-6.09e-05	0.99984	0.99974	0.999939
TTC16	ukb-b-2525	Operative procedures - secondary OPCS: Z47.2 Skin of temple || id:ukb-b-2525	ENSG00000167094	Simple mode	225	-0.000447495	0.000131641	0.00079951	-0.000705512	-0.000189478	0.999553	0.999295	0.999811
TTC16	ukb-b-2525	Operative procedures - secondary OPCS: Z47.2 Skin of temple || id:ukb-b-2525	ENSG00000167094	Weighted mode	225	-0.000359523	0.000120603	0.00319002	-0.000595906	-0.000123141	0.999641	0.999404	0.999877
TTC16	ukb-d-22617_6115	Job SOC coding: Care assistants and home carers || id:ukb-d-22617_6115	ENSG00000167094	MR Egger	500	-0.00560597	0.000550564	3.02e-22	-0.00668507	-0.00452686	0.99441	0.993337	0.995483
TTC16	ukb-d-22617_6115	Job SOC coding: Care assistants and home carers || id:ukb-d-22617_6115	ENSG00000167094	Weighted median	500	-0.00213421	0.000342753	4.76e-10	-0.00280601	-0.00146242	0.997868	0.997198	0.998539
TTC16	ukb-d-22617_6115	Job SOC coding: Care assistants and home carers || id:ukb-d-22617_6115	ENSG00000167094	Inverse variance weighted	500	-0.00137274	0.000257481	9.74e-08	-0.0018774	-0.000868077	0.998628	0.998124	0.999132
TTC16	ukb-d-22617_6115	Job SOC coding: Care assistants and home carers || id:ukb-d-22617_6115	ENSG00000167094	Simple mode	500	0.000668718	0.00095239	0.482914	-0.00119797	0.0025354	1.00067	0.998803	1.00254
TTC16	ukb-d-22617_6115	Job SOC coding: Care assistants and home carers || id:ukb-d-22617_6115	ENSG00000167094	Weighted mode	500	-0.00306185	0.000558299	6.61e-08	-0.00415612	-0.00196759	0.996943	0.995853	0.998034
TTC16	ukb-d-30180_irnt	Lymphocyte percentage || id:ukb-d-30180_irnt	ENSG00000167094	MR Egger	500	0.00879409	0.00217364	6.04e-05	0.00453377	0.0130544	1.00883	1.00454	1.01314
TTC16	ukb-d-30180_irnt	Lymphocyte percentage || id:ukb-d-30180_irnt	ENSG00000167094	Weighted median	500	0.0176103	0.00131991	1.32e-40	0.0150233	0.0201974	1.01777	1.01514	1.0204
TTC16	ukb-d-30180_irnt	Lymphocyte percentage || id:ukb-d-30180_irnt	ENSG00000167094	Inverse variance weighted	500	0.0205415	0.000982671	4.95e-97	0.0186155	0.0224676	1.02075	1.01879	1.02272
TTC16	ukb-d-30180_irnt	Lymphocyte percentage || id:ukb-d-30180_irnt	ENSG00000167094	Simple mode	500	0.015	0.00228465	1.3e-10	0.0105221	0.0194779	1.01511	1.01058	1.01967
TTC16	ukb-d-30180_irnt	Lymphocyte percentage || id:ukb-d-30180_irnt	ENSG00000167094	Weighted mode	500	0.0177021	0.00164553	2.05e-24	0.0144768	0.0209273	1.01786	1.01458	1.02115
TTC16	ukb-b-14516	FI1 : numeric addition test || id:ukb-b-14516	ENSG00000167094	MR Egger	499	-0.0101295	0.000780258	2.16e-33	-0.0116588	-0.00860016	0.989922	0.988409	0.991437
TTC16	ukb-b-14516	FI1 : numeric addition test || id:ukb-b-14516	ENSG00000167094	Weighted median	499	-0.00611101	0.00047941	3.24e-37	-0.00705065	-0.00517137	0.993908	0.992974	0.994842
TTC16	ukb-b-14516	FI1 : numeric addition test || id:ukb-b-14516	ENSG00000167094	Inverse variance weighted	499	-0.0040409	0.000348086	3.71e-31	-0.00472315	-0.00335866	0.995967	0.995288	0.996647
TTC16	ukb-b-14516	FI1 : numeric addition test || id:ukb-b-14516	ENSG00000167094	Simple mode	499	-0.006156	0.000837399	8.11e-13	-0.0077973	-0.0045147	0.993863	0.992233	0.995495
TTC16	ukb-b-14516	FI1 : numeric addition test || id:ukb-b-14516	ENSG00000167094	Weighted mode	499	-0.00635707	0.000619636	1.56e-22	-0.00757155	-0.00514258	0.993663	0.992457	0.994871
TTC16	ukb-b-3114	Operative procedures - secondary OPCS: Y21.8 Other specified cytology of organ NOC || id:ukb-b-3114	ENSG00000167094	MR Egger	215	0.000186505	0.000117175	0.11294	-4.32e-05	0.000416169	1.00019	0.999957	1.00042
TTC16	ukb-b-3114	Operative procedures - secondary OPCS: Y21.8 Other specified cytology of organ NOC || id:ukb-b-3114	ENSG00000167094	Weighted median	215	-8.65e-05	6.73e-05	0.198979	-0.000218466	4.55e-05	0.999914	0.999782	1.00005
TTC16	ukb-b-3114	Operative procedures - secondary OPCS: Y21.8 Other specified cytology of organ NOC || id:ukb-b-3114	ENSG00000167094	Inverse variance weighted	215	-2.77e-06	4.9e-05	0.954949	-9.88e-05	9.33e-05	0.999997	0.999901	1.00009
TTC16	ukb-b-3114	Operative procedures - secondary OPCS: Y21.8 Other specified cytology of organ NOC || id:ukb-b-3114	ENSG00000167094	Simple mode	215	0.000408103	0.0001436	0.00491753	0.000126647	0.000689559	1.00041	1.00013	1.00069
TTC16	ukb-b-3114	Operative procedures - secondary OPCS: Y21.8 Other specified cytology of organ NOC || id:ukb-b-3114	ENSG00000167094	Weighted mode	215	-0.000143292	0.000111369	0.199609	-0.000361575	7.5e-05	0.999857	0.999638	1.00007
TTC16	ukb-b-243	Intake of sugar added to coffee || id:ukb-b-243	ENSG00000167094	MR Egger	499	0.0222865	0.00374331	4.96e-09	0.0149496	0.0296233	1.02254	1.01506	1.03007
TTC16	ukb-b-243	Intake of sugar added to coffee || id:ukb-b-243	ENSG00000167094	Weighted median	499	0.0141965	0.00244422	6.32e-09	0.0094058	0.0189871	1.0143	1.00945	1.01917
TTC16	ukb-b-243	Intake of sugar added to coffee || id:ukb-b-243	ENSG00000167094	Inverse variance weighted	499	0.00948827	0.00163275	6.2e-09	0.00628808	0.0126885	1.00953	1.00631	1.01277
TTC16	ukb-b-243	Intake of sugar added to coffee || id:ukb-b-243	ENSG00000167094	Simple mode	499	0.0124674	0.00450399	0.00584897	0.00363954	0.0212952	1.01255	1.00365	1.02152
TTC16	ukb-b-243	Intake of sugar added to coffee || id:ukb-b-243	ENSG00000167094	Weighted mode	499	0.0148676	0.00340534	1.54e-05	0.00819315	0.0215421	1.01498	1.00823	1.02178
TTC16	ukb-b-10433	Treatment/medication code: fexofenadine || id:ukb-b-10433	ENSG00000167094	MR Egger	219	0.000391201	0.000120237	0.00132168	0.000155537	0.000626866	1.00039	1.00016	1.00063
TTC16	ukb-b-10433	Treatment/medication code: fexofenadine || id:ukb-b-10433	ENSG00000167094	Weighted median	219	0.000193864	6.73e-05	0.00394415	6.2e-05	0.00032568	1.00019	1.00006	1.00033
TTC16	ukb-b-10433	Treatment/medication code: fexofenadine || id:ukb-b-10433	ENSG00000167094	Inverse variance weighted	219	9.76e-05	5.01e-05	0.0514345	-6.1e-07	0.000195877	1.0001	0.999999	1.0002
TTC16	ukb-b-10433	Treatment/medication code: fexofenadine || id:ukb-b-10433	ENSG00000167094	Simple mode	219	0.000187981	0.000143049	0.190192	-9.24e-05	0.000468358	1.00019	0.999908	1.00047
TTC16	ukb-b-10433	Treatment/medication code: fexofenadine || id:ukb-b-10433	ENSG00000167094	Weighted mode	219	0.000246716	0.000112353	0.0291533	2.65e-05	0.000466928	1.00025	1.00003	1.00047
TTC16	ukb-d-1747_3	Hair colour (natural, before greying): Light brown || id:ukb-d-1747_3	ENSG00000167094	MR Egger	500	-0.00934816	0.00163483	1.86e-08	-0.0125524	-0.00614389	0.990695	0.987526	0.993875
TTC16	ukb-d-1747_3	Hair colour (natural, before greying): Light brown || id:ukb-d-1747_3	ENSG00000167094	Weighted median	500	0.000228006	0.00073799	0.757355	-0.00121845	0.00167447	1.00023	0.998782	1.00168
TTC16	ukb-d-1747_3	Hair colour (natural, before greying): Light brown || id:ukb-d-1747_3	ENSG00000167094	Inverse variance weighted	500	-0.00105799	0.000736098	0.150634	-0.00250074	0.00038476	0.998943	0.997502	1.00038
TTC16	ukb-d-1747_3	Hair colour (natural, before greying): Light brown || id:ukb-d-1747_3	ENSG00000167094	Simple mode	500	-0.000271747	0.00159448	0.864741	-0.00339693	0.00285344	0.999728	0.996609	1.00286
TTC16	ukb-d-1747_3	Hair colour (natural, before greying): Light brown || id:ukb-d-1747_3	ENSG00000167094	Weighted mode	500	-0.000271747	0.000846317	0.748273	-0.00193053	0.00138703	0.999728	0.998071	1.00139
TTC16	ukb-b-7879	PCT where patients GP was registered: SOUTH WEST OXFORDSHIRE PCT || id:ukb-b-7879	ENSG00000167094	MR Egger	293	0.000391529	0.000136282	0.00436606	0.000124416	0.000658641	1.00039	1.00012	1.00066
TTC16	ukb-b-7879	PCT where patients GP was registered: SOUTH WEST OXFORDSHIRE PCT || id:ukb-b-7879	ENSG00000167094	Weighted median	293	0.000236986	8.51e-05	0.00534757	7.02e-05	0.00040375	1.00024	1.00007	1.0004
TTC16	ukb-b-7879	PCT where patients GP was registered: SOUTH WEST OXFORDSHIRE PCT || id:ukb-b-7879	ENSG00000167094	Inverse variance weighted	293	-3.27e-05	6.12e-05	0.592951	-0.000152633	8.72e-05	0.999967	0.999847	1.00009
TTC16	ukb-b-7879	PCT where patients GP was registered: SOUTH WEST OXFORDSHIRE PCT || id:ukb-b-7879	ENSG00000167094	Simple mode	293	-0.00101702	0.000187243	1.18e-07	-0.00138401	-0.000650023	0.998983	0.998617	0.99935
TTC16	ukb-b-7879	PCT where patients GP was registered: SOUTH WEST OXFORDSHIRE PCT || id:ukb-b-7879	ENSG00000167094	Weighted mode	293	0.000309148	0.000129306	0.0174439	5.57e-05	0.000562587	1.00031	1.00006	1.00056
TTC16	ukb-a-1	Duration of strenuous sports || id:ukb-a-1	ENSG00000167094	MR Egger	497	0.00503964	0.00807587	0.532891	-0.0107891	0.0208684	1.00505	0.989269	1.02109
TTC16	ukb-a-1	Duration of strenuous sports || id:ukb-a-1	ENSG00000167094	Weighted median	497	0.0330831	0.00521464	2.23e-10	0.0228624	0.0433038	1.03364	1.02313	1.04426
TTC16	ukb-a-1	Duration of strenuous sports || id:ukb-a-1	ENSG00000167094	Inverse variance weighted	497	0.023321	0.00352511	3.7e-11	0.0164118	0.0302303	1.0236	1.01655	1.03069
TTC16	ukb-a-1	Duration of strenuous sports || id:ukb-a-1	ENSG00000167094	Simple mode	497	0.0371517	0.00940517	8.94e-05	0.0187175	0.0555858	1.03785	1.01889	1.05716
TTC16	ukb-a-1	Duration of strenuous sports || id:ukb-a-1	ENSG00000167094	Weighted mode	497	0.0334277	0.00678156	1.13e-06	0.0201359	0.0467196	1.03399	1.02034	1.04783
TTC16	ukb-a-268	Basal metabolic rate || id:ukb-a-268	ENSG00000167094	MR Egger	497	0.00511809	0.0014351	0.000397138	0.00230529	0.0079309	1.00513	1.00231	1.00796
TTC16	ukb-a-268	Basal metabolic rate || id:ukb-a-268	ENSG00000167094	Weighted median	497	-0.00290811	0.000970263	0.00272441	-0.00480982	-0.00100639	0.997096	0.995202	0.998994
TTC16	ukb-a-268	Basal metabolic rate || id:ukb-a-268	ENSG00000167094	Inverse variance weighted	497	-0.00398927	0.00062713	2e-10	-0.00521845	-0.0027601	0.996019	0.994795	0.997244
TTC16	ukb-a-268	Basal metabolic rate || id:ukb-a-268	ENSG00000167094	Simple mode	497	-0.0121818	0.00264775	5.35e-06	-0.0173714	-0.00699218	0.987892	0.982779	0.993032
TTC16	ukb-a-268	Basal metabolic rate || id:ukb-a-268	ENSG00000167094	Weighted mode	497	0.00265531	0.00160488	0.0986552	-0.000490266	0.00580089	1.00266	0.99951	1.00582
TTC16	ukb-a-59	Cancer code self-reported: basal cell carcinoma || id:ukb-a-59	ENSG00000167094	MR Egger	497	-0.00120521	0.000209105	1.45e-08	-0.00161505	-0.000795362	0.998796	0.998386	0.999205
TTC16	ukb-a-59	Cancer code self-reported: basal cell carcinoma || id:ukb-a-59	ENSG00000167094	Weighted median	497	-0.000231008	0.000128229	0.0716206	-0.000482337	2.03e-05	0.999769	0.999518	1.00002
TTC16	ukb-a-59	Cancer code self-reported: basal cell carcinoma || id:ukb-a-59	ENSG00000167094	Inverse variance weighted	497	1.52e-05	9.14e-05	0.867699	-0.000163873	0.000194316	1.00002	0.999836	1.00019
TTC16	ukb-a-59	Cancer code self-reported: basal cell carcinoma || id:ukb-a-59	ENSG00000167094	Simple mode	497	-0.000195366	0.000223608	0.382706	-0.000633638	0.000242906	0.999805	0.999367	1.00024
TTC16	ukb-a-59	Cancer code self-reported: basal cell carcinoma || id:ukb-a-59	ENSG00000167094	Weighted mode	497	-0.000268104	0.000167625	0.110363	-0.000596649	6.04e-05	0.999732	0.999404	1.00006
TTC16	ukb-b-12510	Diagnoses - main ICD10: R69 Unknown and unspecified causes of morbidity || id:ukb-b-12510	ENSG00000167094	MR Egger	463	-0.00134985	0.000263422	4.4e-07	-0.00186616	-0.000833547	0.998651	0.998136	0.999167
TTC16	ukb-b-12510	Diagnoses - main ICD10: R69 Unknown and unspecified causes of morbidity || id:ukb-b-12510	ENSG00000167094	Weighted median	463	-0.000677633	0.000160768	2.5e-05	-0.000992737	-0.000362528	0.999323	0.999008	0.999638
TTC16	ukb-b-12510	Diagnoses - main ICD10: R69 Unknown and unspecified causes of morbidity || id:ukb-b-12510	ENSG00000167094	Inverse variance weighted	463	-0.000430735	0.000115118	0.000182799	-0.000656367	-0.000205103	0.999569	0.999344	0.999795
TTC16	ukb-b-12510	Diagnoses - main ICD10: R69 Unknown and unspecified causes of morbidity || id:ukb-b-12510	ENSG00000167094	Simple mode	463	-0.000638404	0.000272018	0.0193506	-0.00117156	-0.000105249	0.999362	0.998829	0.999895
TTC16	ukb-b-12510	Diagnoses - main ICD10: R69 Unknown and unspecified causes of morbidity || id:ukb-b-12510	ENSG00000167094	Weighted mode	463	-0.000638404	0.000205081	0.00196731	-0.00104036	-0.000236445	0.999362	0.99896	0.999764
TTC16	ukb-b-14182	Plum intake || id:ukb-b-14182	ENSG00000167094	MR Egger	499	0.00306193	0.0031644	0.333707	-0.0031403	0.00926416	1.00307	0.996865	1.00931
TTC16	ukb-b-14182	Plum intake || id:ukb-b-14182	ENSG00000167094	Weighted median	499	-0.004195	0.00191847	0.0287691	-0.00795521	-0.000434797	0.995814	0.992076	0.999565
TTC16	ukb-b-14182	Plum intake || id:ukb-b-14182	ENSG00000167094	Inverse variance weighted	499	-0.00696363	0.00138024	4.53e-07	-0.00966891	-0.00425835	0.993061	0.990378	0.995751
TTC16	ukb-b-14182	Plum intake || id:ukb-b-14182	ENSG00000167094	Simple mode	499	-0.00457192	0.00394873	0.247491	-0.0123114	0.00316758	0.995439	0.987764	1.00317
TTC16	ukb-b-14182	Plum intake || id:ukb-b-14182	ENSG00000167094	Weighted mode	499	-0.00283686	0.00257522	0.271168	-0.0078843	0.00221058	0.997167	0.992147	1.00221
TTC16	ukb-d-M13_SPINSTENOSIS	Spinal stenosis || id:ukb-d-M13_SPINSTENOSIS	ENSG00000167094	MR Egger	500	0.00120515	0.000151859	1.39e-14	0.000907511	0.0015028	1.00121	1.00091	1.0015
TTC16	ukb-d-M13_SPINSTENOSIS	Spinal stenosis || id:ukb-d-M13_SPINSTENOSIS	ENSG00000167094	Weighted median	500	0.000704203	9.34e-05	4.72e-14	0.000521133	0.000887273	1.0007	1.00052	1.00089
TTC16	ukb-d-M13_SPINSTENOSIS	Spinal stenosis || id:ukb-d-M13_SPINSTENOSIS	ENSG00000167094	Inverse variance weighted	500	0.000540086	6.64e-05	3.99e-16	0.000410021	0.000670151	1.00054	1.00041	1.00067
TTC16	ukb-d-M13_SPINSTENOSIS	Spinal stenosis || id:ukb-d-M13_SPINSTENOSIS	ENSG00000167094	Simple mode	500	0.000729654	0.000166244	1.39e-05	0.000403816	0.00105549	1.00073	1.0004	1.00106
TTC16	ukb-d-M13_SPINSTENOSIS	Spinal stenosis || id:ukb-d-M13_SPINSTENOSIS	ENSG00000167094	Weighted mode	500	0.000729654	0.000122247	4.54e-09	0.00049005	0.000969257	1.00073	1.00049	1.00097
TTC16	ukb-a-84	Non-cancer illness code self-reported: bone disorder || id:ukb-a-84	ENSG00000167094	MR Egger	497	-0.000702906	0.00010311	2.71e-11	-0.000905001	-0.000500811	0.999297	0.999095	0.999499
TTC16	ukb-a-84	Non-cancer illness code self-reported: bone disorder || id:ukb-a-84	ENSG00000167094	Weighted median	497	-0.000549513	6.61e-05	8.88e-17	-0.000678982	-0.000420044	0.999451	0.999321	0.99958
TTC16	ukb-a-84	Non-cancer illness code self-reported: bone disorder || id:ukb-a-84	ENSG00000167094	Inverse variance weighted	497	-0.000643461	4.51e-05	2.87e-46	-0.000731773	-0.00055515	0.999357	0.999268	0.999445
TTC16	ukb-a-84	Non-cancer illness code self-reported: bone disorder || id:ukb-a-84	ENSG00000167094	Simple mode	497	-0.000689473	0.000124081	4.49e-08	-0.000932671	-0.000446275	0.999311	0.999068	0.999554
TTC16	ukb-a-84	Non-cancer illness code self-reported: bone disorder || id:ukb-a-84	ENSG00000167094	Weighted mode	497	-0.000570284	8.44e-05	3.98e-11	-0.000735724	-0.000404845	0.99943	0.999265	0.999595
TTC16	ukb-b-1567	Operative procedures - secondary OPCS: Z94.3 Left sided operation || id:ukb-b-1567	ENSG00000167094	MR Egger	499	-0.00290317	0.000810496	0.000374569	-0.00449174	-0.0013146	0.997101	0.995518	0.998686
TTC16	ukb-b-1567	Operative procedures - secondary OPCS: Z94.3 Left sided operation || id:ukb-b-1567	ENSG00000167094	Weighted median	499	-0.00287189	0.000501213	1.01e-08	-0.00385427	-0.00188951	0.997132	0.996153	0.998112
TTC16	ukb-b-1567	Operative procedures - secondary OPCS: Z94.3 Left sided operation || id:ukb-b-1567	ENSG00000167094	Inverse variance weighted	499	-0.00237129	0.000353411	1.95e-11	-0.00306398	-0.0016786	0.997632	0.996941	0.998323
TTC16	ukb-b-1567	Operative procedures - secondary OPCS: Z94.3 Left sided operation || id:ukb-b-1567	ENSG00000167094	Simple mode	499	-0.00281031	0.00107107	0.00896153	-0.0049096	-0.000711008	0.997194	0.995102	0.999289
TTC16	ukb-b-1567	Operative procedures - secondary OPCS: Z94.3 Left sided operation || id:ukb-b-1567	ENSG00000167094	Weighted mode	499	-0.00242042	0.00070432	0.000638509	-0.00380089	-0.00103995	0.997583	0.996206	0.998961
TTC16	ukb-b-298	Frequency of stair climbing in last 4 weeks || id:ukb-b-298	ENSG00000167094	MR Egger	499	0.0266674	0.00241166	1.46e-25	0.0219405	0.0313942	1.02703	1.02218	1.03189
TTC16	ukb-b-298	Frequency of stair climbing in last 4 weeks || id:ukb-b-298	ENSG00000167094	Weighted median	499	0.0184161	0.00153093	2.49e-33	0.0154155	0.0214167	1.01859	1.01553	1.02165
TTC16	ukb-b-298	Frequency of stair climbing in last 4 weeks || id:ukb-b-298	ENSG00000167094	Inverse variance weighted	499	0.0196972	0.00105208	3.27e-78	0.0176351	0.0217593	1.01989	1.01779	1.022
TTC16	ukb-b-298	Frequency of stair climbing in last 4 weeks || id:ukb-b-298	ENSG00000167094	Simple mode	499	0.020957	0.00292859	2.99e-12	0.015217	0.0266971	1.02118	1.01533	1.02706
TTC16	ukb-b-298	Frequency of stair climbing in last 4 weeks || id:ukb-b-298	ENSG00000167094	Weighted mode	499	0.0197721	0.00187295	1.2e-23	0.0161011	0.023443	1.01997	1.01623	1.02372
TTC16	ukb-b-17848	Heel quantitative ultrasound index (QUI), manual entry || id:ukb-b-17848	ENSG00000167094	MR Egger	499	-0.00145183	0.00990877	0.883571	-0.020873	0.0179694	0.998549	0.979343	1.01813
TTC16	ukb-b-17848	Heel quantitative ultrasound index (QUI), manual entry || id:ukb-b-17848	ENSG00000167094	Weighted median	499	-0.00824817	0.00504421	0.102012	-0.0181348	0.00163847	0.991786	0.982029	1.00164
TTC16	ukb-b-17848	Heel quantitative ultrasound index (QUI), manual entry || id:ukb-b-17848	ENSG00000167094	Inverse variance weighted	499	-0.0166199	0.00432899	0.000123434	-0.0251047	-0.00813506	0.983517	0.975208	0.991898
TTC16	ukb-b-17848	Heel quantitative ultrasound index (QUI), manual entry || id:ukb-b-17848	ENSG00000167094	Simple mode	499	-0.160068	0.0168668	9.54e-20	-0.193127	-0.12701	0.852085	0.824377	0.880725
TTC16	ukb-b-17848	Heel quantitative ultrasound index (QUI), manual entry || id:ukb-b-17848	ENSG00000167094	Weighted mode	499	0.0176772	0.00706137	0.0126209	0.0038369	0.0315175	1.01783	1.00384	1.03202
TTC16	ukb-a-207	Illnesses of father: High blood pressure || id:ukb-a-207	ENSG00000167094	MR Egger	497	0.00226439	0.000961816	0.0189483	0.000379226	0.00414955	1.00227	1.00038	1.00416
TTC16	ukb-a-207	Illnesses of father: High blood pressure || id:ukb-a-207	ENSG00000167094	Weighted median	497	-0.00185956	0.000577405	0.00127945	-0.00299127	-0.000727848	0.998142	0.997013	0.999272
TTC16	ukb-a-207	Illnesses of father: High blood pressure || id:ukb-a-207	ENSG00000167094	Inverse variance weighted	497	-0.00155584	0.000420421	0.00021503	-0.00237987	-0.000731815	0.998445	0.997623	0.999268
TTC16	ukb-a-207	Illnesses of father: High blood pressure || id:ukb-a-207	ENSG00000167094	Simple mode	497	-0.00264448	0.00121238	0.0296352	-0.00502074	-0.000268216	0.997359	0.994992	0.999732
TTC16	ukb-a-207	Illnesses of father: High blood pressure || id:ukb-a-207	ENSG00000167094	Weighted mode	497	-0.00187458	0.000832951	0.0248527	-0.00350716	-0.000241996	0.998127	0.996499	0.999758
TTC16	ukb-b-2146	Operative procedures - main OPCS: Q18.1 Diagnostic endoscopic examination of uterus and biopsy of lesion of uterus || id:ukb-b-2146	ENSG00000167094	MR Egger	421	-0.000458179	0.000238975	0.0558835	-0.000926571	1.02e-05	0.999542	0.999074	1.00001
TTC16	ukb-b-2146	Operative procedures - main OPCS: Q18.1 Diagnostic endoscopic examination of uterus and biopsy of lesion of uterus || id:ukb-b-2146	ENSG00000167094	Weighted median	421	0.000619469	0.000143801	1.65e-05	0.000337618	0.00090132	1.00062	1.00034	1.0009
TTC16	ukb-b-2146	Operative procedures - main OPCS: Q18.1 Diagnostic endoscopic examination of uterus and biopsy of lesion of uterus || id:ukb-b-2146	ENSG00000167094	Inverse variance weighted	421	0.000670404	0.000108067	5.52e-10	0.000458592	0.000882215	1.00067	1.00046	1.00088
TTC16	ukb-b-2146	Operative procedures - main OPCS: Q18.1 Diagnostic endoscopic examination of uterus and biopsy of lesion of uterus || id:ukb-b-2146	ENSG00000167094	Simple mode	421	0.000552979	0.000337745	0.102324	-0.000109002	0.00121496	1.00055	0.999891	1.00122
TTC16	ukb-b-2146	Operative procedures - main OPCS: Q18.1 Diagnostic endoscopic examination of uterus and biopsy of lesion of uterus || id:ukb-b-2146	ENSG00000167094	Weighted mode	421	-0.000145195	0.000203236	0.475366	-0.000543537	0.000253147	0.999855	0.999457	1.00025
TTC16	ukb-b-11531	Diagnoses - main ICD10: R32 Unspecified urinary incontinence || id:ukb-b-11531	ENSG00000167094	MR Egger	164	0.000645089	0.000104108	4.6e-09	0.000441038	0.00084914	1.00065	1.00044	1.00085
TTC16	ukb-b-11531	Diagnoses - main ICD10: R32 Unspecified urinary incontinence || id:ukb-b-11531	ENSG00000167094	Weighted median	164	0.000626715	6.77e-05	2.2e-20	0.000493952	0.000759478	1.00063	1.00049	1.00076
TTC16	ukb-b-11531	Diagnoses - main ICD10: R32 Unspecified urinary incontinence || id:ukb-b-11531	ENSG00000167094	Inverse variance weighted	164	0.00086182	4.57e-05	3.69e-79	0.000772152	0.000951488	1.00086	1.00077	1.00095
TTC16	ukb-b-11531	Diagnoses - main ICD10: R32 Unspecified urinary incontinence || id:ukb-b-11531	ENSG00000167094	Simple mode	164	0.000513942	0.000163965	0.00204243	0.00019257	0.000835314	1.00051	1.00019	1.00084
TTC16	ukb-b-11531	Diagnoses - main ICD10: R32 Unspecified urinary incontinence || id:ukb-b-11531	ENSG00000167094	Weighted mode	164	0.000524027	0.000117172	1.44e-05	0.00029437	0.000753684	1.00052	1.00029	1.00075
TTC16	ukb-b-3035	Operative procedures - main OPCS: E36.9 Unspecified diagnostic endoscopic examination of larynx || id:ukb-b-3035	ENSG00000167094	MR Egger	179	-0.000342169	0.000114719	0.00326057	-0.000567018	-0.00011732	0.999658	0.999433	0.999883
TTC16	ukb-b-3035	Operative procedures - main OPCS: E36.9 Unspecified diagnostic endoscopic examination of larynx || id:ukb-b-3035	ENSG00000167094	Weighted median	179	-0.000533395	6.71e-05	1.83e-15	-0.000664855	-0.000401936	0.999467	0.999335	0.999598
TTC16	ukb-b-3035	Operative procedures - main OPCS: E36.9 Unspecified diagnostic endoscopic examination of larynx || id:ukb-b-3035	ENSG00000167094	Inverse variance weighted	179	-0.000526325	4.9e-05	7.04e-27	-0.000622429	-0.000430221	0.999474	0.999378	0.99957
TTC16	ukb-b-3035	Operative procedures - main OPCS: E36.9 Unspecified diagnostic endoscopic examination of larynx || id:ukb-b-3035	ENSG00000167094	Simple mode	179	-0.000494782	0.00013518	0.000332009	-0.000759736	-0.000229829	0.999505	0.999241	0.99977
TTC16	ukb-b-3035	Operative procedures - main OPCS: E36.9 Unspecified diagnostic endoscopic examination of larynx || id:ukb-b-3035	ENSG00000167094	Weighted mode	179	-0.000599691	0.000113793	3.91e-07	-0.000822724	-0.000376657	0.9994	0.999178	0.999623
TTC16	ukb-b-2035	Scotch pancake intake || id:ukb-b-2035	ENSG00000167094	MR Egger	499	-0.00643225	0.00118031	7.96e-08	-0.00874566	-0.00411885	0.993588	0.991292	0.99589
TTC16	ukb-b-2035	Scotch pancake intake || id:ukb-b-2035	ENSG00000167094	Weighted median	499	-0.00118442	0.000618203	0.0553761	-0.0023961	2.73e-05	0.998816	0.997607	1.00003
TTC16	ukb-b-2035	Scotch pancake intake || id:ukb-b-2035	ENSG00000167094	Inverse variance weighted	499	0.000503323	0.000535916	0.347637	-0.000547073	0.00155372	1.0005	0.999453	1.00155
TTC16	ukb-b-2035	Scotch pancake intake || id:ukb-b-2035	ENSG00000167094	Simple mode	499	-0.00190722	0.00103802	0.0667521	-0.00394174	0.000127301	0.998095	0.996066	1.00013
TTC16	ukb-b-2035	Scotch pancake intake || id:ukb-b-2035	ENSG00000167094	Weighted mode	499	-0.00166552	0.000714091	0.0200792	-0.00306514	-0.000265901	0.998336	0.99694	0.999734
TTC16	ukb-b-4323	Attempted fluid intelligence (FI) test. || id:ukb-b-4323	ENSG00000167094	MR Egger	283	-0.00115726	0.000392279	0.00344417	-0.00192613	-0.000388396	0.998843	0.998076	0.999612
TTC16	ukb-b-4323	Attempted fluid intelligence (FI) test. || id:ukb-b-4323	ENSG00000167094	Weighted median	283	-0.00186702	0.000237499	3.81e-15	-0.00233252	-0.00140152	0.998135	0.99767	0.998599
TTC16	ukb-b-4323	Attempted fluid intelligence (FI) test. || id:ukb-b-4323	ENSG00000167094	Inverse variance weighted	283	-0.00205986	0.000176741	2.17e-31	-0.00240627	-0.00171345	0.997942	0.997597	0.998288
TTC16	ukb-b-4323	Attempted fluid intelligence (FI) test. || id:ukb-b-4323	ENSG00000167094	Simple mode	283	-0.00120996	0.000481463	0.0125253	-0.00215363	-0.000266298	0.998791	0.997849	0.999734
TTC16	ukb-b-4323	Attempted fluid intelligence (FI) test. || id:ukb-b-4323	ENSG00000167094	Weighted mode	283	-0.00156352	0.000374068	3.9e-05	-0.00229669	-0.000830342	0.998438	0.997706	0.99917
TTC16	ukb-b-10911	Diagnoses - secondary ICD10: Z92.2 Personal history of long-term (current) use of other medicaments || id:ukb-b-10911	ENSG00000167094	MR Egger	432	0.00171111	0.000243109	7.73e-12	0.00123462	0.0021876	1.00171	1.00124	1.00219
TTC16	ukb-b-10911	Diagnoses - secondary ICD10: Z92.2 Personal history of long-term (current) use of other medicaments || id:ukb-b-10911	ENSG00000167094	Weighted median	432	0.000913906	0.000146974	5.03e-10	0.000625838	0.00120197	1.00091	1.00063	1.0012
TTC16	ukb-b-10911	Diagnoses - secondary ICD10: Z92.2 Personal history of long-term (current) use of other medicaments || id:ukb-b-10911	ENSG00000167094	Inverse variance weighted	432	0.000621003	0.000106599	5.69e-09	0.000412069	0.000829938	1.00062	1.00041	1.00083
TTC16	ukb-b-10911	Diagnoses - secondary ICD10: Z92.2 Personal history of long-term (current) use of other medicaments || id:ukb-b-10911	ENSG00000167094	Simple mode	432	0.00135789	0.000270655	7.69e-07	0.000827406	0.00188837	1.00136	1.00083	1.00189
TTC16	ukb-b-10911	Diagnoses - secondary ICD10: Z92.2 Personal history of long-term (current) use of other medicaments || id:ukb-b-10911	ENSG00000167094	Weighted mode	432	0.0010214	0.000198783	4.21e-07	0.000631781	0.00141101	1.00102	1.00063	1.00141
TTC16	ukb-a-22	Number of self-reported non-cancer illnesses || id:ukb-a-22	ENSG00000167094	MR Egger	497	-0.00629755	0.00178769	0.000466689	-0.00980142	-0.00279368	0.993722	0.990246	0.99721
TTC16	ukb-a-22	Number of self-reported non-cancer illnesses || id:ukb-a-22	ENSG00000167094	Weighted median	497	-0.00895799	0.00111249	8.13e-16	-0.0111385	-0.0067775	0.991082	0.988923	0.993245
TTC16	ukb-a-22	Number of self-reported non-cancer illnesses || id:ukb-a-22	ENSG00000167094	Inverse variance weighted	497	-0.00917684	0.000781186	7.29e-32	-0.010708	-0.00764572	0.990865	0.989349	0.992383
TTC16	ukb-a-22	Number of self-reported non-cancer illnesses || id:ukb-a-22	ENSG00000167094	Simple mode	497	-0.0114765	0.0019822	1.25e-08	-0.0153616	-0.00759135	0.988589	0.984756	0.992437
TTC16	ukb-a-22	Number of self-reported non-cancer illnesses || id:ukb-a-22	ENSG00000167094	Weighted mode	497	-0.00925968	0.00148503	9.65e-10	-0.0121703	-0.00634903	0.990783	0.987903	0.993671
TTC16	ukb-a-464	Vitamin and mineral supplements: Multivitamins +/- minerals || id:ukb-a-464	ENSG00000167094	MR Egger	497	-0.0100558	0.000927013	9.67e-25	-0.0118727	-0.00823885	0.989995	0.988197	0.991795
TTC16	ukb-a-464	Vitamin and mineral supplements: Multivitamins +/- minerals || id:ukb-a-464	ENSG00000167094	Weighted median	497	-0.00529074	0.000565567	8.38e-21	-0.00639925	-0.00418222	0.994723	0.993621	0.995827
TTC16	ukb-a-464	Vitamin and mineral supplements: Multivitamins +/- minerals || id:ukb-a-464	ENSG00000167094	Inverse variance weighted	497	-0.00478943	0.000420677	4.96e-30	-0.00561395	-0.0039649	0.995222	0.994402	0.996043
TTC16	ukb-a-464	Vitamin and mineral supplements: Multivitamins +/- minerals || id:ukb-a-464	ENSG00000167094	Simple mode	497	-0.00390219	0.00114548	0.000711189	-0.00614732	-0.00165706	0.996105	0.993872	0.998344
TTC16	ukb-a-464	Vitamin and mineral supplements: Multivitamins +/- minerals || id:ukb-a-464	ENSG00000167094	Weighted mode	497	-0.00535227	0.000786698	2.95e-11	-0.00689419	-0.00381034	0.994662	0.99313	0.996197
TTC16	ukb-d-ILD_DIFF_DG	ILD differential diagnosis || id:ukb-d-ILD_DIFF_DG	ENSG00000167094	MR Egger	500	-0.00296946	0.000546731	8.76e-08	-0.00404105	-0.00189787	0.997035	0.995967	0.998104
TTC16	ukb-d-ILD_DIFF_DG	ILD differential diagnosis || id:ukb-d-ILD_DIFF_DG	ENSG00000167094	Weighted median	500	-0.00243954	0.0003332	2.45e-13	-0.00309261	-0.00178646	0.997563	0.996912	0.998215
TTC16	ukb-d-ILD_DIFF_DG	ILD differential diagnosis || id:ukb-d-ILD_DIFF_DG	ENSG00000167094	Inverse variance weighted	500	-0.0020666	0.000238912	5.15e-18	-0.00253487	-0.00159833	0.997936	0.997468	0.998403
TTC16	ukb-d-ILD_DIFF_DG	ILD differential diagnosis || id:ukb-d-ILD_DIFF_DG	ENSG00000167094	Simple mode	500	-0.00277758	0.00065091	2.37e-05	-0.00405337	-0.0015018	0.997226	0.995955	0.998499
TTC16	ukb-d-ILD_DIFF_DG	ILD differential diagnosis || id:ukb-d-ILD_DIFF_DG	ENSG00000167094	Weighted mode	500	-0.00255959	0.000498434	4.05e-07	-0.00353652	-0.00158266	0.997444	0.99647	0.998419
TTC16	ukb-d-20450	Feelings of worthlessness during worst period of depression || id:ukb-d-20450	ENSG00000167094	MR Egger	500	0.00861502	0.00248317	0.000566971	0.003748	0.013482	1.00865	1.00376	1.01357
TTC16	ukb-d-20450	Feelings of worthlessness during worst period of depression || id:ukb-d-20450	ENSG00000167094	Weighted median	500	0.0145649	0.00152621	1.39e-21	0.0115735	0.0175563	1.01467	1.01164	1.01771
TTC16	ukb-d-20450	Feelings of worthlessness during worst period of depression || id:ukb-d-20450	ENSG00000167094	Inverse variance weighted	500	0.0137003	0.00108397	1.29e-36	0.0115757	0.0158248	1.01379	1.01164	1.01595
TTC16	ukb-d-20450	Feelings of worthlessness during worst period of depression || id:ukb-d-20450	ENSG00000167094	Simple mode	500	0.012229	0.00276365	1.19e-05	0.00681227	0.0176458	1.0123	1.00684	1.0178
TTC16	ukb-d-20450	Feelings of worthlessness during worst period of depression || id:ukb-d-20450	ENSG00000167094	Weighted mode	500	0.0152651	0.00193754	2.09e-14	0.0114675	0.0190627	1.01538	1.01153	1.01925
TTC16	ukb-b-4955	Dairy smoothie intake || id:ukb-b-4955	ENSG00000167094	MR Egger	499	0.000651672	0.00228392	0.77551	-0.00382481	0.00512815	1.00065	0.996182	1.00514
TTC16	ukb-b-4955	Dairy smoothie intake || id:ukb-b-4955	ENSG00000167094	Weighted median	499	-0.00500181	0.0013269	0.000163549	-0.00760253	-0.00240108	0.995011	0.992426	0.997602
TTC16	ukb-b-4955	Dairy smoothie intake || id:ukb-b-4955	ENSG00000167094	Inverse variance weighted	499	-0.00847588	0.00101475	6.67e-17	-0.0104648	-0.00648697	0.99156	0.98959	0.993534
TTC16	ukb-b-4955	Dairy smoothie intake || id:ukb-b-4955	ENSG00000167094	Simple mode	499	-0.0117024	0.00268508	1.59e-05	-0.0169652	-0.00643968	0.988366	0.983178	0.993581
TTC16	ukb-b-4955	Dairy smoothie intake || id:ukb-b-4955	ENSG00000167094	Weighted mode	499	-0.0049185	0.00166737	0.00332889	-0.00818655	-0.00165045	0.995094	0.991847	0.998351
TTC16	ukb-d-M70	Diagnoses - main ICD10: M70 Soft tissue disorders related to use, overuse and pressure || id:ukb-d-M70	ENSG00000167094	MR Egger	500	-0.000771183	0.000117061	1.14e-10	-0.00100062	-0.000541743	0.999229	0.999	0.999458
TTC16	ukb-d-M70	Diagnoses - main ICD10: M70 Soft tissue disorders related to use, overuse and pressure || id:ukb-d-M70	ENSG00000167094	Weighted median	500	-0.000414142	7.31e-05	1.44e-08	-0.000557352	-0.000270931	0.999586	0.999443	0.999729
TTC16	ukb-d-M70	Diagnoses - main ICD10: M70 Soft tissue disorders related to use, overuse and pressure || id:ukb-d-M70	ENSG00000167094	Inverse variance weighted	500	-0.000231642	5.12e-05	5.95e-06	-0.000331904	-0.00013138	0.999768	0.999668	0.999869
TTC16	ukb-d-M70	Diagnoses - main ICD10: M70 Soft tissue disorders related to use, overuse and pressure || id:ukb-d-M70	ENSG00000167094	Simple mode	500	-0.000617397	0.000144497	2.31e-05	-0.000900611	-0.000334184	0.999383	0.9991	0.999666
TTC16	ukb-d-M70	Diagnoses - main ICD10: M70 Soft tissue disorders related to use, overuse and pressure || id:ukb-d-M70	ENSG00000167094	Weighted mode	500	-0.000456642	0.00010372	1.31e-05	-0.000659933	-0.00025335	0.999543	0.99934	0.999747
TTC16	ukb-b-7859	Impedance of arm (right) || id:ukb-b-7859	ENSG00000167094	MR Egger	499	0.025518	0.00248814	1.62e-22	0.0206413	0.0303948	1.02585	1.02086	1.03086
TTC16	ukb-b-7859	Impedance of arm (right) || id:ukb-b-7859	ENSG00000167094	Weighted median	499	0.0140097	0.00104064	2.6e-41	0.0119701	0.0160494	1.01411	1.01204	1.01618
TTC16	ukb-b-7859	Impedance of arm (right) || id:ukb-b-7859	ENSG00000167094	Inverse variance weighted	499	0.0175735	0.00109803	1.19e-57	0.0154213	0.0197256	1.01773	1.01554	1.01992
TTC16	ukb-b-7859	Impedance of arm (right) || id:ukb-b-7859	ENSG00000167094	Simple mode	499	0.0401213	0.00913191	1.36e-05	0.0222228	0.0580199	1.04094	1.02247	1.05974
TTC16	ukb-b-7859	Impedance of arm (right) || id:ukb-b-7859	ENSG00000167094	Weighted mode	499	0.0123007	0.00127362	2.42e-20	0.00980441	0.014797	1.01238	1.00985	1.01491
TTC16	ukb-b-1070	Average weekly fortified wine intake || id:ukb-b-1070	ENSG00000167094	MR Egger	499	0.00330421	0.00103652	0.00152391	0.00127264	0.00533578	1.00331	1.00127	1.00535
TTC16	ukb-b-1070	Average weekly fortified wine intake || id:ukb-b-1070	ENSG00000167094	Weighted median	499	0.000896538	0.000651428	0.168739	-0.000380261	0.00217334	1.0009	0.99962	1.00218
TTC16	ukb-b-1070	Average weekly fortified wine intake || id:ukb-b-1070	ENSG00000167094	Inverse variance weighted	499	-0.00109013	0.000452155	0.0159102	-0.00197636	-0.000203908	0.99891	0.998026	0.999796
TTC16	ukb-b-1070	Average weekly fortified wine intake || id:ukb-b-1070	ENSG00000167094	Simple mode	499	-0.000610738	0.00132083	0.644005	-0.00319957	0.0019781	0.999389	0.996806	1.00198
TTC16	ukb-b-1070	Average weekly fortified wine intake || id:ukb-b-1070	ENSG00000167094	Weighted mode	499	0.00123088	0.000876165	0.160689	-0.000486402	0.00294816	1.00123	0.999514	1.00295
TTC16	ukb-d-20477	Ever talked to a health professional about unusual or psychotic experiences || id:ukb-d-20477	ENSG00000167094	MR Egger	500	0.024341	0.00681422	0.000388547	0.0109851	0.0376968	1.02464	1.01105	1.03842
TTC16	ukb-d-20477	Ever talked to a health professional about unusual or psychotic experiences || id:ukb-d-20477	ENSG00000167094	Weighted median	500	0.0347931	0.00418173	8.78e-17	0.0265969	0.0429893	1.03541	1.02695	1.04393
TTC16	ukb-d-20477	Ever talked to a health professional about unusual or psychotic experiences || id:ukb-d-20477	ENSG00000167094	Inverse variance weighted	500	0.033407	0.00298625	4.73e-29	0.0275539	0.03926	1.03397	1.02794	1.04004
TTC16	ukb-d-20477	Ever talked to a health professional about unusual or psychotic experiences || id:ukb-d-20477	ENSG00000167094	Simple mode	500	0.0352182	0.00789669	1.01e-05	0.0197407	0.0506957	1.03585	1.01994	1.052
TTC16	ukb-d-20477	Ever talked to a health professional about unusual or psychotic experiences || id:ukb-d-20477	ENSG00000167094	Weighted mode	500	0.0352182	0.00514705	2.29e-11	0.02513	0.0453064	1.03585	1.02545	1.04635
TTC16	ukb-d-I9_CORATHER	Coronary atherosclerosis || id:ukb-d-I9_CORATHER	ENSG00000167094	MR Egger	500	-0.00238583	0.00040148	5.28e-09	-0.00317274	-0.00159893	0.997617	0.996832	0.998402
TTC16	ukb-d-I9_CORATHER	Coronary atherosclerosis || id:ukb-d-I9_CORATHER	ENSG00000167094	Weighted median	500	-0.00334061	0.000236878	3.66e-45	-0.00380489	-0.00287633	0.996665	0.996202	0.997128
TTC16	ukb-d-I9_CORATHER	Coronary atherosclerosis || id:ukb-d-I9_CORATHER	ENSG00000167094	Inverse variance weighted	500	-0.0037402	0.00017544	7.58e-101	-0.00408406	-0.00339633	0.996267	0.995924	0.996609
TTC16	ukb-d-I9_CORATHER	Coronary atherosclerosis || id:ukb-d-I9_CORATHER	ENSG00000167094	Simple mode	500	-0.00346665	0.0004557	1.4e-13	-0.00435982	-0.00257348	0.996539	0.99565	0.99743
TTC16	ukb-d-I9_CORATHER	Coronary atherosclerosis || id:ukb-d-I9_CORATHER	ENSG00000167094	Weighted mode	500	-0.00325038	0.000348511	3.55e-19	-0.00393346	-0.0025673	0.996755	0.996074	0.997436
TTC16	ukb-b-5379	Frequency of friend/family visits || id:ukb-b-5379	ENSG00000167094	MR Egger	499	0.00591598	0.0021202	0.0054685	0.00176038	0.0100716	1.00593	1.00176	1.01012
TTC16	ukb-b-5379	Frequency of friend/family visits || id:ukb-b-5379	ENSG00000167094	Weighted median	499	0.0171163	0.0012557	2.63e-42	0.0146551	0.0195775	1.01726	1.01476	1.01977
TTC16	ukb-b-5379	Frequency of friend/family visits || id:ukb-b-5379	ENSG00000167094	Inverse variance weighted	499	0.0177976	0.000959396	8.02e-77	0.0159172	0.0196781	1.01796	1.01604	1.01987
TTC16	ukb-b-5379	Frequency of friend/family visits || id:ukb-b-5379	ENSG00000167094	Simple mode	499	0.0132508	0.00215804	1.69e-09	0.00902101	0.0174805	1.01334	1.00906	1.01763
TTC16	ukb-b-5379	Frequency of friend/family visits || id:ukb-b-5379	ENSG00000167094	Weighted mode	499	0.0162575	0.00160258	4.15e-22	0.0131165	0.0193986	1.01639	1.0132	1.01959
TTC16	ukb-b-970	Diagnoses - secondary ICD10: E11.9 Without complications || id:ukb-b-970	ENSG00000167094	MR Egger	469	-0.00113619	0.00029604	0.000141141	-0.00171643	-0.000555949	0.998864	0.998285	0.999444
TTC16	ukb-b-970	Diagnoses - secondary ICD10: E11.9 Without complications || id:ukb-b-970	ENSG00000167094	Weighted median	469	-0.000713386	0.000187584	0.00014294	-0.00108105	-0.000345722	0.999287	0.99892	0.999654
TTC16	ukb-b-970	Diagnoses - secondary ICD10: E11.9 Without complications || id:ukb-b-970	ENSG00000167094	Inverse variance weighted	469	-0.000412536	0.00012932	0.0014225	-0.000666004	-0.000159069	0.999588	0.999334	0.999841
TTC16	ukb-b-970	Diagnoses - secondary ICD10: E11.9 Without complications || id:ukb-b-970	ENSG00000167094	Simple mode	469	-0.000954562	0.000397533	0.0167299	-0.00173373	-0.000175398	0.999046	0.998268	0.999825
TTC16	ukb-b-970	Diagnoses - secondary ICD10: E11.9 Without complications || id:ukb-b-970	ENSG00000167094	Weighted mode	469	-0.00119881	0.000263633	6.93e-06	-0.00171553	-0.000682084	0.998802	0.998286	0.999318
TTC16	ukb-b-11650	Corneal hysteresis (left) || id:ukb-b-11650	ENSG00000167094	MR Egger	499	0.0397433	0.00394715	7.95e-22	0.0320069	0.0474797	1.04054	1.03252	1.04862
TTC16	ukb-b-11650	Corneal hysteresis (left) || id:ukb-b-11650	ENSG00000167094	Weighted median	499	0.0177665	0.00238779	1e-13	0.0130864	0.0224465	1.01793	1.01317	1.0227
TTC16	ukb-b-11650	Corneal hysteresis (left) || id:ukb-b-11650	ENSG00000167094	Inverse variance weighted	499	0.0111553	0.00175818	2.23e-10	0.00770932	0.0146014	1.01122	1.00774	1.01471
TTC16	ukb-b-11650	Corneal hysteresis (left) || id:ukb-b-11650	ENSG00000167094	Simple mode	499	0.0211363	0.00417675	5.89e-07	0.0129499	0.0293228	1.02136	1.01303	1.02976
TTC16	ukb-b-11650	Corneal hysteresis (left) || id:ukb-b-11650	ENSG00000167094	Weighted mode	499	0.0170299	0.00272187	8.48e-10	0.011695	0.0223648	1.01718	1.01176	1.02262
TTC16	ukb-b-8124	Onion intake || id:ukb-b-8124	ENSG00000167094	MR Egger	499	-0.0332159	0.00477376	1.09e-11	-0.0425725	-0.0238593	0.96733	0.958321	0.976423
TTC16	ukb-b-8124	Onion intake || id:ukb-b-8124	ENSG00000167094	Weighted median	499	0.0098423	0.00291613	0.000737815	0.00412669	0.0155579	1.00989	1.00414	1.01568
TTC16	ukb-b-8124	Onion intake || id:ukb-b-8124	ENSG00000167094	Inverse variance weighted	499	0.0235649	0.00208221	1.08e-29	0.0194837	0.027646	1.02384	1.01967	1.02803
TTC16	ukb-b-8124	Onion intake || id:ukb-b-8124	ENSG00000167094	Simple mode	499	0.015963	0.00474971	0.000836778	0.00665356	0.0252724	1.01609	1.00668	1.02559
TTC16	ukb-b-8124	Onion intake || id:ukb-b-8124	ENSG00000167094	Weighted mode	499	0.010393	0.00361086	0.00417059	0.00331572	0.0174703	1.01045	1.00332	1.01762
TTC16	ukb-b-9038	Main speciality of consultant (recoded): Ophthalmology || id:ukb-b-9038	ENSG00000167094	MR Egger	497	-0.00611922	0.000541316	1.62e-26	-0.0071802	-0.00505824	0.993899	0.992846	0.994955
TTC16	ukb-b-9038	Main speciality of consultant (recoded): Ophthalmology || id:ukb-b-9038	ENSG00000167094	Weighted median	497	-0.00459427	0.000267327	3.38e-66	-0.00511823	-0.00407031	0.995416	0.994895	0.995938
TTC16	ukb-b-9038	Main speciality of consultant (recoded): Ophthalmology || id:ukb-b-9038	ENSG00000167094	Inverse variance weighted	497	-0.00367606	0.000241846	3.54e-52	-0.00415008	-0.00320204	0.996331	0.995859	0.996803
TTC16	ukb-b-9038	Main speciality of consultant (recoded): Ophthalmology || id:ukb-b-9038	ENSG00000167094	Simple mode	497	-0.00622325	0.00041331	1.82e-42	-0.00703333	-0.00541316	0.993796	0.992991	0.994601
TTC16	ukb-b-9038	Main speciality of consultant (recoded): Ophthalmology || id:ukb-b-9038	ENSG00000167094	Weighted mode	497	-0.0050297	0.000312593	3.53e-47	-0.00564238	-0.00441702	0.994983	0.994374	0.995593
TTC16	ukb-b-16665	Operative procedures - main OPCS: Q10.3 Dilation of cervix uteri and curettage of uterus NEC || id:ukb-b-16665	ENSG00000167094	MR Egger	389	0.000818697	0.000214241	0.000154565	0.000398785	0.00123861	1.00082	1.0004	1.00124
TTC16	ukb-b-16665	Operative procedures - main OPCS: Q10.3 Dilation of cervix uteri and curettage of uterus NEC || id:ukb-b-16665	ENSG00000167094	Weighted median	389	0.000355492	0.000118478	0.00269548	0.000123275	0.00058771	1.00036	1.00012	1.00059
TTC16	ukb-b-16665	Operative procedures - main OPCS: Q10.3 Dilation of cervix uteri and curettage of uterus NEC || id:ukb-b-16665	ENSG00000167094	Inverse variance weighted	389	0.000476388	9.48e-05	4.99e-07	0.000290633	0.000662144	1.00048	1.00029	1.00066
TTC16	ukb-b-16665	Operative procedures - main OPCS: Q10.3 Dilation of cervix uteri and curettage of uterus NEC || id:ukb-b-16665	ENSG00000167094	Simple mode	389	0.000470204	0.000214053	0.0286348	5.07e-05	0.000889749	1.00047	1.00005	1.00089
TTC16	ukb-b-16665	Operative procedures - main OPCS: Q10.3 Dilation of cervix uteri and curettage of uterus NEC || id:ukb-b-16665	ENSG00000167094	Weighted mode	389	0.000292955	0.000142297	0.0401849	1.41e-05	0.000571857	1.00029	1.00001	1.00057
TTC16	ukb-a-332	Fracture resulting from simple fall || id:ukb-a-332	ENSG00000167094	MR Egger	497	0.044938	0.00351932	1.78e-32	0.0380401	0.0518359	1.04596	1.03877	1.0532
TTC16	ukb-a-332	Fracture resulting from simple fall || id:ukb-a-332	ENSG00000167094	Weighted median	497	0.0105673	0.00214729	8.6e-07	0.00635856	0.0147759	1.01062	1.00638	1.01489
TTC16	ukb-a-332	Fracture resulting from simple fall || id:ukb-a-332	ENSG00000167094	Inverse variance weighted	497	0.0068829	0.00174455	7.97e-05	0.00346359	0.0103022	1.00691	1.00347	1.01036
TTC16	ukb-a-332	Fracture resulting from simple fall || id:ukb-a-332	ENSG00000167094	Simple mode	497	0.0174573	0.00392257	1.06e-05	0.00976906	0.0251455	1.01761	1.00982	1.02546
TTC16	ukb-a-332	Fracture resulting from simple fall || id:ukb-a-332	ENSG00000167094	Weighted mode	497	0.0137066	0.00291158	3.26e-06	0.00799988	0.0194133	1.0138	1.00803	1.0196
TTC16	ukb-b-14796	Non-cancer illness code, self-reported: diverticular disease/diverticulitis || id:ukb-b-14796	ENSG00000167094	MR Egger	417	-0.00281922	0.000198971	1.89e-37	-0.0032092	-0.00242924	0.997185	0.996796	0.997574
TTC16	ukb-b-14796	Non-cancer illness code, self-reported: diverticular disease/diverticulitis || id:ukb-b-14796	ENSG00000167094	Weighted median	417	-0.00175685	0.000122171	6.88e-47	-0.00199631	-0.0015174	0.998245	0.998006	0.998484
TTC16	ukb-b-14796	Non-cancer illness code, self-reported: diverticular disease/diverticulitis || id:ukb-b-14796	ENSG00000167094	Inverse variance weighted	417	-0.00148361	8.73e-05	1.06e-64	-0.00165481	-0.00131241	0.998517	0.998347	0.998688
TTC16	ukb-b-14796	Non-cancer illness code, self-reported: diverticular disease/diverticulitis || id:ukb-b-14796	ENSG00000167094	Simple mode	417	-0.0017352	0.000225595	1.06e-13	-0.00217737	-0.00129304	0.998266	0.997825	0.998708
TTC16	ukb-b-14796	Non-cancer illness code, self-reported: diverticular disease/diverticulitis || id:ukb-b-14796	ENSG00000167094	Weighted mode	417	-0.00181664	0.000176563	2.85e-22	-0.0021627	-0.00147058	0.998185	0.99784	0.998531
TTC16	ukb-d-I9_STR_EXH	Ischaemic Stroke, excluding all haemorrhages || id:ukb-d-I9_STR_EXH	ENSG00000167094	MR Egger	500	0.00173632	0.000209183	9.82e-16	0.00132632	0.00214632	1.00174	1.00133	1.00215
TTC16	ukb-d-I9_STR_EXH	Ischaemic Stroke, excluding all haemorrhages || id:ukb-d-I9_STR_EXH	ENSG00000167094	Weighted median	500	0.00081706	0.000122071	2.18e-11	0.0005778	0.00105632	1.00082	1.00058	1.00106
TTC16	ukb-d-I9_STR_EXH	Ischaemic Stroke, excluding all haemorrhages || id:ukb-d-I9_STR_EXH	ENSG00000167094	Inverse variance weighted	500	0.000241631	9.69e-05	0.0126738	5.16e-05	0.000431616	1.00024	1.00005	1.00043
TTC16	ukb-d-I9_STR_EXH	Ischaemic Stroke, excluding all haemorrhages || id:ukb-d-I9_STR_EXH	ENSG00000167094	Simple mode	500	0.00079486	0.00019653	6.07e-05	0.000409661	0.00118006	1.0008	1.00041	1.00118
TTC16	ukb-d-I9_STR_EXH	Ischaemic Stroke, excluding all haemorrhages || id:ukb-d-I9_STR_EXH	ENSG00000167094	Weighted mode	500	0.00079486	0.000146254	8.59e-08	0.000508203	0.00108152	1.0008	1.00051	1.00108
TTC16	ukb-b-3132	Operation code: eye surgery || id:ukb-b-3132	ENSG00000167094	MR Egger	389	-0.00115224	0.000182322	7.21e-10	-0.00150959	-0.000794893	0.998848	0.998492	0.999205
TTC16	ukb-b-3132	Operation code: eye surgery || id:ukb-b-3132	ENSG00000167094	Weighted median	389	-0.00102257	0.000109458	9.44e-21	-0.00123711	-0.000808034	0.998978	0.998764	0.999192
TTC16	ukb-b-3132	Operation code: eye surgery || id:ukb-b-3132	ENSG00000167094	Inverse variance weighted	389	-0.00109071	8.04e-05	6.8e-42	-0.00124835	-0.000933066	0.99891	0.998752	0.999067
TTC16	ukb-b-3132	Operation code: eye surgery || id:ukb-b-3132	ENSG00000167094	Simple mode	389	-0.00167694	0.000222455	3.4e-13	-0.00211295	-0.00124093	0.998324	0.997889	0.99876
TTC16	ukb-b-3132	Operation code: eye surgery || id:ukb-b-3132	ENSG00000167094	Weighted mode	389	-0.000985076	0.000168506	1.07e-08	-0.00131535	-0.000654805	0.999015	0.998686	0.999345
TTC16	ukb-b-14050	Why reduced smoking: Financial reasons || id:ukb-b-14050	ENSG00000167094	MR Egger	383	0.0137217	0.0046682	0.00348884	0.00457204	0.0228714	1.01382	1.00458	1.02313
TTC16	ukb-b-14050	Why reduced smoking: Financial reasons || id:ukb-b-14050	ENSG00000167094	Weighted median	383	0.0115087	0.00305974	0.000169015	0.0055116	0.0175058	1.01158	1.00553	1.01766
TTC16	ukb-b-14050	Why reduced smoking: Financial reasons || id:ukb-b-14050	ENSG00000167094	Inverse variance weighted	383	0.00458875	0.00206282	0.0261146	0.000545623	0.00863187	1.0046	1.00055	1.00867
TTC16	ukb-b-14050	Why reduced smoking: Financial reasons || id:ukb-b-14050	ENSG00000167094	Simple mode	383	0.0173515	0.00686639	0.0119065	0.00389333	0.0308096	1.0175	1.0039	1.03129
TTC16	ukb-b-14050	Why reduced smoking: Financial reasons || id:ukb-b-14050	ENSG00000167094	Weighted mode	383	0.0140592	0.0047444	0.00323386	0.00476021	0.0233583	1.01416	1.00477	1.02363
TTC16	ukb-b-12089	Treatment/medication code: mebeverine || id:ukb-b-12089	ENSG00000167094	MR Egger	293	-0.00144561	0.000136241	1.89e-22	-0.00171264	-0.00117858	0.998555	0.998289	0.998822
TTC16	ukb-b-12089	Treatment/medication code: mebeverine || id:ukb-b-12089	ENSG00000167094	Weighted median	293	-0.000243423	8.27e-05	0.00324389	-0.000405505	-8.13e-05	0.999757	0.999595	0.999919
TTC16	ukb-b-12089	Treatment/medication code: mebeverine || id:ukb-b-12089	ENSG00000167094	Inverse variance weighted	293	-8.26e-05	6.12e-05	0.176706	-0.000202524	3.73e-05	0.999917	0.999797	1.00004
TTC16	ukb-b-12089	Treatment/medication code: mebeverine || id:ukb-b-12089	ENSG00000167094	Simple mode	293	-0.000294955	0.000137471	0.032731	-0.000564398	-2.55e-05	0.999705	0.999436	0.999974
TTC16	ukb-b-12089	Treatment/medication code: mebeverine || id:ukb-b-12089	ENSG00000167094	Weighted mode	293	-0.000347366	0.000123531	0.0052573	-0.000589486	-0.000105246	0.999653	0.999411	0.999895
TTC16	ukb-b-17962	Operative procedures - secondary OPCS: E13.3 Intranasal antrostomy || id:ukb-b-17962	ENSG00000167094	MR Egger	196	-4.39e-05	0.000114963	0.70316	-0.000269201	0.000181456	0.999956	0.999731	1.00018
TTC16	ukb-b-17962	Operative procedures - secondary OPCS: E13.3 Intranasal antrostomy || id:ukb-b-17962	ENSG00000167094	Weighted median	196	9.57e-05	6.6e-05	0.147482	-3.38e-05	0.000225088	1.0001	0.999966	1.00023
TTC16	ukb-b-17962	Operative procedures - secondary OPCS: E13.3 Intranasal antrostomy || id:ukb-b-17962	ENSG00000167094	Inverse variance weighted	196	7.38e-05	4.78e-05	0.122757	-1.99e-05	0.000167575	1.00007	0.99998	1.00017
TTC16	ukb-b-17962	Operative procedures - secondary OPCS: E13.3 Intranasal antrostomy || id:ukb-b-17962	ENSG00000167094	Simple mode	196	7.57e-05	0.000127803	0.554181	-0.000174766	0.00032622	1.00008	0.999825	1.00033
TTC16	ukb-b-17962	Operative procedures - secondary OPCS: E13.3 Intranasal antrostomy || id:ukb-b-17962	ENSG00000167094	Weighted mode	196	8.74e-05	0.000116	0.451985	-0.00013994	0.00031478	1.00009	0.99986	1.00031
TTC16	ukb-b-16482	Yogurt/ice-cream consumers || id:ukb-b-16482	ENSG00000167094	MR Egger	499	0.0107351	0.00241963	1.13e-05	0.0059926	0.0154776	1.01079	1.00601	1.0156
TTC16	ukb-b-16482	Yogurt/ice-cream consumers || id:ukb-b-16482	ENSG00000167094	Weighted median	499	-0.00512722	0.00144022	0.000370822	-0.00795006	-0.00230439	0.994886	0.992081	0.997698
TTC16	ukb-b-16482	Yogurt/ice-cream consumers || id:ukb-b-16482	ENSG00000167094	Inverse variance weighted	499	-0.00692678	0.00105539	5.27e-11	-0.00899535	-0.00485822	0.993097	0.991045	0.995154
TTC16	ukb-b-16482	Yogurt/ice-cream consumers || id:ukb-b-16482	ENSG00000167094	Simple mode	499	-0.0127319	0.00300513	2.7e-05	-0.018622	-0.00684184	0.987349	0.98155	0.993182
TTC16	ukb-b-16482	Yogurt/ice-cream consumers || id:ukb-b-16482	ENSG00000167094	Weighted mode	499	-0.00213414	0.00210945	0.312171	-0.00626866	0.00200039	0.997868	0.993751	1.002
TTC16	ukb-d-C_URINARY_TRACT	Cancer of urinary tract || id:ukb-d-C_URINARY_TRACT	ENSG00000167094	MR Egger	500	-0.000953872	0.000148921	3.48e-10	-0.00124576	-0.000661987	0.999047	0.998755	0.999338
TTC16	ukb-d-C_URINARY_TRACT	Cancer of urinary tract || id:ukb-d-C_URINARY_TRACT	ENSG00000167094	Weighted median	500	-0.00023949	9.65e-05	0.0131071	-0.000428701	-5.03e-05	0.999761	0.999571	0.99995
TTC16	ukb-d-C_URINARY_TRACT	Cancer of urinary tract || id:ukb-d-C_URINARY_TRACT	ENSG00000167094	Inverse variance weighted	500	0.000194491	6.51e-05	0.00280183	6.69e-05	0.00032204	1.00019	1.00007	1.00032
TTC16	ukb-d-C_URINARY_TRACT	Cancer of urinary tract || id:ukb-d-C_URINARY_TRACT	ENSG00000167094	Simple mode	500	0.000263196	0.000218949	0.229899	-0.000165944	0.000692336	1.00026	0.999834	1.00069
TTC16	ukb-d-C_URINARY_TRACT	Cancer of urinary tract || id:ukb-d-C_URINARY_TRACT	ENSG00000167094	Weighted mode	500	-0.000357057	0.000124675	0.00436066	-0.000601419	-0.000112695	0.999643	0.999399	0.999887
TTC16	ukb-a-455	Medication for pain relief constipation heartburn: Paracetamol || id:ukb-a-455	ENSG00000167094	MR Egger	497	-0.00334773	0.000933903	0.000370957	-0.00517818	-0.00151728	0.996658	0.994835	0.998484
TTC16	ukb-a-455	Medication for pain relief constipation heartburn: Paracetamol || id:ukb-a-455	ENSG00000167094	Weighted median	497	-0.00359424	0.000591744	1.25e-09	-0.00475406	-0.00243442	0.996412	0.995257	0.997569
TTC16	ukb-a-455	Medication for pain relief constipation heartburn: Paracetamol || id:ukb-a-455	ENSG00000167094	Inverse variance weighted	497	-0.00340837	0.000407685	6.26e-17	-0.00420743	-0.0026093	0.996597	0.995801	0.997394
TTC16	ukb-a-455	Medication for pain relief constipation heartburn: Paracetamol || id:ukb-a-455	ENSG00000167094	Simple mode	497	-0.00874328	0.00142983	1.96e-09	-0.0115457	-0.00594082	0.991295	0.988521	0.994077
TTC16	ukb-a-455	Medication for pain relief constipation heartburn: Paracetamol || id:ukb-a-455	ENSG00000167094	Weighted mode	497	-0.00326183	0.000888814	0.000268966	-0.00500391	-0.00151976	0.996743	0.995009	0.998481
TTC16	ukb-d-5699	FI10 : arithmetic sequence recognition || id:ukb-d-5699	ENSG00000167094	MR Egger	500	0.041345	0.00344614	2.62e-29	0.0345905	0.0480994	1.04221	1.0352	1.04927
TTC16	ukb-d-5699	FI10 : arithmetic sequence recognition || id:ukb-d-5699	ENSG00000167094	Weighted median	500	0.0240088	0.0020901	1.54e-30	0.0199122	0.0281054	1.0243	1.02011	1.0285
TTC16	ukb-d-5699	FI10 : arithmetic sequence recognition || id:ukb-d-5699	ENSG00000167094	Inverse variance weighted	500	0.0200291	0.00150402	1.84e-40	0.0170812	0.022977	1.02023	1.01723	1.02324
TTC16	ukb-d-5699	FI10 : arithmetic sequence recognition || id:ukb-d-5699	ENSG00000167094	Simple mode	500	0.0228057	0.00338302	4.35e-11	0.0161749	0.0294364	1.02307	1.01631	1.02987
TTC16	ukb-d-5699	FI10 : arithmetic sequence recognition || id:ukb-d-5699	ENSG00000167094	Weighted mode	500	0.0243299	0.0025586	8.12e-20	0.019315	0.0293447	1.02463	1.0195	1.02978
TTC16	ukb-b-19060	Hearing aid user || id:ukb-b-19060	ENSG00000167094	MR Egger	478	0.001593	0.000521235	0.00236752	0.000571383	0.00261462	1.00159	1.00057	1.00262
TTC16	ukb-b-19060	Hearing aid user || id:ukb-b-19060	ENSG00000167094	Weighted median	478	0.00164797	0.000313676	1.49e-07	0.00103317	0.00226278	1.00165	1.00103	1.00227
TTC16	ukb-b-19060	Hearing aid user || id:ukb-b-19060	ENSG00000167094	Inverse variance weighted	478	0.00151355	0.000227439	2.84e-11	0.00106777	0.00195933	1.00151	1.00107	1.00196
TTC16	ukb-b-19060	Hearing aid user || id:ukb-b-19060	ENSG00000167094	Simple mode	478	0.00148969	0.000596746	0.0128843	0.000320064	0.00265931	1.00149	1.00032	1.00266
TTC16	ukb-b-19060	Hearing aid user || id:ukb-b-19060	ENSG00000167094	Weighted mode	478	0.00170593	0.000418827	5.43e-05	0.000885032	0.00252683	1.00171	1.00089	1.00253
TTC16	ukb-b-1228	Diagnoses - secondary ICD10: I84.6 Residual haemorrhoidal skin tags || id:ukb-b-1228	ENSG00000167094	MR Egger	243	-0.000696311	0.000126133	8.73e-08	-0.000943532	-0.00044909	0.999304	0.999057	0.999551
TTC16	ukb-b-1228	Diagnoses - secondary ICD10: I84.6 Residual haemorrhoidal skin tags || id:ukb-b-1228	ENSG00000167094	Weighted median	243	-0.000366338	7.56e-05	1.27e-06	-0.000514543	-0.000218132	0.999634	0.999486	0.999782
TTC16	ukb-b-1228	Diagnoses - secondary ICD10: I84.6 Residual haemorrhoidal skin tags || id:ukb-b-1228	ENSG00000167094	Inverse variance weighted	243	-0.000189275	5.4e-05	0.000457857	-0.00029514	-8.34e-05	0.999811	0.999705	0.999917
TTC16	ukb-b-1228	Diagnoses - secondary ICD10: I84.6 Residual haemorrhoidal skin tags || id:ukb-b-1228	ENSG00000167094	Simple mode	243	0.000279955	0.000169332	0.0995683	-5.19e-05	0.000611846	1.00028	0.999948	1.00061
TTC16	ukb-b-1228	Diagnoses - secondary ICD10: I84.6 Residual haemorrhoidal skin tags || id:ukb-b-1228	ENSG00000167094	Weighted mode	243	-0.000526292	0.000130691	7.56e-05	-0.000782446	-0.000270137	0.999474	0.999218	0.99973
TTC16	ukb-d-O70	Diagnoses - main ICD10: O70 Perineal laceration during delivery || id:ukb-d-O70	ENSG00000167094	MR Egger	500	-0.00103969	0.000185113	3.24e-08	-0.00140252	-0.000676871	0.998961	0.998598	0.999323
TTC16	ukb-d-O70	Diagnoses - main ICD10: O70 Perineal laceration during delivery || id:ukb-d-O70	ENSG00000167094	Weighted median	500	-0.000389281	0.000114048	0.000641813	-0.000612816	-0.000165747	0.999611	0.999387	0.999834
TTC16	ukb-d-O70	Diagnoses - main ICD10: O70 Perineal laceration during delivery || id:ukb-d-O70	ENSG00000167094	Inverse variance weighted	500	-0.00058538	8.09e-05	4.6e-13	-0.000743927	-0.000426833	0.999415	0.999256	0.999573
TTC16	ukb-d-O70	Diagnoses - main ICD10: O70 Perineal laceration during delivery || id:ukb-d-O70	ENSG00000167094	Simple mode	500	-0.000204968	0.000206291	0.320904	-0.000609299	0.000199362	0.999795	0.999391	1.0002
TTC16	ukb-d-O70	Diagnoses - main ICD10: O70 Perineal laceration during delivery || id:ukb-d-O70	ENSG00000167094	Weighted mode	500	-0.000279958	0.000159799	0.0803989	-0.000593164	3.32e-05	0.99972	0.999407	1.00003
TTC16	ukb-b-16207	Blood clot, DVT, bronchitis, emphysema, asthma, rhinitis, eczema, allergy diagnosed by doctor: Emphysema/chronic bronchitis || id:ukb-b-16207	ENSG00000167094	MR Egger	432	-0.00240725	0.000242462	4.72e-21	-0.00288247	-0.00193202	0.997596	0.997122	0.99807
TTC16	ukb-b-16207	Blood clot, DVT, bronchitis, emphysema, asthma, rhinitis, eczema, allergy diagnosed by doctor: Emphysema/chronic bronchitis || id:ukb-b-16207	ENSG00000167094	Weighted median	432	-0.00181988	0.000153119	1.41e-32	-0.00212	-0.00151977	0.998182	0.997882	0.998481
TTC16	ukb-b-16207	Blood clot, DVT, bronchitis, emphysema, asthma, rhinitis, eczema, allergy diagnosed by doctor: Emphysema/chronic bronchitis || id:ukb-b-16207	ENSG00000167094	Inverse variance weighted	432	-0.00139685	0.000106314	1.97e-39	-0.00160523	-0.00118848	0.998604	0.998396	0.998812
TTC16	ukb-b-16207	Blood clot, DVT, bronchitis, emphysema, asthma, rhinitis, eczema, allergy diagnosed by doctor: Emphysema/chronic bronchitis || id:ukb-b-16207	ENSG00000167094	Simple mode	432	-0.000740011	0.000311963	0.0181252	-0.00135146	-0.000128563	0.99926	0.998649	0.999871
TTC16	ukb-b-16207	Blood clot, DVT, bronchitis, emphysema, asthma, rhinitis, eczema, allergy diagnosed by doctor: Emphysema/chronic bronchitis || id:ukb-b-16207	ENSG00000167094	Weighted mode	432	-0.002147	0.000240338	1.21e-17	-0.00261806	-0.00167594	0.997855	0.997385	0.998325
TTC16	ukb-b-14	Operative procedures - main OPCS: Q17.1 Endoscopic resection of lesion of uterus || id:ukb-b-14	ENSG00000167094	MR Egger	391	-0.000490779	0.00019292	0.0113467	-0.000868902	-0.000112655	0.999509	0.999131	0.999887
TTC16	ukb-b-14	Operative procedures - main OPCS: Q17.1 Endoscopic resection of lesion of uterus || id:ukb-b-14	ENSG00000167094	Weighted median	391	-0.000496581	0.000115485	1.71e-05	-0.000722933	-0.00027023	0.999504	0.999277	0.99973
TTC16	ukb-b-14	Operative procedures - main OPCS: Q17.1 Endoscopic resection of lesion of uterus || id:ukb-b-14	ENSG00000167094	Inverse variance weighted	391	-0.000557616	8.51e-05	5.67e-11	-0.000724416	-0.000390815	0.999443	0.999276	0.999609
TTC16	ukb-b-14	Operative procedures - main OPCS: Q17.1 Endoscopic resection of lesion of uterus || id:ukb-b-14	ENSG00000167094	Simple mode	391	-0.000402695	0.00022728	0.0772083	-0.000848164	4.28e-05	0.999597	0.999152	1.00004
TTC16	ukb-b-14	Operative procedures - main OPCS: Q17.1 Endoscopic resection of lesion of uterus || id:ukb-b-14	ENSG00000167094	Weighted mode	391	-0.000482099	0.000175276	0.00622731	-0.000825639	-0.000138559	0.999518	0.999175	0.999861
TTC16	ukb-a-595	Diagnoses - main ICD10: Z47 Other orthopaedic follow-up care || id:ukb-a-595	ENSG00000167094	MR Egger	497	-0.000382501	0.000164825	0.0207112	-0.000705559	-5.94e-05	0.999618	0.999295	0.999941
TTC16	ukb-a-595	Diagnoses - main ICD10: Z47 Other orthopaedic follow-up care || id:ukb-a-595	ENSG00000167094	Weighted median	497	-0.000323427	9.54e-05	0.000698494	-0.000510414	-0.00013644	0.999677	0.99949	0.999864
TTC16	ukb-a-595	Diagnoses - main ICD10: Z47 Other orthopaedic follow-up care || id:ukb-a-595	ENSG00000167094	Inverse variance weighted	497	-0.000438772	7.2e-05	1.12e-09	-0.000579942	-0.000297602	0.999561	0.99942	0.999702
TTC16	ukb-a-595	Diagnoses - main ICD10: Z47 Other orthopaedic follow-up care || id:ukb-a-595	ENSG00000167094	Simple mode	497	-0.000340105	0.000204977	0.0977008	-0.000741859	6.17e-05	0.99966	0.999258	1.00006
TTC16	ukb-a-595	Diagnoses - main ICD10: Z47 Other orthopaedic follow-up care || id:ukb-a-595	ENSG00000167094	Weighted mode	497	-0.000293617	0.000136862	0.0324095	-0.000561865	-2.54e-05	0.999706	0.999438	0.999975
TTC16	ukb-b-730	Fresh tomato intake || id:ukb-b-730	ENSG00000167094	MR Egger	499	-0.0830724	0.0071465	8.53e-28	-0.0970795	-0.0690652	0.920285	0.907484	0.933266
TTC16	ukb-b-730	Fresh tomato intake || id:ukb-b-730	ENSG00000167094	Weighted median	499	-0.0699047	0.00429756	1.72e-59	-0.0783279	-0.0614815	0.932483	0.924661	0.94037
TTC16	ukb-b-730	Fresh tomato intake || id:ukb-b-730	ENSG00000167094	Inverse variance weighted	499	-0.0579311	0.00311714	4.28e-77	-0.0640407	-0.0518215	0.943715	0.937967	0.949498
TTC16	ukb-b-730	Fresh tomato intake || id:ukb-b-730	ENSG00000167094	Simple mode	499	-0.0731368	0.00785182	3.93e-19	-0.0885264	-0.0577473	0.929474	0.915279	0.943888
TTC16	ukb-b-730	Fresh tomato intake || id:ukb-b-730	ENSG00000167094	Weighted mode	499	-0.0718792	0.0059425	1.04e-29	-0.0835265	-0.0602318	0.930643	0.919867	0.941546
TTC16	ukb-a-3	Pulse rate automated reading || id:ukb-a-3	ENSG00000167094	MR Egger	497	-0.00477757	0.00238916	0.0460805	-0.00946034	-9.48e-05	0.995234	0.990584	0.999905
TTC16	ukb-a-3	Pulse rate automated reading || id:ukb-a-3	ENSG00000167094	Weighted median	497	0.000370464	0.00145613	0.799174	-0.00248356	0.00322448	1.00037	0.99752	1.00323
TTC16	ukb-a-3	Pulse rate automated reading || id:ukb-a-3	ENSG00000167094	Inverse variance weighted	497	0.00489878	0.001064	4.14e-06	0.00281335	0.00698421	1.00491	1.00282	1.00701
TTC16	ukb-a-3	Pulse rate automated reading || id:ukb-a-3	ENSG00000167094	Simple mode	497	0.00263788	0.00244157	0.280487	-0.00214759	0.00742335	1.00264	0.997855	1.00745
TTC16	ukb-a-3	Pulse rate automated reading || id:ukb-a-3	ENSG00000167094	Weighted mode	497	-0.00112432	0.00186531	0.546952	-0.00478033	0.0025317	0.998876	0.995231	1.00253
TTC16	ukb-b-3703	Non-cancer illness code, self-reported: heart arrhythmia || id:ukb-b-3703	ENSG00000167094	MR Egger	305	-0.000766859	0.000142491	1.48e-07	-0.00104614	-0.000487578	0.999233	0.998954	0.999513
TTC16	ukb-b-3703	Non-cancer illness code, self-reported: heart arrhythmia || id:ukb-b-3703	ENSG00000167094	Weighted median	305	7.08e-05	8.81e-05	0.421652	-0.000101923	0.000243567	1.00007	0.999898	1.00024
TTC16	ukb-b-3703	Non-cancer illness code, self-reported: heart arrhythmia || id:ukb-b-3703	ENSG00000167094	Inverse variance weighted	305	0.000322099	6.38e-05	4.38e-07	0.000197126	0.000447072	1.00032	1.0002	1.00045
TTC16	ukb-b-3703	Non-cancer illness code, self-reported: heart arrhythmia || id:ukb-b-3703	ENSG00000167094	Simple mode	305	-6.95e-05	0.000160352	0.665169	-0.000383756	0.000244824	0.999931	0.999616	1.00024
TTC16	ukb-b-3703	Non-cancer illness code, self-reported: heart arrhythmia || id:ukb-b-3703	ENSG00000167094	Weighted mode	305	-1.61e-05	0.000133097	0.903623	-0.000276999	0.00024474	0.999984	0.999723	1.00024
TTC16	ukb-b-13864	Operative procedures - secondary OPCS: Z27.6 Ileum || id:ukb-b-13864	ENSG00000167094	MR Egger	391	0.00176023	0.000190051	1.38e-18	0.00138773	0.00213273	1.00176	1.00139	1.00214
TTC16	ukb-b-13864	Operative procedures - secondary OPCS: Z27.6 Ileum || id:ukb-b-13864	ENSG00000167094	Weighted median	391	0.00142836	0.000113959	4.87e-36	0.001205	0.00165172	1.00143	1.00121	1.00165
TTC16	ukb-b-13864	Operative procedures - secondary OPCS: Z27.6 Ileum || id:ukb-b-13864	ENSG00000167094	Inverse variance weighted	391	0.00148328	8.38e-05	4.79e-70	0.00131896	0.0016476	1.00148	1.00132	1.00165
TTC16	ukb-b-13864	Operative procedures - secondary OPCS: Z27.6 Ileum || id:ukb-b-13864	ENSG00000167094	Simple mode	391	0.001769	0.000202516	7.26e-17	0.00137207	0.00216593	1.00177	1.00137	1.00217
TTC16	ukb-b-13864	Operative procedures - secondary OPCS: Z27.6 Ileum || id:ukb-b-13864	ENSG00000167094	Weighted mode	391	0.00132423	0.000173522	1.8e-13	0.000984123	0.00166433	1.00133	1.00098	1.00167
TTC16	ukb-b-17814	Caffeine drink within last hour || id:ukb-b-17814	ENSG00000167094	MR Egger	446	0.000839321	0.000280731	0.00294699	0.000289088	0.00138955	1.00084	1.00029	1.00139
TTC16	ukb-b-17814	Caffeine drink within last hour || id:ukb-b-17814	ENSG00000167094	Weighted median	446	3.12e-05	0.000186822	0.867234	-0.00033494	0.000397403	1.00003	0.999665	1.0004
TTC16	ukb-b-17814	Caffeine drink within last hour || id:ukb-b-17814	ENSG00000167094	Inverse variance weighted	446	0.000449178	0.000122995	0.000260205	0.000208108	0.000690249	1.00045	1.00021	1.00069
TTC16	ukb-b-17814	Caffeine drink within last hour || id:ukb-b-17814	ENSG00000167094	Simple mode	446	0.00255185	0.000456803	4.05e-08	0.00165651	0.00344718	1.00256	1.00166	1.00345
TTC16	ukb-b-17814	Caffeine drink within last hour || id:ukb-b-17814	ENSG00000167094	Weighted mode	446	-0.000139656	0.000285389	0.624831	-0.000699018	0.000419705	0.99986	0.999301	1.00042
TTC16	ukb-a-361	Heel bone mineral density (BMD) T-score automated (left) || id:ukb-a-361	ENSG00000167094	MR Egger	497	-0.0752115	0.00461659	4.33e-48	-0.08426	-0.066163	0.927547	0.919192	0.935978
TTC16	ukb-a-361	Heel bone mineral density (BMD) T-score automated (left) || id:ukb-a-361	ENSG00000167094	Weighted median	497	-0.0667868	0.00260694	9.42e-145	-0.0718964	-0.0616772	0.935395	0.930627	0.940186
TTC16	ukb-a-361	Heel bone mineral density (BMD) T-score automated (left) || id:ukb-a-361	ENSG00000167094	Inverse variance weighted	497	-0.0735052	0.00201488	2.2e-291	-0.0774544	-0.0695561	0.929131	0.925469	0.932808
TTC16	ukb-a-361	Heel bone mineral density (BMD) T-score automated (left) || id:ukb-a-361	ENSG00000167094	Simple mode	497	-0.0739957	0.00490339	1.28e-42	-0.0836064	-0.0643851	0.928676	0.919793	0.937644
TTC16	ukb-a-361	Heel bone mineral density (BMD) T-score automated (left) || id:ukb-a-361	ENSG00000167094	Weighted mode	497	-0.0645464	0.00324723	4.23e-65	-0.070911	-0.0581818	0.937493	0.931545	0.943478
TTC16	ukb-d-N13	Diagnoses - main ICD10: N13 Obstructive and reflux uropathy || id:ukb-d-N13	ENSG00000167094	MR Egger	500	0.000284646	0.0001353	0.0358951	1.95e-05	0.000549834	1.00028	1.00002	1.00055
TTC16	ukb-d-N13	Diagnoses - main ICD10: N13 Obstructive and reflux uropathy || id:ukb-d-N13	ENSG00000167094	Weighted median	500	-0.000141922	8.91e-05	0.111153	-0.000316537	3.27e-05	0.999858	0.999684	1.00003
TTC16	ukb-d-N13	Diagnoses - main ICD10: N13 Obstructive and reflux uropathy || id:ukb-d-N13	ENSG00000167094	Inverse variance weighted	500	-2.45e-05	5.94e-05	0.680647	-0.000140981	9.2e-05	0.999976	0.999859	1.00009
TTC16	ukb-d-N13	Diagnoses - main ICD10: N13 Obstructive and reflux uropathy || id:ukb-d-N13	ENSG00000167094	Simple mode	500	-7.93e-05	0.00016418	0.629115	-0.000401136	0.000242449	0.999921	0.999599	1.00024
TTC16	ukb-d-N13	Diagnoses - main ICD10: N13 Obstructive and reflux uropathy || id:ukb-d-N13	ENSG00000167094	Weighted mode	500	-0.000168111	0.000102073	0.100194	-0.000368174	3.2e-05	0.999832	0.999632	1.00003
TTC16	ukb-b-4331	6mm weak meridian angle (left) || id:ukb-b-4331	ENSG00000167094	MR Egger	499	0.0300626	0.00436101	1.66e-11	0.021515	0.0386102	1.03052	1.02175	1.03937
TTC16	ukb-b-4331	6mm weak meridian angle (left) || id:ukb-b-4331	ENSG00000167094	Weighted median	499	0.0130328	0.00269873	1.37e-06	0.00774334	0.0183224	1.01312	1.00777	1.01849
TTC16	ukb-b-4331	6mm weak meridian angle (left) || id:ukb-b-4331	ENSG00000167094	Inverse variance weighted	499	0.00949352	0.00190201	6e-07	0.00576558	0.0132215	1.00954	1.00578	1.01331
TTC16	ukb-b-4331	6mm weak meridian angle (left) || id:ukb-b-4331	ENSG00000167094	Simple mode	499	0.0118804	0.00523562	0.0236858	0.00161863	0.0221423	1.01195	1.00162	1.02239
TTC16	ukb-b-4331	6mm weak meridian angle (left) || id:ukb-b-4331	ENSG00000167094	Weighted mode	499	0.0106996	0.00383593	0.00548457	0.00318114	0.018218	1.01076	1.00319	1.01838
TTC16	ukb-b-12930	Mouth/teeth dental problems: Dentures || id:ukb-b-12930	ENSG00000167094	MR Egger	499	0.0114641	0.000690267	1.35e-49	0.0101112	0.012817	1.01153	1.01016	1.0129
TTC16	ukb-b-12930	Mouth/teeth dental problems: Dentures || id:ukb-b-12930	ENSG00000167094	Weighted median	499	0.00898176	0.000453014	1.75e-87	0.00809385	0.00986967	1.00902	1.00813	1.00992
TTC16	ukb-b-12930	Mouth/teeth dental problems: Dentures || id:ukb-b-12930	ENSG00000167094	Inverse variance weighted	499	0.00996672	0.000301122	3.11e-240	0.00937652	0.0105569	1.01002	1.00942	1.01061
TTC16	ukb-b-12930	Mouth/teeth dental problems: Dentures || id:ukb-b-12930	ENSG00000167094	Simple mode	499	0.0138082	0.00101298	3.51e-36	0.0118227	0.0157936	1.0139	1.01189	1.01592
TTC16	ukb-b-12930	Mouth/teeth dental problems: Dentures || id:ukb-b-12930	ENSG00000167094	Weighted mode	499	0.00874204	0.000654947	5.86e-35	0.00745834	0.0100257	1.00878	1.00749	1.01008
TTC16	ukb-b-15326	Vitamin and/or mineral supplement use: Multivitamin with iron || id:ukb-b-15326	ENSG00000167094	MR Egger	240	-0.0012692	0.000873404	0.147497	-0.00298107	0.000442678	0.998732	0.997023	1.00044
TTC16	ukb-b-15326	Vitamin and/or mineral supplement use: Multivitamin with iron || id:ukb-b-15326	ENSG00000167094	Weighted median	240	-0.003407	0.000543909	3.75e-10	-0.00447306	-0.00234094	0.996599	0.995537	0.997662
TTC16	ukb-b-15326	Vitamin and/or mineral supplement use: Multivitamin with iron || id:ukb-b-15326	ENSG00000167094	Inverse variance weighted	240	-0.00557374	0.000371916	8.99e-51	-0.00630269	-0.00484478	0.994442	0.993717	0.995167
TTC16	ukb-b-15326	Vitamin and/or mineral supplement use: Multivitamin with iron || id:ukb-b-15326	ENSG00000167094	Simple mode	240	-0.00924007	0.00145649	1.11e-09	-0.0120948	-0.00638534	0.990802	0.987978	0.993635
TTC16	ukb-b-15326	Vitamin and/or mineral supplement use: Multivitamin with iron || id:ukb-b-15326	ENSG00000167094	Weighted mode	240	-0.0023451	0.000917498	0.0112091	-0.00414339	-0.000546803	0.997658	0.995865	0.999453
TTC16	ukb-b-311	White wine intake || id:ukb-b-311	ENSG00000167094	MR Egger	499	-0.0530652	0.00526838	7.71e-22	-0.0633912	-0.0427392	0.948318	0.938576	0.958161
TTC16	ukb-b-311	White wine intake || id:ukb-b-311	ENSG00000167094	Weighted median	499	-0.0328678	0.00336033	1.36e-22	-0.039454	-0.0262815	0.967666	0.961314	0.974061
TTC16	ukb-b-311	White wine intake || id:ukb-b-311	ENSG00000167094	Inverse variance weighted	499	-0.0208982	0.00229795	9.52e-20	-0.0254022	-0.0163942	0.979319	0.974918	0.983739
TTC16	ukb-b-311	White wine intake || id:ukb-b-311	ENSG00000167094	Simple mode	499	-0.0415084	0.00850476	1.43e-06	-0.0581778	-0.0248391	0.959341	0.943482	0.975467
TTC16	ukb-b-311	White wine intake || id:ukb-b-311	ENSG00000167094	Weighted mode	499	-0.0426308	0.00523194	3.01e-15	-0.0528854	-0.0323762	0.958265	0.948489	0.968142
TTC16	ukb-b-12623	Non-cancer illness code, self-reported: headaches (not migraine) || id:ukb-b-12623	ENSG00000167094	MR Egger	383	0.000742206	0.00017417	2.56e-05	0.000400833	0.00108358	1.00074	1.0004	1.00108
TTC16	ukb-b-12623	Non-cancer illness code, self-reported: headaches (not migraine) || id:ukb-b-12623	ENSG00000167094	Weighted median	383	3.08e-05	0.000105598	0.77023	-0.00017613	0.000237815	1.00003	0.999824	1.00024
TTC16	ukb-b-12623	Non-cancer illness code, self-reported: headaches (not migraine) || id:ukb-b-12623	ENSG00000167094	Inverse variance weighted	383	-0.000143665	7.68e-05	0.0614873	-0.000294247	6.92e-06	0.999856	0.999706	1.00001
TTC16	ukb-b-12623	Non-cancer illness code, self-reported: headaches (not migraine) || id:ukb-b-12623	ENSG00000167094	Simple mode	383	-0.000450263	0.00022625	0.0472915	-0.000893714	-6.81e-06	0.99955	0.999107	0.999993
TTC16	ukb-b-12623	Non-cancer illness code, self-reported: headaches (not migraine) || id:ukb-b-12623	ENSG00000167094	Weighted mode	383	0.000281151	0.000162522	0.0844513	-3.74e-05	0.000599694	1.00028	0.999963	1.0006
TTC16	ukb-d-22617_3119	Job SOC coding: Science and engineering technicians n.e.c. || id:ukb-d-22617_3119	ENSG00000167094	MR Egger	500	-0.0045432	0.000612596	5.22e-13	-0.00574389	-0.00334251	0.995467	0.994273	0.996663
TTC16	ukb-d-22617_3119	Job SOC coding: Science and engineering technicians n.e.c. || id:ukb-d-22617_3119	ENSG00000167094	Weighted median	500	-0.00100282	0.000380656	0.00842695	-0.00174891	-0.00025674	0.998998	0.998253	0.999743
TTC16	ukb-d-22617_3119	Job SOC coding: Science and engineering technicians n.e.c. || id:ukb-d-22617_3119	ENSG00000167094	Inverse variance weighted	500	-0.000994074	0.000267802	0.000205651	-0.00151897	-0.000469182	0.999006	0.998482	0.999531
TTC16	ukb-d-22617_3119	Job SOC coding: Science and engineering technicians n.e.c. || id:ukb-d-22617_3119	ENSG00000167094	Simple mode	500	-0.00391402	0.000712544	6.31e-08	-0.0053106	-0.00251743	0.996094	0.994703	0.997486
TTC16	ukb-d-22617_3119	Job SOC coding: Science and engineering technicians n.e.c. || id:ukb-d-22617_3119	ENSG00000167094	Weighted mode	500	-0.000921875	0.000469366	0.0500748	-0.00184183	-1.92e-06	0.999079	0.99816	0.999998
TTC16	ukb-b-1939	Operative procedures - main OPCS: F09.1 Surgical removal of impacted wisdom tooth || id:ukb-b-1939	ENSG00000167094	MR Egger	243	-0.000350959	0.000125926	0.00574332	-0.000597774	-0.000104143	0.999649	0.999402	0.999896
TTC16	ukb-b-1939	Operative procedures - main OPCS: F09.1 Surgical removal of impacted wisdom tooth || id:ukb-b-1939	ENSG00000167094	Weighted median	243	0.000318292	7.25e-05	1.12e-05	0.000176254	0.000460329	1.00032	1.00018	1.00046
TTC16	ukb-b-1939	Operative procedures - main OPCS: F09.1 Surgical removal of impacted wisdom tooth || id:ukb-b-1939	ENSG00000167094	Inverse variance weighted	243	0.00044586	5.39e-05	1.36e-16	0.000340169	0.000551551	1.00045	1.00034	1.00055
TTC16	ukb-b-1939	Operative procedures - main OPCS: F09.1 Surgical removal of impacted wisdom tooth || id:ukb-b-1939	ENSG00000167094	Simple mode	243	0.000278477	0.000123833	0.0254253	3.58e-05	0.00052119	1.00028	1.00004	1.00052
TTC16	ukb-b-1939	Operative procedures - main OPCS: F09.1 Surgical removal of impacted wisdom tooth || id:ukb-b-1939	ENSG00000167094	Weighted mode	243	0.000300219	0.000113029	0.0084297	7.87e-05	0.000521756	1.0003	1.00008	1.00052
TTC16	ukb-b-19791	PCT where patients GP was registered: ROTHERHAM PCT || id:ukb-b-19791	ENSG00000167094	MR Egger	332	0.00131965	0.000156061	9.06e-16	0.00101377	0.00162553	1.00132	1.00101	1.00163
TTC16	ukb-b-19791	PCT where patients GP was registered: ROTHERHAM PCT || id:ukb-b-19791	ENSG00000167094	Weighted median	332	0.0012376	9.44e-05	2.93e-39	0.00105256	0.00142264	1.00124	1.00105	1.00142
TTC16	ukb-b-19791	PCT where patients GP was registered: ROTHERHAM PCT || id:ukb-b-19791	ENSG00000167094	Inverse variance weighted	332	0.00124496	6.95e-05	1.01e-71	0.00110871	0.00138122	1.00125	1.00111	1.00138
TTC16	ukb-b-19791	PCT where patients GP was registered: ROTHERHAM PCT || id:ukb-b-19791	ENSG00000167094	Simple mode	332	0.00174148	0.000206183	9.61e-16	0.00133736	0.00214559	1.00174	1.00134	1.00215
TTC16	ukb-b-19791	PCT where patients GP was registered: ROTHERHAM PCT || id:ukb-b-19791	ENSG00000167094	Weighted mode	332	0.0010731	0.000175426	2.69e-09	0.000729261	0.00141693	1.00107	1.00073	1.00142
TTC16	ukb-a-384	Tinnitus: Yes now some of the time || id:ukb-a-384	ENSG00000167094	MR Egger	497	-0.00179342	0.00108869	0.100125	-0.00392725	0.0003404	0.998208	0.99608	1.00034
TTC16	ukb-a-384	Tinnitus: Yes now some of the time || id:ukb-a-384	ENSG00000167094	Weighted median	497	-2.95e-05	0.00070798	0.96677	-0.00141713	0.00135815	0.999971	0.998584	1.00136
TTC16	ukb-a-384	Tinnitus: Yes now some of the time || id:ukb-a-384	ENSG00000167094	Inverse variance weighted	497	0.000411387	0.000475555	0.387002	-0.0005207	0.00134347	1.00041	0.999479	1.00134
TTC16	ukb-a-384	Tinnitus: Yes now some of the time || id:ukb-a-384	ENSG00000167094	Simple mode	497	-0.000708815	0.00132636	0.5933	-0.00330848	0.00189085	0.999291	0.996697	1.00189
TTC16	ukb-a-384	Tinnitus: Yes now some of the time || id:ukb-a-384	ENSG00000167094	Weighted mode	497	0.000187552	0.000906954	0.836256	-0.00159008	0.00196518	1.00019	0.998411	1.00197
TTC16	ukb-d-22601_41503307	Job coding: general office assistant/clerk, clerical officer, clerk-typist, office supervisor, press/newspaper corrector/reader || id:ukb-d-22601_41503307	ENSG00000167094	MR Egger	500	0.00872021	0.000857289	3.29e-22	0.00703992	0.0104005	1.00876	1.00706	1.01045
TTC16	ukb-d-22601_41503307	Job coding: general office assistant/clerk, clerical officer, clerk-typist, office supervisor, press/newspaper corrector/reader || id:ukb-d-22601_41503307	ENSG00000167094	Weighted median	500	0.00329635	0.000538409	9.22e-10	0.00224107	0.00435163	1.0033	1.00224	1.00436
TTC16	ukb-d-22601_41503307	Job coding: general office assistant/clerk, clerical officer, clerk-typist, office supervisor, press/newspaper corrector/reader || id:ukb-d-22601_41503307	ENSG00000167094	Inverse variance weighted	500	0.00212689	0.000398016	9.1e-08	0.00134678	0.00290701	1.00213	1.00135	1.00291
TTC16	ukb-d-22601_41503307	Job coding: general office assistant/clerk, clerical officer, clerk-typist, office supervisor, press/newspaper corrector/reader || id:ukb-d-22601_41503307	ENSG00000167094	Simple mode	500	0.00308259	0.000867524	0.000416536	0.00138224	0.00478294	1.00309	1.00138	1.00479
TTC16	ukb-d-22601_41503307	Job coding: general office assistant/clerk, clerical officer, clerk-typist, office supervisor, press/newspaper corrector/reader || id:ukb-d-22601_41503307	ENSG00000167094	Weighted mode	500	0.00380124	0.000719029	1.87e-07	0.00239194	0.00521054	1.00381	1.00239	1.00522
TTC16	ukb-b-13231	Place of birth in UK - east co-ordinate || id:ukb-b-13231	ENSG00000167094	MR Egger	499	-0.00483341	0.00164566	0.00346708	-0.00805891	-0.00160792	0.995178	0.991973	0.998393
TTC16	ukb-b-13231	Place of birth in UK - east co-ordinate || id:ukb-b-13231	ENSG00000167094	Weighted median	499	0.00562727	0.000968957	6.34e-09	0.00372811	0.00752642	1.00564	1.00374	1.00755
TTC16	ukb-b-13231	Place of birth in UK - east co-ordinate || id:ukb-b-13231	ENSG00000167094	Inverse variance weighted	499	0.00635559	0.0007178	8.42e-19	0.0049487	0.00776248	1.00638	1.00496	1.00779
TTC16	ukb-b-13231	Place of birth in UK - east co-ordinate || id:ukb-b-13231	ENSG00000167094	Simple mode	499	0.00891981	0.00184048	1.68e-06	0.00531247	0.0125272	1.00896	1.00533	1.01261
TTC16	ukb-b-13231	Place of birth in UK - east co-ordinate || id:ukb-b-13231	ENSG00000167094	Weighted mode	499	0.0063825	0.0013025	1.3e-06	0.0038296	0.00893541	1.0064	1.00384	1.00898
TTC16	ukb-a-150	Treatment/medication code: amlodipine || id:ukb-a-150	ENSG00000167094	MR Egger	497	0.0015148	0.000427589	0.000433634	0.000676722	0.00235287	1.00152	1.00068	1.00236
TTC16	ukb-a-150	Treatment/medication code: amlodipine || id:ukb-a-150	ENSG00000167094	Weighted median	497	-0.00214927	0.000267213	8.75e-16	-0.00267301	-0.00162553	0.997853	0.997331	0.998376
TTC16	ukb-a-150	Treatment/medication code: amlodipine || id:ukb-a-150	ENSG00000167094	Inverse variance weighted	497	-0.00312798	0.000188154	4.62e-62	-0.00349676	-0.0027592	0.996877	0.996509	0.997245
TTC16	ukb-a-150	Treatment/medication code: amlodipine || id:ukb-a-150	ENSG00000167094	Simple mode	497	-0.00183983	0.0004654	8.83e-05	-0.00275202	-0.000927649	0.998162	0.997252	0.999073
TTC16	ukb-a-150	Treatment/medication code: amlodipine || id:ukb-a-150	ENSG00000167094	Weighted mode	497	-0.00175333	0.000370278	2.86e-06	-0.00247907	-0.00102758	0.998248	0.997524	0.998973
TTC16	ukb-b-14303	Values entered || id:ukb-b-14303	ENSG00000167094	MR Egger	499	0.0117449	0.00373113	0.00174386	0.00443184	0.0190579	1.01181	1.00444	1.01924
TTC16	ukb-b-14303	Values entered || id:ukb-b-14303	ENSG00000167094	Weighted median	499	-0.000342917	0.00220248	0.876273	-0.00465979	0.00397395	0.999657	0.995351	1.00398
TTC16	ukb-b-14303	Values entered || id:ukb-b-14303	ENSG00000167094	Inverse variance weighted	499	-0.00290433	0.00162844	0.0745053	-0.00609607	0.000287424	0.9971	0.993922	1.00029
TTC16	ukb-b-14303	Values entered || id:ukb-b-14303	ENSG00000167094	Simple mode	499	-0.00498141	0.00430357	0.247621	-0.0134164	0.00345359	0.995031	0.986673	1.00346
TTC16	ukb-b-14303	Values entered || id:ukb-b-14303	ENSG00000167094	Weighted mode	499	0.00111778	0.00303852	0.713126	-0.00483773	0.00707329	1.00112	0.995174	1.0071
TTC16	ukb-b-10733	Operation code: fertility treatment procedures || id:ukb-b-10733	ENSG00000167094	MR Egger	167	-0.000139362	0.000112462	0.217034	-0.000359787	8.11e-05	0.999861	0.99964	1.00008
TTC16	ukb-b-10733	Operation code: fertility treatment procedures || id:ukb-b-10733	ENSG00000167094	Weighted median	167	0.000354569	8.23e-05	1.63e-05	0.000193353	0.000515786	1.00035	1.00019	1.00052
TTC16	ukb-b-10733	Operation code: fertility treatment procedures || id:ukb-b-10733	ENSG00000167094	Inverse variance weighted	167	0.000566657	5.43e-05	1.6e-25	0.00046029	0.000673024	1.00057	1.00046	1.00067
TTC16	ukb-b-10733	Operation code: fertility treatment procedures || id:ukb-b-10733	ENSG00000167094	Simple mode	167	0.00143868	0.000234944	6.4e-09	0.000978187	0.00189917	1.00144	1.00098	1.0019
TTC16	ukb-b-10733	Operation code: fertility treatment procedures || id:ukb-b-10733	ENSG00000167094	Weighted mode	167	-0.000135754	0.000126767	0.285772	-0.000384218	0.00011271	0.999864	0.999616	1.00011
TTC16	ukb-b-13922	Sources of admission to hospital (recoded): Other admission source || id:ukb-b-13922	ENSG00000167094	MR Egger	292	0.000281419	0.000132924	0.0350985	2.09e-05	0.000541949	1.00028	1.00002	1.00054
TTC16	ukb-b-13922	Sources of admission to hospital (recoded): Other admission source || id:ukb-b-13922	ENSG00000167094	Weighted median	292	-0.000106075	7.92e-05	0.180376	-0.000261276	4.91e-05	0.999894	0.999739	1.00005
TTC16	ukb-b-13922	Sources of admission to hospital (recoded): Other admission source || id:ukb-b-13922	ENSG00000167094	Inverse variance weighted	292	-0.000282624	5.97e-05	2.24e-06	-0.000399714	-0.000165533	0.999717	0.9996	0.999834
TTC16	ukb-b-13922	Sources of admission to hospital (recoded): Other admission source || id:ukb-b-13922	ENSG00000167094	Simple mode	292	-0.000555235	0.000158907	0.000549688	-0.000866692	-0.000243778	0.999445	0.999134	0.999756
TTC16	ukb-b-13922	Sources of admission to hospital (recoded): Other admission source || id:ukb-b-13922	ENSG00000167094	Weighted mode	292	-6.04e-06	0.000126706	0.961983	-0.000254388	0.000242298	0.999994	0.999746	1.00024
TTC16	ukb-b-8266	Other egg intake || id:ukb-b-8266	ENSG00000167094	MR Egger	499	-0.00706214	0.0010532	5.47e-11	-0.00912643	-0.00499786	0.992963	0.990915	0.995015
TTC16	ukb-b-8266	Other egg intake || id:ukb-b-8266	ENSG00000167094	Weighted median	499	-0.00126895	0.000656548	0.053265	-0.00255579	1.79e-05	0.998732	0.997447	1.00002
TTC16	ukb-b-8266	Other egg intake || id:ukb-b-8266	ENSG00000167094	Inverse variance weighted	499	-0.000992768	0.000459382	0.0306881	-0.00189316	-9.24e-05	0.999008	0.998109	0.999908
TTC16	ukb-b-8266	Other egg intake || id:ukb-b-8266	ENSG00000167094	Simple mode	499	-0.00107067	0.00114068	0.348378	-0.00330641	0.00116506	0.99893	0.996699	1.00117
TTC16	ukb-b-8266	Other egg intake || id:ukb-b-8266	ENSG00000167094	Weighted mode	499	-0.00132228	0.000754437	0.0802742	-0.00280097	0.000156418	0.998679	0.997203	1.00016
TTC16	ukb-a-257	Hearing difficulty/problems: Yes || id:ukb-a-257	ENSG00000167094	MR Egger	497	0.00180805	0.000967862	0.0623404	-8.9e-05	0.00370506	1.00181	0.999911	1.00371
TTC16	ukb-a-257	Hearing difficulty/problems: Yes || id:ukb-a-257	ENSG00000167094	Weighted median	497	0.00615874	0.000578632	1.87e-26	0.00502462	0.00729286	1.00618	1.00504	1.00732
TTC16	ukb-a-257	Hearing difficulty/problems: Yes || id:ukb-a-257	ENSG00000167094	Inverse variance weighted	497	0.00717173	0.00042294	1.71e-64	0.00634277	0.00800069	1.0072	1.00636	1.00803
TTC16	ukb-a-257	Hearing difficulty/problems: Yes || id:ukb-a-257	ENSG00000167094	Simple mode	497	0.00582232	0.000958766	2.5e-09	0.00394314	0.00770151	1.00584	1.00395	1.00773
TTC16	ukb-a-257	Hearing difficulty/problems: Yes || id:ukb-a-257	ENSG00000167094	Weighted mode	497	0.0061787	0.00075697	2.73e-15	0.00469504	0.00766236	1.0062	1.00471	1.00769
TTC16	ukb-a-391	Average weekly intake of other alcoholic drinks || id:ukb-a-391	ENSG00000167094	MR Egger	497	0.00139091	0.000827361	0.0933652	-0.000230712	0.00301254	1.00139	0.999769	1.00302
TTC16	ukb-a-391	Average weekly intake of other alcoholic drinks || id:ukb-a-391	ENSG00000167094	Weighted median	497	0.000850523	0.000571868	0.136943	-0.000270339	0.00197138	1.00085	0.99973	1.00197
TTC16	ukb-a-391	Average weekly intake of other alcoholic drinks || id:ukb-a-391	ENSG00000167094	Inverse variance weighted	497	0.00383031	0.000361409	3.04e-26	0.00312195	0.00453867	1.00384	1.00313	1.00455
TTC16	ukb-a-391	Average weekly intake of other alcoholic drinks || id:ukb-a-391	ENSG00000167094	Simple mode	497	0.000185891	0.00210474	0.929658	-0.0039394	0.00431118	1.00019	0.996068	1.00432
TTC16	ukb-a-391	Average weekly intake of other alcoholic drinks || id:ukb-a-391	ENSG00000167094	Weighted mode	497	-0.000677598	0.000931752	0.467428	-0.00250383	0.00114864	0.999323	0.997499	1.00115
TTC16	ukb-b-2909	Variation in diet || id:ukb-b-2909	ENSG00000167094	MR Egger	499	-0.00354233	0.00122174	0.0039039	-0.00593693	-0.00114773	0.996464	0.994081	0.998853
TTC16	ukb-b-2909	Variation in diet || id:ukb-b-2909	ENSG00000167094	Weighted median	499	-0.00114336	0.000758768	0.131847	-0.00263054	0.000343829	0.998857	0.997373	1.00034
TTC16	ukb-b-2909	Variation in diet || id:ukb-b-2909	ENSG00000167094	Inverse variance weighted	499	-0.00317816	0.000532507	2.4e-09	-0.00422187	-0.00213444	0.996827	0.995787	0.997868
TTC16	ukb-b-2909	Variation in diet || id:ukb-b-2909	ENSG00000167094	Simple mode	499	-0.00814652	0.00206841	9.37e-05	-0.0122006	-0.00409245	0.991887	0.987874	0.995916
TTC16	ukb-b-2909	Variation in diet || id:ukb-b-2909	ENSG00000167094	Weighted mode	499	-0.000397733	0.00103813	0.701792	-0.00243247	0.00163701	0.999602	0.99757	1.00164
TTC16	ukb-b-11484	Diagnoses - secondary ICD10: Z51.1 Chemotherapy session for neoplasm || id:ukb-b-11484	ENSG00000167094	MR Egger	430	7.87e-06	0.000240804	0.973927	-0.000464102	0.000479851	1.00001	0.999536	1.00048
TTC16	ukb-b-11484	Diagnoses - secondary ICD10: Z51.1 Chemotherapy session for neoplasm || id:ukb-b-11484	ENSG00000167094	Weighted median	430	-0.000602327	0.000146468	3.92e-05	-0.000889403	-0.00031525	0.999398	0.999111	0.999685
TTC16	ukb-b-11484	Diagnoses - secondary ICD10: Z51.1 Chemotherapy session for neoplasm || id:ukb-b-11484	ENSG00000167094	Inverse variance weighted	430	-0.000911801	0.000105513	5.54e-18	-0.00111861	-0.000704995	0.999089	0.998882	0.999295
TTC16	ukb-b-11484	Diagnoses - secondary ICD10: Z51.1 Chemotherapy session for neoplasm || id:ukb-b-11484	ENSG00000167094	Simple mode	430	-0.00128622	0.000307932	3.58e-05	-0.00188977	-0.000682673	0.998715	0.998112	0.999318
TTC16	ukb-b-11484	Diagnoses - secondary ICD10: Z51.1 Chemotherapy session for neoplasm || id:ukb-b-11484	ENSG00000167094	Weighted mode	430	-0.000611322	0.000219949	0.0056858	-0.00104242	-0.000180221	0.999389	0.998958	0.99982
TTC16	ukb-b-17881	Potassium || id:ukb-b-17881	ENSG00000167094	MR Egger	499	0.00283628	0.00482394	0.556827	-0.00661865	0.0122912	1.00284	0.993403	1.01237
TTC16	ukb-b-17881	Potassium || id:ukb-b-17881	ENSG00000167094	Weighted median	499	0.0110147	0.00305495	0.000311527	0.00502699	0.0170024	1.01108	1.00504	1.01715
TTC16	ukb-b-17881	Potassium || id:ukb-b-17881	ENSG00000167094	Inverse variance weighted	499	0.0111118	0.00210409	1.28e-07	0.00698775	0.0152358	1.01117	1.00701	1.01535
TTC16	ukb-b-17881	Potassium || id:ukb-b-17881	ENSG00000167094	Simple mode	499	-0.0134985	0.00839239	0.108376	-0.0299476	0.00295057	0.986592	0.970496	1.00295
TTC16	ukb-b-17881	Potassium || id:ukb-b-17881	ENSG00000167094	Weighted mode	499	0.0217114	0.00516993	3.17e-05	0.0115783	0.0318445	1.02195	1.01165	1.03236
TTC16	ukb-a-336	Forced vital capacity (FVC) || id:ukb-a-336	ENSG00000167094	MR Egger	497	-0.00203143	0.00175699	0.248159	-0.00547514	0.00141228	0.997971	0.99454	1.00141
TTC16	ukb-a-336	Forced vital capacity (FVC) || id:ukb-a-336	ENSG00000167094	Weighted median	497	-0.00266759	0.00111169	0.016414	-0.0048465	-0.000488675	0.997336	0.995165	0.999511
TTC16	ukb-a-336	Forced vital capacity (FVC) || id:ukb-a-336	ENSG00000167094	Inverse variance weighted	497	-0.000848339	0.000767742	0.269169	-0.00235311	0.000656435	0.999152	0.99765	1.00066
TTC16	ukb-a-336	Forced vital capacity (FVC) || id:ukb-a-336	ENSG00000167094	Simple mode	497	-0.00583939	0.00198934	0.00348636	-0.0097385	-0.00194029	0.994178	0.990309	0.998062
TTC16	ukb-a-336	Forced vital capacity (FVC) || id:ukb-a-336	ENSG00000167094	Weighted mode	497	-0.00352638	0.00146148	0.0161888	-0.00639089	-0.000661875	0.99648	0.993629	0.999338
TTC16	ukb-b-11411	Blood clot, DVT, bronchitis, emphysema, asthma, rhinitis, eczema, allergy diagnosed by doctor: Blood clot in the leg (DVT) || id:ukb-b-11411	ENSG00000167094	MR Egger	465	0.000345477	0.000264372	0.191935	-0.000172692	0.000863647	1.00035	0.999827	1.00086
TTC16	ukb-b-11411	Blood clot, DVT, bronchitis, emphysema, asthma, rhinitis, eczema, allergy diagnosed by doctor: Blood clot in the leg (DVT) || id:ukb-b-11411	ENSG00000167094	Weighted median	465	-0.000621465	0.000155321	6.3e-05	-0.000925894	-0.000317037	0.999379	0.999075	0.999683
TTC16	ukb-b-11411	Blood clot, DVT, bronchitis, emphysema, asthma, rhinitis, eczema, allergy diagnosed by doctor: Blood clot in the leg (DVT) || id:ukb-b-11411	ENSG00000167094	Inverse variance weighted	465	-0.000539943	0.000115505	2.94e-06	-0.000766334	-0.000313553	0.99946	0.999234	0.999686
TTC16	ukb-b-11411	Blood clot, DVT, bronchitis, emphysema, asthma, rhinitis, eczema, allergy diagnosed by doctor: Blood clot in the leg (DVT) || id:ukb-b-11411	ENSG00000167094	Simple mode	465	0.000228707	0.000291937	0.433785	-0.00034349	0.000800904	1.00023	0.999657	1.0008
TTC16	ukb-b-11411	Blood clot, DVT, bronchitis, emphysema, asthma, rhinitis, eczema, allergy diagnosed by doctor: Blood clot in the leg (DVT) || id:ukb-b-11411	ENSG00000167094	Weighted mode	465	-0.000280873	0.000210001	0.181721	-0.000692476	0.00013073	0.999719	0.999308	1.00013
TTC16	ukb-a-342	Number of cigarettes currently smoked daily (current cigarette smokers) || id:ukb-a-342	ENSG00000167094	MR Egger	497	0.0494495	0.00931188	1.66e-07	0.0311982	0.0677008	1.05069	1.03169	1.07005
TTC16	ukb-a-342	Number of cigarettes currently smoked daily (current cigarette smokers) || id:ukb-a-342	ENSG00000167094	Weighted median	497	0.0334726	0.00418874	1.34e-15	0.0252627	0.0416825	1.03404	1.02558	1.04256
TTC16	ukb-a-342	Number of cigarettes currently smoked daily (current cigarette smokers) || id:ukb-a-342	ENSG00000167094	Inverse variance weighted	497	0.0300752	0.00409368	2.03e-13	0.0220516	0.0380988	1.03053	1.0223	1.03883
TTC16	ukb-a-342	Number of cigarettes currently smoked daily (current cigarette smokers) || id:ukb-a-342	ENSG00000167094	Simple mode	497	0.0356158	0.00799667	1.04e-05	0.0199423	0.0512893	1.03626	1.02014	1.05263
TTC16	ukb-a-342	Number of cigarettes currently smoked daily (current cigarette smokers) || id:ukb-a-342	ENSG00000167094	Weighted mode	497	0.024824	0.0047053	1.98e-07	0.0156017	0.0340464	1.02513	1.01572	1.03463
TTC16	ukb-b-9686	Sweet potato intake || id:ukb-b-9686	ENSG00000167094	MR Egger	499	0.000611551	0.00159725	0.701974	-0.00251906	0.00374216	1.00061	0.997484	1.00375
TTC16	ukb-b-9686	Sweet potato intake || id:ukb-b-9686	ENSG00000167094	Weighted median	499	0.00486845	0.00102464	2.02e-06	0.00286014	0.00687675	1.00488	1.00286	1.0069
TTC16	ukb-b-9686	Sweet potato intake || id:ukb-b-9686	ENSG00000167094	Inverse variance weighted	499	0.00769993	0.000696684	2.14e-28	0.00633443	0.00906543	1.00773	1.00635	1.00911
TTC16	ukb-b-9686	Sweet potato intake || id:ukb-b-9686	ENSG00000167094	Simple mode	499	0.00269512	0.00200739	0.180013	-0.00123936	0.00662961	1.0027	0.998761	1.00665
TTC16	ukb-b-9686	Sweet potato intake || id:ukb-b-9686	ENSG00000167094	Weighted mode	499	0.00269512	0.00158013	0.0886991	-0.000401925	0.00579217	1.0027	0.999598	1.00581
TTC16	ukb-b-3759	Treatment speciality of consultant (recoded): Gynaecology || id:ukb-b-3759	ENSG00000167094	MR Egger	499	-0.00210018	0.00059955	0.000501716	-0.00327529	-0.000925059	0.997902	0.99673	0.999075
TTC16	ukb-b-3759	Treatment speciality of consultant (recoded): Gynaecology || id:ukb-b-3759	ENSG00000167094	Weighted median	499	-0.00210245	0.000396576	1.15e-07	-0.00287974	-0.00132516	0.9979	0.997124	0.998676
TTC16	ukb-b-3759	Treatment speciality of consultant (recoded): Gynaecology || id:ukb-b-3759	ENSG00000167094	Inverse variance weighted	499	-0.00116144	0.000261556	8.97e-06	-0.00167409	-0.00064879	0.998839	0.998327	0.999351
TTC16	ukb-b-3759	Treatment speciality of consultant (recoded): Gynaecology || id:ukb-b-3759	ENSG00000167094	Simple mode	499	-0.00286642	0.000761769	0.000187991	-0.00435949	-0.00137335	0.997138	0.99565	0.998628
TTC16	ukb-b-3759	Treatment speciality of consultant (recoded): Gynaecology || id:ukb-b-3759	ENSG00000167094	Weighted mode	499	-0.002422	0.000519195	3.97e-06	-0.00343962	-0.00140437	0.997581	0.996566	0.998597
TTC16	ukb-b-6852	3mm strong meridian (right) || id:ukb-b-6852	ENSG00000167094	MR Egger	499	-0.0190227	0.00381846	8.71e-07	-0.0265069	-0.0115385	0.981157	0.973841	0.988528
TTC16	ukb-b-6852	3mm strong meridian (right) || id:ukb-b-6852	ENSG00000167094	Weighted median	499	-0.00390976	0.00234206	0.0950443	-0.00850019	0.000680675	0.996098	0.991536	1.00068
TTC16	ukb-b-6852	3mm strong meridian (right) || id:ukb-b-6852	ENSG00000167094	Inverse variance weighted	499	-0.00125729	0.0016653	0.450252	-0.00452127	0.00200669	0.998743	0.995489	1.00201
TTC16	ukb-b-6852	3mm strong meridian (right) || id:ukb-b-6852	ENSG00000167094	Simple mode	499	-0.0027896	0.00434354	0.521012	-0.0113029	0.00572374	0.997214	0.988761	1.00574
TTC16	ukb-b-6852	3mm strong meridian (right) || id:ukb-b-6852	ENSG00000167094	Weighted mode	499	-0.0027896	0.0031371	0.37431	-0.00893833	0.00335912	0.997214	0.991102	1.00336
TTC16	ukb-b-12176	PCT where patients GP was registered: KNOWSLEY PCT || id:ukb-b-12176	ENSG00000167094	MR Egger	225	-0.000772177	0.000121299	1.09e-09	-0.00100992	-0.000534431	0.999228	0.998991	0.999466
TTC16	ukb-b-12176	PCT where patients GP was registered: KNOWSLEY PCT || id:ukb-b-12176	ENSG00000167094	Weighted median	225	-0.000673012	6.6e-05	2.12e-24	-0.000802421	-0.000543603	0.999327	0.999198	0.999457
TTC16	ukb-b-12176	PCT where patients GP was registered: KNOWSLEY PCT || id:ukb-b-12176	ENSG00000167094	Inverse variance weighted	225	-0.000592793	5.08e-05	1.64e-31	-0.000692281	-0.000493305	0.999407	0.999308	0.999507
TTC16	ukb-b-12176	PCT where patients GP was registered: KNOWSLEY PCT || id:ukb-b-12176	ENSG00000167094	Simple mode	225	-0.000687528	0.000124974	1.03e-07	-0.000932477	-0.000442579	0.999313	0.999068	0.999558
TTC16	ukb-b-12176	PCT where patients GP was registered: KNOWSLEY PCT || id:ukb-b-12176	ENSG00000167094	Weighted mode	225	-0.000672763	0.000108427	2.62e-09	-0.00088528	-0.000460246	0.999327	0.999115	0.99954
TTC16	ukb-b-5644	PCT responsible for patient data: ISLINGTON PCT || id:ukb-b-5644	ENSG00000167094	MR Egger	164	9.09e-05	0.000104102	0.384038	-0.000113175	0.000294904	1.00009	0.999887	1.00029
TTC16	ukb-b-5644	PCT responsible for patient data: ISLINGTON PCT || id:ukb-b-5644	ENSG00000167094	Weighted median	164	0.000214048	6.1e-05	0.000445798	9.46e-05	0.000333527	1.00021	1.00009	1.00033
TTC16	ukb-b-5644	PCT responsible for patient data: ISLINGTON PCT || id:ukb-b-5644	ENSG00000167094	Inverse variance weighted	164	0.000219747	4.57e-05	1.56e-06	0.000130084	0.00030941	1.00022	1.00013	1.00031
TTC16	ukb-b-5644	PCT responsible for patient data: ISLINGTON PCT || id:ukb-b-5644	ENSG00000167094	Simple mode	164	0.000238129	0.00011553	0.0408746	1.17e-05	0.000464568	1.00024	1.00001	1.00046
TTC16	ukb-b-5644	PCT responsible for patient data: ISLINGTON PCT || id:ukb-b-5644	ENSG00000167094	Weighted mode	164	0.000215986	9.64e-05	0.0264532	2.7e-05	0.000404988	1.00022	1.00003	1.00041
TTC16	ukb-b-227	Operative procedures - main OPCS: U20.1 Transthoracic echocardiography || id:ukb-b-227	ENSG00000167094	MR Egger	216	-0.000547381	0.000118307	6.43e-06	-0.000779263	-0.000315499	0.999453	0.999221	0.999685
TTC16	ukb-b-227	Operative procedures - main OPCS: U20.1 Transthoracic echocardiography || id:ukb-b-227	ENSG00000167094	Weighted median	216	-0.000579522	6.54e-05	7.78e-19	-0.000707679	-0.000451365	0.999421	0.999293	0.999549
TTC16	ukb-b-227	Operative procedures - main OPCS: U20.1 Transthoracic echocardiography || id:ukb-b-227	ENSG00000167094	Inverse variance weighted	216	-0.000508442	4.94e-05	7.86e-25	-0.000605293	-0.000411592	0.999492	0.999395	0.999588
TTC16	ukb-b-227	Operative procedures - main OPCS: U20.1 Transthoracic echocardiography || id:ukb-b-227	ENSG00000167094	Simple mode	216	-0.00061525	0.000146966	4.13e-05	-0.000903302	-0.000327197	0.999385	0.999097	0.999673
TTC16	ukb-b-227	Operative procedures - main OPCS: U20.1 Transthoracic echocardiography || id:ukb-b-227	ENSG00000167094	Weighted mode	216	-0.000657648	0.00011939	1.03e-07	-0.000891653	-0.000423643	0.999343	0.999109	0.999576
TTC16	ukb-b-11348	Bread intake || id:ukb-b-11348	ENSG00000167094	MR Egger	499	-0.00900223	0.00181562	9.78e-07	-0.0125609	-0.00544361	0.991038	0.987518	0.994571
TTC16	ukb-b-11348	Bread intake || id:ukb-b-11348	ENSG00000167094	Weighted median	499	0.00361302	0.0010476	0.00056298	0.00155972	0.00566632	1.00362	1.00156	1.00568
TTC16	ukb-b-11348	Bread intake || id:ukb-b-11348	ENSG00000167094	Inverse variance weighted	499	0.00807155	0.000873888	2.55e-20	0.00635873	0.00978437	1.0081	1.00638	1.00983
TTC16	ukb-b-11348	Bread intake || id:ukb-b-11348	ENSG00000167094	Simple mode	499	0.00353889	0.00189776	0.0628017	-0.000180725	0.00725851	1.00355	0.999819	1.00728
TTC16	ukb-b-11348	Bread intake || id:ukb-b-11348	ENSG00000167094	Weighted mode	499	0.00353889	0.00137511	0.0103548	0.000843673	0.00623411	1.00355	1.00084	1.00625
TTC16	ukb-b-18335	Wheeze or whistling in the chest in last year || id:ukb-b-18335	ENSG00000167094	MR Egger	499	-0.00552338	0.000755852	1.09e-12	-0.00700485	-0.00404191	0.994492	0.99302	0.995966
TTC16	ukb-b-18335	Wheeze or whistling in the chest in last year || id:ukb-b-18335	ENSG00000167094	Weighted median	499	-0.008566	0.000468324	9.81e-75	-0.00948392	-0.00764809	0.991471	0.990561	0.992381
TTC16	ukb-b-18335	Wheeze or whistling in the chest in last year || id:ukb-b-18335	ENSG00000167094	Inverse variance weighted	499	-0.00872205	0.000329752	3.62e-154	-0.00936837	-0.00807574	0.991316	0.990675	0.991957
TTC16	ukb-b-18335	Wheeze or whistling in the chest in last year || id:ukb-b-18335	ENSG00000167094	Simple mode	499	-0.0093029	0.000846566	2.67e-25	-0.0109622	-0.00764363	0.99074	0.989098	0.992386
TTC16	ukb-b-18335	Wheeze or whistling in the chest in last year || id:ukb-b-18335	ENSG00000167094	Weighted mode	499	-0.00857437	0.00062333	1.01e-36	-0.00979609	-0.00735264	0.991462	0.990252	0.992674
TTC16	ukb-a-264	Body fat percentage || id:ukb-a-264	ENSG00000167094	MR Egger	497	0.0213224	0.00197964	1.9e-24	0.0174423	0.0252025	1.02155	1.0176	1.02552
TTC16	ukb-a-264	Body fat percentage || id:ukb-a-264	ENSG00000167094	Weighted median	497	0.00636636	0.0010399	9.24e-10	0.00432816	0.00840456	1.00639	1.00434	1.00844
TTC16	ukb-a-264	Body fat percentage || id:ukb-a-264	ENSG00000167094	Inverse variance weighted	497	0.00394333	0.000943718	2.93e-05	0.00209364	0.00579302	1.00395	1.0021	1.00581
TTC16	ukb-a-264	Body fat percentage || id:ukb-a-264	ENSG00000167094	Simple mode	497	0.00649521	0.00165765	0.000101679	0.00324622	0.0097442	1.00652	1.00325	1.00979
TTC16	ukb-a-264	Body fat percentage || id:ukb-a-264	ENSG00000167094	Weighted mode	497	0.00649521	0.0012778	5.27e-07	0.00399073	0.00899969	1.00652	1.004	1.00904
TTC16	ukb-d-AB1_INTESTINAL_INFECTIONS	Intestinal infectious diseases || id:ukb-d-AB1_INTESTINAL_INFECTIONS	ENSG00000167094	MR Egger	500	0.00193303	0.000239451	5.2e-15	0.0014637	0.00240235	1.00193	1.00146	1.00241
TTC16	ukb-d-AB1_INTESTINAL_INFECTIONS	Intestinal infectious diseases || id:ukb-d-AB1_INTESTINAL_INFECTIONS	ENSG00000167094	Weighted median	500	0.000926613	0.000146855	2.8e-10	0.000638777	0.00121445	1.00093	1.00064	1.00122
TTC16	ukb-d-AB1_INTESTINAL_INFECTIONS	Intestinal infectious diseases || id:ukb-d-AB1_INTESTINAL_INFECTIONS	ENSG00000167094	Inverse variance weighted	500	0.000845249	0.000107175	3.1e-15	0.000635187	0.00105531	1.00085	1.00064	1.00106
TTC16	ukb-d-AB1_INTESTINAL_INFECTIONS	Intestinal infectious diseases || id:ukb-d-AB1_INTESTINAL_INFECTIONS	ENSG00000167094	Simple mode	500	0.000962625	0.000269797	0.000394502	0.000433822	0.00149143	1.00096	1.00043	1.00149
TTC16	ukb-d-AB1_INTESTINAL_INFECTIONS	Intestinal infectious diseases || id:ukb-d-AB1_INTESTINAL_INFECTIONS	ENSG00000167094	Weighted mode	500	0.000858206	0.000201598	2.48e-05	0.000463075	0.00125334	1.00086	1.00046	1.00125
TTC16	ukb-b-20437	Current employment status: Full or part-time student || id:ukb-b-20437	ENSG00000167094	MR Egger	383	0.00128223	0.000171052	4.65e-13	0.000946972	0.0016175	1.00128	1.00095	1.00162
TTC16	ukb-b-20437	Current employment status: Full or part-time student || id:ukb-b-20437	ENSG00000167094	Weighted median	383	0.000480184	0.000104557	4.38e-06	0.000275253	0.000685115	1.00048	1.00028	1.00069
TTC16	ukb-b-20437	Current employment status: Full or part-time student || id:ukb-b-20437	ENSG00000167094	Inverse variance weighted	383	0.000473889	7.55e-05	3.37e-10	0.000326004	0.000621775	1.00047	1.00033	1.00062
TTC16	ukb-b-20437	Current employment status: Full or part-time student || id:ukb-b-20437	ENSG00000167094	Simple mode	383	0.000427374	0.00019389	0.0281057	4.73e-05	0.000807399	1.00043	1.00005	1.00081
TTC16	ukb-b-20437	Current employment status: Full or part-time student || id:ukb-b-20437	ENSG00000167094	Weighted mode	383	0.000512256	0.000152045	0.000830903	0.000214248	0.000810265	1.00051	1.00021	1.00081
TTC16	ukb-b-18042	Illnesses of siblings: Diabetes || id:ukb-b-18042	ENSG00000167094	MR Egger	499	-0.00805178	0.000584518	8.52e-37	-0.00919743	-0.00690612	0.991981	0.990845	0.993118
TTC16	ukb-b-18042	Illnesses of siblings: Diabetes || id:ukb-b-18042	ENSG00000167094	Weighted median	499	-0.008537	0.000372851	5.03e-116	-0.00926779	-0.00780621	0.991499	0.990775	0.992224
TTC16	ukb-b-18042	Illnesses of siblings: Diabetes || id:ukb-b-18042	ENSG00000167094	Inverse variance weighted	499	-0.00780077	0.000255008	1.65e-205	-0.00830058	-0.00730095	0.99223	0.991734	0.992726
TTC16	ukb-b-18042	Illnesses of siblings: Diabetes || id:ukb-b-18042	ENSG00000167094	Simple mode	499	-0.00939655	0.000799028	2.4e-28	-0.0109626	-0.00783046	0.990647	0.989097	0.9922
TTC16	ukb-b-18042	Illnesses of siblings: Diabetes || id:ukb-b-18042	ENSG00000167094	Weighted mode	499	-0.00900391	0.000574981	3.12e-45	-0.0101309	-0.00787695	0.991037	0.98992	0.992154
TTC16	ukb-b-10629	6mm asymmetry index (left) || id:ukb-b-10629	ENSG00000167094	MR Egger	499	-0.0114949	0.00560728	0.0408894	-0.0224851	-0.000504606	0.988571	0.977766	0.999496
TTC16	ukb-b-10629	6mm asymmetry index (left) || id:ukb-b-10629	ENSG00000167094	Weighted median	499	-0.0134275	0.00356749	0.00016732	-0.0204197	-0.0064352	0.986662	0.979787	0.993585
TTC16	ukb-b-10629	6mm asymmetry index (left) || id:ukb-b-10629	ENSG00000167094	Inverse variance weighted	499	-0.0143396	0.00244605	4.56e-09	-0.0191338	-0.00954529	0.985763	0.981048	0.9905
TTC16	ukb-b-10629	6mm asymmetry index (left) || id:ukb-b-10629	ENSG00000167094	Simple mode	499	-0.00430818	0.00643985	0.503813	-0.0169303	0.00831393	0.995701	0.983212	1.00835
TTC16	ukb-b-10629	6mm asymmetry index (left) || id:ukb-b-10629	ENSG00000167094	Weighted mode	499	-0.00874909	0.004475	0.0511298	-0.0175201	2.19e-05	0.991289	0.982632	1.00002
TTC16	ukb-b-12267	Diagnoses - main ICD10: I80.2 Phlebitis and thrombophlebitis of other deep vessels of lower extremities || id:ukb-b-12267	ENSG00000167094	MR Egger	259	0.00127134	0.000126936	3.78e-20	0.00102255	0.00152014	1.00127	1.00102	1.00152
TTC16	ukb-b-12267	Diagnoses - main ICD10: I80.2 Phlebitis and thrombophlebitis of other deep vessels of lower extremities || id:ukb-b-12267	ENSG00000167094	Weighted median	259	0.000169343	7.71e-05	0.0280544	1.82e-05	0.000320451	1.00017	1.00002	1.00032
TTC16	ukb-b-12267	Diagnoses - main ICD10: I80.2 Phlebitis and thrombophlebitis of other deep vessels of lower extremities || id:ukb-b-12267	ENSG00000167094	Inverse variance weighted	259	4.14e-05	5.97e-05	0.488569	-7.57e-05	0.000158394	1.00004	0.999924	1.00016
TTC16	ukb-b-12267	Diagnoses - main ICD10: I80.2 Phlebitis and thrombophlebitis of other deep vessels of lower extremities || id:ukb-b-12267	ENSG00000167094	Simple mode	259	0.000329518	0.00012904	0.0112372	7.66e-05	0.000582437	1.00033	1.00008	1.00058
TTC16	ukb-b-12267	Diagnoses - main ICD10: I80.2 Phlebitis and thrombophlebitis of other deep vessels of lower extremities || id:ukb-b-12267	ENSG00000167094	Weighted mode	259	0.000188866	0.000109213	0.0849465	-2.52e-05	0.000402924	1.00019	0.999975	1.0004
TTC16	ukb-b-16576	Dried fruit intake || id:ukb-b-16576	ENSG00000167094	MR Egger	499	-0.00549387	0.00148759	0.000246071	-0.00840955	-0.00257818	0.994521	0.991626	0.997425
TTC16	ukb-b-16576	Dried fruit intake || id:ukb-b-16576	ENSG00000167094	Weighted median	499	-0.00241615	0.000975643	0.0132688	-0.00432841	-0.000503892	0.997587	0.995681	0.999496
TTC16	ukb-b-16576	Dried fruit intake || id:ukb-b-16576	ENSG00000167094	Inverse variance weighted	499	-0.00410758	0.000648961	2.46e-10	-0.00537954	-0.00283562	0.995901	0.994635	0.997168
TTC16	ukb-b-16576	Dried fruit intake || id:ukb-b-16576	ENSG00000167094	Simple mode	499	0.000590603	0.0022425	0.792376	-0.0038047	0.00498591	1.00059	0.996203	1.005
TTC16	ukb-b-16576	Dried fruit intake || id:ukb-b-16576	ENSG00000167094	Weighted mode	499	0.000590603	0.00146531	0.687079	-0.0022814	0.00346261	1.00059	0.997721	1.00347
TTC16	ukb-b-10847	Operative procedures - secondary OPCS: Y53.5 Approach to organ under image intensifier || id:ukb-b-10847	ENSG00000167094	MR Egger	384	-0.00077718	0.000180622	2.15e-05	-0.0011312	-0.000423161	0.999223	0.998869	0.999577
TTC16	ukb-b-10847	Operative procedures - secondary OPCS: Y53.5 Approach to organ under image intensifier || id:ukb-b-10847	ENSG00000167094	Weighted median	384	-0.000634161	0.000113411	2.25e-08	-0.000856446	-0.000411876	0.999366	0.999144	0.999588
TTC16	ukb-b-10847	Operative procedures - secondary OPCS: Y53.5 Approach to organ under image intensifier || id:ukb-b-10847	ENSG00000167094	Inverse variance weighted	384	-0.000804543	7.96e-05	5.35e-24	-0.000960623	-0.000648463	0.999196	0.99904	0.999352
TTC16	ukb-b-10847	Operative procedures - secondary OPCS: Y53.5 Approach to organ under image intensifier || id:ukb-b-10847	ENSG00000167094	Simple mode	384	-0.00167095	0.00024966	7.79e-11	-0.00216029	-0.00118162	0.99833	0.997842	0.998819
TTC16	ukb-b-10847	Operative procedures - secondary OPCS: Y53.5 Approach to organ under image intensifier || id:ukb-b-10847	ENSG00000167094	Weighted mode	384	-0.000357186	0.000179594	0.0474288	-0.00070919	-5.18e-06	0.999643	0.999291	0.999995
TTC16	ukb-d-K42	Diagnoses - main ICD10: K42 Umbilical hernia || id:ukb-d-K42	ENSG00000167094	MR Egger	500	7.66e-05	0.000177689	0.666429	-0.000271632	0.00042491	1.00008	0.999728	1.00042
TTC16	ukb-d-K42	Diagnoses - main ICD10: K42 Umbilical hernia || id:ukb-d-K42	ENSG00000167094	Weighted median	500	0.000330596	0.00010822	0.00225164	0.000118486	0.000542707	1.00033	1.00012	1.00054
TTC16	ukb-d-K42	Diagnoses - main ICD10: K42 Umbilical hernia || id:ukb-d-K42	ENSG00000167094	Inverse variance weighted	500	0.000310171	7.76e-05	6.48e-05	0.000157983	0.00046236	1.00031	1.00016	1.00046
TTC16	ukb-d-K42	Diagnoses - main ICD10: K42 Umbilical hernia || id:ukb-d-K42	ENSG00000167094	Simple mode	500	0.000290503	0.000188122	0.123166	-7.82e-05	0.000659222	1.00029	0.999922	1.00066
TTC16	ukb-d-K42	Diagnoses - main ICD10: K42 Umbilical hernia || id:ukb-d-K42	ENSG00000167094	Weighted mode	500	0.000290503	0.000160812	0.0714458	-2.47e-05	0.000605695	1.00029	0.999975	1.00061
TTC16	ukb-d-M13_ARTHROSIS_OTH	Other arthrosis || id:ukb-d-M13_ARTHROSIS_OTH	ENSG00000167094	MR Egger	500	-0.00107262	0.00024849	1.91e-05	-0.00155966	-0.000585578	0.998928	0.998442	0.999415
TTC16	ukb-d-M13_ARTHROSIS_OTH	Other arthrosis || id:ukb-d-M13_ARTHROSIS_OTH	ENSG00000167094	Weighted median	500	-0.000918406	0.000144745	2.22e-10	-0.00120211	-0.000634705	0.999082	0.998799	0.999365
TTC16	ukb-d-M13_ARTHROSIS_OTH	Other arthrosis || id:ukb-d-M13_ARTHROSIS_OTH	ENSG00000167094	Inverse variance weighted	500	-0.000352782	0.000108586	0.00115861	-0.000565611	-0.000139954	0.999647	0.999435	0.99986
TTC16	ukb-d-M13_ARTHROSIS_OTH	Other arthrosis || id:ukb-d-M13_ARTHROSIS_OTH	ENSG00000167094	Simple mode	500	-0.00079725	0.000286704	0.00562842	-0.00135919	-0.000235311	0.999203	0.998642	0.999765
TTC16	ukb-d-M13_ARTHROSIS_OTH	Other arthrosis || id:ukb-d-M13_ARTHROSIS_OTH	ENSG00000167094	Weighted mode	500	-0.000901186	0.000217393	3.99e-05	-0.00132728	-0.000475097	0.999099	0.998674	0.999525
TTC16	ukb-b-14429	Diagnoses - secondary ICD10: K57.9 Diverticular disease of intestine, part unspecified, without perforation or abscess || id:ukb-b-14429	ENSG00000167094	MR Egger	308	-0.0013833	0.000144601	3.87e-19	-0.00166672	-0.00109989	0.998618	0.998335	0.998901
TTC16	ukb-b-14429	Diagnoses - secondary ICD10: K57.9 Diverticular disease of intestine, part unspecified, without perforation or abscess || id:ukb-b-14429	ENSG00000167094	Weighted median	308	-0.00070214	9.53e-05	1.69e-13	-0.000888837	-0.000515444	0.999298	0.999112	0.999485
TTC16	ukb-b-14429	Diagnoses - secondary ICD10: K57.9 Diverticular disease of intestine, part unspecified, without perforation or abscess || id:ukb-b-14429	ENSG00000167094	Inverse variance weighted	308	-0.000779815	6.46e-05	1.49e-33	-0.000906429	-0.0006532	0.99922	0.999094	0.999347
TTC16	ukb-b-14429	Diagnoses - secondary ICD10: K57.9 Diverticular disease of intestine, part unspecified, without perforation or abscess || id:ukb-b-14429	ENSG00000167094	Simple mode	308	-0.00147825	0.000187379	5.4e-14	-0.00184552	-0.00111099	0.998523	0.998156	0.99889
TTC16	ukb-b-14429	Diagnoses - secondary ICD10: K57.9 Diverticular disease of intestine, part unspecified, without perforation or abscess || id:ukb-b-14429	ENSG00000167094	Weighted mode	308	-0.000686047	0.000132739	4.26e-07	-0.000946215	-0.000425879	0.999314	0.999054	0.999574
TTC16	ukb-d-20429	Easily tired during worst period of anxiety || id:ukb-d-20429	ENSG00000167094	MR Egger	500	-0.00390647	0.00319528	0.222068	-0.0101692	0.00235627	0.996101	0.989882	1.00236
TTC16	ukb-d-20429	Easily tired during worst period of anxiety || id:ukb-d-20429	ENSG00000167094	Weighted median	500	0.00415473	0.00186747	0.0260952	0.000494492	0.00781496	1.00416	1.00049	1.00785
TTC16	ukb-d-20429	Easily tired during worst period of anxiety || id:ukb-d-20429	ENSG00000167094	Inverse variance weighted	500	0.00224197	0.00140067	0.109455	-0.000503337	0.00498729	1.00224	0.999497	1.005
TTC16	ukb-d-20429	Easily tired during worst period of anxiety || id:ukb-d-20429	ENSG00000167094	Simple mode	500	0.00215224	0.00332642	0.51792	-0.00436754	0.00867203	1.00215	0.995642	1.00871
TTC16	ukb-d-20429	Easily tired during worst period of anxiety || id:ukb-d-20429	ENSG00000167094	Weighted mode	500	0.00343148	0.00248237	0.167485	-0.00143396	0.00829693	1.00344	0.998567	1.00833
TTC16	ukb-d-OTHER_ILD_CVD_COMORB	Other ILD-related CVD-co-morbidities || id:ukb-d-OTHER_ILD_CVD_COMORB	ENSG00000167094	MR Egger	500	-0.00129061	0.000173854	4.97e-13	-0.00163136	-0.000949853	0.99871	0.99837	0.999051
TTC16	ukb-d-OTHER_ILD_CVD_COMORB	Other ILD-related CVD-co-morbidities || id:ukb-d-OTHER_ILD_CVD_COMORB	ENSG00000167094	Weighted median	500	-0.00111762	0.000116161	6.5e-22	-0.0013453	-0.000889949	0.998883	0.998656	0.99911
TTC16	ukb-d-OTHER_ILD_CVD_COMORB	Other ILD-related CVD-co-morbidities || id:ukb-d-OTHER_ILD_CVD_COMORB	ENSG00000167094	Inverse variance weighted	500	-0.00123412	7.6e-05	2.44e-59	-0.00138302	-0.00108522	0.998767	0.998618	0.998915
TTC16	ukb-d-OTHER_ILD_CVD_COMORB	Other ILD-related CVD-co-morbidities || id:ukb-d-OTHER_ILD_CVD_COMORB	ENSG00000167094	Simple mode	500	-0.00258549	0.000280608	8.75e-19	-0.00313548	-0.0020355	0.997418	0.996869	0.997967
TTC16	ukb-d-OTHER_ILD_CVD_COMORB	Other ILD-related CVD-co-morbidities || id:ukb-d-OTHER_ILD_CVD_COMORB	ENSG00000167094	Weighted mode	500	-0.00107554	0.000181736	6.06e-09	-0.00143174	-0.000719338	0.998925	0.998569	0.999281
TTC16	ukb-b-16024	Diagnoses - secondary ICD10: Z51.0 Radiotherapy session || id:ukb-b-16024	ENSG00000167094	MR Egger	275	-0.00198592	0.000132057	1.2e-37	-0.00224475	-0.00172709	0.998016	0.997758	0.998274
TTC16	ukb-b-16024	Diagnoses - secondary ICD10: Z51.0 Radiotherapy session || id:ukb-b-16024	ENSG00000167094	Weighted median	275	-0.000767411	8.31e-05	2.52e-20	-0.00093024	-0.000604582	0.999233	0.99907	0.999396
TTC16	ukb-b-16024	Diagnoses - secondary ICD10: Z51.0 Radiotherapy session || id:ukb-b-16024	ENSG00000167094	Inverse variance weighted	275	-0.000986543	6.62e-05	3.05e-50	-0.00111627	-0.000856815	0.999014	0.998884	0.999144
TTC16	ukb-b-16024	Diagnoses - secondary ICD10: Z51.0 Radiotherapy session || id:ukb-b-16024	ENSG00000167094	Simple mode	275	-0.000820588	0.000154634	2.31e-07	-0.00112367	-0.000517506	0.99918	0.998877	0.999483
TTC16	ukb-b-16024	Diagnoses - secondary ICD10: Z51.0 Radiotherapy session || id:ukb-b-16024	ENSG00000167094	Weighted mode	275	-0.000735217	0.000114293	5.56e-10	-0.000959231	-0.000511203	0.999265	0.999041	0.999489
TTC16	ukb-a-186	Treatment/medication code: omacor 1g capsule || id:ukb-a-186	ENSG00000167094	MR Egger	497	0.000880348	8.37e-05	1.76e-23	0.000716273	0.00104442	1.00088	1.00072	1.00104
TTC16	ukb-a-186	Treatment/medication code: omacor 1g capsule || id:ukb-a-186	ENSG00000167094	Weighted median	497	0.000599035	4.7e-05	3.77e-37	0.00050684	0.000691229	1.0006	1.00051	1.00069
TTC16	ukb-a-186	Treatment/medication code: omacor 1g capsule || id:ukb-a-186	ENSG00000167094	Inverse variance weighted	497	0.000463536	3.77e-05	8.08e-35	0.000389727	0.000537345	1.00046	1.00039	1.00054
TTC16	ukb-a-186	Treatment/medication code: omacor 1g capsule || id:ukb-a-186	ENSG00000167094	Simple mode	497	0.000601743	8.27e-05	1.34e-12	0.000439688	0.000763798	1.0006	1.00044	1.00076
TTC16	ukb-a-186	Treatment/medication code: omacor 1g capsule || id:ukb-a-186	ENSG00000167094	Weighted mode	497	0.000638556	5.74e-05	8.11e-26	0.000526052	0.000751061	1.00064	1.00053	1.00075
TTC16	ukb-a-579	Diagnoses - main ICD10: O75 Other complications of labour and delivery not elsewhere classified || id:ukb-a-579	ENSG00000167094	MR Egger	497	0.0001494	5.03e-05	0.00311273	5.08e-05	0.000247961	1.00015	1.00005	1.00025
TTC16	ukb-a-579	Diagnoses - main ICD10: O75 Other complications of labour and delivery not elsewhere classified || id:ukb-a-579	ENSG00000167094	Weighted median	497	5.93e-05	3.08e-05	0.0544096	-1.12e-06	0.000119773	1.00006	0.999999	1.00012
TTC16	ukb-a-579	Diagnoses - main ICD10: O75 Other complications of labour and delivery not elsewhere classified || id:ukb-a-579	ENSG00000167094	Inverse variance weighted	497	5.66e-05	2.2e-05	0.0100102	1.35e-05	9.97e-05	1.00006	1.00001	1.0001
TTC16	ukb-a-579	Diagnoses - main ICD10: O75 Other complications of labour and delivery not elsewhere classified || id:ukb-a-579	ENSG00000167094	Simple mode	497	-7.35e-06	5.71e-05	0.897648	-0.000119346	0.000104638	0.999993	0.999881	1.0001
TTC16	ukb-a-579	Diagnoses - main ICD10: O75 Other complications of labour and delivery not elsewhere classified || id:ukb-a-579	ENSG00000167094	Weighted mode	497	4.51e-05	4.51e-05	0.317272	-4.32e-05	0.000133418	1.00005	0.999957	1.00013
TTC16	ukb-b-14147	Risk taking || id:ukb-b-14147	ENSG00000167094	MR Egger	499	-0.0137506	0.000814892	7.77e-51	-0.0153478	-0.0121534	0.986344	0.984769	0.98792
TTC16	ukb-b-14147	Risk taking || id:ukb-b-14147	ENSG00000167094	Weighted median	499	-0.00924565	0.000496183	1.72e-77	-0.0102182	-0.00827313	0.990797	0.989834	0.991761
TTC16	ukb-b-14147	Risk taking || id:ukb-b-14147	ENSG00000167094	Inverse variance weighted	499	-0.00830362	0.000355472	1.11e-120	-0.00900034	-0.00760689	0.991731	0.99104	0.992422
TTC16	ukb-b-14147	Risk taking || id:ukb-b-14147	ENSG00000167094	Simple mode	499	-0.00753109	0.00091267	1.41e-15	-0.00931992	-0.00574226	0.992497	0.990723	0.994274
TTC16	ukb-b-14147	Risk taking || id:ukb-b-14147	ENSG00000167094	Weighted mode	499	-0.00937518	0.000626672	4.66e-42	-0.0106035	-0.0081469	0.990669	0.989453	0.991886
TTC16	ukb-b-7280	Non-cancer illness code, self-reported: emphysema/chronic bronchitis || id:ukb-b-7280	ENSG00000167094	MR Egger	425	-0.000668767	0.000220688	0.00259243	-0.00110132	-0.000236219	0.999331	0.998899	0.999764
TTC16	ukb-b-7280	Non-cancer illness code, self-reported: emphysema/chronic bronchitis || id:ukb-b-7280	ENSG00000167094	Weighted median	425	-0.000913248	0.000137287	2.89e-11	-0.00118233	-0.000644165	0.999087	0.998818	0.999356
TTC16	ukb-b-7280	Non-cancer illness code, self-reported: emphysema/chronic bronchitis || id:ukb-b-7280	ENSG00000167094	Inverse variance weighted	425	-0.000623028	9.67e-05	1.15e-10	-0.000812468	-0.000433588	0.999377	0.999188	0.999567
TTC16	ukb-b-7280	Non-cancer illness code, self-reported: emphysema/chronic bronchitis || id:ukb-b-7280	ENSG00000167094	Simple mode	425	-0.00130088	0.00032364	6.9e-05	-0.00193521	-0.000666542	0.9987	0.998067	0.999334
TTC16	ukb-b-7280	Non-cancer illness code, self-reported: emphysema/chronic bronchitis || id:ukb-b-7280	ENSG00000167094	Weighted mode	425	-0.00115176	0.00019838	1.26e-08	-0.00154058	-0.000762936	0.998849	0.998461	0.999237
TTC16	ukb-b-17243	Non-cancer illness code, self-reported: anxiety/panic attacks || id:ukb-b-17243	ENSG00000167094	MR Egger	425	0.00148654	0.000220664	5.31e-11	0.00105404	0.00191905	1.00149	1.00105	1.00192
TTC16	ukb-b-17243	Non-cancer illness code, self-reported: anxiety/panic attacks || id:ukb-b-17243	ENSG00000167094	Weighted median	425	0.000997164	0.00013691	3.26e-13	0.000728821	0.00126551	1.001	1.00073	1.00127
TTC16	ukb-b-17243	Non-cancer illness code, self-reported: anxiety/panic attacks || id:ukb-b-17243	ENSG00000167094	Inverse variance weighted	425	0.00084693	9.66e-05	1.89e-18	0.000657512	0.00103635	1.00085	1.00066	1.00104
TTC16	ukb-b-17243	Non-cancer illness code, self-reported: anxiety/panic attacks || id:ukb-b-17243	ENSG00000167094	Simple mode	425	0.00171063	0.000251793	3.71e-11	0.00121712	0.00220414	1.00171	1.00122	1.00221
TTC16	ukb-b-17243	Non-cancer illness code, self-reported: anxiety/panic attacks || id:ukb-b-17243	ENSG00000167094	Weighted mode	425	0.00115655	0.000202638	2.16e-08	0.000759378	0.00155372	1.00116	1.00076	1.00155
TTC16	ukb-b-15418	Duration screen displayed || id:ukb-b-15418	ENSG00000167094	MR Egger	499	-0.0485038	0.00310153	4.02e-45	-0.0545828	-0.0424248	0.952654	0.94688	0.958463
TTC16	ukb-b-15418	Duration screen displayed || id:ukb-b-15418	ENSG00000167094	Weighted median	499	-0.0316371	0.00182107	1.33e-67	-0.0352064	-0.0280678	0.968858	0.965406	0.972322
TTC16	ukb-b-15418	Duration screen displayed || id:ukb-b-15418	ENSG00000167094	Inverse variance weighted	499	-0.026569	0.00135278	7e-86	-0.0292204	-0.0239175	0.973781	0.971202	0.976366
TTC16	ukb-b-15418	Duration screen displayed || id:ukb-b-15418	ENSG00000167094	Simple mode	499	-0.0325852	0.00352394	6.77e-19	-0.0394921	-0.0256783	0.96794	0.961278	0.974649
TTC16	ukb-b-15418	Duration screen displayed || id:ukb-b-15418	ENSG00000167094	Weighted mode	499	-0.0325852	0.002446	7.57e-35	-0.0373794	-0.027791	0.96794	0.963311	0.972592
TTC16	ukb-d-2654_7	Non-butter spread type details: Polyunsaturated/sunflower oil based spread (eg: Flora) || id:ukb-d-2654_7	ENSG00000167094	MR Egger	500	-0.00477022	0.00136507	0.000517375	-0.00744576	-0.00209467	0.995241	0.992582	0.997908
TTC16	ukb-d-2654_7	Non-butter spread type details: Polyunsaturated/sunflower oil based spread (eg: Flora) || id:ukb-d-2654_7	ENSG00000167094	Weighted median	500	-0.0012864	0.000797695	0.106821	-0.00284989	0.000277079	0.998714	0.997154	1.00028
TTC16	ukb-d-2654_7	Non-butter spread type details: Polyunsaturated/sunflower oil based spread (eg: Flora) || id:ukb-d-2654_7	ENSG00000167094	Inverse variance weighted	500	-0.000198326	0.000596443	0.7395	-0.00136735	0.000970702	0.999802	0.998634	1.00097
TTC16	ukb-d-2654_7	Non-butter spread type details: Polyunsaturated/sunflower oil based spread (eg: Flora) || id:ukb-d-2654_7	ENSG00000167094	Simple mode	500	-0.000456968	0.00143305	0.749953	-0.00326575	0.00235181	0.999543	0.99674	1.00235
TTC16	ukb-d-2654_7	Non-butter spread type details: Polyunsaturated/sunflower oil based spread (eg: Flora) || id:ukb-d-2654_7	ENSG00000167094	Weighted mode	500	-0.00130346	0.0011078	0.23991	-0.00347475	0.000867834	0.998697	0.996531	1.00087
TTC16	ukb-b-2482	Years since last cervical smear test || id:ukb-b-2482	ENSG00000167094	MR Egger	499	-0.0461888	0.00221791	1.03e-69	-0.0505359	-0.0418417	0.954862	0.95072	0.959022
TTC16	ukb-b-2482	Years since last cervical smear test || id:ukb-b-2482	ENSG00000167094	Weighted median	499	-0.0169972	0.0015534	7.26e-28	-0.0200419	-0.0139525	0.983146	0.980158	0.986144
TTC16	ukb-b-2482	Years since last cervical smear test || id:ukb-b-2482	ENSG00000167094	Inverse variance weighted	499	-0.0127518	0.00110933	1.4e-30	-0.014926	-0.0105775	0.987329	0.985185	0.989478
TTC16	ukb-b-2482	Years since last cervical smear test || id:ukb-b-2482	ENSG00000167094	Simple mode	499	-0.0156898	0.00436529	0.000357751	-0.0242457	-0.0071338	0.984433	0.976046	0.992892
TTC16	ukb-b-2482	Years since last cervical smear test || id:ukb-b-2482	ENSG00000167094	Weighted mode	499	-0.0226045	0.00220632	1.76e-22	-0.0269289	-0.0182801	0.977649	0.97343	0.981886
TTC16	ukb-b-17527	Operative procedures - secondary OPCS: V55.1 One level of spine || id:ukb-b-17527	ENSG00000167094	MR Egger	312	0.000926357	0.000146023	7.92e-10	0.000640152	0.00121256	1.00093	1.00064	1.00121
TTC16	ukb-b-17527	Operative procedures - secondary OPCS: V55.1 One level of spine || id:ukb-b-17527	ENSG00000167094	Weighted median	312	-0.000179193	9.49e-05	0.0590624	-0.000365246	6.86e-06	0.999821	0.999635	1.00001
TTC16	ukb-b-17527	Operative procedures - secondary OPCS: V55.1 One level of spine || id:ukb-b-17527	ENSG00000167094	Inverse variance weighted	312	-0.000303466	7.15e-05	2.18e-05	-0.000443561	-0.000163371	0.999697	0.999557	0.999837
TTC16	ukb-b-17527	Operative procedures - secondary OPCS: V55.1 One level of spine || id:ukb-b-17527	ENSG00000167094	Simple mode	312	-0.000416231	0.000161918	0.0106165	-0.00073359	-9.89e-05	0.999584	0.999267	0.999901
TTC16	ukb-b-17527	Operative procedures - secondary OPCS: V55.1 One level of spine || id:ukb-b-17527	ENSG00000167094	Weighted mode	312	-0.000132101	0.000124336	0.288855	-0.000375799	0.000111597	0.999868	0.999624	1.00011
TTC16	ukb-b-9130	Pain type(s) experienced in last month: None of the above || id:ukb-b-9130	ENSG00000167094	MR Egger	499	-0.00455371	0.00107537	2.73e-05	-0.00666143	-0.00244599	0.995457	0.993361	0.997557
TTC16	ukb-b-9130	Pain type(s) experienced in last month: None of the above || id:ukb-b-9130	ENSG00000167094	Weighted median	499	-0.00087871	0.000714289	0.218627	-0.00227872	0.000521297	0.999122	0.997724	1.00052
TTC16	ukb-b-9130	Pain type(s) experienced in last month: None of the above || id:ukb-b-9130	ENSG00000167094	Inverse variance weighted	499	0.00210272	0.000490466	1.81e-05	0.00114141	0.00306404	1.0021	1.00114	1.00307
TTC16	ukb-b-9130	Pain type(s) experienced in last month: None of the above || id:ukb-b-9130	ENSG00000167094	Simple mode	499	0.0122121	0.00519291	0.0190769	0.00203402	0.0223902	1.01229	1.00204	1.02264
TTC16	ukb-b-9130	Pain type(s) experienced in last month: None of the above || id:ukb-b-9130	ENSG00000167094	Weighted mode	499	-0.00454079	0.00116166	0.000105562	-0.00681765	-0.00226393	0.99547	0.993206	0.997739
TTC16	ukb-b-1974	Treatment/medication code: felodipine || id:ukb-b-1974	ENSG00000167094	MR Egger	383	0.000858893	0.000185088	4.79e-06	0.00049612	0.00122167	1.00086	1.0005	1.00122
TTC16	ukb-b-1974	Treatment/medication code: felodipine || id:ukb-b-1974	ENSG00000167094	Weighted median	383	0.000299495	0.000114226	0.00874263	7.56e-05	0.000523377	1.0003	1.00008	1.00052
TTC16	ukb-b-1974	Treatment/medication code: felodipine || id:ukb-b-1974	ENSG00000167094	Inverse variance weighted	383	0.000344893	8.26e-05	2.94e-05	0.000183086	0.0005067	1.00034	1.00018	1.00051
TTC16	ukb-b-1974	Treatment/medication code: felodipine || id:ukb-b-1974	ENSG00000167094	Simple mode	383	0.000424758	0.000203917	0.037916	2.51e-05	0.000824435	1.00042	1.00003	1.00082
TTC16	ukb-b-1974	Treatment/medication code: felodipine || id:ukb-b-1974	ENSG00000167094	Weighted mode	383	0.00027145	0.000127333	0.0336599	2.19e-05	0.000521023	1.00027	1.00002	1.00052
TTC16	ukb-b-7589	PCT responsible for patient data: OLDHAM PCT || id:ukb-b-7589	ENSG00000167094	MR Egger	258	0.00108142	0.00012368	3.05e-16	0.000839007	0.00132383	1.00108	1.00084	1.00132
TTC16	ukb-b-7589	PCT responsible for patient data: OLDHAM PCT || id:ukb-b-7589	ENSG00000167094	Weighted median	258	0.000510698	7.38e-05	4.63e-12	0.000365976	0.000655421	1.00051	1.00037	1.00066
TTC16	ukb-b-7589	PCT responsible for patient data: OLDHAM PCT || id:ukb-b-7589	ENSG00000167094	Inverse variance weighted	258	0.000685096	5.42e-05	1.21e-36	0.000578894	0.000791298	1.00069	1.00058	1.00079
TTC16	ukb-b-7589	PCT responsible for patient data: OLDHAM PCT || id:ukb-b-7589	ENSG00000167094	Simple mode	258	0.000316367	0.000149026	0.034718	2.43e-05	0.000608457	1.00032	1.00002	1.00061
TTC16	ukb-b-7589	PCT responsible for patient data: OLDHAM PCT || id:ukb-b-7589	ENSG00000167094	Weighted mode	258	0.000452934	0.000114557	9.95e-05	0.000228401	0.000677466	1.00045	1.00023	1.00068
TTC16	ukb-b-5232	Olives intake || id:ukb-b-5232	ENSG00000167094	MR Egger	499	-0.0136927	0.0015764	5.44e-17	-0.0167824	-0.0106029	0.986401	0.983358	0.989453
TTC16	ukb-b-5232	Olives intake || id:ukb-b-5232	ENSG00000167094	Weighted median	499	-0.00976235	0.000944394	4.79e-25	-0.0116134	-0.00791134	0.990285	0.988454	0.99212
TTC16	ukb-b-5232	Olives intake || id:ukb-b-5232	ENSG00000167094	Inverse variance weighted	499	-0.00886887	0.000687591	4.59e-38	-0.0102165	-0.00752119	0.99117	0.989835	0.992507
TTC16	ukb-b-5232	Olives intake || id:ukb-b-5232	ENSG00000167094	Simple mode	499	-0.0100666	0.00183343	6.39e-08	-0.0136601	-0.00647306	0.989984	0.986433	0.993548
TTC16	ukb-b-5232	Olives intake || id:ukb-b-5232	ENSG00000167094	Weighted mode	499	-0.00966751	0.00138273	8.78e-12	-0.0123777	-0.00695737	0.990379	0.987699	0.993067
TTC16	ukb-b-1604	Side salad intake || id:ukb-b-1604	ENSG00000167094	MR Egger	499	-0.0647251	0.00612302	1.07e-23	-0.0767262	-0.052724	0.937325	0.926143	0.948642
TTC16	ukb-b-1604	Side salad intake || id:ukb-b-1604	ENSG00000167094	Weighted median	499	-0.0367351	0.00379396	3.58e-22	-0.0441713	-0.029299	0.963931	0.95679	0.971126
TTC16	ukb-b-1604	Side salad intake || id:ukb-b-1604	ENSG00000167094	Inverse variance weighted	499	-0.036864	0.00267073	2.44e-43	-0.0420987	-0.0316294	0.963807	0.958775	0.968866
TTC16	ukb-b-1604	Side salad intake || id:ukb-b-1604	ENSG00000167094	Simple mode	499	-0.0490659	0.00721405	2.98e-11	-0.0632054	-0.0349264	0.952118	0.938751	0.965677
TTC16	ukb-b-1604	Side salad intake || id:ukb-b-1604	ENSG00000167094	Weighted mode	499	-0.0353097	0.00511657	1.58e-11	-0.0453382	-0.0252812	0.965306	0.955674	0.975036
TTC16	ukb-b-374	How are people in household related to participant: Brother and/or sister || id:ukb-b-374	ENSG00000167094	MR Egger	303	0.000108733	0.000142593	0.446335	-0.000170749	0.000388215	1.00011	0.999829	1.00039
TTC16	ukb-b-374	How are people in household related to participant: Brother and/or sister || id:ukb-b-374	ENSG00000167094	Weighted median	303	0.000311541	8.95e-05	0.000501656	0.000136069	0.000487013	1.00031	1.00014	1.00049
TTC16	ukb-b-374	How are people in household related to participant: Brother and/or sister || id:ukb-b-374	ENSG00000167094	Inverse variance weighted	303	0.00060153	6.37e-05	3.85e-21	0.00047659	0.000726469	1.0006	1.00048	1.00073
TTC16	ukb-b-374	How are people in household related to participant: Brother and/or sister || id:ukb-b-374	ENSG00000167094	Simple mode	303	0.000161297	0.000193433	0.405016	-0.000217831	0.000540424	1.00016	0.999782	1.00054
TTC16	ukb-b-374	How are people in household related to participant: Brother and/or sister || id:ukb-b-374	ENSG00000167094	Weighted mode	303	0.000247271	0.000137358	0.0728275	-2.2e-05	0.000516493	1.00025	0.999978	1.00052
TTC16	ukb-d-PULM_MEDICATIO_COMORB	Medication related adverse effects (Asthma/COPD) || id:ukb-d-PULM_MEDICATIO_COMORB	ENSG00000167094	MR Egger	500	-0.0038049	0.000488129	3.79e-14	-0.00476163	-0.00284817	0.996202	0.99525	0.997156
TTC16	ukb-d-PULM_MEDICATIO_COMORB	Medication related adverse effects (Asthma/COPD) || id:ukb-d-PULM_MEDICATIO_COMORB	ENSG00000167094	Weighted median	500	-0.00145809	0.000303561	1.56e-06	-0.00205307	-0.000863111	0.998543	0.997949	0.999137
TTC16	ukb-d-PULM_MEDICATIO_COMORB	Medication related adverse effects (Asthma/COPD) || id:ukb-d-PULM_MEDICATIO_COMORB	ENSG00000167094	Inverse variance weighted	500	-0.000616847	0.000213304	0.00382967	-0.00103492	-0.00019877	0.999383	0.998966	0.999801
TTC16	ukb-d-PULM_MEDICATIO_COMORB	Medication related adverse effects (Asthma/COPD) || id:ukb-d-PULM_MEDICATIO_COMORB	ENSG00000167094	Simple mode	500	-0.00178822	0.000550291	0.00123364	-0.00286679	-0.000709655	0.998213	0.997137	0.999291
TTC16	ukb-d-PULM_MEDICATIO_COMORB	Medication related adverse effects (Asthma/COPD) || id:ukb-d-PULM_MEDICATIO_COMORB	ENSG00000167094	Weighted mode	500	-0.00187725	0.000407474	5.19e-06	-0.0026759	-0.0010786	0.998125	0.997328	0.998922
TTC16	ukb-b-13151	Operative procedures - main OPCS: W20.5 Primary open reduction of fracture of ankle and extramedullary fixation NEC || id:ukb-b-13151	ENSG00000167094	MR Egger	202	3.24e-05	0.000116663	0.781189	-0.00019621	0.000261108	1.00003	0.999804	1.00026
TTC16	ukb-b-13151	Operative procedures - main OPCS: W20.5 Primary open reduction of fracture of ankle and extramedullary fixation NEC || id:ukb-b-13151	ENSG00000167094	Weighted median	202	0.00069927	6.54e-05	1.14e-26	0.000571049	0.00082749	1.0007	1.00057	1.00083
TTC16	ukb-b-13151	Operative procedures - main OPCS: W20.5 Primary open reduction of fracture of ankle and extramedullary fixation NEC || id:ukb-b-13151	ENSG00000167094	Inverse variance weighted	202	0.000793449	4.88e-05	1.5e-59	0.000697889	0.000889008	1.00079	1.0007	1.00089
TTC16	ukb-b-13151	Operative procedures - main OPCS: W20.5 Primary open reduction of fracture of ankle and extramedullary fixation NEC || id:ukb-b-13151	ENSG00000167094	Simple mode	202	0.000711968	0.000114586	2.93e-09	0.000487379	0.000936557	1.00071	1.00049	1.00094
TTC16	ukb-b-13151	Operative procedures - main OPCS: W20.5 Primary open reduction of fracture of ankle and extramedullary fixation NEC || id:ukb-b-13151	ENSG00000167094	Weighted mode	202	0.000661935	9.86e-05	1.9e-10	0.000468674	0.000855195	1.00066	1.00047	1.00086
TTC16	ukb-b-4373	Operative procedures - secondary OPCS: T85.2 Block dissection of axillary lymph nodes || id:ukb-b-4373	ENSG00000167094	MR Egger	340	0.00176281	0.000159072	1.49e-24	0.00145103	0.00207459	1.00176	1.00145	1.00208
TTC16	ukb-b-4373	Operative procedures - secondary OPCS: T85.2 Block dissection of axillary lymph nodes || id:ukb-b-4373	ENSG00000167094	Weighted median	340	0.00116034	9.66e-05	3.09e-33	0.000971	0.00134968	1.00116	1.00097	1.00135
TTC16	ukb-b-4373	Operative procedures - secondary OPCS: T85.2 Block dissection of axillary lymph nodes || id:ukb-b-4373	ENSG00000167094	Inverse variance weighted	340	0.00126607	7.06e-05	6.37e-72	0.0011277	0.00140443	1.00127	1.00113	1.00141
TTC16	ukb-b-4373	Operative procedures - secondary OPCS: T85.2 Block dissection of axillary lymph nodes || id:ukb-b-4373	ENSG00000167094	Simple mode	340	0.000719057	0.000192281	0.0002163	0.000342187	0.00109593	1.00072	1.00034	1.0011
TTC16	ukb-b-4373	Operative procedures - secondary OPCS: T85.2 Block dissection of axillary lymph nodes || id:ukb-b-4373	ENSG00000167094	Weighted mode	340	0.00116172	0.000139806	2.34e-15	0.000887699	0.00143574	1.00116	1.00089	1.00144
TTC16	ukb-b-1480	Diagnoses - secondary ICD10: R00.2 Palpitations || id:ukb-b-1480	ENSG00000167094	MR Egger	216	-0.000663272	0.000117984	5.86e-08	-0.00089452	-0.000432024	0.999337	0.999106	0.999568
TTC16	ukb-b-1480	Diagnoses - secondary ICD10: R00.2 Palpitations || id:ukb-b-1480	ENSG00000167094	Weighted median	216	-0.000128468	7.04e-05	0.0679289	-0.000266404	9.47e-06	0.999872	0.999734	1.00001
TTC16	ukb-b-1480	Diagnoses - secondary ICD10: R00.2 Palpitations || id:ukb-b-1480	ENSG00000167094	Inverse variance weighted	216	9.05e-05	5.15e-05	0.0789693	-1.05e-05	0.000191439	1.00009	0.99999	1.00019
TTC16	ukb-b-1480	Diagnoses - secondary ICD10: R00.2 Palpitations || id:ukb-b-1480	ENSG00000167094	Simple mode	216	-0.000131563	0.000117504	0.264115	-0.000361871	9.87e-05	0.999868	0.999638	1.0001
TTC16	ukb-b-1480	Diagnoses - secondary ICD10: R00.2 Palpitations || id:ukb-b-1480	ENSG00000167094	Weighted mode	216	-0.00019599	9.71e-05	0.0448105	-0.000386326	-5.65e-06	0.999804	0.999614	0.999994
TTC16	ukb-d-22617_2442	Job SOC coding: Social workers || id:ukb-d-22617_2442	ENSG00000167094	MR Egger	500	-0.00390952	0.000531029	7.54e-13	-0.00495034	-0.00286871	0.996098	0.995062	0.997135
TTC16	ukb-d-22617_2442	Job SOC coding: Social workers || id:ukb-d-22617_2442	ENSG00000167094	Weighted median	500	0.00111743	0.000336203	0.000888425	0.000458468	0.00177638	1.00112	1.00046	1.00178
TTC16	ukb-d-22617_2442	Job SOC coding: Social workers || id:ukb-d-22617_2442	ENSG00000167094	Inverse variance weighted	500	0.000834718	0.000233705	0.000354708	0.000376656	0.00129278	1.00084	1.00038	1.00129
TTC16	ukb-d-22617_2442	Job SOC coding: Social workers || id:ukb-d-22617_2442	ENSG00000167094	Simple mode	500	-0.00186513	0.000674649	0.00591019	-0.00318745	-0.000542822	0.998137	0.996818	0.999457
TTC16	ukb-d-22617_2442	Job SOC coding: Social workers || id:ukb-d-22617_2442	ENSG00000167094	Weighted mode	500	0.000817094	0.000484536	0.0923547	-0.000132596	0.00176678	1.00082	0.999867	1.00177
TTC16	ukb-d-12338_irnt	P duration || id:ukb-d-12338_irnt	ENSG00000167094	MR Egger	500	0.0474157	0.0143537	0.00102404	0.0192824	0.075549	1.04856	1.01947	1.07848
TTC16	ukb-d-12338_irnt	P duration || id:ukb-d-12338_irnt	ENSG00000167094	Weighted median	500	0.00825586	0.00744989	0.267782	-0.00634594	0.0228577	1.00829	0.993674	1.02312
TTC16	ukb-d-12338_irnt	P duration || id:ukb-d-12338_irnt	ENSG00000167094	Inverse variance weighted	500	-0.0063167	0.00637352	0.321644	-0.0188088	0.00617541	0.993703	0.981367	1.00619
TTC16	ukb-d-12338_irnt	P duration || id:ukb-d-12338_irnt	ENSG00000167094	Simple mode	500	0.0205512	0.0140424	0.143958	-0.00697195	0.0480744	1.02076	0.993052	1.04925
TTC16	ukb-d-12338_irnt	P duration || id:ukb-d-12338_irnt	ENSG00000167094	Weighted mode	500	0.00142462	0.00989729	0.885606	-0.0179741	0.0208233	1.00143	0.982187	1.02104
TTC16	ukb-d-ASTHMA_HOSPITAL1	Asthma, hospital admissions 1 || id:ukb-d-ASTHMA_HOSPITAL1	ENSG00000167094	MR Egger	500	-0.00182989	0.000154921	1.48e-28	-0.00213354	-0.00152624	0.998172	0.997869	0.998475
TTC16	ukb-d-ASTHMA_HOSPITAL1	Asthma, hospital admissions 1 || id:ukb-d-ASTHMA_HOSPITAL1	ENSG00000167094	Weighted median	500	-0.00140065	9.46e-05	1.27e-49	-0.00158603	-0.00121528	0.9986	0.998415	0.998785
TTC16	ukb-d-ASTHMA_HOSPITAL1	Asthma, hospital admissions 1 || id:ukb-d-ASTHMA_HOSPITAL1	ENSG00000167094	Inverse variance weighted	500	-0.00113235	6.77e-05	8.4e-63	-0.00126504	-0.000999662	0.998868	0.998736	0.999001
TTC16	ukb-d-ASTHMA_HOSPITAL1	Asthma, hospital admissions 1 || id:ukb-d-ASTHMA_HOSPITAL1	ENSG00000167094	Simple mode	500	-0.00151548	0.000167445	3.19e-18	-0.00184367	-0.00118728	0.998486	0.998158	0.998813
TTC16	ukb-d-ASTHMA_HOSPITAL1	Asthma, hospital admissions 1 || id:ukb-d-ASTHMA_HOSPITAL1	ENSG00000167094	Weighted mode	500	-0.00142482	0.000119392	4.68e-29	-0.00165883	-0.00119081	0.998576	0.998343	0.99881
TTC16	ukb-a-298	Ever had prostate specific antigen (PSA) test || id:ukb-a-298	ENSG00000167094	MR Egger	497	-0.0087831	0.00151967	1.33e-08	-0.0117617	-0.00580454	0.991255	0.988307	0.994212
TTC16	ukb-a-298	Ever had prostate specific antigen (PSA) test || id:ukb-a-298	ENSG00000167094	Weighted median	497	-0.00838516	0.000913779	4.46e-20	-0.0101762	-0.00659415	0.99165	0.989875	0.993428
TTC16	ukb-a-298	Ever had prostate specific antigen (PSA) test || id:ukb-a-298	ENSG00000167094	Inverse variance weighted	497	-0.00837282	0.00066409	1.91e-36	-0.00967444	-0.0070712	0.991662	0.990372	0.992954
TTC16	ukb-a-298	Ever had prostate specific antigen (PSA) test || id:ukb-a-298	ENSG00000167094	Simple mode	497	-0.00817028	0.00175106	3.96e-06	-0.0116024	-0.00473821	0.991863	0.988465	0.995273
TTC16	ukb-a-298	Ever had prostate specific antigen (PSA) test || id:ukb-a-298	ENSG00000167094	Weighted mode	497	-0.00869909	0.00135541	3.23e-10	-0.0113557	-0.00604249	0.991339	0.988709	0.993976
TTC16	ukb-a-365	Pulse wave peak to peak time || id:ukb-a-365	ENSG00000167094	MR Egger	497	0.0156001	0.00377727	4.26e-05	0.00819665	0.0230035	1.01572	1.00823	1.02327
TTC16	ukb-a-365	Pulse wave peak to peak time || id:ukb-a-365	ENSG00000167094	Weighted median	497	-0.019044	0.00253429	5.71e-14	-0.0240112	-0.0140768	0.981136	0.976275	0.986022
TTC16	ukb-a-365	Pulse wave peak to peak time || id:ukb-a-365	ENSG00000167094	Inverse variance weighted	497	-0.0228245	0.00164986	1.58e-43	-0.0260582	-0.0195908	0.977434	0.974278	0.9806
TTC16	ukb-a-365	Pulse wave peak to peak time || id:ukb-a-365	ENSG00000167094	Simple mode	497	-0.00377287	0.00657983	0.566634	-0.0166693	0.0091236	0.996234	0.983469	1.00917
TTC16	ukb-a-365	Pulse wave peak to peak time || id:ukb-a-365	ENSG00000167094	Weighted mode	497	-0.00278838	0.0037619	0.458915	-0.0101617	0.00458496	0.997216	0.98989	1.0046
TTC16	ukb-a-506	Number of days/week walked 10+ minutes || id:ukb-a-506	ENSG00000167094	MR Egger	497	-0.0543998	0.00422423	6.2e-33	-0.0626793	-0.0461203	0.947053	0.939245	0.954927
TTC16	ukb-a-506	Number of days/week walked 10+ minutes || id:ukb-a-506	ENSG00000167094	Weighted median	497	-0.0513158	0.00248394	8.09e-95	-0.0561844	-0.0464473	0.949979	0.945365	0.954615
TTC16	ukb-a-506	Number of days/week walked 10+ minutes || id:ukb-a-506	ENSG00000167094	Inverse variance weighted	497	-0.0487682	0.00184591	8.17e-154	-0.0523862	-0.0451502	0.952402	0.948962	0.955854
TTC16	ukb-a-506	Number of days/week walked 10+ minutes || id:ukb-a-506	ENSG00000167094	Simple mode	497	-0.0514928	0.00520146	3.32e-21	-0.0616877	-0.041298	0.94981	0.940176	0.959543
TTC16	ukb-a-506	Number of days/week walked 10+ minutes || id:ukb-a-506	ENSG00000167094	Weighted mode	497	-0.0523334	0.0037175	4.16e-38	-0.0596197	-0.0450471	0.949012	0.942123	0.955952
TTC16	ukb-a-356	Number of incorrect matches in round || id:ukb-a-356	ENSG00000167094	MR Egger	497	-0.0260428	0.00237558	3.48e-25	-0.0306989	-0.0213867	0.974293	0.969767	0.97884
TTC16	ukb-a-356	Number of incorrect matches in round || id:ukb-a-356	ENSG00000167094	Weighted median	497	-0.00843076	0.00144336	5.19e-09	-0.0112598	-0.00560177	0.991605	0.988803	0.994414
TTC16	ukb-a-356	Number of incorrect matches in round || id:ukb-a-356	ENSG00000167094	Inverse variance weighted	497	-0.00396363	0.00114344	0.000527465	-0.00620477	-0.00172248	0.996044	0.993814	0.998279
TTC16	ukb-a-356	Number of incorrect matches in round || id:ukb-a-356	ENSG00000167094	Simple mode	497	-0.0143048	0.00285026	7.26e-07	-0.0198913	-0.00871829	0.985797	0.980305	0.99132
TTC16	ukb-a-356	Number of incorrect matches in round || id:ukb-a-356	ENSG00000167094	Weighted mode	497	-0.0102626	0.00189929	1.02e-07	-0.0139852	-0.00653996	0.98979	0.986112	0.993481
TTC16	ukb-b-20162	Diagnoses - main ICD10: R33 Retention of urine || id:ukb-b-20162	ENSG00000167094	MR Egger	286	-0.000721511	0.0001314	8.88e-08	-0.000979055	-0.000463966	0.999279	0.999021	0.999536
TTC16	ukb-b-20162	Diagnoses - main ICD10: R33 Retention of urine || id:ukb-b-20162	ENSG00000167094	Weighted median	286	-0.000405877	7.86e-05	2.44e-07	-0.000559982	-0.000251772	0.999594	0.99944	0.999748
TTC16	ukb-b-20162	Diagnoses - main ICD10: R33 Retention of urine || id:ukb-b-20162	ENSG00000167094	Inverse variance weighted	286	-0.000370097	5.91e-05	3.9e-10	-0.000486014	-0.00025418	0.99963	0.999514	0.999746
TTC16	ukb-b-20162	Diagnoses - main ICD10: R33 Retention of urine || id:ukb-b-20162	ENSG00000167094	Simple mode	286	-0.000300847	0.000165913	0.0708394	-0.000626036	2.43e-05	0.999699	0.999374	1.00002
TTC16	ukb-b-20162	Diagnoses - main ICD10: R33 Retention of urine || id:ukb-b-20162	ENSG00000167094	Weighted mode	286	-0.000585745	0.000128182	7.28e-06	-0.000836982	-0.000334509	0.999414	0.999163	0.999666
TTC16	ukb-b-1160	Chocolate-covered raisin intake || id:ukb-b-1160	ENSG00000167094	MR Egger	499	-0.00860903	0.0013364	2.79e-10	-0.0112284	-0.00598968	0.991428	0.988834	0.994028
TTC16	ukb-b-1160	Chocolate-covered raisin intake || id:ukb-b-1160	ENSG00000167094	Weighted median	499	-0.00297315	0.000870968	0.000641074	-0.00468025	-0.00126605	0.997031	0.995331	0.998735
TTC16	ukb-b-1160	Chocolate-covered raisin intake || id:ukb-b-1160	ENSG00000167094	Inverse variance weighted	499	-0.00398897	0.000582909	7.74e-12	-0.00513147	-0.00284647	0.996019	0.994882	0.997158
TTC16	ukb-b-1160	Chocolate-covered raisin intake || id:ukb-b-1160	ENSG00000167094	Simple mode	499	-0.0115188	0.00182418	6.01e-10	-0.0150942	-0.00794337	0.988547	0.985019	0.992088
TTC16	ukb-b-1160	Chocolate-covered raisin intake || id:ukb-b-1160	ENSG00000167094	Weighted mode	499	-0.00203965	0.00119318	0.0879967	-0.00437829	0.000298991	0.997962	0.995631	1.0003
TTC16	ukb-d-I9_DISVEINLYMPH	Diseases of veins, lymphatic vessels and lymph nodes, not elsewhere classified || id:ukb-d-I9_DISVEINLYMPH	ENSG00000167094	MR Egger	500	-0.000726453	0.000377579	0.0549268	-0.00146651	1.36e-05	0.999274	0.998535	1.00001
TTC16	ukb-d-I9_DISVEINLYMPH	Diseases of veins, lymphatic vessels and lymph nodes, not elsewhere classified || id:ukb-d-I9_DISVEINLYMPH	ENSG00000167094	Weighted median	500	-0.00145513	0.00023835	1.03e-09	-0.00192229	-0.000987961	0.998546	0.99808	0.999013
TTC16	ukb-d-I9_DISVEINLYMPH	Diseases of veins, lymphatic vessels and lymph nodes, not elsewhere classified || id:ukb-d-I9_DISVEINLYMPH	ENSG00000167094	Inverse variance weighted	500	-0.00131787	0.000165331	1.57e-15	-0.00164192	-0.000993818	0.998683	0.998359	0.999007
TTC16	ukb-d-I9_DISVEINLYMPH	Diseases of veins, lymphatic vessels and lymph nodes, not elsewhere classified || id:ukb-d-I9_DISVEINLYMPH	ENSG00000167094	Simple mode	500	0.000358298	0.000495739	0.470168	-0.00061335	0.00132995	1.00036	0.999387	1.00133
TTC16	ukb-d-I9_DISVEINLYMPH	Diseases of veins, lymphatic vessels and lymph nodes, not elsewhere classified || id:ukb-d-I9_DISVEINLYMPH	ENSG00000167094	Weighted mode	500	-0.00162106	0.000370158	1.45e-05	-0.00234657	-0.000895545	0.99838	0.997656	0.999105
TTC16	ukb-b-15272	Ever manic/hyper for 2 days || id:ukb-b-15272	ENSG00000167094	MR Egger	435	-0.00116061	0.000769449	0.132191	-0.00266873	0.000347512	0.99884	0.997335	1.00035
TTC16	ukb-b-15272	Ever manic/hyper for 2 days || id:ukb-b-15272	ENSG00000167094	Weighted median	435	0.0012824	0.000490355	0.00891631	0.000321304	0.0022435	1.00128	1.00032	1.00225
TTC16	ukb-b-15272	Ever manic/hyper for 2 days || id:ukb-b-15272	ENSG00000167094	Inverse variance weighted	435	0.000708894	0.00033776	0.0358334	4.69e-05	0.0013709	1.00071	1.00005	1.00137
TTC16	ukb-b-15272	Ever manic/hyper for 2 days || id:ukb-b-15272	ENSG00000167094	Simple mode	435	0.00152731	0.00101123	0.131681	-0.000454692	0.00350931	1.00153	0.999545	1.00352
TTC16	ukb-b-15272	Ever manic/hyper for 2 days || id:ukb-b-15272	ENSG00000167094	Weighted mode	435	0.00215469	0.000832851	0.0100024	0.000522299	0.00378708	1.00216	1.00052	1.00379
TTC16	ukb-b-3549	3mm strong meridian angle (left) || id:ukb-b-3549	ENSG00000167094	MR Egger	499	-0.0171414	0.00400952	2.29e-05	-0.0250001	-0.00928272	0.983005	0.97531	0.99076
TTC16	ukb-b-3549	3mm strong meridian angle (left) || id:ukb-b-3549	ENSG00000167094	Weighted median	499	-0.00826838	0.00248901	0.000893884	-0.0131468	-0.00338992	0.991766	0.986939	0.996616
TTC16	ukb-b-3549	3mm strong meridian angle (left) || id:ukb-b-3549	ENSG00000167094	Inverse variance weighted	499	-0.00709427	0.00174835	4.96e-05	-0.010521	-0.00366751	0.992931	0.989534	0.996339
TTC16	ukb-b-3549	3mm strong meridian angle (left) || id:ukb-b-3549	ENSG00000167094	Simple mode	499	-0.00343482	0.00421273	0.415265	-0.0116918	0.00482212	0.996571	0.988376	1.00483
TTC16	ukb-b-3549	3mm strong meridian angle (left) || id:ukb-b-3549	ENSG00000167094	Weighted mode	499	-0.00831661	0.0029283	0.00469481	-0.0140561	-0.00257714	0.991718	0.986042	0.997426
TTC16	ukb-d-K26	Diagnoses - main ICD10: K26 Duodenal ulcer || id:ukb-d-K26	ENSG00000167094	MR Egger	500	0.000642308	0.000180254	0.000401381	0.000289011	0.000995606	1.00064	1.00029	1.001
TTC16	ukb-d-K26	Diagnoses - main ICD10: K26 Duodenal ulcer || id:ukb-d-K26	ENSG00000167094	Weighted median	500	0.000315982	8.6e-05	0.000237278	0.000147486	0.000484477	1.00032	1.00015	1.00048
TTC16	ukb-d-K26	Diagnoses - main ICD10: K26 Duodenal ulcer || id:ukb-d-K26	ENSG00000167094	Inverse variance weighted	500	0.000400478	7.89e-05	3.81e-07	0.000245903	0.000555052	1.0004	1.00025	1.00056
TTC16	ukb-d-K26	Diagnoses - main ICD10: K26 Duodenal ulcer || id:ukb-d-K26	ENSG00000167094	Simple mode	500	0.000131057	0.000179734	0.46624	-0.000221223	0.000483336	1.00013	0.999779	1.00048
TTC16	ukb-d-K26	Diagnoses - main ICD10: K26 Duodenal ulcer || id:ukb-d-K26	ENSG00000167094	Weighted mode	500	0.000242049	0.000102905	0.0190519	4.04e-05	0.000443742	1.00024	1.00004	1.00044
TTC16	ukb-d-COX_ARTHROSIS	Coxarthrosis [arthrosis of hip](FG) || id:ukb-d-COX_ARTHROSIS	ENSG00000167094	MR Egger	500	-0.00169321	0.000348426	1.58e-06	-0.00237612	-0.00101029	0.998308	0.997627	0.99899
TTC16	ukb-d-COX_ARTHROSIS	Coxarthrosis [arthrosis of hip](FG) || id:ukb-d-COX_ARTHROSIS	ENSG00000167094	Weighted median	500	-0.0039212	0.000201863	4.74e-84	-0.00431685	-0.00352555	0.996086	0.995692	0.996481
TTC16	ukb-d-COX_ARTHROSIS	Coxarthrosis [arthrosis of hip](FG) || id:ukb-d-COX_ARTHROSIS	ENSG00000167094	Inverse variance weighted	500	-0.00420319	0.000161603	3.87e-149	-0.00451993	-0.00388645	0.995806	0.99549	0.996121
TTC16	ukb-d-COX_ARTHROSIS	Coxarthrosis [arthrosis of hip](FG) || id:ukb-d-COX_ARTHROSIS	ENSG00000167094	Simple mode	500	-0.00421255	0.000326391	4.35e-33	-0.00485228	-0.00357283	0.995796	0.995159	0.996434
TTC16	ukb-d-COX_ARTHROSIS	Coxarthrosis [arthrosis of hip](FG) || id:ukb-d-COX_ARTHROSIS	ENSG00000167094	Weighted mode	500	-0.00409857	0.000244873	3.09e-50	-0.00457852	-0.00361862	0.99591	0.995432	0.996388
TTC16	ukb-b-6650	Treatment/medication code: adalat 5mg capsule || id:ukb-b-6650	ENSG00000167094	MR Egger	164	-0.000331951	0.000106325	0.00212756	-0.000540348	-0.000123553	0.999668	0.99946	0.999876
TTC16	ukb-b-6650	Treatment/medication code: adalat 5mg capsule || id:ukb-b-6650	ENSG00000167094	Weighted median	164	0.000269985	6.12e-05	1.01e-05	0.000150118	0.000389851	1.00027	1.00015	1.00039
TTC16	ukb-b-6650	Treatment/medication code: adalat 5mg capsule || id:ukb-b-6650	ENSG00000167094	Inverse variance weighted	164	0.00022838	5.01e-05	5.13e-06	0.000130207	0.000326553	1.00023	1.00013	1.00033
TTC16	ukb-b-6650	Treatment/medication code: adalat 5mg capsule || id:ukb-b-6650	ENSG00000167094	Simple mode	164	0.000285977	0.000107911	0.00883919	7.45e-05	0.000497483	1.00029	1.00007	1.0005
TTC16	ukb-b-6650	Treatment/medication code: adalat 5mg capsule || id:ukb-b-6650	ENSG00000167094	Weighted mode	164	0.000303828	0.000103809	0.00391428	0.000100362	0.000507294	1.0003	1.0001	1.00051
TTC16	ukb-a-321	Ever had stillbirth spontaneous miscarriage or termination || id:ukb-a-321	ENSG00000167094	MR Egger	497	0.00220823	0.00138616	0.111787	-0.000508651	0.00492511	1.00221	0.999491	1.00494
TTC16	ukb-a-321	Ever had stillbirth spontaneous miscarriage or termination || id:ukb-a-321	ENSG00000167094	Weighted median	497	0.00280285	0.000859387	0.00110843	0.00111845	0.00448725	1.00281	1.00112	1.0045
TTC16	ukb-a-321	Ever had stillbirth spontaneous miscarriage or termination || id:ukb-a-321	ENSG00000167094	Inverse variance weighted	497	0.0035935	0.000605746	2.99e-09	0.00240624	0.00478076	1.0036	1.00241	1.00479
TTC16	ukb-a-321	Ever had stillbirth spontaneous miscarriage or termination || id:ukb-a-321	ENSG00000167094	Simple mode	497	0.00247066	0.00163946	0.132447	-0.000742673	0.005684	1.00247	0.999258	1.0057
TTC16	ukb-a-321	Ever had stillbirth spontaneous miscarriage or termination || id:ukb-a-321	ENSG00000167094	Weighted mode	497	0.0029958	0.00112268	0.0078697	0.000795361	0.00519625	1.003	1.0008	1.00521
TTC16	ukb-b-15287	Types of spreads/sauces consumed: Brown sauce || id:ukb-b-15287	ENSG00000167094	MR Egger	259	0.00200851	0.000881172	0.0234654	0.000281418	0.00373561	1.00201	1.00028	1.00374
TTC16	ukb-b-15287	Types of spreads/sauces consumed: Brown sauce || id:ukb-b-15287	ENSG00000167094	Weighted median	259	0.00134176	0.000515853	0.00929357	0.000330694	0.00235284	1.00134	1.00033	1.00236
TTC16	ukb-b-15287	Types of spreads/sauces consumed: Brown sauce || id:ukb-b-15287	ENSG00000167094	Inverse variance weighted	259	0.00168444	0.000386187	1.29e-05	0.000927514	0.00244137	1.00169	1.00093	1.00244
TTC16	ukb-b-15287	Types of spreads/sauces consumed: Brown sauce || id:ukb-b-15287	ENSG00000167094	Simple mode	259	0.00207438	0.00107894	0.0556307	-4.03e-05	0.0041891	1.00208	0.99996	1.0042
TTC16	ukb-b-15287	Types of spreads/sauces consumed: Brown sauce || id:ukb-b-15287	ENSG00000167094	Weighted mode	259	0.00259047	0.00084767	0.00247868	0.000929032	0.0042519	1.00259	1.00093	1.00426
TTC16	ukb-d-30040_irnt	Mean corpuscular volume || id:ukb-d-30040_irnt	ENSG00000167094	MR Egger	500	0.0331918	0.00327124	4.08e-22	0.0267802	0.0396034	1.03375	1.02714	1.0404
TTC16	ukb-d-30040_irnt	Mean corpuscular volume || id:ukb-d-30040_irnt	ENSG00000167094	Weighted median	500	0.0136479	0.0014068	2.97e-22	0.0108906	0.0164052	1.01374	1.01095	1.01654
TTC16	ukb-d-30040_irnt	Mean corpuscular volume || id:ukb-d-30040_irnt	ENSG00000167094	Inverse variance weighted	500	0.00882932	0.00152317	6.76e-09	0.0058439	0.0118147	1.00887	1.00586	1.01188
TTC16	ukb-d-30040_irnt	Mean corpuscular volume || id:ukb-d-30040_irnt	ENSG00000167094	Simple mode	500	0.0124898	0.00211735	6.76e-09	0.00833981	0.0166398	1.01257	1.00837	1.01678
TTC16	ukb-d-30040_irnt	Mean corpuscular volume || id:ukb-d-30040_irnt	ENSG00000167094	Weighted mode	500	0.0134545	0.00142821	1.67e-19	0.0106552	0.0162538	1.01355	1.01071	1.01639
TTC16	ukb-a-136	Treatment/medication code: ibuprofen || id:ukb-a-136	ENSG00000167094	MR Egger	497	-0.00263602	0.000714942	0.000251972	-0.0040373	-0.00123473	0.997367	0.995971	0.998766
TTC16	ukb-a-136	Treatment/medication code: ibuprofen || id:ukb-a-136	ENSG00000167094	Weighted median	497	-0.00222441	0.000430946	2.45e-07	-0.00306906	-0.00137976	0.997778	0.996936	0.998621
TTC16	ukb-a-136	Treatment/medication code: ibuprofen || id:ukb-a-136	ENSG00000167094	Inverse variance weighted	497	-0.00281592	0.000312415	2e-19	-0.00342825	-0.00220358	0.997188	0.996578	0.997799
TTC16	ukb-a-136	Treatment/medication code: ibuprofen || id:ukb-a-136	ENSG00000167094	Simple mode	497	-0.00257998	0.000868485	0.00311559	-0.00428221	-0.000877755	0.997423	0.995727	0.999123
TTC16	ukb-a-136	Treatment/medication code: ibuprofen || id:ukb-a-136	ENSG00000167094	Weighted mode	497	-0.00223426	0.000605451	0.000248856	-0.00342094	-0.00104757	0.997768	0.996585	0.998953
TTC16	ukb-b-16451	Illnesses of mother: Diabetes || id:ukb-b-16451	ENSG00000167094	MR Egger	499	-0.00498439	0.000565365	2e-17	-0.00609251	-0.00387628	0.995028	0.993926	0.996131
TTC16	ukb-b-16451	Illnesses of mother: Diabetes || id:ukb-b-16451	ENSG00000167094	Weighted median	499	-0.00161917	0.000357787	6.03e-06	-0.00232043	-0.000917905	0.998382	0.997682	0.999083
TTC16	ukb-b-16451	Illnesses of mother: Diabetes || id:ukb-b-16451	ENSG00000167094	Inverse variance weighted	499	-0.00193502	0.000246646	4.32e-15	-0.00241845	-0.00145159	0.998067	0.997584	0.998549
TTC16	ukb-b-16451	Illnesses of mother: Diabetes || id:ukb-b-16451	ENSG00000167094	Simple mode	499	-0.00264148	0.000711223	0.000227081	-0.00403548	-0.00124748	0.997362	0.995973	0.998753
TTC16	ukb-b-16451	Illnesses of mother: Diabetes || id:ukb-b-16451	ENSG00000167094	Weighted mode	499	-0.00201536	0.000477913	2.94e-05	-0.00295207	-0.00107865	0.997987	0.997052	0.998922
TTC16	ukb-d-N48	Diagnoses - main ICD10: N48 Other disorders of penis || id:ukb-d-N48	ENSG00000167094	MR Egger	500	-0.00101787	0.000142626	3.4e-12	-0.00129742	-0.000738328	0.998983	0.998703	0.999262
TTC16	ukb-d-N48	Diagnoses - main ICD10: N48 Other disorders of penis || id:ukb-d-N48	ENSG00000167094	Weighted median	500	0.000276539	8.34e-05	0.000912141	0.000113099	0.000439978	1.00028	1.00011	1.00044
TTC16	ukb-d-N48	Diagnoses - main ICD10: N48 Other disorders of penis || id:ukb-d-N48	ENSG00000167094	Inverse variance weighted	500	0.000201586	6.77e-05	0.00289471	6.89e-05	0.000334231	1.0002	1.00007	1.00033
TTC16	ukb-d-N48	Diagnoses - main ICD10: N48 Other disorders of penis || id:ukb-d-N48	ENSG00000167094	Simple mode	500	0.00214318	0.00017746	1.22e-29	0.00179536	0.002491	1.00215	1.0018	1.00249
TTC16	ukb-d-N48	Diagnoses - main ICD10: N48 Other disorders of penis || id:ukb-d-N48	ENSG00000167094	Weighted mode	500	0.000190711	0.000110905	0.0861275	-2.67e-05	0.000408086	1.00019	0.999973	1.00041
TTC16	ukb-d-5855_1	Which eye(s) affected by astigmatism: Right eye || id:ukb-d-5855_1	ENSG00000167094	MR Egger	500	-0.0429638	0.00455503	1.53e-19	-0.0518917	-0.0340359	0.957946	0.949432	0.966537
TTC16	ukb-d-5855_1	Which eye(s) affected by astigmatism: Right eye || id:ukb-d-5855_1	ENSG00000167094	Weighted median	500	-0.00742656	0.00269338	0.00582743	-0.0127056	-0.00214753	0.992601	0.987375	0.997855
TTC16	ukb-d-5855_1	Which eye(s) affected by astigmatism: Right eye || id:ukb-d-5855_1	ENSG00000167094	Inverse variance weighted	500	0.00539734	0.00201305	0.00733644	0.00145176	0.00934293	1.00541	1.00145	1.00939
TTC16	ukb-d-5855_1	Which eye(s) affected by astigmatism: Right eye || id:ukb-d-5855_1	ENSG00000167094	Simple mode	500	-0.00564848	0.00466287	0.226326	-0.0147877	0.00349075	0.994367	0.985321	1.0035
TTC16	ukb-d-5855_1	Which eye(s) affected by astigmatism: Right eye || id:ukb-d-5855_1	ENSG00000167094	Weighted mode	500	-0.00808657	0.00369065	0.0289067	-0.0153202	-0.000852887	0.991946	0.984797	0.999147
TTC16	ukb-b-3983	Diagnoses - main ICD10: I25.9 Chronic ischaemic heart disease, unspecified || id:ukb-b-3983	ENSG00000167094	MR Egger	167	-5.5e-05	0.000113017	0.627202	-0.000276506	0.000166522	0.999945	0.999724	1.00017
TTC16	ukb-b-3983	Diagnoses - main ICD10: I25.9 Chronic ischaemic heart disease, unspecified || id:ukb-b-3983	ENSG00000167094	Weighted median	167	0.000222482	6.8e-05	0.00107049	8.92e-05	0.000355781	1.00022	1.00009	1.00036
TTC16	ukb-b-3983	Diagnoses - main ICD10: I25.9 Chronic ischaemic heart disease, unspecified || id:ukb-b-3983	ENSG00000167094	Inverse variance weighted	167	0.000162782	4.95e-05	0.00100974	6.57e-05	0.000259823	1.00016	1.00007	1.00026
TTC16	ukb-b-3983	Diagnoses - main ICD10: I25.9 Chronic ischaemic heart disease, unspecified || id:ukb-b-3983	ENSG00000167094	Simple mode	167	0.000299338	0.000131121	0.0237035	4.23e-05	0.000556335	1.0003	1.00004	1.00056
TTC16	ukb-b-3983	Diagnoses - main ICD10: I25.9 Chronic ischaemic heart disease, unspecified || id:ukb-b-3983	ENSG00000167094	Weighted mode	167	0.000324383	0.000110832	0.00390491	0.000107153	0.000541613	1.00032	1.00011	1.00054
TTC16	ukb-b-5425	Treatment/medication code: chondroitin product || id:ukb-b-5425	ENSG00000167094	MR Egger	422	0.000596312	0.000211454	0.00502905	0.000181861	0.00101076	1.0006	1.00018	1.00101
TTC16	ukb-b-5425	Treatment/medication code: chondroitin product || id:ukb-b-5425	ENSG00000167094	Weighted median	422	7.87e-05	0.000131002	0.547792	-0.000178022	0.000335505	1.00008	0.999822	1.00034
TTC16	ukb-b-5425	Treatment/medication code: chondroitin product || id:ukb-b-5425	ENSG00000167094	Inverse variance weighted	422	-8.84e-05	9.27e-05	0.340388	-0.000270069	9.33e-05	0.999912	0.99973	1.00009
TTC16	ukb-b-5425	Treatment/medication code: chondroitin product || id:ukb-b-5425	ENSG00000167094	Simple mode	422	0.000389323	0.000230257	0.0916115	-6.2e-05	0.000840628	1.00039	0.999938	1.00084
TTC16	ukb-b-5425	Treatment/medication code: chondroitin product || id:ukb-b-5425	ENSG00000167094	Weighted mode	422	0.000239798	0.000185496	0.19681	-0.000123774	0.000603369	1.00024	0.999876	1.0006
TTC16	ukb-b-11261	Diagnoses - main ICD10: I84.9 Unspecified haemorrhoids without complication || id:ukb-b-11261	ENSG00000167094	MR Egger	424	0.000254879	0.000217066	0.240977	-0.000170571	0.00068033	1.00025	0.999829	1.00068
TTC16	ukb-b-11261	Diagnoses - main ICD10: I84.9 Unspecified haemorrhoids without complication || id:ukb-b-11261	ENSG00000167094	Weighted median	424	0.00124289	0.000137795	1.88e-19	0.000972811	0.00151297	1.00124	1.00097	1.00151
TTC16	ukb-b-11261	Diagnoses - main ICD10: I84.9 Unspecified haemorrhoids without complication || id:ukb-b-11261	ENSG00000167094	Inverse variance weighted	424	0.00156761	9.91e-05	2.4e-56	0.00137335	0.00176187	1.00157	1.00137	1.00176
TTC16	ukb-b-11261	Diagnoses - main ICD10: I84.9 Unspecified haemorrhoids without complication || id:ukb-b-11261	ENSG00000167094	Simple mode	424	0.000934619	0.000310852	0.00279904	0.000325348	0.00154389	1.00094	1.00033	1.00155
TTC16	ukb-b-11261	Diagnoses - main ICD10: I84.9 Unspecified haemorrhoids without complication || id:ukb-b-11261	ENSG00000167094	Weighted mode	424	0.00102746	0.000191385	1.31e-07	0.000652345	0.00140258	1.00103	1.00065	1.0014
TTC16	ukb-b-9294	Operative procedures - secondary OPCS: K63.6 Coronary arteriography NEC || id:ukb-b-9294	ENSG00000167094	MR Egger	302	-0.000323922	0.000139718	0.0210997	-0.000597769	-5.01e-05	0.999676	0.999402	0.99995
TTC16	ukb-b-9294	Operative procedures - secondary OPCS: K63.6 Coronary arteriography NEC || id:ukb-b-9294	ENSG00000167094	Weighted median	302	-0.000221306	8.28e-05	0.00752305	-0.000383594	-5.9e-05	0.999779	0.999616	0.999941
TTC16	ukb-b-9294	Operative procedures - secondary OPCS: K63.6 Coronary arteriography NEC || id:ukb-b-9294	ENSG00000167094	Inverse variance weighted	302	-0.000231987	6.25e-05	0.00020643	-0.000354512	-0.000109461	0.999768	0.999646	0.999891
TTC16	ukb-b-9294	Operative procedures - secondary OPCS: K63.6 Coronary arteriography NEC || id:ukb-b-9294	ENSG00000167094	Simple mode	302	-0.000265848	0.000147546	0.0725782	-0.000555038	2.33e-05	0.999734	0.999445	1.00002
TTC16	ukb-b-9294	Operative procedures - secondary OPCS: K63.6 Coronary arteriography NEC || id:ukb-b-9294	ENSG00000167094	Weighted mode	302	-0.00022021	0.00013368	0.100543	-0.000482223	4.18e-05	0.99978	0.999518	1.00004
TTC16	ukb-a-220	Illnesses of siblings: Severe depression || id:ukb-a-220	ENSG00000167094	MR Egger	497	0.00404598	0.00061733	1.41e-10	0.00283601	0.00525594	1.00405	1.00284	1.00527
TTC16	ukb-a-220	Illnesses of siblings: Severe depression || id:ukb-a-220	ENSG00000167094	Weighted median	497	0.00218475	0.000366629	2.54e-09	0.00146615	0.00290334	1.00219	1.00147	1.00291
TTC16	ukb-a-220	Illnesses of siblings: Severe depression || id:ukb-a-220	ENSG00000167094	Inverse variance weighted	497	0.00171584	0.000271683	2.69e-10	0.00118335	0.00224834	1.00172	1.00118	1.00225
TTC16	ukb-a-220	Illnesses of siblings: Severe depression || id:ukb-a-220	ENSG00000167094	Simple mode	497	0.00189809	0.000664549	0.00446717	0.000595576	0.00320061	1.0019	1.0006	1.00321
TTC16	ukb-a-220	Illnesses of siblings: Severe depression || id:ukb-a-220	ENSG00000167094	Weighted mode	497	0.002282	0.000522233	1.52e-05	0.00125842	0.00330557	1.00228	1.00126	1.00331
TTC16	ukb-d-M13_DUPUTRYEN	Palmar fascial fibromatosis [Dupuytren] || id:ukb-d-M13_DUPUTRYEN	ENSG00000167094	MR Egger	500	-0.00173533	0.000187842	7.25e-19	-0.0021035	-0.00136716	0.998266	0.997899	0.998634
TTC16	ukb-d-M13_DUPUTRYEN	Palmar fascial fibromatosis [Dupuytren] || id:ukb-d-M13_DUPUTRYEN	ENSG00000167094	Weighted median	500	7.69e-05	0.000119389	0.519272	-0.000157061	0.000310946	1.00008	0.999843	1.00031
TTC16	ukb-d-M13_DUPUTRYEN	Palmar fascial fibromatosis [Dupuytren] || id:ukb-d-M13_DUPUTRYEN	ENSG00000167094	Inverse variance weighted	500	0.000516546	8.21e-05	3.12e-10	0.000355662	0.000677431	1.00052	1.00036	1.00068
TTC16	ukb-d-M13_DUPUTRYEN	Palmar fascial fibromatosis [Dupuytren] || id:ukb-d-M13_DUPUTRYEN	ENSG00000167094	Simple mode	500	0.0001	0.000205462	0.62676	-0.000302729	0.000502683	1.0001	0.999697	1.0005
TTC16	ukb-d-M13_DUPUTRYEN	Palmar fascial fibromatosis [Dupuytren] || id:ukb-d-M13_DUPUTRYEN	ENSG00000167094	Weighted mode	500	0.0001	0.000146323	0.49476	-0.000186817	0.00038677	1.0001	0.999813	1.00039
TTC16	ukb-b-18103	Pulse rate, automated reading || id:ukb-b-18103	ENSG00000167094	MR Egger	499	-0.00376485	0.0024777	0.129274	-0.00862116	0.00109145	0.996242	0.991416	1.00109
TTC16	ukb-b-18103	Pulse rate, automated reading || id:ukb-b-18103	ENSG00000167094	Weighted median	499	0.00206275	0.00121413	0.0893277	-0.000316942	0.00444244	1.00206	0.999683	1.00445
TTC16	ukb-b-18103	Pulse rate, automated reading || id:ukb-b-18103	ENSG00000167094	Inverse variance weighted	499	0.00339257	0.00109088	0.00187131	0.00125444	0.0055307	1.0034	1.00126	1.00555
TTC16	ukb-b-18103	Pulse rate, automated reading || id:ukb-b-18103	ENSG00000167094	Simple mode	499	0.0024718	0.0023438	0.292114	-0.00212205	0.00706565	1.00247	0.99788	1.00709
TTC16	ukb-b-18103	Pulse rate, automated reading || id:ukb-b-18103	ENSG00000167094	Weighted mode	499	-0.000327828	0.00140228	0.81525	-0.00307629	0.00242063	0.999672	0.996928	1.00242
TTC16	ukb-a-502	Job involves mainly walking or standing || id:ukb-a-502	ENSG00000167094	MR Egger	497	-0.0204174	0.00319471	3.81e-10	-0.026679	-0.0141558	0.97979	0.973674	0.985944
TTC16	ukb-a-502	Job involves mainly walking or standing || id:ukb-a-502	ENSG00000167094	Weighted median	497	-0.0315425	0.00201711	4.04e-55	-0.0354961	-0.027589	0.96895	0.965127	0.972788
TTC16	ukb-a-502	Job involves mainly walking or standing || id:ukb-a-502	ENSG00000167094	Inverse variance weighted	497	-0.030619	0.00139598	1.24e-106	-0.0333552	-0.0278829	0.969845	0.967195	0.972502
TTC16	ukb-a-502	Job involves mainly walking or standing || id:ukb-a-502	ENSG00000167094	Simple mode	497	-0.0323593	0.00360523	5.83e-18	-0.0394255	-0.025293	0.968159	0.961342	0.975024
TTC16	ukb-a-502	Job involves mainly walking or standing || id:ukb-a-502	ENSG00000167094	Weighted mode	497	-0.0316878	0.00252718	1.6e-31	-0.0366411	-0.0267345	0.968809	0.964022	0.97362
TTC16	ukb-b-6251	3mm regularity index (right) || id:ukb-b-6251	ENSG00000167094	MR Egger	499	-0.0409738	0.00407215	8.43e-22	-0.0489552	-0.0329924	0.959854	0.952224	0.967546
TTC16	ukb-b-6251	3mm regularity index (right) || id:ukb-b-6251	ENSG00000167094	Weighted median	499	-0.0373622	0.00246867	9.58e-52	-0.0422008	-0.0325236	0.963327	0.958677	0.968
TTC16	ukb-b-6251	3mm regularity index (right) || id:ukb-b-6251	ENSG00000167094	Inverse variance weighted	499	-0.034998	0.00177591	1.87e-86	-0.0384788	-0.0315172	0.965607	0.962252	0.968974
TTC16	ukb-b-6251	3mm regularity index (right) || id:ukb-b-6251	ENSG00000167094	Simple mode	499	-0.0349823	0.00480886	1.36e-12	-0.0444077	-0.025557	0.965622	0.956564	0.974767
TTC16	ukb-b-6251	3mm regularity index (right) || id:ukb-b-6251	ENSG00000167094	Weighted mode	499	-0.0368209	0.00341347	1.6e-24	-0.0435113	-0.0301305	0.963849	0.957422	0.970319
TTC16	ukb-b-9981	Sensitivity / hurt feelings || id:ukb-b-9981	ENSG00000167094	MR Egger	499	-0.000470822	0.00100176	0.638566	-0.00243427	0.00149263	0.999529	0.997569	1.00149
TTC16	ukb-b-9981	Sensitivity / hurt feelings || id:ukb-b-9981	ENSG00000167094	Weighted median	499	0.00205745	0.000571747	0.000320015	0.000936827	0.00317807	1.00206	1.00094	1.00318
TTC16	ukb-b-9981	Sensitivity / hurt feelings || id:ukb-b-9981	ENSG00000167094	Inverse variance weighted	499	0.00178605	0.000439301	4.79e-05	0.000925017	0.00264708	1.00179	1.00093	1.00265
TTC16	ukb-b-9981	Sensitivity / hurt feelings || id:ukb-b-9981	ENSG00000167094	Simple mode	499	0.00278635	0.000958916	0.00382707	0.000906875	0.00466583	1.00279	1.00091	1.00468
TTC16	ukb-b-9981	Sensitivity / hurt feelings || id:ukb-b-9981	ENSG00000167094	Weighted mode	499	0.00207273	0.00074155	0.00538816	0.00061929	0.00352617	1.00207	1.00062	1.00353
TTC16	ukb-b-20187	Operative procedures - secondary OPCS: Y53.2 Approach to organ under ultrasonic control || id:ukb-b-20187	ENSG00000167094	MR Egger	435	-0.00152095	0.000254026	4.48e-09	-0.00201884	-0.00102306	0.99848	0.997983	0.998977
TTC16	ukb-b-20187	Operative procedures - secondary OPCS: Y53.2 Approach to organ under ultrasonic control || id:ukb-b-20187	ENSG00000167094	Weighted median	435	-0.000686405	0.000155493	1.01e-05	-0.000991171	-0.000381638	0.999314	0.999009	0.999618
TTC16	ukb-b-20187	Operative procedures - secondary OPCS: Y53.2 Approach to organ under ultrasonic control || id:ukb-b-20187	ENSG00000167094	Inverse variance weighted	435	-0.000563911	0.000111535	4.28e-07	-0.00078252	-0.000345302	0.999436	0.999218	0.999655
TTC16	ukb-b-20187	Operative procedures - secondary OPCS: Y53.2 Approach to organ under ultrasonic control || id:ukb-b-20187	ENSG00000167094	Simple mode	435	-0.000597203	0.000293339	0.042369	-0.00117215	-2.23e-05	0.999403	0.998829	0.999978
TTC16	ukb-b-20187	Operative procedures - secondary OPCS: Y53.2 Approach to organ under ultrasonic control || id:ukb-b-20187	ENSG00000167094	Weighted mode	435	-0.000638845	0.000217642	0.00350918	-0.00106542	-0.000212267	0.999361	0.998935	0.999788
TTC16	ukb-d-22617_6124	Job SOC coding: Educational assistants || id:ukb-d-22617_6124	ENSG00000167094	MR Egger	500	0.00202879	0.000650004	0.00190578	0.000754783	0.0033028	1.00203	1.00076	1.00331
TTC16	ukb-d-22617_6124	Job SOC coding: Educational assistants || id:ukb-d-22617_6124	ENSG00000167094	Weighted median	500	0.00341657	0.000407873	5.45e-17	0.00261714	0.004216	1.00342	1.00262	1.00422
TTC16	ukb-d-22617_6124	Job SOC coding: Educational assistants || id:ukb-d-22617_6124	ENSG00000167094	Inverse variance weighted	500	0.0035944	0.000284155	1.13e-36	0.00303746	0.00415134	1.0036	1.00304	1.00416
TTC16	ukb-d-22617_6124	Job SOC coding: Educational assistants || id:ukb-d-22617_6124	ENSG00000167094	Simple mode	500	0.00163495	0.000721097	0.0237983	0.0002216	0.0030483	1.00164	1.00022	1.00305
TTC16	ukb-d-22617_6124	Job SOC coding: Educational assistants || id:ukb-d-22617_6124	ENSG00000167094	Weighted mode	500	0.00454696	0.000537593	3.03e-16	0.00349328	0.00560064	1.00456	1.0035	1.00562
TTC16	ukb-b-2003	Errors before selecting correct item in alphanumeric path (trail #2) || id:ukb-b-2003	ENSG00000167094	MR Egger	499	-0.0304274	0.00566136	1.18e-07	-0.0415236	-0.0193311	0.970031	0.959327	0.980855
TTC16	ukb-b-2003	Errors before selecting correct item in alphanumeric path (trail #2) || id:ukb-b-2003	ENSG00000167094	Weighted median	499	-0.0326547	0.00339603	6.87e-22	-0.039311	-0.0259985	0.967873	0.961452	0.974337
TTC16	ukb-b-2003	Errors before selecting correct item in alphanumeric path (trail #2) || id:ukb-b-2003	ENSG00000167094	Inverse variance weighted	499	-0.0328926	0.00247097	1.98e-40	-0.0377357	-0.0280495	0.967643	0.962967	0.97234
TTC16	ukb-b-2003	Errors before selecting correct item in alphanumeric path (trail #2) || id:ukb-b-2003	ENSG00000167094	Simple mode	499	-0.0181442	0.00674758	0.00740694	-0.0313695	-0.00491899	0.982019	0.969117	0.995093
TTC16	ukb-b-2003	Errors before selecting correct item in alphanumeric path (trail #2) || id:ukb-b-2003	ENSG00000167094	Weighted mode	499	-0.040178	0.00478531	4.83e-16	-0.0495572	-0.0307988	0.960618	0.951651	0.969671
TTC16	ukb-d-22613_2	Worked with paints, thinners or glues: Often || id:ukb-d-22613_2	ENSG00000167094	MR Egger	500	-0.00330073	0.000833043	8.51e-05	-0.0049335	-0.00166797	0.996705	0.995079	0.998333
TTC16	ukb-d-22613_2	Worked with paints, thinners or glues: Often || id:ukb-d-22613_2	ENSG00000167094	Weighted median	500	-0.00769181	0.000541847	9.76e-46	-0.00875383	-0.00662979	0.992338	0.991284	0.993392
TTC16	ukb-d-22613_2	Worked with paints, thinners or glues: Often || id:ukb-d-22613_2	ENSG00000167094	Inverse variance weighted	500	-0.00717241	0.000364162	2.35e-86	-0.00788617	-0.00645866	0.992853	0.992145	0.993562
TTC16	ukb-d-22613_2	Worked with paints, thinners or glues: Often || id:ukb-d-22613_2	ENSG00000167094	Simple mode	500	-0.0104201	0.00171905	2.66e-09	-0.0137894	-0.00705077	0.989634	0.986305	0.992974
TTC16	ukb-d-22613_2	Worked with paints, thinners or glues: Often || id:ukb-d-22613_2	ENSG00000167094	Weighted mode	500	-0.00292349	0.00093376	0.00184503	-0.00475366	-0.00109332	0.997081	0.995258	0.998907
TTC16	ukb-b-7603	Non-cancer illness code, self-reported: muscle or soft tissue injuries || id:ukb-b-7603	ENSG00000167094	MR Egger	344	0.000469475	0.000162205	0.00404353	0.000151554	0.000787396	1.00047	1.00015	1.00079
TTC16	ukb-b-7603	Non-cancer illness code, self-reported: muscle or soft tissue injuries || id:ukb-b-7603	ENSG00000167094	Weighted median	344	-0.000259442	9.91e-05	0.00882213	-0.000453612	-6.53e-05	0.999741	0.999546	0.999935
TTC16	ukb-b-7603	Non-cancer illness code, self-reported: muscle or soft tissue injuries || id:ukb-b-7603	ENSG00000167094	Inverse variance weighted	344	-0.000544467	7.19e-05	3.59e-14	-0.000685344	-0.00040359	0.999456	0.999315	0.999596
TTC16	ukb-b-7603	Non-cancer illness code, self-reported: muscle or soft tissue injuries || id:ukb-b-7603	ENSG00000167094	Simple mode	344	-0.000378183	0.000203773	0.0643249	-0.000777578	2.12e-05	0.999622	0.999223	1.00002
TTC16	ukb-b-7603	Non-cancer illness code, self-reported: muscle or soft tissue injuries || id:ukb-b-7603	ENSG00000167094	Weighted mode	344	-0.000161921	0.000159053	0.309383	-0.000473665	0.000149824	0.999838	0.999526	1.00015
TTC16	ukb-d-3859_3	Reason former drinker stopped drinking alcohol: Health precaution || id:ukb-d-3859_3	ENSG00000167094	MR Egger	500	0.0255909	0.00460599	4.5e-08	0.0165631	0.0346186	1.02592	1.0167	1.03522
TTC16	ukb-d-3859_3	Reason former drinker stopped drinking alcohol: Health precaution || id:ukb-d-3859_3	ENSG00000167094	Weighted median	500	0.00173852	0.00285875	0.543095	-0.00386463	0.00734167	1.00174	0.996143	1.00737
TTC16	ukb-d-3859_3	Reason former drinker stopped drinking alcohol: Health precaution || id:ukb-d-3859_3	ENSG00000167094	Inverse variance weighted	500	-0.00266173	0.00201151	0.185751	-0.00660428	0.00128082	0.997342	0.993417	1.00128
TTC16	ukb-d-3859_3	Reason former drinker stopped drinking alcohol: Health precaution || id:ukb-d-3859_3	ENSG00000167094	Simple mode	500	0.00352279	0.00596835	0.555293	-0.00817517	0.0152208	1.00353	0.991858	1.01534
TTC16	ukb-d-3859_3	Reason former drinker stopped drinking alcohol: Health precaution || id:ukb-d-3859_3	ENSG00000167094	Weighted mode	500	0.00443253	0.00395461	0.26289	-0.00331851	0.0121836	1.00444	0.996687	1.01226
TTC16	ukb-b-1996	Salad / raw vegetable intake || id:ukb-b-1996	ENSG00000167094	MR Egger	499	-0.0235814	0.00141758	1.02e-49	-0.0263599	-0.020803	0.976694	0.973984	0.979412
TTC16	ukb-b-1996	Salad / raw vegetable intake || id:ukb-b-1996	ENSG00000167094	Weighted median	499	-0.01666	0.000853049	6.11e-85	-0.018332	-0.014988	0.983478	0.981835	0.985124
TTC16	ukb-b-1996	Salad / raw vegetable intake || id:ukb-b-1996	ENSG00000167094	Inverse variance weighted	499	-0.019795	0.000623242	2.21e-221	-0.0210166	-0.0185735	0.9804	0.979203	0.981598
TTC16	ukb-b-1996	Salad / raw vegetable intake || id:ukb-b-1996	ENSG00000167094	Simple mode	499	-0.0158967	0.00200497	1.47e-14	-0.0198265	-0.011967	0.984229	0.980369	0.988104
TTC16	ukb-b-1996	Salad / raw vegetable intake || id:ukb-b-1996	ENSG00000167094	Weighted mode	499	-0.0152778	0.00122011	1.83e-31	-0.0176692	-0.0128863	0.984838	0.982486	0.987196
TTC16	ukb-b-8131	Operative procedures - main OPCS: H25.1 Diagnostic endoscopic examination of lower bowel and biopsy of lesion of lower bowel using fibreoptic sigmoidoscope || id:ukb-b-8131	ENSG00000167094	MR Egger	432	-0.0030282	0.000272773	2.38e-25	-0.00356283	-0.00249356	0.996976	0.996444	0.99751
TTC16	ukb-b-8131	Operative procedures - main OPCS: H25.1 Diagnostic endoscopic examination of lower bowel and biopsy of lesion of lower bowel using fibreoptic sigmoidoscope || id:ukb-b-8131	ENSG00000167094	Weighted median	432	-0.00252626	0.000153664	9.87e-61	-0.00282744	-0.00222507	0.997477	0.997177	0.997777
TTC16	ukb-b-8131	Operative procedures - main OPCS: H25.1 Diagnostic endoscopic examination of lower bowel and biopsy of lesion of lower bowel using fibreoptic sigmoidoscope || id:ukb-b-8131	ENSG00000167094	Inverse variance weighted	432	-0.00218012	0.000121119	1.95e-72	-0.00241752	-0.00194273	0.997822	0.997585	0.998059
TTC16	ukb-b-8131	Operative procedures - main OPCS: H25.1 Diagnostic endoscopic examination of lower bowel and biopsy of lesion of lower bowel using fibreoptic sigmoidoscope || id:ukb-b-8131	ENSG00000167094	Simple mode	432	-0.00256659	0.000244059	3.54e-23	-0.00304494	-0.00208823	0.997437	0.99696	0.997914
TTC16	ukb-b-8131	Operative procedures - main OPCS: H25.1 Diagnostic endoscopic examination of lower bowel and biopsy of lesion of lower bowel using fibreoptic sigmoidoscope || id:ukb-b-8131	ENSG00000167094	Weighted mode	432	-0.00256659	0.000186407	5.27e-36	-0.00293194	-0.00220123	0.997437	0.997072	0.997801
TTC16	ukb-b-3686	Operative procedures - secondary OPCS: Y98.2 Radiology of two body areas || id:ukb-b-3686	ENSG00000167094	MR Egger	383	-0.00109492	0.000173462	7.66e-10	-0.0014349	-0.000754934	0.998906	0.998566	0.999245
TTC16	ukb-b-3686	Operative procedures - secondary OPCS: Y98.2 Radiology of two body areas || id:ukb-b-3686	ENSG00000167094	Weighted median	383	-0.000613762	0.000105191	5.39e-09	-0.000819936	-0.000407588	0.999386	0.99918	0.999592
TTC16	ukb-b-3686	Operative procedures - secondary OPCS: Y98.2 Radiology of two body areas || id:ukb-b-3686	ENSG00000167094	Inverse variance weighted	383	-0.000435174	7.82e-05	2.62e-08	-0.000588436	-0.000281912	0.999565	0.999412	0.999718
TTC16	ukb-b-3686	Operative procedures - secondary OPCS: Y98.2 Radiology of two body areas || id:ukb-b-3686	ENSG00000167094	Simple mode	383	-0.000730035	0.00018066	6.44e-05	-0.00108413	-0.000375943	0.99927	0.998916	0.999624
TTC16	ukb-b-3686	Operative procedures - secondary OPCS: Y98.2 Radiology of two body areas || id:ukb-b-3686	ENSG00000167094	Weighted mode	383	-0.000826305	0.00014658	3.36e-08	-0.0011136	-0.000539008	0.999174	0.998887	0.999461
TTC16	ukb-b-5655	Diagnoses - main ICD10: R42 Dizziness and giddiness || id:ukb-b-5655	ENSG00000167094	MR Egger	229	0.00113389	0.000123168	2.31e-17	0.000892481	0.0013753	1.00113	1.00089	1.00138
TTC16	ukb-b-5655	Diagnoses - main ICD10: R42 Dizziness and giddiness || id:ukb-b-5655	ENSG00000167094	Weighted median	229	0.000378149	6.97e-05	5.73e-08	0.00024158	0.000514717	1.00038	1.00024	1.00051
TTC16	ukb-b-5655	Diagnoses - main ICD10: R42 Dizziness and giddiness || id:ukb-b-5655	ENSG00000167094	Inverse variance weighted	229	0.000508645	5.18e-05	9.7e-23	0.000407072	0.000610219	1.00051	1.00041	1.00061
TTC16	ukb-b-5655	Diagnoses - main ICD10: R42 Dizziness and giddiness || id:ukb-b-5655	ENSG00000167094	Simple mode	229	0.0004225	0.000129065	0.0012271	0.000169533	0.000675466	1.00042	1.00017	1.00068
TTC16	ukb-b-5655	Diagnoses - main ICD10: R42 Dizziness and giddiness || id:ukb-b-5655	ENSG00000167094	Weighted mode	229	0.00040643	0.000106728	0.000180082	0.000197242	0.000615618	1.00041	1.0002	1.00062
TTC16	ukb-b-4210	Frequency of light DIY in last 4 weeks || id:ukb-b-4210	ENSG00000167094	MR Egger	499	-0.032777	0.0035182	3.9e-19	-0.0396726	-0.0258813	0.967754	0.961104	0.974451
TTC16	ukb-b-4210	Frequency of light DIY in last 4 weeks || id:ukb-b-4210	ENSG00000167094	Weighted median	499	-0.0263642	0.00220452	5.81e-33	-0.0306851	-0.0220434	0.97398	0.969781	0.978198
TTC16	ukb-b-4210	Frequency of light DIY in last 4 weeks || id:ukb-b-4210	ENSG00000167094	Inverse variance weighted	499	-0.0269501	0.00153471	4.96e-69	-0.0299582	-0.0239421	0.97341	0.970486	0.976342
TTC16	ukb-b-4210	Frequency of light DIY in last 4 weeks || id:ukb-b-4210	ENSG00000167094	Simple mode	499	-0.0256131	0.00412214	1.1e-09	-0.0336925	-0.0175337	0.974712	0.966869	0.982619
TTC16	ukb-b-4210	Frequency of light DIY in last 4 weeks || id:ukb-b-4210	ENSG00000167094	Weighted mode	499	-0.0256131	0.00294853	5.38e-17	-0.0313922	-0.019834	0.974712	0.969095	0.980361
TTC16	ukb-b-469	Number of cigarettes currently smoked daily (current cigarette smokers) || id:ukb-b-469	ENSG00000167094	MR Egger	499	0.0628112	0.00749249	5.34e-16	0.0481259	0.0774964	1.06483	1.0493	1.08058
TTC16	ukb-b-469	Number of cigarettes currently smoked daily (current cigarette smokers) || id:ukb-b-469	ENSG00000167094	Weighted median	499	0.0293098	0.00359746	3.72e-16	0.0222588	0.0363608	1.02974	1.02251	1.03703
TTC16	ukb-b-469	Number of cigarettes currently smoked daily (current cigarette smokers) || id:ukb-b-469	ENSG00000167094	Inverse variance weighted	499	0.02951	0.00334991	1.26e-18	0.0229442	0.0360758	1.02995	1.02321	1.03673
TTC16	ukb-b-469	Number of cigarettes currently smoked daily (current cigarette smokers) || id:ukb-b-469	ENSG00000167094	Simple mode	499	0.0364869	0.00822622	1.13e-05	0.0203636	0.0526103	1.03716	1.02057	1.05402
TTC16	ukb-b-469	Number of cigarettes currently smoked daily (current cigarette smokers) || id:ukb-b-469	ENSG00000167094	Weighted mode	499	0.0286977	0.00445852	2.88e-10	0.019959	0.0374364	1.02911	1.02016	1.03815
TTC16	ukb-b-15336	PCT where patients GP was registered: RICHMOND AND TWICKENHAM PCT || id:ukb-b-15336	ENSG00000167094	MR Egger	312	0.000232525	0.000147669	0.116359	-5.69e-05	0.000521956	1.00023	0.999943	1.00052
TTC16	ukb-b-15336	PCT where patients GP was registered: RICHMOND AND TWICKENHAM PCT || id:ukb-b-15336	ENSG00000167094	Weighted median	312	0.000927985	9.23e-05	8.49e-24	0.000747144	0.00110883	1.00093	1.00075	1.00111
TTC16	ukb-b-15336	PCT where patients GP was registered: RICHMOND AND TWICKENHAM PCT || id:ukb-b-15336	ENSG00000167094	Inverse variance weighted	312	0.00116155	6.63e-05	9.43e-69	0.00103163	0.00129147	1.00116	1.00103	1.00129
TTC16	ukb-b-15336	PCT where patients GP was registered: RICHMOND AND TWICKENHAM PCT || id:ukb-b-15336	ENSG00000167094	Simple mode	312	0.000775731	0.000166997	5.02e-06	0.000448416	0.00110304	1.00078	1.00045	1.0011
TTC16	ukb-b-15336	PCT where patients GP was registered: RICHMOND AND TWICKENHAM PCT || id:ukb-b-15336	ENSG00000167094	Weighted mode	312	0.000851137	0.000120682	1.14e-11	0.0006146	0.00108767	1.00085	1.00061	1.00109
TTC16	ukb-b-6400	PCT where patients GP was registered: CALDERDALE PCT || id:ukb-b-6400	ENSG00000167094	MR Egger	259	0.000674349	0.000126153	1.99e-07	0.00042709	0.000921608	1.00067	1.00043	1.00092
TTC16	ukb-b-6400	PCT where patients GP was registered: CALDERDALE PCT || id:ukb-b-6400	ENSG00000167094	Weighted median	259	0.000687961	7.83e-05	1.59e-18	0.000534442	0.000841481	1.00069	1.00053	1.00084
TTC16	ukb-b-6400	PCT where patients GP was registered: CALDERDALE PCT || id:ukb-b-6400	ENSG00000167094	Inverse variance weighted	259	0.000766226	5.53e-05	1.26e-43	0.0006578	0.000874652	1.00077	1.00066	1.00088
TTC16	ukb-b-6400	PCT where patients GP was registered: CALDERDALE PCT || id:ukb-b-6400	ENSG00000167094	Simple mode	259	0.000595105	0.000156979	0.000186881	0.000287426	0.000902784	1.0006	1.00029	1.0009
TTC16	ukb-b-6400	PCT where patients GP was registered: CALDERDALE PCT || id:ukb-b-6400	ENSG00000167094	Weighted mode	259	0.00068424	0.00011849	2.21e-08	0.000452	0.00091648	1.00068	1.00045	1.00092
TTC16	ukb-b-3337	Treatment/medication code: nasonex 0.05% aqueous nasal spray || id:ukb-b-3337	ENSG00000167094	MR Egger	297	-0.00114919	0.000136168	1.45e-15	-0.00141609	-0.000882306	0.998851	0.998585	0.999118
TTC16	ukb-b-3337	Treatment/medication code: nasonex 0.05% aqueous nasal spray || id:ukb-b-3337	ENSG00000167094	Weighted median	297	-0.00059049	8.09e-05	2.99e-13	-0.000749145	-0.000431834	0.99941	0.999251	0.999568
TTC16	ukb-b-3337	Treatment/medication code: nasonex 0.05% aqueous nasal spray || id:ukb-b-3337	ENSG00000167094	Inverse variance weighted	297	-0.000569503	6.11e-05	1.22e-20	-0.000689335	-0.000449672	0.999431	0.999311	0.99955
TTC16	ukb-b-3337	Treatment/medication code: nasonex 0.05% aqueous nasal spray || id:ukb-b-3337	ENSG00000167094	Simple mode	297	-0.000591179	0.000144244	5.38e-05	-0.000873898	-0.00030846	0.999409	0.999126	0.999692
TTC16	ukb-b-3337	Treatment/medication code: nasonex 0.05% aqueous nasal spray || id:ukb-b-3337	ENSG00000167094	Weighted mode	297	-0.000541971	0.000120699	1.02e-05	-0.000778541	-0.000305401	0.999458	0.999222	0.999695
TTC16	ukb-b-16573	Operative procedures - main OPCS: U21.2 Computed tomography NEC || id:ukb-b-16573	ENSG00000167094	MR Egger	391	0.000453254	0.0001858	0.0151546	8.91e-05	0.000817421	1.00045	1.00009	1.00082
TTC16	ukb-b-16573	Operative procedures - main OPCS: U21.2 Computed tomography NEC || id:ukb-b-16573	ENSG00000167094	Weighted median	391	-0.000315381	0.000113671	0.00552862	-0.000538176	-9.26e-05	0.999685	0.999462	0.999907
TTC16	ukb-b-16573	Operative procedures - main OPCS: U21.2 Computed tomography NEC || id:ukb-b-16573	ENSG00000167094	Inverse variance weighted	391	-0.000332165	8.2e-05	5.06e-05	-0.000492813	-0.000171517	0.999668	0.999507	0.999828
TTC16	ukb-b-16573	Operative procedures - main OPCS: U21.2 Computed tomography NEC || id:ukb-b-16573	ENSG00000167094	Simple mode	391	-0.000257597	0.000214963	0.231515	-0.000678925	0.00016373	0.999742	0.999321	1.00016
TTC16	ukb-b-16573	Operative procedures - main OPCS: U21.2 Computed tomography NEC || id:ukb-b-16573	ENSG00000167094	Weighted mode	391	-0.000288627	0.000171319	0.0928403	-0.000624412	4.72e-05	0.999711	0.999376	1.00005
TTC16	ukb-b-1251	Type of cancer: ICD10: C20 Malignant neoplasm of rectum || id:ukb-b-1251	ENSG00000167094	MR Egger	224	-6.94e-05	0.000120885	0.566384	-0.000306352	0.000167517	0.999931	0.999694	1.00017
TTC16	ukb-b-1251	Type of cancer: ICD10: C20 Malignant neoplasm of rectum || id:ukb-b-1251	ENSG00000167094	Weighted median	224	-0.00019362	6.9e-05	0.00498901	-0.00032878	-5.85e-05	0.999806	0.999671	0.999942
TTC16	ukb-b-1251	Type of cancer: ICD10: C20 Malignant neoplasm of rectum || id:ukb-b-1251	ENSG00000167094	Inverse variance weighted	224	-0.000286941	5.05e-05	1.3e-08	-0.000385856	-0.000188026	0.999713	0.999614	0.999812
TTC16	ukb-b-1251	Type of cancer: ICD10: C20 Malignant neoplasm of rectum || id:ukb-b-1251	ENSG00000167094	Simple mode	224	-0.000221675	0.000126646	0.0814321	-0.0004699	2.66e-05	0.999778	0.99953	1.00003
TTC16	ukb-b-1251	Type of cancer: ICD10: C20 Malignant neoplasm of rectum || id:ukb-b-1251	ENSG00000167094	Weighted mode	224	-0.000167481	0.000114385	0.144552	-0.000391675	5.67e-05	0.999833	0.999608	1.00006
TTC16	ukb-b-4817	Operative procedures - secondary OPCS: Y98.1 Radiology of one body area (or < 20 minutes) || id:ukb-b-4817	ENSG00000167094	MR Egger	470	0.00127729	0.000299165	2.37e-05	0.000690926	0.00186366	1.00128	1.00069	1.00187
TTC16	ukb-b-4817	Operative procedures - secondary OPCS: Y98.1 Radiology of one body area (or < 20 minutes) || id:ukb-b-4817	ENSG00000167094	Weighted median	470	0.00106946	0.000180853	3.35e-09	0.000714991	0.00142394	1.00107	1.00072	1.00142
TTC16	ukb-b-4817	Operative procedures - secondary OPCS: Y98.1 Radiology of one body area (or < 20 minutes) || id:ukb-b-4817	ENSG00000167094	Inverse variance weighted	470	0.00128263	0.000130664	9.58e-23	0.00102653	0.00153873	1.00128	1.00103	1.00154
TTC16	ukb-b-4817	Operative procedures - secondary OPCS: Y98.1 Radiology of one body area (or < 20 minutes) || id:ukb-b-4817	ENSG00000167094	Simple mode	470	0.00133407	0.000343597	0.000118145	0.00066062	0.00200752	1.00133	1.00066	1.00201
TTC16	ukb-b-4817	Operative procedures - secondary OPCS: Y98.1 Radiology of one body area (or < 20 minutes) || id:ukb-b-4817	ENSG00000167094	Weighted mode	470	0.00111277	0.000268652	4.08e-05	0.000586208	0.00163933	1.00111	1.00059	1.00164
TTC16	ukb-a-223	Illnesses of siblings: Diabetes || id:ukb-a-223	ENSG00000167094	MR Egger	497	-0.00714483	0.000701998	3.21e-22	-0.00852075	-0.00576892	0.992881	0.991515	0.994248
TTC16	ukb-a-223	Illnesses of siblings: Diabetes || id:ukb-a-223	ENSG00000167094	Weighted median	497	-0.00741195	0.000432566	8.16e-66	-0.00825978	-0.00656412	0.992615	0.991774	0.993457
TTC16	ukb-a-223	Illnesses of siblings: Diabetes || id:ukb-a-223	ENSG00000167094	Inverse variance weighted	497	-0.00753733	0.000306581	1.82e-133	-0.00813823	-0.00693643	0.992491	0.991895	0.993088
TTC16	ukb-a-223	Illnesses of siblings: Diabetes || id:ukb-a-223	ENSG00000167094	Simple mode	497	-0.0112188	0.000873538	8.55e-33	-0.0129309	-0.00950668	0.988844	0.987152	0.990538
TTC16	ukb-a-223	Illnesses of siblings: Diabetes || id:ukb-a-223	ENSG00000167094	Weighted mode	497	-0.00734	0.000684477	2.85e-24	-0.00868158	-0.00599843	0.992687	0.991356	0.99402
TTC16	ukb-d-22617_1152	Job SOC coding: Office managers || id:ukb-d-22617_1152	ENSG00000167094	MR Egger	500	0.00510615	0.000459691	9.21e-26	0.00420515	0.00600714	1.00512	1.00421	1.00603
TTC16	ukb-d-22617_1152	Job SOC coding: Office managers || id:ukb-d-22617_1152	ENSG00000167094	Weighted median	500	0.00224961	0.00028164	1.38e-15	0.00169759	0.00280162	1.00225	1.0017	1.00281
TTC16	ukb-d-22617_1152	Job SOC coding: Office managers || id:ukb-d-22617_1152	ENSG00000167094	Inverse variance weighted	500	0.0018232	0.000207457	1.52e-18	0.00141658	0.00222982	1.00182	1.00142	1.00223
TTC16	ukb-d-22617_1152	Job SOC coding: Office managers || id:ukb-d-22617_1152	ENSG00000167094	Simple mode	500	0.00332743	0.000501361	8.37e-11	0.00234476	0.0043101	1.00333	1.00235	1.00432
TTC16	ukb-d-22617_1152	Job SOC coding: Office managers || id:ukb-d-22617_1152	ENSG00000167094	Weighted mode	500	0.00295559	0.000350382	3.59e-16	0.00226884	0.00364234	1.00296	1.00227	1.00365
TTC16	ukb-b-2535	Falls in the last year || id:ukb-b-2535	ENSG00000167094	MR Egger	499	-0.00197913	0.00105352	0.0608846	-0.00404403	8.58e-05	0.998023	0.995964	1.00009
TTC16	ukb-b-2535	Falls in the last year || id:ukb-b-2535	ENSG00000167094	Weighted median	499	-0.00146757	0.000701565	0.0364514	-0.00284264	-9.25e-05	0.998534	0.997161	0.999907
TTC16	ukb-b-2535	Falls in the last year || id:ukb-b-2535	ENSG00000167094	Inverse variance weighted	499	0.000734236	0.000459597	0.11014	-0.000166574	0.00163505	1.00073	0.999833	1.00164
TTC16	ukb-b-2535	Falls in the last year || id:ukb-b-2535	ENSG00000167094	Simple mode	499	-0.00281231	0.00145092	0.0531521	-0.00565611	3.15e-05	0.997192	0.99436	1.00003
TTC16	ukb-b-2535	Falls in the last year || id:ukb-b-2535	ENSG00000167094	Weighted mode	499	-0.00205131	0.0010219	0.0452517	-0.00405423	-4.84e-05	0.997951	0.995954	0.999952
TTC16	ukb-d-4803_14	Tinnitus: Yes, but not now, but have in the past || id:ukb-d-4803_14	ENSG00000167094	MR Egger	500	0.0093472	0.00115118	3.7e-15	0.00709089	0.0116035	1.00939	1.00712	1.01167
TTC16	ukb-d-4803_14	Tinnitus: Yes, but not now, but have in the past || id:ukb-d-4803_14	ENSG00000167094	Weighted median	500	0.00595592	0.000739085	7.72e-16	0.00450731	0.00740453	1.00597	1.00452	1.00743
TTC16	ukb-d-4803_14	Tinnitus: Yes, but not now, but have in the past || id:ukb-d-4803_14	ENSG00000167094	Inverse variance weighted	500	0.00469973	0.000502877	9.13e-21	0.00371409	0.00568537	1.00471	1.00372	1.0057
TTC16	ukb-d-4803_14	Tinnitus: Yes, but not now, but have in the past || id:ukb-d-4803_14	ENSG00000167094	Simple mode	500	0.00636948	0.00144512	1.28e-05	0.00353704	0.00920192	1.00639	1.00354	1.00924
TTC16	ukb-d-4803_14	Tinnitus: Yes, but not now, but have in the past || id:ukb-d-4803_14	ENSG00000167094	Weighted mode	500	0.00675757	0.000982053	1.79e-11	0.00483274	0.00868239	1.00678	1.00484	1.00872
TTC16	ukb-b-20214	Attendance/disability/mobility allowance: Disability living allowance || id:ukb-b-20214	ENSG00000167094	MR Egger	495	0.00086322	0.000452702	0.0571253	-2.41e-05	0.00175052	1.00086	0.999976	1.00175
TTC16	ukb-b-20214	Attendance/disability/mobility allowance: Disability living allowance || id:ukb-b-20214	ENSG00000167094	Weighted median	495	-0.00161097	0.000264206	1.08e-09	-0.00212882	-0.00109313	0.99839	0.997873	0.998907
TTC16	ukb-b-20214	Attendance/disability/mobility allowance: Disability living allowance || id:ukb-b-20214	ENSG00000167094	Inverse variance weighted	495	-0.000747254	0.000200337	0.000191488	-0.00113992	-0.000354594	0.999253	0.998861	0.999645
TTC16	ukb-b-20214	Attendance/disability/mobility allowance: Disability living allowance || id:ukb-b-20214	ENSG00000167094	Simple mode	495	-0.0010377	0.000703089	0.140603	-0.00241575	0.000340352	0.998963	0.997587	1.00034
TTC16	ukb-b-20214	Attendance/disability/mobility allowance: Disability living allowance || id:ukb-b-20214	ENSG00000167094	Weighted mode	495	-0.00176871	0.000392444	8.22e-06	-0.0025379	-0.000999521	0.998233	0.997465	0.999001
TTC16	ukb-a-231	Forced expiratory volume in 1-second (FEV1) Best measure || id:ukb-a-231	ENSG00000167094	MR Egger	497	0.00684328	0.00215681	0.0016032	0.00261593	0.0110706	1.00687	1.00262	1.01113
TTC16	ukb-a-231	Forced expiratory volume in 1-second (FEV1) Best measure || id:ukb-a-231	ENSG00000167094	Weighted median	497	0.00834021	0.00130019	1.41e-10	0.00579183	0.0108886	1.00838	1.00581	1.01095
TTC16	ukb-a-231	Forced expiratory volume in 1-second (FEV1) Best measure || id:ukb-a-231	ENSG00000167094	Inverse variance weighted	497	0.00999979	0.000943883	3.17e-26	0.00814978	0.0118498	1.01005	1.00818	1.01192
TTC16	ukb-a-231	Forced expiratory volume in 1-second (FEV1) Best measure || id:ukb-a-231	ENSG00000167094	Simple mode	497	0.0122991	0.00243661	6.29e-07	0.00752331	0.0170748	1.01238	1.00755	1.01722
TTC16	ukb-a-231	Forced expiratory volume in 1-second (FEV1) Best measure || id:ukb-a-231	ENSG00000167094	Weighted mode	497	0.00873577	0.00158377	5.6e-08	0.00563158	0.01184	1.00877	1.00565	1.01191
TTC16	ukb-b-7337	Types of physical activity in last 4 weeks: Walking for pleasure (not as a means of transport) || id:ukb-b-7337	ENSG00000167094	MR Egger	499	-0.00839728	0.000833358	7.46e-22	-0.0100307	-0.00676389	0.991638	0.990019	0.993259
TTC16	ukb-b-7337	Types of physical activity in last 4 weeks: Walking for pleasure (not as a means of transport) || id:ukb-b-7337	ENSG00000167094	Weighted median	499	-0.00672495	0.000531695	1.15e-36	-0.00776707	-0.00568283	0.993298	0.992263	0.994333
TTC16	ukb-b-7337	Types of physical activity in last 4 weeks: Walking for pleasure (not as a means of transport) || id:ukb-b-7337	ENSG00000167094	Inverse variance weighted	499	-0.00730724	0.000363558	7.5e-90	-0.00801982	-0.00659467	0.992719	0.992012	0.993427
TTC16	ukb-b-7337	Types of physical activity in last 4 weeks: Walking for pleasure (not as a means of transport) || id:ukb-b-7337	ENSG00000167094	Simple mode	499	-0.00682765	0.000974775	8.08e-12	-0.00873821	-0.00491709	0.993196	0.9913	0.995095
TTC16	ukb-b-7337	Types of physical activity in last 4 weeks: Walking for pleasure (not as a means of transport) || id:ukb-b-7337	ENSG00000167094	Weighted mode	499	-0.00662376	0.000666285	2.3e-21	-0.00792968	-0.00531785	0.993398	0.992102	0.994696
TTC16	ukb-a-238	Pack years adult smoking as proportion of life span exposed to smoking PREVIEW ONLY || id:ukb-a-238	ENSG00000167094	MR Egger	497	0.0170153	0.00538836	0.00168675	0.00645413	0.0275765	1.01716	1.00648	1.02796
TTC16	ukb-a-238	Pack years adult smoking as proportion of life span exposed to smoking PREVIEW ONLY || id:ukb-a-238	ENSG00000167094	Weighted median	497	-0.00640402	0.002588	0.0133419	-0.0114765	-0.00133155	0.993616	0.988589	0.998669
TTC16	ukb-a-238	Pack years adult smoking as proportion of life span exposed to smoking PREVIEW ONLY || id:ukb-a-238	ENSG00000167094	Inverse variance weighted	497	-0.00574636	0.0024056	0.0169064	-0.0104613	-0.00103137	0.99427	0.989593	0.998969
TTC16	ukb-a-238	Pack years adult smoking as proportion of life span exposed to smoking PREVIEW ONLY || id:ukb-a-238	ENSG00000167094	Simple mode	497	-0.00398577	0.00430086	0.354513	-0.0124154	0.00444391	0.996022	0.987661	1.00445
TTC16	ukb-a-238	Pack years adult smoking as proportion of life span exposed to smoking PREVIEW ONLY || id:ukb-a-238	ENSG00000167094	Weighted mode	497	-0.00763161	0.00294489	0.00983821	-0.0134036	-0.00185962	0.992397	0.986686	0.998142
TTC16	ukb-b-7352	Diagnoses - secondary ICD10: Z92.1 Personal history of long-term (current) use of anticoagulants || id:ukb-b-7352	ENSG00000167094	MR Egger	418	-0.00173323	0.00019988	9.66e-17	-0.002125	-0.00134147	0.998268	0.997877	0.998659
TTC16	ukb-b-7352	Diagnoses - secondary ICD10: Z92.1 Personal history of long-term (current) use of anticoagulants || id:ukb-b-7352	ENSG00000167094	Weighted median	418	-0.000616017	0.000128512	1.64e-06	-0.000867901	-0.000364133	0.999384	0.999132	0.999636
TTC16	ukb-b-7352	Diagnoses - secondary ICD10: Z92.1 Personal history of long-term (current) use of anticoagulants || id:ukb-b-7352	ENSG00000167094	Inverse variance weighted	418	-0.000480031	8.77e-05	4.43e-08	-0.000651952	-0.000308111	0.99952	0.999348	0.999692
TTC16	ukb-b-7352	Diagnoses - secondary ICD10: Z92.1 Personal history of long-term (current) use of anticoagulants || id:ukb-b-7352	ENSG00000167094	Simple mode	418	-9.07e-05	0.00029602	0.759579	-0.00067085	0.000489547	0.999909	0.999329	1.00049
TTC16	ukb-b-7352	Diagnoses - secondary ICD10: Z92.1 Personal history of long-term (current) use of anticoagulants || id:ukb-b-7352	ENSG00000167094	Weighted mode	418	-0.000691728	0.000202783	0.000709958	-0.00108918	-0.000294273	0.999309	0.998911	0.999706
TTC16	ukb-d-22601_22113066	Job coding: medical doctor, general practitioner, hospital consultant || id:ukb-d-22601_22113066	ENSG00000167094	MR Egger	500	0.00355294	0.000531831	6.38e-11	0.00251055	0.00459533	1.00356	1.00251	1.00461
TTC16	ukb-d-22601_22113066	Job coding: medical doctor, general practitioner, hospital consultant || id:ukb-d-22601_22113066	ENSG00000167094	Weighted median	500	0.00351534	0.000329093	1.24e-26	0.00287032	0.00416036	1.00352	1.00287	1.00417
TTC16	ukb-d-22601_22113066	Job coding: medical doctor, general practitioner, hospital consultant || id:ukb-d-22601_22113066	ENSG00000167094	Inverse variance weighted	500	0.00289084	0.000232499	1.71e-35	0.00243515	0.00334654	1.0029	1.00244	1.00335
TTC16	ukb-d-22601_22113066	Job coding: medical doctor, general practitioner, hospital consultant || id:ukb-d-22601_22113066	ENSG00000167094	Simple mode	500	0.00426286	0.000609929	8.9e-12	0.0030674	0.00545832	1.00427	1.00307	1.00547
TTC16	ukb-d-22601_22113066	Job coding: medical doctor, general practitioner, hospital consultant || id:ukb-d-22601_22113066	ENSG00000167094	Weighted mode	500	0.00352142	0.000433806	3.74e-15	0.00267116	0.00437168	1.00353	1.00267	1.00438
TTC16	ukb-a-497	Mineral and other dietary supplements: Selenium || id:ukb-a-497	ENSG00000167094	MR Egger	497	-0.000924675	0.000340078	0.00677775	-0.00159123	-0.000258122	0.999076	0.99841	0.999742
TTC16	ukb-a-497	Mineral and other dietary supplements: Selenium || id:ukb-a-497	ENSG00000167094	Weighted median	497	0.00101505	0.000192355	1.31e-07	0.000638028	0.00139206	1.00102	1.00064	1.00139
TTC16	ukb-a-497	Mineral and other dietary supplements: Selenium || id:ukb-a-497	ENSG00000167094	Inverse variance weighted	497	0.00154397	0.000157928	1.42e-22	0.00123443	0.00185351	1.00155	1.00124	1.00186
TTC16	ukb-a-497	Mineral and other dietary supplements: Selenium || id:ukb-a-497	ENSG00000167094	Simple mode	497	0.00153058	0.000313664	1.43e-06	0.000915796	0.00214536	1.00153	1.00092	1.00215
TTC16	ukb-a-497	Mineral and other dietary supplements: Selenium || id:ukb-a-497	ENSG00000167094	Weighted mode	497	0.00108841	0.000249413	1.56e-05	0.000599562	0.00157726	1.00109	1.0006	1.00158
TTC16	ukb-a-566	Diagnoses - main ICD10: M23 Internal derangement of knee || id:ukb-a-566	ENSG00000167094	MR Egger	497	0.00041991	0.000319707	0.189649	-0.000206716	0.00104654	1.00042	0.999793	1.00105
TTC16	ukb-a-566	Diagnoses - main ICD10: M23 Internal derangement of knee || id:ukb-a-566	ENSG00000167094	Weighted median	497	0.000336724	0.00019808	0.089142	-5.15e-05	0.00072496	1.00034	0.999948	1.00073
TTC16	ukb-a-566	Diagnoses - main ICD10: M23 Internal derangement of knee || id:ukb-a-566	ENSG00000167094	Inverse variance weighted	497	0.00047015	0.000139706	0.000764643	0.000196327	0.000743974	1.00047	1.0002	1.00074
TTC16	ukb-a-566	Diagnoses - main ICD10: M23 Internal derangement of knee || id:ukb-a-566	ENSG00000167094	Simple mode	497	-0.000760611	0.000420838	0.0713096	-0.00158545	6.42e-05	0.99924	0.998416	1.00006
TTC16	ukb-a-566	Diagnoses - main ICD10: M23 Internal derangement of knee || id:ukb-a-566	ENSG00000167094	Weighted mode	497	0.000110359	0.000309892	0.7219	-0.000497028	0.000717747	1.00011	0.999503	1.00072
TTC16	ukb-b-12964	Diagnoses - secondary ICD10: M17.1 Other primary gonarthrosis || id:ukb-b-12964	ENSG00000167094	MR Egger	225	0.000843777	0.000121494	4.09e-11	0.000605648	0.00108191	1.00084	1.00061	1.00108
TTC16	ukb-b-12964	Diagnoses - secondary ICD10: M17.1 Other primary gonarthrosis || id:ukb-b-12964	ENSG00000167094	Weighted median	225	0.000163333	7.09e-05	0.0212545	2.44e-05	0.000302314	1.00016	1.00002	1.0003
TTC16	ukb-b-12964	Diagnoses - secondary ICD10: M17.1 Other primary gonarthrosis || id:ukb-b-12964	ENSG00000167094	Inverse variance weighted	225	0.000153614	5.08e-05	0.00251565	5.4e-05	0.000253262	1.00015	1.00005	1.00025
TTC16	ukb-b-12964	Diagnoses - secondary ICD10: M17.1 Other primary gonarthrosis || id:ukb-b-12964	ENSG00000167094	Simple mode	225	1.5e-05	0.000188067	0.936527	-0.000353618	0.000383605	1.00001	0.999646	1.00038
TTC16	ukb-b-12964	Diagnoses - secondary ICD10: M17.1 Other primary gonarthrosis || id:ukb-b-12964	ENSG00000167094	Weighted mode	225	0.000540142	0.000155292	0.000606285	0.00023577	0.000844514	1.00054	1.00024	1.00084
TTC16	ukb-b-19780	Methods of admission to hospital (recoded): Emergency admission: Outpatients (obsolete) || id:ukb-b-19780	ENSG00000167094	MR Egger	469	-0.000681351	0.000282396	0.0162168	-0.00123485	-0.000127856	0.999319	0.998766	0.999872
TTC16	ukb-b-19780	Methods of admission to hospital (recoded): Emergency admission: Outpatients (obsolete) || id:ukb-b-19780	ENSG00000167094	Weighted median	469	-0.000653652	0.00017682	0.000218412	-0.00100022	-0.000307085	0.999347	0.999	0.999693
TTC16	ukb-b-19780	Methods of admission to hospital (recoded): Emergency admission: Outpatients (obsolete) || id:ukb-b-19780	ENSG00000167094	Inverse variance weighted	469	-0.000859983	0.000123359	3.14e-12	-0.00110177	-0.000618199	0.99914	0.998899	0.999382
TTC16	ukb-b-19780	Methods of admission to hospital (recoded): Emergency admission: Outpatients (obsolete) || id:ukb-b-19780	ENSG00000167094	Simple mode	469	-0.00153009	0.000396503	0.000129847	-0.00230724	-0.000752946	0.998471	0.997695	0.999247
TTC16	ukb-b-19780	Methods of admission to hospital (recoded): Emergency admission: Outpatients (obsolete) || id:ukb-b-19780	ENSG00000167094	Weighted mode	469	-5.01e-05	0.000284985	0.860421	-0.00060871	0.000508433	0.99995	0.999391	1.00051
TTC16	ukb-b-11459	PCT responsible for patient data: BIRMINGHAM EAST AND NORTH PCT || id:ukb-b-11459	ENSG00000167094	MR Egger	303	0.00262163	0.000140369	3.13e-52	0.0023465	0.00289675	1.00263	1.00235	1.0029
TTC16	ukb-b-11459	PCT responsible for patient data: BIRMINGHAM EAST AND NORTH PCT || id:ukb-b-11459	ENSG00000167094	Weighted median	303	0.000593894	8.71e-05	9.28e-12	0.000423144	0.000764643	1.00059	1.00042	1.00076
TTC16	ukb-b-11459	PCT responsible for patient data: BIRMINGHAM EAST AND NORTH PCT || id:ukb-b-11459	ENSG00000167094	Inverse variance weighted	303	0.000305655	8.8e-05	0.00051388	0.000133178	0.000478131	1.00031	1.00013	1.00048
TTC16	ukb-b-11459	PCT responsible for patient data: BIRMINGHAM EAST AND NORTH PCT || id:ukb-b-11459	ENSG00000167094	Simple mode	303	0.00068094	0.000111766	3.38e-09	0.000461879	0.000900001	1.00068	1.00046	1.0009
TTC16	ukb-b-11459	PCT responsible for patient data: BIRMINGHAM EAST AND NORTH PCT || id:ukb-b-11459	ENSG00000167094	Weighted mode	303	0.000617809	9.9e-05	1.46e-09	0.000423807	0.000811811	1.00062	1.00042	1.00081
TTC16	ukb-d-22617_2312	Job SOC coding: Further education teaching professionals || id:ukb-d-22617_2312	ENSG00000167094	MR Egger	500	-0.00631225	0.000682785	6.87e-19	-0.00765051	-0.00497399	0.993708	0.992379	0.995038
TTC16	ukb-d-22617_2312	Job SOC coding: Further education teaching professionals || id:ukb-d-22617_2312	ENSG00000167094	Weighted median	500	-0.00147545	0.000428442	0.000573679	-0.0023152	-0.000635706	0.998526	0.997687	0.999364
TTC16	ukb-d-22617_2312	Job SOC coding: Further education teaching professionals || id:ukb-d-22617_2312	ENSG00000167094	Inverse variance weighted	500	-0.00173802	0.000298485	5.79e-09	-0.00232305	-0.00115298	0.998263	0.99768	0.998848
TTC16	ukb-d-22617_2312	Job SOC coding: Further education teaching professionals || id:ukb-d-22617_2312	ENSG00000167094	Simple mode	500	-0.00132434	0.000835444	0.113556	-0.00296181	0.000313129	0.998677	0.997043	1.00031
TTC16	ukb-d-22617_2312	Job SOC coding: Further education teaching professionals || id:ukb-d-22617_2312	ENSG00000167094	Weighted mode	500	-0.00103119	0.000605712	0.0892938	-0.00221839	0.000156001	0.998969	0.997784	1.00016
TTC16	ukb-b-3768	Age when periods started (menarche) || id:ukb-b-3768	ENSG00000167094	MR Egger	499	-0.000885142	0.00199671	0.657742	-0.0047987	0.00302842	0.999115	0.995213	1.00303
TTC16	ukb-b-3768	Age when periods started (menarche) || id:ukb-b-3768	ENSG00000167094	Weighted median	499	0.00462472	0.00119306	0.000106036	0.00228632	0.00696312	1.00464	1.00229	1.00699
TTC16	ukb-b-3768	Age when periods started (menarche) || id:ukb-b-3768	ENSG00000167094	Inverse variance weighted	499	0.00758191	0.000889345	1.52e-17	0.0058388	0.00932503	1.00761	1.00586	1.00937
TTC16	ukb-b-3768	Age when periods started (menarche) || id:ukb-b-3768	ENSG00000167094	Simple mode	499	0.00350447	0.00252684	0.166095	-0.00144815	0.00845708	1.00351	0.998553	1.00849
TTC16	ukb-b-3768	Age when periods started (menarche) || id:ukb-b-3768	ENSG00000167094	Weighted mode	499	0.00460659	0.00161997	0.00464377	0.00143144	0.00778173	1.00462	1.00143	1.00781
TTC16	ukb-b-10258	Treatment/medication code: paroxetine || id:ukb-b-10258	ENSG00000167094	MR Egger	229	-0.00108147	0.000142955	9.58e-13	-0.00136166	-0.000801278	0.998919	0.998639	0.999199
TTC16	ukb-b-10258	Treatment/medication code: paroxetine || id:ukb-b-10258	ENSG00000167094	Weighted median	229	-0.000525886	7.12e-05	1.49e-13	-0.000665408	-0.000386364	0.999474	0.999335	0.999614
TTC16	ukb-b-10258	Treatment/medication code: paroxetine || id:ukb-b-10258	ENSG00000167094	Inverse variance weighted	229	-0.000538208	6.23e-05	5.62e-18	-0.000660302	-0.000416114	0.999462	0.99934	0.999584
TTC16	ukb-b-10258	Treatment/medication code: paroxetine || id:ukb-b-10258	ENSG00000167094	Simple mode	229	-0.000557018	0.000132581	3.81e-05	-0.000816877	-0.000297159	0.999443	0.999183	0.999703
TTC16	ukb-b-10258	Treatment/medication code: paroxetine || id:ukb-b-10258	ENSG00000167094	Weighted mode	229	-0.000507048	0.000113884	1.33e-05	-0.00073026	-0.000283835	0.999493	0.99927	0.999716
TTC16	ukb-b-1732	3mm asymmetry angle (right) || id:ukb-b-1732	ENSG00000167094	MR Egger	499	0.00232596	0.00409045	0.569863	-0.00569133	0.0103432	1.00233	0.994325	1.0104
TTC16	ukb-b-1732	3mm asymmetry angle (right) || id:ukb-b-1732	ENSG00000167094	Weighted median	499	-0.00173923	0.0024651	0.480473	-0.00657081	0.00309236	0.998262	0.993451	1.0031
TTC16	ukb-b-1732	3mm asymmetry angle (right) || id:ukb-b-1732	ENSG00000167094	Inverse variance weighted	499	-0.00265438	0.00178389	0.136758	-0.00615079	0.000842042	0.997349	0.993868	1.00084
TTC16	ukb-b-1732	3mm asymmetry angle (right) || id:ukb-b-1732	ENSG00000167094	Simple mode	499	0.0033489	0.00439428	0.446359	-0.0052639	0.0119617	1.00335	0.99475	1.01203
TTC16	ukb-b-1732	3mm asymmetry angle (right) || id:ukb-b-1732	ENSG00000167094	Weighted mode	499	-0.00146667	0.00306016	0.631951	-0.00746459	0.00453125	0.998534	0.992563	1.00454
TTC16	ukb-b-10912	Non-cancer illness code, self-reported: high cholesterol || id:ukb-b-10912	ENSG00000167094	MR Egger	499	-0.00547557	0.000603527	2.71e-18	-0.00665849	-0.00429266	0.994539	0.993364	0.995717
TTC16	ukb-b-10912	Non-cancer illness code, self-reported: high cholesterol || id:ukb-b-10912	ENSG00000167094	Weighted median	499	-0.00520874	0.000369372	3.71e-45	-0.00593271	-0.00448477	0.994805	0.994085	0.995525
TTC16	ukb-b-10912	Non-cancer illness code, self-reported: high cholesterol || id:ukb-b-10912	ENSG00000167094	Inverse variance weighted	499	-0.00564715	0.000263288	4.71e-102	-0.00616319	-0.00513111	0.994369	0.993856	0.994882
TTC16	ukb-b-10912	Non-cancer illness code, self-reported: high cholesterol || id:ukb-b-10912	ENSG00000167094	Simple mode	499	-0.00593634	0.000643624	8.16e-19	-0.00719784	-0.00467484	0.994081	0.992828	0.995336
TTC16	ukb-b-10912	Non-cancer illness code, self-reported: high cholesterol || id:ukb-b-10912	ENSG00000167094	Weighted mode	499	-0.00526236	0.000470574	4.69e-26	-0.00618468	-0.00434003	0.994751	0.993834	0.995669
TTC16	ukb-a-535	Diagnoses - main ICD10: I30 Acute pericarditis || id:ukb-a-535	ENSG00000167094	MR Egger	497	0.000306369	3.87e-05	1.56e-14	0.000230566	0.000382172	1.00031	1.00023	1.00038
TTC16	ukb-a-535	Diagnoses - main ICD10: I30 Acute pericarditis || id:ukb-a-535	ENSG00000167094	Weighted median	497	0.000115821	2.39e-05	1.24e-06	6.9e-05	0.000162634	1.00012	1.00007	1.00016
TTC16	ukb-a-535	Diagnoses - main ICD10: I30 Acute pericarditis || id:ukb-a-535	ENSG00000167094	Inverse variance weighted	497	0.000145522	1.69e-05	7.26e-18	0.000112398	0.000178647	1.00015	1.00011	1.00018
TTC16	ukb-a-535	Diagnoses - main ICD10: I30 Acute pericarditis || id:ukb-a-535	ENSG00000167094	Simple mode	497	0.000107965	4.28e-05	0.0119278	2.41e-05	0.000191818	1.00011	1.00002	1.00019
TTC16	ukb-a-535	Diagnoses - main ICD10: I30 Acute pericarditis || id:ukb-a-535	ENSG00000167094	Weighted mode	497	0.000116495	3.15e-05	0.000239862	5.48e-05	0.000178209	1.00012	1.00005	1.00018
TTC16	ukb-d-22617_1234	Job SOC coding: Shopkeepers and wholesale/retail dealers || id:ukb-d-22617_1234	ENSG00000167094	MR Egger	500	0.00640842	0.000535746	3.67e-29	0.00535836	0.00745848	1.00643	1.00537	1.00749
TTC16	ukb-d-22617_1234	Job SOC coding: Shopkeepers and wholesale/retail dealers || id:ukb-d-22617_1234	ENSG00000167094	Weighted median	500	0.00405226	0.000329815	1.07e-34	0.00340582	0.00469869	1.00406	1.00341	1.00471
TTC16	ukb-d-22617_1234	Job SOC coding: Shopkeepers and wholesale/retail dealers || id:ukb-d-22617_1234	ENSG00000167094	Inverse variance weighted	500	0.00255768	0.000248522	7.69e-25	0.00207057	0.00304478	1.00256	1.00207	1.00305
TTC16	ukb-d-22617_1234	Job SOC coding: Shopkeepers and wholesale/retail dealers || id:ukb-d-22617_1234	ENSG00000167094	Simple mode	500	0.00442686	0.000543388	3.02e-15	0.00336182	0.0054919	1.00444	1.00337	1.00551
TTC16	ukb-d-22617_1234	Job SOC coding: Shopkeepers and wholesale/retail dealers || id:ukb-d-22617_1234	ENSG00000167094	Weighted mode	500	0.00412437	0.000402915	1.89e-22	0.00333465	0.00491408	1.00413	1.00334	1.00493
TTC16	ukb-b-12729	Operation code: nephrectomy/kidney removed || id:ukb-b-12729	ENSG00000167094	MR Egger	241	-2.89e-05	0.000123903	0.816079	-0.0002717	0.000213999	0.999971	0.999728	1.00021
TTC16	ukb-b-12729	Operation code: nephrectomy/kidney removed || id:ukb-b-12729	ENSG00000167094	Weighted median	241	-0.000304117	7.45e-05	4.46e-05	-0.000450137	-0.000158097	0.999696	0.99955	0.999842
TTC16	ukb-b-12729	Operation code: nephrectomy/kidney removed || id:ukb-b-12729	ENSG00000167094	Inverse variance weighted	241	-0.00016237	5.29e-05	0.00214224	-0.00026604	-5.87e-05	0.999838	0.999734	0.999941
TTC16	ukb-b-12729	Operation code: nephrectomy/kidney removed || id:ukb-b-12729	ENSG00000167094	Simple mode	241	0.000422912	0.000172805	0.0151095	8.42e-05	0.000761609	1.00042	1.00008	1.00076
TTC16	ukb-b-12729	Operation code: nephrectomy/kidney removed || id:ukb-b-12729	ENSG00000167094	Weighted mode	241	-0.000449997	0.000131631	0.000739343	-0.000707995	-0.000192	0.99955	0.999292	0.999808
TTC16	ukb-b-10011	Townsend deprivation index at recruitment || id:ukb-b-10011	ENSG00000167094	MR Egger	499	0.0144012	0.00196917	1.05e-12	0.0105416	0.0182608	1.01451	1.0106	1.01843
TTC16	ukb-b-10011	Townsend deprivation index at recruitment || id:ukb-b-10011	ENSG00000167094	Weighted median	499	0.0066359	0.00129288	2.86e-07	0.00410186	0.00916994	1.00666	1.00411	1.00921
TTC16	ukb-b-10011	Townsend deprivation index at recruitment || id:ukb-b-10011	ENSG00000167094	Inverse variance weighted	499	0.00958734	0.000864543	1.41e-28	0.00789284	0.0112818	1.00963	1.00792	1.01135
TTC16	ukb-b-10011	Townsend deprivation index at recruitment || id:ukb-b-10011	ENSG00000167094	Simple mode	499	0.00136378	0.00389753	0.726555	-0.00627538	0.00900295	1.00136	0.993744	1.00904
TTC16	ukb-b-10011	Townsend deprivation index at recruitment || id:ukb-b-10011	ENSG00000167094	Weighted mode	499	0.00353499	0.001993	0.0767229	-0.000371284	0.00744126	1.00354	0.999629	1.00747
TTC16	ukb-b-15590	Hip circumference || id:ukb-b-15590	ENSG00000167094	MR Egger	499	0.0159788	0.00195163	2.26e-15	0.0121536	0.019804	1.01611	1.01223	1.02
TTC16	ukb-b-15590	Hip circumference || id:ukb-b-15590	ENSG00000167094	Weighted median	499	-0.00381129	0.00113419	0.000778456	-0.00603431	-0.00158826	0.996196	0.993984	0.998413
TTC16	ukb-b-15590	Hip circumference || id:ukb-b-15590	ENSG00000167094	Inverse variance weighted	499	-0.00572498	0.000972516	3.94e-09	-0.00763111	-0.00381885	0.994291	0.992398	0.996188
TTC16	ukb-b-15590	Hip circumference || id:ukb-b-15590	ENSG00000167094	Simple mode	499	-0.00994144	0.00236038	3.01e-05	-0.0145678	-0.00531511	0.990108	0.985538	0.994699
TTC16	ukb-b-15590	Hip circumference || id:ukb-b-15590	ENSG00000167094	Weighted mode	499	-0.00734318	0.00167245	1.38e-05	-0.0106212	-0.00406517	0.992684	0.989435	0.995943
TTC16	ukb-b-13584	Illnesses of mother: Breast cancer || id:ukb-b-13584	ENSG00000167094	MR Egger	499	0.000640389	0.00053362	0.230679	-0.000405507	0.00168628	1.00064	0.999595	1.00169
TTC16	ukb-b-13584	Illnesses of mother: Breast cancer || id:ukb-b-13584	ENSG00000167094	Weighted median	499	-0.000110738	0.000324943	0.733261	-0.000747626	0.000526151	0.999889	0.999253	1.00053
TTC16	ukb-b-13584	Illnesses of mother: Breast cancer || id:ukb-b-13584	ENSG00000167094	Inverse variance weighted	499	-0.000145325	0.000232796	0.532459	-0.000601605	0.000310956	0.999855	0.999399	1.00031
TTC16	ukb-b-13584	Illnesses of mother: Breast cancer || id:ukb-b-13584	ENSG00000167094	Simple mode	499	0.000168015	0.000550622	0.760389	-0.000911204	0.00124723	1.00017	0.999089	1.00125
TTC16	ukb-b-13584	Illnesses of mother: Breast cancer || id:ukb-b-13584	ENSG00000167094	Weighted mode	499	3.8e-05	0.000407964	0.925879	-0.000761637	0.000837581	1.00004	0.999239	1.00084
TTC16	ukb-b-6885	Types of spread used on bread/crackers: Spreadable butter on bread/crackers || id:ukb-b-6885	ENSG00000167094	MR Egger	425	-0.00462699	0.00153406	0.00271423	-0.00763374	-0.00162023	0.995384	0.992395	0.998381
TTC16	ukb-b-6885	Types of spread used on bread/crackers: Spreadable butter on bread/crackers || id:ukb-b-6885	ENSG00000167094	Weighted median	425	-0.000674123	0.00094378	0.475054	-0.00252393	0.00117569	0.999326	0.997479	1.00118
TTC16	ukb-b-6885	Types of spread used on bread/crackers: Spreadable butter on bread/crackers || id:ukb-b-6885	ENSG00000167094	Inverse variance weighted	425	0.00068147	0.000682014	0.317696	-0.000655276	0.00201822	1.00068	0.999345	1.00202
TTC16	ukb-b-6885	Types of spread used on bread/crackers: Spreadable butter on bread/crackers || id:ukb-b-6885	ENSG00000167094	Simple mode	425	-0.000707772	0.00160446	0.659345	-0.00385251	0.00243697	0.999292	0.996155	1.00244
TTC16	ukb-b-6885	Types of spread used on bread/crackers: Spreadable butter on bread/crackers || id:ukb-b-6885	ENSG00000167094	Weighted mode	425	-0.00147499	0.00124267	0.235912	-0.00391062	0.000960648	0.998526	0.996097	1.00096
TTC16	ukb-b-12205	Chest pain felt during physical activity || id:ukb-b-12205	ENSG00000167094	MR Egger	499	-0.00917438	0.00186585	1.2e-06	-0.0128314	-0.00551732	0.990868	0.987251	0.994498
TTC16	ukb-b-12205	Chest pain felt during physical activity || id:ukb-b-12205	ENSG00000167094	Weighted median	499	-0.0128103	0.00112029	2.8e-30	-0.0150061	-0.0106146	0.987271	0.985106	0.989442
TTC16	ukb-b-12205	Chest pain felt during physical activity || id:ukb-b-12205	ENSG00000167094	Inverse variance weighted	499	-0.0126375	0.000813963	2.32e-54	-0.0142328	-0.0110421	0.987442	0.985868	0.989019
TTC16	ukb-b-12205	Chest pain felt during physical activity || id:ukb-b-12205	ENSG00000167094	Simple mode	499	-0.0141486	0.00208253	3.12e-11	-0.0182303	-0.0100668	0.985951	0.981935	0.989984
TTC16	ukb-b-12205	Chest pain felt during physical activity || id:ukb-b-12205	ENSG00000167094	Weighted mode	499	-0.0127442	0.00146632	5.2e-17	-0.0156182	-0.00987025	0.987337	0.984503	0.990178
TTC16	ukb-a-367	Happiness || id:ukb-a-367	ENSG00000167094	MR Egger	497	0.0145715	0.00265342	6.38e-08	0.00937078	0.0197722	1.01468	1.00941	1.01997
TTC16	ukb-a-367	Happiness || id:ukb-a-367	ENSG00000167094	Weighted median	497	0.0103214	0.00158838	8.13e-11	0.00720821	0.0134346	1.01037	1.00723	1.01353
TTC16	ukb-a-367	Happiness || id:ukb-a-367	ENSG00000167094	Inverse variance weighted	497	0.00348264	0.00115895	0.00265594	0.00121109	0.00575419	1.00349	1.00121	1.00577
TTC16	ukb-a-367	Happiness || id:ukb-a-367	ENSG00000167094	Simple mode	497	0.0106561	0.00320782	0.000959984	0.00436879	0.0169434	1.01071	1.00438	1.01709
TTC16	ukb-a-367	Happiness || id:ukb-a-367	ENSG00000167094	Weighted mode	497	0.0106561	0.0023847	9.77e-06	0.0059821	0.0153301	1.01071	1.006	1.01545
TTC16	ukb-b-4690	Vitamin and/or mineral supplement use: Vitamin C || id:ukb-b-4690	ENSG00000167094	MR Egger	383	-0.00770662	0.00124518	1.56e-09	-0.0101472	-0.00526607	0.992323	0.989904	0.994748
TTC16	ukb-b-4690	Vitamin and/or mineral supplement use: Vitamin C || id:ukb-b-4690	ENSG00000167094	Weighted median	383	0.000884033	0.00078758	0.261664	-0.000659624	0.00242769	1.00088	0.999341	1.00243
TTC16	ukb-b-4690	Vitamin and/or mineral supplement use: Vitamin C || id:ukb-b-4690	ENSG00000167094	Inverse variance weighted	383	0.00163879	0.000549109	0.00284079	0.000562541	0.00271505	1.00164	1.00056	1.00272
TTC16	ukb-b-4690	Vitamin and/or mineral supplement use: Vitamin C || id:ukb-b-4690	ENSG00000167094	Simple mode	383	0.00106887	0.00151112	0.47979	-0.00189293	0.00403067	1.00107	0.998109	1.00404
TTC16	ukb-b-4690	Vitamin and/or mineral supplement use: Vitamin C || id:ukb-b-4690	ENSG00000167094	Weighted mode	383	0.00138084	0.00122884	0.261849	-0.00102769	0.00378937	1.00138	0.998973	1.0038
TTC16	ukb-d-20548_8	Manifestations of mania or irritability: I was more confident than usual || id:ukb-d-20548_8	ENSG00000167094	MR Egger	500	0.00303352	0.000620194	1.35e-06	0.00181794	0.0042491	1.00304	1.00182	1.00426
TTC16	ukb-d-20548_8	Manifestations of mania or irritability: I was more confident than usual || id:ukb-d-20548_8	ENSG00000167094	Weighted median	500	0.00155767	0.00037225	2.86e-05	0.000828057	0.00228728	1.00156	1.00083	1.00229
TTC16	ukb-d-20548_8	Manifestations of mania or irritability: I was more confident than usual || id:ukb-d-20548_8	ENSG00000167094	Inverse variance weighted	500	0.00203163	0.000270947	6.47e-14	0.00150057	0.00256268	1.00203	1.0015	1.00257
TTC16	ukb-d-20548_8	Manifestations of mania or irritability: I was more confident than usual || id:ukb-d-20548_8	ENSG00000167094	Simple mode	500	0.00163984	0.000755124	0.0303551	0.000159796	0.00311988	1.00164	1.00016	1.00312
TTC16	ukb-d-20548_8	Manifestations of mania or irritability: I was more confident than usual || id:ukb-d-20548_8	ENSG00000167094	Weighted mode	500	0.00147763	0.000515057	0.00429415	0.000468114	0.00248714	1.00148	1.00047	1.00249
TTC16	ukb-a-190	Treatment/medication code: levothyroxine sodium || id:ukb-a-190	ENSG00000167094	MR Egger	497	-0.00313903	0.0004259	7.19e-13	-0.00397379	-0.00230426	0.996866	0.996034	0.997698
TTC16	ukb-a-190	Treatment/medication code: levothyroxine sodium || id:ukb-a-190	ENSG00000167094	Weighted median	497	-0.00142342	0.000268639	1.17e-07	-0.00194995	-0.000896884	0.998578	0.998052	0.999104
TTC16	ukb-a-190	Treatment/medication code: levothyroxine sodium || id:ukb-a-190	ENSG00000167094	Inverse variance weighted	497	-0.00117662	0.00018611	2.58e-10	-0.0015414	-0.000811848	0.998824	0.99846	0.999188
TTC16	ukb-a-190	Treatment/medication code: levothyroxine sodium || id:ukb-a-190	ENSG00000167094	Simple mode	497	-0.00317482	0.000499372	4.65e-10	-0.00415359	-0.00219605	0.99683	0.995855	0.997806
TTC16	ukb-a-190	Treatment/medication code: levothyroxine sodium || id:ukb-a-190	ENSG00000167094	Weighted mode	497	-0.00174151	0.000346075	6.79e-07	-0.00241981	-0.0010632	0.99826	0.997583	0.998937
TTC16	ukb-d-4968	FI4 : positional arithmetic || id:ukb-d-4968	ENSG00000167094	MR Egger	500	0.00841751	0.00131655	3.73e-10	0.00583708	0.0109979	1.00845	1.00585	1.01106
TTC16	ukb-d-4968	FI4 : positional arithmetic || id:ukb-d-4968	ENSG00000167094	Weighted median	500	0.00820657	0.000801066	1.25e-24	0.00663648	0.00977666	1.00824	1.00666	1.00982
TTC16	ukb-d-4968	FI4 : positional arithmetic || id:ukb-d-4968	ENSG00000167094	Inverse variance weighted	500	0.00645091	0.000575124	3.38e-29	0.00532367	0.00757816	1.00647	1.00534	1.00761
TTC16	ukb-d-4968	FI4 : positional arithmetic || id:ukb-d-4968	ENSG00000167094	Simple mode	500	0.00903661	0.0015008	3.36e-09	0.00609505	0.0119782	1.00908	1.00611	1.01205
TTC16	ukb-d-4968	FI4 : positional arithmetic || id:ukb-d-4968	ENSG00000167094	Weighted mode	500	0.0085316	0.00107448	1.35e-14	0.00642561	0.0106376	1.00857	1.00645	1.01069
TTC16	ukb-a-294	Wheeze or whistling in the chest in last year || id:ukb-a-294	ENSG00000167094	MR Egger	497	-0.00160121	0.000886573	0.0715146	-0.0033389	0.00013647	0.9984	0.996667	1.00014
TTC16	ukb-a-294	Wheeze or whistling in the chest in last year || id:ukb-a-294	ENSG00000167094	Weighted median	497	-0.00708407	0.000564764	4.32e-36	-0.008191	-0.00597713	0.992941	0.991842	0.994041
TTC16	ukb-a-294	Wheeze or whistling in the chest in last year || id:ukb-a-294	ENSG00000167094	Inverse variance weighted	497	-0.0078486	0.000387446	3.07e-91	-0.008608	-0.00708921	0.992182	0.991429	0.992936
TTC16	ukb-a-294	Wheeze or whistling in the chest in last year || id:ukb-a-294	ENSG00000167094	Simple mode	497	-0.00720435	0.00104637	1.75e-11	-0.00925523	-0.00515346	0.992822	0.990787	0.99486
TTC16	ukb-a-294	Wheeze or whistling in the chest in last year || id:ukb-a-294	ENSG00000167094	Weighted mode	497	-0.00720435	0.000754928	6.28e-20	-0.008684	-0.00572469	0.992822	0.991354	0.994292
TTC16	ukb-b-17078	Treatment/medication code: movicol oral powder || id:ukb-b-17078	ENSG00000167094	MR Egger	221	-0.000585384	0.000120342	2.19e-06	-0.000821254	-0.000349515	0.999415	0.999179	0.999651
TTC16	ukb-b-17078	Treatment/medication code: movicol oral powder || id:ukb-b-17078	ENSG00000167094	Weighted median	221	0.000174173	7.23e-05	0.0159998	3.25e-05	0.000315888	1.00017	1.00003	1.00032
TTC16	ukb-b-17078	Treatment/medication code: movicol oral powder || id:ukb-b-17078	ENSG00000167094	Inverse variance weighted	221	0.000293729	5.09e-05	8.09e-09	0.000193892	0.000393566	1.00029	1.00019	1.00039
TTC16	ukb-b-17078	Treatment/medication code: movicol oral powder || id:ukb-b-17078	ENSG00000167094	Simple mode	221	0.000199084	0.000148234	0.180642	-9.15e-05	0.000489623	1.0002	0.999909	1.00049
TTC16	ukb-b-17078	Treatment/medication code: movicol oral powder || id:ukb-b-17078	ENSG00000167094	Weighted mode	221	7.93e-05	0.000116006	0.49474	-0.000148032	0.000306712	1.00008	0.999852	1.00031
TTC16	ukb-b-3725	Operative procedures - secondary OPCS: K63.4 Coronary arteriography using two catheters || id:ukb-b-3725	ENSG00000167094	MR Egger	312	-0.00186796	0.000147192	5.27e-30	-0.00215645	-0.00157946	0.998134	0.997846	0.998422
TTC16	ukb-b-3725	Operative procedures - secondary OPCS: K63.4 Coronary arteriography using two catheters || id:ukb-b-3725	ENSG00000167094	Weighted median	312	-0.00132883	9.15e-05	8.2e-48	-0.00150812	-0.00114954	0.998672	0.998493	0.998851
TTC16	ukb-b-3725	Operative procedures - secondary OPCS: K63.4 Coronary arteriography using two catheters || id:ukb-b-3725	ENSG00000167094	Inverse variance weighted	312	-0.00122937	6.58e-05	8.44e-78	-0.00135842	-0.00110032	0.998771	0.998643	0.9989
TTC16	ukb-b-3725	Operative procedures - secondary OPCS: K63.4 Coronary arteriography using two catheters || id:ukb-b-3725	ENSG00000167094	Simple mode	312	-0.00132308	0.000174473	3.92e-13	-0.00166504	-0.000981109	0.998678	0.998336	0.999019
TTC16	ukb-b-3725	Operative procedures - secondary OPCS: K63.4 Coronary arteriography using two catheters || id:ukb-b-3725	ENSG00000167094	Weighted mode	312	-0.00138136	0.000128661	4.4e-23	-0.00163353	-0.00112918	0.99862	0.998368	0.998871
TTC16	ukb-a-182	Treatment/medication code: symbicort 100/6 turbohaler || id:ukb-a-182	ENSG00000167094	MR Egger	497	-0.00142132	0.000170404	7.37e-16	-0.00175531	-0.00108733	0.99858	0.998246	0.998913
TTC16	ukb-a-182	Treatment/medication code: symbicort 100/6 turbohaler || id:ukb-a-182	ENSG00000167094	Weighted median	497	-0.000268728	0.000104617	0.0102087	-0.000473778	-6.37e-05	0.999731	0.999526	0.999936
TTC16	ukb-a-182	Treatment/medication code: symbicort 100/6 turbohaler || id:ukb-a-182	ENSG00000167094	Inverse variance weighted	497	0.000252572	8.09e-05	0.00180616	9.39e-05	0.00041122	1.00025	1.00009	1.00041
TTC16	ukb-a-182	Treatment/medication code: symbicort 100/6 turbohaler || id:ukb-a-182	ENSG00000167094	Simple mode	497	-0.000145994	0.000163601	0.372624	-0.000466651	0.000174664	0.999854	0.999533	1.00017
TTC16	ukb-a-182	Treatment/medication code: symbicort 100/6 turbohaler || id:ukb-a-182	ENSG00000167094	Weighted mode	497	-0.000288054	0.000122003	0.0186097	-0.00052718	-4.89e-05	0.999712	0.999473	0.999951
TTC16	ukb-b-6727	Methods of discharge from hospital (recoded): Discharged on clinical advice/consent: From inpatient/daycase care || id:ukb-b-6727	ENSG00000167094	MR Egger	497	0.00301564	0.000484377	1.02e-09	0.00206626	0.00396501	1.00302	1.00207	1.00397
TTC16	ukb-b-6727	Methods of discharge from hospital (recoded): Discharged on clinical advice/consent: From inpatient/daycase care || id:ukb-b-6727	ENSG00000167094	Weighted median	497	0.00176195	0.000239996	2.11e-13	0.00129156	0.00223235	1.00176	1.00129	1.00223
TTC16	ukb-b-6727	Methods of discharge from hospital (recoded): Discharged on clinical advice/consent: From inpatient/daycase care || id:ukb-b-6727	ENSG00000167094	Inverse variance weighted	497	0.00152882	0.000213579	8.18e-13	0.00111021	0.00194744	1.00153	1.00111	1.00195
TTC16	ukb-b-6727	Methods of discharge from hospital (recoded): Discharged on clinical advice/consent: From inpatient/daycase care || id:ukb-b-6727	ENSG00000167094	Simple mode	497	0.00188588	0.000478132	9.16e-05	0.000948741	0.00282302	1.00189	1.00095	1.00283
TTC16	ukb-b-6727	Methods of discharge from hospital (recoded): Discharged on clinical advice/consent: From inpatient/daycase care || id:ukb-b-6727	ENSG00000167094	Weighted mode	497	0.00163127	0.000304967	1.35e-07	0.00103354	0.00222901	1.00163	1.00103	1.00223
TTC16	ukb-b-14189	PCT responsible for patient data: EAST LANCASHIRE TEACHING PCT || id:ukb-b-14189	ENSG00000167094	MR Egger	165	-0.000582198	0.000108695	2.85e-07	-0.00079524	-0.000369155	0.999418	0.999205	0.999631
TTC16	ukb-b-14189	PCT responsible for patient data: EAST LANCASHIRE TEACHING PCT || id:ukb-b-14189	ENSG00000167094	Weighted median	165	2.51e-05	6.84e-05	0.713617	-0.000108901	0.000159079	1.00003	0.999891	1.00016
TTC16	ukb-b-14189	PCT responsible for patient data: EAST LANCASHIRE TEACHING PCT || id:ukb-b-14189	ENSG00000167094	Inverse variance weighted	165	5.98e-05	4.77e-05	0.209769	-3.37e-05	0.000153356	1.00006	0.999966	1.00015
TTC16	ukb-b-14189	PCT responsible for patient data: EAST LANCASHIRE TEACHING PCT || id:ukb-b-14189	ENSG00000167094	Simple mode	165	0.000206009	0.000112003	0.0676771	-1.35e-05	0.000425535	1.00021	0.999986	1.00043
TTC16	ukb-b-14189	PCT responsible for patient data: EAST LANCASHIRE TEACHING PCT || id:ukb-b-14189	ENSG00000167094	Weighted mode	165	8.4e-05	0.00010735	0.435131	-0.00012642	0.000294393	1.00008	0.999874	1.00029
TTC16	ukb-a-66	Non-cancer illness code self-reported: asthma || id:ukb-a-66	ENSG00000167094	MR Egger	497	-0.00656746	0.000922733	3.89e-12	-0.00837602	-0.0047589	0.993454	0.991659	0.995252
TTC16	ukb-a-66	Non-cancer illness code self-reported: asthma || id:ukb-a-66	ENSG00000167094	Weighted median	497	-0.00820163	0.00047792	5.19e-66	-0.00913836	-0.00726491	0.991832	0.990903	0.992761
TTC16	ukb-a-66	Non-cancer illness code self-reported: asthma || id:ukb-a-66	ENSG00000167094	Inverse variance weighted	497	-0.00821235	0.000404404	1.11e-91	-0.00900499	-0.00741972	0.991821	0.991035	0.992608
TTC16	ukb-a-66	Non-cancer illness code self-reported: asthma || id:ukb-a-66	ENSG00000167094	Simple mode	497	-0.00857427	0.000952604	4.79e-18	-0.0104414	-0.00670717	0.991462	0.989613	0.993315
TTC16	ukb-a-66	Non-cancer illness code self-reported: asthma || id:ukb-a-66	ENSG00000167094	Weighted mode	497	-0.00834712	0.000617595	1.16e-35	-0.0095576	-0.00713663	0.991688	0.990488	0.992889
TTC16	ukb-b-3951	Treatment/medication code: gtn 400micrograms spray || id:ukb-b-3951	ENSG00000167094	MR Egger	164	-0.000124486	0.000108202	0.251636	-0.000336562	8.76e-05	0.999876	0.999663	1.00009
TTC16	ukb-b-3951	Treatment/medication code: gtn 400micrograms spray || id:ukb-b-3951	ENSG00000167094	Weighted median	164	2.17e-05	6.51e-05	0.738485	-0.000105789	0.000149228	1.00002	0.999894	1.00015
TTC16	ukb-b-3951	Treatment/medication code: gtn 400micrograms spray || id:ukb-b-3951	ENSG00000167094	Inverse variance weighted	164	3.84e-05	4.75e-05	0.419561	-5.48e-05	0.000131555	1.00004	0.999945	1.00013
TTC16	ukb-b-3951	Treatment/medication code: gtn 400micrograms spray || id:ukb-b-3951	ENSG00000167094	Simple mode	164	-0.00016526	0.000136683	0.228383	-0.000433158	0.000102638	0.999835	0.999567	1.0001
TTC16	ukb-b-3951	Treatment/medication code: gtn 400micrograms spray || id:ukb-b-3951	ENSG00000167094	Weighted mode	164	-0.000126694	0.00011305	0.26407	-0.000348271	9.49e-05	0.999873	0.999652	1.00009
TTC16	ukb-b-7463	Diagnoses - main ICD10: Z46.6 Fitting and adjustment of urinary device || id:ukb-b-7463	ENSG00000167094	MR Egger	312	3.46e-05	0.00014699	0.81393	-0.000253476	0.000322726	1.00003	0.999747	1.00032
TTC16	ukb-b-7463	Diagnoses - main ICD10: Z46.6 Fitting and adjustment of urinary device || id:ukb-b-7463	ENSG00000167094	Weighted median	312	0.000172062	8.99e-05	0.0557467	-4.23e-06	0.00034835	1.00017	0.999996	1.00035
TTC16	ukb-b-7463	Diagnoses - main ICD10: Z46.6 Fitting and adjustment of urinary device || id:ukb-b-7463	ENSG00000167094	Inverse variance weighted	312	-3.74e-05	6.58e-05	0.569609	-0.000166261	9.15e-05	0.999963	0.999834	1.00009
TTC16	ukb-b-7463	Diagnoses - main ICD10: Z46.6 Fitting and adjustment of urinary device || id:ukb-b-7463	ENSG00000167094	Simple mode	312	-0.000477013	0.000194615	0.0147939	-0.000858458	-9.56e-05	0.999523	0.999142	0.999904
TTC16	ukb-b-7463	Diagnoses - main ICD10: Z46.6 Fitting and adjustment of urinary device || id:ukb-b-7463	ENSG00000167094	Weighted mode	312	0.000243182	0.00015094	0.108169	-5.27e-05	0.000539025	1.00024	0.999947	1.00054
TTC16	ukb-b-20447	Iron || id:ukb-b-20447	ENSG00000167094	MR Egger	499	-0.0269688	0.00480652	3.35e-08	-0.0363896	-0.017548	0.973392	0.964265	0.982605
TTC16	ukb-b-20447	Iron || id:ukb-b-20447	ENSG00000167094	Weighted median	499	-0.0137375	0.0032285	2.09e-05	-0.0200654	-0.00740966	0.986356	0.980135	0.992618
TTC16	ukb-b-20447	Iron || id:ukb-b-20447	ENSG00000167094	Inverse variance weighted	499	-0.00923492	0.00209649	1.06e-05	-0.013344	-0.0051258	0.990808	0.986745	0.994887
TTC16	ukb-b-20447	Iron || id:ukb-b-20447	ENSG00000167094	Simple mode	499	-0.0424792	0.00716772	5.78e-09	-0.0565279	-0.0284305	0.95841	0.94504	0.97197
TTC16	ukb-b-20447	Iron || id:ukb-b-20447	ENSG00000167094	Weighted mode	499	-0.0214558	0.00493447	1.67e-05	-0.0311274	-0.0117843	0.978773	0.969352	0.988285
TTC16	ukb-b-9508	Coffee consumed || id:ukb-b-9508	ENSG00000167094	MR Egger	499	-0.00188401	0.0022525	0.403327	-0.0062989	0.00253088	0.998118	0.993721	1.00253
TTC16	ukb-b-9508	Coffee consumed || id:ukb-b-9508	ENSG00000167094	Weighted median	499	0.00896125	0.00142744	3.43e-10	0.00616347	0.011759	1.009	1.00618	1.01183
TTC16	ukb-b-9508	Coffee consumed || id:ukb-b-9508	ENSG00000167094	Inverse variance weighted	499	0.0120765	0.000991288	3.84e-34	0.0101336	0.0140195	1.01215	1.01019	1.01412
TTC16	ukb-b-9508	Coffee consumed || id:ukb-b-9508	ENSG00000167094	Simple mode	499	0.0177891	0.00278038	3.63e-10	0.0123396	0.0232387	1.01795	1.01242	1.02351
TTC16	ukb-b-9508	Coffee consumed || id:ukb-b-9508	ENSG00000167094	Weighted mode	499	0.00702304	0.00179715	0.000105988	0.00350062	0.0105455	1.00705	1.00351	1.0106
TTC16	ukb-b-13414	Diagnoses - main ICD10: O02.1 Missed abortion || id:ukb-b-13414	ENSG00000167094	MR Egger	202	0.000634196	0.000116977	1.69e-07	0.000404922	0.000863471	1.00063	1.00041	1.00086
TTC16	ukb-b-13414	Diagnoses - main ICD10: O02.1 Missed abortion || id:ukb-b-13414	ENSG00000167094	Weighted median	202	0.00042853	6.42e-05	2.49e-11	0.000302678	0.000554382	1.00043	1.0003	1.00055
TTC16	ukb-b-13414	Diagnoses - main ICD10: O02.1 Missed abortion || id:ukb-b-13414	ENSG00000167094	Inverse variance weighted	202	0.000522383	4.89e-05	1.19e-26	0.000426567	0.0006182	1.00052	1.00043	1.00062
TTC16	ukb-b-13414	Diagnoses - main ICD10: O02.1 Missed abortion || id:ukb-b-13414	ENSG00000167094	Simple mode	202	0.000855289	0.000149299	3.66e-08	0.000562662	0.00114792	1.00086	1.00056	1.00115
TTC16	ukb-b-13414	Diagnoses - main ICD10: O02.1 Missed abortion || id:ukb-b-13414	ENSG00000167094	Weighted mode	202	0.000353504	0.000116637	0.00275977	0.000124896	0.000582113	1.00035	1.00012	1.00058
TTC16	ukb-b-4930	Operative procedures - main OPCS: Q11.1 Vacuum aspiration of products of conception from uterus NEC || id:ukb-b-4930	ENSG00000167094	MR Egger	225	4.21e-05	0.000121334	0.728759	-0.000195686	0.000279944	1.00004	0.999804	1.00028
TTC16	ukb-b-4930	Operative procedures - main OPCS: Q11.1 Vacuum aspiration of products of conception from uterus NEC || id:ukb-b-4930	ENSG00000167094	Weighted median	225	-2.2e-05	6.77e-05	0.745716	-0.000154626	0.000110722	0.999978	0.999845	1.00011
TTC16	ukb-b-4930	Operative procedures - main OPCS: Q11.1 Vacuum aspiration of products of conception from uterus NEC || id:ukb-b-4930	ENSG00000167094	Inverse variance weighted	225	-7.94e-05	5.08e-05	0.117676	-0.000178958	2.01e-05	0.999921	0.999821	1.00002
TTC16	ukb-b-4930	Operative procedures - main OPCS: Q11.1 Vacuum aspiration of products of conception from uterus NEC || id:ukb-b-4930	ENSG00000167094	Simple mode	225	2.48e-05	0.000138921	0.858487	-0.000247487	0.000297083	1.00002	0.999753	1.0003
TTC16	ukb-b-4930	Operative procedures - main OPCS: Q11.1 Vacuum aspiration of products of conception from uterus NEC || id:ukb-b-4930	ENSG00000167094	Weighted mode	225	8.11e-06	0.000113733	0.943227	-0.000214809	0.000231026	1.00001	0.999785	1.00023
TTC16	ukb-b-645	6mm strong meridian (left) || id:ukb-b-645	ENSG00000167094	MR Egger	499	-0.0396917	0.00406847	1.09e-20	-0.0476659	-0.0317175	0.961086	0.953452	0.96878
TTC16	ukb-b-645	6mm strong meridian (left) || id:ukb-b-645	ENSG00000167094	Weighted median	499	-0.0139329	0.00252205	3.31e-08	-0.0188761	-0.00898963	0.986164	0.981301	0.991051
TTC16	ukb-b-645	6mm strong meridian (left) || id:ukb-b-645	ENSG00000167094	Inverse variance weighted	499	-0.0109401	0.00179472	1.09e-09	-0.0144578	-0.0074225	0.989119	0.985646	0.992605
TTC16	ukb-b-645	6mm strong meridian (left) || id:ukb-b-645	ENSG00000167094	Simple mode	499	-0.0258389	0.00437793	6.64e-09	-0.0344196	-0.0172581	0.974492	0.966166	0.98289
TTC16	ukb-b-645	6mm strong meridian (left) || id:ukb-b-645	ENSG00000167094	Weighted mode	499	-0.0165304	0.00310721	1.57e-07	-0.0226205	-0.0104403	0.983605	0.977633	0.989614
TTC16	ukb-d-22607_1	Workplace very cold: Sometimes || id:ukb-d-22607_1	ENSG00000167094	MR Egger	500	-0.00636489	0.00208608	0.00240151	-0.0104536	-0.00227617	0.993655	0.989601	0.997726
TTC16	ukb-d-22607_1	Workplace very cold: Sometimes || id:ukb-d-22607_1	ENSG00000167094	Weighted median	500	-0.0035678	0.00129713	0.00594978	-0.00611018	-0.00102543	0.996439	0.993908	0.998975
TTC16	ukb-d-22607_1	Workplace very cold: Sometimes || id:ukb-d-22607_1	ENSG00000167094	Inverse variance weighted	500	-0.0030378	0.00091187	0.000864113	-0.00482506	-0.00125054	0.996967	0.995187	0.99875
TTC16	ukb-d-22607_1	Workplace very cold: Sometimes || id:ukb-d-22607_1	ENSG00000167094	Simple mode	500	-0.00441144	0.00255538	0.0849068	-0.00941999	0.000597114	0.995598	0.990624	1.0006
TTC16	ukb-d-22607_1	Workplace very cold: Sometimes || id:ukb-d-22607_1	ENSG00000167094	Weighted mode	500	-0.00484083	0.00184537	0.00897648	-0.00845775	-0.00122391	0.995171	0.991578	0.998777
TTC16	ukb-b-12383	PCT responsible for patient data: LAMBETH PCT || id:ukb-b-12383	ENSG00000167094	MR Egger	164	0.000213601	0.000105976	0.0454997	5.89e-06	0.000421315	1.00021	1.00001	1.00042
TTC16	ukb-b-12383	PCT responsible for patient data: LAMBETH PCT || id:ukb-b-12383	ENSG00000167094	Weighted median	164	0.000491117	6.15e-05	1.37e-15	0.00037061	0.000611623	1.00049	1.00037	1.00061
TTC16	ukb-b-12383	PCT responsible for patient data: LAMBETH PCT || id:ukb-b-12383	ENSG00000167094	Inverse variance weighted	164	0.00047854	4.66e-05	9.07e-25	0.000387262	0.000569818	1.00048	1.00039	1.00057
TTC16	ukb-b-12383	PCT responsible for patient data: LAMBETH PCT || id:ukb-b-12383	ENSG00000167094	Simple mode	164	0.000567844	0.000115558	2.16e-06	0.000341351	0.000794337	1.00057	1.00034	1.00079
TTC16	ukb-b-12383	PCT responsible for patient data: LAMBETH PCT || id:ukb-b-12383	ENSG00000167094	Weighted mode	164	0.000552788	0.000109261	1.12e-06	0.000338637	0.00076694	1.00055	1.00034	1.00077
TTC16	ukb-d-C78	Diagnoses - main ICD10: C78 Secondary malignant neoplasm of respiratory and digestive organs || id:ukb-d-C78	ENSG00000167094	MR Egger	500	-0.000639862	0.00013935	5.57e-06	-0.000912988	-0.000366736	0.99936	0.999087	0.999633
TTC16	ukb-d-C78	Diagnoses - main ICD10: C78 Secondary malignant neoplasm of respiratory and digestive organs || id:ukb-d-C78	ENSG00000167094	Weighted median	500	0.000215008	8.6e-05	0.0123889	4.65e-05	0.000383515	1.00022	1.00005	1.00038
TTC16	ukb-d-C78	Diagnoses - main ICD10: C78 Secondary malignant neoplasm of respiratory and digestive organs || id:ukb-d-C78	ENSG00000167094	Inverse variance weighted	500	0.000290303	6.09e-05	1.87e-06	0.000170951	0.000409655	1.00029	1.00017	1.00041
TTC16	ukb-d-C78	Diagnoses - main ICD10: C78 Secondary malignant neoplasm of respiratory and digestive organs || id:ukb-d-C78	ENSG00000167094	Simple mode	500	0.000149237	0.00015609	0.339488	-0.0001567	0.000455173	1.00015	0.999843	1.00046
TTC16	ukb-d-C78	Diagnoses - main ICD10: C78 Secondary malignant neoplasm of respiratory and digestive organs || id:ukb-d-C78	ENSG00000167094	Weighted mode	500	0.000149237	0.000115368	0.19641	-7.69e-05	0.000375357	1.00015	0.999923	1.00038
TTC16	ukb-b-17738	Fractured bone site(s): Other bones || id:ukb-b-17738	ENSG00000167094	MR Egger	497	0.000524832	0.000413498	0.204949	-0.000285625	0.00133529	1.00052	0.999714	1.00134
TTC16	ukb-b-17738	Fractured bone site(s): Other bones || id:ukb-b-17738	ENSG00000167094	Weighted median	497	0.00107011	0.000258544	3.49e-05	0.000563369	0.00157686	1.00107	1.00056	1.00158
TTC16	ukb-b-17738	Fractured bone site(s): Other bones || id:ukb-b-17738	ENSG00000167094	Inverse variance weighted	497	0.00126086	0.000180406	2.77e-12	0.00090726	0.00161445	1.00126	1.00091	1.00162
TTC16	ukb-b-17738	Fractured bone site(s): Other bones || id:ukb-b-17738	ENSG00000167094	Simple mode	497	0.000472416	0.000525743	0.369318	-0.00055804	0.00150287	1.00047	0.999442	1.0015
TTC16	ukb-b-17738	Fractured bone site(s): Other bones || id:ukb-b-17738	ENSG00000167094	Weighted mode	497	0.00105249	0.000378344	0.00561109	0.000310937	0.00179404	1.00105	1.00031	1.0018
TTC16	ukb-a-319	Age at first live birth || id:ukb-a-319	ENSG00000167094	MR Egger	497	-0.00952291	0.00350594	0.00683422	-0.0163946	-0.00265127	0.990522	0.983739	0.997352
TTC16	ukb-a-319	Age at first live birth || id:ukb-a-319	ENSG00000167094	Weighted median	497	-0.00147867	0.00206408	0.473757	-0.00552427	0.00256694	0.998522	0.994491	1.00257
TTC16	ukb-a-319	Age at first live birth || id:ukb-a-319	ENSG00000167094	Inverse variance weighted	497	-0.000697923	0.00153205	0.648713	-0.00370073	0.00230488	0.999302	0.996306	1.00231
TTC16	ukb-a-319	Age at first live birth || id:ukb-a-319	ENSG00000167094	Simple mode	497	-0.00584054	0.00400936	0.145825	-0.0136989	0.00201781	0.994176	0.986395	1.00202
TTC16	ukb-a-319	Age at first live birth || id:ukb-a-319	ENSG00000167094	Weighted mode	497	-0.0026314	0.00294869	0.372614	-0.00841084	0.00314804	0.997372	0.991624	1.00315
TTC16	ukb-a-350	Duration of other exercises || id:ukb-a-350	ENSG00000167094	MR Egger	497	-0.0434215	0.00397052	4.42e-25	-0.0512037	-0.0356393	0.957508	0.950085	0.964988
TTC16	ukb-a-350	Duration of other exercises || id:ukb-a-350	ENSG00000167094	Weighted median	497	-0.0082647	0.00233745	0.000406581	-0.0128461	-0.0036833	0.991769	0.987236	0.996323
TTC16	ukb-a-350	Duration of other exercises || id:ukb-a-350	ENSG00000167094	Inverse variance weighted	497	-0.0016678	0.00190654	0.381694	-0.00540461	0.00206902	0.998334	0.99461	1.00207
TTC16	ukb-a-350	Duration of other exercises || id:ukb-a-350	ENSG00000167094	Simple mode	497	-0.0165721	0.00392267	2.85e-05	-0.0242606	-0.00888371	0.983564	0.976031	0.991156
TTC16	ukb-a-350	Duration of other exercises || id:ukb-a-350	ENSG00000167094	Weighted mode	497	-0.0100018	0.00310855	0.00137763	-0.0160946	-0.00390903	0.990048	0.984034	0.996099
TTC16	ukb-b-11285	Sources of admission to hospital (recoded): Temporary place of residence || id:ukb-b-11285	ENSG00000167094	MR Egger	258	-0.000178327	0.000124686	0.153877	-0.000422712	6.61e-05	0.999822	0.999577	1.00007
TTC16	ukb-b-11285	Sources of admission to hospital (recoded): Temporary place of residence || id:ukb-b-11285	ENSG00000167094	Weighted median	258	8.56e-05	7.63e-05	0.262227	-6.4e-05	0.000235198	1.00009	0.999936	1.00024
TTC16	ukb-b-11285	Sources of admission to hospital (recoded): Temporary place of residence || id:ukb-b-11285	ENSG00000167094	Inverse variance weighted	258	0.000268489	5.46e-05	8.87e-07	0.000161424	0.000375554	1.00027	1.00016	1.00038
TTC16	ukb-b-11285	Sources of admission to hospital (recoded): Temporary place of residence || id:ukb-b-11285	ENSG00000167094	Simple mode	258	9.77e-05	0.000183662	0.595234	-0.000262282	0.000457672	1.0001	0.999738	1.00046
TTC16	ukb-b-11285	Sources of admission to hospital (recoded): Temporary place of residence || id:ukb-b-11285	ENSG00000167094	Weighted mode	258	1.71e-05	0.000144614	0.905961	-0.000266342	0.000300543	1.00002	0.999734	1.0003
TTC16	ukb-b-16671	Attendance/disability/mobility allowance: Attendance allowance || id:ukb-b-16671	ENSG00000167094	MR Egger	342	-0.000406456	0.000162805	0.0130123	-0.000725554	-8.74e-05	0.999594	0.999275	0.999913
TTC16	ukb-b-16671	Attendance/disability/mobility allowance: Attendance allowance || id:ukb-b-16671	ENSG00000167094	Weighted median	342	0.000104335	0.000101462	0.303801	-9.45e-05	0.000303201	1.0001	0.999905	1.0003
TTC16	ukb-b-16671	Attendance/disability/mobility allowance: Attendance allowance || id:ukb-b-16671	ENSG00000167094	Inverse variance weighted	342	0.000332072	7.22e-05	4.21e-06	0.000190601	0.000473543	1.00033	1.00019	1.00047
TTC16	ukb-b-16671	Attendance/disability/mobility allowance: Attendance allowance || id:ukb-b-16671	ENSG00000167094	Simple mode	342	6.64e-06	0.000202943	0.973924	-0.000391129	0.000404406	1.00001	0.999609	1.0004
TTC16	ukb-b-16671	Attendance/disability/mobility allowance: Attendance allowance || id:ukb-b-16671	ENSG00000167094	Weighted mode	342	4.6e-05	0.000150688	0.760442	-0.000249367	0.00034133	1.00005	0.999751	1.00034
TTC16	ukb-a-540	Diagnoses - main ICD10: J22 Unspecified acute lower respiratory infection || id:ukb-a-540	ENSG00000167094	MR Egger	497	-0.00301056	0.00016639	1.54e-56	-0.00333669	-0.00268444	0.996994	0.996669	0.997319
TTC16	ukb-a-540	Diagnoses - main ICD10: J22 Unspecified acute lower respiratory infection || id:ukb-a-540	ENSG00000167094	Weighted median	497	-0.00101305	0.000103297	1.05e-22	-0.00121551	-0.000810589	0.998987	0.998785	0.99919
TTC16	ukb-a-540	Diagnoses - main ICD10: J22 Unspecified acute lower respiratory infection || id:ukb-a-540	ENSG00000167094	Inverse variance weighted	497	-0.000481239	8.38e-05	9.44e-09	-0.000645551	-0.000316927	0.999519	0.999355	0.999683
TTC16	ukb-a-540	Diagnoses - main ICD10: J22 Unspecified acute lower respiratory infection || id:ukb-a-540	ENSG00000167094	Simple mode	497	-0.000865452	0.000158569	7.62e-08	-0.00117625	-0.000554658	0.999135	0.998824	0.999445
TTC16	ukb-a-540	Diagnoses - main ICD10: J22 Unspecified acute lower respiratory infection || id:ukb-a-540	ENSG00000167094	Weighted mode	497	-0.00112316	0.000115867	1.83e-20	-0.00135026	-0.000896066	0.998877	0.998651	0.999104
TTC16	ukb-b-6721	Diagnoses - main ICD10: K60.3 Anal fistula || id:ukb-b-6721	ENSG00000167094	MR Egger	162	-5.39e-05	0.000103976	0.605228	-0.000257643	0.000149941	0.999946	0.999742	1.00015
TTC16	ukb-b-6721	Diagnoses - main ICD10: K60.3 Anal fistula || id:ukb-b-6721	ENSG00000167094	Weighted median	162	1.11e-05	6.23e-05	0.858507	-0.000110929	0.000133127	1.00001	0.999889	1.00013
TTC16	ukb-b-6721	Diagnoses - main ICD10: K60.3 Anal fistula || id:ukb-b-6721	ENSG00000167094	Inverse variance weighted	162	-1.68e-05	4.59e-05	0.714219	-0.000106878	7.32e-05	0.999983	0.999893	1.00007
TTC16	ukb-b-6721	Diagnoses - main ICD10: K60.3 Anal fistula || id:ukb-b-6721	ENSG00000167094	Simple mode	162	9.92e-05	0.000127206	0.436656	-0.000150129	0.000348518	1.0001	0.99985	1.00035
TTC16	ukb-b-6721	Diagnoses - main ICD10: K60.3 Anal fistula || id:ukb-b-6721	ENSG00000167094	Weighted mode	162	9.92e-05	0.000111472	0.374867	-0.00011929	0.000317679	1.0001	0.999881	1.00032
TTC16	ukb-b-4070	Apple intake || id:ukb-b-4070	ENSG00000167094	MR Egger	499	-0.0750043	0.0061119	2.01e-30	-0.0869836	-0.063025	0.927739	0.916692	0.93892
TTC16	ukb-b-4070	Apple intake || id:ukb-b-4070	ENSG00000167094	Weighted median	499	-0.0615182	0.00319869	1.99e-82	-0.0677876	-0.0552487	0.940336	0.934459	0.94625
TTC16	ukb-b-4070	Apple intake || id:ukb-b-4070	ENSG00000167094	Inverse variance weighted	499	-0.0446832	0.00274343	1.21e-59	-0.0500603	-0.0393061	0.9563	0.951172	0.961456
TTC16	ukb-b-4070	Apple intake || id:ukb-b-4070	ENSG00000167094	Simple mode	499	-0.0629577	0.00514697	2.88e-30	-0.0730457	-0.0528696	0.938983	0.929558	0.948504
TTC16	ukb-b-4070	Apple intake || id:ukb-b-4070	ENSG00000167094	Weighted mode	499	-0.06032	0.00370871	5.12e-48	-0.067589	-0.0530509	0.941463	0.934644	0.948332
TTC16	ukb-d-M13_ARTHROSIS	#Arthrosis || id:ukb-d-M13_ARTHROSIS	ENSG00000167094	MR Egger	500	-0.00250182	0.000525755	2.56e-06	-0.0035323	-0.00147134	0.997501	0.996474	0.99853
TTC16	ukb-d-M13_ARTHROSIS	#Arthrosis || id:ukb-d-M13_ARTHROSIS	ENSG00000167094	Weighted median	500	-0.00258259	0.000334494	1.16e-14	-0.0032382	-0.00192698	0.997421	0.996767	0.998075
TTC16	ukb-d-M13_ARTHROSIS	#Arthrosis || id:ukb-d-M13_ARTHROSIS	ENSG00000167094	Inverse variance weighted	500	-0.00271168	0.000229746	3.77e-32	-0.00316198	-0.00226138	0.997292	0.996843	0.997741
TTC16	ukb-d-M13_ARTHROSIS	#Arthrosis || id:ukb-d-M13_ARTHROSIS	ENSG00000167094	Simple mode	500	-0.00243928	0.000648128	0.000187414	-0.00370961	-0.00116895	0.997564	0.996297	0.998832
TTC16	ukb-d-M13_ARTHROSIS	#Arthrosis || id:ukb-d-M13_ARTHROSIS	ENSG00000167094	Weighted mode	500	-0.00255564	0.000493558	3.26e-07	-0.00352302	-0.00158827	0.997448	0.996483	0.998413
TTC16	ukb-b-18023	Diagnoses - secondary ICD10: Z87.3 Personal history of diseases of the musculoskeletal system and connective tissue || id:ukb-b-18023	ENSG00000167094	MR Egger	200	-0.000100679	0.000116289	0.387666	-0.000328604	0.000127247	0.999899	0.999671	1.00013
TTC16	ukb-b-18023	Diagnoses - secondary ICD10: Z87.3 Personal history of diseases of the musculoskeletal system and connective tissue || id:ukb-b-18023	ENSG00000167094	Weighted median	200	-0.000137912	6.05e-05	0.0227458	-0.00025659	-1.92e-05	0.999862	0.999743	0.999981
TTC16	ukb-b-18023	Diagnoses - secondary ICD10: Z87.3 Personal history of diseases of the musculoskeletal system and connective tissue || id:ukb-b-18023	ENSG00000167094	Inverse variance weighted	200	-0.000189637	4.84e-05	8.9e-05	-0.000284488	-9.48e-05	0.99981	0.999716	0.999905
TTC16	ukb-b-18023	Diagnoses - secondary ICD10: Z87.3 Personal history of diseases of the musculoskeletal system and connective tissue || id:ukb-b-18023	ENSG00000167094	Simple mode	200	-0.000112376	0.000140095	0.423427	-0.000386961	0.000162209	0.999888	0.999613	1.00016
TTC16	ukb-b-18023	Diagnoses - secondary ICD10: Z87.3 Personal history of diseases of the musculoskeletal system and connective tissue || id:ukb-b-18023	ENSG00000167094	Weighted mode	200	-0.000120423	0.000115158	0.29696	-0.000346132	0.000105287	0.99988	0.999654	1.00011
TTC16	ukb-b-752	Operative procedures - main OPCS: H20.2 Fibreoptic endoscopic cauterisation of lesion of colon || id:ukb-b-752	ENSG00000167094	MR Egger	273	0.0010699	0.000126488	1.71e-15	0.000821989	0.00131782	1.00107	1.00082	1.00132
TTC16	ukb-b-752	Operative procedures - main OPCS: H20.2 Fibreoptic endoscopic cauterisation of lesion of colon || id:ukb-b-752	ENSG00000167094	Weighted median	273	0.000158777	8.1e-05	0.0498974	6.82e-08	0.000317485	1.00016	1	1.00032
TTC16	ukb-b-752	Operative procedures - main OPCS: H20.2 Fibreoptic endoscopic cauterisation of lesion of colon || id:ukb-b-752	ENSG00000167094	Inverse variance weighted	273	0.000266752	6.14e-05	1.41e-05	0.000146364	0.00038714	1.00027	1.00015	1.00039
TTC16	ukb-b-752	Operative procedures - main OPCS: H20.2 Fibreoptic endoscopic cauterisation of lesion of colon || id:ukb-b-752	ENSG00000167094	Simple mode	273	0.000335439	0.000144635	0.0211244	5.2e-05	0.000618924	1.00034	1.00005	1.00062
TTC16	ukb-b-752	Operative procedures - main OPCS: H20.2 Fibreoptic endoscopic cauterisation of lesion of colon || id:ukb-b-752	ENSG00000167094	Weighted mode	273	0.000208264	0.00010846	0.05588	-4.32e-06	0.000420846	1.00021	0.999996	1.00042
TTC16	ukb-b-12069	PCT where patients GP was registered: TAMESIDE AND GLOSSOP PCT || id:ukb-b-12069	ENSG00000167094	MR Egger	260	-0.000802457	0.000126689	1.06e-09	-0.00105077	-0.000554147	0.999198	0.99895	0.999446
TTC16	ukb-b-12069	PCT where patients GP was registered: TAMESIDE AND GLOSSOP PCT || id:ukb-b-12069	ENSG00000167094	Weighted median	260	-0.00037288	7.7e-05	1.26e-06	-0.000523705	-0.000222054	0.999627	0.999476	0.999778
TTC16	ukb-b-12069	PCT where patients GP was registered: TAMESIDE AND GLOSSOP PCT || id:ukb-b-12069	ENSG00000167094	Inverse variance weighted	260	-0.000419113	5.56e-05	4.95e-14	-0.000528156	-0.00031007	0.999581	0.999472	0.99969
TTC16	ukb-b-12069	PCT where patients GP was registered: TAMESIDE AND GLOSSOP PCT || id:ukb-b-12069	ENSG00000167094	Simple mode	260	-0.000732925	0.000146505	1.04e-06	-0.00102008	-0.000445776	0.999267	0.99898	0.999554
TTC16	ukb-b-12069	PCT where patients GP was registered: TAMESIDE AND GLOSSOP PCT || id:ukb-b-12069	ENSG00000167094	Weighted mode	260	-0.000274948	0.000118685	0.0213047	-0.00050757	-4.23e-05	0.999725	0.999493	0.999958
TTC16	ukb-b-18137	PCT where patients GP was registered: REDCAR AND CLEVELAND PCT || id:ukb-b-18137	ENSG00000167094	MR Egger	241	-0.00074336	0.000124203	7.86e-09	-0.000986798	-0.000499923	0.999257	0.999014	0.9995
TTC16	ukb-b-18137	PCT where patients GP was registered: REDCAR AND CLEVELAND PCT || id:ukb-b-18137	ENSG00000167094	Weighted median	241	-0.00119084	7.46e-05	2.29e-57	-0.00133705	-0.00104463	0.99881	0.998664	0.998956
TTC16	ukb-b-18137	PCT where patients GP was registered: REDCAR AND CLEVELAND PCT || id:ukb-b-18137	ENSG00000167094	Inverse variance weighted	241	-0.00127955	5.3e-05	1.13e-128	-0.00138347	-0.00117563	0.998721	0.998617	0.998825
TTC16	ukb-b-18137	PCT where patients GP was registered: REDCAR AND CLEVELAND PCT || id:ukb-b-18137	ENSG00000167094	Simple mode	241	-0.00119735	0.000160312	1.49e-12	-0.00151157	-0.000883143	0.998803	0.99849	0.999117
TTC16	ukb-b-18137	PCT where patients GP was registered: REDCAR AND CLEVELAND PCT || id:ukb-b-18137	ENSG00000167094	Weighted mode	241	-0.000965926	0.000114376	2.92e-15	-0.0011901	-0.000741748	0.999035	0.998811	0.999259
TTC16	ukb-b-18009	Medication for cholesterol, blood pressure, diabetes, or take exogenous hormones: Blood pressure medication || id:ukb-b-18009	ENSG00000167094	MR Egger	499	-0.00413584	0.000947985	1.56e-05	-0.00599389	-0.00227778	0.995873	0.994024	0.997725
TTC16	ukb-b-18009	Medication for cholesterol, blood pressure, diabetes, or take exogenous hormones: Blood pressure medication || id:ukb-b-18009	ENSG00000167094	Weighted median	499	-0.00840148	0.000592493	1.22e-45	-0.00956276	-0.00724019	0.991634	0.990483	0.992786
TTC16	ukb-b-18009	Medication for cholesterol, blood pressure, diabetes, or take exogenous hormones: Blood pressure medication || id:ukb-b-18009	ENSG00000167094	Inverse variance weighted	499	-0.0106438	0.00041356	4.49e-146	-0.0114544	-0.00983327	0.989413	0.988611	0.990215
TTC16	ukb-b-18009	Medication for cholesterol, blood pressure, diabetes, or take exogenous hormones: Blood pressure medication || id:ukb-b-18009	ENSG00000167094	Simple mode	499	-0.00792768	0.00108395	1.05e-12	-0.0100522	-0.00580315	0.992104	0.989998	0.994214
TTC16	ukb-b-18009	Medication for cholesterol, blood pressure, diabetes, or take exogenous hormones: Blood pressure medication || id:ukb-b-18009	ENSG00000167094	Weighted mode	499	-0.00818138	0.00077509	1.22e-23	-0.00970056	-0.00666221	0.991852	0.990346	0.99336
TTC16	ukb-a-462	Vitamin and mineral supplements: Vitamin D || id:ukb-a-462	ENSG00000167094	MR Egger	497	0.00145427	0.000411503	0.000447635	0.000647724	0.00226082	1.00146	1.00065	1.00226
TTC16	ukb-a-462	Vitamin and mineral supplements: Vitamin D || id:ukb-a-462	ENSG00000167094	Weighted median	497	0.000674989	0.000257154	0.00866883	0.000170967	0.00117901	1.00068	1.00017	1.00118
TTC16	ukb-a-462	Vitamin and mineral supplements: Vitamin D || id:ukb-a-462	ENSG00000167094	Inverse variance weighted	497	5.46e-05	0.000179823	0.761314	-0.000297831	0.000407075	1.00005	0.999702	1.00041
TTC16	ukb-a-462	Vitamin and mineral supplements: Vitamin D || id:ukb-a-462	ENSG00000167094	Simple mode	497	0.000580113	0.000489931	0.236952	-0.000380152	0.00154038	1.00058	0.99962	1.00154
TTC16	ukb-a-462	Vitamin and mineral supplements: Vitamin D || id:ukb-a-462	ENSG00000167094	Weighted mode	497	0.000909928	0.000371826	0.0147435	0.000181149	0.00163871	1.00091	1.00018	1.00164
TTC16	ukb-d-M25	Diagnoses - main ICD10: M25 Other joint disorders, not elsewhere classified || id:ukb-d-M25	ENSG00000167094	MR Egger	500	-0.00255101	0.000300745	2.53e-16	-0.00314047	-0.00196155	0.997452	0.996864	0.99804
TTC16	ukb-d-M25	Diagnoses - main ICD10: M25 Other joint disorders, not elsewhere classified || id:ukb-d-M25	ENSG00000167094	Weighted median	500	-0.00155221	0.00017949	5.25e-18	-0.00190401	-0.00120041	0.998449	0.998098	0.9988
TTC16	ukb-d-M25	Diagnoses - main ICD10: M25 Other joint disorders, not elsewhere classified || id:ukb-d-M25	ENSG00000167094	Inverse variance weighted	500	-0.00130924	0.00013142	2.23e-23	-0.00156683	-0.00105166	0.998692	0.998434	0.998949
TTC16	ukb-d-M25	Diagnoses - main ICD10: M25 Other joint disorders, not elsewhere classified || id:ukb-d-M25	ENSG00000167094	Simple mode	500	-0.00137594	0.000336857	5.14e-05	-0.00203618	-0.000715698	0.998625	0.997966	0.999285
TTC16	ukb-d-M25	Diagnoses - main ICD10: M25 Other joint disorders, not elsewhere classified || id:ukb-d-M25	ENSG00000167094	Weighted mode	500	-0.00151048	0.000267181	2.65e-08	-0.00203415	-0.0009868	0.998491	0.997968	0.999014
[truncated: 17,780 more rows]

## Sheet: TTC16pleiotropy
id.exposure	id.outcome	outcome	exposure	egger_intercept	se	pval
[truncated: 3,948 more rows]

[truncated: 2 more sheets: TTC16heterogeneity, After screening]
