# Supplementary material for: Multiomics Identifies Potential Biomarkers in Ankylosing Spondylitis Bone Formation
Source: Hum Mutat. 2025 Aug 8;2025:8771129. doi: 10.1155/humu/8771129 (PMC12356670; doi:10.1155/humu/8771129)
Supplement: Supporting Information 7 — Files S7–S11: The PheWAS results for the five AS signature genes. [file 8771129.f7.zip › Supplementary File 11_ USP16.xlsx]

## Sheet: USP16results
id.exposure	id.outcome	outcome	exposure	method	nsnp	b	se	pval	lo_ci	up_ci	or	or_lci95	or_uci95
USP16	ukb-b-1489	Cheese intake || id:ukb-b-1489	ENSG00000156256	MR Egger	73	-0.497313	0.0914573	7.24e-07	-0.67657	-0.318057	0.608163	0.508358	0.727561
USP16	ukb-b-1489	Cheese intake || id:ukb-b-1489	ENSG00000156256	Weighted median	73	-0.170346	0.00851579	5.13e-89	-0.187037	-0.153655	0.843373	0.829413	0.857568
USP16	ukb-b-1489	Cheese intake || id:ukb-b-1489	ENSG00000156256	Inverse variance weighted	73	-0.15785	0.00555453	1.2e-177	-0.168737	-0.146963	0.853978	0.844731	0.863326
USP16	ukb-b-1489	Cheese intake || id:ukb-b-1489	ENSG00000156256	Simple mode	73	-0.173407	0.0202599	1.39e-12	-0.213116	-0.133697	0.840796	0.808063	0.874855
USP16	ukb-b-1489	Cheese intake || id:ukb-b-1489	ENSG00000156256	Weighted mode	73	-0.173407	0.0223972	4.64e-11	-0.217305	-0.129508	0.840796	0.804685	0.878527
USP16	ukb-b-8727	Age at last live birth || id:ukb-b-8727	ENSG00000156256	MR Egger	73	-0.633814	0.138678	2e-05	-0.905622	-0.362006	0.530564	0.40429	0.696278
USP16	ukb-b-8727	Age at last live birth || id:ukb-b-8727	ENSG00000156256	Weighted median	73	-0.0321043	0.0116899	0.00602648	-0.0550164	-0.00919216	0.968406	0.94647	0.99085
USP16	ukb-b-8727	Age at last live birth || id:ukb-b-8727	ENSG00000156256	Inverse variance weighted	73	-0.0282198	0.00842633	0.000811043	-0.0447354	-0.0117042	0.972175	0.956251	0.988364
USP16	ukb-b-8727	Age at last live birth || id:ukb-b-8727	ENSG00000156256	Simple mode	73	-0.0291357	0.0314067	0.356668	-0.0906928	0.0324215	0.971285	0.913298	1.03295
USP16	ukb-b-8727	Age at last live birth || id:ukb-b-8727	ENSG00000156256	Weighted mode	73	-0.0291357	0.0309865	0.350223	-0.0898692	0.0315979	0.971285	0.914051	1.0321
USP16	ukb-a-583	Diagnoses - main ICD10: R11 Nausea and vomiting || id:ukb-a-583	ENSG00000156256	MR Egger	73	-0.00984295	0.00632545	0.124134	-0.0222408	0.00255493	0.990205	0.978005	1.00256
USP16	ukb-a-583	Diagnoses - main ICD10: R11 Nausea and vomiting || id:ukb-a-583	ENSG00000156256	Weighted median	73	0.00182687	0.000492406	0.00020718	0.000861759	0.00279199	1.00183	1.00086	1.0028
USP16	ukb-a-583	Diagnoses - main ICD10: R11 Nausea and vomiting || id:ukb-a-583	ENSG00000156256	Inverse variance weighted	73	0.00201967	0.000384166	1.46e-07	0.0012667	0.00277263	1.00202	1.00127	1.00278
USP16	ukb-a-583	Diagnoses - main ICD10: R11 Nausea and vomiting || id:ukb-a-583	ENSG00000156256	Simple mode	73	0.00185694	0.00114093	0.107985	-0.000379279	0.00409316	1.00186	0.999621	1.0041
USP16	ukb-a-583	Diagnoses - main ICD10: R11 Nausea and vomiting || id:ukb-a-583	ENSG00000156256	Weighted mode	73	0.0018668	0.00114721	0.10805	-0.000381719	0.00411533	1.00187	0.999618	1.00412
USP16	ukb-b-12466	Treatment/medication code: vitamin c product || id:ukb-b-12466	ENSG00000156256	MR Egger	15	0.00278512	0.0168724	0.871429	-0.0302848	0.035855	1.00279	0.970169	1.03651
USP16	ukb-b-12466	Treatment/medication code: vitamin c product || id:ukb-b-12466	ENSG00000156256	Weighted median	15	0.000190198	0.000698923	0.785521	-0.00117969	0.00156009	1.00019	0.998821	1.00156
USP16	ukb-b-12466	Treatment/medication code: vitamin c product || id:ukb-b-12466	ENSG00000156256	Inverse variance weighted	15	0.000148095	0.000574682	0.796639	-0.000978281	0.00127447	1.00015	0.999022	1.00128
USP16	ukb-b-12466	Treatment/medication code: vitamin c product || id:ukb-b-12466	ENSG00000156256	Simple mode	15	0.000191606	0.00110023	0.864241	-0.00196485	0.00234806	1.00019	0.998037	1.00235
USP16	ukb-b-12466	Treatment/medication code: vitamin c product || id:ukb-b-12466	ENSG00000156256	Weighted mode	15	0.000191606	0.00114066	0.869003	-0.00204409	0.0024273	1.00019	0.997958	1.00243
USP16	ukb-b-5326	Operative procedures - main OPCS: X33.9 Unspecified other blood transfusion || id:ukb-b-5326	ENSG00000156256	MR Egger	38	-0.016543	0.00606456	0.00979382	-0.0284295	-0.00465646	0.983593	0.971971	0.995354
USP16	ukb-b-5326	Operative procedures - main OPCS: X33.9 Unspecified other blood transfusion || id:ukb-b-5326	ENSG00000156256	Weighted median	38	9.63e-05	0.000523525	0.854016	-0.000929782	0.00112244	1.0001	0.999071	1.00112
USP16	ukb-b-5326	Operative procedures - main OPCS: X33.9 Unspecified other blood transfusion || id:ukb-b-5326	ENSG00000156256	Inverse variance weighted	38	0.000745308	0.000400527	0.06277	-3.97e-05	0.00153034	1.00075	0.99996	1.00153
USP16	ukb-b-5326	Operative procedures - main OPCS: X33.9 Unspecified other blood transfusion || id:ukb-b-5326	ENSG00000156256	Simple mode	38	-0.000130587	0.00106588	0.903154	-0.00221971	0.00195854	0.999869	0.997783	1.00196
USP16	ukb-b-5326	Operative procedures - main OPCS: X33.9 Unspecified other blood transfusion || id:ukb-b-5326	ENSG00000156256	Weighted mode	38	-0.000130587	0.000984582	0.895203	-0.00206037	0.00179919	0.999869	0.997942	1.0018
USP16	ukb-d-22608_2	Workplace very hot: Often || id:ukb-d-22608_2	ENSG00000156256	MR Egger	73	0.0610268	0.0604378	0.316046	-0.0574313	0.179485	1.06293	0.944187	1.1966
USP16	ukb-d-22608_2	Workplace very hot: Often || id:ukb-d-22608_2	ENSG00000156256	Weighted median	73	0.00472394	0.00492377	0.337349	-0.00492664	0.0143745	1.00474	0.995085	1.01448
USP16	ukb-d-22608_2	Workplace very hot: Often || id:ukb-d-22608_2	ENSG00000156256	Inverse variance weighted	73	0.00160783	0.00366884	0.661213	-0.0055831	0.00879875	1.00161	0.994432	1.00884
USP16	ukb-d-22608_2	Workplace very hot: Often || id:ukb-d-22608_2	ENSG00000156256	Simple mode	73	0.00622783	0.010584	0.558092	-0.0145168	0.0269725	1.00625	0.985588	1.02734
USP16	ukb-d-22608_2	Workplace very hot: Often || id:ukb-d-22608_2	ENSG00000156256	Weighted mode	73	0.0060761	0.0108293	0.576485	-0.0151493	0.0273015	1.00609	0.984965	1.02768
USP16	ukb-d-5610_3	Which eye(s) affected by presbyopia: Both eyes || id:ukb-d-5610_3	ENSG00000156256	MR Egger	73	0.255773	0.101933	0.0143835	0.0559836	0.455562	1.29146	1.05758	1.57706
USP16	ukb-d-5610_3	Which eye(s) affected by presbyopia: Both eyes || id:ukb-d-5610_3	ENSG00000156256	Weighted median	73	-0.0361349	0.00792661	5.15e-06	-0.051671	-0.0205987	0.96451	0.949641	0.979612
USP16	ukb-d-5610_3	Which eye(s) affected by presbyopia: Both eyes || id:ukb-d-5610_3	ENSG00000156256	Inverse variance weighted	73	-0.0399265	0.00618685	1.09e-10	-0.0520528	-0.0278003	0.96086	0.949279	0.972583
USP16	ukb-d-5610_3	Which eye(s) affected by presbyopia: Both eyes || id:ukb-d-5610_3	ENSG00000156256	Simple mode	73	-0.0384436	0.0187409	0.0438748	-0.0751758	-0.0017114	0.962286	0.92758	0.99829
USP16	ukb-d-5610_3	Which eye(s) affected by presbyopia: Both eyes || id:ukb-d-5610_3	ENSG00000156256	Weighted mode	73	-0.0376213	0.0189648	0.0510982	-0.0747923	-0.000450225	0.963078	0.927936	0.99955
USP16	ukb-b-20382	PCT responsible for patient data: DERBYSHIRE COUNTY PCT || id:ukb-b-20382	ENSG00000156256	MR Egger	73	-0.00306928	0.00900514	0.734234	-0.0207193	0.0145808	0.996935	0.979494	1.01469
USP16	ukb-b-20382	PCT responsible for patient data: DERBYSHIRE COUNTY PCT || id:ukb-b-20382	ENSG00000156256	Weighted median	73	0.0012379	0.000675819	0.0669962	-8.67e-05	0.0025625	1.00124	0.999913	1.00257
USP16	ukb-b-20382	PCT responsible for patient data: DERBYSHIRE COUNTY PCT || id:ukb-b-20382	ENSG00000156256	Inverse variance weighted	73	0.00124006	0.000546927	0.0233703	0.000168085	0.00231204	1.00124	1.00017	1.00231
USP16	ukb-b-20382	PCT responsible for patient data: DERBYSHIRE COUNTY PCT || id:ukb-b-20382	ENSG00000156256	Simple mode	73	0.00147733	0.00154143	0.341063	-0.00154388	0.00449853	1.00148	0.998457	1.00451
USP16	ukb-b-20382	PCT responsible for patient data: DERBYSHIRE COUNTY PCT || id:ukb-b-20382	ENSG00000156256	Weighted mode	73	0.00147733	0.0015705	0.350018	-0.00160085	0.00455551	1.00148	0.9984	1.00457
USP16	ukb-b-19277	Intra-ocular pressure, corneal-compensated (right) || id:ukb-b-19277	ENSG00000156256	MR Egger	73	0.463324	0.183334	0.0137258	0.103989	0.822658	1.58935	1.10959	2.27654
USP16	ukb-b-19277	Intra-ocular pressure, corneal-compensated (right) || id:ukb-b-19277	ENSG00000156256	Weighted median	73	0.0778757	0.0144874	7.64e-08	0.0494805	0.106271	1.08099	1.05073	1.11212
USP16	ukb-b-19277	Intra-ocular pressure, corneal-compensated (right) || id:ukb-b-19277	ENSG00000156256	Inverse variance weighted	73	0.0928896	0.0111354	7.31e-17	0.0710642	0.114715	1.09734	1.07365	1.12155
USP16	ukb-b-19277	Intra-ocular pressure, corneal-compensated (right) || id:ukb-b-19277	ENSG00000156256	Simple mode	73	0.129779	0.0354307	0.000473024	0.0603343	0.199223	1.13858	1.06219	1.22045
USP16	ukb-b-19277	Intra-ocular pressure, corneal-compensated (right) || id:ukb-b-19277	ENSG00000156256	Weighted mode	73	0.130309	0.0363039	0.000601458	0.0591532	0.201465	1.13918	1.06094	1.22319
USP16	ukb-b-17772	6mm cylindrical power angle (right) || id:ukb-b-17772	ENSG00000156256	MR Egger	73	-0.652764	0.199375	0.00164006	-1.04354	-0.26199	0.520605	0.352206	0.769519
USP16	ukb-b-17772	6mm cylindrical power angle (right) || id:ukb-b-17772	ENSG00000156256	Weighted median	73	-0.227831	0.017055	1.06e-40	-0.261259	-0.194403	0.796259	0.770081	0.823326
USP16	ukb-b-17772	6mm cylindrical power angle (right) || id:ukb-b-17772	ENSG00000156256	Inverse variance weighted	73	-0.218845	0.0121101	5.36e-73	-0.242581	-0.19511	0.803446	0.7846	0.822744
USP16	ukb-b-17772	6mm cylindrical power angle (right) || id:ukb-b-17772	ENSG00000156256	Simple mode	73	-0.238202	0.0385709	3.51e-08	-0.313801	-0.162603	0.788043	0.730664	0.849928
USP16	ukb-b-17772	6mm cylindrical power angle (right) || id:ukb-b-17772	ENSG00000156256	Weighted mode	73	-0.23922	0.038612	3.24e-08	-0.3149	-0.163541	0.787241	0.729862	0.849132
USP16	ukb-d-22660_107	Gap coding: Unemployed || id:ukb-d-22660_107	ENSG00000156256	MR Egger	73	0.0551117	0.0459634	0.234501	-0.0349766	0.1452	1.05666	0.965628	1.15627
USP16	ukb-d-22660_107	Gap coding: Unemployed || id:ukb-d-22660_107	ENSG00000156256	Weighted median	73	0.00580065	0.00347678	0.095237	-0.00101384	0.0126151	1.00582	0.998987	1.0127
USP16	ukb-d-22660_107	Gap coding: Unemployed || id:ukb-d-22660_107	ENSG00000156256	Inverse variance weighted	73	0.00475384	0.00278856	0.0882378	-0.000711731	0.0102194	1.00477	0.999289	1.01027
USP16	ukb-d-22660_107	Gap coding: Unemployed || id:ukb-d-22660_107	ENSG00000156256	Simple mode	73	0.00581735	0.00813266	0.476733	-0.0101227	0.0217574	1.00583	0.989928	1.022
USP16	ukb-d-22660_107	Gap coding: Unemployed || id:ukb-d-22660_107	ENSG00000156256	Weighted mode	73	0.00581735	0.0082954	0.485392	-0.0104416	0.0220763	1.00583	0.989613	1.02232
USP16	ukb-b-5863	Skin removed from poultry || id:ukb-b-5863	ENSG00000156256	MR Egger	73	0.017887	0.0638627	0.780226	-0.107284	0.143058	1.01805	0.898271	1.1538
USP16	ukb-b-5863	Skin removed from poultry || id:ukb-b-5863	ENSG00000156256	Weighted median	73	0.014866	0.00501335	0.00302411	0.0050398	0.0246921	1.01498	1.00505	1.025
USP16	ukb-b-5863	Skin removed from poultry || id:ukb-b-5863	ENSG00000156256	Inverse variance weighted	73	0.0144196	0.00387374	0.000197343	0.00682705	0.0220121	1.01452	1.00685	1.02226
USP16	ukb-b-5863	Skin removed from poultry || id:ukb-b-5863	ENSG00000156256	Simple mode	73	0.0167958	0.0112358	0.139325	-0.00522638	0.038818	1.01694	0.994787	1.03958
USP16	ukb-b-5863	Skin removed from poultry || id:ukb-b-5863	ENSG00000156256	Weighted mode	73	0.0174471	0.0112862	0.126519	-0.00467389	0.0395682	1.0176	0.995337	1.04036
USP16	ukb-d-22601_31113033	Job coding: laboratory technician, scientific assistant, cytology screener; hospital, medical or health technician || id:ukb-d-22601_31113033	ENSG00000156256	MR Egger	73	-0.0204829	0.0294937	0.489646	-0.0782906	0.0373248	0.979725	0.924696	1.03803
USP16	ukb-d-22601_31113033	Job coding: laboratory technician, scientific assistant, cytology screener; hospital, medical or health technician || id:ukb-d-22601_31113033	ENSG00000156256	Weighted median	73	-0.00605109	0.00218987	0.00572344	-0.0103432	-0.00175894	0.993967	0.98971	0.998243
USP16	ukb-d-22601_31113033	Job coding: laboratory technician, scientific assistant, cytology screener; hospital, medical or health technician || id:ukb-d-22601_31113033	ENSG00000156256	Inverse variance weighted	73	-0.00608718	0.0017905	0.000674585	-0.00959656	-0.0025778	0.993931	0.990449	0.997426
USP16	ukb-d-22601_31113033	Job coding: laboratory technician, scientific assistant, cytology screener; hospital, medical or health technician || id:ukb-d-22601_31113033	ENSG00000156256	Simple mode	73	-0.00602896	0.00537375	0.265621	-0.0165615	0.0045036	0.993989	0.983575	1.00451
USP16	ukb-d-22601_31113033	Job coding: laboratory technician, scientific assistant, cytology screener; hospital, medical or health technician || id:ukb-d-22601_31113033	ENSG00000156256	Weighted mode	73	-0.00598168	0.00533218	0.265671	-0.0164327	0.00446938	0.994036	0.983702	1.00448
USP16	ukb-b-10309	Operation code: myomectomy/fibroids removed || id:ukb-b-10309	ENSG00000156256	MR Egger	73	0.0188963	0.00629126	0.00368324	0.00656548	0.0312272	1.01908	1.00659	1.03172
USP16	ukb-b-10309	Operation code: myomectomy/fibroids removed || id:ukb-b-10309	ENSG00000156256	Weighted median	73	0.00151245	0.00048935	0.0019966	0.000553326	0.00247158	1.00151	1.00055	1.00247
USP16	ukb-b-10309	Operation code: myomectomy/fibroids removed || id:ukb-b-10309	ENSG00000156256	Inverse variance weighted	73	0.00119192	0.000382101	0.00181224	0.000443006	0.00194084	1.00119	1.00044	1.00194
USP16	ukb-b-10309	Operation code: myomectomy/fibroids removed || id:ukb-b-10309	ENSG00000156256	Simple mode	73	0.00149541	0.00120803	0.219779	-0.000872332	0.00386315	1.0015	0.999128	1.00387
USP16	ukb-b-10309	Operation code: myomectomy/fibroids removed || id:ukb-b-10309	ENSG00000156256	Weighted mode	73	0.0015245	0.0011496	0.188996	-0.000728725	0.00377773	1.00153	0.999272	1.00378
USP16	ukb-b-2703	PCT responsible for patient data: HALTON AND ST HELENS PCT || id:ukb-b-2703	ENSG00000156256	MR Egger	72	0.0155542	0.00600429	0.0116526	0.00378575	0.0273226	1.01568	1.00379	1.0277
USP16	ukb-b-2703	PCT responsible for patient data: HALTON AND ST HELENS PCT || id:ukb-b-2703	ENSG00000156256	Weighted median	72	0.00168467	0.00046017	0.000251263	0.000782735	0.0025866	1.00169	1.00078	1.00259
USP16	ukb-b-2703	PCT responsible for patient data: HALTON AND ST HELENS PCT || id:ukb-b-2703	ENSG00000156256	Inverse variance weighted	72	0.00164725	0.000353821	3.23e-06	0.000953764	0.00234074	1.00165	1.00095	1.00234
USP16	ukb-b-2703	PCT responsible for patient data: HALTON AND ST HELENS PCT || id:ukb-b-2703	ENSG00000156256	Simple mode	72	0.00172135	0.00108273	0.116316	-0.000400791	0.00384349	1.00172	0.999599	1.00385
USP16	ukb-b-2703	PCT responsible for patient data: HALTON AND ST HELENS PCT || id:ukb-b-2703	ENSG00000156256	Weighted mode	72	0.00169479	0.00105599	0.112948	-0.000374946	0.00376452	1.0017	0.999625	1.00377
USP16	ukb-b-3258	Number of attempts || id:ukb-b-3258	ENSG00000156256	MR Egger	73	0.000583421	0.0599588	0.992264	-0.116936	0.118103	1.00058	0.889642	1.12536
USP16	ukb-b-3258	Number of attempts || id:ukb-b-3258	ENSG00000156256	Weighted median	73	0.0400623	0.0051105	4.53e-15	0.0300457	0.0500789	1.04088	1.0305	1.05135
USP16	ukb-b-3258	Number of attempts || id:ukb-b-3258	ENSG00000156256	Inverse variance weighted	73	0.0499302	0.00364233	9.06e-43	0.0427912	0.0570691	1.0512	1.04372	1.05873
USP16	ukb-b-3258	Number of attempts || id:ukb-b-3258	ENSG00000156256	Simple mode	73	0.0353406	0.011481	0.00294613	0.0128378	0.0578435	1.03597	1.01292	1.05955
USP16	ukb-b-3258	Number of attempts || id:ukb-b-3258	ENSG00000156256	Weighted mode	73	0.0351181	0.0109597	0.00201848	0.0136371	0.056599	1.03574	1.01373	1.05823
USP16	ukb-b-4921	Diagnoses - main ICD10: M75.0 Adhesive capsulitis of shoulder || id:ukb-b-4921	ENSG00000156256	MR Egger	15	0.00885164	0.0158869	0.586878	-0.0222866	0.0399899	1.00889	0.97796	1.0408
USP16	ukb-b-4921	Diagnoses - main ICD10: M75.0 Adhesive capsulitis of shoulder || id:ukb-b-4921	ENSG00000156256	Weighted median	15	-0.000250677	0.000667622	0.707306	-0.00155922	0.00105786	0.999749	0.998442	1.00106
USP16	ukb-b-4921	Diagnoses - main ICD10: M75.0 Adhesive capsulitis of shoulder || id:ukb-b-4921	ENSG00000156256	Inverse variance weighted	15	-0.000380919	0.000541114	0.481462	-0.0014415	0.000679666	0.999619	0.99856	1.00068
USP16	ukb-b-4921	Diagnoses - main ICD10: M75.0 Adhesive capsulitis of shoulder || id:ukb-b-4921	ENSG00000156256	Simple mode	15	-0.000271564	0.00103416	0.796689	-0.00229852	0.0017554	0.999728	0.997704	1.00176
USP16	ukb-b-4921	Diagnoses - main ICD10: M75.0 Adhesive capsulitis of shoulder || id:ukb-b-4921	ENSG00000156256	Weighted mode	15	-0.000271564	0.00107168	0.803642	-0.00237206	0.00182893	0.999728	0.997631	1.00183
USP16	ukb-a-166	Treatment/medication code: flax oil tablet || id:ukb-a-166	ENSG00000156256	MR Egger	73	-0.00206625	0.00402764	0.609533	-0.00996043	0.00582794	0.997936	0.990089	1.00584
USP16	ukb-a-166	Treatment/medication code: flax oil tablet || id:ukb-a-166	ENSG00000156256	Weighted median	73	-0.00172057	0.0003184	6.52e-08	-0.00234463	-0.0010965	0.998281	0.997658	0.998904
USP16	ukb-a-166	Treatment/medication code: flax oil tablet || id:ukb-a-166	ENSG00000156256	Inverse variance weighted	73	-0.00185382	0.000244613	3.49e-14	-0.00233326	-0.00137437	0.998148	0.997669	0.998627
USP16	ukb-a-166	Treatment/medication code: flax oil tablet || id:ukb-a-166	ENSG00000156256	Simple mode	73	-0.00163956	0.000684234	0.0191659	-0.00298066	-0.000298461	0.998362	0.997024	0.999702
USP16	ukb-a-166	Treatment/medication code: flax oil tablet || id:ukb-a-166	ENSG00000156256	Weighted mode	73	-0.00162317	0.000659686	0.0162735	-0.00291615	-0.000330183	0.998378	0.997088	0.99967
USP16	ukb-b-15175	Vitamin and mineral supplements: Vitamin C || id:ukb-b-15175	ENSG00000156256	MR Egger	73	-0.0102888	0.0239877	0.66928	-0.0573048	0.0367272	0.989764	0.944306	1.03741
USP16	ukb-b-15175	Vitamin and mineral supplements: Vitamin C || id:ukb-b-15175	ENSG00000156256	Weighted median	73	0.010089	0.00182473	3.22e-08	0.00651257	0.0136655	1.01014	1.00653	1.01376
USP16	ukb-b-15175	Vitamin and mineral supplements: Vitamin C || id:ukb-b-15175	ENSG00000156256	Inverse variance weighted	73	0.0105293	0.00145691	4.93e-13	0.00767378	0.0133849	1.01058	1.0077	1.01347
USP16	ukb-b-15175	Vitamin and mineral supplements: Vitamin C || id:ukb-b-15175	ENSG00000156256	Simple mode	73	0.0097087	0.00397547	0.0170567	0.00191677	0.0175006	1.00976	1.00192	1.01765
USP16	ukb-b-15175	Vitamin and mineral supplements: Vitamin C || id:ukb-b-15175	ENSG00000156256	Weighted mode	73	0.00965449	0.00414161	0.0225519	0.00153695	0.017772	1.0097	1.00154	1.01793
USP16	ukb-b-11748	Diagnoses - main ICD10: I47.1 Supraventricular tachycardia || id:ukb-b-11748	ENSG00000156256	MR Egger	15	-0.00480091	0.0174393	0.787418	-0.0389819	0.0293801	0.995211	0.961768	1.02982
USP16	ukb-b-11748	Diagnoses - main ICD10: I47.1 Supraventricular tachycardia || id:ukb-b-11748	ENSG00000156256	Weighted median	15	0.00239561	0.0007526	0.00145701	0.000920514	0.0038707	1.0024	1.00092	1.00388
USP16	ukb-b-11748	Diagnoses - main ICD10: I47.1 Supraventricular tachycardia || id:ukb-b-11748	ENSG00000156256	Inverse variance weighted	15	0.00245331	0.000593991	3.62e-05	0.00128908	0.00361753	1.00246	1.00129	1.00362
USP16	ukb-b-11748	Diagnoses - main ICD10: I47.1 Supraventricular tachycardia || id:ukb-b-11748	ENSG00000156256	Simple mode	15	0.0024149	0.00121253	0.0662927	3.83e-05	0.00479146	1.00242	1.00004	1.0048
USP16	ukb-b-11748	Diagnoses - main ICD10: I47.1 Supraventricular tachycardia || id:ukb-b-11748	ENSG00000156256	Weighted mode	15	0.0024149	0.00117097	0.0582471	0.000119791	0.00471001	1.00242	1.00012	1.00472
USP16	ukb-a-214	Illnesses of mother: Chronic bronchitis/emphysema || id:ukb-a-214	ENSG00000156256	MR Egger	73	-0.0355843	0.0238815	0.140643	-0.082392	0.0112234	0.965041	0.920911	1.01129
USP16	ukb-a-214	Illnesses of mother: Chronic bronchitis/emphysema || id:ukb-a-214	ENSG00000156256	Weighted median	73	-0.00328126	0.00183937	0.0744401	-0.00688643	0.000323916	0.996724	0.993137	1.00032
USP16	ukb-a-214	Illnesses of mother: Chronic bronchitis/emphysema || id:ukb-a-214	ENSG00000156256	Inverse variance weighted	73	-0.00344648	0.00145047	0.0174965	-0.00628941	-0.000603549	0.996559	0.99373	0.999397
USP16	ukb-a-214	Illnesses of mother: Chronic bronchitis/emphysema || id:ukb-a-214	ENSG00000156256	Simple mode	73	-0.00677388	0.00429439	0.119092	-0.0151909	0.00164313	0.993249	0.984924	1.00164
USP16	ukb-a-214	Illnesses of mother: Chronic bronchitis/emphysema || id:ukb-a-214	ENSG00000156256	Weighted mode	73	-0.00670233	0.00435925	0.128555	-0.0152465	0.0018418	0.99332	0.984869	1.00184
USP16	ukb-b-8072	Diagnoses - secondary ICD10: N40 Hyperplasia of prostate || id:ukb-b-8072	ENSG00000156256	MR Egger	73	0.0141262	0.00795745	0.0801471	-0.00147037	0.0297228	1.01423	0.998531	1.03017
USP16	ukb-b-8072	Diagnoses - secondary ICD10: N40 Hyperplasia of prostate || id:ukb-b-8072	ENSG00000156256	Weighted median	73	-0.00453031	0.000634177	9.09e-13	-0.0057733	-0.00328733	0.99548	0.994243	0.996718
USP16	ukb-b-8072	Diagnoses - secondary ICD10: N40 Hyperplasia of prostate || id:ukb-b-8072	ENSG00000156256	Inverse variance weighted	73	-0.00486702	0.000483295	7.46e-24	-0.00581428	-0.00391976	0.995145	0.994203	0.996088
USP16	ukb-b-8072	Diagnoses - secondary ICD10: N40 Hyperplasia of prostate || id:ukb-b-8072	ENSG00000156256	Simple mode	73	-0.00383391	0.00147696	0.011431	-0.00672876	-0.000939061	0.996173	0.993294	0.999061
USP16	ukb-b-8072	Diagnoses - secondary ICD10: N40 Hyperplasia of prostate || id:ukb-b-8072	ENSG00000156256	Weighted mode	73	-0.00380931	0.00142472	0.00927581	-0.00660177	-0.00101685	0.996198	0.99342	0.998984
USP16	ukb-d-L12_ACTINKERA	Actinic keratosis || id:ukb-d-L12_ACTINKERA	ENSG00000156256	MR Egger	73	-0.0212881	0.00586755	0.00053431	-0.0327885	-0.00978768	0.978937	0.967743	0.99026
USP16	ukb-d-L12_ACTINKERA	Actinic keratosis || id:ukb-d-L12_ACTINKERA	ENSG00000156256	Weighted median	73	-0.00102336	0.000477474	0.0320909	-0.00195921	-8.75e-05	0.998977	0.998043	0.999912
USP16	ukb-d-L12_ACTINKERA	Actinic keratosis || id:ukb-d-L12_ACTINKERA	ENSG00000156256	Inverse variance weighted	73	-0.00101575	0.000356393	0.0043709	-0.00171428	-0.000317216	0.998985	0.998287	0.999683
USP16	ukb-d-L12_ACTINKERA	Actinic keratosis || id:ukb-d-L12_ACTINKERA	ENSG00000156256	Simple mode	73	-0.00277017	0.00119508	0.0232953	-0.00511252	-0.000427814	0.997234	0.994901	0.999572
USP16	ukb-d-L12_ACTINKERA	Actinic keratosis || id:ukb-d-L12_ACTINKERA	ENSG00000156256	Weighted mode	73	-0.0026273	0.00122014	0.0346465	-0.00501877	-0.000235831	0.997376	0.994994	0.999764
USP16	ukb-b-4740	Feta intake || id:ukb-b-4740	ENSG00000156256	MR Egger	73	0.00943222	0.0376968	0.803145	-0.0644535	0.0833179	1.00948	0.93758	1.08689
USP16	ukb-b-4740	Feta intake || id:ukb-b-4740	ENSG00000156256	Weighted median	73	-0.0113029	0.00293166	0.000115521	-0.0170489	-0.0055568	0.988761	0.983096	0.994459
USP16	ukb-b-4740	Feta intake || id:ukb-b-4740	ENSG00000156256	Inverse variance weighted	73	-0.00964797	0.00228883	2.5e-05	-0.0141341	-0.00516186	0.990398	0.985965	0.994851
USP16	ukb-b-4740	Feta intake || id:ukb-b-4740	ENSG00000156256	Simple mode	73	-0.0117602	0.00680467	0.0882281	-0.0250974	0.00157691	0.988309	0.975215	1.00158
USP16	ukb-b-4740	Feta intake || id:ukb-b-4740	ENSG00000156256	Weighted mode	73	-0.0117602	0.00656143	0.077281	-0.0246206	0.00110015	0.988309	0.97568	1.0011
USP16	ukb-b-185	Frequency of travelling from home to job workplace || id:ukb-b-185	ENSG00000156256	MR Egger	73	-0.00909609	0.096481	0.925153	-0.198199	0.180007	0.990945	0.820207	1.19723
USP16	ukb-b-185	Frequency of travelling from home to job workplace || id:ukb-b-185	ENSG00000156256	Weighted median	73	0.0662462	0.00734378	1.87e-19	0.0518524	0.08064	1.06849	1.05322	1.08398
USP16	ukb-b-185	Frequency of travelling from home to job workplace || id:ukb-b-185	ENSG00000156256	Inverse variance weighted	73	0.0666557	0.00586157	5.79e-30	0.0551671	0.0781444	1.06893	1.05672	1.08128
USP16	ukb-b-185	Frequency of travelling from home to job workplace || id:ukb-b-185	ENSG00000156256	Simple mode	73	0.0645612	0.0166982	0.000239769	0.0318329	0.0972896	1.06669	1.03234	1.10218
USP16	ukb-b-185	Frequency of travelling from home to job workplace || id:ukb-b-185	ENSG00000156256	Weighted mode	73	0.0645612	0.0164311	0.000193581	0.0323563	0.0967661	1.06669	1.03289	1.1016
USP16	ukb-d-LUNG_CANCER_MESOT	Lung cancer and mesothelioma || id:ukb-d-LUNG_CANCER_MESOT	ENSG00000156256	MR Egger	73	0.00773063	0.00714602	0.282998	-0.00627558	0.0217368	1.00776	0.993744	1.02197
USP16	ukb-d-LUNG_CANCER_MESOT	Lung cancer and mesothelioma || id:ukb-d-LUNG_CANCER_MESOT	ENSG00000156256	Weighted median	73	0.000557966	0.00056606	0.32428	-0.000551512	0.00166744	1.00056	0.999449	1.00167
USP16	ukb-d-LUNG_CANCER_MESOT	Lung cancer and mesothelioma || id:ukb-d-LUNG_CANCER_MESOT	ENSG00000156256	Inverse variance weighted	73	0.000355683	0.000434047	0.412526	-0.000495049	0.00120641	1.00036	0.999505	1.00121
USP16	ukb-d-LUNG_CANCER_MESOT	Lung cancer and mesothelioma || id:ukb-d-LUNG_CANCER_MESOT	ENSG00000156256	Simple mode	73	0.000708961	0.00124959	0.572237	-0.00174023	0.00315815	1.00071	0.998261	1.00316
USP16	ukb-d-LUNG_CANCER_MESOT	Lung cancer and mesothelioma || id:ukb-d-LUNG_CANCER_MESOT	ENSG00000156256	Weighted mode	73	0.000674004	0.00126392	0.595492	-0.00180327	0.00315128	1.00067	0.998198	1.00316
USP16	ukb-d-H7_EYELIDDIS	Other disorders of eyelid || id:ukb-d-H7_EYELIDDIS	ENSG00000156256	MR Egger	73	0.0248163	0.0106995	0.0232547	0.00384536	0.0457873	1.02513	1.00385	1.04685
USP16	ukb-d-H7_EYELIDDIS	Other disorders of eyelid || id:ukb-d-H7_EYELIDDIS	ENSG00000156256	Weighted median	73	0.00237494	0.000839866	0.00468742	0.000728806	0.00402108	1.00238	1.00073	1.00403
USP16	ukb-d-H7_EYELIDDIS	Other disorders of eyelid || id:ukb-d-H7_EYELIDDIS	ENSG00000156256	Inverse variance weighted	73	0.00181104	0.000649883	0.00532451	0.000537269	0.00308481	1.00181	1.00054	1.00309
USP16	ukb-d-H7_EYELIDDIS	Other disorders of eyelid || id:ukb-d-H7_EYELIDDIS	ENSG00000156256	Simple mode	73	0.00310574	0.00194071	0.113909	-0.000698052	0.00690954	1.00311	0.999302	1.00693
USP16	ukb-d-H7_EYELIDDIS	Other disorders of eyelid || id:ukb-d-H7_EYELIDDIS	ENSG00000156256	Weighted mode	73	0.00308032	0.0018891	0.107347	-0.00062231	0.00678295	1.00309	0.999378	1.00681
USP16	ukb-b-16652	Non-cancer illness code, self-reported: pleurisy || id:ukb-b-16652	ENSG00000156256	MR Egger	38	-0.00885333	0.00609027	0.154697	-0.0207903	0.0030836	0.991186	0.979424	1.00309
USP16	ukb-b-16652	Non-cancer illness code, self-reported: pleurisy || id:ukb-b-16652	ENSG00000156256	Weighted median	38	0.00107936	0.000529611	0.0415467	4.13e-05	0.0021174	1.00108	1.00004	1.00212
USP16	ukb-b-16652	Non-cancer illness code, self-reported: pleurisy || id:ukb-b-16652	ENSG00000156256	Inverse variance weighted	38	0.00155187	0.000402226	0.000114225	0.000763505	0.00234023	1.00155	1.00076	1.00234
USP16	ukb-b-16652	Non-cancer illness code, self-reported: pleurisy || id:ukb-b-16652	ENSG00000156256	Simple mode	38	0.000951244	0.000985312	0.340601	-0.000979968	0.00288246	1.00095	0.999021	1.00289
USP16	ukb-b-16652	Non-cancer illness code, self-reported: pleurisy || id:ukb-b-16652	ENSG00000156256	Weighted mode	38	0.000951244	0.000993058	0.344334	-0.00099515	0.00289764	1.00095	0.999005	1.0029
USP16	ukb-d-22617_4131	Job SOC coding: Filing and other records assistants/clerks || id:ukb-d-22617_4131	ENSG00000156256	MR Egger	73	0.00775484	0.0245711	0.753226	-0.0404046	0.0559143	1.00778	0.960401	1.05751
USP16	ukb-d-22617_4131	Job SOC coding: Filing and other records assistants/clerks || id:ukb-d-22617_4131	ENSG00000156256	Weighted median	73	-0.00113616	0.00187535	0.544624	-0.00481184	0.00253953	0.998864	0.9952	1.00254
USP16	ukb-d-22617_4131	Job SOC coding: Filing and other records assistants/clerks || id:ukb-d-22617_4131	ENSG00000156256	Inverse variance weighted	73	-0.0012852	0.00149169	0.388922	-0.00420892	0.00163851	0.998716	0.9958	1.00164
USP16	ukb-d-22617_4131	Job SOC coding: Filing and other records assistants/clerks || id:ukb-d-22617_4131	ENSG00000156256	Simple mode	73	-0.00100422	0.00431779	0.81675	-0.00946709	0.00745865	0.998996	0.990578	1.00749
USP16	ukb-d-22617_4131	Job SOC coding: Filing and other records assistants/clerks || id:ukb-d-22617_4131	ENSG00000156256	Weighted mode	73	-0.00096401	0.00432987	0.824445	-0.00945056	0.00752254	0.999036	0.990594	1.00755
USP16	ukb-b-10783	Illnesses of siblings: None of the above (group 2) || id:ukb-b-10783	ENSG00000156256	MR Egger	73	-0.157907	0.0349286	2.4e-05	-0.226367	-0.0894472	0.853929	0.797425	0.914437
USP16	ukb-b-10783	Illnesses of siblings: None of the above (group 2) || id:ukb-b-10783	ENSG00000156256	Weighted median	73	-0.0293995	0.0029665	3.75e-23	-0.0352139	-0.0235852	0.971028	0.965399	0.976691
USP16	ukb-b-10783	Illnesses of siblings: None of the above (group 2) || id:ukb-b-10783	ENSG00000156256	Inverse variance weighted	73	-0.023391	0.00212169	2.91e-28	-0.0275495	-0.0192324	0.97688	0.972827	0.980951
USP16	ukb-b-10783	Illnesses of siblings: None of the above (group 2) || id:ukb-b-10783	ENSG00000156256	Simple mode	73	-0.0311681	0.00709291	3.76e-05	-0.0450702	-0.017266	0.969313	0.95593	0.982882
USP16	ukb-b-10783	Illnesses of siblings: None of the above (group 2) || id:ukb-b-10783	ENSG00000156256	Weighted mode	73	-0.0312514	0.00708944	3.57e-05	-0.0451468	-0.0173561	0.969232	0.955857	0.982794
USP16	ukb-b-1306	Diagnoses - main ICD10: K29.6 Other gastritis || id:ukb-b-1306	ENSG00000156256	MR Egger	72	-0.0093667	0.0055358	0.0950888	-0.0202169	0.00148347	0.990677	0.979986	1.00148
USP16	ukb-b-1306	Diagnoses - main ICD10: K29.6 Other gastritis || id:ukb-b-1306	ENSG00000156256	Weighted median	72	0.000290631	0.000427923	0.497033	-0.000548098	0.00112936	1.00029	0.999452	1.00113
USP16	ukb-b-1306	Diagnoses - main ICD10: K29.6 Other gastritis || id:ukb-b-1306	ENSG00000156256	Inverse variance weighted	72	0.000377578	0.000326214	0.247086	-0.0002618	0.00101696	1.00038	0.999738	1.00102
USP16	ukb-b-1306	Diagnoses - main ICD10: K29.6 Other gastritis || id:ukb-b-1306	ENSG00000156256	Simple mode	72	0.000343224	0.00103118	0.740232	-0.0016779	0.00236434	1.00034	0.998324	1.00237
USP16	ukb-b-1306	Diagnoses - main ICD10: K29.6 Other gastritis || id:ukb-b-1306	ENSG00000156256	Weighted mode	72	0.00036372	0.000937877	0.699316	-0.00147452	0.00220196	1.00036	0.998527	1.0022
USP16	ukb-b-8699	PCT where patients GP was registered: CENTRAL MANCHESTER PCT || id:ukb-b-8699	ENSG00000156256	MR Egger	15	-0.0023992	0.0168934	0.889242	-0.0355103	0.0307119	0.997604	0.965113	1.03119
USP16	ukb-b-8699	PCT where patients GP was registered: CENTRAL MANCHESTER PCT || id:ukb-b-8699	ENSG00000156256	Weighted median	15	-0.00305054	0.000758885	5.83e-05	-0.00453795	-0.00156312	0.996954	0.995472	0.998438
USP16	ukb-b-8699	PCT where patients GP was registered: CENTRAL MANCHESTER PCT || id:ukb-b-8699	ENSG00000156256	Inverse variance weighted	15	-0.00303559	0.000575399	1.32e-07	-0.00416338	-0.00190781	0.996969	0.995845	0.998094
USP16	ukb-b-8699	PCT where patients GP was registered: CENTRAL MANCHESTER PCT || id:ukb-b-8699	ENSG00000156256	Simple mode	15	-0.00303586	0.00109984	0.0153324	-0.00519155	-0.000880175	0.996969	0.994822	0.99912
USP16	ukb-b-8699	PCT where patients GP was registered: CENTRAL MANCHESTER PCT || id:ukb-b-8699	ENSG00000156256	Weighted mode	15	-0.00304045	0.00123174	0.0270661	-0.00545465	-0.000626251	0.996964	0.99456	0.999374
USP16	ukb-b-872	Operation code: transurethral resection of prostate (turp) || id:ukb-b-872	ENSG00000156256	MR Egger	73	0.013936	0.00603777	0.0239082	0.00210201	0.0257701	1.01403	1.0021	1.0261
USP16	ukb-b-872	Operation code: transurethral resection of prostate (turp) || id:ukb-b-872	ENSG00000156256	Weighted median	73	-0.00233546	0.000483371	1.35e-06	-0.00328287	-0.00138805	0.997667	0.996723	0.998613
USP16	ukb-b-872	Operation code: transurethral resection of prostate (turp) || id:ukb-b-872	ENSG00000156256	Inverse variance weighted	73	-0.00274607	0.000366706	6.97e-14	-0.00346481	-0.00202732	0.997258	0.996541	0.997975
USP16	ukb-b-872	Operation code: transurethral resection of prostate (turp) || id:ukb-b-872	ENSG00000156256	Simple mode	73	-0.00205381	0.0010734	0.0596776	-0.00415768	5.01e-05	0.997948	0.995851	1.00005
USP16	ukb-b-872	Operation code: transurethral resection of prostate (turp) || id:ukb-b-872	ENSG00000156256	Weighted mode	73	-0.00205381	0.00106475	0.057683	-0.00414072	3.31e-05	0.997948	0.995868	1.00003
USP16	ukb-b-12646	Treatment speciality of consultant (recoded): General medicine || id:ukb-b-12646	ENSG00000156256	MR Egger	73	0.113116	0.0340132	0.00139875	0.0464502	0.179782	1.11976	1.04755	1.19696
USP16	ukb-b-12646	Treatment speciality of consultant (recoded): General medicine || id:ukb-b-12646	ENSG00000156256	Weighted median	73	0.0219706	0.00276514	1.93e-15	0.0165509	0.0273903	1.02221	1.01669	1.02777
USP16	ukb-b-12646	Treatment speciality of consultant (recoded): General medicine || id:ukb-b-12646	ENSG00000156256	Inverse variance weighted	73	0.019053	0.00206584	2.89e-20	0.0150039	0.023102	1.01924	1.01512	1.02337
USP16	ukb-b-12646	Treatment speciality of consultant (recoded): General medicine || id:ukb-b-12646	ENSG00000156256	Simple mode	73	0.0227798	0.00679956	0.00128839	0.00945266	0.0361069	1.02304	1.0095	1.03677
USP16	ukb-b-12646	Treatment speciality of consultant (recoded): General medicine || id:ukb-b-12646	ENSG00000156256	Weighted mode	73	0.0226878	0.00715065	0.00222014	0.00867251	0.0367031	1.02295	1.00871	1.03738
USP16	ukb-b-8800	Interpolated Year when cancer first diagnosed || id:ukb-b-8800	ENSG00000156256	MR Egger	73	0.868993	0.287597	0.00349516	0.305302	1.43268	2.38451	1.35703	4.18993
USP16	ukb-b-8800	Interpolated Year when cancer first diagnosed || id:ukb-b-8800	ENSG00000156256	Weighted median	73	0.192245	0.0231327	9.53e-17	0.146905	0.237585	1.21197	1.15824	1.26818
USP16	ukb-b-8800	Interpolated Year when cancer first diagnosed || id:ukb-b-8800	ENSG00000156256	Inverse variance weighted	73	0.178531	0.0174792	1.72e-24	0.144272	0.21279	1.19546	1.1552	1.23713
USP16	ukb-b-8800	Interpolated Year when cancer first diagnosed || id:ukb-b-8800	ENSG00000156256	Simple mode	73	0.194985	0.057401	0.00111306	0.082479	0.307491	1.21529	1.08598	1.36001
USP16	ukb-b-8800	Interpolated Year when cancer first diagnosed || id:ukb-b-8800	ENSG00000156256	Weighted mode	73	0.194985	0.0544899	0.000623353	0.0881849	0.301785	1.21529	1.09219	1.35227
USP16	ukb-d-C79	Diagnoses - main ICD10: C79 Secondary malignant neoplasm of other sites || id:ukb-d-C79	ENSG00000156256	MR Egger	73	-0.000863392	0.00570759	0.880191	-0.0120503	0.0103235	0.999137	0.988022	1.01038
USP16	ukb-d-C79	Diagnoses - main ICD10: C79 Secondary malignant neoplasm of other sites || id:ukb-d-C79	ENSG00000156256	Weighted median	73	-0.00357195	0.00046859	2.48e-14	-0.00449038	-0.00265351	0.996434	0.99552	0.99735
USP16	ukb-d-C79	Diagnoses - main ICD10: C79 Secondary malignant neoplasm of other sites || id:ukb-d-C79	ENSG00000156256	Inverse variance weighted	73	-0.00313208	0.000346677	1.65e-19	-0.00381156	-0.00245259	0.996873	0.996196	0.99755
USP16	ukb-d-C79	Diagnoses - main ICD10: C79 Secondary malignant neoplasm of other sites || id:ukb-d-C79	ENSG00000156256	Simple mode	73	-0.00373962	0.00108867	0.000986844	-0.00587341	-0.00160582	0.996267	0.994144	0.998395
USP16	ukb-d-C79	Diagnoses - main ICD10: C79 Secondary malignant neoplasm of other sites || id:ukb-d-C79	ENSG00000156256	Weighted mode	73	-0.00373962	0.000928812	0.00013861	-0.00556009	-0.00191915	0.996267	0.994455	0.998083
USP16	ukb-d-K11_OTHGASTR	Other gastritis (incl. Duodenitis) || id:ukb-d-K11_OTHGASTR	ENSG00000156256	MR Egger	73	0.0203758	0.0161584	0.211435	-0.0112946	0.0520463	1.02058	0.988769	1.05342
USP16	ukb-d-K11_OTHGASTR	Other gastritis (incl. Duodenitis) || id:ukb-d-K11_OTHGASTR	ENSG00000156256	Weighted median	73	0.00588974	0.00126503	3.23e-06	0.00341028	0.00836919	1.00591	1.00342	1.0084
USP16	ukb-d-K11_OTHGASTR	Other gastritis (incl. Duodenitis) || id:ukb-d-K11_OTHGASTR	ENSG00000156256	Inverse variance weighted	73	0.00766383	0.000981455	5.78e-15	0.00574018	0.00958749	1.00769	1.00576	1.00963
USP16	ukb-d-K11_OTHGASTR	Other gastritis (incl. Duodenitis) || id:ukb-d-K11_OTHGASTR	ENSG00000156256	Simple mode	73	0.00491889	0.00306725	0.113162	-0.00109291	0.0109307	1.00493	0.998908	1.01099
USP16	ukb-d-K11_OTHGASTR	Other gastritis (incl. Duodenitis) || id:ukb-d-K11_OTHGASTR	ENSG00000156256	Weighted mode	73	0.00491889	0.00289119	0.0931944	-0.000747836	0.0105856	1.00493	0.999252	1.01064
USP16	ukb-b-8241	Treatment/medication code: prednisolone || id:ukb-b-8241	ENSG00000156256	MR Egger	73	0.00711694	0.00638709	0.268921	-0.00540175	0.0196356	1.00714	0.994613	1.01983
USP16	ukb-b-8241	Treatment/medication code: prednisolone || id:ukb-b-8241	ENSG00000156256	Weighted median	73	-0.0017085	0.000500846	0.000646685	-0.00269016	-0.000726847	0.998293	0.997313	0.999273
USP16	ukb-b-8241	Treatment/medication code: prednisolone || id:ukb-b-8241	ENSG00000156256	Inverse variance weighted	73	-0.00231455	0.000387921	2.42e-09	-0.00307488	-0.00155423	0.997688	0.99693	0.998447
USP16	ukb-b-8241	Treatment/medication code: prednisolone || id:ukb-b-8241	ENSG00000156256	Simple mode	73	-0.0015724	0.00113711	0.170998	-0.00380112	0.00065633	0.998429	0.996206	1.00066
USP16	ukb-b-8241	Treatment/medication code: prednisolone || id:ukb-b-8241	ENSG00000156256	Weighted mode	73	-0.0015724	0.00108138	0.150274	-0.00369191	0.00054711	0.998429	0.996315	1.00055
USP16	ukb-b-13998	Diagnoses - secondary ICD10: N84.0 Polyp of corpus uteri || id:ukb-b-13998	ENSG00000156256	MR Egger	73	0.0044232	0.00590521	0.456312	-0.00715101	0.0159974	1.00443	0.992874	1.01613
USP16	ukb-b-13998	Diagnoses - secondary ICD10: N84.0 Polyp of corpus uteri || id:ukb-b-13998	ENSG00000156256	Weighted median	73	0.00234251	0.000470005	6.23e-07	0.0014213	0.00326372	1.00235	1.00142	1.00327
USP16	ukb-b-13998	Diagnoses - secondary ICD10: N84.0 Polyp of corpus uteri || id:ukb-b-13998	ENSG00000156256	Inverse variance weighted	73	0.00232909	0.000358653	8.36e-11	0.00162613	0.00303205	1.00233	1.00163	1.00304
USP16	ukb-b-13998	Diagnoses - secondary ICD10: N84.0 Polyp of corpus uteri || id:ukb-b-13998	ENSG00000156256	Simple mode	73	0.00177617	0.00104753	0.0942845	-0.000276979	0.00382933	1.00178	0.999723	1.00384
USP16	ukb-b-13998	Diagnoses - secondary ICD10: N84.0 Polyp of corpus uteri || id:ukb-b-13998	ENSG00000156256	Weighted mode	73	0.00176426	0.00097952	0.0758662	-0.000155595	0.00368412	1.00177	0.999844	1.00369
USP16	ukb-d-22614_1	Worked with pesticides: Sometimes || id:ukb-d-22614_1	ENSG00000156256	MR Egger	73	-0.0447734	0.0364711	0.223637	-0.116257	0.02671	0.956214	0.890247	1.02707
USP16	ukb-d-22614_1	Worked with pesticides: Sometimes || id:ukb-d-22614_1	ENSG00000156256	Weighted median	73	-0.00251813	0.00284353	0.375851	-0.00809144	0.00305518	0.997485	0.991941	1.00306
USP16	ukb-d-22614_1	Worked with pesticides: Sometimes || id:ukb-d-22614_1	ENSG00000156256	Inverse variance weighted	73	-0.00111581	0.00221366	0.614223	-0.00545458	0.00322297	0.998885	0.99456	1.00323
USP16	ukb-d-22614_1	Worked with pesticides: Sometimes || id:ukb-d-22614_1	ENSG00000156256	Simple mode	73	-0.0051559	0.0062158	0.409573	-0.0173389	0.00702707	0.994857	0.982811	1.00705
USP16	ukb-d-22614_1	Worked with pesticides: Sometimes || id:ukb-d-22614_1	ENSG00000156256	Weighted mode	73	-0.0051559	0.00649426	0.429853	-0.0178847	0.00757285	0.994857	0.982274	1.0076
USP16	ukb-b-13978	Average monthly intake of other alcoholic drinks || id:ukb-b-13978	ENSG00000156256	MR Egger	73	0.234241	0.181652	0.201408	-0.121797	0.59028	1.26395	0.885328	1.80449
USP16	ukb-b-13978	Average monthly intake of other alcoholic drinks || id:ukb-b-13978	ENSG00000156256	Weighted median	73	0.0256623	0.0134221	0.0558831	-0.000644978	0.0519695	1.02599	0.999355	1.05334
USP16	ukb-b-13978	Average monthly intake of other alcoholic drinks || id:ukb-b-13978	ENSG00000156256	Inverse variance weighted	73	0.0289222	0.0110358	0.0087731	0.00729212	0.0505523	1.02934	1.00732	1.05185
USP16	ukb-b-13978	Average monthly intake of other alcoholic drinks || id:ukb-b-13978	ENSG00000156256	Simple mode	73	0.0215172	0.0313508	0.494704	-0.0399303	0.0829648	1.02175	0.960856	1.0865
USP16	ukb-b-13978	Average monthly intake of other alcoholic drinks || id:ukb-b-13978	ENSG00000156256	Weighted mode	73	0.0213147	0.031423	0.499746	-0.0402743	0.0829037	1.02154	0.960526	1.08644
USP16	ukb-d-M13_GANGLION	Ganglion || id:ukb-d-M13_GANGLION	ENSG00000156256	MR Egger	73	-0.0021711	0.00755462	0.774654	-0.0169782	0.012636	0.997831	0.983165	1.01272
USP16	ukb-d-M13_GANGLION	Ganglion || id:ukb-d-M13_GANGLION	ENSG00000156256	Weighted median	73	0.00236162	0.000597052	7.64e-05	0.0011914	0.00353185	1.00236	1.00119	1.00354
USP16	ukb-d-M13_GANGLION	Ganglion || id:ukb-d-M13_GANGLION	ENSG00000156256	Inverse variance weighted	73	0.00208675	0.000458865	5.43e-06	0.00118737	0.00298613	1.00209	1.00119	1.00299
USP16	ukb-d-M13_GANGLION	Ganglion || id:ukb-d-M13_GANGLION	ENSG00000156256	Simple mode	73	0.00242368	0.0013171	0.0698654	-0.000157835	0.0050052	1.00243	0.999842	1.00502
USP16	ukb-d-M13_GANGLION	Ganglion || id:ukb-d-M13_GANGLION	ENSG00000156256	Weighted mode	73	0.00242368	0.00131634	0.0697066	-0.000156335	0.0050037	1.00243	0.999844	1.00502
USP16	ukb-b-2285	Diagnoses - main ICD10: H25.0 Senile incipient cataract || id:ukb-b-2285	ENSG00000156256	MR Egger	15	0.00684791	0.0157224	0.670306	-0.0239679	0.0376638	1.00687	0.976317	1.03838
USP16	ukb-b-2285	Diagnoses - main ICD10: H25.0 Senile incipient cataract || id:ukb-b-2285	ENSG00000156256	Weighted median	15	-0.000883202	0.000655369	0.177774	-0.00216773	0.000401321	0.999117	0.997835	1.0004
USP16	ukb-b-2285	Diagnoses - main ICD10: H25.0 Senile incipient cataract || id:ukb-b-2285	ENSG00000156256	Inverse variance weighted	15	-0.000961028	0.000535509	0.0727167	-0.00201063	8.86e-05	0.999039	0.997991	1.00009
USP16	ukb-b-2285	Diagnoses - main ICD10: H25.0 Senile incipient cataract || id:ukb-b-2285	ENSG00000156256	Simple mode	15	-0.00088342	0.00105375	0.415914	-0.00294877	0.00118193	0.999117	0.997056	1.00118
USP16	ukb-b-2285	Diagnoses - main ICD10: H25.0 Senile incipient cataract || id:ukb-b-2285	ENSG00000156256	Weighted mode	15	-0.00088342	0.00104156	0.410611	-0.00292488	0.00115804	0.999117	0.997079	1.00116
USP16	ukb-b-1707	Average weekly spirits intake || id:ukb-b-1707	ENSG00000156256	MR Egger	73	-0.0405184	0.0893961	0.651754	-0.215735	0.134698	0.960292	0.805949	1.14419
USP16	ukb-b-1707	Average weekly spirits intake || id:ukb-b-1707	ENSG00000156256	Weighted median	73	-0.00896026	0.00677683	0.186104	-0.0222428	0.00432232	0.99108	0.978003	1.00433
USP16	ukb-b-1707	Average weekly spirits intake || id:ukb-b-1707	ENSG00000156256	Inverse variance weighted	73	-0.0093364	0.00542887	0.0854746	-0.019977	0.00130419	0.990707	0.980221	1.00131
USP16	ukb-b-1707	Average weekly spirits intake || id:ukb-b-1707	ENSG00000156256	Simple mode	73	-0.00367277	0.0166917	0.826466	-0.0363884	0.0290429	0.996334	0.964266	1.02947
USP16	ukb-b-1707	Average weekly spirits intake || id:ukb-b-1707	ENSG00000156256	Weighted mode	73	-0.00403261	0.0161298	0.803292	-0.0356471	0.0275818	0.995976	0.964981	1.02797
USP16	ukb-b-16066	Spreads/sauces consumers || id:ukb-b-16066	ENSG00000156256	MR Egger	73	-0.0530749	0.113375	0.641121	-0.275289	0.16914	0.948309	0.759352	1.18429
USP16	ukb-b-16066	Spreads/sauces consumers || id:ukb-b-16066	ENSG00000156256	Weighted median	73	0.0925984	0.00913183	3.66e-24	0.0747	0.110497	1.09702	1.07756	1.11683
USP16	ukb-b-16066	Spreads/sauces consumers || id:ukb-b-16066	ENSG00000156256	Inverse variance weighted	73	0.0942418	0.00688365	1.15e-42	0.0807499	0.107734	1.09883	1.0841	1.11375
USP16	ukb-b-16066	Spreads/sauces consumers || id:ukb-b-16066	ENSG00000156256	Simple mode	73	0.0859534	0.0196628	4.08e-05	0.0474143	0.124492	1.08976	1.04856	1.13257
USP16	ukb-b-16066	Spreads/sauces consumers || id:ukb-b-16066	ENSG00000156256	Weighted mode	73	0.0862096	0.0210552	0.000109307	0.0449415	0.127478	1.09003	1.04597	1.13596
USP16	ukb-a-113	Non-cancer illness code self-reported: arthritis (nos) || id:ukb-a-113	ENSG00000156256	MR Egger	73	-0.00752286	0.0087119	0.390762	-0.0245982	0.00955247	0.992505	0.975702	1.0096
USP16	ukb-a-113	Non-cancer illness code self-reported: arthritis (nos) || id:ukb-a-113	ENSG00000156256	Weighted median	73	-0.00150974	0.000648781	0.019963	-0.00278135	-0.00023813	0.998491	0.997223	0.999762
USP16	ukb-a-113	Non-cancer illness code self-reported: arthritis (nos) || id:ukb-a-113	ENSG00000156256	Inverse variance weighted	73	-0.00134089	0.000529105	0.0112685	-0.00237794	-0.000303844	0.99866	0.997625	0.999696
USP16	ukb-a-113	Non-cancer illness code self-reported: arthritis (nos) || id:ukb-a-113	ENSG00000156256	Simple mode	73	-0.00157022	0.00148379	0.293478	-0.00447844	0.001338	0.998431	0.995532	1.00134
USP16	ukb-a-113	Non-cancer illness code self-reported: arthritis (nos) || id:ukb-a-113	ENSG00000156256	Weighted mode	73	-0.00157022	0.00147211	0.289695	-0.00445555	0.00131511	0.998431	0.995554	1.00132
USP16	ukb-a-426	Eye problems/disorders: Cataract || id:ukb-a-426	ENSG00000156256	MR Egger	73	-0.100085	0.0518243	0.0574468	-0.20166	0.00149081	0.904761	0.817372	1.00149
USP16	ukb-a-426	Eye problems/disorders: Cataract || id:ukb-a-426	ENSG00000156256	Weighted median	73	-0.00305763	0.0040716	0.452674	-0.011038	0.00492272	0.996947	0.989023	1.00493
USP16	ukb-a-426	Eye problems/disorders: Cataract || id:ukb-a-426	ENSG00000156256	Inverse variance weighted	73	-0.0026798	0.0031471	0.394484	-0.00884811	0.00348851	0.997324	0.991191	1.00349
USP16	ukb-a-426	Eye problems/disorders: Cataract || id:ukb-a-426	ENSG00000156256	Simple mode	73	-0.00311467	0.00936686	0.740463	-0.0214737	0.0152444	0.99689	0.978755	1.01536
USP16	ukb-a-426	Eye problems/disorders: Cataract || id:ukb-a-426	ENSG00000156256	Weighted mode	73	-0.00311467	0.00940136	0.74138	-0.0215413	0.015312	0.99689	0.978689	1.01543
USP16	ukb-b-12060	PCT where patients GP was registered: NORTH HAMPSHIRE PCT || id:ukb-b-12060	ENSG00000156256	MR Egger	15	0.00706451	0.0153283	0.652499	-0.0229789	0.0371079	1.00709	0.977283	1.03781
USP16	ukb-b-12060	PCT where patients GP was registered: NORTH HAMPSHIRE PCT || id:ukb-b-12060	ENSG00000156256	Weighted median	15	0.000363796	0.000619698	0.557167	-0.000850811	0.0015784	1.00036	0.99915	1.00158
USP16	ukb-b-12060	PCT where patients GP was registered: NORTH HAMPSHIRE PCT || id:ukb-b-12060	ENSG00000156256	Inverse variance weighted	15	0.000316878	0.000522088	0.543888	-0.000706414	0.00134017	1.00032	0.999294	1.00134
USP16	ukb-b-12060	PCT where patients GP was registered: NORTH HAMPSHIRE PCT || id:ukb-b-12060	ENSG00000156256	Simple mode	15	0.00036988	0.00101714	0.721556	-0.00162372	0.00236348	1.00037	0.998378	1.00237
USP16	ukb-b-12060	PCT where patients GP was registered: NORTH HAMPSHIRE PCT || id:ukb-b-12060	ENSG00000156256	Weighted mode	15	0.000372927	0.00102736	0.722031	-0.0016407	0.00238656	1.00037	0.998361	1.00239
USP16	ukb-b-18138	Operation code: coronary angiogram || id:ukb-b-18138	ENSG00000156256	MR Egger	73	0.000344846	0.00689885	0.960274	-0.0131769	0.0138666	1.00034	0.98691	1.01396
USP16	ukb-b-18138	Operation code: coronary angiogram || id:ukb-b-18138	ENSG00000156256	Weighted median	73	-0.00242455	0.00053194	5.17e-06	-0.00346715	-0.00138195	0.997578	0.996539	0.998619
USP16	ukb-b-18138	Operation code: coronary angiogram || id:ukb-b-18138	ENSG00000156256	Inverse variance weighted	73	-0.00256153	0.000419004	9.75e-10	-0.00338278	-0.00174028	0.997442	0.996623	0.998261
USP16	ukb-b-18138	Operation code: coronary angiogram || id:ukb-b-18138	ENSG00000156256	Simple mode	73	-0.00240856	0.00119793	0.0481145	-0.00475651	-6.06e-05	0.997594	0.995255	0.999939
USP16	ukb-b-18138	Operation code: coronary angiogram || id:ukb-b-18138	ENSG00000156256	Weighted mode	73	-0.00240856	0.00122316	0.0527869	-0.00480594	-1.12e-05	0.997594	0.995206	0.999989
USP16	ukb-a-303	Hair/balding pattern: Pattern 4 || id:ukb-a-303	ENSG00000156256	MR Egger	73	0.113452	0.0567311	0.0493462	0.0022592	0.224645	1.12014	1.00226	1.25188
USP16	ukb-a-303	Hair/balding pattern: Pattern 4 || id:ukb-a-303	ENSG00000156256	Weighted median	73	-0.00691656	0.00451109	0.125218	-0.0157583	0.00192517	0.993107	0.984365	1.00193
USP16	ukb-a-303	Hair/balding pattern: Pattern 4 || id:ukb-a-303	ENSG00000156256	Inverse variance weighted	73	-0.0110157	0.00344403	0.00138153	-0.0177659	-0.00426537	0.989045	0.982391	0.995744
USP16	ukb-a-303	Hair/balding pattern: Pattern 4 || id:ukb-a-303	ENSG00000156256	Simple mode	73	-0.0059739	0.01082	0.582579	-0.0271811	0.0152333	0.994044	0.973185	1.01535
USP16	ukb-a-303	Hair/balding pattern: Pattern 4 || id:ukb-a-303	ENSG00000156256	Weighted mode	73	-0.006111	0.0103758	0.557727	-0.0264476	0.0142256	0.993908	0.973899	1.01433
USP16	ukb-b-13932	Duration of vigorous activity || id:ukb-b-13932	ENSG00000156256	MR Egger	73	0.0943061	0.114646	0.413499	-0.130401	0.319013	1.0989	0.877744	1.37577
USP16	ukb-b-13932	Duration of vigorous activity || id:ukb-b-13932	ENSG00000156256	Weighted median	73	0.051191	0.00864535	3.2e-09	0.0342461	0.0681359	1.05252	1.03484	1.07051
USP16	ukb-b-13932	Duration of vigorous activity || id:ukb-b-13932	ENSG00000156256	Inverse variance weighted	73	0.0503832	0.00696305	4.63e-13	0.0367357	0.0640308	1.05167	1.03742	1.06613
USP16	ukb-b-13932	Duration of vigorous activity || id:ukb-b-13932	ENSG00000156256	Simple mode	73	0.0523651	0.0208177	0.0141215	0.0115624	0.0931679	1.05376	1.01163	1.09765
USP16	ukb-b-13932	Duration of vigorous activity || id:ukb-b-13932	ENSG00000156256	Weighted mode	73	0.0521957	0.0210863	0.0156651	0.0108666	0.0935248	1.05358	1.01093	1.09804
USP16	ukb-b-4094	Length of mobile phone use || id:ukb-b-4094	ENSG00000156256	MR Egger	73	-0.0367421	0.116232	0.752847	-0.264557	0.191073	0.963925	0.767546	1.21055
USP16	ukb-b-4094	Length of mobile phone use || id:ukb-b-4094	ENSG00000156256	Weighted median	73	-0.0266997	0.00900665	0.00303228	-0.0443527	-0.00904669	0.973654	0.956616	0.990994
USP16	ukb-b-4094	Length of mobile phone use || id:ukb-b-4094	ENSG00000156256	Inverse variance weighted	73	-0.0313743	0.00705929	8.81e-06	-0.0452105	-0.0175381	0.969113	0.955796	0.982615
USP16	ukb-b-4094	Length of mobile phone use || id:ukb-b-4094	ENSG00000156256	Simple mode	73	-0.0233764	0.0204184	0.256056	-0.0633965	0.0166438	0.976895	0.938571	1.01678
USP16	ukb-b-4094	Length of mobile phone use || id:ukb-b-4094	ENSG00000156256	Weighted mode	73	-0.0233764	0.0195726	0.236263	-0.0617386	0.0149858	0.976895	0.940129	1.0151
USP16	ukb-b-9708	Diagnoses - main ICD10: M79.66 Pain in limb (Lower leg) || id:ukb-b-9708	ENSG00000156256	MR Egger	72	0.0195978	0.00531789	0.000446792	0.00917477	0.0300209	1.01979	1.00922	1.03048
USP16	ukb-b-9708	Diagnoses - main ICD10: M79.66 Pain in limb (Lower leg) || id:ukb-b-9708	ENSG00000156256	Weighted median	72	0.0065484	0.000423557	6.41e-54	0.00571823	0.00737857	1.00657	1.00573	1.00741
USP16	ukb-b-9708	Diagnoses - main ICD10: M79.66 Pain in limb (Lower leg) || id:ukb-b-9708	ENSG00000156256	Inverse variance weighted	72	0.00610038	0.000313407	2.19e-84	0.0054861	0.00671466	1.00612	1.0055	1.00674
USP16	ukb-b-9708	Diagnoses - main ICD10: M79.66 Pain in limb (Lower leg) || id:ukb-b-9708	ENSG00000156256	Simple mode	72	0.00670223	0.00100483	4.7e-09	0.00473275	0.0086717	1.00672	1.00474	1.00871
USP16	ukb-b-9708	Diagnoses - main ICD10: M79.66 Pain in limb (Lower leg) || id:ukb-b-9708	ENSG00000156256	Weighted mode	72	0.00669077	0.00105144	1.69e-08	0.00462994	0.0087516	1.00671	1.00464	1.00879
USP16	ukb-b-2557	Smoked cigarette or pipe within last hour || id:ukb-b-2557	ENSG00000156256	MR Egger	73	-0.0599324	0.0922123	0.517829	-0.240668	0.120804	0.941828	0.786102	1.1284
USP16	ukb-b-2557	Smoked cigarette or pipe within last hour || id:ukb-b-2557	ENSG00000156256	Weighted median	73	0.0415775	0.00731141	1.3e-08	0.0272472	0.0559079	1.04245	1.02762	1.0575
USP16	ukb-b-2557	Smoked cigarette or pipe within last hour || id:ukb-b-2557	ENSG00000156256	Inverse variance weighted	73	0.035987	0.00559525	1.26e-10	0.0250203	0.0469537	1.03664	1.02534	1.04807
USP16	ukb-b-2557	Smoked cigarette or pipe within last hour || id:ukb-b-2557	ENSG00000156256	Simple mode	73	0.016575	0.0164961	0.318369	-0.0157575	0.0489074	1.01671	0.984366	1.05012
USP16	ukb-b-2557	Smoked cigarette or pipe within last hour || id:ukb-b-2557	ENSG00000156256	Weighted mode	73	0.0533826	0.0173984	0.00303386	0.0192818	0.0874834	1.05483	1.01947	1.09142
USP16	ukb-b-4106	Chest pain or discomfort when walking uphill or hurrying || id:ukb-b-4106	ENSG00000156256	MR Egger	73	0.0687612	0.105487	0.516606	-0.137993	0.275516	1.07118	0.871104	1.31721
USP16	ukb-b-4106	Chest pain or discomfort when walking uphill or hurrying || id:ukb-b-4106	ENSG00000156256	Weighted median	73	-0.109339	0.00882775	3.12e-35	-0.126641	-0.0920365	0.896427	0.88105	0.912072
USP16	ukb-b-4106	Chest pain or discomfort when walking uphill or hurrying || id:ukb-b-4106	ENSG00000156256	Inverse variance weighted	73	-0.107772	0.00640976	1.93e-63	-0.120335	-0.0952092	0.897832	0.886623	0.909183
USP16	ukb-b-4106	Chest pain or discomfort when walking uphill or hurrying || id:ukb-b-4106	ENSG00000156256	Simple mode	73	-0.113864	0.0195284	1.45e-07	-0.15214	-0.0755887	0.892379	0.858868	0.927197
USP16	ukb-b-4106	Chest pain or discomfort when walking uphill or hurrying || id:ukb-b-4106	ENSG00000156256	Weighted mode	73	-0.114565	0.0187475	4.59e-08	-0.15131	-0.0778202	0.891754	0.859581	0.925131
USP16	ukb-a-484	Types of physical activity in last 4 weeks: Other exercises (eg: swimming cycling keep fit bowling) || id:ukb-a-484	ENSG00000156256	MR Egger	73	-0.0861977	0.0498791	0.0883119	-0.183961	0.0115654	0.917413	0.831968	1.01163
USP16	ukb-a-484	Types of physical activity in last 4 weeks: Other exercises (eg: swimming cycling keep fit bowling) || id:ukb-a-484	ENSG00000156256	Weighted median	73	-0.0355691	0.00387632	4.47e-20	-0.0431666	-0.0279715	0.965056	0.957752	0.972416
USP16	ukb-a-484	Types of physical activity in last 4 weeks: Other exercises (eg: swimming cycling keep fit bowling) || id:ukb-a-484	ENSG00000156256	Inverse variance weighted	73	-0.033355	0.00302921	3.38e-28	-0.0392923	-0.0274178	0.967195	0.96147	0.972955
USP16	ukb-a-484	Types of physical activity in last 4 weeks: Other exercises (eg: swimming cycling keep fit bowling) || id:ukb-a-484	ENSG00000156256	Simple mode	73	-0.0364254	0.00885105	0.000101591	-0.0537734	-0.0190773	0.96423	0.947647	0.981104
USP16	ukb-a-484	Types of physical activity in last 4 weeks: Other exercises (eg: swimming cycling keep fit bowling) || id:ukb-a-484	ENSG00000156256	Weighted mode	73	-0.0365012	0.00919521	0.000168553	-0.0545238	-0.0184786	0.964157	0.946936	0.981691
USP16	ukb-d-COLITNONINFNAS	Noninfectious colitis NAS || id:ukb-d-COLITNONINFNAS	ENSG00000156256	MR Egger	73	0.0132423	0.0149526	0.378811	-0.0160647	0.0425494	1.01333	0.984064	1.04347
USP16	ukb-d-COLITNONINFNAS	Noninfectious colitis NAS || id:ukb-d-COLITNONINFNAS	ENSG00000156256	Weighted median	73	-0.00763801	0.00117303	7.45e-11	-0.00993715	-0.00533887	0.992391	0.990112	0.994675
USP16	ukb-d-COLITNONINFNAS	Noninfectious colitis NAS || id:ukb-d-COLITNONINFNAS	ENSG00000156256	Inverse variance weighted	73	-0.00623749	0.000908214	6.52e-12	-0.00801759	-0.00445739	0.993782	0.992014	0.995553
USP16	ukb-d-COLITNONINFNAS	Noninfectious colitis NAS || id:ukb-d-COLITNONINFNAS	ENSG00000156256	Simple mode	73	-0.008148	0.00264112	0.00288668	-0.0133246	-0.0029714	0.991885	0.986764	0.997033
USP16	ukb-d-COLITNONINFNAS	Noninfectious colitis NAS || id:ukb-d-COLITNONINFNAS	ENSG00000156256	Weighted mode	73	-0.008148	0.00283033	0.00525216	-0.0136955	-0.00260054	0.991885	0.986398	0.997403
USP16	ukb-b-3475	Operative procedures - secondary OPCS: M45.9 Unspecified diagnostic endoscopic examination of bladder || id:ukb-b-3475	ENSG00000156256	MR Egger	73	-0.0111698	0.00819007	0.176932	-0.0272223	0.00488274	0.988892	0.973145	1.00489
USP16	ukb-b-3475	Operative procedures - secondary OPCS: M45.9 Unspecified diagnostic endoscopic examination of bladder || id:ukb-b-3475	ENSG00000156256	Weighted median	73	0.00446523	0.000626025	9.84e-13	0.00323822	0.00569224	1.00448	1.00324	1.00571
USP16	ukb-b-3475	Operative procedures - secondary OPCS: M45.9 Unspecified diagnostic endoscopic examination of bladder || id:ukb-b-3475	ENSG00000156256	Inverse variance weighted	73	0.00437804	0.000497423	1.35e-18	0.00340309	0.00535299	1.00439	1.00341	1.00537
USP16	ukb-b-3475	Operative procedures - secondary OPCS: M45.9 Unspecified diagnostic endoscopic examination of bladder || id:ukb-b-3475	ENSG00000156256	Simple mode	73	0.00441895	0.00150972	0.00457752	0.00145989	0.00737801	1.00443	1.00146	1.00741
USP16	ukb-b-3475	Operative procedures - secondary OPCS: M45.9 Unspecified diagnostic endoscopic examination of bladder || id:ukb-b-3475	ENSG00000156256	Weighted mode	73	0.00439662	0.00141219	0.00265389	0.00162873	0.00716452	1.00441	1.00163	1.00719
USP16	ukb-b-13773	Operative procedures - secondary OPCS: Y84.8 Other specified other anaesthetic || id:ukb-b-13773	ENSG00000156256	MR Egger	72	0.0132767	0.00565097	0.0216269	0.00220083	0.0243526	1.01337	1.0022	1.02465
USP16	ukb-b-13773	Operative procedures - secondary OPCS: Y84.8 Other specified other anaesthetic || id:ukb-b-13773	ENSG00000156256	Weighted median	72	0.00526538	0.000450134	1.31e-31	0.00438312	0.00614765	1.00528	1.00439	1.00617
USP16	ukb-b-13773	Operative procedures - secondary OPCS: Y84.8 Other specified other anaesthetic || id:ukb-b-13773	ENSG00000156256	Inverse variance weighted	72	0.00546367	0.000333	1.69e-60	0.00481099	0.00611635	1.00548	1.00482	1.00614
USP16	ukb-b-13773	Operative procedures - secondary OPCS: Y84.8 Other specified other anaesthetic || id:ukb-b-13773	ENSG00000156256	Simple mode	72	0.00629113	0.00099154	1.82e-08	0.00434771	0.00823455	1.00631	1.00436	1.00827
USP16	ukb-b-13773	Operative procedures - secondary OPCS: Y84.8 Other specified other anaesthetic || id:ukb-b-13773	ENSG00000156256	Weighted mode	72	0.00480743	0.00109634	3.94e-05	0.0026586	0.00695626	1.00482	1.00266	1.00698
USP16	ukb-a-9	Sleep duration || id:ukb-a-9	ENSG00000156256	MR Egger	73	0.0911349	0.0766981	0.238703	-0.0591935	0.241463	1.09542	0.942524	1.27311
USP16	ukb-a-9	Sleep duration || id:ukb-a-9	ENSG00000156256	Weighted median	73	0.0431433	0.00624406	4.86e-12	0.030905	0.0553817	1.04409	1.03139	1.05694
USP16	ukb-a-9	Sleep duration || id:ukb-a-9	ENSG00000156256	Inverse variance weighted	73	0.0298509	0.0046582	1.47e-10	0.0207208	0.038981	1.0303	1.02094	1.03975
USP16	ukb-a-9	Sleep duration || id:ukb-a-9	ENSG00000156256	Simple mode	73	0.0476359	0.01465	0.00174745	0.0189218	0.07635	1.04879	1.0191	1.07934
USP16	ukb-a-9	Sleep duration || id:ukb-a-9	ENSG00000156256	Weighted mode	73	0.047993	0.0147965	0.00179099	0.0189919	0.076994	1.04916	1.01917	1.08004
USP16	ukb-b-12234	Operation code: cystectomy || id:ukb-b-12234	ENSG00000156256	MR Egger	73	0.00516091	0.0061673	0.405503	-0.006927	0.0172488	1.00517	0.993097	1.0174
USP16	ukb-b-12234	Operation code: cystectomy || id:ukb-b-12234	ENSG00000156256	Weighted median	73	-0.000924178	0.000486265	0.057359	-0.00187726	2.89e-05	0.999076	0.998125	1.00003
USP16	ukb-b-12234	Operation code: cystectomy || id:ukb-b-12234	ENSG00000156256	Inverse variance weighted	73	-0.00094413	0.000374573	0.0117171	-0.00167829	-0.000209968	0.999056	0.998323	0.99979
USP16	ukb-b-12234	Operation code: cystectomy || id:ukb-b-12234	ENSG00000156256	Simple mode	73	-0.000128877	0.00109675	0.906785	-0.00227851	0.00202075	0.999871	0.997724	1.00202
USP16	ukb-b-12234	Operation code: cystectomy || id:ukb-b-12234	ENSG00000156256	Weighted mode	73	-0.000128877	0.00105901	0.90348	-0.00220454	0.00194679	0.999871	0.997798	1.00195
USP16	ukb-b-14162	PCT where patients GP was registered: KIRKLEES PCT || id:ukb-b-14162	ENSG00000156256	MR Egger	73	-0.00132696	0.0059446	0.824005	-0.0129784	0.0103245	0.998674	0.987105	1.01038
USP16	ukb-b-14162	PCT where patients GP was registered: KIRKLEES PCT || id:ukb-b-14162	ENSG00000156256	Weighted median	73	-0.00420759	0.000473513	6.34e-19	-0.00513568	-0.00327951	0.995801	0.994877	0.996726
USP16	ukb-b-14162	PCT where patients GP was registered: KIRKLEES PCT || id:ukb-b-14162	ENSG00000156256	Inverse variance weighted	73	-0.00422343	0.000361045	1.31e-31	-0.00493108	-0.00351579	0.995785	0.995081	0.99649
USP16	ukb-b-14162	PCT where patients GP was registered: KIRKLEES PCT || id:ukb-b-14162	ENSG00000156256	Simple mode	73	-0.00414218	0.00106076	0.000210332	-0.00622127	-0.00206308	0.995866	0.993798	0.997939
USP16	ukb-b-14162	PCT where patients GP was registered: KIRKLEES PCT || id:ukb-b-14162	ENSG00000156256	Weighted mode	73	-0.00414218	0.0010613	0.000211764	-0.00622233	-0.00206202	0.995866	0.993797	0.99794
USP16	ukb-b-4725	Non-cancer illness code, self-reported: duodenal ulcer || id:ukb-b-4725	ENSG00000156256	MR Egger	72	-0.00788572	0.00565171	0.167342	-0.0189631	0.00319162	0.992145	0.981216	1.0032
USP16	ukb-b-4725	Non-cancer illness code, self-reported: duodenal ulcer || id:ukb-b-4725	ENSG00000156256	Weighted median	72	0.00129729	0.000420008	0.00201022	0.000474071	0.0021205	1.0013	1.00047	1.00212
USP16	ukb-b-4725	Non-cancer illness code, self-reported: duodenal ulcer || id:ukb-b-4725	ENSG00000156256	Inverse variance weighted	72	0.00152561	0.000333045	4.63e-06	0.000872841	0.00217838	1.00153	1.00087	1.00218
USP16	ukb-b-4725	Non-cancer illness code, self-reported: duodenal ulcer || id:ukb-b-4725	ENSG00000156256	Simple mode	72	0.00122643	0.000977608	0.213766	-0.000689678	0.00314255	1.00123	0.999311	1.00315
USP16	ukb-b-4725	Non-cancer illness code, self-reported: duodenal ulcer || id:ukb-b-4725	ENSG00000156256	Weighted mode	72	0.00122643	0.000983771	0.216617	-0.000701757	0.00315462	1.00123	0.999298	1.00316
USP16	ukb-b-14801	Treatment speciality of consultant (recoded): Rheumatology || id:ukb-b-14801	ENSG00000156256	MR Egger	73	0.00336699	0.00773191	0.664545	-0.0117875	0.0185215	1.00337	0.988282	1.01869
USP16	ukb-b-14801	Treatment speciality of consultant (recoded): Rheumatology || id:ukb-b-14801	ENSG00000156256	Weighted median	73	0.00021923	0.000625935	0.726155	-0.0010076	0.00144606	1.00022	0.998993	1.00145
USP16	ukb-b-14801	Treatment speciality of consultant (recoded): Rheumatology || id:ukb-b-14801	ENSG00000156256	Inverse variance weighted	73	0.0013936	0.000469602	0.00300129	0.000473174	0.00231401	1.00139	1.00047	1.00232
USP16	ukb-b-14801	Treatment speciality of consultant (recoded): Rheumatology || id:ukb-b-14801	ENSG00000156256	Simple mode	73	-0.000162012	0.00154909	0.916996	-0.00319823	0.00287421	0.999838	0.996807	1.00288
USP16	ukb-b-14801	Treatment speciality of consultant (recoded): Rheumatology || id:ukb-b-14801	ENSG00000156256	Weighted mode	73	-0.000162012	0.00146581	0.912299	-0.003035	0.00271097	0.999838	0.99697	1.00271
USP16	ukb-b-4745	Diagnoses - secondary ICD10: Y43.3 Other antineoplastic drugs || id:ukb-b-4745	ENSG00000156256	MR Egger	15	0.000524423	0.0160136	0.974373	-0.0308622	0.031911	1.00052	0.969609	1.03243
USP16	ukb-b-4745	Diagnoses - secondary ICD10: Y43.3 Other antineoplastic drugs || id:ukb-b-4745	ENSG00000156256	Weighted median	15	0.00142561	0.000681655	0.0364927	8.96e-05	0.00276166	1.00143	1.00009	1.00277
USP16	ukb-b-4745	Diagnoses - secondary ICD10: Y43.3 Other antineoplastic drugs || id:ukb-b-4745	ENSG00000156256	Inverse variance weighted	15	0.00146968	0.000545428	0.00704838	0.000400644	0.00253872	1.00147	1.0004	1.00254
USP16	ukb-b-4745	Diagnoses - secondary ICD10: Y43.3 Other antineoplastic drugs || id:ukb-b-4745	ENSG00000156256	Simple mode	15	0.00141943	0.00114082	0.233849	-0.000816583	0.00365545	1.00142	0.999184	1.00366
USP16	ukb-b-4745	Diagnoses - secondary ICD10: Y43.3 Other antineoplastic drugs || id:ukb-b-4745	ENSG00000156256	Weighted mode	15	0.00141943	0.00108206	0.210695	-0.000701397	0.00354026	1.00142	0.999299	1.00355
USP16	ukb-b-10769	PCT where patients GP was registered: BIRMINGHAM EAST AND NORTH PCT || id:ukb-b-10769	ENSG00000156256	MR Egger	73	0.00423505	0.00618018	0.495409	-0.0078781	0.0163482	1.00424	0.992153	1.01648
USP16	ukb-b-10769	PCT where patients GP was registered: BIRMINGHAM EAST AND NORTH PCT || id:ukb-b-10769	ENSG00000156256	Weighted median	73	0.00073908	0.000472177	0.117522	-0.000186387	0.00166455	1.00074	0.999814	1.00167
USP16	ukb-b-10769	PCT where patients GP was registered: BIRMINGHAM EAST AND NORTH PCT || id:ukb-b-10769	ENSG00000156256	Inverse variance weighted	73	0.000688595	0.000375353	0.0665758	-4.71e-05	0.00142429	1.00069	0.999953	1.00143
USP16	ukb-b-10769	PCT where patients GP was registered: BIRMINGHAM EAST AND NORTH PCT || id:ukb-b-10769	ENSG00000156256	Simple mode	73	0.00090188	0.00107291	0.403359	-0.00120102	0.00300478	1.0009	0.9988	1.00301
USP16	ukb-b-10769	PCT where patients GP was registered: BIRMINGHAM EAST AND NORTH PCT || id:ukb-b-10769	ENSG00000156256	Weighted mode	73	0.000893082	0.00108988	0.415243	-0.00124308	0.00302924	1.00089	0.998758	1.00303
USP16	ukb-b-19236	Treatment/medication code: fluticasone || id:ukb-b-19236	ENSG00000156256	MR Egger	72	-0.00475507	0.00582161	0.416816	-0.0161654	0.00665529	0.995256	0.983965	1.00668
USP16	ukb-b-19236	Treatment/medication code: fluticasone || id:ukb-b-19236	ENSG00000156256	Weighted median	72	-0.00312283	0.000439736	1.23e-12	-0.00398472	-0.00226095	0.996882	0.996023	0.997742
USP16	ukb-b-19236	Treatment/medication code: fluticasone || id:ukb-b-19236	ENSG00000156256	Inverse variance weighted	72	-0.00293183	0.000343057	1.27e-17	-0.00360422	-0.00225943	0.997072	0.996402	0.997743
USP16	ukb-b-19236	Treatment/medication code: fluticasone || id:ukb-b-19236	ENSG00000156256	Simple mode	72	-0.00335911	0.000958268	0.000794212	-0.00523731	-0.0014809	0.996647	0.994776	0.99852
USP16	ukb-b-19236	Treatment/medication code: fluticasone || id:ukb-b-19236	ENSG00000156256	Weighted mode	72	-0.00333688	0.00101809	0.00162232	-0.00533232	-0.00134143	0.996669	0.994682	0.998659
USP16	ukb-b-11064	Diagnoses - secondary ICD10: Z95.1 Presence of aortocoronary bypass graft || id:ukb-b-11064	ENSG00000156256	MR Egger	73	-0.0109216	0.007199	0.133683	-0.0250316	0.00318849	0.989138	0.975279	1.00319
USP16	ukb-b-11064	Diagnoses - secondary ICD10: Z95.1 Presence of aortocoronary bypass graft || id:ukb-b-11064	ENSG00000156256	Weighted median	73	-0.00129844	0.000552816	0.0188356	-0.00238195	-0.000214917	0.998702	0.997621	0.999785
USP16	ukb-b-11064	Diagnoses - secondary ICD10: Z95.1 Presence of aortocoronary bypass graft || id:ukb-b-11064	ENSG00000156256	Inverse variance weighted	73	-0.0012511	0.000437231	0.00421763	-0.00210807	-0.000394124	0.99875	0.997894	0.999606
USP16	ukb-b-11064	Diagnoses - secondary ICD10: Z95.1 Presence of aortocoronary bypass graft || id:ukb-b-11064	ENSG00000156256	Simple mode	73	-0.00101045	0.00124027	0.41793	-0.00344137	0.00142048	0.99899	0.996565	1.00142
USP16	ukb-b-11064	Diagnoses - secondary ICD10: Z95.1 Presence of aortocoronary bypass graft || id:ukb-b-11064	ENSG00000156256	Weighted mode	73	-0.00101045	0.00119303	0.399826	-0.00334879	0.0013279	0.99899	0.996657	1.00133
USP16	ukb-a-130	Treatment/medication code: senna || id:ukb-a-130	ENSG00000156256	MR Egger	73	0.0102333	0.00431647	0.0204691	0.00177307	0.0186936	1.01029	1.00177	1.01887
USP16	ukb-a-130	Treatment/medication code: senna || id:ukb-a-130	ENSG00000156256	Weighted median	73	-8.13e-05	0.000330935	0.805965	-0.000729921	0.000567343	0.999919	0.99927	1.00057
USP16	ukb-a-130	Treatment/medication code: senna || id:ukb-a-130	ENSG00000156256	Inverse variance weighted	73	-0.00047964	0.000262155	0.0673087	-0.000993464	3.42e-05	0.99952	0.999007	1.00003
USP16	ukb-a-130	Treatment/medication code: senna || id:ukb-a-130	ENSG00000156256	Simple mode	73	8.54e-05	0.000819267	0.917311	-0.00152041	0.00169112	1.00009	0.998481	1.00169
USP16	ukb-a-130	Treatment/medication code: senna || id:ukb-a-130	ENSG00000156256	Weighted mode	73	8.54e-05	0.000779624	0.913123	-0.00144271	0.00161342	1.00009	0.998558	1.00161
USP16	ukb-d-30620_raw	Alanine aminotransferase || id:ukb-d-30620_raw	ENSG00000156256	MR Egger	73	-3.9147	1.32873	0.00434848	-6.519	-1.3104	0.0199466	0.00147514	0.269713
USP16	ukb-d-30620_raw	Alanine aminotransferase || id:ukb-d-30620_raw	ENSG00000156256	Weighted median	73	0.951334	0.109687	4.2e-18	0.736348	1.16632	2.58916	2.0883	3.21016
USP16	ukb-d-30620_raw	Alanine aminotransferase || id:ukb-d-30620_raw	ENSG00000156256	Inverse variance weighted	73	0.879619	0.080702	1.16e-27	0.721443	1.03779	2.40998	2.0574	2.82298
USP16	ukb-d-30620_raw	Alanine aminotransferase || id:ukb-d-30620_raw	ENSG00000156256	Simple mode	73	1.05983	0.27384	0.000236636	0.523102	1.59655	2.88588	1.68725	4.93599
USP16	ukb-d-30620_raw	Alanine aminotransferase || id:ukb-d-30620_raw	ENSG00000156256	Weighted mode	73	1.05384	0.269386	0.000205289	0.525848	1.58184	2.86866	1.69189	4.86389
USP16	ukb-b-4616	Nap during day || id:ukb-b-4616	ENSG00000156256	MR Egger	73	0.0515045	0.0500915	0.307342	-0.0466749	0.149684	1.05285	0.954398	1.16147
USP16	ukb-b-4616	Nap during day || id:ukb-b-4616	ENSG00000156256	Weighted median	73	-0.0325797	0.00395029	1.62e-16	-0.0403223	-0.0248371	0.967945	0.96048	0.975469
USP16	ukb-b-4616	Nap during day || id:ukb-b-4616	ENSG00000156256	Inverse variance weighted	73	-0.0333915	0.00304231	5e-28	-0.0393544	-0.0274285	0.96716	0.96141	0.972944
USP16	ukb-b-4616	Nap during day || id:ukb-b-4616	ENSG00000156256	Simple mode	73	-0.0231876	0.00926617	0.0146073	-0.0413493	-0.0050259	0.977079	0.959494	0.994987
USP16	ukb-b-4616	Nap during day || id:ukb-b-4616	ENSG00000156256	Weighted mode	73	-0.0236969	0.00888091	0.00941269	-0.0411035	-0.00629035	0.976582	0.95973	0.993729
USP16	ukb-d-20422	More irritable than usual during worst period of anxiety || id:ukb-d-20422	ENSG00000156256	MR Egger	73	-0.0633819	0.140477	0.653227	-0.338717	0.211953	0.938585	0.712684	1.23609
USP16	ukb-d-20422	More irritable than usual during worst period of anxiety || id:ukb-d-20422	ENSG00000156256	Weighted median	73	-0.134603	0.0116084	4.36e-31	-0.157355	-0.11185	0.874063	0.8544	0.894178
USP16	ukb-d-20422	More irritable than usual during worst period of anxiety || id:ukb-d-20422	ENSG00000156256	Inverse variance weighted	73	-0.137137	0.00852849	3.53e-58	-0.153853	-0.120422	0.87185	0.857398	0.886547
USP16	ukb-d-20422	More irritable than usual during worst period of anxiety || id:ukb-d-20422	ENSG00000156256	Simple mode	73	-0.141507	0.0265564	1.08e-06	-0.193558	-0.0894563	0.868049	0.824022	0.914428
USP16	ukb-d-20422	More irritable than usual during worst period of anxiety || id:ukb-d-20422	ENSG00000156256	Weighted mode	73	-0.129319	0.0254815	2.92e-06	-0.179263	-0.0793749	0.878694	0.835886	0.923694
USP16	ukb-b-2634	Duration of heavy DIY || id:ukb-b-2634	ENSG00000156256	MR Egger	73	-0.513454	0.224036	0.0248837	-0.952564	-0.0743433	0.598425	0.385751	0.928353
USP16	ukb-b-2634	Duration of heavy DIY || id:ukb-b-2634	ENSG00000156256	Weighted median	73	-0.181274	0.0175686	5.84e-25	-0.215708	-0.146839	0.834207	0.80597	0.863433
USP16	ukb-b-2634	Duration of heavy DIY || id:ukb-b-2634	ENSG00000156256	Inverse variance weighted	73	-0.185754	0.0136126	2.14e-42	-0.212435	-0.159073	0.830478	0.808613	0.852934
USP16	ukb-b-2634	Duration of heavy DIY || id:ukb-b-2634	ENSG00000156256	Simple mode	73	-0.180268	0.0407715	3.4e-05	-0.26018	-0.100356	0.835047	0.770913	0.904516
USP16	ukb-b-2634	Duration of heavy DIY || id:ukb-b-2634	ENSG00000156256	Weighted mode	73	-0.179618	0.0439216	0.000111219	-0.265704	-0.0935313	0.83559	0.766666	0.91071
USP16	ukb-a-145	Treatment/medication code: ranitidine || id:ukb-a-145	ENSG00000156256	MR Egger	73	-0.0254114	0.0125966	0.047444	-0.0501008	-0.000722005	0.974909	0.951134	0.999278
USP16	ukb-a-145	Treatment/medication code: ranitidine || id:ukb-a-145	ENSG00000156256	Weighted median	73	-0.00226777	0.000992381	0.0223021	-0.00421284	-0.000322706	0.997735	0.995796	0.999677
USP16	ukb-a-145	Treatment/medication code: ranitidine || id:ukb-a-145	ENSG00000156256	Inverse variance weighted	73	-0.00205885	0.000765039	0.00712031	-0.00355832	-0.000559369	0.997943	0.996448	0.999441
USP16	ukb-a-145	Treatment/medication code: ranitidine || id:ukb-a-145	ENSG00000156256	Simple mode	73	-0.00244927	0.00235439	0.301682	-0.00706386	0.00216533	0.997554	0.992961	1.00217
USP16	ukb-a-145	Treatment/medication code: ranitidine || id:ukb-a-145	ENSG00000156256	Weighted mode	73	-0.00244927	0.00230951	0.292457	-0.00697591	0.00207738	0.997554	0.993048	1.00208
USP16	ukb-d-20554_1	Actions taken following self-harm: See anyone from psychiatric or mental health services, including liaison services || id:ukb-d-20554_1	ENSG00000156256	MR Egger	73	0.0361052	0.0200364	0.0757936	-0.00316617	0.0753766	1.03676	0.996839	1.07829
USP16	ukb-d-20554_1	Actions taken following self-harm: See anyone from psychiatric or mental health services, including liaison services || id:ukb-d-20554_1	ENSG00000156256	Weighted median	73	-0.0166833	0.00166293	1.1e-23	-0.0199426	-0.0134239	0.983455	0.980255	0.986666
USP16	ukb-d-20554_1	Actions taken following self-harm: See anyone from psychiatric or mental health services, including liaison services || id:ukb-d-20554_1	ENSG00000156256	Inverse variance weighted	73	-0.0175062	0.00121663	6.07e-47	-0.0198908	-0.0151216	0.982646	0.980306	0.984992
USP16	ukb-d-20554_1	Actions taken following self-harm: See anyone from psychiatric or mental health services, including liaison services || id:ukb-d-20554_1	ENSG00000156256	Simple mode	73	-0.0147766	0.00397006	0.000389122	-0.0225579	-0.00699525	0.985332	0.977695	0.993029
USP16	ukb-d-20554_1	Actions taken following self-harm: See anyone from psychiatric or mental health services, including liaison services || id:ukb-d-20554_1	ENSG00000156256	Weighted mode	73	-0.0154561	0.00402807	0.000264722	-0.0233511	-0.0075611	0.984663	0.976919	0.992467
USP16	ukb-b-4655	Frequency of walking for pleasure in last 4 weeks || id:ukb-b-4655	ENSG00000156256	MR Egger	73	-0.0616684	0.150162	0.682545	-0.355986	0.232649	0.940195	0.700482	1.26194
USP16	ukb-b-4655	Frequency of walking for pleasure in last 4 weeks || id:ukb-b-4655	ENSG00000156256	Weighted median	73	-0.0683437	0.0122827	2.63e-08	-0.0924177	-0.0442696	0.933939	0.911724	0.956696
USP16	ukb-b-4655	Frequency of walking for pleasure in last 4 weeks || id:ukb-b-4655	ENSG00000156256	Inverse variance weighted	73	-0.0777076	0.00912017	1.59e-17	-0.0955831	-0.0598321	0.925235	0.908843	0.941923
USP16	ukb-b-4655	Frequency of walking for pleasure in last 4 weeks || id:ukb-b-4655	ENSG00000156256	Simple mode	73	-0.0605485	0.0283794	0.036289	-0.116172	-0.00492475	0.941248	0.890322	0.995087
USP16	ukb-b-4655	Frequency of walking for pleasure in last 4 weeks || id:ukb-b-4655	ENSG00000156256	Weighted mode	73	-0.0581813	0.0263826	0.0306281	-0.109891	-0.00647126	0.943479	0.895932	0.99355
USP16	ukb-d-22601_35423237	Job coding: sales or marketing representative, manufacturer's agent or representative or salesman/woman || id:ukb-d-22601_35423237	ENSG00000156256	MR Egger	73	0.0241431	0.0213643	0.26225	-0.0177309	0.0660172	1.02444	0.982425	1.06825
USP16	ukb-d-22601_35423237	Job coding: sales or marketing representative, manufacturer's agent or representative or salesman/woman || id:ukb-d-22601_35423237	ENSG00000156256	Weighted median	73	0.00280117	0.00165693	0.090917	-0.000446409	0.00604875	1.00281	0.999554	1.00607
USP16	ukb-d-22601_35423237	Job coding: sales or marketing representative, manufacturer's agent or representative or salesman/woman || id:ukb-d-22601_35423237	ENSG00000156256	Inverse variance weighted	73	0.00250411	0.00129698	0.0535172	-3.8e-05	0.00504619	1.00251	0.999962	1.00506
USP16	ukb-d-22601_35423237	Job coding: sales or marketing representative, manufacturer's agent or representative or salesman/woman || id:ukb-d-22601_35423237	ENSG00000156256	Simple mode	73	0.00314141	0.00361896	0.388256	-0.00395175	0.0102346	1.00315	0.996056	1.01029
USP16	ukb-d-22601_35423237	Job coding: sales or marketing representative, manufacturer's agent or representative or salesman/woman || id:ukb-d-22601_35423237	ENSG00000156256	Weighted mode	73	0.00318104	0.00399832	0.428883	-0.00465566	0.0110177	1.00319	0.995355	1.01108
USP16	ukb-b-5617	Operation code: pilonidal sinus surgery (anal) || id:ukb-b-5617	ENSG00000156256	MR Egger	73	0.00894874	0.00643069	0.168398	-0.00365541	0.0215529	1.00899	0.996351	1.02179
USP16	ukb-b-5617	Operation code: pilonidal sinus surgery (anal) || id:ukb-b-5617	ENSG00000156256	Weighted median	73	0.00340689	0.00048408	1.95e-12	0.00245809	0.00435568	1.00341	1.00246	1.00437
USP16	ukb-b-5617	Operation code: pilonidal sinus surgery (anal) || id:ukb-b-5617	ENSG00000156256	Inverse variance weighted	73	0.00353221	0.00039057	1.51e-19	0.00276669	0.00429772	1.00354	1.00277	1.00431
USP16	ukb-b-5617	Operation code: pilonidal sinus surgery (anal) || id:ukb-b-5617	ENSG00000156256	Simple mode	73	0.00265719	0.0012093	0.0312176	0.000286961	0.00502742	1.00266	1.00029	1.00504
USP16	ukb-b-5617	Operation code: pilonidal sinus surgery (anal) || id:ukb-b-5617	ENSG00000156256	Weighted mode	73	0.00265719	0.00114887	0.0235905	0.000405405	0.00490898	1.00266	1.00041	1.00492
USP16	ukb-d-30600_raw	Albumin || id:ukb-d-30600_raw	ENSG00000156256	MR Egger	73	-0.308821	0.263014	0.244253	-0.824328	0.206686	0.734312	0.43853	1.2296
USP16	ukb-d-30600_raw	Albumin || id:ukb-d-30600_raw	ENSG00000156256	Weighted median	73	-0.19969	0.0209106	1.3e-21	-0.240675	-0.158705	0.818985	0.786097	0.853248
USP16	ukb-d-30600_raw	Albumin || id:ukb-d-30600_raw	ENSG00000156256	Inverse variance weighted	73	-0.210482	0.0159753	1.22e-39	-0.241794	-0.17917	0.810194	0.785218	0.835963
USP16	ukb-d-30600_raw	Albumin || id:ukb-d-30600_raw	ENSG00000156256	Simple mode	73	-0.196093	0.0503005	0.000215024	-0.294682	-0.097504	0.821936	0.744769	0.907099
USP16	ukb-d-30600_raw	Albumin || id:ukb-d-30600_raw	ENSG00000156256	Weighted mode	73	-0.196093	0.0465916	7.31e-05	-0.287413	-0.104773	0.821936	0.750202	0.900529
USP16	ukb-a-520	Diagnoses - main ICD10: C61 Malignant neoplasm of prostate || id:ukb-a-520	ENSG00000156256	MR Egger	73	0.0259683	0.00812033	0.00206838	0.0100524	0.0418841	1.02631	1.0101	1.04277
USP16	ukb-a-520	Diagnoses - main ICD10: C61 Malignant neoplasm of prostate || id:ukb-a-520	ENSG00000156256	Weighted median	73	-0.000388837	0.000655734	0.553194	-0.00167408	0.000896401	0.999611	0.998327	1.0009
USP16	ukb-a-520	Diagnoses - main ICD10: C61 Malignant neoplasm of prostate || id:ukb-a-520	ENSG00000156256	Inverse variance weighted	73	-0.000612326	0.000493175	0.214384	-0.00157895	0.000354296	0.999388	0.998422	1.00035
USP16	ukb-a-520	Diagnoses - main ICD10: C61 Malignant neoplasm of prostate || id:ukb-a-520	ENSG00000156256	Simple mode	73	-0.000299949	0.00158986	0.850888	-0.00341608	0.00281618	0.9997	0.99659	1.00282
USP16	ukb-a-520	Diagnoses - main ICD10: C61 Malignant neoplasm of prostate || id:ukb-a-520	ENSG00000156256	Weighted mode	73	-0.000299949	0.0014781	0.839764	-0.00319703	0.00259713	0.9997	0.996808	1.0026
USP16	ukb-b-8236	Treatment/medication code: evening primrose oil product || id:ukb-b-8236	ENSG00000156256	MR Egger	15	-0.00112089	0.0154612	0.94331	-0.0314249	0.0291832	0.99888	0.969064	1.02961
USP16	ukb-b-8236	Treatment/medication code: evening primrose oil product || id:ukb-b-8236	ENSG00000156256	Weighted median	15	0.00205279	0.000634264	0.00121006	0.000809637	0.00329595	1.00205	1.00081	1.0033
USP16	ukb-b-8236	Treatment/medication code: evening primrose oil product || id:ukb-b-8236	ENSG00000156256	Inverse variance weighted	15	0.00204397	0.000526616	0.000103887	0.0010118	0.00307614	1.00205	1.00101	1.00308
USP16	ukb-b-8236	Treatment/medication code: evening primrose oil product || id:ukb-b-8236	ENSG00000156256	Simple mode	15	0.00206158	0.00106838	0.0741694	-3.24e-05	0.0041556	1.00206	0.999968	1.00416
USP16	ukb-b-8236	Treatment/medication code: evening primrose oil product || id:ukb-b-8236	ENSG00000156256	Weighted mode	15	0.00205987	0.00105703	0.0716562	-1.19e-05	0.00413165	1.00206	0.999988	1.00414
USP16	ukb-b-698	How are people in household related to participant: Husband, wife or partner || id:ukb-b-698	ENSG00000156256	MR Egger	73	-0.0388773	0.0374492	0.302729	-0.112278	0.034523	0.961869	0.893796	1.03513
USP16	ukb-b-698	How are people in household related to participant: Husband, wife or partner || id:ukb-b-698	ENSG00000156256	Weighted median	73	-0.0120731	0.00292974	3.77e-05	-0.0178154	-0.00633086	0.987999	0.982342	0.993689
USP16	ukb-b-698	How are people in household related to participant: Husband, wife or partner || id:ukb-b-698	ENSG00000156256	Inverse variance weighted	73	-0.0121419	0.00227443	9.38e-08	-0.0165998	-0.00768401	0.987932	0.983537	0.992345
USP16	ukb-b-698	How are people in household related to participant: Husband, wife or partner || id:ukb-b-698	ENSG00000156256	Simple mode	73	-0.0121224	0.00720288	0.0967074	-0.0262401	0.00199522	0.987951	0.974101	1.002
USP16	ukb-b-698	How are people in household related to participant: Husband, wife or partner || id:ukb-b-698	ENSG00000156256	Weighted mode	73	-0.0121224	0.00655268	0.0684179	-0.0249657	0.000720835	0.987951	0.975343	1.00072
USP16	ukb-b-5620	Nitrogen dioxide air pollution; 2006 || id:ukb-b-5620	ENSG00000156256	MR Egger	73	-0.199576	0.0830186	0.0188298	-0.362292	-0.0368593	0.819078	0.696079	0.963812
USP16	ukb-b-5620	Nitrogen dioxide air pollution; 2006 || id:ukb-b-5620	ENSG00000156256	Weighted median	73	-0.144088	0.00725354	8.25e-88	-0.158305	-0.129871	0.865811	0.853589	0.878208
USP16	ukb-b-5620	Nitrogen dioxide air pollution; 2006 || id:ukb-b-5620	ENSG00000156256	Inverse variance weighted	73	-0.143367	0.00504202	7.58e-178	-0.15325	-0.133485	0.866436	0.857916	0.875041
USP16	ukb-b-5620	Nitrogen dioxide air pollution; 2006 || id:ukb-b-5620	ENSG00000156256	Simple mode	73	-0.144987	0.0169321	1.36e-12	-0.178174	-0.1118	0.865033	0.836797	0.894223
USP16	ukb-b-5620	Nitrogen dioxide air pollution; 2006 || id:ukb-b-5620	ENSG00000156256	Weighted mode	73	-0.144743	0.017076	1.98e-12	-0.178212	-0.111274	0.865245	0.836765	0.894694
USP16	ukb-b-3855	Attendance/disability/mobility allowance: None of the above || id:ukb-b-3855	ENSG00000156256	MR Egger	73	0.00481235	0.0200546	0.81105	-0.0344946	0.0441193	1.00482	0.966094	1.04511
USP16	ukb-b-3855	Attendance/disability/mobility allowance: None of the above || id:ukb-b-3855	ENSG00000156256	Weighted median	73	-0.00410296	0.00158302	0.00954607	-0.00720569	-0.00100024	0.995905	0.99282	0.999
USP16	ukb-b-3855	Attendance/disability/mobility allowance: None of the above || id:ukb-b-3855	ENSG00000156256	Inverse variance weighted	73	-0.00527803	0.00121803	1.47e-05	-0.00766536	-0.0028907	0.994736	0.992364	0.997113
USP16	ukb-b-3855	Attendance/disability/mobility allowance: None of the above || id:ukb-b-3855	ENSG00000156256	Simple mode	73	-0.00397826	0.00349769	0.259143	-0.0108337	0.00287721	0.99603	0.989225	1.00288
USP16	ukb-b-3855	Attendance/disability/mobility allowance: None of the above || id:ukb-b-3855	ENSG00000156256	Weighted mode	73	-0.00397826	0.00352134	0.262327	-0.0108801	0.00292356	0.99603	0.989179	1.00293
USP16	ukb-b-1888	Operation code: abdominal/pelvic adhesion surgery || id:ukb-b-1888	ENSG00000156256	MR Egger	35	-0.0277473	0.00621305	8.81e-05	-0.0399248	-0.0155697	0.972634	0.960862	0.984551
USP16	ukb-b-1888	Operation code: abdominal/pelvic adhesion surgery || id:ukb-b-1888	ENSG00000156256	Weighted median	35	-0.00362446	0.000589137	7.64e-10	-0.00477917	-0.00246975	0.996382	0.995232	0.997533
USP16	ukb-b-1888	Operation code: abdominal/pelvic adhesion surgery || id:ukb-b-1888	ENSG00000156256	Inverse variance weighted	35	-0.00195836	0.000404931	1.32e-06	-0.00275202	-0.0011647	0.998044	0.997252	0.998836
USP16	ukb-b-1888	Operation code: abdominal/pelvic adhesion surgery || id:ukb-b-1888	ENSG00000156256	Simple mode	35	-0.00380659	0.00144671	0.0126963	-0.00664214	-0.00097104	0.996201	0.99338	0.999029
USP16	ukb-b-1888	Operation code: abdominal/pelvic adhesion surgery || id:ukb-b-1888	ENSG00000156256	Weighted mode	35	-0.00379373	0.00148339	0.0151741	-0.00670117	-0.000886294	0.996213	0.993321	0.999114
USP16	ukb-b-11189	Type of special diet followed: Gluten-free || id:ukb-b-11189	ENSG00000156256	MR Egger	23	0.0448978	0.0712729	0.535527	-0.094797	0.184593	1.04592	0.909558	1.20273
USP16	ukb-b-11189	Type of special diet followed: Gluten-free || id:ukb-b-11189	ENSG00000156256	Weighted median	23	-0.0018186	0.00436331	0.67683	-0.0103707	0.00673349	0.998183	0.989683	1.00676
USP16	ukb-b-11189	Type of special diet followed: Gluten-free || id:ukb-b-11189	ENSG00000156256	Inverse variance weighted	23	0.00197853	0.00347488	0.569098	-0.00483223	0.00878929	1.00198	0.995179	1.00883
USP16	ukb-b-11189	Type of special diet followed: Gluten-free || id:ukb-b-11189	ENSG00000156256	Simple mode	23	-0.00224191	0.00828246	0.789159	-0.0184755	0.0139917	0.997761	0.981694	1.01409
USP16	ukb-b-11189	Type of special diet followed: Gluten-free || id:ukb-b-11189	ENSG00000156256	Weighted mode	23	-0.00218882	0.00728136	0.766537	-0.0164603	0.0120826	0.997814	0.983674	1.01216
USP16	ukb-b-12620	Diagnoses - main ICD10: M79.86 Other specified soft tissue disorders (Lower leg) || id:ukb-b-12620	ENSG00000156256	MR Egger	51	0.0112235	0.00565557	0.052815	0.000138547	0.0223084	1.01129	1.00014	1.02256
USP16	ukb-b-12620	Diagnoses - main ICD10: M79.86 Other specified soft tissue disorders (Lower leg) || id:ukb-b-12620	ENSG00000156256	Weighted median	51	0.00162399	0.000459219	0.000405594	0.00072392	0.00252406	1.00163	1.00072	1.00253
USP16	ukb-b-12620	Diagnoses - main ICD10: M79.86 Other specified soft tissue disorders (Lower leg) || id:ukb-b-12620	ENSG00000156256	Inverse variance weighted	51	0.00129381	0.000354799	0.000265726	0.000598406	0.00198922	1.00129	1.0006	1.00199
USP16	ukb-b-12620	Diagnoses - main ICD10: M79.86 Other specified soft tissue disorders (Lower leg) || id:ukb-b-12620	ENSG00000156256	Simple mode	51	0.00186722	0.000986476	0.0641779	-6.63e-05	0.00380071	1.00187	0.999934	1.00381
USP16	ukb-b-12620	Diagnoses - main ICD10: M79.86 Other specified soft tissue disorders (Lower leg) || id:ukb-b-12620	ENSG00000156256	Weighted mode	51	0.00186722	0.000930499	0.050206	4.34e-05	0.003691	1.00187	1.00004	1.0037
USP16	ukb-d-N80	Diagnoses - main ICD10: N80 Endometriosis || id:ukb-d-N80	ENSG00000156256	MR Egger	73	-0.00698379	0.00619125	0.263113	-0.0191186	0.00515105	0.993041	0.981063	1.00516
USP16	ukb-d-N80	Diagnoses - main ICD10: N80 Endometriosis || id:ukb-d-N80	ENSG00000156256	Weighted median	73	-0.00143362	0.000484685	0.00309807	-0.0023836	-0.000483636	0.998567	0.997619	0.999516
USP16	ukb-d-N80	Diagnoses - main ICD10: N80 Endometriosis || id:ukb-d-N80	ENSG00000156256	Inverse variance weighted	73	-0.00137554	0.000376054	0.000254359	-0.00211261	-0.000638477	0.998625	0.99789	0.999362
USP16	ukb-d-N80	Diagnoses - main ICD10: N80 Endometriosis || id:ukb-d-N80	ENSG00000156256	Simple mode	73	-0.00140461	0.00104112	0.181521	-0.0034452	0.000635981	0.998596	0.996561	1.00064
USP16	ukb-d-N80	Diagnoses - main ICD10: N80 Endometriosis || id:ukb-d-N80	ENSG00000156256	Weighted mode	73	-0.00144227	0.00104383	0.171332	-0.00348818	0.000603633	0.998559	0.996518	1.0006
USP16	ukb-b-6569	PCT where patients GP was registered: HEYWOOD, MIDDLETON AND ROCHDALE PCT || id:ukb-b-6569	ENSG00000156256	MR Egger	72	0.00263276	0.00562299	0.641087	-0.00838831	0.0136538	1.00264	0.991647	1.01375
USP16	ukb-b-6569	PCT where patients GP was registered: HEYWOOD, MIDDLETON AND ROCHDALE PCT || id:ukb-b-6569	ENSG00000156256	Weighted median	72	-0.00165042	0.000416463	7.4e-05	-0.00246669	-0.000834151	0.998351	0.997536	0.999166
USP16	ukb-b-6569	PCT where patients GP was registered: HEYWOOD, MIDDLETON AND ROCHDALE PCT || id:ukb-b-6569	ENSG00000156256	Inverse variance weighted	72	-0.00152004	0.000331352	4.49e-06	-0.00216949	-0.000870588	0.998481	0.997833	0.99913
USP16	ukb-b-6569	PCT where patients GP was registered: HEYWOOD, MIDDLETON AND ROCHDALE PCT || id:ukb-b-6569	ENSG00000156256	Simple mode	72	-0.00168767	0.000899932	0.0648598	-0.00345153	7.62e-05	0.998314	0.996554	1.00008
USP16	ukb-b-6569	PCT where patients GP was registered: HEYWOOD, MIDDLETON AND ROCHDALE PCT || id:ukb-b-6569	ENSG00000156256	Weighted mode	72	-0.00168767	0.000973093	0.0871987	-0.00359493	0.000219594	0.998314	0.996412	1.00022
USP16	ukb-b-18297	Operative procedures - main OPCS: J13.2 Percutaneous biopsy of lesion of liver NEC || id:ukb-b-18297	ENSG00000156256	MR Egger	15	-0.00114697	0.0173385	0.948263	-0.0351304	0.0328365	0.998854	0.96548	1.03338
USP16	ukb-b-18297	Operative procedures - main OPCS: J13.2 Percutaneous biopsy of lesion of liver NEC || id:ukb-b-18297	ENSG00000156256	Weighted median	15	-0.000159906	0.000751423	0.83148	-0.00163269	0.00131288	0.99984	0.998369	1.00131
USP16	ukb-b-18297	Operative procedures - main OPCS: J13.2 Percutaneous biopsy of lesion of liver NEC || id:ukb-b-18297	ENSG00000156256	Inverse variance weighted	15	-0.000193767	0.000590557	0.74283	-0.00135126	0.000963725	0.999806	0.99865	1.00096
USP16	ukb-b-18297	Operative procedures - main OPCS: J13.2 Percutaneous biopsy of lesion of liver NEC || id:ukb-b-18297	ENSG00000156256	Simple mode	15	-0.000157423	0.00116061	0.894039	-0.00243222	0.00211737	0.999843	0.997571	1.00212
USP16	ukb-b-18297	Operative procedures - main OPCS: J13.2 Percutaneous biopsy of lesion of liver NEC || id:ukb-b-18297	ENSG00000156256	Weighted mode	15	-0.000157423	0.0011594	0.893929	-0.00242984	0.002115	0.999843	0.997573	1.00212
USP16	ukb-b-10766	Treatment/medication code: tegretol 100mg tablet || id:ukb-b-10766	ENSG00000156256	MR Egger	15	-0.0127689	0.0153498	0.420506	-0.0428544	0.0173167	0.987312	0.958051	1.01747
USP16	ukb-b-10766	Treatment/medication code: tegretol 100mg tablet || id:ukb-b-10766	ENSG00000156256	Weighted median	15	-0.00185463	0.000628213	0.00315486	-0.00308593	-0.000623332	0.998147	0.996919	0.999377
USP16	ukb-b-10766	Treatment/medication code: tegretol 100mg tablet || id:ukb-b-10766	ENSG00000156256	Inverse variance weighted	15	-0.00173111	0.00052282	0.000929298	-0.00275583	-0.000706382	0.99827	0.997248	0.999294
USP16	ukb-b-10766	Treatment/medication code: tegretol 100mg tablet || id:ukb-b-10766	ENSG00000156256	Simple mode	15	-0.0018728	0.0009867	0.0785028	-0.00380673	6.11e-05	0.998129	0.996201	1.00006
USP16	ukb-b-10766	Treatment/medication code: tegretol 100mg tablet || id:ukb-b-10766	ENSG00000156256	Weighted mode	15	-0.0018728	0.0010644	0.100317	-0.00395902	0.000213414	0.998129	0.996049	1.00021
USP16	ukb-b-12171	Treatment/medication code: ferrous sulphate || id:ukb-b-12171	ENSG00000156256	MR Egger	73	-0.00511489	0.00597033	0.394483	-0.0168167	0.00658696	0.994898	0.983324	1.00661
USP16	ukb-b-12171	Treatment/medication code: ferrous sulphate || id:ukb-b-12171	ENSG00000156256	Weighted median	73	-0.00225356	0.000451182	5.89e-07	-0.00313787	-0.00136924	0.997749	0.996867	0.998632
USP16	ukb-b-12171	Treatment/medication code: ferrous sulphate || id:ukb-b-12171	ENSG00000156256	Inverse variance weighted	73	-0.00266255	0.00036261	2.09e-13	-0.00337327	-0.00195184	0.997341	0.996632	0.99805
USP16	ukb-b-12171	Treatment/medication code: ferrous sulphate || id:ukb-b-12171	ENSG00000156256	Simple mode	73	-0.00178057	0.00109881	0.109508	-0.00393423	0.000373102	0.998221	0.996073	1.00037
USP16	ukb-b-12171	Treatment/medication code: ferrous sulphate || id:ukb-b-12171	ENSG00000156256	Weighted mode	73	-0.00178057	0.00104787	0.0935929	-0.00383439	0.000273252	0.998221	0.996173	1.00027
USP16	ukb-a-95	Non-cancer illness code self-reported: enlarged prostate || id:ukb-a-95	ENSG00000156256	MR Egger	73	0.0150004	0.0114764	0.195408	-0.00749335	0.0374941	1.01511	0.992535	1.03821
USP16	ukb-a-95	Non-cancer illness code self-reported: enlarged prostate || id:ukb-a-95	ENSG00000156256	Weighted median	73	0.00555369	0.000904329	8.19e-10	0.00378121	0.00732617	1.00557	1.00379	1.00735
USP16	ukb-a-95	Non-cancer illness code self-reported: enlarged prostate || id:ukb-a-95	ENSG00000156256	Inverse variance weighted	73	0.00574173	0.000697003	1.75e-16	0.00437561	0.00710786	1.00576	1.00439	1.00713
USP16	ukb-a-95	Non-cancer illness code self-reported: enlarged prostate || id:ukb-a-95	ENSG00000156256	Simple mode	73	0.0077736	0.00212893	0.000491185	0.0036009	0.0119463	1.0078	1.00361	1.01202
USP16	ukb-a-95	Non-cancer illness code self-reported: enlarged prostate || id:ukb-a-95	ENSG00000156256	Weighted mode	73	0.00774911	0.00212553	0.000500423	0.00358307	0.0119152	1.00778	1.00359	1.01199
USP16	ukb-b-19086	Diagnoses - secondary ICD10: R50.9 Fever, unspecified || id:ukb-b-19086	ENSG00000156256	MR Egger	72	0.00270121	0.00548133	0.623695	-0.0080422	0.0134446	1.0027	0.99199	1.01354
USP16	ukb-b-19086	Diagnoses - secondary ICD10: R50.9 Fever, unspecified || id:ukb-b-19086	ENSG00000156256	Weighted median	72	0.00422177	0.000417388	4.75e-24	0.00340369	0.00503985	1.00423	1.00341	1.00505
USP16	ukb-b-19086	Diagnoses - secondary ICD10: R50.9 Fever, unspecified || id:ukb-b-19086	ENSG00000156256	Inverse variance weighted	72	0.0038544	0.000323004	7.97e-33	0.00322132	0.00448749	1.00386	1.00323	1.0045
USP16	ukb-b-19086	Diagnoses - secondary ICD10: R50.9 Fever, unspecified || id:ukb-b-19086	ENSG00000156256	Simple mode	72	0.00443819	0.000938338	1.11e-05	0.00259905	0.00627734	1.00445	1.0026	1.0063
USP16	ukb-b-19086	Diagnoses - secondary ICD10: R50.9 Fever, unspecified || id:ukb-b-19086	ENSG00000156256	Weighted mode	72	0.00442501	0.000971034	2.11e-05	0.00252178	0.00632823	1.00443	1.00252	1.00635
USP16	ukb-b-6740	Current employment status: In paid employment or self-employed || id:ukb-b-6740	ENSG00000156256	MR Egger	73	-0.219753	0.0420655	1.68e-06	-0.302201	-0.137304	0.802717	0.739189	0.871705
USP16	ukb-b-6740	Current employment status: In paid employment or self-employed || id:ukb-b-6740	ENSG00000156256	Weighted median	73	-0.00787066	0.00360365	0.0289564	-0.0149338	-0.000807505	0.99216	0.985177	0.999193
USP16	ukb-b-6740	Current employment status: In paid employment or self-employed || id:ukb-b-6740	ENSG00000156256	Inverse variance weighted	73	0.00100785	0.00262246	0.700746	-0.00413218	0.00614787	1.00101	0.995876	1.00617
USP16	ukb-b-6740	Current employment status: In paid employment or self-employed || id:ukb-b-6740	ENSG00000156256	Simple mode	73	-0.00893904	0.00772092	0.250785	-0.024072	0.00619396	0.991101	0.976215	1.00621
USP16	ukb-b-6740	Current employment status: In paid employment or self-employed || id:ukb-b-6740	ENSG00000156256	Weighted mode	73	-0.00893904	0.0074569	0.234551	-0.0235546	0.00567648	0.991101	0.976721	1.00569
USP16	ukb-b-6811	Time spent outdoors in winter || id:ukb-b-6811	ENSG00000156256	MR Egger	73	0.115923	0.0541206	0.0356301	0.00984657	0.221999	1.12291	1.0099	1.24857
USP16	ukb-b-6811	Time spent outdoors in winter || id:ukb-b-6811	ENSG00000156256	Weighted median	73	0.0403553	0.00472229	1.28e-17	0.0310996	0.049611	1.04118	1.03159	1.05086
USP16	ukb-b-6811	Time spent outdoors in winter || id:ukb-b-6811	ENSG00000156256	Inverse variance weighted	73	0.0495158	0.00328686	2.76e-51	0.0430736	0.0559581	1.05076	1.04401	1.05755
USP16	ukb-b-6811	Time spent outdoors in winter || id:ukb-b-6811	ENSG00000156256	Simple mode	73	0.0315418	0.0122228	0.0119021	0.00758512	0.0554985	1.03204	1.00761	1.05707
USP16	ukb-b-6811	Time spent outdoors in winter || id:ukb-b-6811	ENSG00000156256	Weighted mode	73	0.0318036	0.0105103	0.00343611	0.0112033	0.0524038	1.03231	1.01127	1.0538
USP16	ukb-d-20417	Tense, sore, or aching muscles during worst period of anxiety || id:ukb-d-20417	ENSG00000156256	MR Egger	73	-0.563993	0.152058	0.00040959	-0.862026	-0.26596	0.568933	0.422305	0.76647
USP16	ukb-d-20417	Tense, sore, or aching muscles during worst period of anxiety || id:ukb-d-20417	ENSG00000156256	Weighted median	73	-0.0872057	0.0121238	6.34e-13	-0.110968	-0.0634431	0.916489	0.894967	0.938527
USP16	ukb-d-20417	Tense, sore, or aching muscles during worst period of anxiety || id:ukb-d-20417	ENSG00000156256	Inverse variance weighted	73	-0.0691214	0.00923314	7.09e-14	-0.0872184	-0.0510244	0.933213	0.916477	0.950255
USP16	ukb-d-20417	Tense, sore, or aching muscles during worst period of anxiety || id:ukb-d-20417	ENSG00000156256	Simple mode	73	-0.089234	0.0272184	0.00160909	-0.142582	-0.035886	0.914632	0.867116	0.96475
USP16	ukb-d-20417	Tense, sore, or aching muscles during worst period of anxiety || id:ukb-d-20417	ENSG00000156256	Weighted mode	73	-0.089234	0.0278008	0.00198521	-0.143724	-0.0347445	0.914632	0.866127	0.965852
USP16	ukb-b-18377	Leg fat percentage (left) || id:ukb-b-18377	ENSG00000156256	MR Egger	73	0.242049	0.051664	1.31e-05	0.140787	0.34331	1.27386	1.15118	1.40961
USP16	ukb-b-18377	Leg fat percentage (left) || id:ukb-b-18377	ENSG00000156256	Weighted median	73	0.0539338	0.00460319	1.05e-31	0.0449116	0.0629561	1.05541	1.04594	1.06498
USP16	ukb-b-18377	Leg fat percentage (left) || id:ukb-b-18377	ENSG00000156256	Inverse variance weighted	73	0.0540558	0.00313783	1.66e-66	0.0479056	0.0602059	1.05554	1.04907	1.06206
USP16	ukb-b-18377	Leg fat percentage (left) || id:ukb-b-18377	ENSG00000156256	Simple mode	73	0.068383	0.0109267	2.49e-08	0.0469667	0.0897994	1.07078	1.04809	1.09395
USP16	ukb-b-18377	Leg fat percentage (left) || id:ukb-b-18377	ENSG00000156256	Weighted mode	73	0.055735	0.0111405	3.85e-06	0.0338996	0.0775705	1.05732	1.03448	1.08066
USP16	ukb-a-514	Frequency of stair climbing in last 4 weeks || id:ukb-a-514	ENSG00000156256	MR Egger	73	-0.0625297	0.129358	0.630309	-0.316071	0.191011	0.939385	0.729008	1.21047
USP16	ukb-a-514	Frequency of stair climbing in last 4 weeks || id:ukb-a-514	ENSG00000156256	Weighted median	73	-0.0233153	0.0100077	0.0198201	-0.0429304	-0.00370022	0.976954	0.957978	0.996307
USP16	ukb-a-514	Frequency of stair climbing in last 4 weeks || id:ukb-a-514	ENSG00000156256	Inverse variance weighted	73	-0.0272391	0.00785596	0.000525683	-0.0426368	-0.0118414	0.973129	0.958259	0.988228
USP16	ukb-a-514	Frequency of stair climbing in last 4 weeks || id:ukb-a-514	ENSG00000156256	Simple mode	73	-0.0180195	0.0223118	0.421967	-0.0617506	0.0257116	0.982142	0.940117	1.02604
USP16	ukb-a-514	Frequency of stair climbing in last 4 weeks || id:ukb-a-514	ENSG00000156256	Weighted mode	73	-0.0180195	0.0233362	0.442541	-0.0637585	0.0277195	0.982142	0.938232	1.02811
USP16	ukb-d-5843_1	Which eye(s) affected by myopia (short sight): Right eye || id:ukb-d-5843_1	ENSG00000156256	MR Egger	73	-0.0264181	0.0769968	0.732532	-0.177332	0.124496	0.973928	0.837502	1.13258
USP16	ukb-d-5843_1	Which eye(s) affected by myopia (short sight): Right eye || id:ukb-d-5843_1	ENSG00000156256	Weighted median	73	0.0135892	0.00599561	0.023419	0.00183783	0.0253406	1.01368	1.00184	1.02566
USP16	ukb-d-5843_1	Which eye(s) affected by myopia (short sight): Right eye || id:ukb-d-5843_1	ENSG00000156256	Inverse variance weighted	73	0.0145308	0.00467863	0.00189772	0.00536073	0.023701	1.01464	1.00538	1.02398
USP16	ukb-d-5843_1	Which eye(s) affected by myopia (short sight): Right eye || id:ukb-d-5843_1	ENSG00000156256	Simple mode	73	0.0120958	0.0139426	0.388528	-0.0152318	0.0394234	1.01217	0.984884	1.04021
USP16	ukb-d-5843_1	Which eye(s) affected by myopia (short sight): Right eye || id:ukb-d-5843_1	ENSG00000156256	Weighted mode	73	0.0120958	0.0132035	0.362668	-0.013783	0.0379746	1.01217	0.986312	1.0387
USP16	ukb-b-5855	Carer support indicators: No || id:ukb-b-5855	ENSG00000156256	MR Egger	73	-0.0414303	0.0484151	0.395025	-0.136324	0.0534632	0.959416	0.87256	1.05492
USP16	ukb-b-5855	Carer support indicators: No || id:ukb-b-5855	ENSG00000156256	Weighted median	73	0.0184386	0.00372708	7.53e-07	0.0111335	0.0257436	1.01861	1.0112	1.02608
USP16	ukb-b-5855	Carer support indicators: No || id:ukb-b-5855	ENSG00000156256	Inverse variance weighted	73	0.0186249	0.00294094	2.4e-10	0.0128607	0.0243892	1.0188	1.01294	1.02469
USP16	ukb-b-5855	Carer support indicators: No || id:ukb-b-5855	ENSG00000156256	Simple mode	73	0.0242249	0.00793853	0.003187	0.00866536	0.0397844	1.02452	1.0087	1.04059
USP16	ukb-b-5855	Carer support indicators: No || id:ukb-b-5855	ENSG00000156256	Weighted mode	73	0.0241193	0.00860918	0.00652719	0.0072453	0.0409933	1.02441	1.00727	1.04185
USP16	ukb-a-508	Number of days/week of moderate physical activity 10+ minutes || id:ukb-a-508	ENSG00000156256	MR Egger	73	0.496554	0.237669	0.0402685	0.0307227	0.962385	1.64305	1.0312	2.61793
USP16	ukb-a-508	Number of days/week of moderate physical activity 10+ minutes || id:ukb-a-508	ENSG00000156256	Weighted median	73	0.095083	0.0186788	3.57e-07	0.0584725	0.131694	1.09975	1.06022	1.14076
USP16	ukb-a-508	Number of days/week of moderate physical activity 10+ minutes || id:ukb-a-508	ENSG00000156256	Inverse variance weighted	73	0.0888093	0.0144353	7.64e-10	0.0605161	0.117102	1.09287	1.06238	1.12423
USP16	ukb-a-508	Number of days/week of moderate physical activity 10+ minutes || id:ukb-a-508	ENSG00000156256	Simple mode	73	0.113146	0.0443454	0.012851	0.0262291	0.200063	1.1198	1.02658	1.22148
USP16	ukb-a-508	Number of days/week of moderate physical activity 10+ minutes || id:ukb-a-508	ENSG00000156256	Weighted mode	73	0.114569	0.0454627	0.0139515	0.025462	0.203676	1.12139	1.02579	1.2259
USP16	ukb-a-204	Illnesses of father: Prostate cancer || id:ukb-a-204	ENSG00000156256	MR Egger	73	-0.0603339	0.0281844	0.0357347	-0.115575	-0.00509249	0.94145	0.890853	0.99492
USP16	ukb-a-204	Illnesses of father: Prostate cancer || id:ukb-a-204	ENSG00000156256	Weighted median	73	-0.00227747	0.00212592	0.284042	-0.00644427	0.00188934	0.997725	0.993576	1.00189
USP16	ukb-a-204	Illnesses of father: Prostate cancer || id:ukb-a-204	ENSG00000156256	Inverse variance weighted	73	-0.000409451	0.00171217	0.810995	-0.0037653	0.0029464	0.999591	0.996242	1.00295
USP16	ukb-a-204	Illnesses of father: Prostate cancer || id:ukb-a-204	ENSG00000156256	Simple mode	73	-0.00542501	0.00534892	0.313871	-0.0159089	0.00505887	0.99459	0.984217	1.00507
USP16	ukb-a-204	Illnesses of father: Prostate cancer || id:ukb-a-204	ENSG00000156256	Weighted mode	73	-0.00534315	0.00510646	0.298899	-0.0153518	0.00466551	0.994671	0.984765	1.00468
USP16	ukb-b-17733	Operation code: colposcopy +/- biopsy || id:ukb-b-17733	ENSG00000156256	MR Egger	72	-0.0151556	0.00577119	0.0106016	-0.0264671	-0.00384404	0.984959	0.97388	0.996163
USP16	ukb-b-17733	Operation code: colposcopy +/- biopsy || id:ukb-b-17733	ENSG00000156256	Weighted median	72	0.0021055	0.000467481	6.67e-06	0.00118923	0.00302176	1.00211	1.00119	1.00303
USP16	ukb-b-17733	Operation code: colposcopy +/- biopsy || id:ukb-b-17733	ENSG00000156256	Inverse variance weighted	72	0.00121977	0.000340086	0.000334938	0.000553205	0.00188634	1.00122	1.00055	1.00189
USP16	ukb-b-17733	Operation code: colposcopy +/- biopsy || id:ukb-b-17733	ENSG00000156256	Simple mode	72	-0.00105978	0.0012792	0.41018	-0.00356701	0.00144745	0.998941	0.996439	1.00145
USP16	ukb-b-17733	Operation code: colposcopy +/- biopsy || id:ukb-b-17733	ENSG00000156256	Weighted mode	72	0.00298708	0.00125581	0.0200711	0.000525692	0.00544847	1.00299	1.00053	1.00546
USP16	ukb-b-17579	Why reduced smoking: Doctor's advice || id:ukb-b-17579	ENSG00000156256	MR Egger	72	0.0958206	0.170125	0.575075	-0.237625	0.429266	1.10056	0.788498	1.53613
USP16	ukb-b-17579	Why reduced smoking: Doctor's advice || id:ukb-b-17579	ENSG00000156256	Weighted median	72	-0.0143574	0.0130731	0.272099	-0.0399806	0.0112658	0.985745	0.960808	1.01133
USP16	ukb-b-17579	Why reduced smoking: Doctor's advice || id:ukb-b-17579	ENSG00000156256	Inverse variance weighted	72	-0.0126801	0.0100131	0.205388	-0.0323058	0.00694558	0.9874	0.96821	1.00697
USP16	ukb-b-17579	Why reduced smoking: Doctor's advice || id:ukb-b-17579	ENSG00000156256	Simple mode	72	-0.00551225	0.0287273	0.848382	-0.0618177	0.0507932	0.994503	0.940054	1.05211
USP16	ukb-b-17579	Why reduced smoking: Doctor's advice || id:ukb-b-17579	ENSG00000156256	Weighted mode	72	-0.00551225	0.0281935	0.845548	-0.0607716	0.0497471	0.994503	0.941038	1.05101
USP16	ukb-d-22609_0	Workplace very dusty: Rarely/never || id:ukb-d-22609_0	ENSG00000156256	MR Egger	73	0.0380969	0.0579078	0.512737	-0.0754023	0.151596	1.03883	0.92737	1.16369
USP16	ukb-d-22609_0	Workplace very dusty: Rarely/never || id:ukb-d-22609_0	ENSG00000156256	Weighted median	73	-0.00613438	0.00441813	0.164998	-0.0147939	0.00252516	0.993884	0.985315	1.00253
USP16	ukb-d-22609_0	Workplace very dusty: Rarely/never || id:ukb-d-22609_0	ENSG00000156256	Inverse variance weighted	73	-0.0065057	0.0035152	0.064208	-0.0133955	0.000384096	0.993515	0.986694	1.00038
USP16	ukb-d-22609_0	Workplace very dusty: Rarely/never || id:ukb-d-22609_0	ENSG00000156256	Simple mode	73	-0.00598705	0.0102553	0.561178	-0.0260874	0.0141133	0.994031	0.97425	1.01421
USP16	ukb-d-22609_0	Workplace very dusty: Rarely/never || id:ukb-d-22609_0	ENSG00000156256	Weighted mode	73	-0.00583108	0.0108305	0.591966	-0.0270589	0.0153967	0.994186	0.973304	1.01552
USP16	ukb-b-8517	Non-cancer illness code, self-reported: urinary frequency / incontinence || id:ukb-b-8517	ENSG00000156256	MR Egger	54	-0.00644224	0.00563548	0.258209	-0.0174878	0.0046033	0.993578	0.982664	1.00461
USP16	ukb-b-8517	Non-cancer illness code, self-reported: urinary frequency / incontinence || id:ukb-b-8517	ENSG00000156256	Weighted median	54	-0.00299651	0.000436372	6.56e-12	-0.0038518	-0.00214123	0.997008	0.996156	0.997861
USP16	ukb-b-8517	Non-cancer illness code, self-reported: urinary frequency / incontinence || id:ukb-b-8517	ENSG00000156256	Inverse variance weighted	54	-0.00298343	0.000349695	1.44e-17	-0.00366883	-0.00229803	0.997021	0.996338	0.997705
USP16	ukb-b-8517	Non-cancer illness code, self-reported: urinary frequency / incontinence || id:ukb-b-8517	ENSG00000156256	Simple mode	54	-0.00301172	0.000956256	0.00268712	-0.00488598	-0.00113746	0.996993	0.995126	0.998863
USP16	ukb-b-8517	Non-cancer illness code, self-reported: urinary frequency / incontinence || id:ukb-b-8517	ENSG00000156256	Weighted mode	54	-0.0030211	0.000934663	0.00211403	-0.00485304	-0.00118916	0.996983	0.995159	0.998812
USP16	ukb-b-20379	Medication for cholesterol, blood pressure, diabetes, or take exogenous hormones: None of the above || id:ukb-b-20379	ENSG00000156256	MR Egger	73	-0.113872	0.0535251	0.0368565	-0.218782	-0.00896315	0.892372	0.803497	0.991077
USP16	ukb-b-20379	Medication for cholesterol, blood pressure, diabetes, or take exogenous hormones: None of the above || id:ukb-b-20379	ENSG00000156256	Weighted median	73	-0.0513589	0.00435266	3.93e-32	-0.0598901	-0.0428277	0.949938	0.941868	0.958076
USP16	ukb-b-20379	Medication for cholesterol, blood pressure, diabetes, or take exogenous hormones: None of the above || id:ukb-b-20379	ENSG00000156256	Inverse variance weighted	73	-0.0493534	0.00325187	5.03e-52	-0.055727	-0.0429797	0.951845	0.945797	0.957931
USP16	ukb-b-20379	Medication for cholesterol, blood pressure, diabetes, or take exogenous hormones: None of the above || id:ukb-b-20379	ENSG00000156256	Simple mode	73	-0.051833	0.00970631	1.03e-06	-0.0708573	-0.0328086	0.949487	0.931595	0.967724
USP16	ukb-b-20379	Medication for cholesterol, blood pressure, diabetes, or take exogenous hormones: None of the above || id:ukb-b-20379	ENSG00000156256	Weighted mode	73	-0.051833	0.00959382	8.08e-07	-0.0706369	-0.0330291	0.949487	0.9318	0.96751
USP16	ukb-b-4964	Other bread intake || id:ukb-b-4964	ENSG00000156256	MR Egger	73	0.273723	0.145283	0.0636505	-0.0110318	0.558478	1.31485	0.989029	1.74801
USP16	ukb-b-4964	Other bread intake || id:ukb-b-4964	ENSG00000156256	Weighted median	73	0.0397706	0.0119394	0.000865201	0.0163695	0.0631718	1.04057	1.0165	1.06521
USP16	ukb-b-4964	Other bread intake || id:ukb-b-4964	ENSG00000156256	Inverse variance weighted	73	0.044275	0.00882101	5.19e-07	0.0269858	0.0615642	1.04527	1.02735	1.0635
USP16	ukb-b-4964	Other bread intake || id:ukb-b-4964	ENSG00000156256	Simple mode	73	0.00323594	0.0275587	0.906854	-0.050779	0.0572509	1.00324	0.950489	1.05892
USP16	ukb-b-4964	Other bread intake || id:ukb-b-4964	ENSG00000156256	Weighted mode	73	0.00412275	0.0274642	0.881095	-0.0497072	0.0579527	1.00413	0.951508	1.05966
USP16	ukb-b-1511	Operative procedures - main OPCS: H20.1 Fibreoptic endoscopic snare resection of lesion of colon || id:ukb-b-1511	ENSG00000156256	MR Egger	73	-0.00486314	0.00899387	0.590395	-0.0224911	0.0127649	0.995149	0.97776	1.01285
USP16	ukb-b-1511	Operative procedures - main OPCS: H20.1 Fibreoptic endoscopic snare resection of lesion of colon || id:ukb-b-1511	ENSG00000156256	Weighted median	73	-0.0010189	0.000698755	0.144794	-0.00238846	0.000350658	0.998982	0.997614	1.00035
USP16	ukb-b-1511	Operative procedures - main OPCS: H20.1 Fibreoptic endoscopic snare resection of lesion of colon || id:ukb-b-1511	ENSG00000156256	Inverse variance weighted	73	-0.000823054	0.000546242	0.131873	-0.00189369	0.000247581	0.999177	0.998108	1.00025
USP16	ukb-b-1511	Operative procedures - main OPCS: H20.1 Fibreoptic endoscopic snare resection of lesion of colon || id:ukb-b-1511	ENSG00000156256	Simple mode	73	-0.00143723	0.00157706	0.365162	-0.00452827	0.00165382	0.998564	0.995482	1.00166
USP16	ukb-b-1511	Operative procedures - main OPCS: H20.1 Fibreoptic endoscopic snare resection of lesion of colon || id:ukb-b-1511	ENSG00000156256	Weighted mode	73	-0.00145433	0.00154071	0.348358	-0.00447411	0.00156545	0.998547	0.995536	1.00157
USP16	ukb-b-3498	Operation code: discectomy || id:ukb-b-3498	ENSG00000156256	MR Egger	65	-0.0312722	0.00534204	1.88e-07	-0.0417426	-0.0208018	0.969212	0.959117	0.979413
USP16	ukb-b-3498	Operation code: discectomy || id:ukb-b-3498	ENSG00000156256	Weighted median	65	-0.00388968	0.000446531	3.02e-18	-0.00476488	-0.00301448	0.996118	0.995246	0.99699
USP16	ukb-b-3498	Operation code: discectomy || id:ukb-b-3498	ENSG00000156256	Inverse variance weighted	65	-0.00349931	0.000324716	4.44e-27	-0.00413575	-0.00286287	0.996507	0.995873	0.997141
USP16	ukb-b-3498	Operation code: discectomy || id:ukb-b-3498	ENSG00000156256	Simple mode	65	-0.00470053	0.00113441	0.000102295	-0.00692398	-0.00247709	0.99531	0.9931	0.997526
USP16	ukb-b-3498	Operation code: discectomy || id:ukb-b-3498	ENSG00000156256	Weighted mode	65	-0.00447104	0.00120182	0.000421692	-0.00682661	-0.00211547	0.995539	0.993197	0.997887
USP16	ukb-b-1234	Doctor diagnosed chronic bronchitis || id:ukb-b-1234	ENSG00000156256	MR Egger	15	-0.0176617	0.0703317	0.805647	-0.155512	0.120188	0.982493	0.855977	1.12771
USP16	ukb-b-1234	Doctor diagnosed chronic bronchitis || id:ukb-b-1234	ENSG00000156256	Weighted median	15	0.0113948	0.00307267	0.00020855	0.00537234	0.0174172	1.01146	1.00539	1.01757
USP16	ukb-b-1234	Doctor diagnosed chronic bronchitis || id:ukb-b-1234	ENSG00000156256	Inverse variance weighted	15	0.0114782	0.00239477	1.64e-06	0.00678442	0.0161719	1.01154	1.00681	1.0163
USP16	ukb-b-1234	Doctor diagnosed chronic bronchitis || id:ukb-b-1234	ENSG00000156256	Simple mode	15	0.0113947	0.00474471	0.0307767	0.00209509	0.0206943	1.01146	1.0021	1.02091
USP16	ukb-b-1234	Doctor diagnosed chronic bronchitis || id:ukb-b-1234	ENSG00000156256	Weighted mode	15	0.0113947	0.00457439	0.0259142	0.0024289	0.0203605	1.01146	1.00243	1.02057
USP16	ukb-b-12617	PCT responsible for patient data: MANCHESTER PCT || id:ukb-b-12617	ENSG00000156256	MR Egger	73	-0.00226232	0.00623586	0.717839	-0.0144846	0.00995998	0.99774	0.98562	1.01001
USP16	ukb-b-12617	PCT responsible for patient data: MANCHESTER PCT || id:ukb-b-12617	ENSG00000156256	Weighted median	73	-0.00244484	0.00047815	3.17e-07	-0.00338201	-0.00150767	0.997558	0.996624	0.998493
USP16	ukb-b-12617	PCT responsible for patient data: MANCHESTER PCT || id:ukb-b-12617	ENSG00000156256	Inverse variance weighted	73	-0.00240669	0.000378735	2.09e-10	-0.00314901	-0.00166437	0.997596	0.996856	0.998337
USP16	ukb-b-12617	PCT responsible for patient data: MANCHESTER PCT || id:ukb-b-12617	ENSG00000156256	Simple mode	73	-0.00294609	0.00104838	0.00637309	-0.00500092	-0.000891265	0.997058	0.995012	0.999109
USP16	ukb-b-12617	PCT responsible for patient data: MANCHESTER PCT || id:ukb-b-12617	ENSG00000156256	Weighted mode	73	-0.00294609	0.0011753	0.0144456	-0.00524967	-0.000642512	0.997058	0.994764	0.999358
USP16	ukb-b-1585	Diagnoses - secondary ICD10: Z86.4 Personal history of psychoactive substance abuse || id:ukb-b-1585	ENSG00000156256	MR Egger	73	0.0376748	0.0133763	0.00628093	0.0114573	0.0638923	1.03839	1.01152	1.06598
USP16	ukb-b-1585	Diagnoses - secondary ICD10: Z86.4 Personal history of psychoactive substance abuse || id:ukb-b-1585	ENSG00000156256	Weighted median	73	0.00048524	0.00106764	0.64947	-0.00160733	0.00257781	1.00049	0.998394	1.00258
USP16	ukb-b-1585	Diagnoses - secondary ICD10: Z86.4 Personal history of psychoactive substance abuse || id:ukb-b-1585	ENSG00000156256	Inverse variance weighted	73	-0.000844566	0.000812407	0.298533	-0.00243688	0.000747752	0.999156	0.997566	1.00075
USP16	ukb-b-1585	Diagnoses - secondary ICD10: Z86.4 Personal history of psychoactive substance abuse || id:ukb-b-1585	ENSG00000156256	Simple mode	73	0.00146837	0.00243236	0.547952	-0.00329905	0.00623579	1.00147	0.996706	1.00626
USP16	ukb-b-1585	Diagnoses - secondary ICD10: Z86.4 Personal history of psychoactive substance abuse || id:ukb-b-1585	ENSG00000156256	Weighted mode	73	0.00140507	0.00245368	0.568673	-0.00340414	0.00621428	1.00141	0.996602	1.00623
USP16	ukb-d-1707_1	Handedness (chirality/laterality): Right-handed || id:ukb-d-1707_1	ENSG00000156256	MR Egger	73	0.0141317	0.0304097	0.643561	-0.0454713	0.0737348	1.01423	0.955547	1.07652
USP16	ukb-d-1707_1	Handedness (chirality/laterality): Right-handed || id:ukb-d-1707_1	ENSG00000156256	Weighted median	73	0.0167804	0.00243524	5.55e-12	0.0120073	0.0215535	1.01692	1.01208	1.02179
USP16	ukb-d-1707_1	Handedness (chirality/laterality): Right-handed || id:ukb-d-1707_1	ENSG00000156256	Inverse variance weighted	73	0.0186458	0.00184709	5.83e-24	0.0150255	0.0222661	1.01882	1.01514	1.02252
USP16	ukb-d-1707_1	Handedness (chirality/laterality): Right-handed || id:ukb-d-1707_1	ENSG00000156256	Simple mode	73	0.0156819	0.0058583	0.00919692	0.00419963	0.0271642	1.01581	1.00421	1.02754
USP16	ukb-d-1707_1	Handedness (chirality/laterality): Right-handed || id:ukb-d-1707_1	ENSG00000156256	Weighted mode	73	0.0156819	0.00529986	0.0041755	0.00529418	0.0260696	1.01581	1.00531	1.02641
USP16	ukb-b-8668	Treatment/medication code: doxazosin || id:ukb-b-8668	ENSG00000156256	MR Egger	73	-0.0037912	0.0089352	0.672631	-0.0213042	0.0137218	0.996216	0.978921	1.01382
USP16	ukb-b-8668	Treatment/medication code: doxazosin || id:ukb-b-8668	ENSG00000156256	Weighted median	73	-0.000553851	0.000678764	0.414518	-0.00188423	0.000776527	0.999446	0.998118	1.00078
USP16	ukb-b-8668	Treatment/medication code: doxazosin || id:ukb-b-8668	ENSG00000156256	Inverse variance weighted	73	-0.00105648	0.000542682	0.0515613	-0.00212014	7.18e-06	0.998944	0.997882	1.00001
USP16	ukb-b-8668	Treatment/medication code: doxazosin || id:ukb-b-8668	ENSG00000156256	Simple mode	73	-0.000384155	0.00161889	0.813102	-0.00355718	0.00278887	0.999616	0.996449	1.00279
USP16	ukb-b-8668	Treatment/medication code: doxazosin || id:ukb-b-8668	ENSG00000156256	Weighted mode	73	-0.000384155	0.00161622	0.812799	-0.00355194	0.00278363	0.999616	0.996454	1.00279
USP16	ukb-b-8210	Non-cancer illness code, self-reported: crohns disease || id:ukb-b-8210	ENSG00000156256	MR Egger	23	0.00569583	0.0101861	0.581957	-0.014269	0.0256606	1.00571	0.985832	1.02599
USP16	ukb-b-8210	Non-cancer illness code, self-reported: crohns disease || id:ukb-b-8210	ENSG00000156256	Weighted median	23	-0.000762678	0.00061467	0.214682	-0.00196743	0.000442075	0.999238	0.998035	1.00044
USP16	ukb-b-8210	Non-cancer illness code, self-reported: crohns disease || id:ukb-b-8210	ENSG00000156256	Inverse variance weighted	23	-0.000346018	0.00049636	0.485734	-0.00131888	0.000626848	0.999654	0.998682	1.00063
USP16	ukb-b-8210	Non-cancer illness code, self-reported: crohns disease || id:ukb-b-8210	ENSG00000156256	Simple mode	23	-0.000788016	0.00120008	0.518225	-0.00314017	0.00156414	0.999212	0.996865	1.00157
USP16	ukb-b-8210	Non-cancer illness code, self-reported: crohns disease || id:ukb-b-8210	ENSG00000156256	Weighted mode	23	-0.000788016	0.00109727	0.480217	-0.00293867	0.00136264	0.999212	0.997066	1.00136
USP16	ukb-d-20079_6	Day-of-week questionnaire completion requested: Saturday || id:ukb-d-20079_6	ENSG00000156256	MR Egger	73	-0.0108023	0.0953377	0.910108	-0.197664	0.17606	0.989256	0.820645	1.19251
USP16	ukb-d-20079_6	Day-of-week questionnaire completion requested: Saturday || id:ukb-d-20079_6	ENSG00000156256	Weighted median	73	0.00160726	0.0074815	0.829899	-0.0130565	0.016271	1.00161	0.987028	1.0164
USP16	ukb-d-20079_6	Day-of-week questionnaire completion requested: Saturday || id:ukb-d-20079_6	ENSG00000156256	Inverse variance weighted	73	0.00620413	0.00578501	0.283518	-0.00513449	0.0175428	1.00622	0.994879	1.0177
USP16	ukb-d-20079_6	Day-of-week questionnaire completion requested: Saturday || id:ukb-d-20079_6	ENSG00000156256	Simple mode	73	0.00109375	0.0166211	0.947715	-0.0314837	0.0336712	1.00109	0.969007	1.03424
USP16	ukb-d-20079_6	Day-of-week questionnaire completion requested: Saturday || id:ukb-d-20079_6	ENSG00000156256	Weighted mode	73	0.00109375	0.0166497	0.947805	-0.0315397	0.0337272	1.00109	0.968952	1.0343
USP16	ukb-b-10565	Tinned tomato intake || id:ukb-b-10565	ENSG00000156256	MR Egger	73	-0.0809212	0.165127	0.625606	-0.40457	0.242728	0.922266	0.667264	1.27472
USP16	ukb-b-10565	Tinned tomato intake || id:ukb-b-10565	ENSG00000156256	Weighted median	73	-0.0734002	0.0127644	8.9e-09	-0.0984183	-0.048382	0.929229	0.90627	0.95277
USP16	ukb-b-10565	Tinned tomato intake || id:ukb-b-10565	ENSG00000156256	Inverse variance weighted	73	-0.0727184	0.0100258	4.07e-13	-0.092369	-0.0530678	0.929863	0.911769	0.948316
USP16	ukb-b-10565	Tinned tomato intake || id:ukb-b-10565	ENSG00000156256	Simple mode	73	-0.0665041	0.0278826	0.0197063	-0.121154	-0.0118543	0.935659	0.885898	0.988216
USP16	ukb-b-10565	Tinned tomato intake || id:ukb-b-10565	ENSG00000156256	Weighted mode	73	-0.0674951	0.0296442	0.0257692	-0.125598	-0.00939248	0.934732	0.88197	0.990651
USP16	ukb-d-20114_101	Illnesses of adopted siblings: None of the above (group 2) || id:ukb-d-20114_101	ENSG00000156256	MR Egger	73	0.927234	0.487935	0.0614513	-0.0291182	1.88359	2.52751	0.971302	6.57705
USP16	ukb-d-20114_101	Illnesses of adopted siblings: None of the above (group 2) || id:ukb-d-20114_101	ENSG00000156256	Weighted median	73	0.0725545	0.0373354	0.051978	-0.00062292	0.145732	1.07525	0.999377	1.15689
USP16	ukb-d-20114_101	Illnesses of adopted siblings: None of the above (group 2) || id:ukb-d-20114_101	ENSG00000156256	Inverse variance weighted	73	0.0472627	0.0297201	0.111776	-0.0109886	0.105514	1.0484	0.989072	1.11128
USP16	ukb-d-20114_101	Illnesses of adopted siblings: None of the above (group 2) || id:ukb-d-20114_101	ENSG00000156256	Simple mode	73	0.0786821	0.0874311	0.371157	-0.0926829	0.250047	1.08186	0.911482	1.28409
USP16	ukb-d-20114_101	Illnesses of adopted siblings: None of the above (group 2) || id:ukb-d-20114_101	ENSG00000156256	Weighted mode	73	0.0796282	0.093818	0.398832	-0.104255	0.263511	1.08288	0.900995	1.30149
USP16	ukb-b-6873	PCT responsible for patient data: WESTERN CHESHIRE PCT || id:ukb-b-6873	ENSG00000156256	MR Egger	15	-0.0163728	0.0162081	0.330851	-0.0481406	0.0153951	0.983761	0.953	1.01551
USP16	ukb-b-6873	PCT responsible for patient data: WESTERN CHESHIRE PCT || id:ukb-b-6873	ENSG00000156256	Weighted median	15	0.000577952	0.000695831	0.406204	-0.000785876	0.00194178	1.00058	0.999214	1.00194
USP16	ukb-b-6873	PCT responsible for patient data: WESTERN CHESHIRE PCT || id:ukb-b-6873	ENSG00000156256	Inverse variance weighted	15	0.000751101	0.000552056	0.173655	-0.000330928	0.00183313	1.00075	0.999669	1.00183
USP16	ukb-b-6873	PCT responsible for patient data: WESTERN CHESHIRE PCT || id:ukb-b-6873	ENSG00000156256	Simple mode	15	0.000578311	0.00105814	0.593303	-0.00149565	0.00265227	1.00058	0.998505	1.00266
USP16	ukb-b-6873	PCT responsible for patient data: WESTERN CHESHIRE PCT || id:ukb-b-6873	ENSG00000156256	Weighted mode	15	0.000578311	0.00106493	0.595635	-0.00150895	0.00266557	1.00058	0.998492	1.00267
USP16	ukb-b-16892	Treatment/medication code: evening primrose oil || id:ukb-b-16892	ENSG00000156256	MR Egger	73	-0.00577931	0.0105441	0.585336	-0.0264457	0.0148871	0.994237	0.973901	1.015
USP16	ukb-b-16892	Treatment/medication code: evening primrose oil || id:ukb-b-16892	ENSG00000156256	Weighted median	73	0.00389437	0.000809548	1.51e-06	0.00230765	0.00548108	1.0039	1.00231	1.0055
USP16	ukb-b-16892	Treatment/medication code: evening primrose oil || id:ukb-b-16892	ENSG00000156256	Inverse variance weighted	73	0.00394054	0.000640398	7.59e-10	0.00268536	0.00519572	1.00395	1.00269	1.00521
USP16	ukb-b-16892	Treatment/medication code: evening primrose oil || id:ukb-b-16892	ENSG00000156256	Simple mode	73	0.00400834	0.00173183	0.0234951	0.00061396	0.00740272	1.00402	1.00061	1.00743
USP16	ukb-b-16892	Treatment/medication code: evening primrose oil || id:ukb-b-16892	ENSG00000156256	Weighted mode	73	0.00399087	0.00171331	0.0226507	0.000632781	0.00734895	1.004	1.00063	1.00738
USP16	ukb-b-15686	Diagnoses - secondary ICD10: I20.9 Angina pectoris, unspecified || id:ukb-b-15686	ENSG00000156256	MR Egger	73	0.0177404	0.0123819	0.156313	-0.00652815	0.0420089	1.0179	0.993493	1.0429
USP16	ukb-b-15686	Diagnoses - secondary ICD10: I20.9 Angina pectoris, unspecified || id:ukb-b-15686	ENSG00000156256	Weighted median	73	-0.0102902	0.00103206	2.05e-23	-0.012313	-0.00826735	0.989763	0.987762	0.991767
USP16	ukb-b-15686	Diagnoses - secondary ICD10: I20.9 Angina pectoris, unspecified || id:ukb-b-15686	ENSG00000156256	Inverse variance weighted	73	-0.00869937	0.000752014	5.98e-31	-0.0101733	-0.00722542	0.991338	0.989878	0.992801
USP16	ukb-b-15686	Diagnoses - secondary ICD10: I20.9 Angina pectoris, unspecified || id:ukb-b-15686	ENSG00000156256	Simple mode	73	-0.010737	0.00240058	2.82e-05	-0.0154421	-0.00603185	0.98932	0.984676	0.993986
USP16	ukb-b-15686	Diagnoses - secondary ICD10: I20.9 Angina pectoris, unspecified || id:ukb-b-15686	ENSG00000156256	Weighted mode	73	-0.0107898	0.00259284	8.64e-05	-0.0158718	-0.00570785	0.989268	0.984254	0.994308
USP16	ukb-d-M48	Diagnoses - main ICD10: M48 Other spondylopathies || id:ukb-d-M48	ENSG00000156256	MR Egger	73	0.0226401	0.00721235	0.0024692	0.00850388	0.0367763	1.0229	1.00854	1.03746
USP16	ukb-d-M48	Diagnoses - main ICD10: M48 Other spondylopathies || id:ukb-d-M48	ENSG00000156256	Weighted median	73	0.00293701	0.00055398	1.15e-07	0.00185121	0.00402281	1.00294	1.00185	1.00403
USP16	ukb-d-M48	Diagnoses - main ICD10: M48 Other spondylopathies || id:ukb-d-M48	ENSG00000156256	Inverse variance weighted	73	0.00234059	0.000438076	9.15e-08	0.00148196	0.00319922	1.00234	1.00148	1.0032
USP16	ukb-d-M48	Diagnoses - main ICD10: M48 Other spondylopathies || id:ukb-d-M48	ENSG00000156256	Simple mode	73	0.00296699	0.0013115	0.0266978	0.000396459	0.00553752	1.00297	1.0004	1.00555
USP16	ukb-d-M48	Diagnoses - main ICD10: M48 Other spondylopathies || id:ukb-d-M48	ENSG00000156256	Weighted mode	73	0.00299608	0.0014081	0.0367825	0.000236209	0.00575596	1.003	1.00024	1.00577
USP16	ukb-b-18157	Type of cancer: ICD10: C56 Malignant neoplasm of ovary || id:ukb-b-18157	ENSG00000156256	MR Egger	15	-0.00302773	0.0158988	0.851908	-0.0341895	0.028134	0.996977	0.966388	1.02853
USP16	ukb-b-18157	Type of cancer: ICD10: C56 Malignant neoplasm of ovary || id:ukb-b-18157	ENSG00000156256	Weighted median	15	-0.00105959	0.000672446	0.115089	-0.00237759	0.000258404	0.998941	0.997625	1.00026
USP16	ukb-b-18157	Type of cancer: ICD10: C56 Malignant neoplasm of ovary || id:ukb-b-18157	ENSG00000156256	Inverse variance weighted	15	-0.00102968	0.000541522	0.0572427	-0.00209106	3.17e-05	0.998971	0.997911	1.00003
USP16	ukb-b-18157	Type of cancer: ICD10: C56 Malignant neoplasm of ovary || id:ukb-b-18157	ENSG00000156256	Simple mode	15	-0.00104731	0.00107706	0.347364	-0.00315834	0.00106372	0.998953	0.996847	1.00106
USP16	ukb-b-18157	Type of cancer: ICD10: C56 Malignant neoplasm of ovary || id:ukb-b-18157	ENSG00000156256	Weighted mode	15	-0.00104731	0.00110128	0.357738	-0.00320581	0.0011112	0.998953	0.996799	1.00111
USP16	ukb-b-13447	Non-cancer illness code, self-reported: chronic obstructive airways disease/copd || id:ukb-b-13447	ENSG00000156256	MR Egger	53	0.00395438	0.00560057	0.483359	-0.00702273	0.0149315	1.00396	0.993002	1.01504
USP16	ukb-b-13447	Non-cancer illness code, self-reported: chronic obstructive airways disease/copd || id:ukb-b-13447	ENSG00000156256	Weighted median	53	0.000390425	0.000434709	0.369117	-0.000461605	0.00124245	1.00039	0.999539	1.00124
USP16	ukb-b-13447	Non-cancer illness code, self-reported: chronic obstructive airways disease/copd || id:ukb-b-13447	ENSG00000156256	Inverse variance weighted	53	0.000471181	0.000350269	0.178562	-0.000215347	0.00115771	1.00047	0.999785	1.00116
USP16	ukb-b-13447	Non-cancer illness code, self-reported: chronic obstructive airways disease/copd || id:ukb-b-13447	ENSG00000156256	Simple mode	53	0.000387767	0.000947225	0.683948	-0.00146879	0.00224433	1.00039	0.998532	1.00225
USP16	ukb-b-13447	Non-cancer illness code, self-reported: chronic obstructive airways disease/copd || id:ukb-b-13447	ENSG00000156256	Weighted mode	53	0.000379413	0.000929045	0.684664	-0.00144152	0.00220034	1.00038	0.99856	1.0022
USP16	ukb-b-18915	PCT responsible for patient data: BROMLEY PCT || id:ukb-b-18915	ENSG00000156256	MR Egger	62	0.0071945	0.0054044	0.188149	-0.00339812	0.0177871	1.00722	0.996608	1.01795
USP16	ukb-b-18915	PCT responsible for patient data: BROMLEY PCT || id:ukb-b-18915	ENSG00000156256	Weighted median	62	0.00166172	0.000435962	0.000138058	0.000807237	0.00251621	1.00166	1.00081	1.00252
USP16	ukb-b-18915	PCT responsible for patient data: BROMLEY PCT || id:ukb-b-18915	ENSG00000156256	Inverse variance weighted	62	0.00217013	0.00033097	5.5e-11	0.00152142	0.00281883	1.00217	1.00152	1.00282
USP16	ukb-b-18915	PCT responsible for patient data: BROMLEY PCT || id:ukb-b-18915	ENSG00000156256	Simple mode	62	0.00141288	0.000917496	0.128749	-0.000385411	0.00321117	1.00141	0.999615	1.00322
USP16	ukb-b-18915	PCT responsible for patient data: BROMLEY PCT || id:ukb-b-18915	ENSG00000156256	Weighted mode	62	0.00142484	0.000961017	0.143319	-0.000458754	0.00330843	1.00143	0.999541	1.00331
USP16	ukb-b-20023	Plain cereal intake || id:ukb-b-20023	ENSG00000156256	MR Egger	73	0.407568	0.126119	0.00186739	0.160374	0.654762	1.50316	1.17395	1.92468
USP16	ukb-b-20023	Plain cereal intake || id:ukb-b-20023	ENSG00000156256	Weighted median	73	0.0874129	0.00986842	8.16e-19	0.0680708	0.106755	1.09135	1.07044	1.11266
USP16	ukb-b-20023	Plain cereal intake || id:ukb-b-20023	ENSG00000156256	Inverse variance weighted	73	0.0840674	0.00765745	4.85e-28	0.0690588	0.099076	1.0877	1.0715	1.10415
USP16	ukb-b-20023	Plain cereal intake || id:ukb-b-20023	ENSG00000156256	Simple mode	73	0.100088	0.0230127	4.42e-05	0.054983	0.145193	1.10527	1.05652	1.15626
USP16	ukb-b-20023	Plain cereal intake || id:ukb-b-20023	ENSG00000156256	Weighted mode	73	0.0997339	0.0222943	2.82e-05	0.0560371	0.143431	1.10488	1.05764	1.15423
USP16	ukb-b-16557	Type of fat/oil used in cooking: Dairy spread || id:ukb-b-16557	ENSG00000156256	MR Egger	51	-0.0189118	0.0399666	0.638179	-0.0972464	0.0594228	0.981266	0.907332	1.06122
USP16	ukb-b-16557	Type of fat/oil used in cooking: Dairy spread || id:ukb-b-16557	ENSG00000156256	Weighted median	51	0.0179669	0.00314397	1.1e-08	0.0118047	0.0241291	1.01813	1.01187	1.02442
USP16	ukb-b-16557	Type of fat/oil used in cooking: Dairy spread || id:ukb-b-16557	ENSG00000156256	Inverse variance weighted	51	0.0181872	0.00250638	3.98e-13	0.0132747	0.0230997	1.01835	1.01336	1.02337
USP16	ukb-b-16557	Type of fat/oil used in cooking: Dairy spread || id:ukb-b-16557	ENSG00000156256	Simple mode	51	0.0170772	0.00665222	0.013293	0.00403882	0.0301155	1.01722	1.00405	1.03057
USP16	ukb-b-16557	Type of fat/oil used in cooking: Dairy spread || id:ukb-b-16557	ENSG00000156256	Weighted mode	51	0.0169525	0.00673728	0.0151176	0.00374743	0.0301576	1.0171	1.00375	1.03062
USP16	ukb-d-Z42	Diagnoses - main ICD10: Z42 Follow-up care involving plastic surgery || id:ukb-d-Z42	ENSG00000156256	MR Egger	73	-0.000895735	0.00712267	0.900279	-0.0148562	0.0130647	0.999105	0.985254	1.01315
USP16	ukb-d-Z42	Diagnoses - main ICD10: Z42 Follow-up care involving plastic surgery || id:ukb-d-Z42	ENSG00000156256	Weighted median	73	-0.000518077	0.000548005	0.344462	-0.00159217	0.000556014	0.999482	0.998409	1.00056
USP16	ukb-d-Z42	Diagnoses - main ICD10: Z42 Follow-up care involving plastic surgery || id:ukb-d-Z42	ENSG00000156256	Inverse variance weighted	73	-0.000713133	0.000432629	0.0992765	-0.00156109	0.00013482	0.999287	0.99844	1.00013
USP16	ukb-d-Z42	Diagnoses - main ICD10: Z42 Follow-up care involving plastic surgery || id:ukb-d-Z42	ENSG00000156256	Simple mode	73	-0.000506114	0.00138193	0.715263	-0.0032147	0.00220248	0.999494	0.99679	1.0022
USP16	ukb-d-Z42	Diagnoses - main ICD10: Z42 Follow-up care involving plastic surgery || id:ukb-d-Z42	ENSG00000156256	Weighted mode	73	-0.0024252	0.00136288	0.0793835	-0.00509644	0.000246046	0.997578	0.994917	1.00025
USP16	ukb-b-7556	Age hay fever, rhinitis or eczema diagnosed || id:ukb-b-7556	ENSG00000156256	MR Egger	73	-0.122227	0.191077	0.524441	-0.496738	0.252283	0.884947	0.608513	1.28696
USP16	ukb-b-7556	Age hay fever, rhinitis or eczema diagnosed || id:ukb-b-7556	ENSG00000156256	Weighted median	73	-0.0322527	0.0145518	0.026664	-0.0607742	-0.00373111	0.968262	0.941036	0.996276
USP16	ukb-b-7556	Age hay fever, rhinitis or eczema diagnosed || id:ukb-b-7556	ENSG00000156256	Inverse variance weighted	73	-0.0264702	0.0116057	0.0225611	-0.0492173	-0.00372296	0.973877	0.951974	0.996284
USP16	ukb-b-7556	Age hay fever, rhinitis or eczema diagnosed || id:ukb-b-7556	ENSG00000156256	Simple mode	73	-0.0344835	0.0341918	0.316576	-0.101499	0.0325324	0.966104	0.903482	1.03307
USP16	ukb-b-7556	Age hay fever, rhinitis or eczema diagnosed || id:ukb-b-7556	ENSG00000156256	Weighted mode	73	-0.0370175	0.0331984	0.268542	-0.102086	0.0280514	0.963659	0.902952	1.02845
USP16	ukb-b-4566	Sliced bread intake || id:ukb-b-4566	ENSG00000156256	MR Egger	73	-0.603139	0.430185	0.165259	-1.4463	0.240024	0.547092	0.235439	1.27128
USP16	ukb-b-4566	Sliced bread intake || id:ukb-b-4566	ENSG00000156256	Weighted median	73	-0.189164	0.0335768	1.76e-08	-0.254974	-0.123353	0.827651	0.774936	0.883951
USP16	ukb-b-4566	Sliced bread intake || id:ukb-b-4566	ENSG00000156256	Inverse variance weighted	73	-0.215083	0.0261191	1.8e-16	-0.266276	-0.163889	0.806475	0.766227	0.848836
USP16	ukb-b-4566	Sliced bread intake || id:ukb-b-4566	ENSG00000156256	Simple mode	73	-0.16816	0.0806194	0.0405366	-0.326174	-0.0101457	0.845219	0.72168	0.989906
USP16	ukb-b-4566	Sliced bread intake || id:ukb-b-4566	ENSG00000156256	Weighted mode	73	-0.167285	0.0758694	0.0306561	-0.315989	-0.0185806	0.845959	0.729068	0.981591
USP16	ukb-b-16636	PCT responsible for patient data: SANDWELL PCT || id:ukb-b-16636	ENSG00000156256	MR Egger	23	0.0224967	0.0100452	0.0360717	0.00280801	0.0421854	1.02275	1.00281	1.04309
USP16	ukb-b-16636	PCT responsible for patient data: SANDWELL PCT || id:ukb-b-16636	ENSG00000156256	Weighted median	23	-0.00268139	0.00063222	2.22e-05	-0.00392054	-0.00144224	0.997322	0.996087	0.998559
USP16	ukb-b-16636	PCT responsible for patient data: SANDWELL PCT || id:ukb-b-16636	ENSG00000156256	Inverse variance weighted	23	-0.00161603	0.000489497	0.000961987	-0.00257545	-0.000656618	0.998385	0.997428	0.999344
USP16	ukb-b-16636	PCT responsible for patient data: SANDWELL PCT || id:ukb-b-16636	ENSG00000156256	Simple mode	23	-0.00273778	0.00134096	0.0533573	-0.00536607	-0.000109497	0.997266	0.994648	0.999891
USP16	ukb-b-16636	PCT responsible for patient data: SANDWELL PCT || id:ukb-b-16636	ENSG00000156256	Weighted mode	23	-0.00273778	0.00129166	0.045562	-0.00526944	-0.000206119	0.997266	0.994744	0.999794
USP16	ukb-b-7753	Yogurt intake || id:ukb-b-7753	ENSG00000156256	MR Egger	73	-0.138471	0.217508	0.526417	-0.564786	0.287845	0.870689	0.568482	1.33355
USP16	ukb-b-7753	Yogurt intake || id:ukb-b-7753	ENSG00000156256	Weighted median	73	-0.0706781	0.0167518	2.45e-05	-0.103512	-0.0378447	0.931762	0.901666	0.962862
USP16	ukb-b-7753	Yogurt intake || id:ukb-b-7753	ENSG00000156256	Inverse variance weighted	73	-0.0697606	0.0132062	1.27e-07	-0.0956447	-0.0438765	0.932617	0.908787	0.957072
USP16	ukb-b-7753	Yogurt intake || id:ukb-b-7753	ENSG00000156256	Simple mode	73	-0.071488	0.0373244	0.0594244	-0.144644	0.00166785	0.931007	0.86533	1.00167
USP16	ukb-b-7753	Yogurt intake || id:ukb-b-7753	ENSG00000156256	Weighted mode	73	-0.0726305	0.0394923	0.0700228	-0.150035	0.00477437	0.929944	0.860678	1.00479
USP16	ukb-a-176	Treatment/medication code: atorvastatin || id:ukb-a-176	ENSG00000156256	MR Egger	73	-0.0349159	0.0170055	0.0437378	-0.0682468	-0.00158506	0.965687	0.93403	0.998416
USP16	ukb-a-176	Treatment/medication code: atorvastatin || id:ukb-a-176	ENSG00000156256	Weighted median	73	0.00817015	0.00134707	1.32e-09	0.00552989	0.0108104	1.0082	1.00555	1.01087
USP16	ukb-a-176	Treatment/medication code: atorvastatin || id:ukb-a-176	ENSG00000156256	Inverse variance weighted	73	0.00786597	0.00103281	2.61e-14	0.00584167	0.00989028	1.0079	1.00586	1.00994
USP16	ukb-a-176	Treatment/medication code: atorvastatin || id:ukb-a-176	ENSG00000156256	Simple mode	73	0.00862684	0.00312323	0.00728241	0.00250531	0.0147484	1.00866	1.00251	1.01486
USP16	ukb-a-176	Treatment/medication code: atorvastatin || id:ukb-a-176	ENSG00000156256	Weighted mode	73	0.00854183	0.00320887	0.00957579	0.00225244	0.0148312	1.00858	1.00225	1.01494
USP16	ukb-b-16713	Diagnoses - secondary ICD10: C78.7 Secondary malignant neoplasm of liver || id:ukb-b-16713	ENSG00000156256	MR Egger	15	-0.0111063	0.0162891	0.507314	-0.043033	0.0208203	0.988955	0.95788	1.02104
USP16	ukb-b-16713	Diagnoses - secondary ICD10: C78.7 Secondary malignant neoplasm of liver || id:ukb-b-16713	ENSG00000156256	Weighted median	15	-0.00389689	0.000710096	4.07e-08	-0.00528867	-0.0025051	0.996111	0.994725	0.997498
USP16	ukb-b-16713	Diagnoses - secondary ICD10: C78.7 Secondary malignant neoplasm of liver || id:ukb-b-16713	ENSG00000156256	Inverse variance weighted	15	-0.00379173	0.000554813	8.24e-12	-0.00487916	-0.0027043	0.996215	0.995133	0.997299
USP16	ukb-b-16713	Diagnoses - secondary ICD10: C78.7 Secondary malignant neoplasm of liver || id:ukb-b-16713	ENSG00000156256	Simple mode	15	-0.00389407	0.00111132	0.00350714	-0.00607225	-0.00171589	0.996114	0.993946	0.998286
USP16	ukb-b-16713	Diagnoses - secondary ICD10: C78.7 Secondary malignant neoplasm of liver || id:ukb-b-16713	ENSG00000156256	Weighted mode	15	-0.00389407	0.00111083	0.00349657	-0.0060713	-0.00171683	0.996114	0.993947	0.998285
USP16	ukb-b-8906	Knee pain for 3+ months || id:ukb-b-8906	ENSG00000156256	MR Egger	73	0.250029	0.0759461	0.00155114	0.101174	0.398883	1.28406	1.10647	1.49016
USP16	ukb-b-8906	Knee pain for 3+ months || id:ukb-b-8906	ENSG00000156256	Weighted median	73	0.0265115	0.00606169	1.22e-05	0.0146305	0.0383924	1.02687	1.01474	1.03914
USP16	ukb-b-8906	Knee pain for 3+ months || id:ukb-b-8906	ENSG00000156256	Inverse variance weighted	73	0.022698	0.00461269	8.62e-07	0.0136571	0.0317388	1.02296	1.01375	1.03225
USP16	ukb-b-8906	Knee pain for 3+ months || id:ukb-b-8906	ENSG00000156256	Simple mode	73	0.026882	0.0144264	0.0664868	-0.00139385	0.0551578	1.02725	0.998607	1.05671
USP16	ukb-b-8906	Knee pain for 3+ months || id:ukb-b-8906	ENSG00000156256	Weighted mode	73	0.0267015	0.0150457	0.0801752	-0.00278803	0.056191	1.02706	0.997216	1.0578
USP16	ukb-a-557	Diagnoses - main ICD10: K62 Other diseases of anus and rectum || id:ukb-a-557	ENSG00000156256	MR Egger	73	-0.00223498	0.0167755	0.894389	-0.035115	0.0306451	0.997768	0.965494	1.03112
USP16	ukb-a-557	Diagnoses - main ICD10: K62 Other diseases of anus and rectum || id:ukb-a-557	ENSG00000156256	Weighted median	73	-0.00279598	0.0012353	0.0236107	-0.00521717	-0.000374797	0.997208	0.994796	0.999625
USP16	ukb-a-557	Diagnoses - main ICD10: K62 Other diseases of anus and rectum || id:ukb-a-557	ENSG00000156256	Inverse variance weighted	73	-0.00320391	0.00101883	0.00166263	-0.00520083	-0.001207	0.996801	0.994813	0.998794
USP16	ukb-a-557	Diagnoses - main ICD10: K62 Other diseases of anus and rectum || id:ukb-a-557	ENSG00000156256	Simple mode	73	-0.00246805	0.00306539	0.423394	-0.00847622	0.00354012	0.997535	0.99156	1.00355
USP16	ukb-a-557	Diagnoses - main ICD10: K62 Other diseases of anus and rectum || id:ukb-a-557	ENSG00000156256	Weighted mode	73	-0.0036883	0.00299459	0.222084	-0.00955769	0.00218108	0.996318	0.990488	1.00218
USP16	ukb-b-20218	Operative procedures - secondary OPCS: Z50.3 Skin of finger || id:ukb-b-20218	ENSG00000156256	MR Egger	73	0.00137358	0.00706595	0.846422	-0.0124757	0.0152228	1.00137	0.987602	1.01534
USP16	ukb-b-20218	Operative procedures - secondary OPCS: Z50.3 Skin of finger || id:ukb-b-20218	ENSG00000156256	Weighted median	73	-0.00158303	0.000533111	0.00298357	-0.00262793	-0.000538136	0.998418	0.997376	0.999462
USP16	ukb-b-20218	Operative procedures - secondary OPCS: Z50.3 Skin of finger || id:ukb-b-20218	ENSG00000156256	Inverse variance weighted	73	-0.0017159	0.000429151	6.38e-05	-0.00255704	-0.000874768	0.998286	0.997446	0.999126
USP16	ukb-b-20218	Operative procedures - secondary OPCS: Z50.3 Skin of finger || id:ukb-b-20218	ENSG00000156256	Simple mode	73	-0.00154531	0.00123913	0.216404	-0.00397401	0.000883383	0.998456	0.996034	1.00088
USP16	ukb-b-20218	Operative procedures - secondary OPCS: Z50.3 Skin of finger || id:ukb-b-20218	ENSG00000156256	Weighted mode	73	-0.00175364	0.00122119	0.155329	-0.00414716	0.000639885	0.998248	0.995861	1.00064
USP16	ukb-b-10608	PCT where patients GP was registered: NOTTINGHAMSHIRE COUNTY TEACHING PCT || id:ukb-b-10608	ENSG00000156256	MR Egger	73	-0.026066	0.0107274	0.0176352	-0.0470917	-0.0050404	0.974271	0.954	0.994972
USP16	ukb-b-10608	PCT where patients GP was registered: NOTTINGHAMSHIRE COUNTY TEACHING PCT || id:ukb-b-10608	ENSG00000156256	Weighted median	73	-0.0073232	0.00084146	3.23e-18	-0.00897247	-0.00567394	0.992704	0.991068	0.994342
USP16	ukb-b-10608	PCT where patients GP was registered: NOTTINGHAMSHIRE COUNTY TEACHING PCT || id:ukb-b-10608	ENSG00000156256	Inverse variance weighted	73	-0.00665129	0.000651526	1.81e-24	-0.00792828	-0.00537429	0.993371	0.992103	0.99464
USP16	ukb-b-10608	PCT where patients GP was registered: NOTTINGHAMSHIRE COUNTY TEACHING PCT || id:ukb-b-10608	ENSG00000156256	Simple mode	73	-0.00734638	0.00208877	0.000759673	-0.0114404	-0.00325239	0.992681	0.988625	0.996753
USP16	ukb-b-10608	PCT where patients GP was registered: NOTTINGHAMSHIRE COUNTY TEACHING PCT || id:ukb-b-10608	ENSG00000156256	Weighted mode	73	-0.00734638	0.0020076	0.000478658	-0.0112813	-0.00341148	0.992681	0.988782	0.996594
USP16	ukb-b-17554	Fruit consumers || id:ukb-b-17554	ENSG00000156256	MR Egger	73	-0.0590713	0.0877887	0.503207	-0.231137	0.112995	0.94264	0.793631	1.11963
USP16	ukb-b-17554	Fruit consumers || id:ukb-b-17554	ENSG00000156256	Weighted median	73	-0.0810172	0.00692607	1.31e-31	-0.0945923	-0.0674421	0.922178	0.909744	0.934782
USP16	ukb-b-17554	Fruit consumers || id:ukb-b-17554	ENSG00000156256	Inverse variance weighted	73	-0.0801105	0.00533017	4.7e-51	-0.0905576	-0.0696633	0.923014	0.913422	0.932708
USP16	ukb-b-17554	Fruit consumers || id:ukb-b-17554	ENSG00000156256	Simple mode	73	-0.0932017	0.0163643	2.5e-07	-0.125276	-0.0611277	0.91101	0.882254	0.940703
USP16	ukb-b-17554	Fruit consumers || id:ukb-b-17554	ENSG00000156256	Weighted mode	73	-0.0934493	0.0167241	3.86e-07	-0.126229	-0.06067	0.910784	0.881413	0.941134
USP16	ukb-b-11311	Diagnoses - secondary ICD10: F41.9 Anxiety disorder, unspecified || id:ukb-b-11311	ENSG00000156256	MR Egger	38	0.00181436	0.00601332	0.764599	-0.00997175	0.0136005	1.00182	0.990078	1.01369
USP16	ukb-b-11311	Diagnoses - secondary ICD10: F41.9 Anxiety disorder, unspecified || id:ukb-b-11311	ENSG00000156256	Weighted median	38	-0.000155137	0.000494346	0.753655	-0.00112406	0.00081378	0.999845	0.998877	1.00081
USP16	ukb-b-11311	Diagnoses - secondary ICD10: F41.9 Anxiety disorder, unspecified || id:ukb-b-11311	ENSG00000156256	Inverse variance weighted	38	-0.000160511	0.000397144	0.686093	-0.000938912	0.000617891	0.99984	0.999062	1.00062
USP16	ukb-b-11311	Diagnoses - secondary ICD10: F41.9 Anxiety disorder, unspecified || id:ukb-b-11311	ENSG00000156256	Simple mode	38	-0.000191701	0.000941292	0.839737	-0.00203663	0.00165323	0.999808	0.997965	1.00165
USP16	ukb-b-11311	Diagnoses - secondary ICD10: F41.9 Anxiety disorder, unspecified || id:ukb-b-11311	ENSG00000156256	Weighted mode	38	-0.000191701	0.000991984	0.84782	-0.00213599	0.00175259	0.999808	0.997866	1.00175
USP16	ukb-b-4770	Diagnoses - main ICD10: K02.9 Dental caries, unspecified || id:ukb-b-4770	ENSG00000156256	MR Egger	72	-0.0158822	0.00578161	0.0076403	-0.0272142	-0.00455029	0.984243	0.973153	0.99546
USP16	ukb-b-4770	Diagnoses - main ICD10: K02.9 Dental caries, unspecified || id:ukb-b-4770	ENSG00000156256	Weighted median	72	0.000685744	0.000425927	0.107397	-0.000149072	0.00152056	1.00069	0.999851	1.00152
USP16	ukb-b-4770	Diagnoses - main ICD10: K02.9 Dental caries, unspecified || id:ukb-b-4770	ENSG00000156256	Inverse variance weighted	72	0.000935502	0.000340698	0.00603572	0.000267733	0.00160327	1.00094	1.00027	1.0016
USP16	ukb-b-4770	Diagnoses - main ICD10: K02.9 Dental caries, unspecified || id:ukb-b-4770	ENSG00000156256	Simple mode	72	0.00204451	0.00109129	0.065118	-9.44e-05	0.00418343	1.00205	0.999906	1.00419
USP16	ukb-b-4770	Diagnoses - main ICD10: K02.9 Dental caries, unspecified || id:ukb-b-4770	ENSG00000156256	Weighted mode	72	0.00204451	0.00095026	0.034838	0.000181996	0.00390702	1.00205	1.00018	1.00391
USP16	ukb-b-998	Soya dessert intake || id:ukb-b-998	ENSG00000156256	MR Egger	73	-0.0471878	0.0345613	0.176458	-0.114928	0.0205523	0.953908	0.89143	1.02076
USP16	ukb-b-998	Soya dessert intake || id:ukb-b-998	ENSG00000156256	Weighted median	73	0.021388	0.00266584	1.03e-15	0.0161629	0.026613	1.02162	1.01629	1.02697
USP16	ukb-b-998	Soya dessert intake || id:ukb-b-998	ENSG00000156256	Inverse variance weighted	73	0.0229516	0.00209842	7.62e-28	0.0188387	0.0270645	1.02322	1.01902	1.02743
USP16	ukb-b-998	Soya dessert intake || id:ukb-b-998	ENSG00000156256	Simple mode	73	0.0199195	0.0064393	0.00281586	0.00729845	0.0325405	1.02012	1.00733	1.03308
USP16	ukb-b-998	Soya dessert intake || id:ukb-b-998	ENSG00000156256	Weighted mode	73	0.0197565	0.00668219	0.00420377	0.00665942	0.0328536	1.01995	1.00668	1.0334
USP16	ukb-b-12945	Average evening sound level of noise pollution || id:ukb-b-12945	ENSG00000156256	MR Egger	73	-0.207094	0.0854034	0.0178592	-0.374485	-0.0397037	0.812943	0.687643	0.961074
USP16	ukb-b-12945	Average evening sound level of noise pollution || id:ukb-b-12945	ENSG00000156256	Weighted median	73	-0.0272357	0.0068256	6.6e-05	-0.0406139	-0.0138576	0.973132	0.9602	0.986238
USP16	ukb-b-12945	Average evening sound level of noise pollution || id:ukb-b-12945	ENSG00000156256	Inverse variance weighted	73	-0.0376618	0.00518686	3.84e-13	-0.0478281	-0.0274956	0.963039	0.953298	0.972879
USP16	ukb-b-12945	Average evening sound level of noise pollution || id:ukb-b-12945	ENSG00000156256	Simple mode	73	-0.0240695	0.0172578	0.167396	-0.0578948	0.00975592	0.976218	0.943749	1.0098
USP16	ukb-b-12945	Average evening sound level of noise pollution || id:ukb-b-12945	ENSG00000156256	Weighted mode	73	-0.0238378	0.0169931	0.164975	-0.0571443	0.00946864	0.976444	0.944458	1.00951
USP16	ukb-b-2525	Operative procedures - secondary OPCS: Z47.2 Skin of temple || id:ukb-b-2525	ENSG00000156256	MR Egger	36	0.0195692	0.00613044	0.00303675	0.00755354	0.0315849	1.01976	1.00758	1.03209
USP16	ukb-b-2525	Operative procedures - secondary OPCS: Z47.2 Skin of temple || id:ukb-b-2525	ENSG00000156256	Weighted median	36	0.00513242	0.000575032	4.44e-19	0.00400535	0.00625948	1.00515	1.00401	1.00628
USP16	ukb-b-2525	Operative procedures - secondary OPCS: Z47.2 Skin of temple || id:ukb-b-2525	ENSG00000156256	Inverse variance weighted	36	0.00452994	0.000403069	2.63e-29	0.00373992	0.00531996	1.00454	1.00375	1.00533
USP16	ukb-b-2525	Operative procedures - secondary OPCS: Z47.2 Skin of temple || id:ukb-b-2525	ENSG00000156256	Simple mode	36	0.00558098	0.00114967	2.49e-05	0.00332763	0.00783433	1.0056	1.00333	1.00787
USP16	ukb-b-2525	Operative procedures - secondary OPCS: Z47.2 Skin of temple || id:ukb-b-2525	ENSG00000156256	Weighted mode	36	0.00553576	0.0011485	2.76e-05	0.00328469	0.00778683	1.00555	1.00329	1.00782
USP16	ukb-d-22617_6115	Job SOC coding: Care assistants and home carers || id:ukb-d-22617_6115	ENSG00000156256	MR Egger	73	-0.152597	0.0214884	7.65e-10	-0.194715	-0.11048	0.858475	0.82307	0.895404
USP16	ukb-d-22617_6115	Job SOC coding: Care assistants and home carers || id:ukb-d-22617_6115	ENSG00000156256	Weighted median	73	-0.0211185	0.00187483	1.97e-29	-0.0247932	-0.0174439	0.979103	0.975512	0.982707
USP16	ukb-d-22617_6115	Job SOC coding: Care assistants and home carers || id:ukb-d-22617_6115	ENSG00000156256	Inverse variance weighted	73	-0.0178721	0.00130454	1.02e-42	-0.020429	-0.0153152	0.982287	0.979778	0.984801
USP16	ukb-d-22617_6115	Job SOC coding: Care assistants and home carers || id:ukb-d-22617_6115	ENSG00000156256	Simple mode	73	-0.0236059	0.00494074	9.09e-06	-0.0332897	-0.013922	0.976671	0.967258	0.986174
USP16	ukb-d-22617_6115	Job SOC coding: Care assistants and home carers || id:ukb-d-22617_6115	ENSG00000156256	Weighted mode	73	-0.0237086	0.00539496	3.75e-05	-0.0342827	-0.0131345	0.97657	0.966298	0.986951
USP16	ukb-d-30180_irnt	Lymphocyte percentage || id:ukb-d-30180_irnt	ENSG00000156256	MR Egger	73	0.0780985	0.0960929	0.419084	-0.110244	0.266441	1.08123	0.895616	1.30531
USP16	ukb-d-30180_irnt	Lymphocyte percentage || id:ukb-d-30180_irnt	ENSG00000156256	Weighted median	73	-0.0376374	0.00752081	5.6e-07	-0.0523782	-0.0228966	0.963062	0.94897	0.977364
USP16	ukb-d-30180_irnt	Lymphocyte percentage || id:ukb-d-30180_irnt	ENSG00000156256	Inverse variance weighted	73	-0.0352316	0.00583594	1.57e-09	-0.04667	-0.0237931	0.965382	0.954402	0.976488
USP16	ukb-d-30180_irnt	Lymphocyte percentage || id:ukb-d-30180_irnt	ENSG00000156256	Simple mode	73	-0.0384387	0.0164211	0.0220152	-0.0706241	-0.00625333	0.962291	0.931812	0.993766
USP16	ukb-d-30180_irnt	Lymphocyte percentage || id:ukb-d-30180_irnt	ENSG00000156256	Weighted mode	73	-0.0387176	0.0167739	0.023863	-0.0715944	-0.00584081	0.962022	0.930908	0.994176
USP16	ukb-b-14516	FI1 : numeric addition test || id:ukb-b-14516	ENSG00000156256	MR Egger	73	-0.0520034	0.0358068	0.150815	-0.122185	0.018178	0.949326	0.884985	1.01834
USP16	ukb-b-14516	FI1 : numeric addition test || id:ukb-b-14516	ENSG00000156256	Weighted median	73	-0.00526223	0.00285126	0.0649528	-0.0108507	0.000326232	0.994752	0.989208	1.00033
USP16	ukb-b-14516	FI1 : numeric addition test || id:ukb-b-14516	ENSG00000156256	Inverse variance weighted	73	-0.00671005	0.00217493	0.00203425	-0.0109729	-0.0024472	0.993312	0.989087	0.997556
USP16	ukb-b-14516	FI1 : numeric addition test || id:ukb-b-14516	ENSG00000156256	Simple mode	73	-0.00337077	0.00677292	0.620224	-0.0166457	0.00990415	0.996635	0.983492	1.00995
USP16	ukb-b-14516	FI1 : numeric addition test || id:ukb-b-14516	ENSG00000156256	Weighted mode	73	-0.00359586	0.00655313	0.584892	-0.01644	0.00924827	0.996411	0.983694	1.00929
USP16	ukb-b-3114	Operative procedures - secondary OPCS: Y21.8 Other specified cytology of organ NOC || id:ukb-b-3114	ENSG00000156256	MR Egger	23	-0.0166473	0.0100389	0.112123	-0.0363235	0.00302887	0.983491	0.964328	1.00303
USP16	ukb-b-3114	Operative procedures - secondary OPCS: Y21.8 Other specified cytology of organ NOC || id:ukb-b-3114	ENSG00000156256	Weighted median	23	0.00422739	0.000629263	1.84e-11	0.00299404	0.00546075	1.00424	1.003	1.00548
USP16	ukb-b-3114	Operative procedures - secondary OPCS: Y21.8 Other specified cytology of organ NOC || id:ukb-b-3114	ENSG00000156256	Inverse variance weighted	23	0.00338089	0.000489186	4.8e-12	0.00242209	0.00433969	1.00339	1.00243	1.00435
USP16	ukb-b-3114	Operative procedures - secondary OPCS: Y21.8 Other specified cytology of organ NOC || id:ukb-b-3114	ENSG00000156256	Simple mode	23	0.00427937	0.00121723	0.00194944	0.0018936	0.00666514	1.00429	1.0019	1.00669
USP16	ukb-b-3114	Operative procedures - secondary OPCS: Y21.8 Other specified cytology of organ NOC || id:ukb-b-3114	ENSG00000156256	Weighted mode	23	0.00427937	0.00125453	0.00250383	0.0018205	0.00673825	1.00429	1.00182	1.00676
USP16	ukb-b-243	Intake of sugar added to coffee || id:ukb-b-243	ENSG00000156256	MR Egger	73	0.412066	0.172134	0.0193165	0.0746829	0.749449	1.50993	1.07754	2.11583
USP16	ukb-b-243	Intake of sugar added to coffee || id:ukb-b-243	ENSG00000156256	Weighted median	73	0.0445603	0.0135319	0.000991283	0.0180379	0.0710828	1.04557	1.0182	1.07367
USP16	ukb-b-243	Intake of sugar added to coffee || id:ukb-b-243	ENSG00000156256	Inverse variance weighted	73	0.0438255	0.0104513	2.75e-05	0.023341	0.0643101	1.0448	1.02362	1.06642
USP16	ukb-b-243	Intake of sugar added to coffee || id:ukb-b-243	ENSG00000156256	Simple mode	73	0.046929	0.0321191	0.14834	-0.0160244	0.109882	1.04805	0.984103	1.11615
USP16	ukb-b-243	Intake of sugar added to coffee || id:ukb-b-243	ENSG00000156256	Weighted mode	73	0.0465045	0.0319072	0.149329	-0.0160337	0.109043	1.0476	0.984094	1.11521
USP16	ukb-b-10433	Treatment/medication code: fexofenadine || id:ukb-b-10433	ENSG00000156256	MR Egger	35	-0.0114089	0.00617203	0.0735099	-0.0235061	0.000688277	0.988656	0.976768	1.00069
USP16	ukb-b-10433	Treatment/medication code: fexofenadine || id:ukb-b-10433	ENSG00000156256	Weighted median	35	0.00026343	0.000534394	0.622047	-0.000783982	0.00131084	1.00026	0.999216	1.00131
USP16	ukb-b-10433	Treatment/medication code: fexofenadine || id:ukb-b-10433	ENSG00000156256	Inverse variance weighted	35	0.00089612	0.000402258	0.025899	0.000107694	0.00168455	1.0009	1.00011	1.00169
USP16	ukb-b-10433	Treatment/medication code: fexofenadine || id:ukb-b-10433	ENSG00000156256	Simple mode	35	-5.68e-06	0.00102687	0.995621	-0.00201834	0.00200699	0.999994	0.997984	1.00201
USP16	ukb-b-10433	Treatment/medication code: fexofenadine || id:ukb-b-10433	ENSG00000156256	Weighted mode	35	-5.68e-06	0.00099913	0.995499	-0.00196397	0.00195262	0.999994	0.998038	1.00195
USP16	ukb-d-1747_3	Hair colour (natural, before greying): Light brown || id:ukb-d-1747_3	ENSG00000156256	MR Egger	73	0.0298334	0.0473185	0.530404	-0.0629109	0.122578	1.03028	0.939027	1.13041
USP16	ukb-d-1747_3	Hair colour (natural, before greying): Light brown || id:ukb-d-1747_3	ENSG00000156256	Weighted median	73	0.0268281	0.00370758	4.62e-13	0.0195613	0.034095	1.02719	1.01975	1.03468
USP16	ukb-d-1747_3	Hair colour (natural, before greying): Light brown || id:ukb-d-1747_3	ENSG00000156256	Inverse variance weighted	73	0.0266676	0.00287418	1.72e-20	0.0210342	0.032301	1.02703	1.02126	1.03283
USP16	ukb-d-1747_3	Hair colour (natural, before greying): Light brown || id:ukb-d-1747_3	ENSG00000156256	Simple mode	73	0.0270404	0.00874174	0.00281732	0.00990657	0.0441742	1.02741	1.00996	1.04516
USP16	ukb-d-1747_3	Hair colour (natural, before greying): Light brown || id:ukb-d-1747_3	ENSG00000156256	Weighted mode	73	0.0270404	0.00802092	0.00120638	0.0113194	0.0427614	1.02741	1.01138	1.04369
USP16	ukb-b-7879	PCT where patients GP was registered: SOUTH WEST OXFORDSHIRE PCT || id:ukb-b-7879	ENSG00000156256	MR Egger	73	0.00449389	0.0059417	0.451953	-0.00715183	0.0161396	1.0045	0.992874	1.01627
USP16	ukb-b-7879	PCT where patients GP was registered: SOUTH WEST OXFORDSHIRE PCT || id:ukb-b-7879	ENSG00000156256	Weighted median	73	-0.00446386	0.000478196	1.01e-20	-0.00540113	-0.0035266	0.995546	0.994613	0.99648
USP16	ukb-b-7879	PCT where patients GP was registered: SOUTH WEST OXFORDSHIRE PCT || id:ukb-b-7879	ENSG00000156256	Inverse variance weighted	73	-0.00441372	0.000360869	2.13e-34	-0.00512102	-0.00370641	0.995596	0.994892	0.9963
USP16	ukb-b-7879	PCT where patients GP was registered: SOUTH WEST OXFORDSHIRE PCT || id:ukb-b-7879	ENSG00000156256	Simple mode	73	-0.00449372	0.00103743	4.71e-05	-0.00652709	-0.00246035	0.995516	0.993494	0.997543
USP16	ukb-b-7879	PCT where patients GP was registered: SOUTH WEST OXFORDSHIRE PCT || id:ukb-b-7879	ENSG00000156256	Weighted mode	73	-0.00443822	0.00104575	6.45e-05	-0.00648789	-0.00238855	0.995572	0.993533	0.997614
USP16	ukb-a-1	Duration of strenuous sports || id:ukb-a-1	ENSG00000156256	MR Egger	73	1.43824	0.368224	0.000211725	0.716526	2.15996	4.21329	2.04731	8.67081
USP16	ukb-a-1	Duration of strenuous sports || id:ukb-a-1	ENSG00000156256	Weighted median	73	0.074117	0.0307121	0.0158095	0.0139213	0.134313	1.07693	1.01402	1.14375
USP16	ukb-a-1	Duration of strenuous sports || id:ukb-a-1	ENSG00000156256	Inverse variance weighted	73	0.0290369	0.0223361	0.193602	-0.0147419	0.0728157	1.02946	0.985366	1.07553
USP16	ukb-a-1	Duration of strenuous sports || id:ukb-a-1	ENSG00000156256	Simple mode	73	0.0871984	0.0750246	0.248966	-0.0598497	0.234247	1.09111	0.941906	1.26396
USP16	ukb-a-1	Duration of strenuous sports || id:ukb-a-1	ENSG00000156256	Weighted mode	73	0.0853375	0.0694552	0.223196	-0.0507947	0.22147	1.08908	0.950474	1.24791
USP16	ukb-a-268	Basal metabolic rate || id:ukb-a-268	ENSG00000156256	MR Egger	73	-0.0092101	0.0658296	0.889129	-0.138236	0.119816	0.990832	0.870893	1.12729
USP16	ukb-a-268	Basal metabolic rate || id:ukb-a-268	ENSG00000156256	Weighted median	73	-0.00821531	0.00495747	0.0974876	-0.0179319	0.00150133	0.991818	0.982228	1.0015
USP16	ukb-a-268	Basal metabolic rate || id:ukb-a-268	ENSG00000156256	Inverse variance weighted	73	-0.00811461	0.00399808	0.0423945	-0.0159508	-0.000278374	0.991918	0.984176	0.999722
USP16	ukb-a-268	Basal metabolic rate || id:ukb-a-268	ENSG00000156256	Simple mode	73	-0.00756277	0.0112025	0.501777	-0.0295197	0.0143942	0.992466	0.970912	1.0145
USP16	ukb-a-268	Basal metabolic rate || id:ukb-a-268	ENSG00000156256	Weighted mode	73	-0.00756277	0.0118102	0.523973	-0.0307108	0.0155853	0.992466	0.969756	1.01571
USP16	ukb-a-59	Cancer code self-reported: basal cell carcinoma || id:ukb-a-59	ENSG00000156256	MR Egger	73	0.0167076	0.00959421	0.0859408	-0.00209708	0.0355122	1.01685	0.997905	1.03615
USP16	ukb-a-59	Cancer code self-reported: basal cell carcinoma || id:ukb-a-59	ENSG00000156256	Weighted median	73	0.00575563	0.00074217	8.82e-15	0.00430098	0.00721029	1.00577	1.00431	1.00724
USP16	ukb-a-59	Cancer code self-reported: basal cell carcinoma || id:ukb-a-59	ENSG00000156256	Inverse variance weighted	73	0.00598171	0.000582691	1.01e-24	0.00483963	0.00712378	1.006	1.00485	1.00715
USP16	ukb-a-59	Cancer code self-reported: basal cell carcinoma || id:ukb-a-59	ENSG00000156256	Simple mode	73	0.00716975	0.00168986	6.47e-05	0.00385764	0.0104819	1.0072	1.00387	1.01054
USP16	ukb-a-59	Cancer code self-reported: basal cell carcinoma || id:ukb-a-59	ENSG00000156256	Weighted mode	73	0.00719704	0.00176755	0.000118328	0.00373264	0.0106614	1.00722	1.00374	1.01072
USP16	ukb-b-12510	Diagnoses - main ICD10: R69 Unknown and unspecified causes of morbidity || id:ukb-b-12510	ENSG00000156256	MR Egger	73	0.0139616	0.0120007	0.248563	-0.00955979	0.037483	1.01406	0.990486	1.03819
USP16	ukb-b-12510	Diagnoses - main ICD10: R69 Unknown and unspecified causes of morbidity || id:ukb-b-12510	ENSG00000156256	Weighted median	73	-0.000881334	0.000923897	0.340119	-0.00269217	0.000929504	0.999119	0.997311	1.00093
USP16	ukb-b-12510	Diagnoses - main ICD10: R69 Unknown and unspecified causes of morbidity || id:ukb-b-12510	ENSG00000156256	Inverse variance weighted	73	-0.00161085	0.000728863	0.0270993	-0.00303942	-0.000182278	0.99839	0.996965	0.999818
USP16	ukb-b-12510	Diagnoses - main ICD10: R69 Unknown and unspecified causes of morbidity || id:ukb-b-12510	ENSG00000156256	Simple mode	73	-0.000385851	0.0022425	0.863871	-0.00478115	0.00400945	0.999614	0.99523	1.00402
USP16	ukb-b-12510	Diagnoses - main ICD10: R69 Unknown and unspecified causes of morbidity || id:ukb-b-12510	ENSG00000156256	Weighted mode	73	-0.000432917	0.00217476	0.842774	-0.00469546	0.00382962	0.999567	0.995316	1.00384
USP16	ukb-b-14182	Plum intake || id:ukb-b-14182	ENSG00000156256	MR Egger	73	-0.427283	0.145497	0.00446872	-0.712458	-0.142109	0.652279	0.490437	0.867527
USP16	ukb-b-14182	Plum intake || id:ukb-b-14182	ENSG00000156256	Weighted median	73	-0.00907376	0.0112594	0.420311	-0.0311422	0.0129947	0.990967	0.969338	1.01308
USP16	ukb-b-14182	Plum intake || id:ukb-b-14182	ENSG00000156256	Inverse variance weighted	73	-0.00377259	0.008834	0.669341	-0.0210872	0.0135421	0.996235	0.979134	1.01363
USP16	ukb-b-14182	Plum intake || id:ukb-b-14182	ENSG00000156256	Simple mode	73	-0.0354469	0.029363	0.231307	-0.0929984	0.0221045	0.965174	0.911195	1.02235
USP16	ukb-b-14182	Plum intake || id:ukb-b-14182	ENSG00000156256	Weighted mode	73	-0.03346	0.026497	0.210742	-0.0853941	0.0184742	0.967094	0.91815	1.01865
USP16	ukb-d-M13_SPINSTENOSIS	Spinal stenosis || id:ukb-d-M13_SPINSTENOSIS	ENSG00000156256	MR Egger	73	0.0197995	0.0069771	0.0059179	0.00612441	0.0334746	1.02	1.00614	1.03404
USP16	ukb-d-M13_SPINSTENOSIS	Spinal stenosis || id:ukb-d-M13_SPINSTENOSIS	ENSG00000156256	Weighted median	73	0.0020048	0.00054141	0.000213127	0.000943637	0.00306596	1.00201	1.00094	1.00307
USP16	ukb-d-M13_SPINSTENOSIS	Spinal stenosis || id:ukb-d-M13_SPINSTENOSIS	ENSG00000156256	Inverse variance weighted	73	0.00176298	0.000423786	3.18e-05	0.000932357	0.0025936	1.00176	1.00093	1.0026
USP16	ukb-d-M13_SPINSTENOSIS	Spinal stenosis || id:ukb-d-M13_SPINSTENOSIS	ENSG00000156256	Simple mode	73	0.0019879	0.0012829	0.125637	-0.000526581	0.00450238	1.00199	0.999474	1.00451
USP16	ukb-d-M13_SPINSTENOSIS	Spinal stenosis || id:ukb-d-M13_SPINSTENOSIS	ENSG00000156256	Weighted mode	73	0.00200354	0.00135692	0.144161	-0.000656025	0.0046631	1.00201	0.999344	1.00467
USP16	ukb-a-84	Non-cancer illness code self-reported: bone disorder || id:ukb-a-84	ENSG00000156256	MR Egger	73	0.0050719	0.00473091	0.287316	-0.00420068	0.0143445	1.00508	0.995808	1.01445
USP16	ukb-a-84	Non-cancer illness code self-reported: bone disorder || id:ukb-a-84	ENSG00000156256	Weighted median	73	0.000753516	0.0003572	0.0349009	5.34e-05	0.00145363	1.00075	1.00005	1.00145
USP16	ukb-a-84	Non-cancer illness code self-reported: bone disorder || id:ukb-a-84	ENSG00000156256	Inverse variance weighted	73	0.000629343	0.000287325	0.0284989	6.62e-05	0.0011925	1.00063	1.00007	1.00119
USP16	ukb-a-84	Non-cancer illness code self-reported: bone disorder || id:ukb-a-84	ENSG00000156256	Simple mode	73	0.00101989	0.000876661	0.248519	-0.000698371	0.00273814	1.00102	0.999302	1.00274
USP16	ukb-a-84	Non-cancer illness code self-reported: bone disorder || id:ukb-a-84	ENSG00000156256	Weighted mode	73	0.00100725	0.000837441	0.233004	-0.000634131	0.00264864	1.00101	0.999366	1.00265
USP16	ukb-b-1567	Operative procedures - secondary OPCS: Z94.3 Left sided operation || id:ukb-b-1567	ENSG00000156256	MR Egger	73	0.0604331	0.0340107	0.0798707	-0.0062279	0.127094	1.0623	0.993791	1.13552
USP16	ukb-b-1567	Operative procedures - secondary OPCS: Z94.3 Left sided operation || id:ukb-b-1567	ENSG00000156256	Weighted median	73	0.0232034	0.00268432	5.43e-18	0.0179422	0.0284647	1.02347	1.0181	1.02887
USP16	ukb-b-1567	Operative procedures - secondary OPCS: Z94.3 Left sided operation || id:ukb-b-1567	ENSG00000156256	Inverse variance weighted	73	0.0230891	0.00206564	5.24e-29	0.0190405	0.0271378	1.02336	1.01922	1.02751
USP16	ukb-b-1567	Operative procedures - secondary OPCS: Z94.3 Left sided operation || id:ukb-b-1567	ENSG00000156256	Simple mode	73	0.0247338	0.00651379	0.00030282	0.0119668	0.0375008	1.02504	1.01204	1.03821
USP16	ukb-b-1567	Operative procedures - secondary OPCS: Z94.3 Left sided operation || id:ukb-b-1567	ENSG00000156256	Weighted mode	73	0.0244217	0.00603756	0.000129891	0.0125881	0.0362554	1.02472	1.01267	1.03692
USP16	ukb-b-298	Frequency of stair climbing in last 4 weeks || id:ukb-b-298	ENSG00000156256	MR Egger	73	-0.141844	0.110764	0.204502	-0.358942	0.0752529	0.867756	0.698415	1.07816
USP16	ukb-b-298	Frequency of stair climbing in last 4 weeks || id:ukb-b-298	ENSG00000156256	Weighted median	73	-0.0343633	0.00863442	6.9e-05	-0.0512868	-0.0174399	0.96622	0.950006	0.982711
USP16	ukb-b-298	Frequency of stair climbing in last 4 weeks || id:ukb-b-298	ENSG00000156256	Inverse variance weighted	73	-0.0317583	0.00672713	2.35e-06	-0.0449434	-0.0185731	0.968741	0.956052	0.981598
USP16	ukb-b-298	Frequency of stair climbing in last 4 weeks || id:ukb-b-298	ENSG00000156256	Simple mode	73	-0.0360819	0.0204946	0.0825608	-0.0762514	0.00408761	0.964561	0.926583	1.0041
USP16	ukb-b-298	Frequency of stair climbing in last 4 weeks || id:ukb-b-298	ENSG00000156256	Weighted mode	73	-0.0357888	0.0202352	0.0811898	-0.0754499	0.00387225	0.964844	0.927326	1.00388
USP16	ukb-b-17848	Heel quantitative ultrasound index (QUI), manual entry || id:ukb-b-17848	ENSG00000156256	MR Egger	73	0.384595	0.276649	0.168814	-0.157638	0.926828	1.46902	0.854159	2.52648
USP16	ukb-b-17848	Heel quantitative ultrasound index (QUI), manual entry || id:ukb-b-17848	ENSG00000156256	Weighted median	73	0.339283	0.0231121	8.68e-49	0.293983	0.384582	1.40394	1.34176	1.469
USP16	ukb-b-17848	Heel quantitative ultrasound index (QUI), manual entry || id:ukb-b-17848	ENSG00000156256	Inverse variance weighted	73	0.340277	0.0167907	2.58e-91	0.307367	0.373187	1.40534	1.35984	1.45236
USP16	ukb-b-17848	Heel quantitative ultrasound index (QUI), manual entry || id:ukb-b-17848	ENSG00000156256	Simple mode	73	0.363122	0.0513356	8.09e-10	0.262504	0.46374	1.43781	1.30018	1.59001
USP16	ukb-b-17848	Heel quantitative ultrasound index (QUI), manual entry || id:ukb-b-17848	ENSG00000156256	Weighted mode	73	0.363482	0.0538414	3.17e-09	0.257953	0.469011	1.43833	1.29428	1.59841
USP16	ukb-a-207	Illnesses of father: High blood pressure || id:ukb-a-207	ENSG00000156256	MR Egger	73	0.0280593	0.0441506	0.527122	-0.0584759	0.114594	1.02846	0.943201	1.12142
USP16	ukb-a-207	Illnesses of father: High blood pressure || id:ukb-a-207	ENSG00000156256	Weighted median	73	-0.0221122	0.00346811	1.82e-10	-0.0289097	-0.0153147	0.97813	0.971504	0.984802
USP16	ukb-a-207	Illnesses of father: High blood pressure || id:ukb-a-207	ENSG00000156256	Inverse variance weighted	73	-0.0226555	0.0026821	2.99e-17	-0.0279124	-0.0173986	0.977599	0.972474	0.982752
USP16	ukb-a-207	Illnesses of father: High blood pressure || id:ukb-a-207	ENSG00000156256	Simple mode	73	-0.0181127	0.00792063	0.0251512	-0.0336372	-0.00258829	0.98205	0.966922	0.997415
USP16	ukb-a-207	Illnesses of father: High blood pressure || id:ukb-a-207	ENSG00000156256	Weighted mode	73	-0.0179175	0.00796933	0.0276186	-0.0335374	-0.00229762	0.982242	0.967019	0.997705
USP16	ukb-b-2146	Operative procedures - main OPCS: Q18.1 Diagnostic endoscopic examination of uterus and biopsy of lesion of uterus || id:ukb-b-2146	ENSG00000156256	MR Egger	73	-0.00867316	0.00934426	0.356459	-0.0269879	0.0096416	0.991364	0.973373	1.00969
USP16	ukb-b-2146	Operative procedures - main OPCS: Q18.1 Diagnostic endoscopic examination of uterus and biopsy of lesion of uterus || id:ukb-b-2146	ENSG00000156256	Weighted median	73	0.00678085	0.000701256	4.06e-22	0.00540639	0.00815531	1.0068	1.00542	1.00819
USP16	ukb-b-2146	Operative procedures - main OPCS: Q18.1 Diagnostic endoscopic examination of uterus and biopsy of lesion of uterus || id:ukb-b-2146	ENSG00000156256	Inverse variance weighted	73	0.00624365	0.000567524	3.76e-28	0.0051313	0.00735599	1.00626	1.00514	1.00738
USP16	ukb-b-2146	Operative procedures - main OPCS: Q18.1 Diagnostic endoscopic examination of uterus and biopsy of lesion of uterus || id:ukb-b-2146	ENSG00000156256	Simple mode	73	0.00698382	0.00172448	0.000127719	0.00360384	0.0103638	1.00701	1.00361	1.01042
USP16	ukb-b-2146	Operative procedures - main OPCS: Q18.1 Diagnostic endoscopic examination of uterus and biopsy of lesion of uterus || id:ukb-b-2146	ENSG00000156256	Weighted mode	73	0.00700115	0.00173536	0.00013474	0.00359984	0.0104025	1.00703	1.00361	1.01046
USP16	ukb-b-11531	Diagnoses - main ICD10: R32 Unspecified urinary incontinence || id:ukb-b-11531	ENSG00000156256	MR Egger	15	-0.00476643	0.015342	0.76097	-0.0348367	0.0253038	0.995245	0.965763	1.02563
USP16	ukb-b-11531	Diagnoses - main ICD10: R32 Unspecified urinary incontinence || id:ukb-b-11531	ENSG00000156256	Weighted median	15	0.000518618	0.000656485	0.429533	-0.000768094	0.00180533	1.00052	0.999232	1.00181
USP16	ukb-b-11531	Diagnoses - main ICD10: R32 Unspecified urinary incontinence || id:ukb-b-11531	ENSG00000156256	Inverse variance weighted	15	0.000555928	0.000522554	0.287389	-0.000468278	0.00158013	1.00056	0.999532	1.00158
USP16	ukb-b-11531	Diagnoses - main ICD10: R32 Unspecified urinary incontinence || id:ukb-b-11531	ENSG00000156256	Simple mode	15	0.000507215	0.000979335	0.612602	-0.00141228	0.00242671	1.00051	0.998589	1.00243
USP16	ukb-b-11531	Diagnoses - main ICD10: R32 Unspecified urinary incontinence || id:ukb-b-11531	ENSG00000156256	Weighted mode	15	0.000507215	0.00102325	0.627802	-0.00149835	0.00251278	1.00051	0.998503	1.00252
USP16	ukb-b-3035	Operative procedures - main OPCS: E36.9 Unspecified diagnostic endoscopic examination of larynx || id:ukb-b-3035	ENSG00000156256	MR Egger	15	-0.0126034	0.0169322	0.46991	-0.0457905	0.0205837	0.987476	0.955242	1.0208
USP16	ukb-b-3035	Operative procedures - main OPCS: E36.9 Unspecified diagnostic endoscopic examination of larynx || id:ukb-b-3035	ENSG00000156256	Weighted median	15	0.00103613	0.000720695	0.150524	-0.000376431	0.00244869	1.00104	0.999624	1.00245
USP16	ukb-b-3035	Operative procedures - main OPCS: E36.9 Unspecified diagnostic endoscopic examination of larynx || id:ukb-b-3035	ENSG00000156256	Inverse variance weighted	15	0.00119502	0.000576718	0.0382548	6.47e-05	0.00232539	1.0012	1.00006	1.00233
USP16	ukb-b-3035	Operative procedures - main OPCS: E36.9 Unspecified diagnostic endoscopic examination of larynx || id:ukb-b-3035	ENSG00000156256	Simple mode	15	0.00101497	0.00111531	0.378202	-0.00117102	0.00320097	1.00102	0.99883	1.00321
USP16	ukb-b-3035	Operative procedures - main OPCS: E36.9 Unspecified diagnostic endoscopic examination of larynx || id:ukb-b-3035	ENSG00000156256	Weighted mode	15	0.00101497	0.00106817	0.358129	-0.00107864	0.00310859	1.00102	0.998922	1.00311
USP16	ukb-b-2035	Scotch pancake intake || id:ukb-b-2035	ENSG00000156256	MR Egger	73	0.0789392	0.0458276	0.0893283	-0.010883	0.168761	1.08214	0.989176	1.18384
USP16	ukb-b-2035	Scotch pancake intake || id:ukb-b-2035	ENSG00000156256	Weighted median	73	-9.23e-05	0.00334591	0.977991	-0.0066503	0.00646568	0.999908	0.993372	1.00649
USP16	ukb-b-2035	Scotch pancake intake || id:ukb-b-2035	ENSG00000156256	Inverse variance weighted	73	-0.00214304	0.00278247	0.441185	-0.00759668	0.0033106	0.997859	0.992432	1.00332
USP16	ukb-b-2035	Scotch pancake intake || id:ukb-b-2035	ENSG00000156256	Simple mode	73	0.00592268	0.00857715	0.492088	-0.0108885	0.0227339	1.00594	0.989171	1.02299
USP16	ukb-b-2035	Scotch pancake intake || id:ukb-b-2035	ENSG00000156256	Weighted mode	73	0.00580524	0.00829089	0.486062	-0.0104449	0.0220554	1.00582	0.989609	1.0223
USP16	ukb-b-4323	Attempted fluid intelligence (FI) test. || id:ukb-b-4323	ENSG00000156256	MR Egger	72	-0.0437191	0.0176904	0.0158968	-0.0783924	-0.00904587	0.957223	0.924602	0.990995
USP16	ukb-b-4323	Attempted fluid intelligence (FI) test. || id:ukb-b-4323	ENSG00000156256	Weighted median	72	-0.0143874	0.00142173	4.52e-24	-0.017174	-0.0116008	0.985716	0.982973	0.988466
USP16	ukb-b-4323	Attempted fluid intelligence (FI) test. || id:ukb-b-4323	ENSG00000156256	Inverse variance weighted	72	-0.0129691	0.00104258	1.6e-35	-0.0150125	-0.0109256	0.987115	0.9851	0.989134
USP16	ukb-b-4323	Attempted fluid intelligence (FI) test. || id:ukb-b-4323	ENSG00000156256	Simple mode	72	-0.0148988	0.00317993	1.31e-05	-0.0211314	-0.00866608	0.985212	0.97909	0.991371
USP16	ukb-b-4323	Attempted fluid intelligence (FI) test. || id:ukb-b-4323	ENSG00000156256	Weighted mode	72	-0.0148625	0.00314319	1.11e-05	-0.0210232	-0.00870188	0.985247	0.979196	0.991336
USP16	ukb-b-10911	Diagnoses - secondary ICD10: Z92.2 Personal history of long-term (current) use of other medicaments || id:ukb-b-10911	ENSG00000156256	MR Egger	73	-0.00414093	0.0110179	0.70816	-0.0257361	0.0174542	0.995868	0.974592	1.01761
USP16	ukb-b-10911	Diagnoses - secondary ICD10: Z92.2 Personal history of long-term (current) use of other medicaments || id:ukb-b-10911	ENSG00000156256	Weighted median	73	-0.00572	0.000863914	3.57e-11	-0.00741327	-0.00402673	0.994296	0.992614	0.995981
USP16	ukb-b-10911	Diagnoses - secondary ICD10: Z92.2 Personal history of long-term (current) use of other medicaments || id:ukb-b-10911	ENSG00000156256	Inverse variance weighted	73	-0.00558296	0.000669174	7.24e-17	-0.00689455	-0.00427138	0.994433	0.993129	0.995738
USP16	ukb-b-10911	Diagnoses - secondary ICD10: Z92.2 Personal history of long-term (current) use of other medicaments || id:ukb-b-10911	ENSG00000156256	Simple mode	73	-0.00589531	0.00206558	0.00563302	-0.00994384	-0.00184679	0.994122	0.990105	0.998155
USP16	ukb-b-10911	Diagnoses - secondary ICD10: Z92.2 Personal history of long-term (current) use of other medicaments || id:ukb-b-10911	ENSG00000156256	Weighted mode	73	-0.00587303	0.00197839	0.00406058	-0.00975068	-0.00199537	0.994144	0.990297	0.998007
USP16	ukb-a-22	Number of self-reported non-cancer illnesses || id:ukb-a-22	ENSG00000156256	MR Egger	73	0.0561445	0.0820234	0.495891	-0.104621	0.21691	1.05775	0.900666	1.24223
USP16	ukb-a-22	Number of self-reported non-cancer illnesses || id:ukb-a-22	ENSG00000156256	Weighted median	73	-0.027565	0.00636998	1.51e-05	-0.0400502	-0.0150798	0.972811	0.960741	0.985033
USP16	ukb-a-22	Number of self-reported non-cancer illnesses || id:ukb-a-22	ENSG00000156256	Inverse variance weighted	73	-0.0290413	0.00498158	5.55e-09	-0.0388052	-0.0192775	0.971376	0.961938	0.980907
USP16	ukb-a-22	Number of self-reported non-cancer illnesses || id:ukb-a-22	ENSG00000156256	Simple mode	73	-0.0182361	0.0149052	0.225139	-0.0474503	0.010978	0.981929	0.953658	1.01104
USP16	ukb-a-22	Number of self-reported non-cancer illnesses || id:ukb-a-22	ENSG00000156256	Weighted mode	73	-0.0184418	0.0142587	0.200017	-0.0463889	0.00950526	0.981727	0.954671	1.00955
USP16	ukb-a-464	Vitamin and mineral supplements: Multivitamins +/- minerals || id:ukb-a-464	ENSG00000156256	MR Egger	73	-0.101107	0.0408253	0.0156496	-0.181124	-0.0210892	0.903837	0.834332	0.979132
USP16	ukb-a-464	Vitamin and mineral supplements: Multivitamins +/- minerals || id:ukb-a-464	ENSG00000156256	Weighted median	73	-0.0294136	0.00332704	9.51e-19	-0.0359346	-0.0228926	0.971015	0.964703	0.977367
USP16	ukb-a-464	Vitamin and mineral supplements: Multivitamins +/- minerals || id:ukb-a-464	ENSG00000156256	Inverse variance weighted	73	-0.0286268	0.00247947	7.78e-31	-0.0334865	-0.023767	0.971779	0.967068	0.976513
USP16	ukb-a-464	Vitamin and mineral supplements: Multivitamins +/- minerals || id:ukb-a-464	ENSG00000156256	Simple mode	73	-0.0312267	0.00775293	0.0001379	-0.0464224	-0.0160309	0.969256	0.954639	0.984097
USP16	ukb-a-464	Vitamin and mineral supplements: Multivitamins +/- minerals || id:ukb-a-464	ENSG00000156256	Weighted mode	73	-0.0308824	0.00744039	8.98e-05	-0.0454655	-0.0162992	0.96959	0.955553	0.983833
USP16	ukb-d-ILD_DIFF_DG	ILD differential diagnosis || id:ukb-d-ILD_DIFF_DG	ENSG00000156256	MR Egger	73	-0.0239106	0.0251194	0.344387	-0.0731446	0.0253233	0.976373	0.929466	1.02565
USP16	ukb-d-ILD_DIFF_DG	ILD differential diagnosis || id:ukb-d-ILD_DIFF_DG	ENSG00000156256	Weighted median	73	0.00675963	0.00193036	0.000462211	0.00297613	0.0105431	1.00678	1.00298	1.0106
USP16	ukb-d-ILD_DIFF_DG	ILD differential diagnosis || id:ukb-d-ILD_DIFF_DG	ENSG00000156256	Inverse variance weighted	73	0.00739383	0.00152574	1.26e-06	0.00440338	0.0103843	1.00742	1.00441	1.01044
USP16	ukb-d-ILD_DIFF_DG	ILD differential diagnosis || id:ukb-d-ILD_DIFF_DG	ENSG00000156256	Simple mode	73	0.00589974	0.0044857	0.192606	-0.00289224	0.0146917	1.00592	0.997112	1.0148
USP16	ukb-d-ILD_DIFF_DG	ILD differential diagnosis || id:ukb-d-ILD_DIFF_DG	ENSG00000156256	Weighted mode	73	0.00584077	0.00423303	0.171916	-0.00245598	0.0141375	1.00586	0.997547	1.01424
USP16	ukb-d-20450	Feelings of worthlessness during worst period of depression || id:ukb-d-20450	ENSG00000156256	MR Egger	73	-0.130988	0.114258	0.255471	-0.354934	0.0929585	0.877229	0.70122	1.09742
USP16	ukb-d-20450	Feelings of worthlessness during worst period of depression || id:ukb-d-20450	ENSG00000156256	Weighted median	73	0.0223698	0.00876264	0.0106842	0.00519504	0.0395446	1.02262	1.00521	1.04034
USP16	ukb-d-20450	Feelings of worthlessness during worst period of depression || id:ukb-d-20450	ENSG00000156256	Inverse variance weighted	73	0.0218106	0.00694176	0.00167829	0.00820479	0.0354165	1.02205	1.00824	1.03605
USP16	ukb-d-20450	Feelings of worthlessness during worst period of depression || id:ukb-d-20450	ENSG00000156256	Simple mode	73	0.00983068	0.0202125	0.628185	-0.0297858	0.0494471	1.00988	0.970653	1.05069
USP16	ukb-d-20450	Feelings of worthlessness during worst period of depression || id:ukb-d-20450	ENSG00000156256	Weighted mode	73	0.00937371	0.019438	0.631101	-0.0287247	0.0474721	1.00942	0.971684	1.04862
USP16	ukb-b-4955	Dairy smoothie intake || id:ukb-b-4955	ENSG00000156256	MR Egger	73	-0.0527529	0.091163	0.564646	-0.231432	0.125927	0.948614	0.793396	1.1342
USP16	ukb-b-4955	Dairy smoothie intake || id:ukb-b-4955	ENSG00000156256	Weighted median	73	-0.0160529	0.0069953	0.0217441	-0.0297637	-0.00234209	0.984075	0.970675	0.997661
USP16	ukb-b-4955	Dairy smoothie intake || id:ukb-b-4955	ENSG00000156256	Inverse variance weighted	73	-0.0220877	0.00553505	6.59e-05	-0.0329364	-0.011239	0.978154	0.9676	0.988824
USP16	ukb-b-4955	Dairy smoothie intake || id:ukb-b-4955	ENSG00000156256	Simple mode	73	-0.0126285	0.0159127	0.430028	-0.0438174	0.0185604	0.987451	0.957129	1.01873
USP16	ukb-b-4955	Dairy smoothie intake || id:ukb-b-4955	ENSG00000156256	Weighted mode	73	-0.0126285	0.0167271	0.452726	-0.0454136	0.0201566	0.987451	0.955602	1.02036
USP16	ukb-d-M70	Diagnoses - main ICD10: M70 Soft tissue disorders related to use, overuse and pressure || id:ukb-d-M70	ENSG00000156256	MR Egger	73	0.00523361	0.00537834	0.333812	-0.00530793	0.0157752	1.00525	0.994706	1.0159
USP16	ukb-d-M70	Diagnoses - main ICD10: M70 Soft tissue disorders related to use, overuse and pressure || id:ukb-d-M70	ENSG00000156256	Weighted median	73	-0.00295224	0.000411726	7.48e-13	-0.00375922	-0.00214525	0.997052	0.996248	0.997857
USP16	ukb-d-M70	Diagnoses - main ICD10: M70 Soft tissue disorders related to use, overuse and pressure || id:ukb-d-M70	ENSG00000156256	Inverse variance weighted	73	-0.00322253	0.000326678	5.93e-23	-0.00386282	-0.00258224	0.996783	0.996145	0.997421
USP16	ukb-d-M70	Diagnoses - main ICD10: M70 Soft tissue disorders related to use, overuse and pressure || id:ukb-d-M70	ENSG00000156256	Simple mode	73	-0.00275882	0.00100271	0.00750256	-0.00472414	-0.000793511	0.997245	0.995287	0.999207
USP16	ukb-d-M70	Diagnoses - main ICD10: M70 Soft tissue disorders related to use, overuse and pressure || id:ukb-d-M70	ENSG00000156256	Weighted mode	73	-0.00277231	0.000924253	0.00371177	-0.00458385	-0.000960775	0.997232	0.995427	0.99904
USP16	ukb-b-7859	Impedance of arm (right) || id:ukb-b-7859	ENSG00000156256	MR Egger	73	-0.136277	0.057678	0.0208845	-0.249326	-0.0232285	0.872601	0.779326	0.977039
USP16	ukb-b-7859	Impedance of arm (right) || id:ukb-b-7859	ENSG00000156256	Weighted median	73	-0.0293187	0.00473557	5.97e-10	-0.0386004	-0.0200369	0.971107	0.962135	0.980162
USP16	ukb-b-7859	Impedance of arm (right) || id:ukb-b-7859	ENSG00000156256	Inverse variance weighted	73	-0.0377664	0.00350309	4.24e-27	-0.0446325	-0.0309004	0.962938	0.956349	0.969572
USP16	ukb-b-7859	Impedance of arm (right) || id:ukb-b-7859	ENSG00000156256	Simple mode	73	-0.0227001	0.0118713	0.0598302	-0.0459678	0.000567527	0.977556	0.955073	1.00057
USP16	ukb-b-7859	Impedance of arm (right) || id:ukb-b-7859	ENSG00000156256	Weighted mode	73	-0.0227001	0.0116774	0.0558101	-0.0455878	0.000187473	0.977556	0.955436	1.00019
USP16	ukb-b-1070	Average weekly fortified wine intake || id:ukb-b-1070	ENSG00000156256	MR Egger	73	0.0712036	0.0475998	0.139117	-0.0220921	0.164499	1.0738	0.97815	1.1788
USP16	ukb-b-1070	Average weekly fortified wine intake || id:ukb-b-1070	ENSG00000156256	Weighted median	73	-0.0210119	0.00372736	1.73e-08	-0.0283175	-0.0137063	0.979207	0.97208	0.986387
USP16	ukb-b-1070	Average weekly fortified wine intake || id:ukb-b-1070	ENSG00000156256	Inverse variance weighted	73	-0.0224981	0.00289058	7.07e-15	-0.0281636	-0.0168326	0.977753	0.972229	0.983308
USP16	ukb-b-1070	Average weekly fortified wine intake || id:ukb-b-1070	ENSG00000156256	Simple mode	73	-0.0207259	0.00920649	0.0274244	-0.0387706	-0.00268114	0.979487	0.961971	0.997322
USP16	ukb-b-1070	Average weekly fortified wine intake || id:ukb-b-1070	ENSG00000156256	Weighted mode	73	-0.0200087	0.00872284	0.0247205	-0.0371055	-0.00291197	0.98019	0.963574	0.997092
USP16	ukb-d-20477	Ever talked to a health professional about unusual or psychotic experiences || id:ukb-d-20477	ENSG00000156256	MR Egger	73	0.0760022	0.312374	0.808471	-0.536251	0.688255	1.07896	0.584937	1.99024
USP16	ukb-d-20477	Ever talked to a health professional about unusual or psychotic experiences || id:ukb-d-20477	ENSG00000156256	Weighted median	73	-0.133955	0.0238659	1.99e-08	-0.180733	-0.0871781	0.874629	0.834659	0.916514
USP16	ukb-d-20477	Ever talked to a health professional about unusual or psychotic experiences || id:ukb-d-20477	ENSG00000156256	Inverse variance weighted	73	-0.148216	0.0189578	5.36e-15	-0.185374	-0.111059	0.862245	0.830794	0.894886
USP16	ukb-d-20477	Ever talked to a health professional about unusual or psychotic experiences || id:ukb-d-20477	ENSG00000156256	Simple mode	73	-0.124789	0.0564688	0.0302937	-0.235468	-0.0141102	0.882683	0.790201	0.985989
USP16	ukb-d-20477	Ever talked to a health professional about unusual or psychotic experiences || id:ukb-d-20477	ENSG00000156256	Weighted mode	73	-0.123917	0.0565787	0.0317521	-0.234811	-0.0130224	0.883453	0.79072	0.987062
USP16	ukb-d-I9_CORATHER	Coronary atherosclerosis || id:ukb-d-I9_CORATHER	ENSG00000156256	MR Egger	73	0.017584	0.0184459	0.343685	-0.0185699	0.0537379	1.01774	0.981601	1.05521
USP16	ukb-d-I9_CORATHER	Coronary atherosclerosis || id:ukb-d-I9_CORATHER	ENSG00000156256	Weighted median	73	-0.00849396	0.00145785	5.66e-09	-0.0113513	-0.00563658	0.991542	0.988713	0.994379
USP16	ukb-d-I9_CORATHER	Coronary atherosclerosis || id:ukb-d-I9_CORATHER	ENSG00000156256	Inverse variance weighted	73	-0.00822043	0.0011204	2.18e-13	-0.0104164	-0.00602445	0.991813	0.989638	0.993994
USP16	ukb-d-I9_CORATHER	Coronary atherosclerosis || id:ukb-d-I9_CORATHER	ENSG00000156256	Simple mode	73	-0.00442633	0.00358604	0.221096	-0.011455	0.00260231	0.995583	0.98861	1.00261
USP16	ukb-d-I9_CORATHER	Coronary atherosclerosis || id:ukb-d-I9_CORATHER	ENSG00000156256	Weighted mode	73	-0.00455373	0.0033083	0.172946	-0.011038	0.00193054	0.995457	0.989023	1.00193
USP16	ukb-b-5379	Frequency of friend/family visits || id:ukb-b-5379	ENSG00000156256	MR Egger	73	-0.34705	0.0946872	0.000473202	-0.532637	-0.161463	0.70677	0.587055	0.850898
USP16	ukb-b-5379	Frequency of friend/family visits || id:ukb-b-5379	ENSG00000156256	Weighted median	73	-0.0251614	0.00782639	0.00130469	-0.0405011	-0.00982169	0.975153	0.960308	0.990226
USP16	ukb-b-5379	Frequency of friend/family visits || id:ukb-b-5379	ENSG00000156256	Inverse variance weighted	73	-0.0168016	0.00575059	0.00348108	-0.0280728	-0.00553044	0.983339	0.972318	0.994485
USP16	ukb-b-5379	Frequency of friend/family visits || id:ukb-b-5379	ENSG00000156256	Simple mode	73	-0.0394854	0.020278	0.0554115	-0.0792304	0.000259593	0.961284	0.923827	1.00026
USP16	ukb-b-5379	Frequency of friend/family visits || id:ukb-b-5379	ENSG00000156256	Weighted mode	73	-0.0384345	0.0197616	0.0556923	-0.0771673	0.000298297	0.962295	0.925735	1.0003
USP16	ukb-b-970	Diagnoses - secondary ICD10: E11.9 Without complications || id:ukb-b-970	ENSG00000156256	MR Egger	73	-0.00564437	0.0135083	0.677323	-0.0321207	0.020832	0.994372	0.96839	1.02105
USP16	ukb-b-970	Diagnoses - secondary ICD10: E11.9 Without complications || id:ukb-b-970	ENSG00000156256	Weighted median	73	0.00411267	0.00102451	5.96e-05	0.00210464	0.0061207	1.00412	1.00211	1.00614
USP16	ukb-b-970	Diagnoses - secondary ICD10: E11.9 Without complications || id:ukb-b-970	ENSG00000156256	Inverse variance weighted	73	0.00403898	0.000820428	8.52e-07	0.00243094	0.00564702	1.00405	1.00243	1.00566
USP16	ukb-b-970	Diagnoses - secondary ICD10: E11.9 Without complications || id:ukb-b-970	ENSG00000156256	Simple mode	73	0.00422199	0.00247705	0.0926103	-0.000633025	0.00907701	1.00423	0.999367	1.00912
USP16	ukb-b-970	Diagnoses - secondary ICD10: E11.9 Without complications || id:ukb-b-970	ENSG00000156256	Weighted mode	73	0.0041936	0.00239817	0.0846105	-0.00050681	0.00889401	1.0042	0.999493	1.00893
USP16	ukb-b-11650	Corneal hysteresis (left) || id:ukb-b-11650	ENSG00000156256	MR Egger	73	-0.846451	0.181679	1.44e-05	-1.20254	-0.49036	0.428935	0.30043	0.612406
USP16	ukb-b-11650	Corneal hysteresis (left) || id:ukb-b-11650	ENSG00000156256	Weighted median	73	-0.0632514	0.0151679	3.04e-05	-0.0929805	-0.0335223	0.938707	0.911211	0.967033
USP16	ukb-b-11650	Corneal hysteresis (left) || id:ukb-b-11650	ENSG00000156256	Inverse variance weighted	73	-0.0472237	0.0110361	1.88e-05	-0.0688545	-0.0255929	0.953874	0.933462	0.974732
USP16	ukb-b-11650	Corneal hysteresis (left) || id:ukb-b-11650	ENSG00000156256	Simple mode	73	-0.0693967	0.035805	0.056522	-0.139574	0.000781118	0.932957	0.869728	1.00078
USP16	ukb-b-11650	Corneal hysteresis (left) || id:ukb-b-11650	ENSG00000156256	Weighted mode	73	-0.0720569	0.0363575	0.0513082	-0.143318	-0.000796282	0.930478	0.866479	0.999204
USP16	ukb-b-8124	Onion intake || id:ukb-b-8124	ENSG00000156256	MR Egger	73	-0.480976	0.219493	0.0317125	-0.911183	-0.0507694	0.61818	0.402048	0.950498
USP16	ukb-b-8124	Onion intake || id:ukb-b-8124	ENSG00000156256	Weighted median	73	-0.161044	0.0182997	1.36e-18	-0.196912	-0.125177	0.851255	0.821263	0.882341
USP16	ukb-b-8124	Onion intake || id:ukb-b-8124	ENSG00000156256	Inverse variance weighted	73	-0.174548	0.0133267	3.4e-39	-0.200668	-0.148428	0.839837	0.818184	0.862062
USP16	ukb-b-8124	Onion intake || id:ukb-b-8124	ENSG00000156256	Simple mode	73	-0.223504	0.0420479	1.14e-06	-0.305918	-0.14109	0.799712	0.736447	0.868411
USP16	ukb-b-8124	Onion intake || id:ukb-b-8124	ENSG00000156256	Weighted mode	73	-0.149931	0.0418486	0.000614642	-0.231954	-0.0679081	0.860767	0.792982	0.934346
USP16	ukb-b-9038	Main speciality of consultant (recoded): Ophthalmology || id:ukb-b-9038	ENSG00000156256	MR Egger	73	0.00187367	0.0182792	0.918646	-0.0339536	0.0377009	1.00188	0.966616	1.03842
USP16	ukb-b-9038	Main speciality of consultant (recoded): Ophthalmology || id:ukb-b-9038	ENSG00000156256	Weighted median	73	-0.00184982	0.00146376	0.206322	-0.00471878	0.00101915	0.998152	0.995292	1.00102
USP16	ukb-b-9038	Main speciality of consultant (recoded): Ophthalmology || id:ukb-b-9038	ENSG00000156256	Inverse variance weighted	73	-0.00212489	0.00111019	0.0556215	-0.00430086	5.11e-05	0.997877	0.995708	1.00005
USP16	ukb-b-9038	Main speciality of consultant (recoded): Ophthalmology || id:ukb-b-9038	ENSG00000156256	Simple mode	73	-0.0018411	0.00306697	0.550191	-0.00785236	0.00417015	0.998161	0.992178	1.00418
USP16	ukb-b-9038	Main speciality of consultant (recoded): Ophthalmology || id:ukb-b-9038	ENSG00000156256	Weighted mode	73	-0.00187691	0.00296297	0.528444	-0.00768434	0.00393052	0.998125	0.992345	1.00394
USP16	ukb-b-16665	Operative procedures - main OPCS: Q10.3 Dilation of cervix uteri and curettage of uterus NEC || id:ukb-b-16665	ENSG00000156256	MR Egger	73	-0.00509386	0.00826869	0.539837	-0.0213005	0.0111128	0.994919	0.978925	1.01117
USP16	ukb-b-16665	Operative procedures - main OPCS: Q10.3 Dilation of cervix uteri and curettage of uterus NEC || id:ukb-b-16665	ENSG00000156256	Weighted median	73	0.00582484	0.000657093	7.68e-19	0.00453694	0.00711275	1.00584	1.00455	1.00714
USP16	ukb-b-16665	Operative procedures - main OPCS: Q10.3 Dilation of cervix uteri and curettage of uterus NEC || id:ukb-b-16665	ENSG00000156256	Inverse variance weighted	73	0.00496015	0.000502199	5.25e-23	0.00397583	0.00594446	1.00497	1.00398	1.00596
USP16	ukb-b-16665	Operative procedures - main OPCS: Q10.3 Dilation of cervix uteri and curettage of uterus NEC || id:ukb-b-16665	ENSG00000156256	Simple mode	73	0.00633593	0.00154676	0.000108628	0.00330427	0.00936758	1.00636	1.00331	1.00941
USP16	ukb-b-16665	Operative procedures - main OPCS: Q10.3 Dilation of cervix uteri and curettage of uterus NEC || id:ukb-b-16665	ENSG00000156256	Weighted mode	73	0.00629875	0.00158307	0.00016329	0.00319592	0.00940157	1.00632	1.0032	1.00945
USP16	ukb-a-332	Fracture resulting from simple fall || id:ukb-a-332	ENSG00000156256	MR Egger	73	-0.291441	0.153491	0.0616608	-0.592282	0.00940068	0.747186	0.553064	1.00945
USP16	ukb-a-332	Fracture resulting from simple fall || id:ukb-a-332	ENSG00000156256	Weighted median	73	0.130708	0.0127759	1.44e-24	0.105667	0.155748	1.13963	1.11145	1.16853
USP16	ukb-a-332	Fracture resulting from simple fall || id:ukb-a-332	ENSG00000156256	Inverse variance weighted	73	0.137212	0.00932326	5e-49	0.118939	0.155486	1.14707	1.1263	1.16823
USP16	ukb-a-332	Fracture resulting from simple fall || id:ukb-a-332	ENSG00000156256	Simple mode	73	0.171617	0.0289622	9.83e-08	0.114851	0.228383	1.18722	1.12171	1.25657
USP16	ukb-a-332	Fracture resulting from simple fall || id:ukb-a-332	ENSG00000156256	Weighted mode	73	0.111156	0.0289513	0.000262672	0.0544112	0.1679	1.11757	1.05592	1.18282
USP16	ukb-b-14796	Non-cancer illness code, self-reported: diverticular disease/diverticulitis || id:ukb-b-14796	ENSG00000156256	MR Egger	73	0.0147018	0.00895687	0.105138	-0.00285367	0.0322573	1.01481	0.99715	1.03278
USP16	ukb-b-14796	Non-cancer illness code, self-reported: diverticular disease/diverticulitis || id:ukb-b-14796	ENSG00000156256	Weighted median	73	0.00132296	0.000692718	0.0561582	-3.48e-05	0.00268068	1.00132	0.999965	1.00268
USP16	ukb-b-14796	Non-cancer illness code, self-reported: diverticular disease/diverticulitis || id:ukb-b-14796	ENSG00000156256	Inverse variance weighted	73	0.00107464	0.000543998	0.0482176	8.4e-06	0.00214087	1.00108	1.00001	1.00214
USP16	ukb-b-14796	Non-cancer illness code, self-reported: diverticular disease/diverticulitis || id:ukb-b-14796	ENSG00000156256	Simple mode	73	0.00168148	0.00146118	0.253635	-0.00118244	0.0045454	1.00168	0.998818	1.00456
USP16	ukb-b-14796	Non-cancer illness code, self-reported: diverticular disease/diverticulitis || id:ukb-b-14796	ENSG00000156256	Weighted mode	73	0.00163946	0.00152495	0.285924	-0.00134944	0.00462836	1.00164	0.998651	1.00464
USP16	ukb-d-I9_STR_EXH	Ischaemic Stroke, excluding all haemorrhages || id:ukb-d-I9_STR_EXH	ENSG00000156256	MR Egger	73	-0.00324881	0.00915489	0.723738	-0.0211924	0.0146948	0.996756	0.979031	1.0148
USP16	ukb-d-I9_STR_EXH	Ischaemic Stroke, excluding all haemorrhages || id:ukb-d-I9_STR_EXH	ENSG00000156256	Weighted median	73	0.00560047	0.000725153	1.13e-14	0.00417917	0.00702177	1.00562	1.00419	1.00705
USP16	ukb-d-I9_STR_EXH	Ischaemic Stroke, excluding all haemorrhages || id:ukb-d-I9_STR_EXH	ENSG00000156256	Inverse variance weighted	73	0.00544087	0.000556065	1.31e-22	0.00435098	0.00653076	1.00546	1.00436	1.00655
USP16	ukb-d-I9_STR_EXH	Ischaemic Stroke, excluding all haemorrhages || id:ukb-d-I9_STR_EXH	ENSG00000156256	Simple mode	73	0.00574156	0.00175966	0.00168794	0.00229264	0.00919049	1.00576	1.0023	1.00923
USP16	ukb-d-I9_STR_EXH	Ischaemic Stroke, excluding all haemorrhages || id:ukb-d-I9_STR_EXH	ENSG00000156256	Weighted mode	73	0.00570724	0.00159092	0.000605397	0.00258903	0.00882545	1.00572	1.00259	1.00886
USP16	ukb-b-3132	Operation code: eye surgery || id:ukb-b-3132	ENSG00000156256	MR Egger	73	-0.00765506	0.00819321	0.353307	-0.0237138	0.00840363	0.992374	0.976565	1.00844
USP16	ukb-b-3132	Operation code: eye surgery || id:ukb-b-3132	ENSG00000156256	Weighted median	73	0.0014823	0.000633904	0.0193683	0.000239847	0.00272475	1.00148	1.00024	1.00273
USP16	ukb-b-3132	Operation code: eye surgery || id:ukb-b-3132	ENSG00000156256	Inverse variance weighted	73	0.00162959	0.000497617	0.00105744	0.000654257	0.00260491	1.00163	1.00065	1.00261
USP16	ukb-b-3132	Operation code: eye surgery || id:ukb-b-3132	ENSG00000156256	Simple mode	73	0.00147843	0.00135558	0.279074	-0.00117851	0.00413537	1.00148	0.998822	1.00414
USP16	ukb-b-3132	Operation code: eye surgery || id:ukb-b-3132	ENSG00000156256	Weighted mode	73	0.00147843	0.00139634	0.293233	-0.00125839	0.00421526	1.00148	0.998742	1.00422
USP16	ukb-b-14050	Why reduced smoking: Financial reasons || id:ukb-b-14050	ENSG00000156256	MR Egger	73	-0.129095	0.208232	0.53727	-0.537231	0.27904	0.87889	0.584364	1.32186
USP16	ukb-b-14050	Why reduced smoking: Financial reasons || id:ukb-b-14050	ENSG00000156256	Weighted median	73	-0.0196057	0.0158525	0.216176	-0.0506765	0.0114651	0.980585	0.950586	1.01153
USP16	ukb-b-14050	Why reduced smoking: Financial reasons || id:ukb-b-14050	ENSG00000156256	Inverse variance weighted	73	-0.0208141	0.0126353	0.0994965	-0.0455793	0.00395106	0.979401	0.955444	1.00396
USP16	ukb-b-14050	Why reduced smoking: Financial reasons || id:ukb-b-14050	ENSG00000156256	Simple mode	73	-0.00268585	0.0365013	0.941547	-0.0742284	0.0688567	0.997318	0.92846	1.07128
USP16	ukb-b-14050	Why reduced smoking: Financial reasons || id:ukb-b-14050	ENSG00000156256	Weighted mode	73	-0.00206167	0.0375613	0.95638	-0.0756818	0.0715584	0.99794	0.927111	1.07418
USP16	ukb-b-12089	Treatment/medication code: mebeverine || id:ukb-b-12089	ENSG00000156256	MR Egger	73	-0.00795216	0.00593982	0.184911	-0.0195942	0.00368988	0.992079	0.980597	1.0037
USP16	ukb-b-12089	Treatment/medication code: mebeverine || id:ukb-b-12089	ENSG00000156256	Weighted median	73	0.000168582	0.000467935	0.718648	-0.000748571	0.00108573	1.00017	0.999252	1.00109
USP16	ukb-b-12089	Treatment/medication code: mebeverine || id:ukb-b-12089	ENSG00000156256	Inverse variance weighted	73	0.000554355	0.000360756	0.12438	-0.000152728	0.00126144	1.00055	0.999847	1.00126
USP16	ukb-b-12089	Treatment/medication code: mebeverine || id:ukb-b-12089	ENSG00000156256	Simple mode	73	-0.000512399	0.00116574	0.66158	-0.00279725	0.00177245	0.999488	0.997207	1.00177
USP16	ukb-b-12089	Treatment/medication code: mebeverine || id:ukb-b-12089	ENSG00000156256	Weighted mode	73	-0.000496964	0.00110071	0.652992	-0.00265436	0.00166043	0.999503	0.997349	1.00166
USP16	ukb-b-17962	Operative procedures - secondary OPCS: E13.3 Intranasal antrostomy || id:ukb-b-17962	ENSG00000156256	MR Egger	15	0.00525348	0.0170344	0.762661	-0.028134	0.038641	1.00527	0.972258	1.0394
USP16	ukb-b-17962	Operative procedures - secondary OPCS: E13.3 Intranasal antrostomy || id:ukb-b-17962	ENSG00000156256	Weighted median	15	-0.00156464	0.000705422	0.0265535	-0.00294727	-0.000182013	0.998437	0.997057	0.999818
USP16	ukb-b-17962	Operative procedures - secondary OPCS: E13.3 Intranasal antrostomy || id:ukb-b-17962	ENSG00000156256	Inverse variance weighted	15	-0.00163033	0.000580201	0.00495509	-0.00276752	-0.000493135	0.998371	0.997236	0.999507
USP16	ukb-b-17962	Operative procedures - secondary OPCS: E13.3 Intranasal antrostomy || id:ukb-b-17962	ENSG00000156256	Simple mode	15	-0.00156363	0.00114155	0.192336	-0.00380107	0.000673804	0.998438	0.996206	1.00067
USP16	ukb-b-17962	Operative procedures - secondary OPCS: E13.3 Intranasal antrostomy || id:ukb-b-17962	ENSG00000156256	Weighted mode	15	-0.00156363	0.0011402	0.191842	-0.00379843	0.000671162	0.998438	0.996209	1.00067
USP16	ukb-b-16482	Yogurt/ice-cream consumers || id:ukb-b-16482	ENSG00000156256	MR Egger	73	0.187802	0.111251	0.0957823	-0.0302503	0.405853	1.20659	0.970203	1.50058
USP16	ukb-b-16482	Yogurt/ice-cream consumers || id:ukb-b-16482	ENSG00000156256	Weighted median	73	-0.0312722	0.00870918	0.000329773	-0.0483422	-0.0142022	0.969212	0.952808	0.985898
USP16	ukb-b-16482	Yogurt/ice-cream consumers || id:ukb-b-16482	ENSG00000156256	Inverse variance weighted	73	-0.0277822	0.0067547	3.91e-05	-0.0410215	-0.014543	0.9726	0.959809	0.985562
USP16	ukb-b-16482	Yogurt/ice-cream consumers || id:ukb-b-16482	ENSG00000156256	Simple mode	73	-0.0316255	0.0197498	0.113687	-0.0703352	0.00708408	0.968869	0.932081	1.00711
USP16	ukb-b-16482	Yogurt/ice-cream consumers || id:ukb-b-16482	ENSG00000156256	Weighted mode	73	-0.0321146	0.0193681	0.101645	-0.0700762	0.00584694	0.968396	0.932323	1.00586
USP16	ukb-d-C_URINARY_TRACT	Cancer of urinary tract || id:ukb-d-C_URINARY_TRACT	ENSG00000156256	MR Egger	73	0.00394241	0.00684209	0.566302	-0.00946808	0.0173529	1.00395	0.990577	1.0175
USP16	ukb-d-C_URINARY_TRACT	Cancer of urinary tract || id:ukb-d-C_URINARY_TRACT	ENSG00000156256	Weighted median	73	-0.00658828	0.000530089	1.83e-35	-0.00762726	-0.00554931	0.993433	0.992402	0.994466
USP16	ukb-d-C_URINARY_TRACT	Cancer of urinary tract || id:ukb-d-C_URINARY_TRACT	ENSG00000156256	Inverse variance weighted	73	-0.00608598	0.000415586	1.46e-48	-0.00690053	-0.00527143	0.993932	0.993123	0.994742
USP16	ukb-d-C_URINARY_TRACT	Cancer of urinary tract || id:ukb-d-C_URINARY_TRACT	ENSG00000156256	Simple mode	73	-0.00675677	0.00121424	4.24e-07	-0.00913669	-0.00437686	0.993266	0.990905	0.995633
USP16	ukb-d-C_URINARY_TRACT	Cancer of urinary tract || id:ukb-d-C_URINARY_TRACT	ENSG00000156256	Weighted mode	73	-0.00672845	0.00129452	1.81e-06	-0.00926572	-0.00419119	0.993294	0.990777	0.995818
USP16	ukb-a-455	Medication for pain relief constipation heartburn: Paracetamol || id:ukb-a-455	ENSG00000156256	MR Egger	73	-0.133475	0.0411059	0.00178121	-0.214042	-0.0529073	0.875049	0.807314	0.948468
USP16	ukb-a-455	Medication for pain relief constipation heartburn: Paracetamol || id:ukb-a-455	ENSG00000156256	Weighted median	73	-0.0410349	0.00333615	9.05e-35	-0.0475737	-0.034496	0.959796	0.95354	0.966092
USP16	ukb-a-455	Medication for pain relief constipation heartburn: Paracetamol || id:ukb-a-455	ENSG00000156256	Inverse variance weighted	73	-0.0366756	0.00249641	7.32e-49	-0.0415686	-0.0317827	0.963989	0.959284	0.968717
USP16	ukb-a-455	Medication for pain relief constipation heartburn: Paracetamol || id:ukb-a-455	ENSG00000156256	Simple mode	73	-0.0424989	0.00818519	1.85e-06	-0.0585419	-0.0264559	0.958392	0.943139	0.973891
USP16	ukb-a-455	Medication for pain relief constipation heartburn: Paracetamol || id:ukb-a-455	ENSG00000156256	Weighted mode	73	-0.0424989	0.0074619	2.5e-07	-0.0571242	-0.0278736	0.958392	0.944477	0.972511
USP16	ukb-d-5699	FI10 : arithmetic sequence recognition || id:ukb-d-5699	ENSG00000156256	MR Egger	73	-0.10065	0.157291	0.524299	-0.40894	0.20764	0.904249	0.664354	1.23077
USP16	ukb-d-5699	FI10 : arithmetic sequence recognition || id:ukb-d-5699	ENSG00000156256	Weighted median	73	-0.0245918	0.012279	0.0452043	-0.0486587	-0.000524908	0.975708	0.952506	0.999475
USP16	ukb-d-5699	FI10 : arithmetic sequence recognition || id:ukb-d-5699	ENSG00000156256	Inverse variance weighted	73	-0.0191205	0.00953823	0.045004	-0.0378154	-0.000425565	0.981061	0.962891	0.999575
USP16	ukb-d-5699	FI10 : arithmetic sequence recognition || id:ukb-d-5699	ENSG00000156256	Simple mode	73	-0.0194212	0.028337	0.495313	-0.0749617	0.0361192	0.980766	0.927779	1.03678
USP16	ukb-d-5699	FI10 : arithmetic sequence recognition || id:ukb-d-5699	ENSG00000156256	Weighted mode	73	-0.0198712	0.0278006	0.47706	-0.0743604	0.0346181	0.980325	0.928337	1.03522
USP16	ukb-b-19060	Hearing aid user || id:ukb-b-19060	ENSG00000156256	MR Egger	73	-0.0149196	0.0238065	0.532864	-0.0615803	0.0317412	0.985191	0.940277	1.03225
USP16	ukb-b-19060	Hearing aid user || id:ukb-b-19060	ENSG00000156256	Weighted median	73	-0.00946718	0.00183006	2.3e-07	-0.0130541	-0.00588026	0.990577	0.987031	0.994137
USP16	ukb-b-19060	Hearing aid user || id:ukb-b-19060	ENSG00000156256	Inverse variance weighted	73	-0.00934797	0.00144611	1.02e-10	-0.0121823	-0.00651359	0.990696	0.987892	0.993508
USP16	ukb-b-19060	Hearing aid user || id:ukb-b-19060	ENSG00000156256	Simple mode	73	-0.00990011	0.00425489	0.0227952	-0.0182397	-0.00156054	0.990149	0.981926	0.998441
USP16	ukb-b-19060	Hearing aid user || id:ukb-b-19060	ENSG00000156256	Weighted mode	73	-0.00990011	0.00418719	0.0207595	-0.018107	-0.00169322	0.990149	0.982056	0.998308
USP16	ukb-b-1228	Diagnoses - secondary ICD10: I84.6 Residual haemorrhoidal skin tags || id:ukb-b-1228	ENSG00000156256	MR Egger	72	-0.000870803	0.00535271	0.871236	-0.0113621	0.00962051	0.99913	0.988702	1.00967
USP16	ukb-b-1228	Diagnoses - secondary ICD10: I84.6 Residual haemorrhoidal skin tags || id:ukb-b-1228	ENSG00000156256	Weighted median	72	-0.00538321	0.000426112	1.38e-36	-0.00621839	-0.00454803	0.994631	0.993801	0.995462
USP16	ukb-b-1228	Diagnoses - secondary ICD10: I84.6 Residual haemorrhoidal skin tags || id:ukb-b-1228	ENSG00000156256	Inverse variance weighted	72	-0.00540546	0.000315425	7.85e-66	-0.00602369	-0.00478723	0.994609	0.993994	0.995224
USP16	ukb-b-1228	Diagnoses - secondary ICD10: I84.6 Residual haemorrhoidal skin tags || id:ukb-b-1228	ENSG00000156256	Simple mode	72	-0.00529218	0.000940611	3.41e-07	-0.00713578	-0.00344858	0.994722	0.99289	0.996557
USP16	ukb-b-1228	Diagnoses - secondary ICD10: I84.6 Residual haemorrhoidal skin tags || id:ukb-b-1228	ENSG00000156256	Weighted mode	72	-0.00529218	0.000949871	4.25e-07	-0.00715393	-0.00343043	0.994722	0.992872	0.996575
USP16	ukb-d-O70	Diagnoses - main ICD10: O70 Perineal laceration during delivery || id:ukb-d-O70	ENSG00000156256	MR Egger	73	-0.0178349	0.00850495	0.039556	-0.0345046	-0.0011652	0.982323	0.966084	0.998835
USP16	ukb-d-O70	Diagnoses - main ICD10: O70 Perineal laceration during delivery || id:ukb-d-O70	ENSG00000156256	Weighted median	73	-0.00327709	0.000661588	7.29e-07	-0.00457381	-0.00198038	0.996728	0.995437	0.998022
USP16	ukb-d-O70	Diagnoses - main ICD10: O70 Perineal laceration during delivery || id:ukb-d-O70	ENSG00000156256	Inverse variance weighted	73	-0.00374365	0.000516588	4.26e-13	-0.00475616	-0.00273114	0.996263	0.995255	0.997273
USP16	ukb-d-O70	Diagnoses - main ICD10: O70 Perineal laceration during delivery || id:ukb-d-O70	ENSG00000156256	Simple mode	73	-0.00280972	0.00144455	0.0556752	-0.00564104	2.16e-05	0.997194	0.994375	1.00002
USP16	ukb-d-O70	Diagnoses - main ICD10: O70 Perineal laceration during delivery || id:ukb-d-O70	ENSG00000156256	Weighted mode	73	-0.00279217	0.00154528	0.0749565	-0.00582093	0.000236588	0.997212	0.994196	1.00024
USP16	ukb-b-16207	Blood clot, DVT, bronchitis, emphysema, asthma, rhinitis, eczema, allergy diagnosed by doctor: Emphysema/chronic bronchitis || id:ukb-b-16207	ENSG00000156256	MR Egger	73	-0.0180822	0.0109883	0.104267	-0.0396192	0.00345476	0.98208	0.961155	1.00346
USP16	ukb-b-16207	Blood clot, DVT, bronchitis, emphysema, asthma, rhinitis, eczema, allergy diagnosed by doctor: Emphysema/chronic bronchitis || id:ukb-b-16207	ENSG00000156256	Weighted median	73	0.00509295	0.000881813	7.67e-09	0.0033646	0.0068213	1.00511	1.00337	1.00684
USP16	ukb-b-16207	Blood clot, DVT, bronchitis, emphysema, asthma, rhinitis, eczema, allergy diagnosed by doctor: Emphysema/chronic bronchitis || id:ukb-b-16207	ENSG00000156256	Inverse variance weighted	73	0.00532626	0.000667378	1.45e-15	0.0040182	0.00663432	1.00534	1.00403	1.00666
USP16	ukb-b-16207	Blood clot, DVT, bronchitis, emphysema, asthma, rhinitis, eczema, allergy diagnosed by doctor: Emphysema/chronic bronchitis || id:ukb-b-16207	ENSG00000156256	Simple mode	73	0.00233622	0.00217996	0.287443	-0.00193651	0.00660895	1.00234	0.998065	1.00663
USP16	ukb-b-16207	Blood clot, DVT, bronchitis, emphysema, asthma, rhinitis, eczema, allergy diagnosed by doctor: Emphysema/chronic bronchitis || id:ukb-b-16207	ENSG00000156256	Weighted mode	73	0.00233622	0.00214911	0.280634	-0.00187604	0.00654848	1.00234	0.998126	1.00657
USP16	ukb-b-14	Operative procedures - main OPCS: Q17.1 Endoscopic resection of lesion of uterus || id:ukb-b-14	ENSG00000156256	MR Egger	73	-0.00491079	0.00867133	0.572959	-0.0219066	0.012085	0.995101	0.978332	1.01216
USP16	ukb-b-14	Operative procedures - main OPCS: Q17.1 Endoscopic resection of lesion of uterus || id:ukb-b-14	ENSG00000156256	Weighted median	73	0.00245624	0.000664995	0.000221088	0.00115285	0.00375963	1.00246	1.00115	1.00377
USP16	ukb-b-14	Operative procedures - main OPCS: Q17.1 Endoscopic resection of lesion of uterus || id:ukb-b-14	ENSG00000156256	Inverse variance weighted	73	0.0022365	0.000526653	2.17e-05	0.00120426	0.00326874	1.00224	1.0012	1.00327
USP16	ukb-b-14	Operative procedures - main OPCS: Q17.1 Endoscopic resection of lesion of uterus || id:ukb-b-14	ENSG00000156256	Simple mode	73	0.00320257	0.00157133	0.0452117	0.00012276	0.00628239	1.00321	1.00012	1.0063
USP16	ukb-b-14	Operative procedures - main OPCS: Q17.1 Endoscopic resection of lesion of uterus || id:ukb-b-14	ENSG00000156256	Weighted mode	73	0.00323283	0.00155614	0.0413259	0.000182796	0.00628287	1.00324	1.00018	1.0063
USP16	ukb-a-595	Diagnoses - main ICD10: Z47 Other orthopaedic follow-up care || id:ukb-a-595	ENSG00000156256	MR Egger	73	-0.010746	0.00756244	0.159704	-0.0255683	0.00407643	0.989312	0.974756	1.00408
USP16	ukb-a-595	Diagnoses - main ICD10: Z47 Other orthopaedic follow-up care || id:ukb-a-595	ENSG00000156256	Weighted median	73	-0.00724993	0.000603387	2.95e-33	-0.00843257	-0.00606729	0.992776	0.991603	0.993951
USP16	ukb-a-595	Diagnoses - main ICD10: Z47 Other orthopaedic follow-up care || id:ukb-a-595	ENSG00000156256	Inverse variance weighted	73	-0.00705103	0.000459292	3.44e-53	-0.00795124	-0.00615081	0.992974	0.99208	0.993868
USP16	ukb-a-595	Diagnoses - main ICD10: Z47 Other orthopaedic follow-up care || id:ukb-a-595	ENSG00000156256	Simple mode	73	-0.00767593	0.00131665	1.45e-07	-0.0102566	-0.0050953	0.992353	0.989796	0.994918
USP16	ukb-a-595	Diagnoses - main ICD10: Z47 Other orthopaedic follow-up care || id:ukb-a-595	ENSG00000156256	Weighted mode	73	-0.00767593	0.00135812	2.98e-07	-0.0103378	-0.00501402	0.992353	0.989715	0.994999
USP16	ukb-b-730	Fresh tomato intake || id:ukb-b-730	ENSG00000156256	MR Egger	73	1.37395	0.328604	8.16e-05	0.729888	2.01802	3.95093	2.07485	7.52338
USP16	ukb-b-730	Fresh tomato intake || id:ukb-b-730	ENSG00000156256	Weighted median	73	-0.0315412	0.0256248	0.218366	-0.0817658	0.0186834	0.968951	0.921488	1.01886
USP16	ukb-b-730	Fresh tomato intake || id:ukb-b-730	ENSG00000156256	Inverse variance weighted	73	-0.0616097	0.0199515	0.00201526	-0.100715	-0.0225048	0.94025	0.904191	0.977747
USP16	ukb-b-730	Fresh tomato intake || id:ukb-b-730	ENSG00000156256	Simple mode	73	-0.0354258	0.0625942	0.573181	-0.15811	0.0872588	0.965194	0.853756	1.09118
USP16	ukb-b-730	Fresh tomato intake || id:ukb-b-730	ENSG00000156256	Weighted mode	73	-0.0324485	0.0627082	0.606426	-0.155357	0.0904596	0.968072	0.85611	1.09468
USP16	ukb-a-3	Pulse rate automated reading || id:ukb-a-3	ENSG00000156256	MR Egger	73	0.200138	0.102281	0.0543109	-0.000333101	0.400609	1.22157	0.999667	1.49273
USP16	ukb-a-3	Pulse rate automated reading || id:ukb-a-3	ENSG00000156256	Weighted median	73	-0.0432276	0.00814031	1.09e-07	-0.0591826	-0.0272726	0.957693	0.942535	0.973096
USP16	ukb-a-3	Pulse rate automated reading || id:ukb-a-3	ENSG00000156256	Inverse variance weighted	73	-0.0500961	0.00621193	7.35e-16	-0.0622715	-0.0379207	0.951138	0.939628	0.962789
USP16	ukb-a-3	Pulse rate automated reading || id:ukb-a-3	ENSG00000156256	Simple mode	73	-0.0357886	0.0190527	0.0643751	-0.0731318	0.00155466	0.964844	0.929478	1.00156
USP16	ukb-a-3	Pulse rate automated reading || id:ukb-a-3	ENSG00000156256	Weighted mode	73	-0.0357886	0.0182633	0.0539154	-0.0715847	7.49e-06	0.964844	0.930917	1.00001
USP16	ukb-b-3703	Non-cancer illness code, self-reported: heart arrhythmia || id:ukb-b-3703	ENSG00000156256	MR Egger	73	-0.00283414	0.00628815	0.653571	-0.0151589	0.00949063	0.99717	0.984955	1.00954
USP16	ukb-b-3703	Non-cancer illness code, self-reported: heart arrhythmia || id:ukb-b-3703	ENSG00000156256	Weighted median	73	-0.00616033	0.00048893	2.12e-36	-0.00711863	-0.00520203	0.993859	0.992907	0.994811
USP16	ukb-b-3703	Non-cancer illness code, self-reported: heart arrhythmia || id:ukb-b-3703	ENSG00000156256	Inverse variance weighted	73	-0.00624646	0.000381912	3.96e-60	-0.00699501	-0.00549791	0.993773	0.993029	0.994517
USP16	ukb-b-3703	Non-cancer illness code, self-reported: heart arrhythmia || id:ukb-b-3703	ENSG00000156256	Simple mode	73	-0.00567421	0.00114454	4.59e-06	-0.00791751	-0.00343091	0.994342	0.992114	0.996575
USP16	ukb-b-3703	Non-cancer illness code, self-reported: heart arrhythmia || id:ukb-b-3703	ENSG00000156256	Weighted mode	73	-0.00568711	0.0011178	2.78e-06	-0.007878	-0.00349622	0.994329	0.992153	0.99651
USP16	ukb-b-13864	Operative procedures - secondary OPCS: Z27.6 Ileum || id:ukb-b-13864	ENSG00000156256	MR Egger	73	-0.0123492	0.00854272	0.152694	-0.029093	0.00439451	0.987727	0.971326	1.0044
USP16	ukb-b-13864	Operative procedures - secondary OPCS: Z27.6 Ileum || id:ukb-b-13864	ENSG00000156256	Weighted median	73	0.000827322	0.000675477	0.220652	-0.000496613	0.00215126	1.00083	0.999504	1.00215
USP16	ukb-b-13864	Operative procedures - secondary OPCS: Z27.6 Ileum || id:ukb-b-13864	ENSG00000156256	Inverse variance weighted	73	0.000373126	0.000518842	0.472048	-0.000643805	0.00139006	1.00037	0.999356	1.00139
USP16	ukb-b-13864	Operative procedures - secondary OPCS: Z27.6 Ileum || id:ukb-b-13864	ENSG00000156256	Simple mode	73	0.00130747	0.00148579	0.381796	-0.00160468	0.00421963	1.00131	0.998397	1.00423
USP16	ukb-b-13864	Operative procedures - secondary OPCS: Z27.6 Ileum || id:ukb-b-13864	ENSG00000156256	Weighted mode	73	0.00132457	0.00152413	0.387698	-0.00166272	0.00431185	1.00133	0.998339	1.00432
USP16	ukb-b-17814	Caffeine drink within last hour || id:ukb-b-17814	ENSG00000156256	MR Egger	73	0.0377182	0.0127759	0.00427303	0.0126774	0.0627589	1.03844	1.01276	1.06477
USP16	ukb-b-17814	Caffeine drink within last hour || id:ukb-b-17814	ENSG00000156256	Weighted median	73	0.00163927	0.00102912	0.111186	-0.000377808	0.00365634	1.00164	0.999622	1.00366
USP16	ukb-b-17814	Caffeine drink within last hour || id:ukb-b-17814	ENSG00000156256	Inverse variance weighted	73	0.00178746	0.000775996	0.0212544	0.000266503	0.00330841	1.00179	1.00027	1.00331
USP16	ukb-b-17814	Caffeine drink within last hour || id:ukb-b-17814	ENSG00000156256	Simple mode	73	0.00579106	0.00269436	0.0349702	0.000510114	0.011072	1.00581	1.00051	1.01113
USP16	ukb-b-17814	Caffeine drink within last hour || id:ukb-b-17814	ENSG00000156256	Weighted mode	73	0.00579106	0.00255599	0.0264793	0.000781311	0.0108008	1.00581	1.00078	1.01086
USP16	ukb-a-361	Heel bone mineral density (BMD) T-score automated (left) || id:ukb-a-361	ENSG00000156256	MR Egger	73	-0.65603	0.170319	0.000254328	-0.989854	-0.322205	0.518908	0.371631	0.72455
USP16	ukb-a-361	Heel bone mineral density (BMD) T-score automated (left) || id:ukb-a-361	ENSG00000156256	Weighted median	73	0.0423943	0.0140763	0.00259751	0.0148047	0.0699839	1.04331	1.01491	1.07249
USP16	ukb-a-361	Heel bone mineral density (BMD) T-score automated (left) || id:ukb-a-361	ENSG00000156256	Inverse variance weighted	73	0.0531657	0.010347	2.77e-07	0.0328856	0.0734458	1.0546	1.03343	1.07621
USP16	ukb-a-361	Heel bone mineral density (BMD) T-score automated (left) || id:ukb-a-361	ENSG00000156256	Simple mode	73	0.0426647	0.0327756	0.197161	-0.0215755	0.106905	1.04359	0.978656	1.11283
USP16	ukb-a-361	Heel bone mineral density (BMD) T-score automated (left) || id:ukb-a-361	ENSG00000156256	Weighted mode	73	0.041441	0.0345504	0.23429	-0.0262777	0.10916	1.04231	0.974065	1.11534
USP16	ukb-d-N13	Diagnoses - main ICD10: N13 Obstructive and reflux uropathy || id:ukb-d-N13	ENSG00000156256	MR Egger	73	-0.0293304	0.00609618	8.17e-06	-0.0412789	-0.0173819	0.971096	0.959561	0.982768
USP16	ukb-d-N13	Diagnoses - main ICD10: N13 Obstructive and reflux uropathy || id:ukb-d-N13	ENSG00000156256	Weighted median	73	-0.00611734	0.000492753	2.18e-35	-0.00708314	-0.00515155	0.993901	0.992942	0.994862
USP16	ukb-d-N13	Diagnoses - main ICD10: N13 Obstructive and reflux uropathy || id:ukb-d-N13	ENSG00000156256	Inverse variance weighted	73	-0.00553651	0.000370279	1.51e-50	-0.00626225	-0.00481076	0.994479	0.993757	0.995201
USP16	ukb-d-N13	Diagnoses - main ICD10: N13 Obstructive and reflux uropathy || id:ukb-d-N13	ENSG00000156256	Simple mode	73	-0.00632052	0.00128651	5.44e-06	-0.00884207	-0.00379897	0.993699	0.991197	0.996208
USP16	ukb-d-N13	Diagnoses - main ICD10: N13 Obstructive and reflux uropathy || id:ukb-d-N13	ENSG00000156256	Weighted mode	73	-0.00632052	0.00128669	5.46e-06	-0.00884243	-0.0037986	0.993699	0.991197	0.996209
USP16	ukb-b-4331	6mm weak meridian angle (left) || id:ukb-b-4331	ENSG00000156256	MR Egger	73	0.538915	0.200662	0.00900547	0.145616	0.932213	1.71415	1.15675	2.54013
USP16	ukb-b-4331	6mm weak meridian angle (left) || id:ukb-b-4331	ENSG00000156256	Weighted median	73	-0.0273201	0.0153499	0.0751059	-0.057406	0.0027658	0.97305	0.944211	1.00277
USP16	ukb-b-4331	6mm weak meridian angle (left) || id:ukb-b-4331	ENSG00000156256	Inverse variance weighted	73	-0.0382298	0.0121845	0.00170356	-0.0621114	-0.0143481	0.962492	0.939778	0.985754
USP16	ukb-b-4331	6mm weak meridian angle (left) || id:ukb-b-4331	ENSG00000156256	Simple mode	73	-0.0224057	0.0357327	0.53262	-0.0924417	0.0476304	0.977843	0.911702	1.04878
USP16	ukb-b-4331	6mm weak meridian angle (left) || id:ukb-b-4331	ENSG00000156256	Weighted mode	73	-0.0213582	0.0381347	0.577169	-0.0961021	0.0533858	0.978868	0.908371	1.05484
USP16	ukb-b-12930	Mouth/teeth dental problems: Dentures || id:ukb-b-12930	ENSG00000156256	MR Egger	73	0.0791149	0.0317108	0.0149274	0.0169618	0.141268	1.08233	1.01711	1.15173
USP16	ukb-b-12930	Mouth/teeth dental problems: Dentures || id:ukb-b-12930	ENSG00000156256	Weighted median	73	0.0321743	0.00259385	2.48e-35	0.0270904	0.0372583	1.0327	1.02746	1.03796
USP16	ukb-b-12930	Mouth/teeth dental problems: Dentures || id:ukb-b-12930	ENSG00000156256	Inverse variance weighted	73	0.0298345	0.00192593	3.99e-54	0.0260597	0.0336094	1.03028	1.0264	1.03418
USP16	ukb-b-12930	Mouth/teeth dental problems: Dentures || id:ukb-b-12930	ENSG00000156256	Simple mode	73	0.0333516	0.00584752	2.42e-07	0.0218904	0.0448127	1.03391	1.02213	1.04583
USP16	ukb-b-12930	Mouth/teeth dental problems: Dentures || id:ukb-b-12930	ENSG00000156256	Weighted mode	73	0.0332659	0.00632333	1.41e-06	0.0208722	0.0456596	1.03383	1.02109	1.04672
USP16	ukb-b-15326	Vitamin and/or mineral supplement use: Multivitamin with iron || id:ukb-b-15326	ENSG00000156256	MR Egger	54	-0.0484714	0.0398426	0.229259	-0.126563	0.02962	0.952685	0.881119	1.03006
USP16	ukb-b-15326	Vitamin and/or mineral supplement use: Multivitamin with iron || id:ukb-b-15326	ENSG00000156256	Weighted median	54	0.0153567	0.00313258	9.48e-07	0.00921679	0.0214965	1.01548	1.00926	1.02173
USP16	ukb-b-15326	Vitamin and/or mineral supplement use: Multivitamin with iron || id:ukb-b-15326	ENSG00000156256	Inverse variance weighted	54	0.0176944	0.00247162	8.12e-13	0.01285	0.0225388	1.01785	1.01293	1.02279
USP16	ukb-b-15326	Vitamin and/or mineral supplement use: Multivitamin with iron || id:ukb-b-15326	ENSG00000156256	Simple mode	54	0.013428	0.00662121	0.0475979	0.000450375	0.0264055	1.01352	1.00045	1.02676
USP16	ukb-b-15326	Vitamin and/or mineral supplement use: Multivitamin with iron || id:ukb-b-15326	ENSG00000156256	Weighted mode	54	0.0131817	0.00713182	0.0701432	-0.000796705	0.02716	1.01327	0.999204	1.02753
USP16	ukb-b-311	White wine intake || id:ukb-b-311	ENSG00000156256	MR Egger	73	-0.013352	0.242234	0.956198	-0.488131	0.461427	0.986737	0.613773	1.58634
USP16	ukb-b-311	White wine intake || id:ukb-b-311	ENSG00000156256	Weighted median	73	0.0216686	0.0178059	0.223629	-0.0132309	0.056568	1.02191	0.986856	1.0582
USP16	ukb-b-311	White wine intake || id:ukb-b-311	ENSG00000156256	Inverse variance weighted	73	0.017309	0.0147075	0.239243	-0.0115177	0.0461356	1.01746	0.988548	1.04722
USP16	ukb-b-311	White wine intake || id:ukb-b-311	ENSG00000156256	Simple mode	73	0.0399008	0.0432536	0.359357	-0.0448762	0.124678	1.04071	0.956116	1.13278
USP16	ukb-b-311	White wine intake || id:ukb-b-311	ENSG00000156256	Weighted mode	73	0.0399008	0.0421437	0.346919	-0.042701	0.122502	1.04071	0.958198	1.13032
USP16	ukb-b-12623	Non-cancer illness code, self-reported: headaches (not migraine) || id:ukb-b-12623	ENSG00000156256	MR Egger	73	0.00597253	0.00779018	0.445817	-0.00929622	0.0212413	1.00599	0.990747	1.02147
USP16	ukb-b-12623	Non-cancer illness code, self-reported: headaches (not migraine) || id:ukb-b-12623	ENSG00000156256	Weighted median	73	0.000408651	0.000596824	0.493527	-0.000761123	0.00157843	1.00041	0.999239	1.00158
USP16	ukb-b-12623	Non-cancer illness code, self-reported: headaches (not migraine) || id:ukb-b-12623	ENSG00000156256	Inverse variance weighted	73	0.000983347	0.000473139	0.0376772	5.6e-05	0.0019107	1.00098	1.00006	1.00191
USP16	ukb-b-12623	Non-cancer illness code, self-reported: headaches (not migraine) || id:ukb-b-12623	ENSG00000156256	Simple mode	73	0.000237723	0.00140845	0.86644	-0.00252284	0.00299829	1.00024	0.99748	1.003
USP16	ukb-b-12623	Non-cancer illness code, self-reported: headaches (not migraine) || id:ukb-b-12623	ENSG00000156256	Weighted mode	73	0.000237723	0.00137953	0.863668	-0.00246616	0.0029416	1.00024	0.997537	1.00295
USP16	ukb-d-22617_3119	Job SOC coding: Science and engineering technicians n.e.c. || id:ukb-d-22617_3119	ENSG00000156256	MR Egger	73	-0.00220987	0.0280715	0.937474	-0.05723	0.0528103	0.997793	0.944377	1.05423
USP16	ukb-d-22617_3119	Job SOC coding: Science and engineering technicians n.e.c. || id:ukb-d-22617_3119	ENSG00000156256	Weighted median	73	0.00758489	0.00215438	0.000430433	0.00336231	0.0118075	1.00761	1.00337	1.01188
USP16	ukb-d-22617_3119	Job SOC coding: Science and engineering technicians n.e.c. || id:ukb-d-22617_3119	ENSG00000156256	Inverse variance weighted	73	0.00696387	0.0017042	4.38e-05	0.00362364	0.0103041	1.00699	1.00363	1.01036
USP16	ukb-d-22617_3119	Job SOC coding: Science and engineering technicians n.e.c. || id:ukb-d-22617_3119	ENSG00000156256	Simple mode	73	0.00939767	0.00448609	0.0397033	0.000604942	0.0181904	1.00944	1.00061	1.01836
USP16	ukb-d-22617_3119	Job SOC coding: Science and engineering technicians n.e.c. || id:ukb-d-22617_3119	ENSG00000156256	Weighted mode	73	0.00939767	0.00503013	0.0657924	-0.000461383	0.0192567	1.00944	0.999539	1.01944
USP16	ukb-b-1939	Operative procedures - main OPCS: F09.1 Surgical removal of impacted wisdom tooth || id:ukb-b-1939	ENSG00000156256	MR Egger	72	-0.00740419	0.00534388	0.170285	-0.0178782	0.00306982	0.992623	0.982281	1.00307
USP16	ukb-b-1939	Operative procedures - main OPCS: F09.1 Surgical removal of impacted wisdom tooth || id:ukb-b-1939	ENSG00000156256	Weighted median	72	-0.000290655	0.000395322	0.462195	-0.00106549	0.000484176	0.999709	0.998935	1.00048
USP16	ukb-b-1939	Operative procedures - main OPCS: F09.1 Surgical removal of impacted wisdom tooth || id:ukb-b-1939	ENSG00000156256	Inverse variance weighted	72	-0.000144677	0.000314904	0.645925	-0.000761889	0.000472536	0.999855	0.999238	1.00047
USP16	ukb-b-1939	Operative procedures - main OPCS: F09.1 Surgical removal of impacted wisdom tooth || id:ukb-b-1939	ENSG00000156256	Simple mode	72	-0.000413912	0.000954368	0.665819	-0.00228447	0.00145665	0.999586	0.997718	1.00146
USP16	ukb-b-1939	Operative procedures - main OPCS: F09.1 Surgical removal of impacted wisdom tooth || id:ukb-b-1939	ENSG00000156256	Weighted mode	72	-0.000424831	0.000948445	0.655572	-0.00228378	0.00143412	0.999575	0.997719	1.00144
USP16	ukb-b-19791	PCT where patients GP was registered: ROTHERHAM PCT || id:ukb-b-19791	ENSG00000156256	MR Egger	73	-0.00687565	0.00692911	0.324428	-0.0204567	0.0067054	0.993148	0.979751	1.00673
USP16	ukb-b-19791	PCT where patients GP was registered: ROTHERHAM PCT || id:ukb-b-19791	ENSG00000156256	Weighted median	73	0.00125719	0.000528072	0.0172791	0.000222168	0.00229221	1.00126	1.00022	1.00229
USP16	ukb-b-19791	PCT where patients GP was registered: ROTHERHAM PCT || id:ukb-b-19791	ENSG00000156256	Inverse variance weighted	73	0.00113345	0.000420839	0.00707479	0.000308603	0.00195829	1.00113	1.00031	1.00196
USP16	ukb-b-19791	PCT where patients GP was registered: ROTHERHAM PCT || id:ukb-b-19791	ENSG00000156256	Simple mode	73	0.00141186	0.00123443	0.256521	-0.00100762	0.00383135	1.00141	0.998993	1.00384
USP16	ukb-b-19791	PCT where patients GP was registered: ROTHERHAM PCT || id:ukb-b-19791	ENSG00000156256	Weighted mode	73	0.00143091	0.00119788	0.236189	-0.000916935	0.00377875	1.00143	0.999083	1.00379
USP16	ukb-a-384	Tinnitus: Yes now some of the time || id:ukb-a-384	ENSG00000156256	MR Egger	73	-0.0888634	0.0499891	0.0797427	-0.186842	0.00911523	0.914971	0.829575	1.00916
USP16	ukb-a-384	Tinnitus: Yes now some of the time || id:ukb-a-384	ENSG00000156256	Weighted median	73	-0.0168165	0.00372019	6.17e-06	-0.0241081	-0.00952493	0.983324	0.97618	0.99052
USP16	ukb-a-384	Tinnitus: Yes now some of the time || id:ukb-a-384	ENSG00000156256	Inverse variance weighted	73	-0.0148871	0.00303637	9.44e-07	-0.0208384	-0.0089358	0.985223	0.979377	0.991104
USP16	ukb-a-384	Tinnitus: Yes now some of the time || id:ukb-a-384	ENSG00000156256	Simple mode	73	-0.01938	0.00910132	0.0366441	-0.0372186	-0.00154144	0.980807	0.963466	0.99846
USP16	ukb-a-384	Tinnitus: Yes now some of the time || id:ukb-a-384	ENSG00000156256	Weighted mode	73	-0.0194856	0.00896995	0.0331245	-0.0370667	-0.00190455	0.980703	0.963612	0.998097
USP16	ukb-d-22601_41503307	Job coding: general office assistant/clerk, clerical officer, clerk-typist, office supervisor, press/newspaper corrector/reader || id:ukb-d-22601_41503307	ENSG00000156256	MR Egger	73	0.00904431	0.0392909	0.818607	-0.0679659	0.0860545	1.00909	0.934292	1.08987
USP16	ukb-d-22601_41503307	Job coding: general office assistant/clerk, clerical officer, clerk-typist, office supervisor, press/newspaper corrector/reader || id:ukb-d-22601_41503307	ENSG00000156256	Weighted median	73	0.00644396	0.00311007	0.0382689	0.000348215	0.0125397	1.00646	1.00035	1.01262
USP16	ukb-d-22601_41503307	Job coding: general office assistant/clerk, clerical officer, clerk-typist, office supervisor, press/newspaper corrector/reader || id:ukb-d-22601_41503307	ENSG00000156256	Inverse variance weighted	73	0.00595054	0.00238527	0.0126061	0.00127542	0.0106257	1.00597	1.00128	1.01068
USP16	ukb-d-22601_41503307	Job coding: general office assistant/clerk, clerical officer, clerk-typist, office supervisor, press/newspaper corrector/reader || id:ukb-d-22601_41503307	ENSG00000156256	Simple mode	73	0.00823424	0.00736041	0.266978	-0.00619217	0.0226607	1.00827	0.993827	1.02292
USP16	ukb-d-22601_41503307	Job coding: general office assistant/clerk, clerical officer, clerk-typist, office supervisor, press/newspaper corrector/reader || id:ukb-d-22601_41503307	ENSG00000156256	Weighted mode	73	0.000262368	0.00689181	0.969738	-0.0132456	0.0137703	1.00026	0.986842	1.01387
USP16	ukb-b-13231	Place of birth in UK - east co-ordinate || id:ukb-b-13231	ENSG00000156256	MR Egger	73	-0.0730427	0.0757941	0.338468	-0.221599	0.0755137	0.929561	0.801237	1.07844
USP16	ukb-b-13231	Place of birth in UK - east co-ordinate || id:ukb-b-13231	ENSG00000156256	Weighted median	73	-0.0702675	0.00602996	2.21e-31	-0.0820863	-0.0584488	0.932144	0.921192	0.943227
USP16	ukb-b-13231	Place of birth in UK - east co-ordinate || id:ukb-b-13231	ENSG00000156256	Inverse variance weighted	73	-0.0701155	0.00460313	2.16e-52	-0.0791377	-0.0610934	0.932286	0.923913	0.940735
USP16	ukb-b-13231	Place of birth in UK - east co-ordinate || id:ukb-b-13231	ENSG00000156256	Simple mode	73	-0.0648065	0.0137346	1.14e-05	-0.0917263	-0.0378867	0.937249	0.912355	0.962822
USP16	ukb-b-13231	Place of birth in UK - east co-ordinate || id:ukb-b-13231	ENSG00000156256	Weighted mode	73	-0.0644969	0.0133737	7.67e-06	-0.0907092	-0.0382845	0.937539	0.913283	0.962439
USP16	ukb-a-150	Treatment/medication code: amlodipine || id:ukb-a-150	ENSG00000156256	MR Egger	73	0.0599116	0.0196188	0.00318006	0.0214588	0.0983643	1.06174	1.02169	1.10336
USP16	ukb-a-150	Treatment/medication code: amlodipine || id:ukb-a-150	ENSG00000156256	Weighted median	73	0.015708	0.00152061	5.15e-25	0.0127276	0.0186884	1.01583	1.01281	1.01886
USP16	ukb-a-150	Treatment/medication code: amlodipine || id:ukb-a-150	ENSG00000156256	Inverse variance weighted	73	0.0141694	0.00119152	1.3e-32	0.011834	0.0165048	1.01427	1.0119	1.01664
USP16	ukb-a-150	Treatment/medication code: amlodipine || id:ukb-a-150	ENSG00000156256	Simple mode	73	0.0171722	0.00354508	7.08e-06	0.0102238	0.0241205	1.01732	1.01028	1.02441
USP16	ukb-a-150	Treatment/medication code: amlodipine || id:ukb-a-150	ENSG00000156256	Weighted mode	73	0.0171722	0.00349654	5.48e-06	0.0103189	0.0240254	1.01732	1.01037	1.02432
USP16	ukb-b-14303	Values entered || id:ukb-b-14303	ENSG00000156256	MR Egger	73	0.303815	0.170845	0.079635	-0.0310416	0.638672	1.35502	0.969435	1.89396
USP16	ukb-b-14303	Values entered || id:ukb-b-14303	ENSG00000156256	Weighted median	73	-0.0244402	0.0133859	0.0678789	-0.0506766	0.00179626	0.975856	0.950586	1.0018
USP16	ukb-b-14303	Values entered || id:ukb-b-14303	ENSG00000156256	Inverse variance weighted	73	-0.0248638	0.0103665	0.0164632	-0.0451821	-0.00454552	0.975443	0.955823	0.995465
USP16	ukb-b-14303	Values entered || id:ukb-b-14303	ENSG00000156256	Simple mode	73	0.00903955	0.0306432	0.768848	-0.0510211	0.0691002	1.00908	0.950259	1.07154
USP16	ukb-b-14303	Values entered || id:ukb-b-14303	ENSG00000156256	Weighted mode	73	0.00903955	0.0315082	0.775016	-0.0527164	0.0707956	1.00908	0.948649	1.07336
USP16	ukb-b-10733	Operation code: fertility treatment procedures || id:ukb-b-10733	ENSG00000156256	MR Egger	15	0.00382527	0.0165978	0.821315	-0.0287064	0.036357	1.00383	0.971702	1.03703
USP16	ukb-b-10733	Operation code: fertility treatment procedures || id:ukb-b-10733	ENSG00000156256	Weighted median	15	0.00262651	0.000713176	0.000230648	0.00122869	0.00402434	1.00263	1.00123	1.00403
USP16	ukb-b-10733	Operation code: fertility treatment procedures || id:ukb-b-10733	ENSG00000156256	Inverse variance weighted	15	0.00258125	0.000565328	4.97e-06	0.0014732	0.00368929	1.00258	1.00147	1.0037
USP16	ukb-b-10733	Operation code: fertility treatment procedures || id:ukb-b-10733	ENSG00000156256	Simple mode	15	0.00262555	0.00113272	0.0361017	0.000405419	0.00484569	1.00263	1.00041	1.00486
USP16	ukb-b-10733	Operation code: fertility treatment procedures || id:ukb-b-10733	ENSG00000156256	Weighted mode	15	0.00262555	0.00111371	0.0334818	0.000442689	0.00480842	1.00263	1.00044	1.00482
USP16	ukb-b-13922	Sources of admission to hospital (recoded): Other admission source || id:ukb-b-13922	ENSG00000156256	MR Egger	72	0.00667526	0.00601067	0.270555	-0.00510565	0.0184562	1.0067	0.994907	1.01863
USP16	ukb-b-13922	Sources of admission to hospital (recoded): Other admission source || id:ukb-b-13922	ENSG00000156256	Weighted median	72	0.0032416	0.000468054	4.34e-12	0.00232421	0.00415898	1.00325	1.00233	1.00417
USP16	ukb-b-13922	Sources of admission to hospital (recoded): Other admission source || id:ukb-b-13922	ENSG00000156256	Inverse variance weighted	72	0.00352225	0.000354202	2.67e-23	0.00282801	0.00421648	1.00353	1.00283	1.00423
USP16	ukb-b-13922	Sources of admission to hospital (recoded): Other admission source || id:ukb-b-13922	ENSG00000156256	Simple mode	72	0.00306007	0.00107331	0.00570124	0.000956374	0.00516376	1.00306	1.00096	1.00518
USP16	ukb-b-13922	Sources of admission to hospital (recoded): Other admission source || id:ukb-b-13922	ENSG00000156256	Weighted mode	72	0.00306007	0.00104064	0.00441941	0.00102042	0.00509971	1.00306	1.00102	1.00511
USP16	ukb-b-8266	Other egg intake || id:ukb-b-8266	ENSG00000156256	MR Egger	73	-0.109168	0.0484241	0.0272564	-0.204079	-0.014257	0.89658	0.815398	0.985844
USP16	ukb-b-8266	Other egg intake || id:ukb-b-8266	ENSG00000156256	Weighted median	73	-0.0144735	0.00385355	0.000172726	-0.0220265	-0.00692057	0.985631	0.978214	0.993103
USP16	ukb-b-8266	Other egg intake || id:ukb-b-8266	ENSG00000156256	Inverse variance weighted	73	-0.0107375	0.00294011	0.000260117	-0.0165001	-0.00497492	0.98932	0.983635	0.995037
USP16	ukb-b-8266	Other egg intake || id:ukb-b-8266	ENSG00000156256	Simple mode	73	-0.0151635	0.00861113	0.0824975	-0.0320414	0.00171428	0.984951	0.968467	1.00172
USP16	ukb-b-8266	Other egg intake || id:ukb-b-8266	ENSG00000156256	Weighted mode	73	-0.015014	0.00907482	0.102386	-0.0328006	0.00277267	0.985098	0.967731	1.00278
USP16	ukb-a-257	Hearing difficulty/problems: Yes || id:ukb-a-257	ENSG00000156256	MR Egger	73	-0.0950379	0.0444114	0.0357968	-0.182084	-0.00799155	0.909338	0.833531	0.99204
USP16	ukb-a-257	Hearing difficulty/problems: Yes || id:ukb-a-257	ENSG00000156256	Weighted median	73	-0.0324041	0.00373906	4.46e-18	-0.0397326	-0.0250755	0.968115	0.961046	0.975236
USP16	ukb-a-257	Hearing difficulty/problems: Yes || id:ukb-a-257	ENSG00000156256	Inverse variance weighted	73	-0.0395693	0.00269736	1.01e-48	-0.0448561	-0.0342825	0.961203	0.956135	0.966299
USP16	ukb-a-257	Hearing difficulty/problems: Yes || id:ukb-a-257	ENSG00000156256	Simple mode	73	-0.0286777	0.00908539	0.00233233	-0.0464851	-0.0108703	0.97173	0.954579	0.989189
USP16	ukb-a-257	Hearing difficulty/problems: Yes || id:ukb-a-257	ENSG00000156256	Weighted mode	73	-0.0286777	0.00839366	0.00104608	-0.0451293	-0.0122261	0.97173	0.955874	0.987848
USP16	ukb-a-391	Average weekly intake of other alcoholic drinks || id:ukb-a-391	ENSG00000156256	MR Egger	73	-0.000635505	0.0379949	0.986702	-0.0751055	0.0738345	0.999365	0.927646	1.07663
USP16	ukb-a-391	Average weekly intake of other alcoholic drinks || id:ukb-a-391	ENSG00000156256	Weighted median	73	-0.0069893	0.00292269	0.0167845	-0.0127178	-0.00126083	0.993035	0.987363	0.99874
USP16	ukb-a-391	Average weekly intake of other alcoholic drinks || id:ukb-a-391	ENSG00000156256	Inverse variance weighted	73	-0.00659416	0.00230787	0.00427322	-0.0111176	-0.00207075	0.993428	0.988944	0.997931
USP16	ukb-a-391	Average weekly intake of other alcoholic drinks || id:ukb-a-391	ENSG00000156256	Simple mode	73	-0.0070293	0.00665604	0.294463	-0.0200751	0.00601653	0.992995	0.980125	1.00603
USP16	ukb-a-391	Average weekly intake of other alcoholic drinks || id:ukb-a-391	ENSG00000156256	Weighted mode	73	-0.0070293	0.0065831	0.289187	-0.0199322	0.00587358	0.992995	0.980265	1.00589
USP16	ukb-b-2909	Variation in diet || id:ukb-b-2909	ENSG00000156256	MR Egger	73	0.181198	0.0504636	0.000603502	0.0822893	0.280107	1.19865	1.08577	1.32327
USP16	ukb-b-2909	Variation in diet || id:ukb-b-2909	ENSG00000156256	Weighted median	73	-0.0207636	0.00416999	6.38e-07	-0.0289368	-0.0125904	0.97945	0.971478	0.987488
USP16	ukb-b-2909	Variation in diet || id:ukb-b-2909	ENSG00000156256	Inverse variance weighted	73	-0.0273774	0.00306499	4.17e-19	-0.0333848	-0.0213701	0.972994	0.967166	0.978857
USP16	ukb-b-2909	Variation in diet || id:ukb-b-2909	ENSG00000156256	Simple mode	73	-0.0193897	0.00989454	0.0539095	-0.038783	3.57e-06	0.980797	0.961959	1
USP16	ukb-b-2909	Variation in diet || id:ukb-b-2909	ENSG00000156256	Weighted mode	73	-0.0190193	0.0096552	0.0527026	-0.0379435	-9.51e-05	0.98116	0.962767	0.999905
USP16	ukb-b-11484	Diagnoses - secondary ICD10: Z51.1 Chemotherapy session for neoplasm || id:ukb-b-11484	ENSG00000156256	MR Egger	73	-0.000718013	0.0108834	0.947585	-0.0220495	0.0206135	0.999282	0.978192	1.02083
USP16	ukb-b-11484	Diagnoses - secondary ICD10: Z51.1 Chemotherapy session for neoplasm || id:ukb-b-11484	ENSG00000156256	Weighted median	73	0.00154612	0.000845202	0.0673567	-0.00011048	0.00320271	1.00155	0.99989	1.00321
USP16	ukb-b-11484	Diagnoses - secondary ICD10: Z51.1 Chemotherapy session for neoplasm || id:ukb-b-11484	ENSG00000156256	Inverse variance weighted	73	0.00153992	0.000661004	0.019824	0.000244349	0.00283549	1.00154	1.00024	1.00284
USP16	ukb-b-11484	Diagnoses - secondary ICD10: Z51.1 Chemotherapy session for neoplasm || id:ukb-b-11484	ENSG00000156256	Simple mode	73	0.00135829	0.00205399	0.510536	-0.00266754	0.00538412	1.00136	0.997336	1.0054
USP16	ukb-b-11484	Diagnoses - secondary ICD10: Z51.1 Chemotherapy session for neoplasm || id:ukb-b-11484	ENSG00000156256	Weighted mode	73	0.00129554	0.00196567	0.511944	-0.00255717	0.00514825	1.0013	0.997446	1.00516
USP16	ukb-b-17881	Potassium || id:ukb-b-17881	ENSG00000156256	MR Egger	73	0.564333	0.221819	0.0131328	0.129568	0.999098	1.75827	1.13834	2.71583
USP16	ukb-b-17881	Potassium || id:ukb-b-17881	ENSG00000156256	Weighted median	73	-0.074007	0.0180559	4.15e-05	-0.109397	-0.0386173	0.928665	0.896375	0.962119
USP16	ukb-b-17881	Potassium || id:ukb-b-17881	ENSG00000156256	Inverse variance weighted	73	-0.0865997	0.0134677	1.27e-10	-0.112996	-0.060203	0.917044	0.893154	0.941573
USP16	ukb-b-17881	Potassium || id:ukb-b-17881	ENSG00000156256	Simple mode	73	-0.0556851	0.0420478	0.189583	-0.138099	0.0267286	0.945837	0.871013	1.02709
USP16	ukb-b-17881	Potassium || id:ukb-b-17881	ENSG00000156256	Weighted mode	73	-0.052102	0.0413798	0.212055	-0.133207	0.0290024	0.949232	0.875284	1.02943
USP16	ukb-a-336	Forced vital capacity (FVC) || id:ukb-a-336	ENSG00000156256	MR Egger	73	0.300887	0.0805827	0.000377292	0.142944	0.458829	1.35106	1.15367	1.58222
USP16	ukb-a-336	Forced vital capacity (FVC) || id:ukb-a-336	ENSG00000156256	Weighted median	73	-0.0337061	0.00670423	4.97e-07	-0.0468464	-0.0205658	0.966856	0.954234	0.979644
USP16	ukb-a-336	Forced vital capacity (FVC) || id:ukb-a-336	ENSG00000156256	Inverse variance weighted	73	-0.0316987	0.00489403	9.36e-11	-0.041291	-0.0221064	0.968798	0.95955	0.978136
USP16	ukb-a-336	Forced vital capacity (FVC) || id:ukb-a-336	ENSG00000156256	Simple mode	73	-0.0455642	0.0158986	0.00544747	-0.0767254	-0.014403	0.955458	0.926144	0.9857
USP16	ukb-a-336	Forced vital capacity (FVC) || id:ukb-a-336	ENSG00000156256	Weighted mode	73	-0.0441517	0.0144449	0.00314035	-0.0724637	-0.0158397	0.956809	0.930099	0.984285
USP16	ukb-b-11411	Blood clot, DVT, bronchitis, emphysema, asthma, rhinitis, eczema, allergy diagnosed by doctor: Blood clot in the leg (DVT) || id:ukb-b-11411	ENSG00000156256	MR Egger	73	0.00366713	0.0120453	0.761679	-0.0199416	0.0272759	1.00367	0.980256	1.02765
USP16	ukb-b-11411	Blood clot, DVT, bronchitis, emphysema, asthma, rhinitis, eczema, allergy diagnosed by doctor: Blood clot in the leg (DVT) || id:ukb-b-11411	ENSG00000156256	Weighted median	73	0.00128045	0.00093166	0.169326	-0.000545606	0.0031065	1.00128	0.999455	1.00311
USP16	ukb-b-11411	Blood clot, DVT, bronchitis, emphysema, asthma, rhinitis, eczema, allergy diagnosed by doctor: Blood clot in the leg (DVT) || id:ukb-b-11411	ENSG00000156256	Inverse variance weighted	73	0.00204796	0.000731576	0.0051201	0.00061407	0.00348185	1.00205	1.00061	1.00349
USP16	ukb-b-11411	Blood clot, DVT, bronchitis, emphysema, asthma, rhinitis, eczema, allergy diagnosed by doctor: Blood clot in the leg (DVT) || id:ukb-b-11411	ENSG00000156256	Simple mode	73	0.000446974	0.00218543	0.83852	-0.00383646	0.00473041	1.00045	0.996171	1.00474
USP16	ukb-b-11411	Blood clot, DVT, bronchitis, emphysema, asthma, rhinitis, eczema, allergy diagnosed by doctor: Blood clot in the leg (DVT) || id:ukb-b-11411	ENSG00000156256	Weighted mode	73	0.000446974	0.00223093	0.841769	-0.00392564	0.00481959	1.00045	0.996082	1.00483
USP16	ukb-a-342	Number of cigarettes currently smoked daily (current cigarette smokers) || id:ukb-a-342	ENSG00000156256	MR Egger	73	-0.746258	0.270854	0.00744668	-1.27713	-0.215384	0.474137	0.278836	0.806232
USP16	ukb-a-342	Number of cigarettes currently smoked daily (current cigarette smokers) || id:ukb-a-342	ENSG00000156256	Weighted median	73	-0.0729398	0.0217408	0.000793705	-0.115552	-0.0303279	0.929657	0.890874	0.970127
USP16	ukb-a-342	Number of cigarettes currently smoked daily (current cigarette smokers) || id:ukb-a-342	ENSG00000156256	Inverse variance weighted	73	-0.0493142	0.0164323	0.00269046	-0.0815215	-0.0171069	0.951882	0.921713	0.983039
USP16	ukb-a-342	Number of cigarettes currently smoked daily (current cigarette smokers) || id:ukb-a-342	ENSG00000156256	Simple mode	73	-0.0823255	0.0509431	0.110462	-0.182174	0.017523	0.920972	0.833456	1.01768
USP16	ukb-a-342	Number of cigarettes currently smoked daily (current cigarette smokers) || id:ukb-a-342	ENSG00000156256	Weighted mode	73	-0.0828631	0.0496886	0.0997296	-0.180253	0.0145265	0.920477	0.835059	1.01463
USP16	ukb-b-9686	Sweet potato intake || id:ukb-b-9686	ENSG00000156256	MR Egger	73	0.226837	0.0734405	0.00286853	0.0828936	0.37078	1.25463	1.08643	1.44886
USP16	ukb-b-9686	Sweet potato intake || id:ukb-b-9686	ENSG00000156256	Weighted median	73	-0.0258365	0.00591818	1.27e-05	-0.0374361	-0.0142369	0.974494	0.963256	0.985864
USP16	ukb-b-9686	Sweet potato intake || id:ukb-b-9686	ENSG00000156256	Inverse variance weighted	73	-0.0195975	0.00445898	1.11e-05	-0.0283371	-0.0108579	0.980593	0.972061	0.989201
USP16	ukb-b-9686	Sweet potato intake || id:ukb-b-9686	ENSG00000156256	Simple mode	73	-0.00376567	0.0138535	0.786538	-0.0309185	0.0233872	0.996241	0.969555	1.02366
USP16	ukb-b-9686	Sweet potato intake || id:ukb-b-9686	ENSG00000156256	Weighted mode	73	-0.00433019	0.014261	0.76228	-0.0322818	0.0236215	0.995679	0.968234	1.0239
USP16	ukb-b-3759	Treatment speciality of consultant (recoded): Gynaecology || id:ukb-b-3759	ENSG00000156256	MR Egger	73	-0.105078	0.0275377	0.000287089	-0.159051	-0.0511037	0.900255	0.852953	0.95018
USP16	ukb-b-3759	Treatment speciality of consultant (recoded): Gynaecology || id:ukb-b-3759	ENSG00000156256	Weighted median	73	0.0137612	0.00215892	1.84e-10	0.00952972	0.0179927	1.01386	1.00958	1.01816
USP16	ukb-b-3759	Treatment speciality of consultant (recoded): Gynaecology || id:ukb-b-3759	ENSG00000156256	Inverse variance weighted	73	0.0154309	0.00167247	2.8e-20	0.0121528	0.0187089	1.01555	1.01223	1.01889
USP16	ukb-b-3759	Treatment speciality of consultant (recoded): Gynaecology || id:ukb-b-3759	ENSG00000156256	Simple mode	73	0.0115583	0.00534163	0.033797	0.00108873	0.0220279	1.01163	1.00109	1.02227
USP16	ukb-b-3759	Treatment speciality of consultant (recoded): Gynaecology || id:ukb-b-3759	ENSG00000156256	Weighted mode	73	0.00957953	0.00562533	0.092895	-0.00144611	0.0206052	1.00963	0.998555	1.02082
USP16	ukb-b-6852	3mm strong meridian (right) || id:ukb-b-6852	ENSG00000156256	MR Egger	73	-0.849645	0.176087	7.75e-06	-1.19477	-0.504515	0.427567	0.302772	0.603798
USP16	ukb-b-6852	3mm strong meridian (right) || id:ukb-b-6852	ENSG00000156256	Weighted median	73	-0.0648901	0.0142102	4.96e-06	-0.092742	-0.0370381	0.93717	0.911429	0.963639
USP16	ukb-b-6852	3mm strong meridian (right) || id:ukb-b-6852	ENSG00000156256	Inverse variance weighted	73	-0.0389927	0.0106944	0.00026627	-0.0599537	-0.0180316	0.961758	0.941808	0.98213
USP16	ukb-b-6852	3mm strong meridian (right) || id:ukb-b-6852	ENSG00000156256	Simple mode	73	-0.0739534	0.0314466	0.0214262	-0.135589	-0.0123181	0.928715	0.873202	0.987757
USP16	ukb-b-6852	3mm strong meridian (right) || id:ukb-b-6852	ENSG00000156256	Weighted mode	73	-0.0739534	0.033416	0.0300599	-0.139449	-0.00845806	0.928715	0.869838	0.991578
USP16	ukb-b-12176	PCT where patients GP was registered: KNOWSLEY PCT || id:ukb-b-12176	ENSG00000156256	MR Egger	38	-0.0155579	0.00594349	0.0128679	-0.0272071	-0.00390865	0.984563	0.97316	0.996099
USP16	ukb-b-12176	PCT where patients GP was registered: KNOWSLEY PCT || id:ukb-b-12176	ENSG00000156256	Weighted median	38	-0.00154618	0.000537934	0.00404932	-0.00260053	-0.000491829	0.998455	0.997403	0.999508
USP16	ukb-b-12176	PCT where patients GP was registered: KNOWSLEY PCT || id:ukb-b-12176	ENSG00000156256	Inverse variance weighted	38	-0.000792948	0.000392532	0.0433744	-0.00156231	-2.36e-05	0.999207	0.998439	0.999976
USP16	ukb-b-12176	PCT where patients GP was registered: KNOWSLEY PCT || id:ukb-b-12176	ENSG00000156256	Simple mode	38	-0.00173843	0.00100911	0.0932878	-0.00371629	0.000239435	0.998263	0.996291	1.00024
USP16	ukb-b-12176	PCT where patients GP was registered: KNOWSLEY PCT || id:ukb-b-12176	ENSG00000156256	Weighted mode	38	-0.00173843	0.000993043	0.0883025	-0.00368479	0.000207938	0.998263	0.996322	1.00021
USP16	ukb-b-5644	PCT responsible for patient data: ISLINGTON PCT || id:ukb-b-5644	ENSG00000156256	MR Egger	15	-0.000412402	0.0153418	0.978963	-0.0304823	0.0296575	0.999588	0.969978	1.0301
USP16	ukb-b-5644	PCT responsible for patient data: ISLINGTON PCT || id:ukb-b-5644	ENSG00000156256	Weighted median	15	-0.000135246	0.000616135	0.826255	-0.00134287	0.00107238	0.999865	0.998658	1.00107
USP16	ukb-b-5644	PCT responsible for patient data: ISLINGTON PCT || id:ukb-b-5644	ENSG00000156256	Inverse variance weighted	15	-0.000133146	0.000522549	0.798877	-0.00115734	0.00089105	0.999867	0.998843	1.00089
USP16	ukb-b-5644	PCT responsible for patient data: ISLINGTON PCT || id:ukb-b-5644	ENSG00000156256	Simple mode	15	-0.000135723	0.000988213	0.892717	-0.00207262	0.00180117	0.999864	0.99793	1.0018
USP16	ukb-b-5644	PCT responsible for patient data: ISLINGTON PCT || id:ukb-b-5644	ENSG00000156256	Weighted mode	15	-0.000135723	0.00102089	0.896128	-0.00213666	0.00186522	0.999864	0.997866	1.00187
USP16	ukb-b-227	Operative procedures - main OPCS: U20.1 Transthoracic echocardiography || id:ukb-b-227	ENSG00000156256	MR Egger	23	-0.00450635	0.0101359	0.661162	-0.0243727	0.01536	0.995504	0.975922	1.01548
USP16	ukb-b-227	Operative procedures - main OPCS: U20.1 Transthoracic echocardiography || id:ukb-b-227	ENSG00000156256	Weighted median	23	0.000164362	0.000608174	0.786964	-0.00102766	0.00135638	1.00016	0.998973	1.00136
USP16	ukb-b-227	Operative procedures - main OPCS: U20.1 Transthoracic echocardiography || id:ukb-b-227	ENSG00000156256	Inverse variance weighted	23	0.000216354	0.000493912	0.661356	-0.000751714	0.00118442	1.00022	0.999249	1.00119
USP16	ukb-b-227	Operative procedures - main OPCS: U20.1 Transthoracic echocardiography || id:ukb-b-227	ENSG00000156256	Simple mode	23	0.000164468	0.00101161	0.872332	-0.00181828	0.00214722	1.00016	0.998183	1.00215
USP16	ukb-b-227	Operative procedures - main OPCS: U20.1 Transthoracic echocardiography || id:ukb-b-227	ENSG00000156256	Weighted mode	23	0.000164468	0.00100049	0.870927	-0.00179649	0.00212543	1.00016	0.998205	1.00213
USP16	ukb-b-11348	Bread intake || id:ukb-b-11348	ENSG00000156256	MR Egger	73	-0.146806	0.081381	0.0754826	-0.306313	0.0127004	0.863461	0.736156	1.01278
USP16	ukb-b-11348	Bread intake || id:ukb-b-11348	ENSG00000156256	Weighted median	73	-0.0932463	0.00649515	9.73e-47	-0.105977	-0.0805158	0.910969	0.899446	0.92264
USP16	ukb-b-11348	Bread intake || id:ukb-b-11348	ENSG00000156256	Inverse variance weighted	73	-0.0939315	0.00494244	1.55e-80	-0.103619	-0.0842443	0.910345	0.901569	0.919207
USP16	ukb-b-11348	Bread intake || id:ukb-b-11348	ENSG00000156256	Simple mode	73	-0.0918136	0.0146904	2.58e-08	-0.120607	-0.0630205	0.912275	0.886383	0.938924
USP16	ukb-b-11348	Bread intake || id:ukb-b-11348	ENSG00000156256	Weighted mode	73	-0.0918136	0.0150267	4.61e-08	-0.121266	-0.0623613	0.912275	0.885798	0.939543
USP16	ukb-b-18335	Wheeze or whistling in the chest in last year || id:ukb-b-18335	ENSG00000156256	MR Egger	73	-0.0483799	0.0347284	0.167938	-0.116448	0.0196878	0.952772	0.890077	1.01988
USP16	ukb-b-18335	Wheeze or whistling in the chest in last year || id:ukb-b-18335	ENSG00000156256	Weighted median	73	-0.00621261	0.00266585	0.0197828	-0.0114377	-0.000987541	0.993807	0.988627	0.999013
USP16	ukb-b-18335	Wheeze or whistling in the chest in last year || id:ukb-b-18335	ENSG00000156256	Inverse variance weighted	73	-0.00538062	0.00210928	0.0107436	-0.0095148	-0.00124643	0.994634	0.99053	0.998754
USP16	ukb-b-18335	Wheeze or whistling in the chest in last year || id:ukb-b-18335	ENSG00000156256	Simple mode	73	-0.00751735	0.00616122	0.226405	-0.0195933	0.00455863	0.992511	0.980597	1.00457
USP16	ukb-b-18335	Wheeze or whistling in the chest in last year || id:ukb-b-18335	ENSG00000156256	Weighted mode	73	-0.00735605	0.00603879	0.22715	-0.0191921	0.00447998	0.992671	0.980991	1.00449
USP16	ukb-a-264	Body fat percentage || id:ukb-a-264	ENSG00000156256	MR Egger	73	0.243994	0.0761163	0.00202127	0.0948062	0.393182	1.27634	1.09945	1.48169
USP16	ukb-a-264	Body fat percentage || id:ukb-a-264	ENSG00000156256	Weighted median	73	0.054183	0.00629963	7.9e-18	0.0418357	0.0665303	1.05568	1.04272	1.06879
USP16	ukb-a-264	Body fat percentage || id:ukb-a-264	ENSG00000156256	Inverse variance weighted	73	0.0488893	0.00462279	3.86e-26	0.0398286	0.0579499	1.0501	1.04063	1.05966
USP16	ukb-a-264	Body fat percentage || id:ukb-a-264	ENSG00000156256	Simple mode	73	0.058014	0.0143432	0.000130013	0.0299012	0.0861267	1.05973	1.03035	1.08994
USP16	ukb-a-264	Body fat percentage || id:ukb-a-264	ENSG00000156256	Weighted mode	73	0.0582119	0.0146315	0.000163452	0.029534	0.0868897	1.05994	1.02997	1.09078
USP16	ukb-d-AB1_INTESTINAL_INFECTIONS	Intestinal infectious diseases || id:ukb-d-AB1_INTESTINAL_INFECTIONS	ENSG00000156256	MR Egger	73	0.0100734	0.0104435	0.338037	-0.0103958	0.0305426	1.01012	0.989658	1.03101
USP16	ukb-d-AB1_INTESTINAL_INFECTIONS	Intestinal infectious diseases || id:ukb-d-AB1_INTESTINAL_INFECTIONS	ENSG00000156256	Weighted median	73	0.00402795	0.00078559	2.94e-07	0.00248819	0.00556771	1.00404	1.00249	1.00558
USP16	ukb-d-AB1_INTESTINAL_INFECTIONS	Intestinal infectious diseases || id:ukb-d-AB1_INTESTINAL_INFECTIONS	ENSG00000156256	Inverse variance weighted	73	0.00391875	0.000634332	6.5e-10	0.00267546	0.00516204	1.00393	1.00268	1.00518
USP16	ukb-d-AB1_INTESTINAL_INFECTIONS	Intestinal infectious diseases || id:ukb-d-AB1_INTESTINAL_INFECTIONS	ENSG00000156256	Simple mode	73	0.00418057	0.00177318	0.0211102	0.000705145	0.007656	1.00419	1.00071	1.00769
USP16	ukb-d-AB1_INTESTINAL_INFECTIONS	Intestinal infectious diseases || id:ukb-d-AB1_INTESTINAL_INFECTIONS	ENSG00000156256	Weighted mode	73	0.0041658	0.0017956	0.0231792	0.000646423	0.00768517	1.00417	1.00065	1.00771
USP16	ukb-b-20437	Current employment status: Full or part-time student || id:ukb-b-20437	ENSG00000156256	MR Egger	73	0.00525776	0.00765027	0.494155	-0.00973677	0.0202523	1.00527	0.99031	1.02046
USP16	ukb-b-20437	Current employment status: Full or part-time student || id:ukb-b-20437	ENSG00000156256	Weighted median	73	-0.00413014	0.000584405	1.58e-12	-0.00527557	-0.0029847	0.995878	0.994738	0.99702
USP16	ukb-b-20437	Current employment status: Full or part-time student || id:ukb-b-20437	ENSG00000156256	Inverse variance weighted	73	-0.00376905	0.000464628	4.98e-16	-0.00467972	-0.00285837	0.996238	0.995331	0.997146
USP16	ukb-b-20437	Current employment status: Full or part-time student || id:ukb-b-20437	ENSG00000156256	Simple mode	73	-0.00473505	0.00143076	0.00146217	-0.00753934	-0.00193076	0.995276	0.992489	0.998071
USP16	ukb-b-20437	Current employment status: Full or part-time student || id:ukb-b-20437	ENSG00000156256	Weighted mode	73	-0.00468798	0.00132735	0.000724528	-0.00728959	-0.00208636	0.995323	0.992737	0.997916
USP16	ukb-b-18042	Illnesses of siblings: Diabetes || id:ukb-b-18042	ENSG00000156256	MR Egger	73	-0.00388768	0.026847	0.885272	-0.0565078	0.0487325	0.99612	0.945059	1.04994
USP16	ukb-b-18042	Illnesses of siblings: Diabetes || id:ukb-b-18042	ENSG00000156256	Weighted median	73	0.00372356	0.00204608	0.0687821	-0.000286762	0.00773388	1.00373	0.999713	1.00776
USP16	ukb-b-18042	Illnesses of siblings: Diabetes || id:ukb-b-18042	ENSG00000156256	Inverse variance weighted	73	0.0056746	0.00163069	0.000501643	0.00247845	0.00887075	1.00569	1.00248	1.00891
USP16	ukb-b-18042	Illnesses of siblings: Diabetes || id:ukb-b-18042	ENSG00000156256	Simple mode	73	0.00152279	0.00507013	0.764779	-0.00841466	0.0114603	1.00152	0.991621	1.01153
USP16	ukb-b-18042	Illnesses of siblings: Diabetes || id:ukb-b-18042	ENSG00000156256	Weighted mode	73	0.00152279	0.00509296	0.765802	-0.00845941	0.011505	1.00152	0.991576	1.01157
USP16	ukb-b-10629	6mm asymmetry index (left) || id:ukb-b-10629	ENSG00000156256	MR Egger	73	0.358288	0.25352	0.161951	-0.138612	0.855188	1.43088	0.870566	2.35182
USP16	ukb-b-10629	6mm asymmetry index (left) || id:ukb-b-10629	ENSG00000156256	Weighted median	73	0.150058	0.0201239	8.87e-14	0.110615	0.189501	1.1619	1.11696	1.20865
USP16	ukb-b-10629	6mm asymmetry index (left) || id:ukb-b-10629	ENSG00000156256	Inverse variance weighted	73	0.150635	0.0153837	1.22e-22	0.120483	0.180787	1.16257	1.12804	1.19816
USP16	ukb-b-10629	6mm asymmetry index (left) || id:ukb-b-10629	ENSG00000156256	Simple mode	73	0.153788	0.0448133	0.000997156	0.065954	0.241622	1.16624	1.06818	1.27331
USP16	ukb-b-10629	6mm asymmetry index (left) || id:ukb-b-10629	ENSG00000156256	Weighted mode	73	0.154856	0.0444734	0.000849999	0.0676882	0.242024	1.16749	1.07003	1.27382
USP16	ukb-b-12267	Diagnoses - main ICD10: I80.2 Phlebitis and thrombophlebitis of other deep vessels of lower extremities || id:ukb-b-12267	ENSG00000156256	MR Egger	72	0.0106438	0.00553923	0.0587361	-0.000213059	0.0215007	1.0107	0.999787	1.02173
USP16	ukb-b-12267	Diagnoses - main ICD10: I80.2 Phlebitis and thrombophlebitis of other deep vessels of lower extremities || id:ukb-b-12267	ENSG00000156256	Weighted median	72	-0.00161815	0.000444745	0.000274366	-0.00248985	-0.000746448	0.998383	0.997513	0.999254
USP16	ukb-b-12267	Diagnoses - main ICD10: I80.2 Phlebitis and thrombophlebitis of other deep vessels of lower extremities || id:ukb-b-12267	ENSG00000156256	Inverse variance weighted	72	-0.00152796	0.000326416	2.85e-06	-0.00216774	-0.000888186	0.998473	0.997835	0.999112
USP16	ukb-b-12267	Diagnoses - main ICD10: I80.2 Phlebitis and thrombophlebitis of other deep vessels of lower extremities || id:ukb-b-12267	ENSG00000156256	Simple mode	72	-0.0020599	0.00114391	0.0759895	-0.00430197	0.000182171	0.997942	0.995707	1.00018
USP16	ukb-b-12267	Diagnoses - main ICD10: I80.2 Phlebitis and thrombophlebitis of other deep vessels of lower extremities || id:ukb-b-12267	ENSG00000156256	Weighted mode	72	-0.0020599	0.00100434	0.043958	-0.0040284	-9.14e-05	0.997942	0.99598	0.999909
USP16	ukb-b-16576	Dried fruit intake || id:ukb-b-16576	ENSG00000156256	MR Egger	73	-0.0230409	0.0683298	0.73696	-0.156967	0.110886	0.977223	0.854732	1.11727
USP16	ukb-b-16576	Dried fruit intake || id:ukb-b-16576	ENSG00000156256	Weighted median	73	-0.102657	0.00581911	1.19e-69	-0.114062	-0.0912512	0.902437	0.892203	0.912788
USP16	ukb-b-16576	Dried fruit intake || id:ukb-b-16576	ENSG00000156256	Inverse variance weighted	73	-0.0995185	0.00415013	4.54e-127	-0.107653	-0.0913842	0.905273	0.897939	0.912667
USP16	ukb-b-16576	Dried fruit intake || id:ukb-b-16576	ENSG00000156256	Simple mode	73	-0.108639	0.0137104	2.13e-11	-0.135511	-0.0817662	0.897055	0.87327	0.921487
USP16	ukb-b-16576	Dried fruit intake || id:ukb-b-16576	ENSG00000156256	Weighted mode	73	-0.108639	0.0130723	4.03e-12	-0.13426	-0.0830167	0.897055	0.874362	0.920336
USP16	ukb-b-10847	Operative procedures - secondary OPCS: Y53.5 Approach to organ under image intensifier || id:ukb-b-10847	ENSG00000156256	MR Egger	73	0.0242671	0.00808045	0.00368759	0.00842937	0.0401047	1.02456	1.00847	1.04092
USP16	ukb-b-10847	Operative procedures - secondary OPCS: Y53.5 Approach to organ under image intensifier || id:ukb-b-10847	ENSG00000156256	Weighted median	73	-0.000415675	0.000653571	0.524773	-0.00169667	0.000865325	0.999584	0.998305	1.00087
USP16	ukb-b-10847	Operative procedures - secondary OPCS: Y53.5 Approach to organ under image intensifier || id:ukb-b-10847	ENSG00000156256	Inverse variance weighted	73	-0.000490089	0.000490766	0.317979	-0.00145199	0.000471812	0.99951	0.998549	1.00047
USP16	ukb-b-10847	Operative procedures - secondary OPCS: Y53.5 Approach to organ under image intensifier || id:ukb-b-10847	ENSG00000156256	Simple mode	73	0.00148412	0.00156651	0.346602	-0.00158624	0.00455448	1.00149	0.998415	1.00456
USP16	ukb-b-10847	Operative procedures - secondary OPCS: Y53.5 Approach to organ under image intensifier || id:ukb-b-10847	ENSG00000156256	Weighted mode	73	0.00131168	0.00169402	0.441288	-0.0020086	0.00463197	1.00131	0.997993	1.00464
USP16	ukb-d-K42	Diagnoses - main ICD10: K42 Umbilical hernia || id:ukb-d-K42	ENSG00000156256	MR Egger	73	-0.0136342	0.00816386	0.0993089	-0.0296354	0.00236695	0.986458	0.970799	1.00237
USP16	ukb-d-K42	Diagnoses - main ICD10: K42 Umbilical hernia || id:ukb-d-K42	ENSG00000156256	Weighted median	73	-0.00457077	0.000631661	4.62e-13	-0.00580882	-0.00333271	0.99544	0.994208	0.996673
USP16	ukb-d-K42	Diagnoses - main ICD10: K42 Umbilical hernia || id:ukb-d-K42	ENSG00000156256	Inverse variance weighted	73	-0.00418052	0.00049587	3.44e-17	-0.00515242	-0.00320861	0.995828	0.994861	0.996797
USP16	ukb-d-K42	Diagnoses - main ICD10: K42 Umbilical hernia || id:ukb-d-K42	ENSG00000156256	Simple mode	73	-0.00507159	0.0014786	0.00100269	-0.00796964	-0.00217354	0.994941	0.992062	0.997829
USP16	ukb-d-K42	Diagnoses - main ICD10: K42 Umbilical hernia || id:ukb-d-K42	ENSG00000156256	Weighted mode	73	-0.00505283	0.00143958	0.000777346	-0.00787442	-0.00223124	0.99496	0.992157	0.997771
USP16	ukb-d-M13_ARTHROSIS_OTH	Other arthrosis || id:ukb-d-M13_ARTHROSIS_OTH	ENSG00000156256	MR Egger	73	0.00312456	0.0114168	0.785124	-0.0192523	0.0255014	1.00313	0.980932	1.02583
USP16	ukb-d-M13_ARTHROSIS_OTH	Other arthrosis || id:ukb-d-M13_ARTHROSIS_OTH	ENSG00000156256	Weighted median	73	0.00754421	0.00087043	4.43e-18	0.00583817	0.00925026	1.00757	1.00586	1.00929
USP16	ukb-d-M13_ARTHROSIS_OTH	Other arthrosis || id:ukb-d-M13_ARTHROSIS_OTH	ENSG00000156256	Inverse variance weighted	73	0.00626818	0.00069345	1.58e-19	0.00490902	0.00762734	1.00629	1.00492	1.00766
USP16	ukb-d-M13_ARTHROSIS_OTH	Other arthrosis || id:ukb-d-M13_ARTHROSIS_OTH	ENSG00000156256	Simple mode	73	0.00777009	0.00207171	0.000353859	0.00370954	0.0118306	1.0078	1.00372	1.0119
USP16	ukb-d-M13_ARTHROSIS_OTH	Other arthrosis || id:ukb-d-M13_ARTHROSIS_OTH	ENSG00000156256	Weighted mode	73	0.00777009	0.00211879	0.00046632	0.00361725	0.0119229	1.0078	1.00362	1.01199
USP16	ukb-b-14429	Diagnoses - secondary ICD10: K57.9 Diverticular disease of intestine, part unspecified, without perforation or abscess || id:ukb-b-14429	ENSG00000156256	MR Egger	73	0.0182753	0.00638193	0.00550294	0.00576671	0.0307839	1.01844	1.00578	1.03126
USP16	ukb-b-14429	Diagnoses - secondary ICD10: K57.9 Diverticular disease of intestine, part unspecified, without perforation or abscess || id:ukb-b-14429	ENSG00000156256	Weighted median	73	0.00333792	0.000517577	1.12e-10	0.00232347	0.00435237	1.00334	1.00233	1.00436
USP16	ukb-b-14429	Diagnoses - secondary ICD10: K57.9 Diverticular disease of intestine, part unspecified, without perforation or abscess || id:ukb-b-14429	ENSG00000156256	Inverse variance weighted	73	0.00339015	0.000387606	2.2e-18	0.00263044	0.00414986	1.0034	1.00263	1.00416
USP16	ukb-b-14429	Diagnoses - secondary ICD10: K57.9 Diverticular disease of intestine, part unspecified, without perforation or abscess || id:ukb-b-14429	ENSG00000156256	Simple mode	73	0.00331003	0.00111904	0.00418766	0.00111671	0.00550334	1.00332	1.00112	1.00552
USP16	ukb-b-14429	Diagnoses - secondary ICD10: K57.9 Diverticular disease of intestine, part unspecified, without perforation or abscess || id:ukb-b-14429	ENSG00000156256	Weighted mode	73	0.00331003	0.00113294	0.00464852	0.00108946	0.00553059	1.00332	1.00109	1.00555
USP16	ukb-d-20429	Easily tired during worst period of anxiety || id:ukb-d-20429	ENSG00000156256	MR Egger	73	0.0492316	0.139292	0.724805	-0.223781	0.322244	1.05046	0.79949	1.38022
USP16	ukb-d-20429	Easily tired during worst period of anxiety || id:ukb-d-20429	ENSG00000156256	Weighted median	73	-0.041435	0.0109456	0.000153377	-0.0628884	-0.0199816	0.959412	0.939048	0.980217
USP16	ukb-d-20429	Easily tired during worst period of anxiety || id:ukb-d-20429	ENSG00000156256	Inverse variance weighted	73	-0.0314768	0.00845798	0.000198001	-0.0480545	-0.0148992	0.969013	0.953082	0.985211
USP16	ukb-d-20429	Easily tired during worst period of anxiety || id:ukb-d-20429	ENSG00000156256	Simple mode	73	-0.0445022	0.0243613	0.0718816	-0.0922503	0.00324603	0.956474	0.911877	1.00325
USP16	ukb-d-20429	Easily tired during worst period of anxiety || id:ukb-d-20429	ENSG00000156256	Weighted mode	73	-0.0442749	0.0232658	0.061039	-0.089876	0.00132616	0.956691	0.914045	1.00133
USP16	ukb-d-OTHER_ILD_CVD_COMORB	Other ILD-related CVD-co-morbidities || id:ukb-d-OTHER_ILD_CVD_COMORB	ENSG00000156256	MR Egger	73	-0.00256583	0.00798765	0.748984	-0.0182216	0.01309	0.997437	0.981943	1.01318
USP16	ukb-d-OTHER_ILD_CVD_COMORB	Other ILD-related CVD-co-morbidities || id:ukb-d-OTHER_ILD_CVD_COMORB	ENSG00000156256	Weighted median	73	-0.00499601	0.000600351	8.66e-17	-0.00617269	-0.00381932	0.995016	0.993846	0.996188
USP16	ukb-d-OTHER_ILD_CVD_COMORB	Other ILD-related CVD-co-morbidities || id:ukb-d-OTHER_ILD_CVD_COMORB	ENSG00000156256	Inverse variance weighted	73	-0.00485548	0.000485167	1.41e-23	-0.00580641	-0.00390455	0.995156	0.99421	0.996103
USP16	ukb-d-OTHER_ILD_CVD_COMORB	Other ILD-related CVD-co-morbidities || id:ukb-d-OTHER_ILD_CVD_COMORB	ENSG00000156256	Simple mode	73	-0.00497033	0.0014303	0.000869106	-0.00777371	-0.00216694	0.995042	0.992256	0.997835
USP16	ukb-d-OTHER_ILD_CVD_COMORB	Other ILD-related CVD-co-morbidities || id:ukb-d-OTHER_ILD_CVD_COMORB	ENSG00000156256	Weighted mode	73	-0.00498104	0.00138196	0.000572911	-0.00768968	-0.0022724	0.995031	0.99234	0.99773
USP16	ukb-b-16024	Diagnoses - secondary ICD10: Z51.0 Radiotherapy session || id:ukb-b-16024	ENSG00000156256	MR Egger	72	-0.0112926	0.00570208	0.0515851	-0.0224687	-0.000116565	0.988771	0.977782	0.999883
USP16	ukb-b-16024	Diagnoses - secondary ICD10: Z51.0 Radiotherapy session || id:ukb-b-16024	ENSG00000156256	Weighted median	72	-0.00128879	0.000420242	0.00216381	-0.00211246	-0.000465114	0.998712	0.99789	0.999535
USP16	ukb-b-16024	Diagnoses - secondary ICD10: Z51.0 Radiotherapy session || id:ukb-b-16024	ENSG00000156256	Inverse variance weighted	72	-0.00125467	0.000336012	0.000188457	-0.00191326	-0.000596088	0.998746	0.998089	0.999404
USP16	ukb-b-16024	Diagnoses - secondary ICD10: Z51.0 Radiotherapy session || id:ukb-b-16024	ENSG00000156256	Simple mode	72	-0.00179965	0.000933987	0.058002	-0.00363026	3.1e-05	0.998202	0.996376	1.00003
USP16	ukb-b-16024	Diagnoses - secondary ICD10: Z51.0 Radiotherapy session || id:ukb-b-16024	ENSG00000156256	Weighted mode	72	-0.00184064	0.00099649	0.0688954	-0.00379376	0.000112477	0.998161	0.996213	1.00011
USP16	ukb-a-186	Treatment/medication code: omacor 1g capsule || id:ukb-a-186	ENSG00000156256	MR Egger	73	0.0126718	0.00348448	0.000519599	0.00584227	0.0195014	1.01275	1.00586	1.01969
USP16	ukb-a-186	Treatment/medication code: omacor 1g capsule || id:ukb-a-186	ENSG00000156256	Weighted median	73	0.000707471	0.000269923	0.00876686	0.000178423	0.00123652	1.00071	1.00018	1.00124
USP16	ukb-a-186	Treatment/medication code: omacor 1g capsule || id:ukb-a-186	ENSG00000156256	Inverse variance weighted	73	0.000286559	0.000211625	0.175708	-0.000128226	0.000701344	1.00029	0.999872	1.0007
USP16	ukb-a-186	Treatment/medication code: omacor 1g capsule || id:ukb-a-186	ENSG00000156256	Simple mode	73	0.000771849	0.000675843	0.257216	-0.000552804	0.0020965	1.00077	0.999447	1.0021
USP16	ukb-a-186	Treatment/medication code: omacor 1g capsule || id:ukb-a-186	ENSG00000156256	Weighted mode	73	0.00078048	0.00066385	0.243593	-0.000520666	0.00208163	1.00078	0.999479	1.00208
USP16	ukb-a-579	Diagnoses - main ICD10: O75 Other complications of labour and delivery not elsewhere classified || id:ukb-a-579	ENSG00000156256	MR Egger	73	-0.00891866	0.00230722	0.000242775	-0.0134408	-0.0043965	0.991121	0.986649	0.995613
USP16	ukb-a-579	Diagnoses - main ICD10: O75 Other complications of labour and delivery not elsewhere classified || id:ukb-a-579	ENSG00000156256	Weighted median	73	-0.00180731	0.000174862	4.86e-25	-0.00215004	-0.00146458	0.998194	0.997852	0.998536
USP16	ukb-a-579	Diagnoses - main ICD10: O75 Other complications of labour and delivery not elsewhere classified || id:ukb-a-579	ENSG00000156256	Inverse variance weighted	73	-0.00139688	0.000140125	2.09e-23	-0.00167152	-0.00112223	0.998604	0.99833	0.998878
USP16	ukb-a-579	Diagnoses - main ICD10: O75 Other complications of labour and delivery not elsewhere classified || id:ukb-a-579	ENSG00000156256	Simple mode	73	-0.00188894	0.000462915	0.000114762	-0.00279625	-0.000981623	0.998113	0.997208	0.999019
USP16	ukb-a-579	Diagnoses - main ICD10: O75 Other complications of labour and delivery not elsewhere classified || id:ukb-a-579	ENSG00000156256	Weighted mode	73	-0.00188894	0.000445647	6.57e-05	-0.0027624	-0.00101547	0.998113	0.997241	0.998985
USP16	ukb-b-14147	Risk taking || id:ukb-b-14147	ENSG00000156256	MR Egger	73	0.162111	0.0374293	4.79e-05	0.0887494	0.235472	1.17599	1.09281	1.26551
USP16	ukb-b-14147	Risk taking || id:ukb-b-14147	ENSG00000156256	Weighted median	73	0.00795518	0.00297809	0.00755726	0.00211812	0.0137922	1.00799	1.00212	1.01389
USP16	ukb-b-14147	Risk taking || id:ukb-b-14147	ENSG00000156256	Inverse variance weighted	73	0.00397671	0.00227311	0.080212	-0.000478587	0.008432	1.00398	0.999522	1.00847
USP16	ukb-b-14147	Risk taking || id:ukb-b-14147	ENSG00000156256	Simple mode	73	0.00815322	0.00723244	0.263354	-0.00602237	0.0223288	1.00819	0.993996	1.02258
USP16	ukb-b-14147	Risk taking || id:ukb-b-14147	ENSG00000156256	Weighted mode	73	0.00826653	0.00731943	0.26248	-0.00607955	0.0226126	1.0083	0.993939	1.02287
USP16	ukb-b-7280	Non-cancer illness code, self-reported: emphysema/chronic bronchitis || id:ukb-b-7280	ENSG00000156256	MR Egger	73	-0.00391995	0.00993682	0.694404	-0.0233961	0.0155562	0.996088	0.976875	1.01568
USP16	ukb-b-7280	Non-cancer illness code, self-reported: emphysema/chronic bronchitis || id:ukb-b-7280	ENSG00000156256	Weighted median	73	0.00764683	0.000796276	7.75e-22	0.00608613	0.00920753	1.00768	1.0061	1.00925
USP16	ukb-b-7280	Non-cancer illness code, self-reported: emphysema/chronic bronchitis || id:ukb-b-7280	ENSG00000156256	Inverse variance weighted	73	0.00800947	0.000603515	3.39e-40	0.00682658	0.00919236	1.00804	1.00685	1.00923
USP16	ukb-b-7280	Non-cancer illness code, self-reported: emphysema/chronic bronchitis || id:ukb-b-7280	ENSG00000156256	Simple mode	73	0.00573532	0.00194179	0.00423991	0.00192941	0.00954123	1.00575	1.00193	1.00959
USP16	ukb-b-7280	Non-cancer illness code, self-reported: emphysema/chronic bronchitis || id:ukb-b-7280	ENSG00000156256	Weighted mode	73	0.00581219	0.00184691	0.00239974	0.00219224	0.00943213	1.00583	1.00219	1.00948
USP16	ukb-b-17243	Non-cancer illness code, self-reported: anxiety/panic attacks || id:ukb-b-17243	ENSG00000156256	MR Egger	73	-0.0396506	0.00993556	0.000158377	-0.0591243	-0.0201769	0.961125	0.94259	0.980025
USP16	ukb-b-17243	Non-cancer illness code, self-reported: anxiety/panic attacks || id:ukb-b-17243	ENSG00000156256	Weighted median	73	-0.00219998	0.000781964	0.00490195	-0.00373263	-0.000667334	0.997802	0.996274	0.999333
USP16	ukb-b-17243	Non-cancer illness code, self-reported: anxiety/panic attacks || id:ukb-b-17243	ENSG00000156256	Inverse variance weighted	73	-0.00213388	0.000603439	0.000405924	-0.00331662	-0.000951142	0.997868	0.996689	0.999049
USP16	ukb-b-17243	Non-cancer illness code, self-reported: anxiety/panic attacks || id:ukb-b-17243	ENSG00000156256	Simple mode	73	-0.00447477	0.00199813	0.0282145	-0.00839111	-0.000558424	0.995535	0.991644	0.999442
USP16	ukb-b-17243	Non-cancer illness code, self-reported: anxiety/panic attacks || id:ukb-b-17243	ENSG00000156256	Weighted mode	73	-0.00450807	0.00190046	0.0203626	-0.00823296	-0.000783172	0.995502	0.991801	0.999217
USP16	ukb-b-15418	Duration screen displayed || id:ukb-b-15418	ENSG00000156256	MR Egger	73	-0.0927754	0.142472	0.517029	-0.37202	0.186469	0.911398	0.689341	1.20499
USP16	ukb-b-15418	Duration screen displayed || id:ukb-b-15418	ENSG00000156256	Weighted median	73	0.0449037	0.0116256	0.000112245	0.0221174	0.0676899	1.04593	1.02236	1.07003
USP16	ukb-b-15418	Duration screen displayed || id:ukb-b-15418	ENSG00000156256	Inverse variance weighted	73	0.0598452	0.00865475	4.69e-12	0.0428819	0.0768085	1.06167	1.04381	1.07984
USP16	ukb-b-15418	Duration screen displayed || id:ukb-b-15418	ENSG00000156256	Simple mode	73	0.0425208	0.0238388	0.078689	-0.00420317	0.0892448	1.04344	0.995806	1.09335
USP16	ukb-b-15418	Duration screen displayed || id:ukb-b-15418	ENSG00000156256	Weighted mode	73	0.0425208	0.0223107	0.0606621	-0.00120814	0.0862498	1.04344	0.998793	1.09008
USP16	ukb-d-2654_7	Non-butter spread type details: Polyunsaturated/sunflower oil based spread (eg: Flora) || id:ukb-d-2654_7	ENSG00000156256	MR Egger	73	0.0120258	0.062714	0.848481	-0.110894	0.134945	1.0121	0.895034	1.14447
USP16	ukb-d-2654_7	Non-butter spread type details: Polyunsaturated/sunflower oil based spread (eg: Flora) || id:ukb-d-2654_7	ENSG00000156256	Weighted median	73	0.0105302	0.00460473	0.0222062	0.00150493	0.0195555	1.01059	1.00151	1.01975
USP16	ukb-d-2654_7	Non-butter spread type details: Polyunsaturated/sunflower oil based spread (eg: Flora) || id:ukb-d-2654_7	ENSG00000156256	Inverse variance weighted	73	0.0106928	0.00381002	0.00500851	0.00322513	0.0181604	1.01075	1.00323	1.01833
USP16	ukb-d-2654_7	Non-butter spread type details: Polyunsaturated/sunflower oil based spread (eg: Flora) || id:ukb-d-2654_7	ENSG00000156256	Simple mode	73	0.010487	0.0110386	0.345272	-0.0111486	0.0321227	1.01054	0.988913	1.03264
USP16	ukb-d-2654_7	Non-butter spread type details: Polyunsaturated/sunflower oil based spread (eg: Flora) || id:ukb-d-2654_7	ENSG00000156256	Weighted mode	73	0.010487	0.0107072	0.330641	-0.010499	0.0314731	1.01054	0.989556	1.03197
USP16	ukb-b-2482	Years since last cervical smear test || id:ukb-b-2482	ENSG00000156256	MR Egger	73	0.0359827	0.102103	0.72557	-0.164139	0.236105	1.03664	0.848624	1.26631
USP16	ukb-b-2482	Years since last cervical smear test || id:ukb-b-2482	ENSG00000156256	Weighted median	73	0.0346929	0.00782155	9.18e-06	0.0193626	0.0500231	1.0353	1.01955	1.0513
USP16	ukb-b-2482	Years since last cervical smear test || id:ukb-b-2482	ENSG00000156256	Inverse variance weighted	73	0.0350746	0.0062019	1.55e-08	0.0229188	0.0472303	1.0357	1.02318	1.04836
USP16	ukb-b-2482	Years since last cervical smear test || id:ukb-b-2482	ENSG00000156256	Simple mode	73	0.0375922	0.0175544	0.0356205	0.00318568	0.0719988	1.03831	1.00319	1.07465
USP16	ukb-b-2482	Years since last cervical smear test || id:ukb-b-2482	ENSG00000156256	Weighted mode	73	0.037154	0.0175719	0.0379444	0.00271309	0.0715949	1.03785	1.00272	1.07422
USP16	ukb-b-17527	Operative procedures - secondary OPCS: V55.1 One level of spine || id:ukb-b-17527	ENSG00000156256	MR Egger	73	0.0190336	0.00645961	0.00434401	0.00637281	0.0316945	1.01922	1.00639	1.0322
USP16	ukb-b-17527	Operative procedures - secondary OPCS: V55.1 One level of spine || id:ukb-b-17527	ENSG00000156256	Weighted median	73	0.00233098	0.000502931	3.57e-06	0.00134524	0.00331673	1.00233	1.00135	1.00332
USP16	ukb-b-17527	Operative procedures - secondary OPCS: V55.1 One level of spine || id:ukb-b-17527	ENSG00000156256	Inverse variance weighted	73	0.00163098	0.000392324	3.22e-05	0.000862025	0.00239994	1.00163	1.00086	1.0024
USP16	ukb-b-17527	Operative procedures - secondary OPCS: V55.1 One level of spine || id:ukb-b-17527	ENSG00000156256	Simple mode	73	0.00246473	0.00123507	0.0497587	4.4e-05	0.00488546	1.00247	1.00004	1.0049
USP16	ukb-b-17527	Operative procedures - secondary OPCS: V55.1 One level of spine || id:ukb-b-17527	ENSG00000156256	Weighted mode	73	0.00247932	0.00125071	0.0512595	2.79e-05	0.00493071	1.00248	1.00003	1.00494
USP16	ukb-b-9130	Pain type(s) experienced in last month: None of the above || id:ukb-b-9130	ENSG00000156256	MR Egger	73	0.0547039	0.0415698	0.192424	-0.026773	0.136181	1.05623	0.973582	1.14589
USP16	ukb-b-9130	Pain type(s) experienced in last month: None of the above || id:ukb-b-9130	ENSG00000156256	Weighted median	73	0.0154022	0.0033887	5.49e-06	0.00876035	0.022044	1.01552	1.0088	1.02229
USP16	ukb-b-9130	Pain type(s) experienced in last month: None of the above || id:ukb-b-9130	ENSG00000156256	Inverse variance weighted	73	0.0228555	0.00252472	1.4e-19	0.017907	0.0278039	1.02312	1.01807	1.02819
USP16	ukb-b-9130	Pain type(s) experienced in last month: None of the above || id:ukb-b-9130	ENSG00000156256	Simple mode	73	0.013019	0.0087376	0.140592	-0.00410665	0.0301447	1.0131	0.995902	1.0306
USP16	ukb-b-9130	Pain type(s) experienced in last month: None of the above || id:ukb-b-9130	ENSG00000156256	Weighted mode	73	0.013019	0.0078821	0.102946	-0.00242988	0.028468	1.0131	0.997573	1.02888
USP16	ukb-b-1974	Treatment/medication code: felodipine || id:ukb-b-1974	ENSG00000156256	MR Egger	73	0.000399745	0.00774488	0.958981	-0.0147802	0.0155797	1.0004	0.985328	1.0157
USP16	ukb-b-1974	Treatment/medication code: felodipine || id:ukb-b-1974	ENSG00000156256	Weighted median	73	0.00481493	0.000611621	3.48e-15	0.00361616	0.00601371	1.00483	1.00362	1.00603
USP16	ukb-b-1974	Treatment/medication code: felodipine || id:ukb-b-1974	ENSG00000156256	Inverse variance weighted	73	0.00524596	0.000470387	6.97e-29	0.00432401	0.00616792	1.00526	1.00433	1.00619
USP16	ukb-b-1974	Treatment/medication code: felodipine || id:ukb-b-1974	ENSG00000156256	Simple mode	73	0.00489198	0.00155122	0.00235224	0.00185159	0.00793238	1.0049	1.00185	1.00796
USP16	ukb-b-1974	Treatment/medication code: felodipine || id:ukb-b-1974	ENSG00000156256	Weighted mode	73	0.00480784	0.00153916	0.00257317	0.00179109	0.00782459	1.00482	1.00179	1.00786
USP16	ukb-b-7589	PCT responsible for patient data: OLDHAM PCT || id:ukb-b-7589	ENSG00000156256	MR Egger	72	0.0195019	0.00539138	0.000557968	0.00893484	0.0300691	1.01969	1.00897	1.03053
USP16	ukb-b-7589	PCT responsible for patient data: OLDHAM PCT || id:ukb-b-7589	ENSG00000156256	Weighted median	72	0.00398863	0.000414471	6.37e-22	0.00317626	0.00480099	1.004	1.00318	1.00481
USP16	ukb-b-7589	PCT responsible for patient data: OLDHAM PCT || id:ukb-b-7589	ENSG00000156256	Inverse variance weighted	72	0.00372026	0.000317703	1.13e-31	0.00309756	0.00434296	1.00373	1.0031	1.00435
USP16	ukb-b-7589	PCT responsible for patient data: OLDHAM PCT || id:ukb-b-7589	ENSG00000156256	Simple mode	72	0.00458098	0.000939921	6.45e-06	0.00273873	0.00642322	1.00459	1.00274	1.00644
USP16	ukb-b-7589	PCT responsible for patient data: OLDHAM PCT || id:ukb-b-7589	ENSG00000156256	Weighted mode	72	0.00458098	0.000977476	1.3e-05	0.00266512	0.00649683	1.00459	1.00267	1.00652
USP16	ukb-b-5232	Olives intake || id:ukb-b-5232	ENSG00000156256	MR Egger	73	-0.0851216	0.072486	0.244192	-0.227194	0.056951	0.918401	0.796766	1.0586
USP16	ukb-b-5232	Olives intake || id:ukb-b-5232	ENSG00000156256	Weighted median	73	-0.0192764	0.00556987	0.000538513	-0.0301933	-0.00835943	0.980908	0.970258	0.991675
USP16	ukb-b-5232	Olives intake || id:ukb-b-5232	ENSG00000156256	Inverse variance weighted	73	-0.0190432	0.00440106	1.51e-05	-0.0276693	-0.0104171	0.981137	0.97271	0.989637
USP16	ukb-b-5232	Olives intake || id:ukb-b-5232	ENSG00000156256	Simple mode	73	-0.0116868	0.013566	0.391833	-0.0382761	0.0149025	0.988381	0.962447	1.01501
USP16	ukb-b-5232	Olives intake || id:ukb-b-5232	ENSG00000156256	Weighted mode	73	-0.0115967	0.0123927	0.352521	-0.0358865	0.012693	0.98847	0.96475	1.01277
USP16	ukb-b-1604	Side salad intake || id:ukb-b-1604	ENSG00000156256	MR Egger	73	0.657063	0.281536	0.0224389	0.105252	1.20887	1.92912	1.11099	3.34971
USP16	ukb-b-1604	Side salad intake || id:ukb-b-1604	ENSG00000156256	Weighted median	73	-0.0341882	0.0215649	0.112884	-0.0764554	0.00807905	0.96639	0.926394	1.00811
USP16	ukb-b-1604	Side salad intake || id:ukb-b-1604	ENSG00000156256	Inverse variance weighted	73	-0.0305462	0.0170937	0.0739402	-0.06405	0.00295751	0.969916	0.937958	1.00296
USP16	ukb-b-1604	Side salad intake || id:ukb-b-1604	ENSG00000156256	Simple mode	73	-0.078223	0.0511533	0.1306	-0.178483	0.0220375	0.924758	0.836538	1.02228
USP16	ukb-b-1604	Side salad intake || id:ukb-b-1604	ENSG00000156256	Weighted mode	73	-0.0745549	0.0518421	0.154734	-0.176165	0.0270555	0.928156	0.838479	1.02742
USP16	ukb-b-374	How are people in household related to participant: Brother and/or sister || id:ukb-b-374	ENSG00000156256	MR Egger	73	0.00423718	0.00628504	0.502393	-0.0080815	0.0165559	1.00425	0.991951	1.01669
USP16	ukb-b-374	How are people in household related to participant: Brother and/or sister || id:ukb-b-374	ENSG00000156256	Weighted median	73	0.00400489	0.000492497	4.23e-16	0.0030396	0.00497019	1.00401	1.00304	1.00498
USP16	ukb-b-374	How are people in household related to participant: Brother and/or sister || id:ukb-b-374	ENSG00000156256	Inverse variance weighted	73	0.0041841	0.000381715	5.86e-28	0.00343594	0.00493226	1.00419	1.00344	1.00494
USP16	ukb-b-374	How are people in household related to participant: Brother and/or sister || id:ukb-b-374	ENSG00000156256	Simple mode	73	0.00395857	0.00110481	0.000614015	0.00179314	0.006124	1.00397	1.00179	1.00614
USP16	ukb-b-374	How are people in household related to participant: Brother and/or sister || id:ukb-b-374	ENSG00000156256	Weighted mode	73	0.00394952	0.00107495	0.000455835	0.00184261	0.00605642	1.00396	1.00184	1.00607
USP16	ukb-d-PULM_MEDICATIO_COMORB	Medication related adverse effects (Asthma/COPD) || id:ukb-d-PULM_MEDICATIO_COMORB	ENSG00000156256	MR Egger	73	0.0396066	0.0224269	0.0816894	-0.00435012	0.0835633	1.0404	0.995659	1.08715
USP16	ukb-d-PULM_MEDICATIO_COMORB	Medication related adverse effects (Asthma/COPD) || id:ukb-d-PULM_MEDICATIO_COMORB	ENSG00000156256	Weighted median	73	-0.00782824	0.00172548	5.71e-06	-0.0112102	-0.00444631	0.992202	0.988852	0.995564
USP16	ukb-d-PULM_MEDICATIO_COMORB	Medication related adverse effects (Asthma/COPD) || id:ukb-d-PULM_MEDICATIO_COMORB	ENSG00000156256	Inverse variance weighted	73	-0.00594439	0.0013622	1.28e-05	-0.00861431	-0.00327447	0.994073	0.991423	0.996731
USP16	ukb-d-PULM_MEDICATIO_COMORB	Medication related adverse effects (Asthma/COPD) || id:ukb-d-PULM_MEDICATIO_COMORB	ENSG00000156256	Simple mode	73	-0.00867767	0.00406132	0.0360243	-0.0166379	-0.000717482	0.99136	0.9835	0.999283
USP16	ukb-d-PULM_MEDICATIO_COMORB	Medication related adverse effects (Asthma/COPD) || id:ukb-d-PULM_MEDICATIO_COMORB	ENSG00000156256	Weighted mode	73	-0.00862153	0.00404185	0.0363289	-0.0165436	-0.000699494	0.991416	0.983593	0.999301
USP16	ukb-b-13151	Operative procedures - main OPCS: W20.5 Primary open reduction of fracture of ankle and extramedullary fixation NEC || id:ukb-b-13151	ENSG00000156256	MR Egger	15	0.00480739	0.0174446	0.787202	-0.029384	0.0389987	1.00482	0.971044	1.03977
USP16	ukb-b-13151	Operative procedures - main OPCS: W20.5 Primary open reduction of fracture of ankle and extramedullary fixation NEC || id:ukb-b-13151	ENSG00000156256	Weighted median	15	9.66e-06	0.000787865	0.990222	-0.00153456	0.00155387	1.00001	0.998467	1.00156
USP16	ukb-b-13151	Operative procedures - main OPCS: W20.5 Primary open reduction of fracture of ankle and extramedullary fixation NEC || id:ukb-b-13151	ENSG00000156256	Inverse variance weighted	15	-4.95e-05	0.00059417	0.933623	-0.00121406	0.00111509	0.999951	0.998787	1.00112
USP16	ukb-b-13151	Operative procedures - main OPCS: W20.5 Primary open reduction of fracture of ankle and extramedullary fixation NEC || id:ukb-b-13151	ENSG00000156256	Simple mode	15	2.54e-05	0.00118192	0.983184	-0.0022912	0.00234192	1.00003	0.997711	1.00234
USP16	ukb-b-13151	Operative procedures - main OPCS: W20.5 Primary open reduction of fracture of ankle and extramedullary fixation NEC || id:ukb-b-13151	ENSG00000156256	Weighted mode	15	2.54e-05	0.00116364	0.98292	-0.00225537	0.00230609	1.00003	0.997747	1.00231
USP16	ukb-b-4373	Operative procedures - secondary OPCS: T85.2 Block dissection of axillary lymph nodes || id:ukb-b-4373	ENSG00000156256	MR Egger	73	0.00347226	0.00706244	0.624483	-0.0103701	0.0173146	1.00348	0.989683	1.01747
USP16	ukb-b-4373	Operative procedures - secondary OPCS: T85.2 Block dissection of axillary lymph nodes || id:ukb-b-4373	ENSG00000156256	Weighted median	73	0.00210414	0.000554533	0.00014798	0.00101726	0.00319103	1.00211	1.00102	1.0032
USP16	ukb-b-4373	Operative procedures - secondary OPCS: T85.2 Block dissection of axillary lymph nodes || id:ukb-b-4373	ENSG00000156256	Inverse variance weighted	73	0.00170564	0.000428937	7e-05	0.000864923	0.00254636	1.00171	1.00087	1.00255
USP16	ukb-b-4373	Operative procedures - secondary OPCS: T85.2 Block dissection of axillary lymph nodes || id:ukb-b-4373	ENSG00000156256	Simple mode	73	0.00235646	0.0011481	0.0437581	0.000106184	0.00460673	1.00236	1.00011	1.00462
USP16	ukb-b-4373	Operative procedures - secondary OPCS: T85.2 Block dissection of axillary lymph nodes || id:ukb-b-4373	ENSG00000156256	Weighted mode	73	0.0023373	0.00127972	0.0719321	-0.00017094	0.00484555	1.00234	0.999829	1.00486
USP16	ukb-b-1480	Diagnoses - secondary ICD10: R00.2 Palpitations || id:ukb-b-1480	ENSG00000156256	MR Egger	23	0.000235421	0.0101082	0.981639	-0.0195766	0.0200475	1.00024	0.980614	1.02025
USP16	ukb-b-1480	Diagnoses - secondary ICD10: R00.2 Palpitations || id:ukb-b-1480	ENSG00000156256	Weighted median	23	-0.000383151	0.000605817	0.527091	-0.00157055	0.000804251	0.999617	0.998431	1.0008
USP16	ukb-b-1480	Diagnoses - secondary ICD10: R00.2 Palpitations || id:ukb-b-1480	ENSG00000156256	Inverse variance weighted	23	-0.000614296	0.000492564	0.212346	-0.00157972	0.000351129	0.999386	0.998422	1.00035
USP16	ukb-b-1480	Diagnoses - secondary ICD10: R00.2 Palpitations || id:ukb-b-1480	ENSG00000156256	Simple mode	23	-0.000348813	0.00108465	0.750799	-0.00247473	0.0017771	0.999651	0.997528	1.00178
USP16	ukb-b-1480	Diagnoses - secondary ICD10: R00.2 Palpitations || id:ukb-b-1480	ENSG00000156256	Weighted mode	23	-0.000348813	0.00109504	0.753081	-0.0024951	0.00179747	0.999651	0.997508	1.0018
USP16	ukb-d-22617_2442	Job SOC coding: Social workers || id:ukb-d-22617_2442	ENSG00000156256	MR Egger	73	-0.0246472	0.0243338	0.314557	-0.0723414	0.023047	0.975654	0.930213	1.02331
USP16	ukb-d-22617_2442	Job SOC coding: Social workers || id:ukb-d-22617_2442	ENSG00000156256	Weighted median	73	-0.00878239	0.00189591	3.62e-06	-0.0124984	-0.0050664	0.991256	0.987579	0.994946
USP16	ukb-d-22617_2442	Job SOC coding: Social workers || id:ukb-d-22617_2442	ENSG00000156256	Inverse variance weighted	73	-0.00770072	0.00147728	1.86e-07	-0.0105962	-0.00480525	0.992329	0.98946	0.995206
USP16	ukb-d-22617_2442	Job SOC coding: Social workers || id:ukb-d-22617_2442	ENSG00000156256	Simple mode	73	-0.00558478	0.00431011	0.199204	-0.0140326	0.00286303	0.994431	0.986065	1.00287
USP16	ukb-d-22617_2442	Job SOC coding: Social workers || id:ukb-d-22617_2442	ENSG00000156256	Weighted mode	73	-0.00558478	0.00397086	0.163895	-0.0133677	0.00219811	0.994431	0.986721	1.0022
USP16	ukb-d-12338_irnt	P duration || id:ukb-d-12338_irnt	ENSG00000156256	MR Egger	73	0.390219	0.552357	0.482213	-0.692401	1.47284	1.4773	0.500373	4.3616
USP16	ukb-d-12338_irnt	P duration || id:ukb-d-12338_irnt	ENSG00000156256	Weighted median	73	-0.0464868	0.0414949	0.262585	-0.127817	0.0348432	0.954577	0.880015	1.03546
USP16	ukb-d-12338_irnt	P duration || id:ukb-d-12338_irnt	ENSG00000156256	Inverse variance weighted	73	-0.0399315	0.0335411	0.23384	-0.105672	0.025809	0.960855	0.89972	1.02614
USP16	ukb-d-12338_irnt	P duration || id:ukb-d-12338_irnt	ENSG00000156256	Simple mode	73	-0.0292495	0.0903829	0.747166	-0.2064	0.147901	0.971174	0.813508	1.1594
USP16	ukb-d-12338_irnt	P duration || id:ukb-d-12338_irnt	ENSG00000156256	Weighted mode	73	-0.027145	0.0936453	0.772748	-0.21069	0.1564	0.97322	0.810025	1.16929
USP16	ukb-d-ASTHMA_HOSPITAL1	Asthma, hospital admissions 1 || id:ukb-d-ASTHMA_HOSPITAL1	ENSG00000156256	MR Egger	73	-0.0214078	0.0071178	0.00364002	-0.0353587	-0.00745689	0.97882	0.965259	0.992571
USP16	ukb-d-ASTHMA_HOSPITAL1	Asthma, hospital admissions 1 || id:ukb-d-ASTHMA_HOSPITAL1	ENSG00000156256	Weighted median	73	0.00154822	0.000542409	0.00431254	0.000485102	0.00261135	1.00155	1.00049	1.00261
USP16	ukb-d-ASTHMA_HOSPITAL1	Asthma, hospital admissions 1 || id:ukb-d-ASTHMA_HOSPITAL1	ENSG00000156256	Inverse variance weighted	73	0.00237	0.000432333	4.21e-08	0.00152263	0.00321737	1.00237	1.00152	1.00322
USP16	ukb-d-ASTHMA_HOSPITAL1	Asthma, hospital admissions 1 || id:ukb-d-ASTHMA_HOSPITAL1	ENSG00000156256	Simple mode	73	0.00115521	0.00134665	0.393826	-0.00148422	0.00379464	1.00116	0.998517	1.0038
USP16	ukb-d-ASTHMA_HOSPITAL1	Asthma, hospital admissions 1 || id:ukb-d-ASTHMA_HOSPITAL1	ENSG00000156256	Weighted mode	73	0.00115521	0.00132064	0.384625	-0.00143324	0.00374367	1.00116	0.998568	1.00375
USP16	ukb-a-298	Ever had prostate specific antigen (PSA) test || id:ukb-a-298	ENSG00000156256	MR Egger	73	0.0210813	0.0696469	0.763012	-0.115426	0.157589	1.02131	0.890986	1.17069
USP16	ukb-a-298	Ever had prostate specific antigen (PSA) test || id:ukb-a-298	ENSG00000156256	Weighted median	73	0.00255988	0.00537873	0.634127	-0.00798244	0.0131022	1.00256	0.992049	1.01319
USP16	ukb-a-298	Ever had prostate specific antigen (PSA) test || id:ukb-a-298	ENSG00000156256	Inverse variance weighted	73	0.00977999	0.00422804	0.0207157	0.00149303	0.0180669	1.00983	1.00149	1.01823
USP16	ukb-a-298	Ever had prostate specific antigen (PSA) test || id:ukb-a-298	ENSG00000156256	Simple mode	73	-0.000406209	0.0124282	0.974017	-0.0247655	0.0239531	0.999594	0.975539	1.02424
USP16	ukb-a-298	Ever had prostate specific antigen (PSA) test || id:ukb-a-298	ENSG00000156256	Weighted mode	73	-0.00054278	0.0120611	0.96423	-0.0241825	0.0230969	0.999457	0.976108	1.02337
USP16	ukb-a-365	Pulse wave peak to peak time || id:ukb-a-365	ENSG00000156256	MR Egger	73	0.0972544	0.173504	0.576883	-0.242814	0.437323	1.10214	0.784417	1.54856
USP16	ukb-a-365	Pulse wave peak to peak time || id:ukb-a-365	ENSG00000156256	Weighted median	73	0.114007	0.0139256	2.68e-16	0.0867124	0.141301	1.12076	1.09058	1.15177
USP16	ukb-a-365	Pulse wave peak to peak time || id:ukb-a-365	ENSG00000156256	Inverse variance weighted	73	0.107026	0.0105401	3.18e-24	0.0863672	0.127684	1.11296	1.09021	1.13619
USP16	ukb-a-365	Pulse wave peak to peak time || id:ukb-a-365	ENSG00000156256	Simple mode	73	0.117868	0.0303733	0.000228429	0.0583365	0.1774	1.1251	1.06007	1.19411
USP16	ukb-a-365	Pulse wave peak to peak time || id:ukb-a-365	ENSG00000156256	Weighted mode	73	0.117537	0.0312379	0.000339906	0.0563104	0.178763	1.12472	1.05793	1.19574
USP16	ukb-a-506	Number of days/week walked 10+ minutes || id:ukb-a-506	ENSG00000156256	MR Egger	73	0.462522	0.193776	0.0196583	0.0827211	0.842324	1.58807	1.08624	2.32176
USP16	ukb-a-506	Number of days/week walked 10+ minutes || id:ukb-a-506	ENSG00000156256	Weighted median	73	0.0274928	0.0149722	0.0663192	-0.00185266	0.0568383	1.02787	0.998149	1.05848
USP16	ukb-a-506	Number of days/week walked 10+ minutes || id:ukb-a-506	ENSG00000156256	Inverse variance weighted	73	0.0249907	0.0117692	0.0337201	0.00192311	0.0480582	1.02531	1.00192	1.04923
USP16	ukb-a-506	Number of days/week walked 10+ minutes || id:ukb-a-506	ENSG00000156256	Simple mode	73	0.0265081	0.0327446	0.420871	-0.0376713	0.0906876	1.02686	0.963029	1.09493
USP16	ukb-a-506	Number of days/week walked 10+ minutes || id:ukb-a-506	ENSG00000156256	Weighted mode	73	0.0269365	0.0349236	0.443053	-0.0415137	0.0953867	1.0273	0.959336	1.10008
USP16	ukb-a-356	Number of incorrect matches in round || id:ukb-a-356	ENSG00000156256	MR Egger	73	0.120259	0.0969267	0.218793	-0.0697173	0.310235	1.12779	0.932657	1.36375
USP16	ukb-a-356	Number of incorrect matches in round || id:ukb-a-356	ENSG00000156256	Weighted median	73	-0.0143726	0.00753085	0.0563272	-0.029133	0.000387872	0.98573	0.971287	1.00039
USP16	ukb-a-356	Number of incorrect matches in round || id:ukb-a-356	ENSG00000156256	Inverse variance weighted	73	-0.0214514	0.0058866	0.000268319	-0.0329892	-0.00991369	0.978777	0.967549	0.990135
USP16	ukb-a-356	Number of incorrect matches in round || id:ukb-a-356	ENSG00000156256	Simple mode	73	-0.010762	0.0185374	0.563354	-0.0470952	0.0255713	0.989296	0.953997	1.0259
USP16	ukb-a-356	Number of incorrect matches in round || id:ukb-a-356	ENSG00000156256	Weighted mode	73	-0.0110051	0.0174486	0.530223	-0.0452042	0.0231941	0.989055	0.955802	1.02347
USP16	ukb-b-20162	Diagnoses - main ICD10: R33 Retention of urine || id:ukb-b-20162	ENSG00000156256	MR Egger	72	0.0107594	0.00593067	0.073934	-0.00086476	0.0223835	1.01082	0.999136	1.02264
USP16	ukb-b-20162	Diagnoses - main ICD10: R33 Retention of urine || id:ukb-b-20162	ENSG00000156256	Weighted median	72	0.000289113	0.000427788	0.499147	-0.000549352	0.00112758	1.00029	0.999451	1.00113
USP16	ukb-b-20162	Diagnoses - main ICD10: R33 Retention of urine || id:ukb-b-20162	ENSG00000156256	Inverse variance weighted	72	-0.000176575	0.000349483	0.613386	-0.000861561	0.000508411	0.999823	0.999139	1.00051
USP16	ukb-b-20162	Diagnoses - main ICD10: R33 Retention of urine || id:ukb-b-20162	ENSG00000156256	Simple mode	72	0.00063486	0.00105376	0.548781	-0.00143052	0.00270024	1.00064	0.998571	1.0027
USP16	ukb-b-20162	Diagnoses - main ICD10: R33 Retention of urine || id:ukb-b-20162	ENSG00000156256	Weighted mode	72	0.00063486	0.000970093	0.514948	-0.00126652	0.00253624	1.00064	0.998734	1.00254
USP16	ukb-b-1160	Chocolate-covered raisin intake || id:ukb-b-1160	ENSG00000156256	MR Egger	73	0.00555133	0.0614462	0.928268	-0.114883	0.125986	1.00557	0.89147	1.13427
USP16	ukb-b-1160	Chocolate-covered raisin intake || id:ukb-b-1160	ENSG00000156256	Weighted median	73	-0.0472909	0.00459092	6.98e-25	-0.0562891	-0.0382927	0.95381	0.945266	0.962431
USP16	ukb-b-1160	Chocolate-covered raisin intake || id:ukb-b-1160	ENSG00000156256	Inverse variance weighted	73	-0.0464821	0.00373076	1.25e-35	-0.0537944	-0.0391698	0.954582	0.947627	0.961587
USP16	ukb-b-1160	Chocolate-covered raisin intake || id:ukb-b-1160	ENSG00000156256	Simple mode	73	-0.0517963	0.0103442	3.79e-06	-0.072071	-0.0315216	0.949522	0.930465	0.96897
USP16	ukb-b-1160	Chocolate-covered raisin intake || id:ukb-b-1160	ENSG00000156256	Weighted mode	73	-0.0517963	0.0106838	6.97e-06	-0.0727366	-0.030856	0.949522	0.929846	0.969615
USP16	ukb-d-I9_DISVEINLYMPH	Diseases of veins, lymphatic vessels and lymph nodes, not elsewhere classified || id:ukb-d-I9_DISVEINLYMPH	ENSG00000156256	MR Egger	73	0.0588785	0.0171437	0.000995264	0.0252768	0.0924801	1.06065	1.0256	1.09689
USP16	ukb-d-I9_DISVEINLYMPH	Diseases of veins, lymphatic vessels and lymph nodes, not elsewhere classified || id:ukb-d-I9_DISVEINLYMPH	ENSG00000156256	Weighted median	73	0.00729723	0.00141918	2.72e-07	0.00451564	0.0100788	1.00732	1.00453	1.01013
USP16	ukb-d-I9_DISVEINLYMPH	Diseases of veins, lymphatic vessels and lymph nodes, not elsewhere classified || id:ukb-d-I9_DISVEINLYMPH	ENSG00000156256	Inverse variance weighted	73	0.00535851	0.0010413	2.66e-07	0.00331756	0.00739947	1.00537	1.00332	1.00743
USP16	ukb-d-I9_DISVEINLYMPH	Diseases of veins, lymphatic vessels and lymph nodes, not elsewhere classified || id:ukb-d-I9_DISVEINLYMPH	ENSG00000156256	Simple mode	73	0.00766534	0.00330399	0.0231781	0.00118951	0.0141412	1.00769	1.00119	1.01424
USP16	ukb-d-I9_DISVEINLYMPH	Diseases of veins, lymphatic vessels and lymph nodes, not elsewhere classified || id:ukb-d-I9_DISVEINLYMPH	ENSG00000156256	Weighted mode	73	0.00759904	0.00340769	0.0288679	0.000919978	0.0142781	1.00763	1.00092	1.01438
USP16	ukb-b-15272	Ever manic/hyper for 2 days || id:ukb-b-15272	ENSG00000156256	MR Egger	73	0.0204542	0.0350014	0.560815	-0.0481486	0.089057	1.02066	0.952992	1.09314
USP16	ukb-b-15272	Ever manic/hyper for 2 days || id:ukb-b-15272	ENSG00000156256	Weighted median	73	-0.0166139	0.00268794	6.37e-10	-0.0218823	-0.0113455	0.983523	0.978355	0.988719
USP16	ukb-b-15272	Ever manic/hyper for 2 days || id:ukb-b-15272	ENSG00000156256	Inverse variance weighted	73	-0.01554	0.00212621	2.7e-13	-0.0197073	-0.0113726	0.98458	0.980486	0.988692
USP16	ukb-b-15272	Ever manic/hyper for 2 days || id:ukb-b-15272	ENSG00000156256	Simple mode	73	-0.0174815	0.00645051	0.00840232	-0.0301245	-0.00483846	0.98267	0.970325	0.995173
USP16	ukb-b-15272	Ever manic/hyper for 2 days || id:ukb-b-15272	ENSG00000156256	Weighted mode	73	-0.0175519	0.00622919	0.00623983	-0.0297611	-0.0053427	0.982601	0.970677	0.994672
USP16	ukb-b-3549	3mm strong meridian angle (left) || id:ukb-b-3549	ENSG00000156256	MR Egger	73	-0.0707833	0.184483	0.702358	-0.43237	0.290803	0.931664	0.64897	1.3375
USP16	ukb-b-3549	3mm strong meridian angle (left) || id:ukb-b-3549	ENSG00000156256	Weighted median	73	-0.0507898	0.0139983	0.000285315	-0.0782265	-0.0233531	0.950478	0.924755	0.976917
USP16	ukb-b-3549	3mm strong meridian angle (left) || id:ukb-b-3549	ENSG00000156256	Inverse variance weighted	73	-0.0477657	0.0112039	2.01e-05	-0.0697254	-0.0258061	0.953357	0.93265	0.974524
USP16	ukb-b-3549	3mm strong meridian angle (left) || id:ukb-b-3549	ENSG00000156256	Simple mode	73	-0.0632968	0.0303626	0.040644	-0.122807	-0.00378616	0.938665	0.884434	0.996221
USP16	ukb-b-3549	3mm strong meridian angle (left) || id:ukb-b-3549	ENSG00000156256	Weighted mode	73	-0.0632968	0.0312363	0.0464306	-0.12452	-0.00207358	0.938665	0.882921	0.997929
USP16	ukb-d-K26	Diagnoses - main ICD10: K26 Duodenal ulcer || id:ukb-d-K26	ENSG00000156256	MR Egger	73	-0.00450942	0.00593344	0.449771	-0.016139	0.00712012	0.995501	0.983991	1.00715
USP16	ukb-d-K26	Diagnoses - main ICD10: K26 Duodenal ulcer || id:ukb-d-K26	ENSG00000156256	Weighted median	73	-0.00153192	0.000472269	0.00117968	-0.00245757	-0.000606274	0.998469	0.997545	0.999394
USP16	ukb-d-K26	Diagnoses - main ICD10: K26 Duodenal ulcer || id:ukb-d-K26	ENSG00000156256	Inverse variance weighted	73	-0.00206925	0.000360395	9.38e-09	-0.00277562	-0.00136287	0.997933	0.997228	0.998638
USP16	ukb-d-K26	Diagnoses - main ICD10: K26 Duodenal ulcer || id:ukb-d-K26	ENSG00000156256	Simple mode	73	-0.00134221	0.00106159	0.210185	-0.00342293	0.000738505	0.998659	0.996583	1.00074
USP16	ukb-d-K26	Diagnoses - main ICD10: K26 Duodenal ulcer || id:ukb-d-K26	ENSG00000156256	Weighted mode	73	-0.00134221	0.00104849	0.204608	-0.00339726	0.000712838	0.998659	0.996609	1.00071
USP16	ukb-d-COX_ARTHROSIS	Coxarthrosis [arthrosis of hip](FG) || id:ukb-d-COX_ARTHROSIS	ENSG00000156256	MR Egger	73	-0.000334181	0.0152463	0.982574	-0.0302169	0.0295485	0.999666	0.970235	1.02999
USP16	ukb-d-COX_ARTHROSIS	Coxarthrosis [arthrosis of hip](FG) || id:ukb-d-COX_ARTHROSIS	ENSG00000156256	Weighted median	73	-0.00328222	0.00123774	0.00800656	-0.00570819	-0.000856258	0.996723	0.994308	0.999144
USP16	ukb-d-COX_ARTHROSIS	Coxarthrosis [arthrosis of hip](FG) || id:ukb-d-COX_ARTHROSIS	ENSG00000156256	Inverse variance weighted	73	-0.00131523	0.000926053	0.155533	-0.0031303	0.000499833	0.998686	0.996875	1.0005
USP16	ukb-d-COX_ARTHROSIS	Coxarthrosis [arthrosis of hip](FG) || id:ukb-d-COX_ARTHROSIS	ENSG00000156256	Simple mode	73	-0.00399081	0.00280048	0.158464	-0.00947974	0.00149812	0.996017	0.990565	1.0015
USP16	ukb-d-COX_ARTHROSIS	Coxarthrosis [arthrosis of hip](FG) || id:ukb-d-COX_ARTHROSIS	ENSG00000156256	Weighted mode	73	-0.00399081	0.00284587	0.165118	-0.00956872	0.0015871	0.996017	0.990477	1.00159
USP16	ukb-b-6650	Treatment/medication code: adalat 5mg capsule || id:ukb-b-6650	ENSG00000156256	MR Egger	15	0.00185719	0.0156663	0.907447	-0.0288487	0.0325631	1.00186	0.971563	1.0331
USP16	ukb-b-6650	Treatment/medication code: adalat 5mg capsule || id:ukb-b-6650	ENSG00000156256	Weighted median	15	0.00217446	0.000658002	0.000950994	0.000884773	0.00346414	1.00218	1.00089	1.00347
USP16	ukb-b-6650	Treatment/medication code: adalat 5mg capsule || id:ukb-b-6650	ENSG00000156256	Inverse variance weighted	15	0.00217112	0.000533601	4.73e-05	0.00112527	0.00321698	1.00217	1.00113	1.00322
USP16	ukb-b-6650	Treatment/medication code: adalat 5mg capsule || id:ukb-b-6650	ENSG00000156256	Simple mode	15	0.00219994	0.00106831	0.0585726	0.000106053	0.00429383	1.0022	1.00011	1.0043
USP16	ukb-b-6650	Treatment/medication code: adalat 5mg capsule || id:ukb-b-6650	ENSG00000156256	Weighted mode	15	0.00219864	0.00106779	0.058595	0.00010578	0.00429151	1.0022	1.00011	1.0043
USP16	ukb-a-321	Ever had stillbirth spontaneous miscarriage or termination || id:ukb-a-321	ENSG00000156256	MR Egger	73	-0.0614894	0.0636876	0.337579	-0.186317	0.0633383	0.940363	0.83001	1.06539
USP16	ukb-a-321	Ever had stillbirth spontaneous miscarriage or termination || id:ukb-a-321	ENSG00000156256	Weighted median	73	-0.0265536	0.00477057	2.6e-08	-0.035904	-0.0172033	0.973796	0.964733	0.982944
USP16	ukb-a-321	Ever had stillbirth spontaneous miscarriage or termination || id:ukb-a-321	ENSG00000156256	Inverse variance weighted	73	-0.0267315	0.00386956	4.91e-12	-0.0343159	-0.0191472	0.973623	0.966266	0.981035
USP16	ukb-a-321	Ever had stillbirth spontaneous miscarriage or termination || id:ukb-a-321	ENSG00000156256	Simple mode	73	-0.0272399	0.0119487	0.0255877	-0.0506593	-0.00382045	0.973128	0.950602	0.996187
USP16	ukb-a-321	Ever had stillbirth spontaneous miscarriage or termination || id:ukb-a-321	ENSG00000156256	Weighted mode	73	-0.026961	0.0108421	0.0152131	-0.0482115	-0.00571046	0.973399	0.952932	0.994306
USP16	ukb-b-15287	Types of spreads/sauces consumed: Brown sauce || id:ukb-b-15287	ENSG00000156256	MR Egger	72	-0.00895278	0.03848	0.816704	-0.0843736	0.066468	0.991087	0.919088	1.06873
USP16	ukb-b-15287	Types of spreads/sauces consumed: Brown sauce || id:ukb-b-15287	ENSG00000156256	Weighted median	72	0.00836911	0.00279132	0.00271522	0.00289813	0.0138401	1.0084	1.0029	1.01394
USP16	ukb-b-15287	Types of spreads/sauces consumed: Brown sauce || id:ukb-b-15287	ENSG00000156256	Inverse variance weighted	72	0.00826274	0.00226691	0.000267459	0.00381959	0.0127059	1.0083	1.00383	1.01279
USP16	ukb-b-15287	Types of spreads/sauces consumed: Brown sauce || id:ukb-b-15287	ENSG00000156256	Simple mode	72	0.00873002	0.00644003	0.179527	-0.00389244	0.0213525	1.00877	0.996115	1.02158
USP16	ukb-b-15287	Types of spreads/sauces consumed: Brown sauce || id:ukb-b-15287	ENSG00000156256	Weighted mode	72	0.00869627	0.00616939	0.163028	-0.00339573	0.0207883	1.00873	0.99661	1.02101
USP16	ukb-d-30040_irnt	Mean corpuscular volume || id:ukb-d-30040_irnt	ENSG00000156256	MR Egger	73	0.180672	0.0968177	0.0661578	-0.00909109	0.370434	1.19802	0.99095	1.44836
USP16	ukb-d-30040_irnt	Mean corpuscular volume || id:ukb-d-30040_irnt	ENSG00000156256	Weighted median	73	0.0548339	0.00756015	4.08e-13	0.0400161	0.0696518	1.05637	1.04083	1.07213
USP16	ukb-d-30040_irnt	Mean corpuscular volume || id:ukb-d-30040_irnt	ENSG00000156256	Inverse variance weighted	73	0.0533133	0.00588003	1.23e-19	0.0417884	0.0648382	1.05476	1.04267	1.06699
USP16	ukb-d-30040_irnt	Mean corpuscular volume || id:ukb-d-30040_irnt	ENSG00000156256	Simple mode	73	0.0562077	0.0171982	0.00166048	0.0224992	0.0899163	1.05782	1.02275	1.09408
USP16	ukb-d-30040_irnt	Mean corpuscular volume || id:ukb-d-30040_irnt	ENSG00000156256	Weighted mode	73	0.0559354	0.016058	0.000846339	0.0244618	0.087409	1.05753	1.02476	1.09134
USP16	ukb-a-136	Treatment/medication code: ibuprofen || id:ukb-a-136	ENSG00000156256	MR Egger	73	-0.104767	0.0328028	0.00209424	-0.16906	-0.0404731	0.900535	0.844458	0.960335
USP16	ukb-a-136	Treatment/medication code: ibuprofen || id:ukb-a-136	ENSG00000156256	Weighted median	73	-0.0512027	0.00282787	2.83e-73	-0.0567454	-0.0456601	0.950086	0.944835	0.955367
USP16	ukb-a-136	Treatment/medication code: ibuprofen || id:ukb-a-136	ENSG00000156256	Inverse variance weighted	73	-0.0490859	0.00199223	4.87e-134	-0.0529907	-0.0451812	0.952099	0.948389	0.955824
USP16	ukb-a-136	Treatment/medication code: ibuprofen || id:ukb-a-136	ENSG00000156256	Simple mode	73	-0.053135	0.00671219	2.2e-11	-0.0662909	-0.0399791	0.948252	0.935859	0.96081
USP16	ukb-a-136	Treatment/medication code: ibuprofen || id:ukb-a-136	ENSG00000156256	Weighted mode	73	-0.053061	0.00649418	7.37e-12	-0.0657896	-0.0403324	0.948322	0.936328	0.96047
USP16	ukb-b-16451	Illnesses of mother: Diabetes || id:ukb-b-16451	ENSG00000156256	MR Egger	73	0.0747267	0.0259798	0.00530814	0.0238063	0.125647	1.07759	1.02409	1.13388
USP16	ukb-b-16451	Illnesses of mother: Diabetes || id:ukb-b-16451	ENSG00000156256	Weighted median	73	0.0226433	0.00208086	1.41e-27	0.0185648	0.0267218	1.0229	1.01874	1.02708
USP16	ukb-b-16451	Illnesses of mother: Diabetes || id:ukb-b-16451	ENSG00000156256	Inverse variance weighted	73	0.0220044	0.00157803	3.41e-44	0.0189115	0.0250974	1.02225	1.01909	1.02541
USP16	ukb-b-16451	Illnesses of mother: Diabetes || id:ukb-b-16451	ENSG00000156256	Simple mode	73	0.0273461	0.00481865	2.72e-07	0.0179015	0.0367906	1.02772	1.01806	1.03748
USP16	ukb-b-16451	Illnesses of mother: Diabetes || id:ukb-b-16451	ENSG00000156256	Weighted mode	73	0.0271006	0.00530791	2.59e-06	0.0166971	0.0375041	1.02747	1.01684	1.03822
USP16	ukb-d-N48	Diagnoses - main ICD10: N48 Other disorders of penis || id:ukb-d-N48	ENSG00000156256	MR Egger	73	-0.00599657	0.00584837	0.308684	-0.0174594	0.00546624	0.994021	0.982692	1.00548
USP16	ukb-d-N48	Diagnoses - main ICD10: N48 Other disorders of penis || id:ukb-d-N48	ENSG00000156256	Weighted median	73	-0.00338126	0.000459339	1.82e-13	-0.00428157	-0.00248096	0.996624	0.995728	0.997522
USP16	ukb-d-N48	Diagnoses - main ICD10: N48 Other disorders of penis || id:ukb-d-N48	ENSG00000156256	Inverse variance weighted	73	-0.00350809	0.000355228	5.31e-23	-0.00420434	-0.00281184	0.996498	0.995804	0.997192
USP16	ukb-d-N48	Diagnoses - main ICD10: N48 Other disorders of penis || id:ukb-d-N48	ENSG00000156256	Simple mode	73	-0.00338763	0.00108281	0.00253604	-0.00550995	-0.00126531	0.996618	0.994505	0.998735
USP16	ukb-d-N48	Diagnoses - main ICD10: N48 Other disorders of penis || id:ukb-d-N48	ENSG00000156256	Weighted mode	73	-0.00338763	0.00106074	0.00208464	-0.00546667	-0.00130859	0.996618	0.994548	0.998692
USP16	ukb-d-5855_1	Which eye(s) affected by astigmatism: Right eye || id:ukb-d-5855_1	ENSG00000156256	MR Egger	73	0.264569	0.209252	0.210238	-0.145566	0.674704	1.30287	0.864533	1.96345
USP16	ukb-d-5855_1	Which eye(s) affected by astigmatism: Right eye || id:ukb-d-5855_1	ENSG00000156256	Weighted median	73	0.00392978	0.0164411	0.811089	-0.0282949	0.0361544	1.00394	0.972102	1.03682
USP16	ukb-d-5855_1	Which eye(s) affected by astigmatism: Right eye || id:ukb-d-5855_1	ENSG00000156256	Inverse variance weighted	73	-0.000347866	0.0127026	0.978152	-0.0252449	0.0245492	0.999652	0.975071	1.02485
USP16	ukb-d-5855_1	Which eye(s) affected by astigmatism: Right eye || id:ukb-d-5855_1	ENSG00000156256	Simple mode	73	0.0173681	0.0371011	0.641106	-0.05535	0.0900862	1.01752	0.946154	1.09427
USP16	ukb-d-5855_1	Which eye(s) affected by astigmatism: Right eye || id:ukb-d-5855_1	ENSG00000156256	Weighted mode	73	0.0164352	0.0377313	0.664441	-0.0575182	0.0903886	1.01657	0.944105	1.0946
USP16	ukb-b-3983	Diagnoses - main ICD10: I25.9 Chronic ischaemic heart disease, unspecified || id:ukb-b-3983	ENSG00000156256	MR Egger	15	-0.00856629	0.0166798	0.616168	-0.0412587	0.0241262	0.99147	0.959581	1.02442
USP16	ukb-b-3983	Diagnoses - main ICD10: I25.9 Chronic ischaemic heart disease, unspecified || id:ukb-b-3983	ENSG00000156256	Weighted median	15	0.000130887	0.000697755	0.851204	-0.00123671	0.00149849	1.00013	0.998764	1.0015
USP16	ukb-b-3983	Diagnoses - main ICD10: I25.9 Chronic ischaemic heart disease, unspecified || id:ukb-b-3983	ENSG00000156256	Inverse variance weighted	15	0.000234888	0.000568122	0.679279	-0.000878631	0.00134841	1.00023	0.999122	1.00135
USP16	ukb-b-3983	Diagnoses - main ICD10: I25.9 Chronic ischaemic heart disease, unspecified || id:ukb-b-3983	ENSG00000156256	Simple mode	15	0.000137062	0.00118081	0.909242	-0.00217732	0.00245144	1.00014	0.997825	1.00245
USP16	ukb-b-3983	Diagnoses - main ICD10: I25.9 Chronic ischaemic heart disease, unspecified || id:ukb-b-3983	ENSG00000156256	Weighted mode	15	0.000137062	0.00112871	0.905074	-0.00207522	0.00234934	1.00014	0.997927	1.00235
USP16	ukb-b-5425	Treatment/medication code: chondroitin product || id:ukb-b-5425	ENSG00000156256	MR Egger	73	0.0388445	0.00952035	0.00011624	0.0201847	0.0575044	1.03961	1.02039	1.05919
USP16	ukb-b-5425	Treatment/medication code: chondroitin product || id:ukb-b-5425	ENSG00000156256	Weighted median	73	-0.000210871	0.000782551	0.787571	-0.00174467	0.00132293	0.999789	0.998257	1.00132
USP16	ukb-b-5425	Treatment/medication code: chondroitin product || id:ukb-b-5425	ENSG00000156256	Inverse variance weighted	73	-0.00161659	0.000578221	0.00517703	-0.00274991	-0.000483281	0.998385	0.997254	0.999517
USP16	ukb-b-5425	Treatment/medication code: chondroitin product || id:ukb-b-5425	ENSG00000156256	Simple mode	73	-4.72e-05	0.00176799	0.978773	-0.00351247	0.00341806	0.999953	0.996494	1.00342
USP16	ukb-b-5425	Treatment/medication code: chondroitin product || id:ukb-b-5425	ENSG00000156256	Weighted mode	73	-9.27e-05	0.00175868	0.958108	-0.00353972	0.00335431	0.999907	0.996467	1.00336
USP16	ukb-b-11261	Diagnoses - main ICD10: I84.9 Unspecified haemorrhoids without complication || id:ukb-b-11261	ENSG00000156256	MR Egger	73	-0.000927256	0.00977346	0.924681	-0.0200832	0.0182287	0.999073	0.980117	1.0184
USP16	ukb-b-11261	Diagnoses - main ICD10: I84.9 Unspecified haemorrhoids without complication || id:ukb-b-11261	ENSG00000156256	Weighted median	73	0.0019389	0.000739401	0.00873499	0.000489672	0.00338812	1.00194	1.00049	1.00339
USP16	ukb-b-11261	Diagnoses - main ICD10: I84.9 Unspecified haemorrhoids without complication || id:ukb-b-11261	ENSG00000156256	Inverse variance weighted	73	0.00143325	0.00059359	0.0157552	0.000269809	0.00259668	1.00143	1.00027	1.0026
USP16	ukb-b-11261	Diagnoses - main ICD10: I84.9 Unspecified haemorrhoids without complication || id:ukb-b-11261	ENSG00000156256	Simple mode	73	0.00249748	0.00167005	0.139167	-0.000775823	0.00577079	1.0025	0.999224	1.00579
USP16	ukb-b-11261	Diagnoses - main ICD10: I84.9 Unspecified haemorrhoids without complication || id:ukb-b-11261	ENSG00000156256	Weighted mode	73	0.00249748	0.00162967	0.129779	-0.000696668	0.00569163	1.0025	0.999304	1.00571
USP16	ukb-b-9294	Operative procedures - secondary OPCS: K63.6 Coronary arteriography NEC || id:ukb-b-9294	ENSG00000156256	MR Egger	73	0.000432909	0.00615696	0.944143	-0.0116347	0.0125006	1.00043	0.988433	1.01258
USP16	ukb-b-9294	Operative procedures - secondary OPCS: K63.6 Coronary arteriography NEC || id:ukb-b-9294	ENSG00000156256	Weighted median	73	-0.0012744	0.000480374	0.00797956	-0.00221594	-0.000332868	0.998726	0.997787	0.999667
USP16	ukb-b-9294	Operative procedures - secondary OPCS: K63.6 Coronary arteriography NEC || id:ukb-b-9294	ENSG00000156256	Inverse variance weighted	73	-0.000719794	0.000373943	0.0542446	-0.00145272	1.31e-05	0.99928	0.998548	1.00001
USP16	ukb-b-9294	Operative procedures - secondary OPCS: K63.6 Coronary arteriography NEC || id:ukb-b-9294	ENSG00000156256	Simple mode	73	-0.00170412	0.00109788	0.125	-0.00385595	0.000447717	0.998297	0.996151	1.00045
USP16	ukb-b-9294	Operative procedures - secondary OPCS: K63.6 Coronary arteriography NEC || id:ukb-b-9294	ENSG00000156256	Weighted mode	73	-0.00170412	0.0011541	0.14415	-0.00396616	0.000557919	0.998297	0.996042	1.00056
USP16	ukb-a-220	Illnesses of siblings: Severe depression || id:ukb-a-220	ENSG00000156256	MR Egger	73	-0.0298197	0.0283264	0.29604	-0.0853395	0.0257001	0.970621	0.9182	1.02603
USP16	ukb-a-220	Illnesses of siblings: Severe depression || id:ukb-a-220	ENSG00000156256	Weighted median	73	-0.0221565	0.00223645	3.88e-23	-0.0265399	-0.017773	0.978087	0.973809	0.982384
USP16	ukb-a-220	Illnesses of siblings: Severe depression || id:ukb-a-220	ENSG00000156256	Inverse variance weighted	73	-0.0217261	0.00172055	1.49e-36	-0.0250984	-0.0183539	0.978508	0.975214	0.981814
USP16	ukb-a-220	Illnesses of siblings: Severe depression || id:ukb-a-220	ENSG00000156256	Simple mode	73	-0.0227456	0.004843	1.23e-05	-0.0322379	-0.0132533	0.977511	0.968276	0.986834
USP16	ukb-a-220	Illnesses of siblings: Severe depression || id:ukb-a-220	ENSG00000156256	Weighted mode	73	-0.022663	0.0050926	3.07e-05	-0.0326445	-0.0126815	0.977592	0.967883	0.987399
USP16	ukb-d-M13_DUPUTRYEN	Palmar fascial fibromatosis [Dupuytren] || id:ukb-d-M13_DUPUTRYEN	ENSG00000156256	MR Egger	73	0.0195687	0.00863029	0.0264087	0.00265335	0.0364841	1.01976	1.00266	1.03716
USP16	ukb-d-M13_DUPUTRYEN	Palmar fascial fibromatosis [Dupuytren] || id:ukb-d-M13_DUPUTRYEN	ENSG00000156256	Weighted median	73	0.008155	0.000695416	9.29e-32	0.00679199	0.00951802	1.00819	1.00682	1.00956
USP16	ukb-d-M13_DUPUTRYEN	Palmar fascial fibromatosis [Dupuytren] || id:ukb-d-M13_DUPUTRYEN	ENSG00000156256	Inverse variance weighted	73	0.00778347	0.000524201	7.14e-50	0.00675604	0.00881091	1.00781	1.00678	1.00885
USP16	ukb-d-M13_DUPUTRYEN	Palmar fascial fibromatosis [Dupuytren] || id:ukb-d-M13_DUPUTRYEN	ENSG00000156256	Simple mode	73	0.00886706	0.00162743	6.74e-07	0.0056773	0.0120568	1.00891	1.00569	1.01213
USP16	ukb-d-M13_DUPUTRYEN	Palmar fascial fibromatosis [Dupuytren] || id:ukb-d-M13_DUPUTRYEN	ENSG00000156256	Weighted mode	73	0.00886706	0.00157061	3.06e-07	0.00578867	0.0119454	1.00891	1.00581	1.01202
USP16	ukb-b-18103	Pulse rate, automated reading || id:ukb-b-18103	ENSG00000156256	MR Egger	73	0.162542	0.0858855	0.062496	-0.0057938	0.330877	1.1765	0.994223	1.39219
USP16	ukb-b-18103	Pulse rate, automated reading || id:ukb-b-18103	ENSG00000156256	Weighted median	73	-0.0441611	0.00667476	3.69e-11	-0.0572436	-0.0310786	0.9568	0.944364	0.969399
USP16	ukb-b-18103	Pulse rate, automated reading || id:ukb-b-18103	ENSG00000156256	Inverse variance weighted	73	-0.0479867	0.00521626	3.6e-20	-0.0582105	-0.0377628	0.953147	0.943451	0.962941
USP16	ukb-b-18103	Pulse rate, automated reading || id:ukb-b-18103	ENSG00000156256	Simple mode	73	-0.0440583	0.0154759	0.0057482	-0.0743911	-0.0137256	0.956898	0.928309	0.986368
USP16	ukb-b-18103	Pulse rate, automated reading || id:ukb-b-18103	ENSG00000156256	Weighted mode	73	-0.0440583	0.015722	0.0065133	-0.0748734	-0.0132433	0.956898	0.927861	0.986844
USP16	ukb-a-502	Job involves mainly walking or standing || id:ukb-a-502	ENSG00000156256	MR Egger	73	-0.0462207	0.146615	0.753495	-0.333586	0.241145	0.954831	0.71635	1.27271
USP16	ukb-a-502	Job involves mainly walking or standing || id:ukb-a-502	ENSG00000156256	Weighted median	73	0.0638464	0.0115268	3.04e-08	0.0412538	0.0864389	1.06593	1.04212	1.09028
USP16	ukb-a-502	Job involves mainly walking or standing || id:ukb-a-502	ENSG00000156256	Inverse variance weighted	73	0.0516791	0.00890828	6.58e-09	0.0342188	0.0691393	1.05304	1.03481	1.07159
USP16	ukb-a-502	Job involves mainly walking or standing || id:ukb-a-502	ENSG00000156256	Simple mode	73	0.0689759	0.0263477	0.0107776	0.0173343	0.120617	1.07141	1.01749	1.12819
USP16	ukb-a-502	Job involves mainly walking or standing || id:ukb-a-502	ENSG00000156256	Weighted mode	73	0.0686696	0.0267203	0.0122411	0.0162978	0.121041	1.07108	1.01643	1.12867
USP16	ukb-b-6251	3mm regularity index (right) || id:ukb-b-6251	ENSG00000156256	MR Egger	73	-0.0669472	0.187291	0.721816	-0.434038	0.300144	0.935245	0.647888	1.35005
USP16	ukb-b-6251	3mm regularity index (right) || id:ukb-b-6251	ENSG00000156256	Weighted median	73	0.0584283	0.0140725	3.3e-05	0.0308462	0.0860105	1.06017	1.03133	1.08982
USP16	ukb-b-6251	3mm regularity index (right) || id:ukb-b-6251	ENSG00000156256	Inverse variance weighted	73	0.0641405	0.0113757	1.72e-08	0.0418441	0.0864368	1.06624	1.04273	1.09028
USP16	ukb-b-6251	3mm regularity index (right) || id:ukb-b-6251	ENSG00000156256	Simple mode	73	0.0526743	0.0325544	0.110027	-0.0111323	0.116481	1.05409	0.988929	1.12354
USP16	ukb-b-6251	3mm regularity index (right) || id:ukb-b-6251	ENSG00000156256	Weighted mode	73	0.0526743	0.0336022	0.121363	-0.013186	0.118535	1.05409	0.986901	1.12585
USP16	ukb-b-9981	Sensitivity / hurt feelings || id:ukb-b-9981	ENSG00000156256	MR Egger	73	0.122251	0.041951	0.00476705	0.0400271	0.204475	1.13004	1.04084	1.22688
USP16	ukb-b-9981	Sensitivity / hurt feelings || id:ukb-b-9981	ENSG00000156256	Weighted median	73	0.0101674	0.00320239	0.00149859	0.00389077	0.0164441	1.01022	1.0039	1.01658
USP16	ukb-b-9981	Sensitivity / hurt feelings || id:ukb-b-9981	ENSG00000156256	Inverse variance weighted	73	0.00754367	0.00254776	0.00306737	0.00255006	0.0125373	1.00757	1.00255	1.01262
USP16	ukb-b-9981	Sensitivity / hurt feelings || id:ukb-b-9981	ENSG00000156256	Simple mode	73	0.0125179	0.00816271	0.129524	-0.00348102	0.0285168	1.0126	0.996525	1.02893
USP16	ukb-b-9981	Sensitivity / hurt feelings || id:ukb-b-9981	ENSG00000156256	Weighted mode	73	0.0123097	0.00776232	0.117162	-0.00290448	0.0275238	1.01239	0.9971	1.02791
USP16	ukb-b-20187	Operative procedures - secondary OPCS: Y53.2 Approach to organ under ultrasonic control || id:ukb-b-20187	ENSG00000156256	MR Egger	73	-0.0165537	0.0115598	0.156531	-0.0392109	0.00610353	0.983583	0.961548	1.00612
USP16	ukb-b-20187	Operative procedures - secondary OPCS: Y53.2 Approach to organ under ultrasonic control || id:ukb-b-20187	ENSG00000156256	Weighted median	73	-0.00167253	0.000875279	0.0560238	-0.00338807	4.3e-05	0.998329	0.996618	1.00004
USP16	ukb-b-20187	Operative procedures - secondary OPCS: Y53.2 Approach to organ under ultrasonic control || id:ukb-b-20187	ENSG00000156256	Inverse variance weighted	73	-0.00184166	0.000702084	0.00871238	-0.00321775	-0.000465579	0.99816	0.996787	0.999535
USP16	ukb-b-20187	Operative procedures - secondary OPCS: Y53.2 Approach to organ under ultrasonic control || id:ukb-b-20187	ENSG00000156256	Simple mode	73	-0.00139834	0.00200308	0.487367	-0.00532439	0.0025277	0.998603	0.99469	1.00253
USP16	ukb-b-20187	Operative procedures - secondary OPCS: Y53.2 Approach to organ under ultrasonic control || id:ukb-b-20187	ENSG00000156256	Weighted mode	73	-0.00139834	0.00219325	0.525778	-0.0056971	0.00290042	0.998603	0.994319	1.0029
USP16	ukb-d-22617_6124	Job SOC coding: Educational assistants || id:ukb-d-22617_6124	ENSG00000156256	MR Egger	73	0.057533	0.0297857	0.057405	-0.000846933	0.115913	1.05922	0.999153	1.1229
USP16	ukb-d-22617_6124	Job SOC coding: Educational assistants || id:ukb-d-22617_6124	ENSG00000156256	Weighted median	73	-0.00675856	0.00232532	0.00365484	-0.0113162	-0.00220094	0.993264	0.988748	0.997801
USP16	ukb-d-22617_6124	Job SOC coding: Educational assistants || id:ukb-d-22617_6124	ENSG00000156256	Inverse variance weighted	73	-0.0100787	0.00180827	2.49e-08	-0.0136229	-0.00653451	0.989972	0.986469	0.993487
USP16	ukb-d-22617_6124	Job SOC coding: Educational assistants || id:ukb-d-22617_6124	ENSG00000156256	Simple mode	73	-0.00572801	0.00535688	0.288515	-0.0162275	0.00477148	0.994288	0.983903	1.00478
USP16	ukb-d-22617_6124	Job SOC coding: Educational assistants || id:ukb-d-22617_6124	ENSG00000156256	Weighted mode	73	-0.00572801	0.00571483	0.319553	-0.0169291	0.00547306	0.994288	0.983213	1.00549
USP16	ukb-b-2003	Errors before selecting correct item in alphanumeric path (trail #2) || id:ukb-b-2003	ENSG00000156256	MR Egger	73	-0.932799	0.258389	0.000566651	-1.43924	-0.426358	0.393451	0.237108	0.652883
USP16	ukb-b-2003	Errors before selecting correct item in alphanumeric path (trail #2) || id:ukb-b-2003	ENSG00000156256	Weighted median	73	-0.0722123	0.0207293	0.000494737	-0.112842	-0.0315829	0.930333	0.893292	0.968911
USP16	ukb-b-2003	Errors before selecting correct item in alphanumeric path (trail #2) || id:ukb-b-2003	ENSG00000156256	Inverse variance weighted	73	-0.0438152	0.0156932	0.00523842	-0.0745738	-0.0130566	0.957131	0.928139	0.987028
USP16	ukb-b-2003	Errors before selecting correct item in alphanumeric path (trail #2) || id:ukb-b-2003	ENSG00000156256	Simple mode	73	-0.0722161	0.0538122	0.183812	-0.177688	0.0332558	0.93033	0.837204	1.03381
USP16	ukb-b-2003	Errors before selecting correct item in alphanumeric path (trail #2) || id:ukb-b-2003	ENSG00000156256	Weighted mode	73	-0.0722161	0.0528942	0.176412	-0.175889	0.0314565	0.93033	0.838711	1.03196
USP16	ukb-d-22613_2	Worked with paints, thinners or glues: Often || id:ukb-d-22613_2	ENSG00000156256	MR Egger	73	0.013568	0.0381519	0.723171	-0.0612097	0.0883457	1.01366	0.940626	1.09237
USP16	ukb-d-22613_2	Worked with paints, thinners or glues: Often || id:ukb-d-22613_2	ENSG00000156256	Weighted median	73	0.0125811	0.00293927	1.87e-05	0.00682015	0.0183421	1.01266	1.00684	1.01851
USP16	ukb-d-22613_2	Worked with paints, thinners or glues: Often || id:ukb-d-22613_2	ENSG00000156256	Inverse variance weighted	73	0.0121844	0.00231601	1.43e-07	0.00764501	0.0167238	1.01226	1.00767	1.01686
USP16	ukb-d-22613_2	Worked with paints, thinners or glues: Often || id:ukb-d-22613_2	ENSG00000156256	Simple mode	73	0.0135848	0.00690412	0.0529627	5.27e-05	0.0271168	1.01368	1.00005	1.02749
USP16	ukb-d-22613_2	Worked with paints, thinners or glues: Often || id:ukb-d-22613_2	ENSG00000156256	Weighted mode	73	0.0137362	0.00646674	0.0370944	0.00106139	0.026411	1.01383	1.00106	1.02676
USP16	ukb-b-7603	Non-cancer illness code, self-reported: muscle or soft tissue injuries || id:ukb-b-7603	ENSG00000156256	MR Egger	73	0.00335985	0.00720348	0.642342	-0.010759	0.0174787	1.00337	0.989299	1.01763
USP16	ukb-b-7603	Non-cancer illness code, self-reported: muscle or soft tissue injuries || id:ukb-b-7603	ENSG00000156256	Weighted median	73	-0.00130993	0.000541852	0.0156269	-0.00237197	-0.000247905	0.998691	0.997631	0.999752
USP16	ukb-b-7603	Non-cancer illness code, self-reported: muscle or soft tissue injuries || id:ukb-b-7603	ENSG00000156256	Inverse variance weighted	73	-0.00111169	0.000437505	0.0110544	-0.0019692	-0.00025418	0.998889	0.998033	0.999746
USP16	ukb-b-7603	Non-cancer illness code, self-reported: muscle or soft tissue injuries || id:ukb-b-7603	ENSG00000156256	Simple mode	73	-0.00135918	0.00131355	0.304256	-0.00393374	0.00121539	0.998642	0.996074	1.00122
USP16	ukb-b-7603	Non-cancer illness code, self-reported: muscle or soft tissue injuries || id:ukb-b-7603	ENSG00000156256	Weighted mode	73	-0.00134351	0.00115281	0.247693	-0.00360302	0.000915989	0.998657	0.996403	1.00092
USP16	ukb-d-3859_3	Reason former drinker stopped drinking alcohol: Health precaution || id:ukb-d-3859_3	ENSG00000156256	MR Egger	73	0.342153	0.211182	0.109627	-0.0717632	0.756069	1.40798	0.930751	2.12989
USP16	ukb-d-3859_3	Reason former drinker stopped drinking alcohol: Health precaution || id:ukb-d-3859_3	ENSG00000156256	Weighted median	73	0.0105223	0.0164621	0.522703	-0.0217433	0.0427879	1.01058	0.978491	1.04372
USP16	ukb-d-3859_3	Reason former drinker stopped drinking alcohol: Health precaution || id:ukb-d-3859_3	ENSG00000156256	Inverse variance weighted	73	0.0107589	0.0128456	0.40228	-0.0144184	0.0359361	1.01082	0.985685	1.03659
USP16	ukb-d-3859_3	Reason former drinker stopped drinking alcohol: Health precaution || id:ukb-d-3859_3	ENSG00000156256	Simple mode	73	-0.00737831	0.0367215	0.841323	-0.0793524	0.0645958	0.992649	0.923714	1.06673
USP16	ukb-d-3859_3	Reason former drinker stopped drinking alcohol: Health precaution || id:ukb-d-3859_3	ENSG00000156256	Weighted mode	73	-0.00774382	0.0383354	0.840485	-0.0828811	0.0673935	0.992286	0.920461	1.06972
USP16	ukb-b-1996	Salad / raw vegetable intake || id:ukb-b-1996	ENSG00000156256	MR Egger	73	-0.0275354	0.0582452	0.637842	-0.141696	0.0866253	0.97284	0.867885	1.09049
USP16	ukb-b-1996	Salad / raw vegetable intake || id:ukb-b-1996	ENSG00000156256	Weighted median	73	-0.0228538	0.00429131	1.01e-07	-0.0312648	-0.0144428	0.977405	0.969219	0.985661
USP16	ukb-b-1996	Salad / raw vegetable intake || id:ukb-b-1996	ENSG00000156256	Inverse variance weighted	73	-0.0221472	0.00353736	3.83e-10	-0.0290804	-0.015214	0.978096	0.971338	0.984901
USP16	ukb-b-1996	Salad / raw vegetable intake || id:ukb-b-1996	ENSG00000156256	Simple mode	73	-0.0238181	0.0102297	0.0227067	-0.0438682	-0.00376794	0.976463	0.95708	0.996239
USP16	ukb-b-1996	Salad / raw vegetable intake || id:ukb-b-1996	ENSG00000156256	Weighted mode	73	-0.0238181	0.0102539	0.0230173	-0.0439156	-0.00372052	0.976463	0.957035	0.996286
USP16	ukb-b-8131	Operative procedures - main OPCS: H25.1 Diagnostic endoscopic examination of lower bowel and biopsy of lesion of lower bowel using fibreoptic sigmoidoscope || id:ukb-b-8131	ENSG00000156256	MR Egger	73	-0.00547885	0.0110008	0.619993	-0.0270403	0.0160826	0.994536	0.973322	1.01621
USP16	ukb-b-8131	Operative procedures - main OPCS: H25.1 Diagnostic endoscopic examination of lower bowel and biopsy of lesion of lower bowel using fibreoptic sigmoidoscope || id:ukb-b-8131	ENSG00000156256	Weighted median	73	-0.00899846	0.000900744	1.69e-23	-0.0107639	-0.007233	0.991042	0.989294	0.992793
USP16	ukb-b-8131	Operative procedures - main OPCS: H25.1 Diagnostic endoscopic examination of lower bowel and biopsy of lesion of lower bowel using fibreoptic sigmoidoscope || id:ukb-b-8131	ENSG00000156256	Inverse variance weighted	73	-0.00855173	0.000668131	1.65e-37	-0.00986126	-0.00724219	0.991485	0.990187	0.992784
USP16	ukb-b-8131	Operative procedures - main OPCS: H25.1 Diagnostic endoscopic examination of lower bowel and biopsy of lesion of lower bowel using fibreoptic sigmoidoscope || id:ukb-b-8131	ENSG00000156256	Simple mode	73	-0.00593446	0.00210059	0.00611087	-0.0100516	-0.00181731	0.994083	0.989999	0.998184
USP16	ukb-b-8131	Operative procedures - main OPCS: H25.1 Diagnostic endoscopic examination of lower bowel and biopsy of lesion of lower bowel using fibreoptic sigmoidoscope || id:ukb-b-8131	ENSG00000156256	Weighted mode	73	-0.00593446	0.00214248	0.00712787	-0.0101337	-0.0017352	0.994083	0.989917	0.998266
USP16	ukb-b-3686	Operative procedures - secondary OPCS: Y98.2 Radiology of two body areas || id:ukb-b-3686	ENSG00000156256	MR Egger	73	0.0174422	0.00759174	0.0245399	0.00256235	0.032322	1.0176	1.00257	1.03285
USP16	ukb-b-3686	Operative procedures - secondary OPCS: Y98.2 Radiology of two body areas || id:ukb-b-3686	ENSG00000156256	Weighted median	73	0.00211262	0.000583635	0.00029487	0.000968697	0.00325655	1.00211	1.00097	1.00326
USP16	ukb-b-3686	Operative procedures - secondary OPCS: Y98.2 Radiology of two body areas || id:ukb-b-3686	ENSG00000156256	Inverse variance weighted	73	0.00194301	0.000461084	2.51e-05	0.00103929	0.00284674	1.00194	1.00104	1.00285
USP16	ukb-b-3686	Operative procedures - secondary OPCS: Y98.2 Radiology of two body areas || id:ukb-b-3686	ENSG00000156256	Simple mode	73	0.00219915	0.00135644	0.109331	-0.000459461	0.00485776	1.0022	0.999541	1.00487
USP16	ukb-b-3686	Operative procedures - secondary OPCS: Y98.2 Radiology of two body areas || id:ukb-b-3686	ENSG00000156256	Weighted mode	73	0.00219915	0.00136478	0.111476	-0.000475814	0.00487412	1.0022	0.999524	1.00489
USP16	ukb-b-5655	Diagnoses - main ICD10: R42 Dizziness and giddiness || id:ukb-b-5655	ENSG00000156256	MR Egger	38	0.00700868	0.00607998	0.256611	-0.00490808	0.0189254	1.00703	0.995104	1.01911
USP16	ukb-b-5655	Diagnoses - main ICD10: R42 Dizziness and giddiness || id:ukb-b-5655	ENSG00000156256	Weighted median	38	0.000936389	0.000479575	0.0508742	-3.58e-06	0.00187636	1.00094	0.999996	1.00188
USP16	ukb-b-5655	Diagnoses - main ICD10: R42 Dizziness and giddiness || id:ukb-b-5655	ENSG00000156256	Inverse variance weighted	38	0.000929514	0.000401546	0.0206218	0.000142484	0.00171654	1.00093	1.00014	1.00172
USP16	ukb-b-5655	Diagnoses - main ICD10: R42 Dizziness and giddiness || id:ukb-b-5655	ENSG00000156256	Simple mode	38	0.000426121	0.000954412	0.657856	-0.00144453	0.00229677	1.00043	0.998557	1.0023
USP16	ukb-b-5655	Diagnoses - main ICD10: R42 Dizziness and giddiness || id:ukb-b-5655	ENSG00000156256	Weighted mode	38	0.00111138	0.00105973	0.301098	-0.00096568	0.00318845	1.00111	0.999035	1.00319
USP16	ukb-b-4210	Frequency of light DIY in last 4 weeks || id:ukb-b-4210	ENSG00000156256	MR Egger	73	-0.139956	0.16163	0.389459	-0.456751	0.176839	0.869396	0.633338	1.19344
USP16	ukb-b-4210	Frequency of light DIY in last 4 weeks || id:ukb-b-4210	ENSG00000156256	Weighted median	73	-0.186415	0.0132211	3.81e-45	-0.212328	-0.160502	0.829929	0.808699	0.851717
USP16	ukb-b-4210	Frequency of light DIY in last 4 weeks || id:ukb-b-4210	ENSG00000156256	Inverse variance weighted	73	-0.183953	0.00982436	3.15e-78	-0.203208	-0.164697	0.831975	0.816108	0.848151
USP16	ukb-b-4210	Frequency of light DIY in last 4 weeks || id:ukb-b-4210	ENSG00000156256	Simple mode	73	-0.19004	0.0281347	3.12e-09	-0.245184	-0.134896	0.826926	0.782561	0.873807
USP16	ukb-b-4210	Frequency of light DIY in last 4 weeks || id:ukb-b-4210	ENSG00000156256	Weighted mode	73	-0.189601	0.0295496	1.29e-08	-0.247519	-0.131684	0.827289	0.780736	0.876618
USP16	ukb-b-469	Number of cigarettes currently smoked daily (current cigarette smokers) || id:ukb-b-469	ENSG00000156256	MR Egger	73	-0.0476815	0.22115	0.829913	-0.481136	0.385773	0.953437	0.618081	1.47075
USP16	ukb-b-469	Number of cigarettes currently smoked daily (current cigarette smokers) || id:ukb-b-469	ENSG00000156256	Weighted median	73	0.0703762	0.0171519	4.08e-05	0.0367584	0.103994	1.07291	1.03744	1.10959
USP16	ukb-b-469	Number of cigarettes currently smoked daily (current cigarette smokers) || id:ukb-b-469	ENSG00000156256	Inverse variance weighted	73	0.0597384	0.0134155	8.47e-06	0.033444	0.0860328	1.06156	1.03401	1.08984
USP16	ukb-b-469	Number of cigarettes currently smoked daily (current cigarette smokers) || id:ukb-b-469	ENSG00000156256	Simple mode	73	0.0760553	0.0391465	0.0559463	-0.000671818	0.152782	1.07902	0.999328	1.16507
USP16	ukb-b-469	Number of cigarettes currently smoked daily (current cigarette smokers) || id:ukb-b-469	ENSG00000156256	Weighted mode	73	0.075229	0.0419646	0.0772249	-0.00702161	0.15748	1.07813	0.993003	1.17056
USP16	ukb-b-15336	PCT where patients GP was registered: RICHMOND AND TWICKENHAM PCT || id:ukb-b-15336	ENSG00000156256	MR Egger	73	0.0228132	0.00653258	0.000828365	0.0100093	0.035617	1.02308	1.01006	1.03626
USP16	ukb-b-15336	PCT where patients GP was registered: RICHMOND AND TWICKENHAM PCT || id:ukb-b-15336	ENSG00000156256	Weighted median	73	-0.000437907	0.000536776	0.414609	-0.00148999	0.000614173	0.999562	0.998511	1.00061
USP16	ukb-b-15336	PCT where patients GP was registered: RICHMOND AND TWICKENHAM PCT || id:ukb-b-15336	ENSG00000156256	Inverse variance weighted	73	-0.00150282	0.000396756	0.000152001	-0.00228047	-0.000725182	0.998498	0.997722	0.999275
USP16	ukb-b-15336	PCT where patients GP was registered: RICHMOND AND TWICKENHAM PCT || id:ukb-b-15336	ENSG00000156256	Simple mode	73	3.69e-05	0.00125457	0.976627	-0.00242208	0.00249585	1.00004	0.997581	1.0025
USP16	ukb-b-15336	PCT where patients GP was registered: RICHMOND AND TWICKENHAM PCT || id:ukb-b-15336	ENSG00000156256	Weighted mode	73	5.94e-05	0.00126351	0.962627	-0.00241708	0.0025359	1.00006	0.997586	1.00254
USP16	ukb-b-6400	PCT where patients GP was registered: CALDERDALE PCT || id:ukb-b-6400	ENSG00000156256	MR Egger	72	-0.00130497	0.00550572	0.813333	-0.0120962	0.00948624	0.998696	0.987977	1.00953
USP16	ukb-b-6400	PCT where patients GP was registered: CALDERDALE PCT || id:ukb-b-6400	ENSG00000156256	Weighted median	72	0.00156283	0.00040604	0.000118623	0.000766991	0.00235867	1.00156	1.00077	1.00236
USP16	ukb-b-6400	PCT where patients GP was registered: CALDERDALE PCT || id:ukb-b-6400	ENSG00000156256	Inverse variance weighted	72	0.00145498	0.000324441	7.31e-06	0.000819072	0.00209088	1.00146	1.00082	1.00209
USP16	ukb-b-6400	PCT where patients GP was registered: CALDERDALE PCT || id:ukb-b-6400	ENSG00000156256	Simple mode	72	0.00158795	0.00091389	0.0866225	-0.000203276	0.00337917	1.00159	0.999797	1.00338
USP16	ukb-b-6400	PCT where patients GP was registered: CALDERDALE PCT || id:ukb-b-6400	ENSG00000156256	Weighted mode	72	0.00158795	0.000956917	0.101438	-0.000287609	0.0034635	1.00159	0.999712	1.00347
USP16	ukb-b-3337	Treatment/medication code: nasonex 0.05% aqueous nasal spray || id:ukb-b-3337	ENSG00000156256	MR Egger	73	-0.0160006	0.00600043	0.00948303	-0.0277615	-0.00423977	0.984127	0.97262	0.995769
USP16	ukb-b-3337	Treatment/medication code: nasonex 0.05% aqueous nasal spray || id:ukb-b-3337	ENSG00000156256	Weighted median	73	-0.00145999	0.000479897	0.00234785	-0.00240058	-0.000519388	0.998541	0.997602	0.999481
USP16	ukb-b-3337	Treatment/medication code: nasonex 0.05% aqueous nasal spray || id:ukb-b-3337	ENSG00000156256	Inverse variance weighted	73	-0.00128272	0.000364438	0.000431996	-0.00199702	-0.000568422	0.998718	0.998005	0.999432
USP16	ukb-b-3337	Treatment/medication code: nasonex 0.05% aqueous nasal spray || id:ukb-b-3337	ENSG00000156256	Simple mode	73	-0.00245132	0.00115326	0.0369707	-0.00471171	-0.000190937	0.997552	0.995299	0.999809
USP16	ukb-b-3337	Treatment/medication code: nasonex 0.05% aqueous nasal spray || id:ukb-b-3337	ENSG00000156256	Weighted mode	73	-0.00243781	0.00108204	0.0273086	-0.00455861	-0.000317007	0.997565	0.995452	0.999683
USP16	ukb-b-16573	Operative procedures - main OPCS: U21.2 Computed tomography NEC || id:ukb-b-16573	ENSG00000156256	MR Egger	73	0.00870225	0.00835271	0.301017	-0.00766907	0.0250736	1.00874	0.99236	1.02539
USP16	ukb-b-16573	Operative procedures - main OPCS: U21.2 Computed tomography NEC || id:ukb-b-16573	ENSG00000156256	Weighted median	73	-0.00236309	0.000650476	0.0002803	-0.00363802	-0.00108815	0.99764	0.996369	0.998912
USP16	ukb-b-16573	Operative procedures - main OPCS: U21.2 Computed tomography NEC || id:ukb-b-16573	ENSG00000156256	Inverse variance weighted	73	-0.00273624	0.000507302	6.9e-08	-0.00373055	-0.00174193	0.997268	0.996276	0.99826
USP16	ukb-b-16573	Operative procedures - main OPCS: U21.2 Computed tomography NEC || id:ukb-b-16573	ENSG00000156256	Simple mode	73	-0.00238191	0.00153234	0.124467	-0.0053853	0.000621473	0.997621	0.994629	1.00062
USP16	ukb-b-16573	Operative procedures - main OPCS: U21.2 Computed tomography NEC || id:ukb-b-16573	ENSG00000156256	Weighted mode	73	-0.00238191	0.00154342	0.12715	-0.00540702	0.000643197	0.997621	0.994608	1.00064
USP16	ukb-b-1251	Type of cancer: ICD10: C20 Malignant neoplasm of rectum || id:ukb-b-1251	ENSG00000156256	MR Egger	35	-0.00258638	0.00624368	0.681379	-0.014824	0.00965123	0.997417	0.985285	1.0097
USP16	ukb-b-1251	Type of cancer: ICD10: C20 Malignant neoplasm of rectum || id:ukb-b-1251	ENSG00000156256	Weighted median	35	-0.00055297	0.000520169	0.287756	-0.0015725	0.000466562	0.999447	0.998429	1.00047
USP16	ukb-b-1251	Type of cancer: ICD10: C20 Malignant neoplasm of rectum || id:ukb-b-1251	ENSG00000156256	Inverse variance weighted	35	-0.000765692	0.000406897	0.0598655	-0.00156321	3.18e-05	0.999235	0.998438	1.00003
USP16	ukb-b-1251	Type of cancer: ICD10: C20 Malignant neoplasm of rectum || id:ukb-b-1251	ENSG00000156256	Simple mode	35	-0.00047639	0.000959038	0.622571	-0.0023561	0.00140332	0.999524	0.997647	1.0014
USP16	ukb-b-1251	Type of cancer: ICD10: C20 Malignant neoplasm of rectum || id:ukb-b-1251	ENSG00000156256	Weighted mode	35	-0.00047639	0.000967794	0.625711	-0.00237327	0.00142049	0.999524	0.99763	1.00142
USP16	ukb-b-4817	Operative procedures - secondary OPCS: Y98.1 Radiology of one body area (or < 20 minutes) || id:ukb-b-4817	ENSG00000156256	MR Egger	73	-0.0129486	0.0136493	0.34601	-0.0397013	0.0138041	0.987135	0.961076	1.0139
USP16	ukb-b-4817	Operative procedures - secondary OPCS: Y98.1 Radiology of one body area (or < 20 minutes) || id:ukb-b-4817	ENSG00000156256	Weighted median	73	-0.00709067	0.0011147	2e-10	-0.00927548	-0.00490585	0.992934	0.990767	0.995106
USP16	ukb-b-4817	Operative procedures - secondary OPCS: Y98.1 Radiology of one body area (or < 20 minutes) || id:ukb-b-4817	ENSG00000156256	Inverse variance weighted	73	-0.00693479	0.000828991	5.99e-17	-0.00855961	-0.00530997	0.993089	0.991477	0.994704
USP16	ukb-b-4817	Operative procedures - secondary OPCS: Y98.1 Radiology of one body area (or < 20 minutes) || id:ukb-b-4817	ENSG00000156256	Simple mode	73	-0.0102304	0.0027026	0.000314976	-0.0155275	-0.00493335	0.989822	0.984592	0.995079
USP16	ukb-b-4817	Operative procedures - secondary OPCS: Y98.1 Radiology of one body area (or < 20 minutes) || id:ukb-b-4817	ENSG00000156256	Weighted mode	73	-0.0102304	0.00247672	9.63e-05	-0.0150848	-0.00537607	0.989822	0.985028	0.994638
USP16	ukb-a-223	Illnesses of siblings: Diabetes || id:ukb-a-223	ENSG00000156256	MR Egger	73	-0.0196724	0.0306372	0.522871	-0.0797214	0.0403765	0.98052	0.923374	1.0412
USP16	ukb-a-223	Illnesses of siblings: Diabetes || id:ukb-a-223	ENSG00000156256	Weighted median	73	0.00255361	0.00234065	0.27528	-0.00203406	0.00714129	1.00256	0.997968	1.00717
USP16	ukb-a-223	Illnesses of siblings: Diabetes || id:ukb-a-223	ENSG00000156256	Inverse variance weighted	73	0.00123975	0.00186091	0.505278	-0.00240763	0.00488713	1.00124	0.997595	1.0049
USP16	ukb-a-223	Illnesses of siblings: Diabetes || id:ukb-a-223	ENSG00000156256	Simple mode	73	0.00352438	0.0053797	0.514475	-0.00701983	0.0140686	1.00353	0.993005	1.01417
USP16	ukb-a-223	Illnesses of siblings: Diabetes || id:ukb-a-223	ENSG00000156256	Weighted mode	73	0.00346475	0.00538649	0.522119	-0.00709278	0.0140223	1.00347	0.992932	1.01412
USP16	ukb-d-22617_1152	Job SOC coding: Office managers || id:ukb-d-22617_1152	ENSG00000156256	MR Egger	73	-0.00757593	0.0210648	0.720178	-0.048863	0.0337112	0.992453	0.952312	1.03429
USP16	ukb-d-22617_1152	Job SOC coding: Office managers || id:ukb-d-22617_1152	ENSG00000156256	Weighted median	73	-0.00210401	0.00156716	0.179414	-0.00517565	0.000967629	0.997898	0.994838	1.00097
USP16	ukb-d-22617_1152	Job SOC coding: Office managers || id:ukb-d-22617_1152	ENSG00000156256	Inverse variance weighted	73	-0.00117221	0.00127883	0.359339	-0.00367871	0.0013343	0.998828	0.996328	1.00134
USP16	ukb-d-22617_1152	Job SOC coding: Office managers || id:ukb-d-22617_1152	ENSG00000156256	Simple mode	73	-0.00221548	0.00384022	0.565796	-0.00974231	0.00531135	0.997787	0.990305	1.00533
USP16	ukb-d-22617_1152	Job SOC coding: Office managers || id:ukb-d-22617_1152	ENSG00000156256	Weighted mode	73	-0.00221548	0.0035656	0.536333	-0.00920407	0.0047731	0.997787	0.990838	1.00478
USP16	ukb-b-2535	Falls in the last year || id:ukb-b-2535	ENSG00000156256	MR Egger	73	0.114428	0.0483875	0.0207751	0.0195887	0.209268	1.12123	1.01978	1.23277
USP16	ukb-b-2535	Falls in the last year || id:ukb-b-2535	ENSG00000156256	Weighted median	73	-0.0222099	0.00398827	2.56e-08	-0.0300269	-0.0143929	0.978035	0.970419	0.98571
USP16	ukb-b-2535	Falls in the last year || id:ukb-b-2535	ENSG00000156256	Inverse variance weighted	73	-0.0241041	0.0029388	2.36e-16	-0.0298642	-0.0183441	0.976184	0.970577	0.981823
USP16	ukb-b-2535	Falls in the last year || id:ukb-b-2535	ENSG00000156256	Simple mode	73	-0.0119828	0.00964304	0.218033	-0.0308832	0.00691756	0.988089	0.969589	1.00694
USP16	ukb-b-2535	Falls in the last year || id:ukb-b-2535	ENSG00000156256	Weighted mode	73	-0.0119828	0.00947347	0.209993	-0.0305508	0.0065852	0.988089	0.969911	1.00661
USP16	ukb-d-4803_14	Tinnitus: Yes, but not now, but have in the past || id:ukb-d-4803_14	ENSG00000156256	MR Egger	73	-0.0127913	0.0529213	0.809707	-0.116517	0.0909345	0.98729	0.890015	1.0952
USP16	ukb-d-4803_14	Tinnitus: Yes, but not now, but have in the past || id:ukb-d-4803_14	ENSG00000156256	Weighted median	73	-0.017521	0.0042172	3.26e-05	-0.0257867	-0.00925532	0.982632	0.974543	0.990787
USP16	ukb-d-4803_14	Tinnitus: Yes, but not now, but have in the past || id:ukb-d-4803_14	ENSG00000156256	Inverse variance weighted	73	-0.0208768	0.00321509	8.39e-11	-0.0271784	-0.0145752	0.97934	0.973188	0.98553
USP16	ukb-d-4803_14	Tinnitus: Yes, but not now, but have in the past || id:ukb-d-4803_14	ENSG00000156256	Simple mode	73	-0.0170489	0.00972658	0.0838899	-0.036113	0.00201516	0.983096	0.964531	1.00202
USP16	ukb-d-4803_14	Tinnitus: Yes, but not now, but have in the past || id:ukb-d-4803_14	ENSG00000156256	Weighted mode	73	-0.0170489	0.00870451	0.0540298	-0.0341098	1.19e-05	0.983096	0.966465	1.00001
USP16	ukb-b-20214	Attendance/disability/mobility allowance: Disability living allowance || id:ukb-b-20214	ENSG00000156256	MR Egger	73	-0.0282879	0.0175784	0.112001	-0.0627416	0.00616573	0.972108	0.939186	1.00618
USP16	ukb-b-20214	Attendance/disability/mobility allowance: Disability living allowance || id:ukb-b-20214	ENSG00000156256	Weighted median	73	0.00466083	0.00136826	0.000658245	0.00197905	0.00734262	1.00467	1.00198	1.00737
USP16	ukb-b-20214	Attendance/disability/mobility allowance: Disability living allowance || id:ukb-b-20214	ENSG00000156256	Inverse variance weighted	73	0.00572526	0.00106764	8.21e-08	0.00363269	0.00781783	1.00574	1.00364	1.00785
USP16	ukb-b-20214	Attendance/disability/mobility allowance: Disability living allowance || id:ukb-b-20214	ENSG00000156256	Simple mode	73	0.00394103	0.00298079	0.190306	-0.00190132	0.00978339	1.00395	0.9981	1.00983
USP16	ukb-b-20214	Attendance/disability/mobility allowance: Disability living allowance || id:ukb-b-20214	ENSG00000156256	Weighted mode	73	0.00389331	0.00304812	0.205606	-0.002081	0.00986762	1.0039	0.997921	1.00992
USP16	ukb-a-231	Forced expiratory volume in 1-second (FEV1) Best measure || id:ukb-a-231	ENSG00000156256	MR Egger	73	0.175919	0.0934443	0.0638504	-0.00723137	0.35907	1.19234	0.992795	1.432
USP16	ukb-a-231	Forced expiratory volume in 1-second (FEV1) Best measure || id:ukb-a-231	ENSG00000156256	Weighted median	73	-0.0236362	0.00698335	0.000712705	-0.0373235	-0.00994879	0.976641	0.963364	0.990101
USP16	ukb-a-231	Forced expiratory volume in 1-second (FEV1) Best measure || id:ukb-a-231	ENSG00000156256	Inverse variance weighted	73	-0.0218611	0.00567552	0.000117242	-0.0329851	-0.0107371	0.978376	0.967553	0.98932
USP16	ukb-a-231	Forced expiratory volume in 1-second (FEV1) Best measure || id:ukb-a-231	ENSG00000156256	Simple mode	73	-0.0255442	0.0156415	0.106813	-0.0562016	0.00511317	0.974779	0.945348	1.00513
USP16	ukb-a-231	Forced expiratory volume in 1-second (FEV1) Best measure || id:ukb-a-231	ENSG00000156256	Weighted mode	73	-0.0255442	0.0171627	0.141023	-0.0591831	0.00809458	0.974779	0.942534	1.00813
USP16	ukb-b-7337	Types of physical activity in last 4 weeks: Walking for pleasure (not as a means of transport) || id:ukb-b-7337	ENSG00000156256	MR Egger	73	0.131991	0.0382774	0.000952568	0.0569669	0.207014	1.1411	1.05862	1.23
USP16	ukb-b-7337	Types of physical activity in last 4 weeks: Walking for pleasure (not as a means of transport) || id:ukb-b-7337	ENSG00000156256	Weighted median	73	7.86e-05	0.00298632	0.978991	-0.00577454	0.00593182	1.00008	0.994242	1.00595
USP16	ukb-b-7337	Types of physical activity in last 4 weeks: Walking for pleasure (not as a means of transport) || id:ukb-b-7337	ENSG00000156256	Inverse variance weighted	73	-0.00240785	0.00232469	0.30031	-0.00696424	0.00214855	0.997595	0.99306	1.00215
USP16	ukb-b-7337	Types of physical activity in last 4 weeks: Walking for pleasure (not as a means of transport) || id:ukb-b-7337	ENSG00000156256	Simple mode	73	0.00576096	0.00776733	0.460687	-0.00946301	0.0209849	1.00578	0.990582	1.02121
USP16	ukb-b-7337	Types of physical activity in last 4 weeks: Walking for pleasure (not as a means of transport) || id:ukb-b-7337	ENSG00000156256	Weighted mode	73	0.0055116	0.00781285	0.482805	-0.00980158	0.0208248	1.00553	0.990246	1.02104
USP16	ukb-a-238	Pack years adult smoking as proportion of life span exposed to smoking PREVIEW ONLY || id:ukb-a-238	ENSG00000156256	MR Egger	73	0.366481	0.178851	0.0441506	0.0159328	0.71703	1.44265	1.01606	2.04834
USP16	ukb-a-238	Pack years adult smoking as proportion of life span exposed to smoking PREVIEW ONLY || id:ukb-a-238	ENSG00000156256	Weighted median	73	0.0198927	0.0142042	0.161369	-0.00794752	0.0477329	1.02009	0.992084	1.04889
USP16	ukb-a-238	Pack years adult smoking as proportion of life span exposed to smoking PREVIEW ONLY || id:ukb-a-238	ENSG00000156256	Inverse variance weighted	73	0.0249132	0.0108567	0.0217486	0.00363407	0.0461923	1.02523	1.00364	1.04728
USP16	ukb-a-238	Pack years adult smoking as proportion of life span exposed to smoking PREVIEW ONLY || id:ukb-a-238	ENSG00000156256	Simple mode	73	0.0121869	0.0339975	0.721045	-0.0544482	0.0788219	1.01226	0.947008	1.08201
USP16	ukb-a-238	Pack years adult smoking as proportion of life span exposed to smoking PREVIEW ONLY || id:ukb-a-238	ENSG00000156256	Weighted mode	73	0.0140004	0.0346531	0.687399	-0.0539197	0.0819204	1.0141	0.947508	1.08537
USP16	ukb-b-7352	Diagnoses - secondary ICD10: Z92.1 Personal history of long-term (current) use of anticoagulants || id:ukb-b-7352	ENSG00000156256	MR Egger	73	0.0190545	0.00899851	0.0377197	0.00141739	0.0366915	1.01924	1.00142	1.03737
USP16	ukb-b-7352	Diagnoses - secondary ICD10: Z92.1 Personal history of long-term (current) use of anticoagulants || id:ukb-b-7352	ENSG00000156256	Weighted median	73	0.000385685	0.000695966	0.579461	-0.000978407	0.00174978	1.00039	0.999022	1.00175
USP16	ukb-b-7352	Diagnoses - secondary ICD10: Z92.1 Personal history of long-term (current) use of anticoagulants || id:ukb-b-7352	ENSG00000156256	Inverse variance weighted	73	4.74e-06	0.000546524	0.993086	-0.00106645	0.00107592	1	0.998934	1.00108
USP16	ukb-b-7352	Diagnoses - secondary ICD10: Z92.1 Personal history of long-term (current) use of anticoagulants || id:ukb-b-7352	ENSG00000156256	Simple mode	73	0.000959104	0.00149718	0.523811	-0.00197536	0.00389357	1.00096	0.998027	1.0039
USP16	ukb-b-7352	Diagnoses - secondary ICD10: Z92.1 Personal history of long-term (current) use of anticoagulants || id:ukb-b-7352	ENSG00000156256	Weighted mode	73	0.000900601	0.00155152	0.563413	-0.00214037	0.00394158	1.0009	0.997862	1.00395
USP16	ukb-d-22601_22113066	Job coding: medical doctor, general practitioner, hospital consultant || id:ukb-d-22601_22113066	ENSG00000156256	MR Egger	73	0.0235198	0.0243745	0.337853	-0.0242543	0.0712939	1.0238	0.976038	1.0739
USP16	ukb-d-22601_22113066	Job coding: medical doctor, general practitioner, hospital consultant || id:ukb-d-22601_22113066	ENSG00000156256	Weighted median	73	-0.00716047	0.00192568	0.000200479	-0.0109348	-0.00338614	0.992865	0.989125	0.99662
USP16	ukb-d-22601_22113066	Job coding: medical doctor, general practitioner, hospital consultant || id:ukb-d-22601_22113066	ENSG00000156256	Inverse variance weighted	73	-0.0074748	0.00147973	4.38e-07	-0.0103751	-0.00457454	0.992553	0.989679	0.995436
USP16	ukb-d-22601_22113066	Job coding: medical doctor, general practitioner, hospital consultant || id:ukb-d-22601_22113066	ENSG00000156256	Simple mode	73	-0.0111948	0.00456856	0.0167009	-0.0201492	-0.00224041	0.988868	0.980052	0.997762
USP16	ukb-d-22601_22113066	Job coding: medical doctor, general practitioner, hospital consultant || id:ukb-d-22601_22113066	ENSG00000156256	Weighted mode	73	-0.0111508	0.0042999	0.0115085	-0.0195786	-0.00272296	0.988911	0.980612	0.997281
USP16	ukb-a-497	Mineral and other dietary supplements: Selenium || id:ukb-a-497	ENSG00000156256	MR Egger	73	-0.00505248	0.0150343	0.737814	-0.0345197	0.0244147	0.99496	0.966069	1.02472
USP16	ukb-a-497	Mineral and other dietary supplements: Selenium || id:ukb-a-497	ENSG00000156256	Weighted median	73	0.00207212	0.00118038	0.0791791	-0.000241424	0.00438565	1.00207	0.999759	1.0044
USP16	ukb-a-497	Mineral and other dietary supplements: Selenium || id:ukb-a-497	ENSG00000156256	Inverse variance weighted	73	0.0016002	0.000913086	0.0796847	-0.000189449	0.00338985	1.0016	0.999811	1.0034
USP16	ukb-a-497	Mineral and other dietary supplements: Selenium || id:ukb-a-497	ENSG00000156256	Simple mode	73	0.00225601	0.00264326	0.396214	-0.00292477	0.0074368	1.00226	0.99708	1.00746
USP16	ukb-a-497	Mineral and other dietary supplements: Selenium || id:ukb-a-497	ENSG00000156256	Weighted mode	73	0.00227875	0.00265406	0.393415	-0.0029232	0.0074807	1.00228	0.997081	1.00751
USP16	ukb-a-566	Diagnoses - main ICD10: M23 Internal derangement of knee || id:ukb-a-566	ENSG00000156256	MR Egger	73	0.0492774	0.0146688	0.00125968	0.0205266	0.0780281	1.05051	1.02074	1.08115
USP16	ukb-a-566	Diagnoses - main ICD10: M23 Internal derangement of knee || id:ukb-a-566	ENSG00000156256	Weighted median	73	0.00598893	0.00117165	3.2e-07	0.0036925	0.00828536	1.00601	1.0037	1.00832
USP16	ukb-a-566	Diagnoses - main ICD10: M23 Internal derangement of knee || id:ukb-a-566	ENSG00000156256	Inverse variance weighted	73	0.00510649	0.000890881	9.93e-09	0.00336036	0.00685262	1.00512	1.00337	1.00688
USP16	ukb-a-566	Diagnoses - main ICD10: M23 Internal derangement of knee || id:ukb-a-566	ENSG00000156256	Simple mode	73	0.00728524	0.00267428	0.00808443	0.00204366	0.0125268	1.00731	1.00205	1.01261
USP16	ukb-a-566	Diagnoses - main ICD10: M23 Internal derangement of knee || id:ukb-a-566	ENSG00000156256	Weighted mode	73	0.00740113	0.0027435	0.00869101	0.00202388	0.0127784	1.00743	1.00203	1.01286
USP16	ukb-b-12964	Diagnoses - secondary ICD10: M17.1 Other primary gonarthrosis || id:ukb-b-12964	ENSG00000156256	MR Egger	38	-0.00922458	0.00595215	0.12994	-0.0208908	0.00244163	0.990818	0.979326	1.00244
USP16	ukb-b-12964	Diagnoses - secondary ICD10: M17.1 Other primary gonarthrosis || id:ukb-b-12964	ENSG00000156256	Weighted median	38	-0.00196468	0.000487701	5.61e-05	-0.00292058	-0.00100879	0.998037	0.997084	0.998992
USP16	ukb-b-12964	Diagnoses - secondary ICD10: M17.1 Other primary gonarthrosis || id:ukb-b-12964	ENSG00000156256	Inverse variance weighted	38	-0.00186183	0.000393103	2.18e-06	-0.00263231	-0.00109135	0.99814	0.997371	0.998909
USP16	ukb-b-12964	Diagnoses - secondary ICD10: M17.1 Other primary gonarthrosis || id:ukb-b-12964	ENSG00000156256	Simple mode	38	-0.000979095	0.000997156	0.332532	-0.00293352	0.000975331	0.999021	0.997071	1.00098
USP16	ukb-b-12964	Diagnoses - secondary ICD10: M17.1 Other primary gonarthrosis || id:ukb-b-12964	ENSG00000156256	Weighted mode	38	-0.000979095	0.00100441	0.335991	-0.00294774	0.000989547	0.999021	0.997057	1.00099
USP16	ukb-b-19780	Methods of admission to hospital (recoded): Emergency admission: Outpatients (obsolete) || id:ukb-b-19780	ENSG00000156256	MR Egger	73	0.00887003	0.0128844	0.493424	-0.0163834	0.0341235	1.00891	0.98375	1.03471
USP16	ukb-b-19780	Methods of admission to hospital (recoded): Emergency admission: Outpatients (obsolete) || id:ukb-b-19780	ENSG00000156256	Weighted median	73	0.00185979	0.00104051	0.0738753	-0.000179607	0.00389918	1.00186	0.99982	1.00391
USP16	ukb-b-19780	Methods of admission to hospital (recoded): Emergency admission: Outpatients (obsolete) || id:ukb-b-19780	ENSG00000156256	Inverse variance weighted	73	0.00348698	0.000782541	8.35e-06	0.0019532	0.00502076	1.00349	1.00196	1.00503
USP16	ukb-b-19780	Methods of admission to hospital (recoded): Emergency admission: Outpatients (obsolete) || id:ukb-b-19780	ENSG00000156256	Simple mode	73	0.000975155	0.00255972	0.704354	-0.0040419	0.00599221	1.00098	0.995966	1.00601
USP16	ukb-b-19780	Methods of admission to hospital (recoded): Emergency admission: Outpatients (obsolete) || id:ukb-b-19780	ENSG00000156256	Weighted mode	73	0.000975155	0.00230321	0.673273	-0.00353914	0.00548945	1.00098	0.996467	1.0055
USP16	ukb-b-11459	PCT responsible for patient data: BIRMINGHAM EAST AND NORTH PCT || id:ukb-b-11459	ENSG00000156256	MR Egger	73	0.00440889	0.00618635	0.478379	-0.00771635	0.0165341	1.00442	0.992313	1.01667
USP16	ukb-b-11459	PCT responsible for patient data: BIRMINGHAM EAST AND NORTH PCT || id:ukb-b-11459	ENSG00000156256	Weighted median	73	0.000802997	0.000474007	0.0902536	-0.000126057	0.00173205	1.0008	0.999874	1.00173
USP16	ukb-b-11459	PCT responsible for patient data: BIRMINGHAM EAST AND NORTH PCT || id:ukb-b-11459	ENSG00000156256	Inverse variance weighted	73	0.000768784	0.000375728	0.0407447	3.24e-05	0.00150521	1.00077	1.00003	1.00151
USP16	ukb-b-11459	PCT responsible for patient data: BIRMINGHAM EAST AND NORTH PCT || id:ukb-b-11459	ENSG00000156256	Simple mode	73	0.000995604	0.00103013	0.337036	-0.00102345	0.00301466	1.001	0.998977	1.00302
USP16	ukb-b-11459	PCT responsible for patient data: BIRMINGHAM EAST AND NORTH PCT || id:ukb-b-11459	ENSG00000156256	Weighted mode	73	0.000977273	0.00106411	0.361477	-0.00110837	0.00306292	1.00098	0.998892	1.00307
USP16	ukb-d-22617_2312	Job SOC coding: Further education teaching professionals || id:ukb-d-22617_2312	ENSG00000156256	MR Egger	73	-0.0334249	0.0312877	0.289001	-0.0947488	0.027899	0.967128	0.909601	1.02829
USP16	ukb-d-22617_2312	Job SOC coding: Further education teaching professionals || id:ukb-d-22617_2312	ENSG00000156256	Weighted median	73	-0.0184503	0.00241201	2.02e-14	-0.0231778	-0.0137228	0.981719	0.977089	0.986371
USP16	ukb-d-22617_2312	Job SOC coding: Further education teaching professionals || id:ukb-d-22617_2312	ENSG00000156256	Inverse variance weighted	73	-0.017876	0.00189945	4.91e-21	-0.0215989	-0.0141531	0.982283	0.978633	0.985947
USP16	ukb-d-22617_2312	Job SOC coding: Further education teaching professionals || id:ukb-d-22617_2312	ENSG00000156256	Simple mode	73	-0.0193199	0.00525378	0.000451052	-0.0296173	-0.00902249	0.980866	0.970817	0.991018
USP16	ukb-d-22617_2312	Job SOC coding: Further education teaching professionals || id:ukb-d-22617_2312	ENSG00000156256	Weighted mode	73	-0.0190437	0.00532689	0.000630179	-0.0294844	-0.008603	0.981136	0.970946	0.991434
USP16	ukb-b-3768	Age when periods started (menarche) || id:ukb-b-3768	ENSG00000156256	MR Egger	73	0.370643	0.0847735	4.13e-05	0.204487	0.536799	1.44867	1.2269	1.71052
USP16	ukb-b-3768	Age when periods started (menarche) || id:ukb-b-3768	ENSG00000156256	Weighted median	73	0.0629562	0.00708345	6.23e-19	0.0490726	0.0768398	1.06498	1.0503	1.07987
USP16	ukb-b-3768	Age when periods started (menarche) || id:ukb-b-3768	ENSG00000156256	Inverse variance weighted	73	0.0535455	0.00515045	2.58e-25	0.0434506	0.0636404	1.055	1.04441	1.06571
USP16	ukb-b-3768	Age when periods started (menarche) || id:ukb-b-3768	ENSG00000156256	Simple mode	73	0.0635979	0.0168023	0.000315328	0.0306654	0.0965303	1.06566	1.03114	1.10134
USP16	ukb-b-3768	Age when periods started (menarche) || id:ukb-b-3768	ENSG00000156256	Weighted mode	73	0.0638613	0.0181809	0.000770831	0.0282267	0.0994959	1.06594	1.02863	1.10461
USP16	ukb-b-10258	Treatment/medication code: paroxetine || id:ukb-b-10258	ENSG00000156256	MR Egger	38	-0.00365894	0.00607429	0.550706	-0.0155645	0.00824666	0.996348	0.984556	1.00828
USP16	ukb-b-10258	Treatment/medication code: paroxetine || id:ukb-b-10258	ENSG00000156256	Weighted median	38	-0.000476537	0.000516542	0.35624	-0.00148896	0.000535884	0.999524	0.998512	1.00054
USP16	ukb-b-10258	Treatment/medication code: paroxetine || id:ukb-b-10258	ENSG00000156256	Inverse variance weighted	38	-0.000652943	0.000401171	0.103611	-0.00143924	0.000133352	0.999347	0.998562	1.00013
USP16	ukb-b-10258	Treatment/medication code: paroxetine || id:ukb-b-10258	ENSG00000156256	Simple mode	38	-1.36e-06	0.00102541	0.998951	-0.00201117	0.00200845	0.999999	0.997991	1.00201
USP16	ukb-b-10258	Treatment/medication code: paroxetine || id:ukb-b-10258	ENSG00000156256	Weighted mode	38	-1.11e-05	0.000980004	0.991046	-0.00193188	0.00190974	0.999989	0.99807	1.00191
USP16	ukb-b-1732	3mm asymmetry angle (right) || id:ukb-b-1732	ENSG00000156256	MR Egger	73	-0.0928047	0.18815	0.623358	-0.461578	0.275968	0.911371	0.630288	1.31781
USP16	ukb-b-1732	3mm asymmetry angle (right) || id:ukb-b-1732	ENSG00000156256	Weighted median	73	-0.0444619	0.0157352	0.00471879	-0.0753029	-0.0136208	0.956512	0.927463	0.986471
USP16	ukb-b-1732	3mm asymmetry angle (right) || id:ukb-b-1732	ENSG00000156256	Inverse variance weighted	73	-0.0521577	0.0114278	5.02e-06	-0.0745562	-0.0297591	0.949179	0.928155	0.970679
USP16	ukb-b-1732	3mm asymmetry angle (right) || id:ukb-b-1732	ENSG00000156256	Simple mode	73	-0.0392262	0.0371684	0.294787	-0.112076	0.0336238	0.961533	0.893976	1.0342
USP16	ukb-b-1732	3mm asymmetry angle (right) || id:ukb-b-1732	ENSG00000156256	Weighted mode	73	-0.0383673	0.0354828	0.283176	-0.107914	0.0311791	0.962359	0.897705	1.03167
USP16	ukb-b-10912	Non-cancer illness code, self-reported: high cholesterol || id:ukb-b-10912	ENSG00000156256	MR Egger	73	0.0672022	0.0277266	0.0179115	0.012858	0.121546	1.06951	1.01294	1.12924
USP16	ukb-b-10912	Non-cancer illness code, self-reported: high cholesterol || id:ukb-b-10912	ENSG00000156256	Weighted median	73	0.00949848	0.00215336	1.03e-05	0.00527789	0.0137191	1.00954	1.00529	1.01381
USP16	ukb-b-10912	Non-cancer illness code, self-reported: high cholesterol || id:ukb-b-10912	ENSG00000156256	Inverse variance weighted	73	0.00741872	0.00168398	1.06e-05	0.00411812	0.0107193	1.00745	1.00413	1.01078
USP16	ukb-b-10912	Non-cancer illness code, self-reported: high cholesterol || id:ukb-b-10912	ENSG00000156256	Simple mode	73	0.0107462	0.0050383	0.0363434	0.000871082	0.0206212	1.0108	1.00087	1.02084
USP16	ukb-b-10912	Non-cancer illness code, self-reported: high cholesterol || id:ukb-b-10912	ENSG00000156256	Weighted mode	73	0.010793	0.00489203	0.0305587	0.00120458	0.0203813	1.01085	1.00121	1.02059
USP16	ukb-a-535	Diagnoses - main ICD10: I30 Acute pericarditis || id:ukb-a-535	ENSG00000156256	MR Egger	73	-0.000306349	0.00177447	0.863424	-0.00378432	0.00317162	0.999694	0.996223	1.00318
USP16	ukb-a-535	Diagnoses - main ICD10: I30 Acute pericarditis || id:ukb-a-535	ENSG00000156256	Weighted median	73	-0.000726259	0.00013369	5.56e-08	-0.000988291	-0.000464227	0.999274	0.999012	0.999536
USP16	ukb-a-535	Diagnoses - main ICD10: I30 Acute pericarditis || id:ukb-a-535	ENSG00000156256	Inverse variance weighted	73	-0.000709274	0.00010777	4.66e-11	-0.000920503	-0.000498046	0.999291	0.99908	0.999502
USP16	ukb-a-535	Diagnoses - main ICD10: I30 Acute pericarditis || id:ukb-a-535	ENSG00000156256	Simple mode	73	-0.000727383	0.000323165	0.027452	-0.00136079	-9.4e-05	0.999273	0.99864	0.999906
USP16	ukb-a-535	Diagnoses - main ICD10: I30 Acute pericarditis || id:ukb-a-535	ENSG00000156256	Weighted mode	73	-0.000723541	0.000324031	0.0286626	-0.00135864	-8.84e-05	0.999277	0.998642	0.999912
USP16	ukb-d-22617_1234	Job SOC coding: Shopkeepers and wholesale/retail dealers || id:ukb-d-22617_1234	ENSG00000156256	MR Egger	73	-0.0164321	0.0240459	0.496601	-0.0635622	0.0306979	0.983702	0.938416	1.03117
USP16	ukb-d-22617_1234	Job SOC coding: Shopkeepers and wholesale/retail dealers || id:ukb-d-22617_1234	ENSG00000156256	Weighted median	73	-0.00754846	0.00188752	6.36e-05	-0.011248	-0.00384893	0.99248	0.988815	0.996158
USP16	ukb-d-22617_1234	Job SOC coding: Shopkeepers and wholesale/retail dealers || id:ukb-d-22617_1234	ENSG00000156256	Inverse variance weighted	73	-0.00546251	0.00145981	0.000182614	-0.00832373	-0.00260128	0.994552	0.991711	0.997402
USP16	ukb-d-22617_1234	Job SOC coding: Shopkeepers and wholesale/retail dealers || id:ukb-d-22617_1234	ENSG00000156256	Simple mode	73	-0.00849374	0.00420418	0.0470725	-0.0167339	-0.000253543	0.991542	0.983405	0.999746
USP16	ukb-d-22617_1234	Job SOC coding: Shopkeepers and wholesale/retail dealers || id:ukb-d-22617_1234	ENSG00000156256	Weighted mode	73	-0.00849374	0.00416094	0.0448864	-0.0166492	-0.000338302	0.991542	0.983489	0.999662
USP16	ukb-b-12729	Operation code: nephrectomy/kidney removed || id:ukb-b-12729	ENSG00000156256	MR Egger	55	-0.00475224	0.00564685	0.403808	-0.0158201	0.00631558	0.995259	0.984304	1.00634
USP16	ukb-b-12729	Operation code: nephrectomy/kidney removed || id:ukb-b-12729	ENSG00000156256	Weighted median	55	0.000447239	0.000442488	0.312142	-0.000420036	0.00131452	1.00045	0.99958	1.00132
USP16	ukb-b-12729	Operation code: nephrectomy/kidney removed || id:ukb-b-12729	ENSG00000156256	Inverse variance weighted	55	0.000394852	0.000348566	0.257302	-0.000288337	0.00107804	1.00039	0.999712	1.00108
USP16	ukb-b-12729	Operation code: nephrectomy/kidney removed || id:ukb-b-12729	ENSG00000156256	Simple mode	55	0.000310569	0.000943841	0.743392	-0.00153936	0.0021605	1.00031	0.998462	1.00216
USP16	ukb-b-12729	Operation code: nephrectomy/kidney removed || id:ukb-b-12729	ENSG00000156256	Weighted mode	55	0.000334805	0.000950997	0.726166	-0.00152915	0.00219876	1.00033	0.998472	1.0022
USP16	ukb-b-10011	Townsend deprivation index at recruitment || id:ukb-b-10011	ENSG00000156256	MR Egger	73	-0.25575	0.0829036	0.00290105	-0.418241	-0.093259	0.774335	0.658204	0.910958
USP16	ukb-b-10011	Townsend deprivation index at recruitment || id:ukb-b-10011	ENSG00000156256	Weighted median	73	-0.0391393	0.00662249	3.42e-09	-0.0521194	-0.0261592	0.961617	0.949216	0.97418
USP16	ukb-b-10011	Townsend deprivation index at recruitment || id:ukb-b-10011	ENSG00000156256	Inverse variance weighted	73	-0.0360455	0.00503507	8.13e-13	-0.0459142	-0.0261767	0.964596	0.955124	0.974163
USP16	ukb-b-10011	Townsend deprivation index at recruitment || id:ukb-b-10011	ENSG00000156256	Simple mode	73	-0.0426112	0.0144317	0.00425236	-0.0708973	-0.014325	0.958284	0.931558	0.985777
USP16	ukb-b-10011	Townsend deprivation index at recruitment || id:ukb-b-10011	ENSG00000156256	Weighted mode	73	-0.0423615	0.0162067	0.0108957	-0.0741267	-0.0105963	0.958523	0.928554	0.98946
USP16	ukb-b-15590	Hip circumference || id:ukb-b-15590	ENSG00000156256	MR Egger	73	0.543954	0.0817495	5.03e-09	0.383725	0.704183	1.72281	1.46774	2.02219
USP16	ukb-b-15590	Hip circumference || id:ukb-b-15590	ENSG00000156256	Weighted median	73	0.104643	0.00753676	7.89e-44	0.0898706	0.119415	1.11031	1.09403	1.12684
USP16	ukb-b-15590	Hip circumference || id:ukb-b-15590	ENSG00000156256	Inverse variance weighted	73	0.10064	0.00496508	2.39e-91	0.090908	0.110371	1.10588	1.09517	1.11669
USP16	ukb-b-15590	Hip circumference || id:ukb-b-15590	ENSG00000156256	Simple mode	73	0.125524	0.0184563	2.57e-09	0.0893496	0.161698	1.13374	1.09346	1.17551
USP16	ukb-b-15590	Hip circumference || id:ukb-b-15590	ENSG00000156256	Weighted mode	73	0.103961	0.0184413	3.16e-07	0.0678165	0.140106	1.10956	1.07017	1.1504
USP16	ukb-b-13584	Illnesses of mother: Breast cancer || id:ukb-b-13584	ENSG00000156256	MR Egger	73	-0.00885094	0.0245156	0.719147	-0.0569016	0.0391997	0.991188	0.944687	1.03998
USP16	ukb-b-13584	Illnesses of mother: Breast cancer || id:ukb-b-13584	ENSG00000156256	Weighted median	73	-0.00288913	0.00190021	0.128404	-0.00661355	0.000835288	0.997115	0.993408	1.00084
USP16	ukb-b-13584	Illnesses of mother: Breast cancer || id:ukb-b-13584	ENSG00000156256	Inverse variance weighted	73	-0.00317922	0.00148911	0.0327621	-0.00609787	-0.000260573	0.996826	0.993921	0.999739
USP16	ukb-b-13584	Illnesses of mother: Breast cancer || id:ukb-b-13584	ENSG00000156256	Simple mode	73	-0.00242317	0.00435958	0.580053	-0.010968	0.00612162	0.99758	0.989092	1.00614
USP16	ukb-b-13584	Illnesses of mother: Breast cancer || id:ukb-b-13584	ENSG00000156256	Weighted mode	73	-0.00242317	0.00406203	0.552684	-0.0103847	0.00553841	0.99758	0.989669	1.00555
USP16	ukb-b-6885	Types of spread used on bread/crackers: Spreadable butter on bread/crackers || id:ukb-b-6885	ENSG00000156256	MR Egger	73	-0.172103	0.0691385	0.0151468	-0.307614	-0.036591	0.841893	0.735199	0.96407
USP16	ukb-b-6885	Types of spread used on bread/crackers: Spreadable butter on bread/crackers || id:ukb-b-6885	ENSG00000156256	Weighted median	73	-0.0423285	0.00527737	1.05e-15	-0.0526722	-0.0319849	0.958555	0.948691	0.968521
USP16	ukb-b-6885	Types of spread used on bread/crackers: Spreadable butter on bread/crackers || id:ukb-b-6885	ENSG00000156256	Inverse variance weighted	73	-0.0361706	0.00419781	6.9e-18	-0.0443983	-0.0279429	0.964476	0.956573	0.972444
USP16	ukb-b-6885	Types of spread used on bread/crackers: Spreadable butter on bread/crackers || id:ukb-b-6885	ENSG00000156256	Simple mode	73	-0.0440748	0.0125268	0.000756396	-0.0686274	-0.0195222	0.956882	0.933675	0.980667
USP16	ukb-b-6885	Types of spread used on bread/crackers: Spreadable butter on bread/crackers || id:ukb-b-6885	ENSG00000156256	Weighted mode	73	-0.0439518	0.0135379	0.00177447	-0.0704861	-0.0174175	0.957	0.931941	0.982733
USP16	ukb-b-12205	Chest pain felt during physical activity || id:ukb-b-12205	ENSG00000156256	MR Egger	73	-0.0236528	0.0856675	0.783273	-0.191561	0.144255	0.976625	0.825669	1.15518
USP16	ukb-b-12205	Chest pain felt during physical activity || id:ukb-b-12205	ENSG00000156256	Weighted median	73	-0.0269875	0.00663165	4.71e-05	-0.0399855	-0.0139894	0.973373	0.960803	0.986108
USP16	ukb-b-12205	Chest pain felt during physical activity || id:ukb-b-12205	ENSG00000156256	Inverse variance weighted	73	-0.0253334	0.00520312	1.12e-06	-0.0355315	-0.0151352	0.974985	0.965092	0.984979
USP16	ukb-b-12205	Chest pain felt during physical activity || id:ukb-b-12205	ENSG00000156256	Simple mode	73	-0.024829	0.0148312	0.0984485	-0.0538982	0.00424012	0.975477	0.947529	1.00425
USP16	ukb-b-12205	Chest pain felt during physical activity || id:ukb-b-12205	ENSG00000156256	Weighted mode	73	-0.0250208	0.0144149	0.0868837	-0.053274	0.00323236	0.97529	0.94812	1.00324
USP16	ukb-a-367	Happiness || id:ukb-a-367	ENSG00000156256	MR Egger	73	-0.25138	0.121843	0.0427571	-0.490193	-0.0125673	0.777727	0.612508	0.987511
USP16	ukb-a-367	Happiness || id:ukb-a-367	ENSG00000156256	Weighted median	73	-0.0532812	0.00937039	1.3e-08	-0.0716472	-0.0349152	0.948113	0.930859	0.965687
USP16	ukb-a-367	Happiness || id:ukb-a-367	ENSG00000156256	Inverse variance weighted	73	-0.0434787	0.00740077	4.23e-09	-0.0579842	-0.0289732	0.957453	0.943665	0.971443
USP16	ukb-a-367	Happiness || id:ukb-a-367	ENSG00000156256	Simple mode	73	-0.0586738	0.0217829	0.00878926	-0.101368	-0.0159793	0.943014	0.9036	0.984148
USP16	ukb-a-367	Happiness || id:ukb-a-367	ENSG00000156256	Weighted mode	73	-0.0589313	0.0215599	0.00788329	-0.101189	-0.0166739	0.942772	0.903762	0.983464
USP16	ukb-b-4690	Vitamin and/or mineral supplement use: Vitamin C || id:ukb-b-4690	ENSG00000156256	MR Egger	73	-0.0407248	0.0557427	0.467437	-0.14998	0.0685309	0.960093	0.860725	1.07093
USP16	ukb-b-4690	Vitamin and/or mineral supplement use: Vitamin C || id:ukb-b-4690	ENSG00000156256	Weighted median	73	0.034253	0.00438968	6.04e-15	0.0256492	0.0428567	1.03485	1.02598	1.04379
USP16	ukb-b-4690	Vitamin and/or mineral supplement use: Vitamin C || id:ukb-b-4690	ENSG00000156256	Inverse variance weighted	73	0.0361074	0.00338447	1.43e-26	0.0294739	0.042741	1.03677	1.02991	1.04367
USP16	ukb-b-4690	Vitamin and/or mineral supplement use: Vitamin C || id:ukb-b-4690	ENSG00000156256	Simple mode	73	0.0296925	0.0106522	0.00678917	0.00881417	0.0505709	1.03014	1.00885	1.05187
USP16	ukb-b-4690	Vitamin and/or mineral supplement use: Vitamin C || id:ukb-b-4690	ENSG00000156256	Weighted mode	73	0.0296925	0.00937808	0.0022652	0.0113115	0.0480736	1.03014	1.01138	1.04925
USP16	ukb-d-20548_8	Manifestations of mania or irritability: I was more confident than usual || id:ukb-d-20548_8	ENSG00000156256	MR Egger	73	0.118524	0.0284745	8.72e-05	0.0627141	0.174334	1.12583	1.06472	1.19045
USP16	ukb-d-20548_8	Manifestations of mania or irritability: I was more confident than usual || id:ukb-d-20548_8	ENSG00000156256	Weighted median	73	0.0152081	0.00234428	8.74e-11	0.0106133	0.0198029	1.01532	1.01067	1.02
USP16	ukb-d-20548_8	Manifestations of mania or irritability: I was more confident than usual || id:ukb-d-20548_8	ENSG00000156256	Inverse variance weighted	73	0.0156388	0.00172909	1.5e-19	0.0122498	0.0190278	1.01576	1.01233	1.01921
USP16	ukb-d-20548_8	Manifestations of mania or irritability: I was more confident than usual || id:ukb-d-20548_8	ENSG00000156256	Simple mode	73	0.0229498	0.00619798	0.000414704	0.0108017	0.0350978	1.02322	1.01086	1.03572
USP16	ukb-d-20548_8	Manifestations of mania or irritability: I was more confident than usual || id:ukb-d-20548_8	ENSG00000156256	Weighted mode	73	0.013207	0.00647981	0.0452061	0.000506586	0.0259075	1.01329	1.00051	1.02625
USP16	ukb-a-190	Treatment/medication code: levothyroxine sodium || id:ukb-a-190	ENSG00000156256	MR Egger	73	0.00876243	0.0195413	0.655225	-0.0295385	0.0470633	1.0088	0.970894	1.04819
USP16	ukb-a-190	Treatment/medication code: levothyroxine sodium || id:ukb-a-190	ENSG00000156256	Weighted median	73	0.00428192	0.00153026	0.00513936	0.00128261	0.00728123	1.00429	1.00128	1.00731
USP16	ukb-a-190	Treatment/medication code: levothyroxine sodium || id:ukb-a-190	ENSG00000156256	Inverse variance weighted	73	0.00485638	0.00118681	4.28e-05	0.00253023	0.00718253	1.00487	1.00253	1.00721
USP16	ukb-a-190	Treatment/medication code: levothyroxine sodium || id:ukb-a-190	ENSG00000156256	Simple mode	73	0.00360777	0.00350025	0.306123	-0.00325271	0.0104683	1.00361	0.996753	1.01052
USP16	ukb-a-190	Treatment/medication code: levothyroxine sodium || id:ukb-a-190	ENSG00000156256	Weighted mode	73	0.00371706	0.00316724	0.244424	-0.00249072	0.00992485	1.00372	0.997512	1.00997
USP16	ukb-d-4968	FI4 : positional arithmetic || id:ukb-d-4968	ENSG00000156256	MR Egger	73	-0.0407363	0.0604618	0.502657	-0.159241	0.0777689	0.960082	0.85279	1.08087
USP16	ukb-d-4968	FI4 : positional arithmetic || id:ukb-d-4968	ENSG00000156256	Weighted median	73	-0.0302624	0.00480012	2.89e-10	-0.0396706	-0.0208541	0.970191	0.961106	0.979362
USP16	ukb-d-4968	FI4 : positional arithmetic || id:ukb-d-4968	ENSG00000156256	Inverse variance weighted	73	-0.0307364	0.0036728	5.83e-17	-0.0379351	-0.0235377	0.969731	0.962775	0.976737
USP16	ukb-d-4968	FI4 : positional arithmetic || id:ukb-d-4968	ENSG00000156256	Simple mode	73	-0.0295275	0.0112836	0.0108077	-0.0516433	-0.00741174	0.970904	0.949668	0.992616
USP16	ukb-d-4968	FI4 : positional arithmetic || id:ukb-d-4968	ENSG00000156256	Weighted mode	73	-0.0294565	0.0109097	0.00863638	-0.0508395	-0.00807338	0.970973	0.950431	0.991959
USP16	ukb-a-294	Wheeze or whistling in the chest in last year || id:ukb-a-294	ENSG00000156256	MR Egger	73	-0.042407	0.0406786	0.300721	-0.122137	0.037323	0.95848	0.885027	1.03803
USP16	ukb-a-294	Wheeze or whistling in the chest in last year || id:ukb-a-294	ENSG00000156256	Weighted median	73	0.00995079	0.0029572	0.000765611	0.00415468	0.0157469	1.01	1.00416	1.01587
USP16	ukb-a-294	Wheeze or whistling in the chest in last year || id:ukb-a-294	ENSG00000156256	Inverse variance weighted	73	0.00783313	0.00247063	0.0015218	0.00299069	0.0126756	1.00786	1.003	1.01276
USP16	ukb-a-294	Wheeze or whistling in the chest in last year || id:ukb-a-294	ENSG00000156256	Simple mode	73	0.0104526	0.00745013	0.164912	-0.00414967	0.0250549	1.01051	0.995859	1.02537
USP16	ukb-a-294	Wheeze or whistling in the chest in last year || id:ukb-a-294	ENSG00000156256	Weighted mode	73	0.0103605	0.00744211	0.168166	-0.00422609	0.024947	1.01041	0.995783	1.02526
USP16	ukb-b-17078	Treatment/medication code: movicol oral powder || id:ukb-b-17078	ENSG00000156256	MR Egger	35	-0.0077912	0.0061796	0.216225	-0.0199032	0.00432081	0.992239	0.980294	1.00433
USP16	ukb-b-17078	Treatment/medication code: movicol oral powder || id:ukb-b-17078	ENSG00000156256	Weighted median	35	-0.000800971	0.000512684	0.118215	-0.00180583	0.00020389	0.999199	0.998196	1.0002
USP16	ukb-b-17078	Treatment/medication code: movicol oral powder || id:ukb-b-17078	ENSG00000156256	Inverse variance weighted	35	-0.00071791	0.000402751	0.0746649	-0.0015073	7.15e-05	0.999282	0.998494	1.00007
USP16	ukb-b-17078	Treatment/medication code: movicol oral powder || id:ukb-b-17078	ENSG00000156256	Simple mode	35	-5.3e-05	0.000998488	0.95794	-0.00201009	0.00190399	0.999947	0.997992	1.00191
USP16	ukb-b-17078	Treatment/medication code: movicol oral powder || id:ukb-b-17078	ENSG00000156256	Weighted mode	35	-5.3e-05	0.00103072	0.959254	-0.00207326	0.00196716	0.999947	0.997929	1.00197
USP16	ukb-b-3725	Operative procedures - secondary OPCS: K63.4 Coronary arteriography using two catheters || id:ukb-b-3725	ENSG00000156256	MR Egger	73	-0.00958254	0.00651142	0.145534	-0.0223449	0.00317984	0.990463	0.977903	1.00318
USP16	ukb-b-3725	Operative procedures - secondary OPCS: K63.4 Coronary arteriography using two catheters || id:ukb-b-3725	ENSG00000156256	Weighted median	73	-0.00121671	0.00049401	0.0137809	-0.00218497	-0.00024845	0.998784	0.997817	0.999752
USP16	ukb-b-3725	Operative procedures - secondary OPCS: K63.4 Coronary arteriography using two catheters || id:ukb-b-3725	ENSG00000156256	Inverse variance weighted	73	-0.00157554	0.000395471	6.78e-05	-0.00235066	-0.000800416	0.998426	0.997652	0.9992
USP16	ukb-b-3725	Operative procedures - secondary OPCS: K63.4 Coronary arteriography using two catheters || id:ukb-b-3725	ENSG00000156256	Simple mode	73	-0.00320995	0.00129424	0.0154711	-0.00574666	-0.000673235	0.996795	0.99427	0.999327
USP16	ukb-b-3725	Operative procedures - secondary OPCS: K63.4 Coronary arteriography using two catheters || id:ukb-b-3725	ENSG00000156256	Weighted mode	73	-0.0010638	0.00118853	0.373739	-0.00339333	0.00126572	0.998937	0.996612	1.00127
USP16	ukb-a-182	Treatment/medication code: symbicort 100/6 turbohaler || id:ukb-a-182	ENSG00000156256	MR Egger	73	0.0123144	0.00781852	0.119696	-0.0030099	0.0276387	1.01239	0.996995	1.02802
USP16	ukb-a-182	Treatment/medication code: symbicort 100/6 turbohaler || id:ukb-a-182	ENSG00000156256	Weighted median	73	0.00240647	0.000611002	8.2e-05	0.00120891	0.00360404	1.00241	1.00121	1.00361
USP16	ukb-a-182	Treatment/medication code: symbicort 100/6 turbohaler || id:ukb-a-182	ENSG00000156256	Inverse variance weighted	73	0.00274321	0.000474847	7.6e-09	0.00181251	0.00367391	1.00275	1.00181	1.00368
USP16	ukb-a-182	Treatment/medication code: symbicort 100/6 turbohaler || id:ukb-a-182	ENSG00000156256	Simple mode	73	0.00225308	0.00139146	0.109773	-0.000474187	0.00498034	1.00226	0.999526	1.00499
USP16	ukb-a-182	Treatment/medication code: symbicort 100/6 turbohaler || id:ukb-a-182	ENSG00000156256	Weighted mode	73	0.00225308	0.00144089	0.122279	-0.000571063	0.00507722	1.00226	0.999429	1.00509
USP16	ukb-b-6727	Methods of discharge from hospital (recoded): Discharged on clinical advice/consent: From inpatient/daycase care || id:ukb-b-6727	ENSG00000156256	MR Egger	73	-0.0482215	0.0168971	0.00565659	-0.0813397	-0.0151032	0.952923	0.92188	0.98501
USP16	ukb-b-6727	Methods of discharge from hospital (recoded): Discharged on clinical advice/consent: From inpatient/daycase care || id:ukb-b-6727	ENSG00000156256	Weighted median	73	0.0114084	0.00135436	3.65e-17	0.00875386	0.0140629	1.01147	1.00879	1.01416
USP16	ukb-b-6727	Methods of discharge from hospital (recoded): Discharged on clinical advice/consent: From inpatient/daycase care || id:ukb-b-6727	ENSG00000156256	Inverse variance weighted	73	0.0119194	0.00102623	3.47e-31	0.00990794	0.0139308	1.01199	1.00996	1.01403
USP16	ukb-b-6727	Methods of discharge from hospital (recoded): Discharged on clinical advice/consent: From inpatient/daycase care || id:ukb-b-6727	ENSG00000156256	Simple mode	73	0.0169458	0.00312694	7.57e-07	0.010817	0.0230746	1.01709	1.01088	1.02334
USP16	ukb-b-6727	Methods of discharge from hospital (recoded): Discharged on clinical advice/consent: From inpatient/daycase care || id:ukb-b-6727	ENSG00000156256	Weighted mode	73	0.00754932	0.00329265	0.0247844	0.00109573	0.0140029	1.00758	1.0011	1.0141
USP16	ukb-b-14189	PCT responsible for patient data: EAST LANCASHIRE TEACHING PCT || id:ukb-b-14189	ENSG00000156256	MR Egger	15	0.00555645	0.0160243	0.734326	-0.0258511	0.036964	1.00557	0.97448	1.03766
USP16	ukb-b-14189	PCT responsible for patient data: EAST LANCASHIRE TEACHING PCT || id:ukb-b-14189	ENSG00000156256	Weighted median	15	-0.00572909	0.00075245	2.66e-14	-0.00720389	-0.00425429	0.994287	0.992822	0.995755
USP16	ukb-b-14189	PCT responsible for patient data: EAST LANCASHIRE TEACHING PCT || id:ukb-b-14189	ENSG00000156256	Inverse variance weighted	15	-0.0058113	0.000545794	1.79e-26	-0.00688105	-0.00474154	0.994206	0.993143	0.99527
USP16	ukb-b-14189	PCT responsible for patient data: EAST LANCASHIRE TEACHING PCT || id:ukb-b-14189	ENSG00000156256	Simple mode	15	-0.00572062	0.00118891	0.000276441	-0.00805087	-0.00339036	0.994296	0.991981	0.996615
USP16	ukb-b-14189	PCT responsible for patient data: EAST LANCASHIRE TEACHING PCT || id:ukb-b-14189	ENSG00000156256	Weighted mode	15	-0.00572062	0.00117052	0.00023994	-0.00801483	-0.0034264	0.994296	0.992017	0.996579
USP16	ukb-a-66	Non-cancer illness code self-reported: asthma || id:ukb-a-66	ENSG00000156256	MR Egger	73	-0.00770505	0.0318714	0.809667	-0.070173	0.0547629	0.992325	0.932233	1.05629
USP16	ukb-a-66	Non-cancer illness code self-reported: asthma || id:ukb-a-66	ENSG00000156256	Weighted median	73	0.0156545	0.00244507	1.53e-10	0.0108621	0.0204468	1.01578	1.01092	1.02066
USP16	ukb-a-66	Non-cancer illness code self-reported: asthma || id:ukb-a-66	ENSG00000156256	Inverse variance weighted	73	0.0163079	0.00193567	3.61e-17	0.012514	0.0201018	1.01644	1.01259	1.02031
USP16	ukb-a-66	Non-cancer illness code self-reported: asthma || id:ukb-a-66	ENSG00000156256	Simple mode	73	0.0153022	0.00541644	0.006111	0.00468594	0.0259184	1.01542	1.0047	1.02626
USP16	ukb-a-66	Non-cancer illness code self-reported: asthma || id:ukb-a-66	ENSG00000156256	Weighted mode	73	0.0155834	0.0054244	0.00534206	0.00495154	0.0262152	1.01571	1.00496	1.02656
USP16	ukb-b-3951	Treatment/medication code: gtn 400micrograms spray || id:ukb-b-3951	ENSG00000156256	MR Egger	15	-0.00974153	0.0159429	0.551718	-0.0409897	0.0215066	0.990306	0.959839	1.02174
USP16	ukb-b-3951	Treatment/medication code: gtn 400micrograms spray || id:ukb-b-3951	ENSG00000156256	Weighted median	15	-0.00245962	0.000649314	0.000151846	-0.00373227	-0.00118696	0.997543	0.996275	0.998814
USP16	ukb-b-3951	Treatment/medication code: gtn 400micrograms spray || id:ukb-b-3951	ENSG00000156256	Inverse variance weighted	15	-0.00240265	0.000543023	9.66e-06	-0.00346698	-0.00133832	0.9976	0.996539	0.998663
USP16	ukb-b-3951	Treatment/medication code: gtn 400micrograms spray || id:ukb-b-3951	ENSG00000156256	Simple mode	15	-0.00245574	0.00103545	0.032588	-0.00448523	-0.00042626	0.997547	0.995525	0.999574
USP16	ukb-b-3951	Treatment/medication code: gtn 400micrograms spray || id:ukb-b-3951	ENSG00000156256	Weighted mode	15	-0.00245574	0.00105547	0.0355044	-0.00452446	-0.00038703	0.997547	0.995486	0.999613
USP16	ukb-b-7463	Diagnoses - main ICD10: Z46.6 Fitting and adjustment of urinary device || id:ukb-b-7463	ENSG00000156256	MR Egger	73	-0.00204018	0.00650241	0.754625	-0.0147849	0.0107045	0.997962	0.985324	1.01076
USP16	ukb-b-7463	Diagnoses - main ICD10: Z46.6 Fitting and adjustment of urinary device || id:ukb-b-7463	ENSG00000156256	Weighted median	73	0.00113785	0.000496964	0.0220441	0.000163803	0.0021119	1.00114	1.00016	1.00211
USP16	ukb-b-7463	Diagnoses - main ICD10: Z46.6 Fitting and adjustment of urinary device || id:ukb-b-7463	ENSG00000156256	Inverse variance weighted	73	0.0011293	0.000394924	0.00424243	0.000355253	0.00190335	1.00113	1.00036	1.00191
USP16	ukb-b-7463	Diagnoses - main ICD10: Z46.6 Fitting and adjustment of urinary device || id:ukb-b-7463	ENSG00000156256	Simple mode	73	0.000718122	0.00123401	0.562425	-0.00170055	0.00313679	1.00072	0.998301	1.00314
USP16	ukb-b-7463	Diagnoses - main ICD10: Z46.6 Fitting and adjustment of urinary device || id:ukb-b-7463	ENSG00000156256	Weighted mode	73	0.000718122	0.00108343	0.509559	-0.00140539	0.00284164	1.00072	0.998596	1.00285
USP16	ukb-b-20447	Iron || id:ukb-b-20447	ENSG00000156256	MR Egger	73	0.654008	0.221009	0.00418891	0.22083	1.08719	1.92323	1.24711	2.96592
USP16	ukb-b-20447	Iron || id:ukb-b-20447	ENSG00000156256	Weighted median	73	0.00239064	0.0170313	0.88837	-0.0309906	0.0357719	1.00239	0.969485	1.03642
USP16	ukb-b-20447	Iron || id:ukb-b-20447	ENSG00000156256	Inverse variance weighted	73	0.0035092	0.0134186	0.793693	-0.0227912	0.0298096	1.00352	0.977467	1.03026
USP16	ukb-b-20447	Iron || id:ukb-b-20447	ENSG00000156256	Simple mode	73	-0.00498017	0.0405874	0.902685	-0.0845315	0.0745712	0.995032	0.918943	1.07742
USP16	ukb-b-20447	Iron || id:ukb-b-20447	ENSG00000156256	Weighted mode	73	-0.00236017	0.0406517	0.953863	-0.0820375	0.0773172	0.997643	0.921237	1.08038
USP16	ukb-b-9508	Coffee consumed || id:ukb-b-9508	ENSG00000156256	MR Egger	73	0.244223	0.103577	0.0211374	0.0412132	0.447233	1.27663	1.04207	1.56398
USP16	ukb-b-9508	Coffee consumed || id:ukb-b-9508	ENSG00000156256	Weighted median	73	0.00334743	0.00777871	0.666954	-0.0118988	0.0185937	1.00335	0.988172	1.01877
USP16	ukb-b-9508	Coffee consumed || id:ukb-b-9508	ENSG00000156256	Inverse variance weighted	73	-0.0028783	0.00628875	0.647175	-0.0152042	0.00944765	0.997126	0.984911	1.00949
USP16	ukb-b-9508	Coffee consumed || id:ukb-b-9508	ENSG00000156256	Simple mode	73	0.00596747	0.0189521	0.75377	-0.0311787	0.0431136	1.00599	0.969302	1.04406
USP16	ukb-b-9508	Coffee consumed || id:ukb-b-9508	ENSG00000156256	Weighted mode	73	0.006225	0.0185777	0.738539	-0.0301873	0.0426373	1.00624	0.970264	1.04356
USP16	ukb-b-13414	Diagnoses - main ICD10: O02.1 Missed abortion || id:ukb-b-13414	ENSG00000156256	MR Egger	15	0.0168448	0.0174915	0.353105	-0.0174385	0.0511281	1.01699	0.982713	1.05246
USP16	ukb-b-13414	Diagnoses - main ICD10: O02.1 Missed abortion || id:ukb-b-13414	ENSG00000156256	Weighted median	15	0.00509649	0.000775491	4.97e-11	0.00357653	0.00661645	1.00511	1.00358	1.00664
USP16	ukb-b-13414	Diagnoses - main ICD10: O02.1 Missed abortion || id:ukb-b-13414	ENSG00000156256	Inverse variance weighted	15	0.00496532	0.000595766	7.79e-17	0.00379762	0.00613302	1.00498	1.0038	1.00615
USP16	ukb-b-13414	Diagnoses - main ICD10: O02.1 Missed abortion || id:ukb-b-13414	ENSG00000156256	Simple mode	15	0.00511243	0.00120577	0.000824021	0.00274912	0.00747573	1.00513	1.00275	1.0075
USP16	ukb-b-13414	Diagnoses - main ICD10: O02.1 Missed abortion || id:ukb-b-13414	ENSG00000156256	Weighted mode	15	0.00511243	0.00129497	0.0014577	0.00257429	0.00765056	1.00513	1.00258	1.00768
USP16	ukb-b-4930	Operative procedures - main OPCS: Q11.1 Vacuum aspiration of products of conception from uterus NEC || id:ukb-b-4930	ENSG00000156256	MR Egger	38	0.00829612	0.00594432	0.171373	-0.00335475	0.019947	1.00833	0.996651	1.02015
USP16	ukb-b-4930	Operative procedures - main OPCS: Q11.1 Vacuum aspiration of products of conception from uterus NEC || id:ukb-b-4930	ENSG00000156256	Weighted median	38	0.00324211	0.000510001	2.06e-10	0.00224251	0.00424171	1.00325	1.00225	1.00425
USP16	ukb-b-4930	Operative procedures - main OPCS: Q11.1 Vacuum aspiration of products of conception from uterus NEC || id:ukb-b-4930	ENSG00000156256	Inverse variance weighted	38	0.00312318	0.000392586	1.79e-15	0.00235371	0.00389265	1.00313	1.00236	1.0039
USP16	ukb-b-4930	Operative procedures - main OPCS: Q11.1 Vacuum aspiration of products of conception from uterus NEC || id:ukb-b-4930	ENSG00000156256	Simple mode	38	0.00275789	0.000943724	0.00589311	0.000908197	0.00460759	1.00276	1.00091	1.00462
USP16	ukb-b-4930	Operative procedures - main OPCS: Q11.1 Vacuum aspiration of products of conception from uterus NEC || id:ukb-b-4930	ENSG00000156256	Weighted mode	38	0.00275789	0.00101495	0.00995363	0.000768585	0.00474721	1.00276	1.00077	1.00476
USP16	ukb-b-645	6mm strong meridian (left) || id:ukb-b-645	ENSG00000156256	MR Egger	73	-1.09764	0.187681	1.4e-07	-1.46549	-0.729781	0.333659	0.230964	0.482015
USP16	ukb-b-645	6mm strong meridian (left) || id:ukb-b-645	ENSG00000156256	Weighted median	73	-0.0982624	0.0154437	1.98e-10	-0.128532	-0.0679928	0.906411	0.879385	0.934267
USP16	ukb-b-645	6mm strong meridian (left) || id:ukb-b-645	ENSG00000156256	Inverse variance weighted	73	-0.0692037	0.0113963	1.26e-09	-0.0915404	-0.0468669	0.933137	0.912524	0.954214
USP16	ukb-b-645	6mm strong meridian (left) || id:ukb-b-645	ENSG00000156256	Simple mode	73	-0.100462	0.0326765	0.00297886	-0.164508	-0.0364159	0.90442	0.848311	0.964239
USP16	ukb-b-645	6mm strong meridian (left) || id:ukb-b-645	ENSG00000156256	Weighted mode	73	-0.100462	0.0370955	0.00844591	-0.173169	-0.0277547	0.90442	0.840995	0.972627
USP16	ukb-d-22607_1	Workplace very cold: Sometimes || id:ukb-d-22607_1	ENSG00000156256	MR Egger	73	-0.211962	0.0955954	0.0298068	-0.399329	-0.0245945	0.808996	0.67077	0.975706
USP16	ukb-d-22607_1	Workplace very cold: Sometimes || id:ukb-d-22607_1	ENSG00000156256	Weighted median	73	0.00835274	0.00771116	0.278719	-0.00676113	0.0234666	1.00839	0.993262	1.02374
USP16	ukb-d-22607_1	Workplace very cold: Sometimes || id:ukb-d-22607_1	ENSG00000156256	Inverse variance weighted	73	0.009811	0.0058036	0.0909318	-0.00156405	0.0211861	1.00986	0.998437	1.02141
USP16	ukb-d-22607_1	Workplace very cold: Sometimes || id:ukb-d-22607_1	ENSG00000156256	Simple mode	73	0.008809	0.0170555	0.607096	-0.0246199	0.0422379	1.00885	0.975681	1.04314
USP16	ukb-d-22607_1	Workplace very cold: Sometimes || id:ukb-d-22607_1	ENSG00000156256	Weighted mode	73	0.008337	0.0172171	0.629694	-0.0254085	0.0420825	1.00837	0.974912	1.04298
USP16	ukb-b-12383	PCT responsible for patient data: LAMBETH PCT || id:ukb-b-12383	ENSG00000156256	MR Egger	15	0.00207255	0.0156177	0.896459	-0.0285382	0.0326833	1.00207	0.971865	1.03322
USP16	ukb-b-12383	PCT responsible for patient data: LAMBETH PCT || id:ukb-b-12383	ENSG00000156256	Weighted median	15	0.00146638	0.000661911	0.026734	0.000169039	0.00276373	1.00147	1.00017	1.00277
USP16	ukb-b-12383	PCT responsible for patient data: LAMBETH PCT || id:ukb-b-12383	ENSG00000156256	Inverse variance weighted	15	0.001433	0.000531948	0.00706249	0.000390388	0.00247562	1.00143	1.00039	1.00248
USP16	ukb-b-12383	PCT responsible for patient data: LAMBETH PCT || id:ukb-b-12383	ENSG00000156256	Simple mode	15	0.0014686	0.00103764	0.178831	-0.00056517	0.00350237	1.00147	0.999435	1.00351
USP16	ukb-b-12383	PCT responsible for patient data: LAMBETH PCT || id:ukb-b-12383	ENSG00000156256	Weighted mode	15	0.0014686	0.00103699	0.178576	-0.000563896	0.00350109	1.00147	0.999436	1.00351
USP16	ukb-d-C78	Diagnoses - main ICD10: C78 Secondary malignant neoplasm of respiratory and digestive organs || id:ukb-d-C78	ENSG00000156256	MR Egger	73	-0.0328582	0.00640239	2.39e-06	-0.0454068	-0.0203095	0.967676	0.955609	0.979895
USP16	ukb-d-C78	Diagnoses - main ICD10: C78 Secondary malignant neoplasm of respiratory and digestive organs || id:ukb-d-C78	ENSG00000156256	Weighted median	73	-0.00409773	0.000522301	4.31e-15	-0.00512144	-0.00307402	0.995911	0.994892	0.996931
USP16	ukb-d-C78	Diagnoses - main ICD10: C78 Secondary malignant neoplasm of respiratory and digestive organs || id:ukb-d-C78	ENSG00000156256	Inverse variance weighted	73	-0.00338274	0.000388878	3.36e-18	-0.00414494	-0.00262054	0.996623	0.995864	0.997383
USP16	ukb-d-C78	Diagnoses - main ICD10: C78 Secondary malignant neoplasm of respiratory and digestive organs || id:ukb-d-C78	ENSG00000156256	Simple mode	73	-0.00418859	0.00134756	0.00269424	-0.00682981	-0.00154736	0.99582	0.993193	0.998454
USP16	ukb-d-C78	Diagnoses - main ICD10: C78 Secondary malignant neoplasm of respiratory and digestive organs || id:ukb-d-C78	ENSG00000156256	Weighted mode	73	-0.00426351	0.00135144	0.00234407	-0.00691233	-0.00161469	0.995746	0.993112	0.998387
USP16	ukb-b-17738	Fractured bone site(s): Other bones || id:ukb-b-17738	ENSG00000156256	MR Egger	73	-0.014795	0.0189864	0.438426	-0.0520083	0.0224183	0.985314	0.949321	1.02267
USP16	ukb-b-17738	Fractured bone site(s): Other bones || id:ukb-b-17738	ENSG00000156256	Weighted median	73	-0.000922379	0.0014647	0.528865	-0.00379319	0.00194843	0.999078	0.996214	1.00195
USP16	ukb-b-17738	Fractured bone site(s): Other bones || id:ukb-b-17738	ENSG00000156256	Inverse variance weighted	73	-0.000986837	0.00115319	0.392138	-0.00324709	0.00127341	0.999014	0.996758	1.00127
USP16	ukb-b-17738	Fractured bone site(s): Other bones || id:ukb-b-17738	ENSG00000156256	Simple mode	73	-0.000364526	0.00355326	0.918574	-0.00732892	0.00659987	0.999636	0.992698	1.00662
USP16	ukb-b-17738	Fractured bone site(s): Other bones || id:ukb-b-17738	ENSG00000156256	Weighted mode	73	-0.000364526	0.00308296	0.906208	-0.00640712	0.00567807	0.999636	0.993613	1.00569
USP16	ukb-a-319	Age at first live birth || id:ukb-a-319	ENSG00000156256	MR Egger	73	-0.871777	0.161077	8.01e-07	-1.18749	-0.556066	0.418208	0.304986	0.57346
USP16	ukb-a-319	Age at first live birth || id:ukb-a-319	ENSG00000156256	Weighted median	73	-0.0700922	0.0137056	3.15e-07	-0.0969551	-0.0432293	0.932308	0.907597	0.957692
USP16	ukb-a-319	Age at first live birth || id:ukb-a-319	ENSG00000156256	Inverse variance weighted	73	-0.0626193	0.00978719	1.57e-10	-0.0818022	-0.0434364	0.939301	0.921454	0.957493
USP16	ukb-a-319	Age at first live birth || id:ukb-a-319	ENSG00000156256	Simple mode	73	-0.0686172	0.033402	0.0435791	-0.134085	-0.00314928	0.933684	0.874516	0.996856
USP16	ukb-a-319	Age at first live birth || id:ukb-a-319	ENSG00000156256	Weighted mode	73	-0.0692625	0.034803	0.0503741	-0.137476	-0.00104865	0.933082	0.871555	0.998952
USP16	ukb-a-350	Duration of other exercises || id:ukb-a-350	ENSG00000156256	MR Egger	73	0.129629	0.181999	0.478642	-0.227088	0.486347	1.13841	0.79685	1.62636
USP16	ukb-a-350	Duration of other exercises || id:ukb-a-350	ENSG00000156256	Weighted median	73	0.103232	0.0143951	7.43e-13	0.0750176	0.131446	1.10875	1.0779	1.14048
USP16	ukb-a-350	Duration of other exercises || id:ukb-a-350	ENSG00000156256	Inverse variance weighted	73	0.124488	0.0110565	2.08e-29	0.102818	0.146159	1.13257	1.10829	1.15738
USP16	ukb-a-350	Duration of other exercises || id:ukb-a-350	ENSG00000156256	Simple mode	73	0.0984827	0.0332117	0.00409925	0.0333879	0.163578	1.1035	1.03395	1.17772
USP16	ukb-a-350	Duration of other exercises || id:ukb-a-350	ENSG00000156256	Weighted mode	73	0.0980094	0.0347832	0.00623922	0.0298344	0.166184	1.10297	1.03028	1.18079
USP16	ukb-b-11285	Sources of admission to hospital (recoded): Temporary place of residence || id:ukb-b-11285	ENSG00000156256	MR Egger	72	0.0114259	0.00543385	0.0390878	0.000775512	0.0220762	1.01149	1.00078	1.02232
USP16	ukb-b-11285	Sources of admission to hospital (recoded): Temporary place of residence || id:ukb-b-11285	ENSG00000156256	Weighted median	72	0.000362081	0.000422343	0.391271	-0.000465711	0.00118987	1.00036	0.999534	1.00119
USP16	ukb-b-11285	Sources of admission to hospital (recoded): Temporary place of residence || id:ukb-b-11285	ENSG00000156256	Inverse variance weighted	72	-4.84e-05	0.00032021	0.879959	-0.00067597	0.000579253	0.999952	0.999324	1.00058
USP16	ukb-b-11285	Sources of admission to hospital (recoded): Temporary place of residence || id:ukb-b-11285	ENSG00000156256	Simple mode	72	0.000447011	0.000910528	0.624986	-0.00133762	0.00223164	1.00045	0.998663	1.00223
USP16	ukb-b-11285	Sources of admission to hospital (recoded): Temporary place of residence || id:ukb-b-11285	ENSG00000156256	Weighted mode	72	0.00046029	0.000930118	0.622218	-0.00136274	0.00228332	1.00046	0.998638	1.00229
USP16	ukb-b-16671	Attendance/disability/mobility allowance: Attendance allowance || id:ukb-b-16671	ENSG00000156256	MR Egger	73	0.00975324	0.00722852	0.181537	-0.00441466	0.0239211	1.0098	0.995595	1.02421
USP16	ukb-b-16671	Attendance/disability/mobility allowance: Attendance allowance || id:ukb-b-16671	ENSG00000156256	Weighted median	73	-0.00292233	0.000569123	2.82e-07	-0.00403781	-0.00180685	0.997082	0.99597	0.998195
USP16	ukb-b-16671	Attendance/disability/mobility allowance: Attendance allowance || id:ukb-b-16671	ENSG00000156256	Inverse variance weighted	73	-0.00362957	0.000439029	1.37e-16	-0.00449006	-0.00276907	0.996377	0.99552	0.997235
USP16	ukb-b-16671	Attendance/disability/mobility allowance: Attendance allowance || id:ukb-b-16671	ENSG00000156256	Simple mode	73	-0.00279772	0.00131254	0.0364594	-0.0053703	-0.000225137	0.997206	0.994644	0.999775
USP16	ukb-b-16671	Attendance/disability/mobility allowance: Attendance allowance || id:ukb-b-16671	ENSG00000156256	Weighted mode	73	-0.00277633	0.00134699	0.0429025	-0.00541643	-0.000136228	0.997228	0.994598	0.999864
USP16	ukb-a-540	Diagnoses - main ICD10: J22 Unspecified acute lower respiratory infection || id:ukb-a-540	ENSG00000156256	MR Egger	73	-0.0125578	0.00763427	0.104406	-0.027521	0.00240537	0.987521	0.972854	1.00241
USP16	ukb-a-540	Diagnoses - main ICD10: J22 Unspecified acute lower respiratory infection || id:ukb-a-540	ENSG00000156256	Weighted median	73	0.00363939	0.000640535	1.33e-08	0.00238394	0.00489484	1.00365	1.00239	1.00491
USP16	ukb-a-540	Diagnoses - main ICD10: J22 Unspecified acute lower respiratory infection || id:ukb-a-540	ENSG00000156256	Inverse variance weighted	73	0.00382884	0.000463655	1.48e-16	0.00292008	0.0047376	1.00384	1.00292	1.00475
USP16	ukb-a-540	Diagnoses - main ICD10: J22 Unspecified acute lower respiratory infection || id:ukb-a-540	ENSG00000156256	Simple mode	73	0.00243022	0.00134236	0.0744055	-0.000200812	0.00506125	1.00243	0.999799	1.00507
USP16	ukb-a-540	Diagnoses - main ICD10: J22 Unspecified acute lower respiratory infection || id:ukb-a-540	ENSG00000156256	Weighted mode	73	0.00378855	0.00139239	0.00815781	0.00105946	0.00651764	1.0038	1.00106	1.00654
USP16	ukb-b-6721	Diagnoses - main ICD10: K60.3 Anal fistula || id:ukb-b-6721	ENSG00000156256	Inverse variance weighted	2	-0.00150566	0.00147446	0.307177	-0.0043956	0.00138427	0.998495	0.995614	1.00139
USP16	ukb-b-4070	Apple intake || id:ukb-b-4070	ENSG00000156256	MR Egger	73	-0.0232414	0.239953	0.923112	-0.493548	0.447066	0.977027	0.610456	1.56372
USP16	ukb-b-4070	Apple intake || id:ukb-b-4070	ENSG00000156256	Weighted median	73	-0.164507	0.0185532	7.53e-19	-0.200871	-0.128143	0.848312	0.818018	0.879728
USP16	ukb-b-4070	Apple intake || id:ukb-b-4070	ENSG00000156256	Inverse variance weighted	73	-0.164538	0.0145689	1.41e-29	-0.193093	-0.135983	0.848286	0.824405	0.872858
USP16	ukb-b-4070	Apple intake || id:ukb-b-4070	ENSG00000156256	Simple mode	73	-0.166337	0.0436891	0.000292689	-0.251968	-0.0807061	0.846761	0.77727	0.922465
USP16	ukb-b-4070	Apple intake || id:ukb-b-4070	ENSG00000156256	Weighted mode	73	-0.165933	0.0418873	0.000173361	-0.248032	-0.0838335	0.847103	0.780335	0.919584
USP16	ukb-d-M13_ARTHROSIS	#Arthrosis || id:ukb-d-M13_ARTHROSIS	ENSG00000156256	MR Egger	73	0.0766368	0.0241556	0.00223259	0.0292918	0.123982	1.07965	1.02973	1.132
USP16	ukb-d-M13_ARTHROSIS	#Arthrosis || id:ukb-d-M13_ARTHROSIS	ENSG00000156256	Weighted median	73	0.00997518	0.00193079	2.39e-07	0.00619083	0.0137595	1.01003	1.00621	1.01385
USP16	ukb-d-M13_ARTHROSIS	#Arthrosis || id:ukb-d-M13_ARTHROSIS	ENSG00000156256	Inverse variance weighted	73	0.0107408	0.0014672	2.47e-13	0.00786508	0.0136165	1.0108	1.0079	1.01371
USP16	ukb-d-M13_ARTHROSIS	#Arthrosis || id:ukb-d-M13_ARTHROSIS	ENSG00000156256	Simple mode	73	0.0131554	0.00476928	0.00735933	0.00380756	0.0225031	1.01324	1.00381	1.02276
USP16	ukb-d-M13_ARTHROSIS	#Arthrosis || id:ukb-d-M13_ARTHROSIS	ENSG00000156256	Weighted mode	73	0.0105602	0.00456574	0.0235878	0.00161134	0.019509	1.01062	1.00161	1.0197
USP16	ukb-b-18023	Diagnoses - secondary ICD10: Z87.3 Personal history of diseases of the musculoskeletal system and connective tissue || id:ukb-b-18023	ENSG00000156256	MR Egger	15	-0.00361715	0.0172983	0.837607	-0.0375218	0.0302875	0.996389	0.963173	1.03075
USP16	ukb-b-18023	Diagnoses - secondary ICD10: Z87.3 Personal history of diseases of the musculoskeletal system and connective tissue || id:ukb-b-18023	ENSG00000156256	Weighted median	15	-0.00300392	0.000737688	4.66e-05	-0.00444979	-0.00155806	0.997001	0.99556	0.998443
USP16	ukb-b-18023	Diagnoses - secondary ICD10: Z87.3 Personal history of diseases of the musculoskeletal system and connective tissue || id:ukb-b-18023	ENSG00000156256	Inverse variance weighted	15	-0.00301239	0.000589188	3.17e-07	-0.0041672	-0.00185758	0.996992	0.995841	0.998144
USP16	ukb-b-18023	Diagnoses - secondary ICD10: Z87.3 Personal history of diseases of the musculoskeletal system and connective tissue || id:ukb-b-18023	ENSG00000156256	Simple mode	15	-0.00301953	0.0010937	0.0153155	-0.00516319	-0.000875879	0.996985	0.99485	0.999125
USP16	ukb-b-18023	Diagnoses - secondary ICD10: Z87.3 Personal history of diseases of the musculoskeletal system and connective tissue || id:ukb-b-18023	ENSG00000156256	Weighted mode	15	-0.00301799	0.0011496	0.0199701	-0.0052712	-0.000764782	0.996987	0.994743	0.999236
USP16	ukb-b-752	Operative procedures - main OPCS: H20.2 Fibreoptic endoscopic cauterisation of lesion of colon || id:ukb-b-752	ENSG00000156256	MR Egger	72	-0.00461765	0.00563897	0.415633	-0.01567	0.00643473	0.995393	0.984452	1.00646
USP16	ukb-b-752	Operative procedures - main OPCS: H20.2 Fibreoptic endoscopic cauterisation of lesion of colon || id:ukb-b-752	ENSG00000156256	Weighted median	72	-0.00291964	0.000414906	1.97e-12	-0.00373285	-0.00210642	0.997085	0.996274	0.997896
USP16	ukb-b-752	Operative procedures - main OPCS: H20.2 Fibreoptic endoscopic cauterisation of lesion of colon || id:ukb-b-752	ENSG00000156256	Inverse variance weighted	72	-0.0030399	0.000332293	5.79e-20	-0.0036912	-0.00238861	0.996965	0.996316	0.997614
USP16	ukb-b-752	Operative procedures - main OPCS: H20.2 Fibreoptic endoscopic cauterisation of lesion of colon || id:ukb-b-752	ENSG00000156256	Simple mode	72	-0.00284313	0.000921385	0.00289418	-0.00464904	-0.00103721	0.997161	0.995362	0.998963
USP16	ukb-b-752	Operative procedures - main OPCS: H20.2 Fibreoptic endoscopic cauterisation of lesion of colon || id:ukb-b-752	ENSG00000156256	Weighted mode	72	-0.00283653	0.000984313	0.00522758	-0.00476578	-0.000907277	0.997167	0.995246	0.999093
USP16	ukb-b-12069	PCT where patients GP was registered: TAMESIDE AND GLOSSOP PCT || id:ukb-b-12069	ENSG00000156256	MR Egger	72	-0.0103896	0.00553846	0.0648397	-0.021245	0.000465811	0.989664	0.978979	1.00047
USP16	ukb-b-12069	PCT where patients GP was registered: TAMESIDE AND GLOSSOP PCT || id:ukb-b-12069	ENSG00000156256	Weighted median	72	-0.000988346	0.0004076	0.0153172	-0.00178724	-0.000189449	0.999012	0.998214	0.999811
USP16	ukb-b-12069	PCT where patients GP was registered: TAMESIDE AND GLOSSOP PCT || id:ukb-b-12069	ENSG00000156256	Inverse variance weighted	72	-0.00162073	0.000326371	6.84e-07	-0.00226041	-0.00098104	0.998381	0.997742	0.999019
USP16	ukb-b-12069	PCT where patients GP was registered: TAMESIDE AND GLOSSOP PCT || id:ukb-b-12069	ENSG00000156256	Simple mode	72	-0.000764275	0.00101707	0.454867	-0.00275773	0.00122919	0.999236	0.997246	1.00123
USP16	ukb-b-12069	PCT where patients GP was registered: TAMESIDE AND GLOSSOP PCT || id:ukb-b-12069	ENSG00000156256	Weighted mode	72	-0.000744752	0.000966181	0.443371	-0.00263847	0.00114896	0.999256	0.997365	1.00115
USP16	ukb-b-18137	PCT where patients GP was registered: REDCAR AND CLEVELAND PCT || id:ukb-b-18137	ENSG00000156256	MR Egger	56	0.00307992	0.00563969	0.587236	-0.00797388	0.0141337	1.00308	0.992058	1.01423
USP16	ukb-b-18137	PCT where patients GP was registered: REDCAR AND CLEVELAND PCT || id:ukb-b-18137	ENSG00000156256	Weighted median	56	-0.000425607	0.000443053	0.336741	-0.00129399	0.000442776	0.999574	0.998707	1.00044
USP16	ukb-b-18137	PCT where patients GP was registered: REDCAR AND CLEVELAND PCT || id:ukb-b-18137	ENSG00000156256	Inverse variance weighted	56	-0.000228988	0.000346496	0.508698	-0.000908119	0.000450144	0.999771	0.999092	1.00045
USP16	ukb-b-18137	PCT where patients GP was registered: REDCAR AND CLEVELAND PCT || id:ukb-b-18137	ENSG00000156256	Simple mode	56	-0.000637439	0.000946945	0.503669	-0.00249345	0.00121857	0.999363	0.99751	1.00122
USP16	ukb-b-18137	PCT where patients GP was registered: REDCAR AND CLEVELAND PCT || id:ukb-b-18137	ENSG00000156256	Weighted mode	56	-0.000611076	0.000936143	0.516631	-0.00244592	0.00122376	0.999389	0.997557	1.00122
USP16	ukb-b-18009	Medication for cholesterol, blood pressure, diabetes, or take exogenous hormones: Blood pressure medication || id:ukb-b-18009	ENSG00000156256	MR Egger	73	0.0965509	0.0436286	0.0301123	0.0110388	0.182063	1.10137	1.0111	1.19969
USP16	ukb-b-18009	Medication for cholesterol, blood pressure, diabetes, or take exogenous hormones: Blood pressure medication || id:ukb-b-18009	ENSG00000156256	Weighted median	73	0.0113947	0.00342965	0.000892477	0.00467255	0.0181168	1.01146	1.00468	1.01828
USP16	ukb-b-18009	Medication for cholesterol, blood pressure, diabetes, or take exogenous hormones: Blood pressure medication || id:ukb-b-18009	ENSG00000156256	Inverse variance weighted	73	0.0104302	0.00265061	8.32e-05	0.00523496	0.0156254	1.01048	1.00525	1.01575
USP16	ukb-b-18009	Medication for cholesterol, blood pressure, diabetes, or take exogenous hormones: Blood pressure medication || id:ukb-b-18009	ENSG00000156256	Simple mode	73	0.0116192	0.00773649	0.137502	-0.00354427	0.0267828	1.01169	0.996462	1.02714
USP16	ukb-b-18009	Medication for cholesterol, blood pressure, diabetes, or take exogenous hormones: Blood pressure medication || id:ukb-b-18009	ENSG00000156256	Weighted mode	73	0.0141285	0.00818646	0.0886661	-0.00191697	0.030174	1.01423	0.998085	1.03063
USP16	ukb-a-462	Vitamin and mineral supplements: Vitamin D || id:ukb-a-462	ENSG00000156256	MR Egger	73	-0.0235273	0.0188802	0.216811	-0.0605324	0.0134779	0.976747	0.941263	1.01357
USP16	ukb-a-462	Vitamin and mineral supplements: Vitamin D || id:ukb-a-462	ENSG00000156256	Weighted median	73	-0.008151	0.00147637	3.37e-08	-0.0110447	-0.00525732	0.991882	0.989016	0.994756
USP16	ukb-a-462	Vitamin and mineral supplements: Vitamin D || id:ukb-a-462	ENSG00000156256	Inverse variance weighted	73	-0.00791558	0.00114666	5.09e-12	-0.010163	-0.00566812	0.992116	0.989888	0.994348
USP16	ukb-a-462	Vitamin and mineral supplements: Vitamin D || id:ukb-a-462	ENSG00000156256	Simple mode	73	-0.0084987	0.00333703	0.0130102	-0.0150393	-0.00195811	0.991537	0.985073	0.998044
USP16	ukb-a-462	Vitamin and mineral supplements: Vitamin D || id:ukb-a-462	ENSG00000156256	Weighted mode	73	-0.00853504	0.00334458	0.0128364	-0.0150904	-0.00197967	0.991501	0.985023	0.998022
USP16	ukb-d-M25	Diagnoses - main ICD10: M25 Other joint disorders, not elsewhere classified || id:ukb-d-M25	ENSG00000156256	MR Egger	73	0.0204905	0.0138176	0.142519	-0.006592	0.047573	1.0207	0.99343	1.04872
USP16	ukb-d-M25	Diagnoses - main ICD10: M25 Other joint disorders, not elsewhere classified || id:ukb-d-M25	ENSG00000156256	Weighted median	73	-0.00589744	0.00105971	2.62e-08	-0.00797446	-0.00382041	0.99412	0.992057	0.996187
USP16	ukb-d-M25	Diagnoses - main ICD10: M25 Other joint disorders, not elsewhere classified || id:ukb-d-M25	ENSG00000156256	Inverse variance weighted	73	-0.00637564	0.000839277	3.04e-14	-0.00802062	-0.00473066	0.993645	0.992011	0.995281
USP16	ukb-d-M25	Diagnoses - main ICD10: M25 Other joint disorders, not elsewhere classified || id:ukb-d-M25	ENSG00000156256	Simple mode	73	-0.0042705	0.00254874	0.0981683	-0.00926603	0.000725041	0.995739	0.990777	1.00073
USP16	ukb-d-M25	Diagnoses - main ICD10: M25 Other joint disorders, not elsewhere classified || id:ukb-d-M25	ENSG00000156256	Weighted mode	73	-0.00418388	0.0025678	0.107604	-0.00921677	0.000849017	0.995825	0.990826	1.00085
USP16	ukb-b-2053	Health satisfaction || id:ukb-b-2053	ENSG00000156256	MR Egger	73	0.00314044	0.129035	0.980651	-0.249768	0.256049	1.00315	0.778981	1.29182
USP16	ukb-b-2053	Health satisfaction || id:ukb-b-2053	ENSG00000156256	Weighted median	73	-0.0646823	0.00979149	3.95e-11	-0.0838737	-0.045491	0.937365	0.919547	0.955528
USP16	ukb-b-2053	Health satisfaction || id:ukb-b-2053	ENSG00000156256	Inverse variance weighted	73	-0.0658718	0.00783895	4.35e-17	-0.0812361	-0.0505075	0.936251	0.921976	0.950747
USP16	ukb-b-2053	Health satisfaction || id:ukb-b-2053	ENSG00000156256	Simple mode	73	-0.0578381	0.0225316	0.0123372	-0.102	-0.0136762	0.943803	0.903029	0.986417
USP16	ukb-b-2053	Health satisfaction || id:ukb-b-2053	ENSG00000156256	Weighted mode	73	-0.0584592	0.0221821	0.010284	-0.101936	-0.0149823	0.943217	0.903087	0.985129
USP16	ukb-b-7138	Age stopped smoking || id:ukb-b-7138	ENSG00000156256	MR Egger	73	0.10382	0.165968	0.533621	-0.221478	0.429118	1.1094	0.801334	1.5359
USP16	ukb-b-7138	Age stopped smoking || id:ukb-b-7138	ENSG00000156256	Weighted median	73	-0.0528362	0.0123193	1.8e-05	-0.076982	-0.0286904	0.948535	0.925907	0.971717
USP16	ukb-b-7138	Age stopped smoking || id:ukb-b-7138	ENSG00000156256	Inverse variance weighted	73	-0.0481938	0.0100795	1.74e-06	-0.0679497	-0.0284379	0.952949	0.934307	0.971963
USP16	ukb-b-7138	Age stopped smoking || id:ukb-b-7138	ENSG00000156256	Simple mode	73	-0.062552	0.0287317	0.0327517	-0.118866	-0.00623786	0.939364	0.887927	0.993782
USP16	ukb-b-7138	Age stopped smoking || id:ukb-b-7138	ENSG00000156256	Weighted mode	73	-0.062552	0.0276644	0.0267753	-0.116774	-0.00832983	0.939364	0.889786	0.991705
USP16	ukb-b-8463	Back pain for 3+ months || id:ukb-b-8463	ENSG00000156256	MR Egger	73	-0.0709989	0.0783146	0.367692	-0.224496	0.0824977	0.931463	0.798919	1.086
USP16	ukb-b-8463	Back pain for 3+ months || id:ukb-b-8463	ENSG00000156256	Weighted median	73	-0.11284	0.00668415	6.12e-64	-0.125941	-0.0997396	0.893293	0.881667	0.905073
USP16	ukb-b-8463	Back pain for 3+ months || id:ukb-b-8463	ENSG00000156256	Inverse variance weighted	73	-0.109756	0.0047595	1.16e-117	-0.119084	-0.100427	0.896053	0.887733	0.904451
USP16	ukb-b-8463	Back pain for 3+ months || id:ukb-b-8463	ENSG00000156256	Simple mode	73	-0.123541	0.0154804	1.67e-11	-0.153882	-0.093199	0.883786	0.857373	0.911012
USP16	ukb-b-8463	Back pain for 3+ months || id:ukb-b-8463	ENSG00000156256	Weighted mode	73	-0.120261	0.0162813	2.13e-10	-0.152172	-0.0883494	0.886689	0.858841	0.915441
USP16	ukb-a-88	Non-cancer illness code self-reported: ankylosing spondylitis || id:ukb-a-88	ENSG00000156256	MR Egger	73	-0.00394899	0.00533023	0.461218	-0.0143962	0.00649826	0.996059	0.985707	1.00652
USP16	ukb-a-88	Non-cancer illness code self-reported: ankylosing spondylitis || id:ukb-a-88	ENSG00000156256	Weighted median	73	-0.00554556	0.000421267	1.41e-39	-0.00637125	-0.00471988	0.99447	0.993649	0.995291
USP16	ukb-a-88	Non-cancer illness code self-reported: ankylosing spondylitis || id:ukb-a-88	ENSG00000156256	Inverse variance weighted	73	-0.00563304	0.000323724	8.14e-68	-0.00626754	-0.00499854	0.994383	0.993752	0.995014
USP16	ukb-a-88	Non-cancer illness code self-reported: ankylosing spondylitis || id:ukb-a-88	ENSG00000156256	Simple mode	73	-0.00550491	0.000953617	1.83e-07	-0.007374	-0.00363582	0.99451	0.992653	0.996371
USP16	ukb-a-88	Non-cancer illness code self-reported: ankylosing spondylitis || id:ukb-a-88	ENSG00000156256	Weighted mode	73	-0.00551102	0.000980752	3.4e-07	-0.00743329	-0.00358874	0.994504	0.992594	0.996418
USP16	ukb-a-141	Treatment/medication code: prednisolone || id:ukb-a-141	ENSG00000156256	MR Egger	73	0.0174995	0.0075365	0.0231078	0.00272796	0.032271	1.01765	1.00273	1.0328
USP16	ukb-a-141	Treatment/medication code: prednisolone || id:ukb-a-141	ENSG00000156256	Weighted median	73	0.00028882	0.000598436	0.629362	-0.000884114	0.00146175	1.00029	0.999116	1.00146
USP16	ukb-a-141	Treatment/medication code: prednisolone || id:ukb-a-141	ENSG00000156256	Inverse variance weighted	73	-0.000173638	0.000457719	0.704424	-0.00107077	0.000723491	0.999826	0.99893	1.00072
USP16	ukb-a-141	Treatment/medication code: prednisolone || id:ukb-a-141	ENSG00000156256	Simple mode	73	0.000998872	0.00131441	0.449772	-0.00157737	0.00357511	1.001	0.998424	1.00358
USP16	ukb-a-141	Treatment/medication code: prednisolone || id:ukb-a-141	ENSG00000156256	Weighted mode	73	0.000982333	0.00146485	0.504618	-0.00188876	0.00385343	1.00098	0.998113	1.00386
USP16	ukb-b-8425	Non-cancer illness code, self-reported: nasal polyps || id:ukb-b-8425	ENSG00000156256	MR Egger	72	-0.0162085	0.00581352	0.00682198	-0.027603	-0.00481402	0.983922	0.972774	0.995198
USP16	ukb-b-8425	Non-cancer illness code, self-reported: nasal polyps || id:ukb-b-8425	ENSG00000156256	Weighted median	72	-0.000846695	0.000447009	0.0582069	-0.00172283	2.94e-05	0.999154	0.998279	1.00003
USP16	ukb-b-8425	Non-cancer illness code, self-reported: nasal polyps || id:ukb-b-8425	ENSG00000156256	Inverse variance weighted	72	-0.000426774	0.000342581	0.212851	-0.00109823	0.000244684	0.999573	0.998902	1.00024
USP16	ukb-b-8425	Non-cancer illness code, self-reported: nasal polyps || id:ukb-b-8425	ENSG00000156256	Simple mode	72	-0.000857579	0.00101973	0.403179	-0.00285625	0.00114109	0.999143	0.997148	1.00114
USP16	ukb-b-8425	Non-cancer illness code, self-reported: nasal polyps || id:ukb-b-8425	ENSG00000156256	Weighted mode	72	-0.000857579	0.00104563	0.414873	-0.00290702	0.00119186	0.999143	0.997097	1.00119
USP16	ukb-d-M13_SOFTTISSUEOTH	Other soft tissue disorders, not elsewhere classified || id:ukb-d-M13_SOFTTISSUEOTH	ENSG00000156256	MR Egger	73	0.0711262	0.0134785	1.36e-06	0.0447084	0.097544	1.07372	1.04572	1.10246
USP16	ukb-d-M13_SOFTTISSUEOTH	Other soft tissue disorders, not elsewhere classified || id:ukb-d-M13_SOFTTISSUEOTH	ENSG00000156256	Weighted median	73	0.0238427	0.00120716	7.85e-87	0.0214767	0.0262088	1.02413	1.02171	1.02656
USP16	ukb-d-M13_SOFTTISSUEOTH	Other soft tissue disorders, not elsewhere classified || id:ukb-d-M13_SOFTTISSUEOTH	ENSG00000156256	Inverse variance weighted	73	0.0224246	0.000818675	3.48e-165	0.02082	0.0240292	1.02268	1.02104	1.02432
USP16	ukb-d-M13_SOFTTISSUEOTH	Other soft tissue disorders, not elsewhere classified || id:ukb-d-M13_SOFTTISSUEOTH	ENSG00000156256	Simple mode	73	0.0247306	0.00313973	2.6e-11	0.0185768	0.0308845	1.02504	1.01875	1.03137
USP16	ukb-d-M13_SOFTTISSUEOTH	Other soft tissue disorders, not elsewhere classified || id:ukb-d-M13_SOFTTISSUEOTH	ENSG00000156256	Weighted mode	73	0.0248909	0.00335405	1.84e-10	0.018317	0.0314649	1.0252	1.01849	1.03197
[truncated: 17,721 more rows]

## Sheet: USP16heterogeneity
id.exposure	id.outcome	outcome	exposure	method	Q	Q_df	Q_pval
[truncated: 7,889 more rows]

## Sheet: USP16pleiotropy
id.exposure	id.outcome	outcome	exposure	egger_intercept	se	pval
[truncated: 3,948 more rows]

[truncated: 1 more sheets: After screening]
