# Supplementary material for: Multiomics Identifies Potential Biomarkers in Ankylosing Spondylitis Bone Formation
Source: Hum Mutat. 2025 Aug 8;2025:8771129. doi: 10.1155/humu/8771129 (PMC12356670; doi:10.1155/humu/8771129)
Supplement: Supporting Information 7 — Files S7–S11: The PheWAS results for the five AS signature genes. [file 8771129.f7.zip › Supplementary File 7_ COL9A2.xlsx]

## Sheet: COL9A2results
id.exposure	id.outcome	outcome	exposure	method	nsnp	b	se	pval	lo_ci	up_ci	or	or_lci95	or_uci95
COL9A2	ukb-b-1489	Cheese intake || id:ukb-b-1489	ENSG00000049089	MR Egger	159	-0.0475124	0.00558334	1.31014e-14	-0.0584558	-0.0365691	0.953599	0.94322	0.964091
COL9A2	ukb-b-1489	Cheese intake || id:ukb-b-1489	ENSG00000049089	Weighted median	159	-0.0229101	0.00363502	2.92679e-10	-0.0300348	-0.0157855	0.97735	0.970412	0.984338
COL9A2	ukb-b-1489	Cheese intake || id:ukb-b-1489	ENSG00000049089	Inverse variance weighted	159	-0.0201767	0.00330265	1.00111e-09	-0.0266498	-0.0137035	0.980026	0.973702	0.98639
COL9A2	ukb-b-1489	Cheese intake || id:ukb-b-1489	ENSG00000049089	Simple mode	159	-0.0124902	0.0090713	0.170492	-0.03027	0.00528951	0.987587	0.970184	1.0053
COL9A2	ukb-b-1489	Cheese intake || id:ukb-b-1489	ENSG00000049089	Weighted mode	159	-0.0112841	0.0074994	0.134406	-0.0259829	0.00341472	0.988779	0.974352	1.00342
COL9A2	ukb-b-8727	Age at last live birth || id:ukb-b-8727	ENSG00000049089	MR Egger	159	-0.113262	0.00705535	6.16839e-35	-0.12709	-0.0994335	0.892917	0.880654	0.90535
COL9A2	ukb-b-8727	Age at last live birth || id:ukb-b-8727	ENSG00000049089	Weighted median	159	-0.0460931	0.00580639	2.04891e-15	-0.0574737	-0.0347126	0.954953	0.944147	0.965883
COL9A2	ukb-b-8727	Age at last live birth || id:ukb-b-8727	ENSG00000049089	Inverse variance weighted	159	-0.0574988	0.003794	6.99947e-52	-0.064935	-0.0500626	0.944123	0.937128	0.95117
COL9A2	ukb-b-8727	Age at last live birth || id:ukb-b-8727	ENSG00000049089	Simple mode	159	-0.0278155	0.0156213	0.0768962	-0.0584332	0.00280215	0.972568	0.943241	1.00281
COL9A2	ukb-b-8727	Age at last live birth || id:ukb-b-8727	ENSG00000049089	Weighted mode	159	-0.0382481	0.012371	0.00235275	-0.0624953	-0.0140009	0.962474	0.939417	0.986097
COL9A2	ukb-a-583	Diagnoses - main ICD10: R11 Nausea and vomiting || id:ukb-a-583	ENSG00000049089	MR Egger	159	0.00349176	0.000359016	8.60017e-18	0.00278809	0.00419543	1.0035	1.00279	1.0042
COL9A2	ukb-a-583	Diagnoses - main ICD10: R11 Nausea and vomiting || id:ukb-a-583	ENSG00000049089	Weighted median	159	0.00304419	0.000240673	1.13824e-36	0.00257247	0.00351591	1.00305	1.00258	1.00352
COL9A2	ukb-a-583	Diagnoses - main ICD10: R11 Nausea and vomiting || id:ukb-a-583	ENSG00000049089	Inverse variance weighted	159	0.00258641	0.000196924	2.10018e-39	0.00220044	0.00297238	1.00259	1.0022	1.00298
COL9A2	ukb-a-583	Diagnoses - main ICD10: R11 Nausea and vomiting || id:ukb-a-583	ENSG00000049089	Simple mode	159	0.00304103	0.000504149	1.10729e-08	0.00205289	0.00402916	1.00305	1.00206	1.00404
COL9A2	ukb-a-583	Diagnoses - main ICD10: R11 Nausea and vomiting || id:ukb-a-583	ENSG00000049089	Weighted mode	159	0.0031424	0.000405082	1.00602e-12	0.00234844	0.00393636	1.00315	1.00235	1.00394
COL9A2	ukb-b-12466	Treatment/medication code: vitamin c product || id:ukb-b-12466	ENSG00000049089	MR Egger	20	0.000332798	0.00146534	0.822895	-0.00253927	0.00320487	1.00033	0.997464	1.00321
COL9A2	ukb-b-12466	Treatment/medication code: vitamin c product || id:ukb-b-12466	ENSG00000049089	Weighted median	20	0.000297605	0.000541054	0.582288	-0.000762862	0.00135807	1.0003	0.999237	1.00136
COL9A2	ukb-b-12466	Treatment/medication code: vitamin c product || id:ukb-b-12466	ENSG00000049089	Inverse variance weighted	20	0.000146623	0.000419167	0.726491	-0.000674944	0.000968191	1.00015	0.999325	1.00097
COL9A2	ukb-b-12466	Treatment/medication code: vitamin c product || id:ukb-b-12466	ENSG00000049089	Simple mode	20	0.000618774	0.000874344	0.487723	-0.00109494	0.00233249	1.00062	0.998906	1.00234
COL9A2	ukb-b-12466	Treatment/medication code: vitamin c product || id:ukb-b-12466	ENSG00000049089	Weighted mode	20	0.000637515	0.000857364	0.46623	-0.00104292	0.00231795	1.00064	0.998958	1.00232
COL9A2	ukb-b-5326	Operative procedures - main OPCS: X33.9 Unspecified other blood transfusion || id:ukb-b-5326	ENSG00000049089	MR Egger	21	0.000435282	0.00178005	0.809439	-0.00305362	0.00392418	1.00044	0.996951	1.00393
COL9A2	ukb-b-5326	Operative procedures - main OPCS: X33.9 Unspecified other blood transfusion || id:ukb-b-5326	ENSG00000049089	Weighted median	21	0.000288988	0.000619281	0.64075	-0.000924804	0.00150278	1.00029	0.999076	1.0015
COL9A2	ukb-b-5326	Operative procedures - main OPCS: X33.9 Unspecified other blood transfusion || id:ukb-b-5326	ENSG00000049089	Inverse variance weighted	21	0.000334046	0.000554502	0.546891	-0.000752778	0.00142087	1.00033	0.999248	1.00142
COL9A2	ukb-b-5326	Operative procedures - main OPCS: X33.9 Unspecified other blood transfusion || id:ukb-b-5326	ENSG00000049089	Simple mode	21	-0.00220146	0.00103659	0.0463562	-0.00423317	-0.00016975	0.997801	0.995776	0.99983
COL9A2	ukb-b-5326	Operative procedures - main OPCS: X33.9 Unspecified other blood transfusion || id:ukb-b-5326	ENSG00000049089	Weighted mode	21	0.00025886	0.000690916	0.711855	-0.00109534	0.00161306	1.00026	0.998905	1.00161
COL9A2	ukb-d-22608_2	Workplace very hot: Often || id:ukb-d-22608_2	ENSG00000049089	MR Egger	161	0.0224291	0.0031092	2.09408e-11	0.0163351	0.0285231	1.02268	1.01647	1.02893
COL9A2	ukb-d-22608_2	Workplace very hot: Often || id:ukb-d-22608_2	ENSG00000049089	Weighted median	161	0.0205223	0.00230436	5.2961e-19	0.0160058	0.0250389	1.02073	1.01613	1.02535
COL9A2	ukb-d-22608_2	Workplace very hot: Often || id:ukb-d-22608_2	ENSG00000049089	Inverse variance weighted	161	0.0190769	0.00166857	2.85759e-30	0.0158065	0.0223472	1.01926	1.01593	1.0226
COL9A2	ukb-d-22608_2	Workplace very hot: Often || id:ukb-d-22608_2	ENSG00000049089	Simple mode	161	0.0211922	0.00522137	7.69864e-05	0.0109583	0.0314261	1.02142	1.01102	1.03193
COL9A2	ukb-d-22608_2	Workplace very hot: Often || id:ukb-d-22608_2	ENSG00000049089	Weighted mode	161	0.0209719	0.00446376	5.618e-06	0.0122229	0.0297209	1.02119	1.0123	1.03017
COL9A2	ukb-d-5610_3	Which eye(s) affected by presbyopia: Both eyes || id:ukb-d-5610_3	ENSG00000049089	MR Egger	161	-0.019759	0.00521838	0.000216266	-0.029987	-0.00953095	0.980435	0.970458	0.990514
COL9A2	ukb-d-5610_3	Which eye(s) affected by presbyopia: Both eyes || id:ukb-d-5610_3	ENSG00000049089	Weighted median	161	-0.000638607	0.00395066	0.871585	-0.0083819	0.00710469	0.999362	0.991653	1.00713
COL9A2	ukb-d-5610_3	Which eye(s) affected by presbyopia: Both eyes || id:ukb-d-5610_3	ENSG00000049089	Inverse variance weighted	161	0.000524901	0.00280657	0.85164	-0.00497597	0.00602577	1.00053	0.995036	1.00604
COL9A2	ukb-d-5610_3	Which eye(s) affected by presbyopia: Both eyes || id:ukb-d-5610_3	ENSG00000049089	Simple mode	161	0.0179408	0.00994167	0.0730166	-0.00154485	0.0374265	1.0181	0.998456	1.03814
COL9A2	ukb-d-5610_3	Which eye(s) affected by presbyopia: Both eyes || id:ukb-d-5610_3	ENSG00000049089	Weighted mode	161	0.0194718	0.00883687	0.0289904	0.00215151	0.036792	1.01966	1.00215	1.03748
COL9A2	ukb-b-20382	PCT responsible for patient data: DERBYSHIRE COUNTY PCT || id:ukb-b-20382	ENSG00000049089	MR Egger	98	-0.00070189	0.00102513	0.495193	-0.00271115	0.00130737	0.999298	0.997293	1.00131
COL9A2	ukb-b-20382	PCT responsible for patient data: DERBYSHIRE COUNTY PCT || id:ukb-b-20382	ENSG00000049089	Weighted median	98	-0.00195169	0.000500216	9.55243e-05	-0.00293211	-0.000971263	0.99805	0.997072	0.999029
COL9A2	ukb-b-20382	PCT responsible for patient data: DERBYSHIRE COUNTY PCT || id:ukb-b-20382	ENSG00000049089	Inverse variance weighted	98	-0.00186684	0.000382934	1.08755e-06	-0.00261739	-0.00111629	0.998135	0.997386	0.998884
COL9A2	ukb-b-20382	PCT responsible for patient data: DERBYSHIRE COUNTY PCT || id:ukb-b-20382	ENSG00000049089	Simple mode	98	-0.00192107	0.000915128	0.0383925	-0.00371472	-0.000127419	0.998081	0.996292	0.999873
COL9A2	ukb-b-20382	PCT responsible for patient data: DERBYSHIRE COUNTY PCT || id:ukb-b-20382	ENSG00000049089	Weighted mode	98	-0.00173624	0.000726783	0.0188319	-0.00316073	-0.000311744	0.998265	0.996844	0.999688
COL9A2	ukb-b-19277	Intra-ocular pressure, corneal-compensated (right) || id:ukb-b-19277	ENSG00000049089	MR Egger	159	-0.044692	0.00928782	3.48285e-06	-0.0628961	-0.0264879	0.956292	0.939041	0.97386
COL9A2	ukb-b-19277	Intra-ocular pressure, corneal-compensated (right) || id:ukb-b-19277	ENSG00000049089	Weighted median	159	-0.0267942	0.00787704	0.000670022	-0.0422332	-0.0113552	0.973562	0.958646	0.988709
COL9A2	ukb-b-19277	Intra-ocular pressure, corneal-compensated (right) || id:ukb-b-19277	ENSG00000049089	Inverse variance weighted	159	0.00435893	0.00555183	0.432375	-0.00652265	0.0152405	1.00437	0.993499	1.01536
COL9A2	ukb-b-19277	Intra-ocular pressure, corneal-compensated (right) || id:ukb-b-19277	ENSG00000049089	Simple mode	159	0.0824103	0.0360928	0.023746	0.0116685	0.153152	1.0859	1.01174	1.1655
COL9A2	ukb-b-19277	Intra-ocular pressure, corneal-compensated (right) || id:ukb-b-19277	ENSG00000049089	Weighted mode	159	-0.0520638	0.0189716	0.00676591	-0.0892481	-0.0148796	0.949268	0.914619	0.985231
COL9A2	ukb-b-17772	6mm cylindrical power angle (right) || id:ukb-b-17772	ENSG00000049089	MR Egger	159	0.0326216	0.0107036	0.0027063	0.0116425	0.0536008	1.03316	1.01171	1.05506
COL9A2	ukb-b-17772	6mm cylindrical power angle (right) || id:ukb-b-17772	ENSG00000049089	Weighted median	159	0.0306261	0.00852432	0.000327161	0.0139184	0.0473338	1.0311	1.01402	1.04847
COL9A2	ukb-b-17772	6mm cylindrical power angle (right) || id:ukb-b-17772	ENSG00000049089	Inverse variance weighted	159	0.0197111	0.00579955	0.000676988	0.008344	0.0310782	1.01991	1.00838	1.03157
COL9A2	ukb-b-17772	6mm cylindrical power angle (right) || id:ukb-b-17772	ENSG00000049089	Simple mode	159	0.054426	0.0266269	0.0426115	0.00223731	0.106615	1.05593	1.00224	1.11251
COL9A2	ukb-b-17772	6mm cylindrical power angle (right) || id:ukb-b-17772	ENSG00000049089	Weighted mode	159	0.054426	0.0246275	0.0285452	0.00615607	0.102696	1.05593	1.00618	1.10815
COL9A2	ukb-d-22660_107	Gap coding: Unemployed || id:ukb-d-22660_107	ENSG00000049089	MR Egger	161	0.0047298	0.00236453	0.0471687	9.53254e-05	0.00936427	1.00474	1.0001	1.00941
COL9A2	ukb-d-22660_107	Gap coding: Unemployed || id:ukb-d-22660_107	ENSG00000049089	Weighted median	161	0.00474874	0.0017805	0.00765133	0.00125896	0.00823853	1.00476	1.00126	1.00827
COL9A2	ukb-d-22660_107	Gap coding: Unemployed || id:ukb-d-22660_107	ENSG00000049089	Inverse variance weighted	161	0.00591711	0.00126782	3.05381e-06	0.00343219	0.00840203	1.00593	1.00344	1.00844
COL9A2	ukb-d-22660_107	Gap coding: Unemployed || id:ukb-d-22660_107	ENSG00000049089	Simple mode	161	0.00307512	0.00400609	0.443849	-0.00477681	0.010927	1.00308	0.995235	1.01099
COL9A2	ukb-d-22660_107	Gap coding: Unemployed || id:ukb-d-22660_107	ENSG00000049089	Weighted mode	161	0.00187633	0.0038981	0.630929	-0.00576395	0.00951662	1.00188	0.994253	1.00956
COL9A2	ukb-b-5863	Skin removed from poultry || id:ukb-b-5863	ENSG00000049089	MR Egger	116	-0.0305651	0.00552663	2.05655e-07	-0.0413973	-0.0197329	0.969897	0.959448	0.980461
COL9A2	ukb-b-5863	Skin removed from poultry || id:ukb-b-5863	ENSG00000049089	Weighted median	116	-0.0137662	0.00331267	3.24402e-05	-0.020259	-0.00727338	0.986328	0.979945	0.992753
COL9A2	ukb-b-5863	Skin removed from poultry || id:ukb-b-5863	ENSG00000049089	Inverse variance weighted	116	-0.0172015	0.00253463	1.14808e-11	-0.0221694	-0.0122336	0.982946	0.978075	0.987841
COL9A2	ukb-b-5863	Skin removed from poultry || id:ukb-b-5863	ENSG00000049089	Simple mode	116	-0.0182609	0.00789821	0.0225561	-0.0337414	-0.00278038	0.981905	0.966822	0.997223
COL9A2	ukb-b-5863	Skin removed from poultry || id:ukb-b-5863	ENSG00000049089	Weighted mode	116	-0.0131934	0.0064773	0.0439602	-0.0258889	-0.000497854	0.986893	0.974443	0.999502
COL9A2	ukb-d-22601_31113033	Job coding: laboratory technician, scientific assistant, cytology screener; hospital, medical or health technician || id:ukb-d-22601_31113033	ENSG00000049089	MR Egger	161	-0.00310064	0.00151548	0.0424064	-0.00607098	-0.000130291	0.996904	0.993947	0.99987
COL9A2	ukb-d-22601_31113033	Job coding: laboratory technician, scientific assistant, cytology screener; hospital, medical or health technician || id:ukb-d-22601_31113033	ENSG00000049089	Weighted median	161	-0.00719573	0.00117286	8.50381e-10	-0.00949453	-0.00489694	0.99283	0.99055	0.995115
COL9A2	ukb-d-22601_31113033	Job coding: laboratory technician, scientific assistant, cytology screener; hospital, medical or health technician || id:ukb-d-22601_31113033	ENSG00000049089	Inverse variance weighted	161	-0.00815247	0.000813646	1.24902e-23	-0.00974722	-0.00655773	0.991881	0.9903	0.993464
COL9A2	ukb-d-22601_31113033	Job coding: laboratory technician, scientific assistant, cytology screener; hospital, medical or health technician || id:ukb-d-22601_31113033	ENSG00000049089	Simple mode	161	-0.00963108	0.00297504	0.00146696	-0.0154621	-0.00380001	0.990415	0.984657	0.996207
COL9A2	ukb-d-22601_31113033	Job coding: laboratory technician, scientific assistant, cytology screener; hospital, medical or health technician || id:ukb-d-22601_31113033	ENSG00000049089	Weighted mode	161	-0.00897219	0.00243914	0.00032014	-0.0137529	-0.00419147	0.991068	0.986341	0.995817
COL9A2	ukb-b-10309	Operation code: myomectomy/fibroids removed || id:ukb-b-10309	ENSG00000049089	MR Egger	59	0.000300797	0.000891839	0.737147	-0.00144721	0.0020488	1.0003	0.998554	1.00205
COL9A2	ukb-b-10309	Operation code: myomectomy/fibroids removed || id:ukb-b-10309	ENSG00000049089	Weighted median	59	0.000648185	0.000447552	0.147536	-0.000229017	0.00152539	1.00065	0.999771	1.00153
COL9A2	ukb-b-10309	Operation code: myomectomy/fibroids removed || id:ukb-b-10309	ENSG00000049089	Inverse variance weighted	59	0.000895283	0.000314565	0.00442587	0.000278735	0.00151183	1.0009	1.00028	1.00151
COL9A2	ukb-b-10309	Operation code: myomectomy/fibroids removed || id:ukb-b-10309	ENSG00000049089	Simple mode	59	0.000776236	0.000824712	0.350496	-0.000840201	0.00239267	1.00078	0.99916	1.0024
COL9A2	ukb-b-10309	Operation code: myomectomy/fibroids removed || id:ukb-b-10309	ENSG00000049089	Weighted mode	59	0.000776236	0.000643941	0.232927	-0.000485889	0.00203836	1.00078	0.999514	1.00204
COL9A2	ukb-b-2703	PCT responsible for patient data: HALTON AND ST HELENS PCT || id:ukb-b-2703	ENSG00000049089	MR Egger	46	0.000696297	0.00126005	0.583338	-0.00177341	0.003166	1.0007	0.998228	1.00317
COL9A2	ukb-b-2703	PCT responsible for patient data: HALTON AND ST HELENS PCT || id:ukb-b-2703	ENSG00000049089	Weighted median	46	0.000845967	0.000507913	0.0957981	-0.000149542	0.00184148	1.00085	0.99985	1.00184
COL9A2	ukb-b-2703	PCT responsible for patient data: HALTON AND ST HELENS PCT || id:ukb-b-2703	ENSG00000049089	Inverse variance weighted	46	-0.00097879	0.000460727	0.0336328	-0.00188181	-7.57648e-05	0.999022	0.99812	0.999924
COL9A2	ukb-b-2703	PCT responsible for patient data: HALTON AND ST HELENS PCT || id:ukb-b-2703	ENSG00000049089	Simple mode	46	0.00119711	0.00100029	0.237667	-0.000763464	0.00315769	1.0012	0.999237	1.00316
COL9A2	ukb-b-2703	PCT responsible for patient data: HALTON AND ST HELENS PCT || id:ukb-b-2703	ENSG00000049089	Weighted mode	46	0.00100835	0.000670826	0.139788	-0.00030647	0.00232317	1.00101	0.999694	1.00233
COL9A2	ukb-b-3258	Number of attempts || id:ukb-b-3258	ENSG00000049089	MR Egger	159	-0.00776033	0.00304355	0.0117375	-0.0137257	-0.00179497	0.99227	0.986368	0.998207
COL9A2	ukb-b-3258	Number of attempts || id:ukb-b-3258	ENSG00000049089	Weighted median	159	-0.00499585	0.00224686	0.0261835	-0.0093997	-0.000592002	0.995017	0.990644	0.999408
COL9A2	ukb-b-3258	Number of attempts || id:ukb-b-3258	ENSG00000049089	Inverse variance weighted	159	-0.00625525	0.00164117	0.000138145	-0.00947194	-0.00303856	0.993764	0.990573	0.996966
COL9A2	ukb-b-3258	Number of attempts || id:ukb-b-3258	ENSG00000049089	Simple mode	159	-0.00431951	0.00501698	0.390555	-0.0141528	0.00551378	0.99569	0.985947	1.00553
COL9A2	ukb-b-3258	Number of attempts || id:ukb-b-3258	ENSG00000049089	Weighted mode	159	-0.00431951	0.00410784	0.294622	-0.0123709	0.00373186	0.99569	0.987705	1.00374
COL9A2	ukb-b-4921	Diagnoses - main ICD10: M75.0 Adhesive capsulitis of shoulder || id:ukb-b-4921	ENSG00000049089	MR Egger	16	0.00154735	0.00168942	0.375223	-0.00176391	0.00485861	1.00155	0.998238	1.00487
COL9A2	ukb-b-4921	Diagnoses - main ICD10: M75.0 Adhesive capsulitis of shoulder || id:ukb-b-4921	ENSG00000049089	Weighted median	16	-0.000108325	0.000676327	0.87275	-0.00143392	0.00121728	0.999892	0.998567	1.00122
COL9A2	ukb-b-4921	Diagnoses - main ICD10: M75.0 Adhesive capsulitis of shoulder || id:ukb-b-4921	ENSG00000049089	Inverse variance weighted	16	-0.000837055	0.000522523	0.109167	-0.0018612	0.00018709	0.999163	0.998141	1.00019
COL9A2	ukb-b-4921	Diagnoses - main ICD10: M75.0 Adhesive capsulitis of shoulder || id:ukb-b-4921	ENSG00000049089	Simple mode	16	0.000456399	0.00136328	0.742427	-0.00221564	0.00312843	1.00046	0.997787	1.00313
COL9A2	ukb-b-4921	Diagnoses - main ICD10: M75.0 Adhesive capsulitis of shoulder || id:ukb-b-4921	ENSG00000049089	Weighted mode	16	0.000267873	0.000854561	0.758246	-0.00140707	0.00194281	1.00027	0.998594	1.00194
COL9A2	ukb-a-166	Treatment/medication code: flax oil tablet || id:ukb-a-166	ENSG00000049089	MR Egger	159	0.000677288	0.000207767	0.00136691	0.000270065	0.00108451	1.00068	1.00027	1.00109
COL9A2	ukb-a-166	Treatment/medication code: flax oil tablet || id:ukb-a-166	ENSG00000049089	Weighted median	159	-2.19268e-05	0.000153209	0.886198	-0.000322217	0.000278364	0.999978	0.999678	1.00028
COL9A2	ukb-a-166	Treatment/medication code: flax oil tablet || id:ukb-a-166	ENSG00000049089	Inverse variance weighted	159	-0.000136963	0.000111213	0.218122	-0.00035494	8.10143e-05	0.999863	0.999645	1.00008
COL9A2	ukb-a-166	Treatment/medication code: flax oil tablet || id:ukb-a-166	ENSG00000049089	Simple mode	159	-2.01106e-05	0.000346038	0.953729	-0.000698345	0.000658124	0.99998	0.999302	1.00066
COL9A2	ukb-a-166	Treatment/medication code: flax oil tablet || id:ukb-a-166	ENSG00000049089	Weighted mode	159	0.000205273	0.000300475	0.495505	-0.000383658	0.000794204	1.00021	0.999616	1.00079
COL9A2	ukb-b-15175	Vitamin and mineral supplements: Vitamin C || id:ukb-b-15175	ENSG00000049089	MR Egger	158	-0.00141137	0.00122632	0.251534	-0.00381495	0.000992211	0.99859	0.996192	1.00099
COL9A2	ukb-b-15175	Vitamin and mineral supplements: Vitamin C || id:ukb-b-15175	ENSG00000049089	Weighted median	158	-0.00452235	0.000863458	1.62782e-07	-0.00621472	-0.00282997	0.995488	0.993805	0.997174
COL9A2	ukb-b-15175	Vitamin and mineral supplements: Vitamin C || id:ukb-b-15175	ENSG00000049089	Inverse variance weighted	158	-0.00444312	0.000659138	1.5752e-11	-0.00573503	-0.00315121	0.995567	0.994281	0.996854
COL9A2	ukb-b-15175	Vitamin and mineral supplements: Vitamin C || id:ukb-b-15175	ENSG00000049089	Simple mode	158	-0.00459646	0.00193752	0.0188868	-0.008394	-0.000798926	0.995414	0.991641	0.999201
COL9A2	ukb-b-15175	Vitamin and mineral supplements: Vitamin C || id:ukb-b-15175	ENSG00000049089	Weighted mode	158	-0.00459646	0.00154521	0.00339692	-0.00762507	-0.00156786	0.995414	0.992404	0.998433
COL9A2	ukb-b-11748	Diagnoses - main ICD10: I47.1 Supraventricular tachycardia || id:ukb-b-11748	ENSG00000049089	MR Egger	20	-0.00182969	0.00151455	0.242652	-0.0047982	0.00113883	0.998172	0.995213	1.00114
COL9A2	ukb-b-11748	Diagnoses - main ICD10: I47.1 Supraventricular tachycardia || id:ukb-b-11748	ENSG00000049089	Weighted median	20	0.000104238	0.000598458	0.861726	-0.00106874	0.00127722	1.0001	0.998932	1.00128
COL9A2	ukb-b-11748	Diagnoses - main ICD10: I47.1 Supraventricular tachycardia || id:ukb-b-11748	ENSG00000049089	Inverse variance weighted	20	0.000561861	0.000433245	0.194676	-0.000287298	0.00141102	1.00056	0.999713	1.00141
COL9A2	ukb-b-11748	Diagnoses - main ICD10: I47.1 Supraventricular tachycardia || id:ukb-b-11748	ENSG00000049089	Simple mode	20	-2.1079e-05	0.00100746	0.983525	-0.0019957	0.00195354	0.999979	0.998006	1.00196
COL9A2	ukb-b-11748	Diagnoses - main ICD10: I47.1 Supraventricular tachycardia || id:ukb-b-11748	ENSG00000049089	Weighted mode	20	-0.000230777	0.000886498	0.797414	-0.00196831	0.00150676	0.999769	0.998034	1.00151
COL9A2	ukb-a-214	Illnesses of mother: Chronic bronchitis/emphysema || id:ukb-a-214	ENSG00000049089	MR Egger	159	-0.00267	0.00123137	0.0316401	-0.00508348	-0.000256518	0.997334	0.994929	0.999744
COL9A2	ukb-a-214	Illnesses of mother: Chronic bronchitis/emphysema || id:ukb-a-214	ENSG00000049089	Weighted median	159	0.00296339	0.00092907	0.00142454	0.00114241	0.00478437	1.00297	1.00114	1.0048
COL9A2	ukb-a-214	Illnesses of mother: Chronic bronchitis/emphysema || id:ukb-a-214	ENSG00000049089	Inverse variance weighted	159	0.00159038	0.000659171	0.0158346	0.00029841	0.00288236	1.00159	1.0003	1.00289
COL9A2	ukb-a-214	Illnesses of mother: Chronic bronchitis/emphysema || id:ukb-a-214	ENSG00000049089	Simple mode	159	0.00293398	0.00215538	0.175377	-0.00129056	0.00715852	1.00294	0.99871	1.00718
COL9A2	ukb-a-214	Illnesses of mother: Chronic bronchitis/emphysema || id:ukb-a-214	ENSG00000049089	Weighted mode	159	0.00305369	0.00174521	0.0821017	-0.000366918	0.0064743	1.00306	0.999633	1.0065
COL9A2	ukb-b-8072	Diagnoses - secondary ICD10: N40 Hyperplasia of prostate || id:ukb-b-8072	ENSG00000049089	MR Egger	95	-0.00162738	0.000807188	0.046674	-0.00320947	-4.52869e-05	0.998374	0.996796	0.999955
COL9A2	ukb-b-8072	Diagnoses - secondary ICD10: N40 Hyperplasia of prostate || id:ukb-b-8072	ENSG00000049089	Weighted median	95	-0.00209095	0.000441328	2.15988e-06	-0.00295595	-0.00122595	0.997911	0.997048	0.998775
COL9A2	ukb-b-8072	Diagnoses - secondary ICD10: N40 Hyperplasia of prostate || id:ukb-b-8072	ENSG00000049089	Inverse variance weighted	95	-0.0015058	0.000302814	6.60365e-07	-0.00209931	-0.00091228	0.998495	0.997903	0.999088
COL9A2	ukb-b-8072	Diagnoses - secondary ICD10: N40 Hyperplasia of prostate || id:ukb-b-8072	ENSG00000049089	Simple mode	95	-0.00216736	0.000873502	0.0148697	-0.00387943	-0.0004553	0.997835	0.996128	0.999545
COL9A2	ukb-b-8072	Diagnoses - secondary ICD10: N40 Hyperplasia of prostate || id:ukb-b-8072	ENSG00000049089	Weighted mode	95	-0.00192822	0.000630732	0.00290995	-0.00316445	-0.000691982	0.998074	0.996841	0.999308
COL9A2	ukb-d-L12_ACTINKERA	Actinic keratosis || id:ukb-d-L12_ACTINKERA	ENSG00000049089	MR Egger	159	-0.00103387	0.000303264	0.000828284	-0.00162827	-0.000439473	0.998967	0.998373	0.999561
COL9A2	ukb-d-L12_ACTINKERA	Actinic keratosis || id:ukb-d-L12_ACTINKERA	ENSG00000049089	Weighted median	159	-0.000375593	0.000226366	0.0970699	-0.00081927	6.80846e-05	0.999624	0.999181	1.00007
COL9A2	ukb-d-L12_ACTINKERA	Actinic keratosis || id:ukb-d-L12_ACTINKERA	ENSG00000049089	Inverse variance weighted	159	-0.000415832	0.000162113	0.0103154	-0.000733573	-9.80901e-05	0.999584	0.999267	0.999902
COL9A2	ukb-d-L12_ACTINKERA	Actinic keratosis || id:ukb-d-L12_ACTINKERA	ENSG00000049089	Simple mode	159	-0.000288156	0.000567508	0.612332	-0.00140047	0.000824159	0.999712	0.998601	1.00082
COL9A2	ukb-d-L12_ACTINKERA	Actinic keratosis || id:ukb-d-L12_ACTINKERA	ENSG00000049089	Weighted mode	159	-0.000313422	0.000461145	0.497714	-0.00121727	0.000590422	0.999687	0.998783	1.00059
COL9A2	ukb-b-4740	Feta intake || id:ukb-b-4740	ENSG00000049089	MR Egger	159	-0.0092552	0.00194704	4.48846e-06	-0.0130714	-0.005439	0.990787	0.987014	0.994576
COL9A2	ukb-b-4740	Feta intake || id:ukb-b-4740	ENSG00000049089	Weighted median	159	-0.00952625	0.00149898	2.08188e-10	-0.0124642	-0.00658826	0.990519	0.987613	0.993433
COL9A2	ukb-b-4740	Feta intake || id:ukb-b-4740	ENSG00000049089	Inverse variance weighted	159	-0.013829	0.00107124	3.98994e-38	-0.0159286	-0.0117294	0.986266	0.984198	0.988339
COL9A2	ukb-b-4740	Feta intake || id:ukb-b-4740	ENSG00000049089	Simple mode	159	-0.00870917	0.00334687	0.0101443	-0.015269	-0.0021493	0.991329	0.984847	0.997853
COL9A2	ukb-b-4740	Feta intake || id:ukb-b-4740	ENSG00000049089	Weighted mode	159	-0.00832151	0.00278414	0.00324779	-0.0137784	-0.0028646	0.991713	0.986316	0.99714
COL9A2	ukb-b-185	Frequency of travelling from home to job workplace || id:ukb-b-185	ENSG00000049089	MR Egger	159	-0.0133015	0.00490866	0.00748062	-0.0229225	-0.00368055	0.986787	0.977338	0.996326
COL9A2	ukb-b-185	Frequency of travelling from home to job workplace || id:ukb-b-185	ENSG00000049089	Weighted median	159	-0.0148249	0.00373421	7.18656e-05	-0.0221439	-0.00750584	0.985284	0.978099	0.992522
COL9A2	ukb-b-185	Frequency of travelling from home to job workplace || id:ukb-b-185	ENSG00000049089	Inverse variance weighted	159	-0.0100717	0.00264469	0.000139928	-0.0152553	-0.00488816	0.989979	0.98486	0.995124
COL9A2	ukb-b-185	Frequency of travelling from home to job workplace || id:ukb-b-185	ENSG00000049089	Simple mode	159	-0.0187816	0.00953734	0.0506704	-0.0374748	-8.84553e-05	0.981394	0.963219	0.999912
COL9A2	ukb-b-185	Frequency of travelling from home to job workplace || id:ukb-b-185	ENSG00000049089	Weighted mode	159	-0.0167623	0.00769033	0.030763	-0.0318354	-0.00168927	0.983377	0.968666	0.998312
COL9A2	ukb-d-LUNG_CANCER_MESOT	Lung cancer and mesothelioma || id:ukb-d-LUNG_CANCER_MESOT	ENSG00000049089	MR Egger	161	0.000126014	0.000366324	0.731303	-0.00059198	0.000844009	1.00013	0.999408	1.00084
COL9A2	ukb-d-LUNG_CANCER_MESOT	Lung cancer and mesothelioma || id:ukb-d-LUNG_CANCER_MESOT	ENSG00000049089	Weighted median	161	-0.000833971	0.00026983	0.00199664	-0.00136284	-0.000305105	0.999166	0.998638	0.999695
COL9A2	ukb-d-LUNG_CANCER_MESOT	Lung cancer and mesothelioma || id:ukb-d-LUNG_CANCER_MESOT	ENSG00000049089	Inverse variance weighted	161	-0.000515501	0.000196518	0.00871141	-0.000900676	-0.000130326	0.999485	0.9991	0.99987
COL9A2	ukb-d-LUNG_CANCER_MESOT	Lung cancer and mesothelioma || id:ukb-d-LUNG_CANCER_MESOT	ENSG00000049089	Simple mode	161	-0.00117697	0.000676304	0.0837285	-0.00250253	0.000148582	0.998824	0.997501	1.00015
COL9A2	ukb-d-LUNG_CANCER_MESOT	Lung cancer and mesothelioma || id:ukb-d-LUNG_CANCER_MESOT	ENSG00000049089	Weighted mode	161	-0.00120374	0.000658859	0.0695621	-0.0024951	8.76236e-05	0.998797	0.997508	1.00009
COL9A2	ukb-d-H7_EYELIDDIS	Other disorders of eyelid || id:ukb-d-H7_EYELIDDIS	ENSG00000049089	MR Egger	161	-0.00110885	0.000548483	0.0448877	-0.00218388	-3.3824e-05	0.998892	0.997819	0.999966
COL9A2	ukb-d-H7_EYELIDDIS	Other disorders of eyelid || id:ukb-d-H7_EYELIDDIS	ENSG00000049089	Weighted median	161	0.0011084	0.00043616	0.0110449	0.000253529	0.00196328	1.00111	1.00025	1.00197
COL9A2	ukb-d-H7_EYELIDDIS	Other disorders of eyelid || id:ukb-d-H7_EYELIDDIS	ENSG00000049089	Inverse variance weighted	161	0.000574052	0.000294239	0.0510604	-2.65637e-06	0.00115076	1.00057	0.999997	1.00115
COL9A2	ukb-d-H7_EYELIDDIS	Other disorders of eyelid || id:ukb-d-H7_EYELIDDIS	ENSG00000049089	Simple mode	161	0.00212039	0.0011129	0.0585365	-6.08897e-05	0.00430167	1.00212	0.999939	1.00431
COL9A2	ukb-d-H7_EYELIDDIS	Other disorders of eyelid || id:ukb-d-H7_EYELIDDIS	ENSG00000049089	Weighted mode	161	0.00202144	0.00101079	0.0472069	4.02965e-05	0.00400258	1.00202	1.00004	1.00401
COL9A2	ukb-b-16652	Non-cancer illness code, self-reported: pleurisy || id:ukb-b-16652	ENSG00000049089	MR Egger	21	-0.000637022	0.00138813	0.651507	-0.00335775	0.00208371	0.999363	0.996648	1.00209
COL9A2	ukb-b-16652	Non-cancer illness code, self-reported: pleurisy || id:ukb-b-16652	ENSG00000049089	Weighted median	21	0.000795003	0.000580837	0.171087	-0.000343437	0.00193344	1.0008	0.999657	1.00194
COL9A2	ukb-b-16652	Non-cancer illness code, self-reported: pleurisy || id:ukb-b-16652	ENSG00000049089	Inverse variance weighted	21	0.000997696	0.000443604	0.0245082	0.000128232	0.00186716	1.001	1.00013	1.00187
COL9A2	ukb-b-16652	Non-cancer illness code, self-reported: pleurisy || id:ukb-b-16652	ENSG00000049089	Simple mode	21	0.00124313	0.000980167	0.219261	-0.000677996	0.00316426	1.00124	0.999322	1.00317
COL9A2	ukb-b-16652	Non-cancer illness code, self-reported: pleurisy || id:ukb-b-16652	ENSG00000049089	Weighted mode	21	0.000677353	0.000763002	0.385229	-0.000818131	0.00217284	1.00068	0.999182	1.00218
COL9A2	ukb-d-22617_4131	Job SOC coding: Filing and other records assistants/clerks || id:ukb-d-22617_4131	ENSG00000049089	MR Egger	161	0.000514934	0.00126243	0.683903	-0.00195943	0.0029893	1.00052	0.998042	1.00299
COL9A2	ukb-d-22617_4131	Job SOC coding: Filing and other records assistants/clerks || id:ukb-d-22617_4131	ENSG00000049089	Weighted median	161	-0.00147753	0.000967472	0.12671	-0.00337377	0.000418719	0.998524	0.996632	1.00042
COL9A2	ukb-d-22617_4131	Job SOC coding: Filing and other records assistants/clerks || id:ukb-d-22617_4131	ENSG00000049089	Inverse variance weighted	161	-1.5689e-05	0.000677765	0.981532	-0.00134411	0.00131273	0.999984	0.998657	1.00131
COL9A2	ukb-d-22617_4131	Job SOC coding: Filing and other records assistants/clerks || id:ukb-d-22617_4131	ENSG00000049089	Simple mode	161	-0.002849	0.00235009	0.227188	-0.00745518	0.00175719	0.997155	0.992573	1.00176
COL9A2	ukb-d-22617_4131	Job SOC coding: Filing and other records assistants/clerks || id:ukb-d-22617_4131	ENSG00000049089	Weighted mode	161	-0.002849	0.00217917	0.192961	-0.00712018	0.00142218	0.997155	0.992905	1.00142
COL9A2	ukb-b-10783	Illnesses of siblings: None of the above (group 2) || id:ukb-b-10783	ENSG00000049089	MR Egger	159	-0.00419981	0.00177968	0.0195109	-0.00768798	-0.000711639	0.995809	0.992341	0.999289
COL9A2	ukb-b-10783	Illnesses of siblings: None of the above (group 2) || id:ukb-b-10783	ENSG00000049089	Weighted median	159	-0.00582088	0.00131124	9.02832e-06	-0.00839091	-0.00325085	0.994196	0.991644	0.996754
COL9A2	ukb-b-10783	Illnesses of siblings: None of the above (group 2) || id:ukb-b-10783	ENSG00000049089	Inverse variance weighted	159	-0.00901772	0.000957703	4.68637e-21	-0.0108948	-0.00714062	0.991023	0.989164	0.992885
COL9A2	ukb-b-10783	Illnesses of siblings: None of the above (group 2) || id:ukb-b-10783	ENSG00000049089	Simple mode	159	-0.00483048	0.00302935	0.112809	-0.010768	0.00110704	0.995181	0.98929	1.00111
COL9A2	ukb-b-10783	Illnesses of siblings: None of the above (group 2) || id:ukb-b-10783	ENSG00000049089	Weighted mode	159	-0.00567909	0.00240289	0.0193226	-0.0103888	-0.000969422	0.994337	0.989665	0.999031
COL9A2	ukb-b-1306	Diagnoses - main ICD10: K29.6 Other gastritis || id:ukb-b-1306	ENSG00000049089	MR Egger	29	0.00160313	0.00090523	0.0878562	-0.000171118	0.00337738	1.0016	0.999829	1.00338
COL9A2	ukb-b-1306	Diagnoses - main ICD10: K29.6 Other gastritis || id:ukb-b-1306	ENSG00000049089	Weighted median	29	0.00107551	0.000463694	0.020371	0.000166672	0.00198435	1.00108	1.00017	1.00199
COL9A2	ukb-b-1306	Diagnoses - main ICD10: K29.6 Other gastritis || id:ukb-b-1306	ENSG00000049089	Inverse variance weighted	29	0.000821541	0.00035207	0.0196241	0.000131483	0.0015116	1.00082	1.00013	1.00151
COL9A2	ukb-b-1306	Diagnoses - main ICD10: K29.6 Other gastritis || id:ukb-b-1306	ENSG00000049089	Simple mode	29	9.25273e-05	0.000795062	0.908184	-0.00146579	0.00165085	1.00009	0.998535	1.00165
COL9A2	ukb-b-1306	Diagnoses - main ICD10: K29.6 Other gastritis || id:ukb-b-1306	ENSG00000049089	Weighted mode	29	0.00128816	0.000671984	0.0655016	-2.89329e-05	0.00260524	1.00129	0.999971	1.00261
COL9A2	ukb-b-8699	PCT where patients GP was registered: CENTRAL MANCHESTER PCT || id:ukb-b-8699	ENSG00000049089	MR Egger	20	-0.000756391	0.00184906	0.687316	-0.00438054	0.00286776	0.999244	0.995629	1.00287
COL9A2	ukb-b-8699	PCT where patients GP was registered: CENTRAL MANCHESTER PCT || id:ukb-b-8699	ENSG00000049089	Weighted median	20	0.000287945	0.000597128	0.629652	-0.000882425	0.00145831	1.00029	0.999118	1.00146
COL9A2	ukb-b-8699	PCT where patients GP was registered: CENTRAL MANCHESTER PCT || id:ukb-b-8699	ENSG00000049089	Inverse variance weighted	20	-0.000169119	0.000516394	0.74329	-0.00118125	0.000843013	0.999831	0.998819	1.00084
COL9A2	ukb-b-8699	PCT where patients GP was registered: CENTRAL MANCHESTER PCT || id:ukb-b-8699	ENSG00000049089	Simple mode	20	-0.00232098	0.00121499	0.071308	-0.00470235	6.03991e-05	0.997682	0.995309	1.00006
COL9A2	ukb-b-8699	PCT where patients GP was registered: CENTRAL MANCHESTER PCT || id:ukb-b-8699	ENSG00000049089	Weighted mode	20	-0.000961422	0.000840426	0.266844	-0.00260866	0.000685812	0.999039	0.997395	1.00069
COL9A2	ukb-b-872	Operation code: transurethral resection of prostate (turp) || id:ukb-b-872	ENSG00000049089	MR Egger	54	-0.00171545	0.00101669	0.0975375	-0.00370816	0.000277258	0.998286	0.996299	1.00028
COL9A2	ukb-b-872	Operation code: transurethral resection of prostate (turp) || id:ukb-b-872	ENSG00000049089	Weighted median	54	-0.00129782	0.000489554	0.00802475	-0.00225735	-0.000338295	0.998703	0.997745	0.999662
COL9A2	ukb-b-872	Operation code: transurethral resection of prostate (turp) || id:ukb-b-872	ENSG00000049089	Inverse variance weighted	54	-0.00122685	0.000365343	0.000784862	-0.00194292	-0.000510778	0.998774	0.998059	0.999489
COL9A2	ukb-b-872	Operation code: transurethral resection of prostate (turp) || id:ukb-b-872	ENSG00000049089	Simple mode	54	-0.00249449	0.0012058	0.0434634	-0.00485787	-0.000131122	0.997509	0.995154	0.999869
COL9A2	ukb-b-872	Operation code: transurethral resection of prostate (turp) || id:ukb-b-872	ENSG00000049089	Weighted mode	54	-0.00265197	0.00086341	0.00335777	-0.00434425	-0.000959687	0.997352	0.995665	0.999041
COL9A2	ukb-b-12646	Treatment speciality of consultant (recoded): General medicine || id:ukb-b-12646	ENSG00000049089	MR Egger	159	0.00325048	0.00173245	0.0624798	-0.000145128	0.00664609	1.00326	0.999855	1.00667
COL9A2	ukb-b-12646	Treatment speciality of consultant (recoded): General medicine || id:ukb-b-12646	ENSG00000049089	Weighted median	159	-0.00507936	0.00134404	0.000157342	-0.00771367	-0.00244505	0.994934	0.992316	0.997558
COL9A2	ukb-b-12646	Treatment speciality of consultant (recoded): General medicine || id:ukb-b-12646	ENSG00000049089	Inverse variance weighted	159	-0.00564561	0.00093246	1.40822e-09	-0.00747323	-0.00381799	0.99437	0.992555	0.996189
COL9A2	ukb-b-12646	Treatment speciality of consultant (recoded): General medicine || id:ukb-b-12646	ENSG00000049089	Simple mode	159	-0.0213309	0.00375425	6.25292e-08	-0.0286892	-0.0139726	0.978895	0.971718	0.986125
COL9A2	ukb-b-12646	Treatment speciality of consultant (recoded): General medicine || id:ukb-b-12646	ENSG00000049089	Weighted mode	159	-0.0062305	0.00293554	0.0353598	-0.0119842	-0.000476841	0.993789	0.988087	0.999523
COL9A2	ukb-b-8800	Interpolated Year when cancer first diagnosed || id:ukb-b-8800	ENSG00000049089	MR Egger	155	-0.0579542	0.0179567	0.00152815	-0.0931494	-0.022759	0.943693	0.911057	0.977498
COL9A2	ukb-b-8800	Interpolated Year when cancer first diagnosed || id:ukb-b-8800	ENSG00000049089	Weighted median	155	-0.00259537	0.0126291	0.837176	-0.0273484	0.0221577	0.997408	0.973022	1.0224
COL9A2	ukb-b-8800	Interpolated Year when cancer first diagnosed || id:ukb-b-8800	ENSG00000049089	Inverse variance weighted	155	-0.0117195	0.00986962	0.235056	-0.031064	0.00762493	0.988349	0.969414	1.00765
COL9A2	ukb-b-8800	Interpolated Year when cancer first diagnosed || id:ukb-b-8800	ENSG00000049089	Simple mode	155	0.065638	0.0376526	0.0832856	-0.00816118	0.139437	1.06784	0.991872	1.14963
COL9A2	ukb-b-8800	Interpolated Year when cancer first diagnosed || id:ukb-b-8800	ENSG00000049089	Weighted mode	155	0.073134	0.0334485	0.0302909	0.00757493	0.138693	1.07587	1.0076	1.14877
COL9A2	ukb-d-C79	Diagnoses - main ICD10: C79 Secondary malignant neoplasm of other sites || id:ukb-d-C79	ENSG00000049089	MR Egger	155	0.000843603	0.000298594	0.00535487	0.000258358	0.00142885	1.00084	1.00026	1.00143
COL9A2	ukb-d-C79	Diagnoses - main ICD10: C79 Secondary malignant neoplasm of other sites || id:ukb-d-C79	ENSG00000049089	Weighted median	155	0.000998868	0.000226677	1.05024e-05	0.00055458	0.00144316	1.001	1.00055	1.00144
COL9A2	ukb-d-C79	Diagnoses - main ICD10: C79 Secondary malignant neoplasm of other sites || id:ukb-d-C79	ENSG00000049089	Inverse variance weighted	155	0.00111412	0.000158906	2.36321e-12	0.000802662	0.00142557	1.00111	1.0008	1.00143
COL9A2	ukb-d-C79	Diagnoses - main ICD10: C79 Secondary malignant neoplasm of other sites || id:ukb-d-C79	ENSG00000049089	Simple mode	155	0.00083326	0.000557445	0.137017	-0.000259333	0.00192585	1.00083	0.999741	1.00193
COL9A2	ukb-d-C79	Diagnoses - main ICD10: C79 Secondary malignant neoplasm of other sites || id:ukb-d-C79	ENSG00000049089	Weighted mode	155	0.00120844	0.000496205	0.0160183	0.000235881	0.002181	1.00121	1.00024	1.00218
COL9A2	ukb-d-K11_OTHGASTR	Other gastritis (incl. Duodenitis) || id:ukb-d-K11_OTHGASTR	ENSG00000049089	MR Egger	161	-0.00496852	0.000828321	1.29796e-08	-0.00659203	-0.00334501	0.995044	0.99343	0.996661
COL9A2	ukb-d-K11_OTHGASTR	Other gastritis (incl. Duodenitis) || id:ukb-d-K11_OTHGASTR	ENSG00000049089	Weighted median	161	-0.00306777	0.000577551	1.08614e-07	-0.00419977	-0.00193577	0.996937	0.995809	0.998066
COL9A2	ukb-d-K11_OTHGASTR	Other gastritis (incl. Duodenitis) || id:ukb-d-K11_OTHGASTR	ENSG00000049089	Inverse variance weighted	161	-0.00164479	0.000444361	0.000214353	-0.00251574	-0.000773843	0.998357	0.997487	0.999226
COL9A2	ukb-d-K11_OTHGASTR	Other gastritis (incl. Duodenitis) || id:ukb-d-K11_OTHGASTR	ENSG00000049089	Simple mode	161	-0.00351396	0.00142601	0.0147899	-0.00630894	-0.000718986	0.996492	0.993711	0.999281
COL9A2	ukb-d-K11_OTHGASTR	Other gastritis (incl. Duodenitis) || id:ukb-d-K11_OTHGASTR	ENSG00000049089	Weighted mode	161	-0.00368795	0.0012234	0.0029939	-0.00608581	-0.00129009	0.996319	0.993933	0.998711
COL9A2	ukb-b-8241	Treatment/medication code: prednisolone || id:ukb-b-8241	ENSG00000049089	MR Egger	59	-3.77196e-05	0.000905432	0.966916	-0.00181237	0.00173693	0.999962	0.998189	1.00174
COL9A2	ukb-b-8241	Treatment/medication code: prednisolone || id:ukb-b-8241	ENSG00000049089	Weighted median	59	-0.000996078	0.00048879	0.0415654	-0.00195411	-3.80499e-05	0.999004	0.998048	0.999962
COL9A2	ukb-b-8241	Treatment/medication code: prednisolone || id:ukb-b-8241	ENSG00000049089	Inverse variance weighted	59	-0.000657823	0.00031936	0.0394159	-0.00128377	-3.1878e-05	0.999342	0.998717	0.999968
COL9A2	ukb-b-8241	Treatment/medication code: prednisolone || id:ukb-b-8241	ENSG00000049089	Simple mode	59	-0.000830277	0.0011068	0.456191	-0.0029996	0.00133905	0.99917	0.997005	1.00134
COL9A2	ukb-b-8241	Treatment/medication code: prednisolone || id:ukb-b-8241	ENSG00000049089	Weighted mode	59	-0.0014058	0.000867586	0.110581	-0.00310627	0.000294672	0.998595	0.996899	1.00029
COL9A2	ukb-b-13998	Diagnoses - secondary ICD10: N84.0 Polyp of corpus uteri || id:ukb-b-13998	ENSG00000049089	MR Egger	46	0.00239726	0.000903812	0.0110735	0.000625788	0.00416873	1.0024	1.00063	1.00418
COL9A2	ukb-b-13998	Diagnoses - secondary ICD10: N84.0 Polyp of corpus uteri || id:ukb-b-13998	ENSG00000049089	Weighted median	46	0.000684014	0.000419992	0.10339	-0.000139171	0.0015072	1.00068	0.999861	1.00151
COL9A2	ukb-b-13998	Diagnoses - secondary ICD10: N84.0 Polyp of corpus uteri || id:ukb-b-13998	ENSG00000049089	Inverse variance weighted	46	0.000605574	0.000326742	0.0638293	-3.48405e-05	0.00124599	1.00061	0.999965	1.00125
COL9A2	ukb-b-13998	Diagnoses - secondary ICD10: N84.0 Polyp of corpus uteri || id:ukb-b-13998	ENSG00000049089	Simple mode	46	0.000547041	0.000812046	0.503975	-0.00104457	0.00213865	1.00055	0.998956	1.00214
COL9A2	ukb-b-13998	Diagnoses - secondary ICD10: N84.0 Polyp of corpus uteri || id:ukb-b-13998	ENSG00000049089	Weighted mode	46	0.00125541	0.000674565	0.0692756	-6.67379e-05	0.00257756	1.00126	0.999933	1.00258
COL9A2	ukb-d-22614_1	Worked with pesticides: Sometimes || id:ukb-d-22614_1	ENSG00000049089	MR Egger	161	-0.0104811	0.0018751	9.67995e-08	-0.0141563	-0.00680593	0.989574	0.985943	0.993217
COL9A2	ukb-d-22614_1	Worked with pesticides: Sometimes || id:ukb-d-22614_1	ENSG00000049089	Weighted median	161	-0.00787989	0.00140807	2.1908e-08	-0.0106397	-0.00512007	0.992151	0.989417	0.994893
COL9A2	ukb-d-22614_1	Worked with pesticides: Sometimes || id:ukb-d-22614_1	ENSG00000049089	Inverse variance weighted	161	-0.00712758	0.00100663	1.43501e-12	-0.00910057	-0.00515458	0.992898	0.990941	0.994859
COL9A2	ukb-d-22614_1	Worked with pesticides: Sometimes || id:ukb-d-22614_1	ENSG00000049089	Simple mode	161	-0.00987887	0.00378969	0.0100036	-0.0173066	-0.00245108	0.99017	0.982842	0.997552
COL9A2	ukb-d-22614_1	Worked with pesticides: Sometimes || id:ukb-d-22614_1	ENSG00000049089	Weighted mode	161	0.00012838	0.0039108	0.973854	-0.0075368	0.00779356	1.00013	0.992492	1.00782
COL9A2	ukb-b-13978	Average monthly intake of other alcoholic drinks || id:ukb-b-13978	ENSG00000049089	MR Egger	155	0.0960299	0.00924282	1.81772e-19	0.077914	0.114146	1.10079	1.08103	1.12092
COL9A2	ukb-b-13978	Average monthly intake of other alcoholic drinks || id:ukb-b-13978	ENSG00000049089	Weighted median	155	0.0317221	0.00760661	3.04145e-05	0.0168132	0.0466311	1.03223	1.01696	1.04774
COL9A2	ukb-b-13978	Average monthly intake of other alcoholic drinks || id:ukb-b-13978	ENSG00000049089	Inverse variance weighted	155	0.01912	0.00632174	0.00249057	0.00672939	0.0315106	1.0193	1.00675	1.03201
COL9A2	ukb-b-13978	Average monthly intake of other alcoholic drinks || id:ukb-b-13978	ENSG00000049089	Simple mode	155	0.0324417	0.0214026	0.131624	-0.00950733	0.0743907	1.03297	0.990538	1.07723
COL9A2	ukb-b-13978	Average monthly intake of other alcoholic drinks || id:ukb-b-13978	ENSG00000049089	Weighted mode	155	0.0543306	0.021112	0.0110127	0.0129512	0.0957101	1.05583	1.01304	1.10044
COL9A2	ukb-d-M13_GANGLION	Ganglion || id:ukb-d-M13_GANGLION	ENSG00000049089	MR Egger	161	-0.00108754	0.000387269	0.00560633	-0.00184658	-0.000328488	0.998913	0.998155	0.999672
COL9A2	ukb-d-M13_GANGLION	Ganglion || id:ukb-d-M13_GANGLION	ENSG00000049089	Weighted median	161	-0.000794091	0.000288632	0.00593735	-0.00135981	-0.000228372	0.999206	0.998641	0.999772
COL9A2	ukb-d-M13_GANGLION	Ganglion || id:ukb-d-M13_GANGLION	ENSG00000049089	Inverse variance weighted	161	-0.000473238	0.000207755	0.0227344	-0.000880436	-6.60386e-05	0.999527	0.99912	0.999934
COL9A2	ukb-d-M13_GANGLION	Ganglion || id:ukb-d-M13_GANGLION	ENSG00000049089	Simple mode	161	-0.001424	0.000628037	0.0247058	-0.00265495	-0.000193044	0.998577	0.997349	0.999807
COL9A2	ukb-d-M13_GANGLION	Ganglion || id:ukb-d-M13_GANGLION	ENSG00000049089	Weighted mode	161	-0.00119807	0.000655383	0.0694045	-0.00248262	8.64774e-05	0.998803	0.99752	1.00009
COL9A2	ukb-b-2285	Diagnoses - main ICD10: H25.0 Senile incipient cataract || id:ukb-b-2285	ENSG00000049089	MR Egger	16	0.00221163	0.00152436	0.168854	-0.000776104	0.00519937	1.00221	0.999224	1.00521
COL9A2	ukb-b-2285	Diagnoses - main ICD10: H25.0 Senile incipient cataract || id:ukb-b-2285	ENSG00000049089	Weighted median	16	0.00119899	0.000597887	0.0449221	2.71338e-05	0.00237085	1.0012	1.00003	1.00237
COL9A2	ukb-b-2285	Diagnoses - main ICD10: H25.0 Senile incipient cataract || id:ukb-b-2285	ENSG00000049089	Inverse variance weighted	16	0.000861749	0.000453872	0.0576093	-2.78411e-05	0.00175134	1.00086	0.999972	1.00175
COL9A2	ukb-b-2285	Diagnoses - main ICD10: H25.0 Senile incipient cataract || id:ukb-b-2285	ENSG00000049089	Simple mode	16	-0.000258249	0.000974655	0.794643	-0.00216857	0.00165208	0.999742	0.997834	1.00165
COL9A2	ukb-b-2285	Diagnoses - main ICD10: H25.0 Senile incipient cataract || id:ukb-b-2285	ENSG00000049089	Weighted mode	16	0.00129136	0.000786478	0.121394	-0.000250137	0.00283286	1.00129	0.99975	1.00284
COL9A2	ukb-b-1707	Average weekly spirits intake || id:ukb-b-1707	ENSG00000049089	MR Egger	159	0.0279151	0.00456243	7.23593e-09	0.0189727	0.0368574	1.02831	1.01915	1.03755
COL9A2	ukb-b-1707	Average weekly spirits intake || id:ukb-b-1707	ENSG00000049089	Weighted median	159	0.0273834	0.00331547	1.46545e-16	0.0208851	0.0338818	1.02776	1.0211	1.03446
COL9A2	ukb-b-1707	Average weekly spirits intake || id:ukb-b-1707	ENSG00000049089	Inverse variance weighted	159	0.0246753	0.00245423	8.8018e-24	0.019865	0.0294856	1.02498	1.02006	1.02992
COL9A2	ukb-b-1707	Average weekly spirits intake || id:ukb-b-1707	ENSG00000049089	Simple mode	159	0.0131799	0.00950451	0.167488	-0.00544898	0.0318087	1.01327	0.994566	1.03232
COL9A2	ukb-b-1707	Average weekly spirits intake || id:ukb-b-1707	ENSG00000049089	Weighted mode	159	0.0259366	0.00741261	0.000606907	0.0114079	0.0404653	1.02628	1.01147	1.0413
COL9A2	ukb-b-16066	Spreads/sauces consumers || id:ukb-b-16066	ENSG00000049089	MR Egger	151	-0.0623869	0.00592821	1.03289e-19	-0.0740062	-0.0507676	0.939519	0.928666	0.9505
COL9A2	ukb-b-16066	Spreads/sauces consumers || id:ukb-b-16066	ENSG00000049089	Weighted median	151	-0.0369641	0.00468978	3.22591e-15	-0.0461561	-0.0277721	0.963711	0.954893	0.97261
COL9A2	ukb-b-16066	Spreads/sauces consumers || id:ukb-b-16066	ENSG00000049089	Inverse variance weighted	151	-0.0275868	0.00354699	7.3954e-15	-0.034539	-0.0206347	0.97279	0.966051	0.979577
COL9A2	ukb-b-16066	Spreads/sauces consumers || id:ukb-b-16066	ENSG00000049089	Simple mode	151	-0.0424794	0.00841167	1.26491e-06	-0.0589663	-0.0259925	0.95841	0.942739	0.974342
COL9A2	ukb-b-16066	Spreads/sauces consumers || id:ukb-b-16066	ENSG00000049089	Weighted mode	151	-0.0424794	0.00703009	1.14844e-08	-0.0562584	-0.0287004	0.95841	0.945295	0.971708
COL9A2	ukb-a-113	Non-cancer illness code self-reported: arthritis (nos) || id:ukb-a-113	ENSG00000049089	MR Egger	159	0.00154191	0.000449405	0.000768607	0.000661081	0.00242275	1.00154	1.00066	1.00243
COL9A2	ukb-a-113	Non-cancer illness code self-reported: arthritis (nos) || id:ukb-a-113	ENSG00000049089	Weighted median	159	0.000237783	0.000343109	0.488294	-0.000434711	0.000910278	1.00024	0.999565	1.00091
COL9A2	ukb-a-113	Non-cancer illness code self-reported: arthritis (nos) || id:ukb-a-113	ENSG00000049089	Inverse variance weighted	159	-0.000137964	0.000240556	0.566292	-0.000609455	0.000333526	0.999862	0.999391	1.00033
COL9A2	ukb-a-113	Non-cancer illness code self-reported: arthritis (nos) || id:ukb-a-113	ENSG00000049089	Simple mode	159	0.000760346	0.000783167	0.333101	-0.000774661	0.00229535	1.00076	0.999226	1.0023
COL9A2	ukb-a-113	Non-cancer illness code self-reported: arthritis (nos) || id:ukb-a-113	ENSG00000049089	Weighted mode	159	0.000641807	0.0006308	0.310495	-0.000594561	0.00187818	1.00064	0.999406	1.00188
COL9A2	ukb-a-426	Eye problems/disorders: Cataract || id:ukb-a-426	ENSG00000049089	MR Egger	159	-0.0234079	0.0026661	2.63811e-15	-0.0286335	-0.0181824	0.976864	0.971773	0.981982
COL9A2	ukb-a-426	Eye problems/disorders: Cataract || id:ukb-a-426	ENSG00000049089	Weighted median	159	0.00965116	0.00238323	5.1302e-05	0.00498003	0.0143223	1.0097	1.00499	1.01443
COL9A2	ukb-a-426	Eye problems/disorders: Cataract || id:ukb-a-426	ENSG00000049089	Inverse variance weighted	159	0.00316361	0.00169606	0.0621433	-0.000160664	0.00648789	1.00317	0.999839	1.00651
COL9A2	ukb-a-426	Eye problems/disorders: Cataract || id:ukb-a-426	ENSG00000049089	Simple mode	159	-0.0179349	0.0107952	0.0986196	-0.0390935	0.00322363	0.982225	0.961661	1.00323
COL9A2	ukb-a-426	Eye problems/disorders: Cataract || id:ukb-a-426	ENSG00000049089	Weighted mode	159	-0.0186598	0.0105919	0.0800536	-0.03942	0.00210035	0.981513	0.961347	1.0021
COL9A2	ukb-b-12060	PCT where patients GP was registered: NORTH HAMPSHIRE PCT || id:ukb-b-12060	ENSG00000049089	MR Egger	14	0.00094909	0.00190371	0.62711	-0.00278218	0.00468036	1.00095	0.997222	1.00469
COL9A2	ukb-b-12060	PCT where patients GP was registered: NORTH HAMPSHIRE PCT || id:ukb-b-12060	ENSG00000049089	Weighted median	14	0.00130981	0.000652588	0.0447394	3.07346e-05	0.00258888	1.00131	1.00003	1.00259
COL9A2	ukb-b-12060	PCT where patients GP was registered: NORTH HAMPSHIRE PCT || id:ukb-b-12060	ENSG00000049089	Inverse variance weighted	14	0.0011992	0.000501713	0.0168386	0.000215843	0.00218256	1.0012	1.00022	1.00218
COL9A2	ukb-b-12060	PCT where patients GP was registered: NORTH HAMPSHIRE PCT || id:ukb-b-12060	ENSG00000049089	Simple mode	14	0.00152964	0.000997586	0.149162	-0.000425632	0.00348491	1.00153	0.999574	1.00349
COL9A2	ukb-b-12060	PCT where patients GP was registered: NORTH HAMPSHIRE PCT || id:ukb-b-12060	ENSG00000049089	Weighted mode	14	0.00151181	0.000865734	0.104332	-0.000185026	0.00320865	1.00151	0.999815	1.00321
COL9A2	ukb-b-18138	Operation code: coronary angiogram || id:ukb-b-18138	ENSG00000049089	MR Egger	77	0.00152013	0.000701961	0.0335251	0.000144288	0.00289598	1.00152	1.00014	1.0029
COL9A2	ukb-b-18138	Operation code: coronary angiogram || id:ukb-b-18138	ENSG00000049089	Weighted median	77	-9.75012e-05	0.000376284	0.795546	-0.000835018	0.000640016	0.999903	0.999165	1.00064
COL9A2	ukb-b-18138	Operation code: coronary angiogram || id:ukb-b-18138	ENSG00000049089	Inverse variance weighted	77	-0.000317101	0.000276212	0.250955	-0.000858477	0.000224275	0.999683	0.999142	1.00022
COL9A2	ukb-b-18138	Operation code: coronary angiogram || id:ukb-b-18138	ENSG00000049089	Simple mode	77	-0.000155091	0.000720596	0.830167	-0.00156746	0.00125728	0.999845	0.998434	1.00126
COL9A2	ukb-b-18138	Operation code: coronary angiogram || id:ukb-b-18138	ENSG00000049089	Weighted mode	77	-1.41129e-05	0.000591885	0.98104	-0.00117421	0.00114598	0.999986	0.998826	1.00115
COL9A2	ukb-a-303	Hair/balding pattern: Pattern 4 || id:ukb-a-303	ENSG00000049089	MR Egger	159	-0.0258967	0.00293294	1.96049e-15	-0.0316453	-0.0201481	0.974436	0.96885	0.980053
COL9A2	ukb-a-303	Hair/balding pattern: Pattern 4 || id:ukb-a-303	ENSG00000049089	Weighted median	159	-0.0160014	0.00220069	3.56706e-13	-0.0203147	-0.011688	0.984126	0.97989	0.98838
COL9A2	ukb-a-303	Hair/balding pattern: Pattern 4 || id:ukb-a-303	ENSG00000049089	Inverse variance weighted	159	-0.00906076	0.00157019	7.90456e-09	-0.0121383	-0.00598318	0.99098	0.987935	0.994035
COL9A2	ukb-a-303	Hair/balding pattern: Pattern 4 || id:ukb-a-303	ENSG00000049089	Simple mode	159	-0.0170849	0.00438268	0.000142864	-0.025675	-0.00849486	0.98306	0.974652	0.991541
COL9A2	ukb-a-303	Hair/balding pattern: Pattern 4 || id:ukb-a-303	ENSG00000049089	Weighted mode	159	-0.0173412	0.00392881	1.87322e-05	-0.0250417	-0.00964077	0.982808	0.975269	0.990406
COL9A2	ukb-b-13932	Duration of vigorous activity || id:ukb-b-13932	ENSG00000049089	MR Egger	159	-0.0297881	0.00583296	9.37846e-07	-0.0412207	-0.0183555	0.970651	0.959617	0.981812
COL9A2	ukb-b-13932	Duration of vigorous activity || id:ukb-b-13932	ENSG00000049089	Weighted median	159	-0.0154873	0.00426952	0.000286286	-0.0238555	-0.00711902	0.984632	0.976427	0.992906
COL9A2	ukb-b-13932	Duration of vigorous activity || id:ukb-b-13932	ENSG00000049089	Inverse variance weighted	159	-0.00734192	0.00314317	0.0194998	-0.0135025	-0.00118132	0.992685	0.986588	0.998819
COL9A2	ukb-b-13932	Duration of vigorous activity || id:ukb-b-13932	ENSG00000049089	Simple mode	159	-0.022799	0.00903267	0.0125878	-0.0405031	-0.005095	0.977459	0.960306	0.994918
COL9A2	ukb-b-13932	Duration of vigorous activity || id:ukb-b-13932	ENSG00000049089	Weighted mode	159	-0.0215532	0.00896927	0.0174202	-0.0391329	-0.0039734	0.978677	0.961623	0.996034
COL9A2	ukb-b-4094	Length of mobile phone use || id:ukb-b-4094	ENSG00000049089	MR Egger	159	0.0317852	0.00591722	2.76704e-07	0.0201875	0.043383	1.0323	1.02039	1.04434
COL9A2	ukb-b-4094	Length of mobile phone use || id:ukb-b-4094	ENSG00000049089	Weighted median	159	0.021604	0.00428583	4.63564e-07	0.0132038	0.0300043	1.02184	1.01329	1.03046
COL9A2	ukb-b-4094	Length of mobile phone use || id:ukb-b-4094	ENSG00000049089	Inverse variance weighted	159	0.0171822	0.00318501	6.86359e-08	0.0109396	0.0234248	1.01733	1.011	1.0237
COL9A2	ukb-b-4094	Length of mobile phone use || id:ukb-b-4094	ENSG00000049089	Simple mode	159	0.0228985	0.00975938	0.0202017	0.00377013	0.0420269	1.02316	1.00378	1.04292
COL9A2	ukb-b-4094	Length of mobile phone use || id:ukb-b-4094	ENSG00000049089	Weighted mode	159	0.0223303	0.0080748	0.006362	0.00650372	0.0381569	1.02258	1.00652	1.03889
COL9A2	ukb-b-9708	Diagnoses - main ICD10: M79.66 Pain in limb (Lower leg) || id:ukb-b-9708	ENSG00000049089	MR Egger	22	0.00294878	0.0014205	0.0510158	0.000164595	0.00573297	1.00295	1.00016	1.00575
COL9A2	ukb-b-9708	Diagnoses - main ICD10: M79.66 Pain in limb (Lower leg) || id:ukb-b-9708	ENSG00000049089	Weighted median	22	3.88118e-05	0.000663516	0.953355	-0.00126168	0.0013393	1.00004	0.998739	1.00134
COL9A2	ukb-b-9708	Diagnoses - main ICD10: M79.66 Pain in limb (Lower leg) || id:ukb-b-9708	ENSG00000049089	Inverse variance weighted	22	-0.000190029	0.000449238	0.672294	-0.00107053	0.000690477	0.99981	0.99893	1.00069
COL9A2	ukb-b-9708	Diagnoses - main ICD10: M79.66 Pain in limb (Lower leg) || id:ukb-b-9708	ENSG00000049089	Simple mode	22	-0.00209256	0.00144893	0.163436	-0.00493246	0.00074735	0.99791	0.99508	1.00075
COL9A2	ukb-b-9708	Diagnoses - main ICD10: M79.66 Pain in limb (Lower leg) || id:ukb-b-9708	ENSG00000049089	Weighted mode	22	-0.00133518	0.00111565	0.244731	-0.00352184	0.000851488	0.998666	0.996484	1.00085
COL9A2	ukb-b-2557	Smoked cigarette or pipe within last hour || id:ukb-b-2557	ENSG00000049089	MR Egger	98	-0.0365525	0.010182	0.000523316	-0.0565093	-0.0165958	0.964107	0.945058	0.983541
COL9A2	ukb-b-2557	Smoked cigarette or pipe within last hour || id:ukb-b-2557	ENSG00000049089	Weighted median	98	-0.0531695	0.00531613	1.50058e-23	-0.0635891	-0.0427499	0.948219	0.93839	0.958151
COL9A2	ukb-b-2557	Smoked cigarette or pipe within last hour || id:ukb-b-2557	ENSG00000049089	Inverse variance weighted	98	-0.047288	0.00379964	1.48163e-35	-0.0547353	-0.0398407	0.953813	0.946736	0.960943
COL9A2	ukb-b-2557	Smoked cigarette or pipe within last hour || id:ukb-b-2557	ENSG00000049089	Simple mode	98	-0.0562519	0.0118028	6.60069e-06	-0.0793854	-0.0331184	0.945301	0.923684	0.967424
COL9A2	ukb-b-2557	Smoked cigarette or pipe within last hour || id:ukb-b-2557	ENSG00000049089	Weighted mode	98	-0.0540066	0.0102055	7.51211e-07	-0.0740093	-0.0340038	0.947426	0.928663	0.966568
COL9A2	ukb-b-4106	Chest pain or discomfort when walking uphill or hurrying || id:ukb-b-4106	ENSG00000049089	MR Egger	116	0.0264754	0.00778776	0.000930706	0.0112114	0.0417394	1.02683	1.01127	1.04262
COL9A2	ukb-b-4106	Chest pain or discomfort when walking uphill or hurrying || id:ukb-b-4106	ENSG00000049089	Weighted median	116	-0.0065145	0.00494213	0.187451	-0.0162011	0.00317207	0.993507	0.983929	1.00318
COL9A2	ukb-b-4106	Chest pain or discomfort when walking uphill or hurrying || id:ukb-b-4106	ENSG00000049089	Inverse variance weighted	116	-0.00591633	0.00348188	0.0892861	-0.0127408	0.000908161	0.994101	0.98734	1.00091
COL9A2	ukb-b-4106	Chest pain or discomfort when walking uphill or hurrying || id:ukb-b-4106	ENSG00000049089	Simple mode	116	-0.00204348	0.0113151	0.857001	-0.0242211	0.0201341	0.997959	0.97607	1.02034
COL9A2	ukb-b-4106	Chest pain or discomfort when walking uphill or hurrying || id:ukb-b-4106	ENSG00000049089	Weighted mode	116	-0.00486517	0.00919675	0.597818	-0.0228908	0.0131605	0.995147	0.977369	1.01325
COL9A2	ukb-a-484	Types of physical activity in last 4 weeks: Other exercises (eg: swimming cycling keep fit bowling) || id:ukb-a-484	ENSG00000049089	MR Egger	159	0.00166212	0.00257329	0.51928	-0.00338154	0.00670578	1.00166	0.996624	1.00673
COL9A2	ukb-a-484	Types of physical activity in last 4 weeks: Other exercises (eg: swimming cycling keep fit bowling) || id:ukb-a-484	ENSG00000049089	Weighted median	159	0.0089148	0.00186317	1.71203e-06	0.00526299	0.0125666	1.00895	1.00528	1.01265
COL9A2	ukb-a-484	Types of physical activity in last 4 weeks: Other exercises (eg: swimming cycling keep fit bowling) || id:ukb-a-484	ENSG00000049089	Inverse variance weighted	159	0.00788042	0.00137748	1.05959e-08	0.00518056	0.0105803	1.00791	1.00519	1.01064
COL9A2	ukb-a-484	Types of physical activity in last 4 weeks: Other exercises (eg: swimming cycling keep fit bowling) || id:ukb-a-484	ENSG00000049089	Simple mode	159	0.00725364	0.00423526	0.0887332	-0.00104747	0.0155547	1.00728	0.998953	1.01568
COL9A2	ukb-a-484	Types of physical activity in last 4 weeks: Other exercises (eg: swimming cycling keep fit bowling) || id:ukb-a-484	ENSG00000049089	Weighted mode	159	0.00744891	0.00402195	0.0658827	-0.000434116	0.0153319	1.00748	0.999566	1.01545
COL9A2	ukb-d-COLITNONINFNAS	Noninfectious colitis NAS || id:ukb-d-COLITNONINFNAS	ENSG00000049089	MR Egger	161	0.00126918	0.000766507	0.099735	-0.000233173	0.00277154	1.00127	0.999767	1.00278
COL9A2	ukb-d-COLITNONINFNAS	Noninfectious colitis NAS || id:ukb-d-COLITNONINFNAS	ENSG00000049089	Weighted median	161	-0.00165365	0.000613085	0.00699138	-0.00285529	-0.000452	0.998348	0.997149	0.999548
COL9A2	ukb-d-COLITNONINFNAS	Noninfectious colitis NAS || id:ukb-d-COLITNONINFNAS	ENSG00000049089	Inverse variance weighted	161	-0.00197246	0.0004112	1.612e-06	-0.00277841	-0.0011665	0.998029	0.997225	0.998834
COL9A2	ukb-d-COLITNONINFNAS	Noninfectious colitis NAS || id:ukb-d-COLITNONINFNAS	ENSG00000049089	Simple mode	161	0.00227112	0.00195062	0.246034	-0.0015521	0.00609434	1.00227	0.998449	1.00611
COL9A2	ukb-d-COLITNONINFNAS	Noninfectious colitis NAS || id:ukb-d-COLITNONINFNAS	ENSG00000049089	Weighted mode	161	-0.00151693	0.00169762	0.372898	-0.00484427	0.00181041	0.998484	0.995167	1.00181
COL9A2	ukb-b-3475	Operative procedures - secondary OPCS: M45.9 Unspecified diagnostic endoscopic examination of bladder || id:ukb-b-3475	ENSG00000049089	MR Egger	98	0.00408476	0.000826409	3.2635e-06	0.00246499	0.00570452	1.00409	1.00247	1.00572
COL9A2	ukb-b-3475	Operative procedures - secondary OPCS: M45.9 Unspecified diagnostic endoscopic examination of bladder || id:ukb-b-3475	ENSG00000049089	Weighted median	98	0.00223896	0.000431452	2.10998e-07	0.00139332	0.00308461	1.00224	1.00139	1.00309
COL9A2	ukb-b-3475	Operative procedures - secondary OPCS: M45.9 Unspecified diagnostic endoscopic examination of bladder || id:ukb-b-3475	ENSG00000049089	Inverse variance weighted	98	0.00164585	0.000307887	9.00976e-08	0.0010424	0.00224931	1.00165	1.00104	1.00225
COL9A2	ukb-b-3475	Operative procedures - secondary OPCS: M45.9 Unspecified diagnostic endoscopic examination of bladder || id:ukb-b-3475	ENSG00000049089	Simple mode	98	0.0020772	0.000808738	0.0117406	0.000492071	0.00366232	1.00208	1.00049	1.00367
COL9A2	ukb-b-3475	Operative procedures - secondary OPCS: M45.9 Unspecified diagnostic endoscopic examination of bladder || id:ukb-b-3475	ENSG00000049089	Weighted mode	98	0.00228919	0.000632121	0.000468188	0.00105023	0.00352815	1.00229	1.00105	1.00353
COL9A2	ukb-b-13773	Operative procedures - secondary OPCS: Y84.8 Other specified other anaesthetic || id:ukb-b-13773	ENSG00000049089	MR Egger	29	0.00269499	0.000996612	0.0117064	0.000741631	0.00464835	1.0027	1.00074	1.00466
COL9A2	ukb-b-13773	Operative procedures - secondary OPCS: Y84.8 Other specified other anaesthetic || id:ukb-b-13773	ENSG00000049089	Weighted median	29	-0.000258689	0.000514843	0.615343	-0.00126778	0.000750405	0.999741	0.998733	1.00075
COL9A2	ukb-b-13773	Operative procedures - secondary OPCS: Y84.8 Other specified other anaesthetic || id:ukb-b-13773	ENSG00000049089	Inverse variance weighted	29	-0.000950943	0.000479049	0.0471375	-0.00188988	-1.20062e-05	0.99905	0.998112	0.999988
COL9A2	ukb-b-13773	Operative procedures - secondary OPCS: Y84.8 Other specified other anaesthetic || id:ukb-b-13773	ENSG00000049089	Simple mode	29	-0.000161747	0.000702194	0.819499	-0.00153805	0.00121455	0.999838	0.998463	1.00122
COL9A2	ukb-b-13773	Operative procedures - secondary OPCS: Y84.8 Other specified other anaesthetic || id:ukb-b-13773	ENSG00000049089	Weighted mode	29	-0.000161747	0.000573512	0.779996	-0.00128583	0.000962337	0.999838	0.998715	1.00096
COL9A2	ukb-a-9	Sleep duration || id:ukb-a-9	ENSG00000049089	MR Egger	159	-0.0130516	0.00395747	0.00120473	-0.0208082	-0.00529493	0.987033	0.979407	0.994719
COL9A2	ukb-a-9	Sleep duration || id:ukb-a-9	ENSG00000049089	Weighted median	159	-0.00563783	0.00289788	0.0517145	-0.0113177	4.20101e-05	0.994378	0.988746	1.00004
COL9A2	ukb-a-9	Sleep duration || id:ukb-a-9	ENSG00000049089	Inverse variance weighted	159	-0.00491277	0.00211813	0.020374	-0.00906431	-0.000761233	0.995099	0.990977	0.999239
COL9A2	ukb-a-9	Sleep duration || id:ukb-a-9	ENSG00000049089	Simple mode	159	-0.00512082	0.00640683	0.425331	-0.0176782	0.00743656	0.994892	0.982477	1.00746
COL9A2	ukb-a-9	Sleep duration || id:ukb-a-9	ENSG00000049089	Weighted mode	159	-0.00512082	0.00560318	0.362155	-0.0161031	0.00586142	0.994892	0.984026	1.00588
COL9A2	ukb-b-12234	Operation code: cystectomy || id:ukb-b-12234	ENSG00000049089	MR Egger	56	0.00168838	0.000874284	0.0587195	-2.52146e-05	0.00340198	1.00169	0.999975	1.00341
COL9A2	ukb-b-12234	Operation code: cystectomy || id:ukb-b-12234	ENSG00000049089	Weighted median	56	0.000630963	0.000429735	0.142033	-0.000211317	0.00147324	1.00063	0.999789	1.00147
COL9A2	ukb-b-12234	Operation code: cystectomy || id:ukb-b-12234	ENSG00000049089	Inverse variance weighted	56	0.000517298	0.000313059	0.0984539	-9.62984e-05	0.00113089	1.00052	0.999904	1.00113
COL9A2	ukb-b-12234	Operation code: cystectomy || id:ukb-b-12234	ENSG00000049089	Simple mode	56	-0.000292261	0.000784976	0.711087	-0.00183081	0.00124629	0.999708	0.998171	1.00125
COL9A2	ukb-b-12234	Operation code: cystectomy || id:ukb-b-12234	ENSG00000049089	Weighted mode	56	0.000771175	0.000683518	0.264115	-0.000568522	0.00211087	1.00077	0.999432	1.00211
COL9A2	ukb-b-14162	PCT where patients GP was registered: KIRKLEES PCT || id:ukb-b-14162	ENSG00000049089	MR Egger	47	0.00184615	0.00105159	0.0859642	-0.000214957	0.00390727	1.00185	0.999785	1.00391
COL9A2	ukb-b-14162	PCT where patients GP was registered: KIRKLEES PCT || id:ukb-b-14162	ENSG00000049089	Weighted median	47	-0.000118644	0.000469732	0.800594	-0.00103932	0.00080203	0.999881	0.998961	1.0008
COL9A2	ukb-b-14162	PCT where patients GP was registered: KIRKLEES PCT || id:ukb-b-14162	ENSG00000049089	Inverse variance weighted	47	-0.000597773	0.000398845	0.133936	-0.00137951	0.000183964	0.999402	0.998621	1.00018
COL9A2	ukb-b-14162	PCT where patients GP was registered: KIRKLEES PCT || id:ukb-b-14162	ENSG00000049089	Simple mode	47	0.00156326	0.00080774	0.0591089	-1.99127e-05	0.00314643	1.00156	0.99998	1.00315
COL9A2	ukb-b-14162	PCT where patients GP was registered: KIRKLEES PCT || id:ukb-b-14162	ENSG00000049089	Weighted mode	47	8.0502e-05	0.000586933	0.891505	-0.00106989	0.00123089	1.00008	0.998931	1.00123
COL9A2	ukb-b-4725	Non-cancer illness code, self-reported: duodenal ulcer || id:ukb-b-4725	ENSG00000049089	MR Egger	29	-0.00109262	0.000924172	0.247405	-0.002904	0.000718753	0.998908	0.9971	1.00072
COL9A2	ukb-b-4725	Non-cancer illness code, self-reported: duodenal ulcer || id:ukb-b-4725	ENSG00000049089	Weighted median	29	0.000546668	0.00045963	0.234296	-0.000354207	0.00144754	1.00055	0.999646	1.00145
COL9A2	ukb-b-4725	Non-cancer illness code, self-reported: duodenal ulcer || id:ukb-b-4725	ENSG00000049089	Inverse variance weighted	29	0.00100572	0.000359437	0.00514149	0.00030122	0.00171021	1.00101	1.0003	1.00171
COL9A2	ukb-b-4725	Non-cancer illness code, self-reported: duodenal ulcer || id:ukb-b-4725	ENSG00000049089	Simple mode	29	0.0005975	0.000679886	0.386976	-0.000735076	0.00193008	1.0006	0.999265	1.00193
COL9A2	ukb-b-4725	Non-cancer illness code, self-reported: duodenal ulcer || id:ukb-b-4725	ENSG00000049089	Weighted mode	29	0.000553517	0.000558373	0.330027	-0.000540893	0.00164793	1.00055	0.999459	1.00165
COL9A2	ukb-b-14801	Treatment speciality of consultant (recoded): Rheumatology || id:ukb-b-14801	ENSG00000049089	MR Egger	93	0.000241212	0.00078554	0.759496	-0.00129845	0.00178087	1.00024	0.998702	1.00178
COL9A2	ukb-b-14801	Treatment speciality of consultant (recoded): Rheumatology || id:ukb-b-14801	ENSG00000049089	Weighted median	93	-0.000281402	0.000387833	0.4681	-0.00104156	0.000478752	0.999719	0.998959	1.00048
COL9A2	ukb-b-14801	Treatment speciality of consultant (recoded): Rheumatology || id:ukb-b-14801	ENSG00000049089	Inverse variance weighted	93	-0.00028814	0.000296298	0.330818	-0.000868884	0.000292604	0.999712	0.999131	1.00029
COL9A2	ukb-b-14801	Treatment speciality of consultant (recoded): Rheumatology || id:ukb-b-14801	ENSG00000049089	Simple mode	93	1.35472e-05	0.000753759	0.985699	-0.00146382	0.00149091	1.00001	0.998537	1.00149
COL9A2	ukb-b-14801	Treatment speciality of consultant (recoded): Rheumatology || id:ukb-b-14801	ENSG00000049089	Weighted mode	93	-0.000221648	0.000659664	0.737634	-0.00151459	0.00107129	0.999778	0.998487	1.00107
COL9A2	ukb-b-4745	Diagnoses - secondary ICD10: Y43.3 Other antineoplastic drugs || id:ukb-b-4745	ENSG00000049089	MR Egger	17	-0.00432076	0.00209893	0.0573437	-0.00843466	-0.000206864	0.995689	0.991601	0.999793
COL9A2	ukb-b-4745	Diagnoses - secondary ICD10: Y43.3 Other antineoplastic drugs || id:ukb-b-4745	ENSG00000049089	Weighted median	17	-0.00119695	0.00061978	0.053452	-0.00241172	1.78181e-05	0.998804	0.997591	1.00002
COL9A2	ukb-b-4745	Diagnoses - secondary ICD10: Y43.3 Other antineoplastic drugs || id:ukb-b-4745	ENSG00000049089	Inverse variance weighted	17	-0.00016996	0.000700248	0.808227	-0.00154245	0.00120253	0.99983	0.998459	1.0012
COL9A2	ukb-b-4745	Diagnoses - secondary ICD10: Y43.3 Other antineoplastic drugs || id:ukb-b-4745	ENSG00000049089	Simple mode	17	-0.0011803	0.000732419	0.126617	-0.00261584	0.000255242	0.99882	0.997388	1.00026
COL9A2	ukb-b-4745	Diagnoses - secondary ICD10: Y43.3 Other antineoplastic drugs || id:ukb-b-4745	ENSG00000049089	Weighted mode	17	-0.00119879	0.000623377	0.0724566	-0.00242061	2.30302e-05	0.998802	0.997582	1.00002
COL9A2	ukb-b-10769	PCT where patients GP was registered: BIRMINGHAM EAST AND NORTH PCT || id:ukb-b-10769	ENSG00000049089	MR Egger	56	0.00243568	0.000875935	0.00745309	0.000718843	0.00415251	1.00244	1.00072	1.00416
COL9A2	ukb-b-10769	PCT where patients GP was registered: BIRMINGHAM EAST AND NORTH PCT || id:ukb-b-10769	ENSG00000049089	Weighted median	56	0.000936626	0.000419275	0.0254883	0.000114848	0.0017584	1.00094	1.00011	1.00176
COL9A2	ukb-b-10769	PCT where patients GP was registered: BIRMINGHAM EAST AND NORTH PCT || id:ukb-b-10769	ENSG00000049089	Inverse variance weighted	56	0.000962114	0.000313652	0.00215887	0.000347357	0.00157687	1.00096	1.00035	1.00158
COL9A2	ukb-b-10769	PCT where patients GP was registered: BIRMINGHAM EAST AND NORTH PCT || id:ukb-b-10769	ENSG00000049089	Simple mode	56	0.000461956	0.000774178	0.553153	-0.00105543	0.00197935	1.00046	0.998945	1.00198
COL9A2	ukb-b-10769	PCT where patients GP was registered: BIRMINGHAM EAST AND NORTH PCT || id:ukb-b-10769	ENSG00000049089	Weighted mode	56	0.00113176	0.000660457	0.092233	-0.000162733	0.00242626	1.00113	0.999837	1.00243
COL9A2	ukb-b-19236	Treatment/medication code: fluticasone || id:ukb-b-19236	ENSG00000049089	MR Egger	40	-8.11379e-05	0.000871267	0.926292	-0.00178882	0.00162654	0.999919	0.998213	1.00163
COL9A2	ukb-b-19236	Treatment/medication code: fluticasone || id:ukb-b-19236	ENSG00000049089	Weighted median	40	-0.00108038	0.000476051	0.0232399	-0.00201344	-0.000147323	0.99892	0.997989	0.999853
COL9A2	ukb-b-19236	Treatment/medication code: fluticasone || id:ukb-b-19236	ENSG00000049089	Inverse variance weighted	40	-0.000183728	0.000323422	0.569985	-0.000817635	0.00045018	0.999816	0.999183	1.00045
COL9A2	ukb-b-19236	Treatment/medication code: fluticasone || id:ukb-b-19236	ENSG00000049089	Simple mode	40	0.00182416	0.001073	0.097085	-0.000278929	0.00392724	1.00183	0.999721	1.00393
COL9A2	ukb-b-19236	Treatment/medication code: fluticasone || id:ukb-b-19236	ENSG00000049089	Weighted mode	40	-0.00138488	0.000798424	0.0907237	-0.00294979	0.000180026	0.998616	0.997055	1.00018
COL9A2	ukb-b-11064	Diagnoses - secondary ICD10: Z95.1 Presence of aortocoronary bypass graft || id:ukb-b-11064	ENSG00000049089	MR Egger	93	0.000298237	0.000731162	0.684309	-0.00113484	0.00173131	1.0003	0.998866	1.00173
COL9A2	ukb-b-11064	Diagnoses - secondary ICD10: Z95.1 Presence of aortocoronary bypass graft || id:ukb-b-11064	ENSG00000049089	Weighted median	93	0.000687513	0.000365029	0.0596395	-2.79433e-05	0.00140297	1.00069	0.999972	1.0014
COL9A2	ukb-b-11064	Diagnoses - secondary ICD10: Z95.1 Presence of aortocoronary bypass graft || id:ukb-b-11064	ENSG00000049089	Inverse variance weighted	93	0.00077003	0.000275786	0.00523626	0.00022949	0.00131057	1.00077	1.00023	1.00131
COL9A2	ukb-b-11064	Diagnoses - secondary ICD10: Z95.1 Presence of aortocoronary bypass graft || id:ukb-b-11064	ENSG00000049089	Simple mode	93	0.000641204	0.000727732	0.38056	-0.000785151	0.00206756	1.00064	0.999215	1.00207
COL9A2	ukb-b-11064	Diagnoses - secondary ICD10: Z95.1 Presence of aortocoronary bypass graft || id:ukb-b-11064	ENSG00000049089	Weighted mode	93	0.000804221	0.000616305	0.195179	-0.000403738	0.00201218	1.0008	0.999596	1.00201
COL9A2	ukb-a-130	Treatment/medication code: senna || id:ukb-a-130	ENSG00000049089	MR Egger	159	-2.59195e-05	0.000222666	0.90748	-0.000462344	0.000410505	0.999974	0.999538	1.00041
COL9A2	ukb-a-130	Treatment/medication code: senna || id:ukb-a-130	ENSG00000049089	Weighted median	159	-0.000227043	0.000179927	0.206999	-0.0005797	0.000125614	0.999773	0.99942	1.00013
COL9A2	ukb-a-130	Treatment/medication code: senna || id:ukb-a-130	ENSG00000049089	Inverse variance weighted	159	-0.000104475	0.000119188	0.380726	-0.000338084	0.000129133	0.999896	0.999662	1.00013
COL9A2	ukb-a-130	Treatment/medication code: senna || id:ukb-a-130	ENSG00000049089	Simple mode	159	-0.000222302	0.00049176	0.65185	-0.00118615	0.000741547	0.999778	0.998815	1.00074
COL9A2	ukb-a-130	Treatment/medication code: senna || id:ukb-a-130	ENSG00000049089	Weighted mode	159	-0.000279575	0.000425347	0.511953	-0.00111326	0.000554106	0.99972	0.998887	1.00055
COL9A2	ukb-d-30620_raw	Alanine aminotransferase || id:ukb-d-30620_raw	ENSG00000049089	MR Egger	161	0.358002	0.0709436	1.21894e-06	0.218952	0.497051	1.43047	1.24477	1.64387
COL9A2	ukb-d-30620_raw	Alanine aminotransferase || id:ukb-d-30620_raw	ENSG00000049089	Weighted median	161	0.131006	0.0563363	0.0200489	0.0205871	0.241425	1.13997	1.0208	1.27306
COL9A2	ukb-d-30620_raw	Alanine aminotransferase || id:ukb-d-30620_raw	ENSG00000049089	Inverse variance weighted	161	-0.0141837	0.042299	0.737384	-0.0970898	0.0687223	0.985916	0.907475	1.07114
COL9A2	ukb-d-30620_raw	Alanine aminotransferase || id:ukb-d-30620_raw	ENSG00000049089	Simple mode	161	0.302516	0.12255	0.0146193	0.0623179	0.542714	1.35326	1.0643	1.72067
COL9A2	ukb-d-30620_raw	Alanine aminotransferase || id:ukb-d-30620_raw	ENSG00000049089	Weighted mode	161	0.293318	0.102432	0.00475104	0.0925517	0.494083	1.34087	1.09697	1.639
COL9A2	ukb-b-4616	Nap during day || id:ukb-b-4616	ENSG00000049089	MR Egger	159	-0.00847667	0.00296809	0.00487191	-0.0142941	-0.00265921	0.991559	0.985808	0.997344
COL9A2	ukb-b-4616	Nap during day || id:ukb-b-4616	ENSG00000049089	Weighted median	159	-0.0113926	0.00188704	1.56733e-09	-0.0150912	-0.00769398	0.988672	0.985022	0.992336
COL9A2	ukb-b-4616	Nap during day || id:ukb-b-4616	ENSG00000049089	Inverse variance weighted	159	-0.016185	0.00163991	5.64513e-23	-0.0193992	-0.0129708	0.983945	0.980788	0.987113
COL9A2	ukb-b-4616	Nap during day || id:ukb-b-4616	ENSG00000049089	Simple mode	159	-0.0106036	0.00325768	0.00138748	-0.0169886	-0.00421852	0.989452	0.983155	0.99579
COL9A2	ukb-b-4616	Nap during day || id:ukb-b-4616	ENSG00000049089	Weighted mode	159	-0.0106036	0.00293384	0.000404502	-0.0163539	-0.00485324	0.989452	0.983779	0.995159
COL9A2	ukb-d-20422	More irritable than usual during worst period of anxiety || id:ukb-d-20422	ENSG00000049089	MR Egger	161	-0.0560467	0.007206	8.74122e-13	-0.0701704	-0.0419229	0.945495	0.932235	0.958944
COL9A2	ukb-d-20422	More irritable than usual during worst period of anxiety || id:ukb-d-20422	ENSG00000049089	Weighted median	161	-0.0128513	0.00580508	0.0268426	-0.0242292	-0.00147332	0.987231	0.976062	0.998528
COL9A2	ukb-d-20422	More irritable than usual during worst period of anxiety || id:ukb-d-20422	ENSG00000049089	Inverse variance weighted	161	-0.00457312	0.00428877	0.286287	-0.0129791	0.00383286	0.995437	0.987105	1.00384
COL9A2	ukb-d-20422	More irritable than usual during worst period of anxiety || id:ukb-d-20422	ENSG00000049089	Simple mode	161	-0.00218323	0.0132914	0.869735	-0.0282344	0.0238679	0.997819	0.97216	1.02416
COL9A2	ukb-d-20422	More irritable than usual during worst period of anxiety || id:ukb-d-20422	ENSG00000049089	Weighted mode	161	-0.00892522	0.0101652	0.381251	-0.028849	0.0109986	0.991114	0.971563	1.01106
COL9A2	ukb-b-2634	Duration of heavy DIY || id:ukb-b-2634	ENSG00000049089	MR Egger	159	-0.0869983	0.011529	3.41389e-12	-0.109595	-0.0644015	0.916679	0.896197	0.937628
COL9A2	ukb-b-2634	Duration of heavy DIY || id:ukb-b-2634	ENSG00000049089	Weighted median	159	-0.0489607	0.00860063	1.25057e-08	-0.0658179	-0.0321035	0.952219	0.936301	0.968406
COL9A2	ukb-b-2634	Duration of heavy DIY || id:ukb-b-2634	ENSG00000049089	Inverse variance weighted	159	-0.0440611	0.00654996	1.73287e-11	-0.056899	-0.0312232	0.956895	0.944689	0.969259
COL9A2	ukb-b-2634	Duration of heavy DIY || id:ukb-b-2634	ENSG00000049089	Simple mode	159	-0.0392857	0.0180171	0.0307017	-0.0745991	-0.00397227	0.961476	0.928115	0.996036
COL9A2	ukb-b-2634	Duration of heavy DIY || id:ukb-b-2634	ENSG00000049089	Weighted mode	159	-0.0449065	0.0152875	0.00380426	-0.07487	-0.0149431	0.956087	0.927864	0.985168
COL9A2	ukb-a-145	Treatment/medication code: ranitidine || id:ukb-a-145	ENSG00000049089	MR Egger	159	0.0010483	0.000649798	0.108694	-0.000225305	0.0023219	1.00105	0.999775	1.00232
COL9A2	ukb-a-145	Treatment/medication code: ranitidine || id:ukb-a-145	ENSG00000049089	Weighted median	159	0.00324722	0.000489363	3.23162e-11	0.00228807	0.00420637	1.00325	1.00229	1.00422
COL9A2	ukb-a-145	Treatment/medication code: ranitidine || id:ukb-a-145	ENSG00000049089	Inverse variance weighted	159	0.00226697	0.000347823	7.14422e-11	0.00158524	0.0029487	1.00227	1.00159	1.00295
COL9A2	ukb-a-145	Treatment/medication code: ranitidine || id:ukb-a-145	ENSG00000049089	Simple mode	159	0.00407142	0.00125503	0.00143805	0.00161156	0.00653129	1.00408	1.00161	1.00655
COL9A2	ukb-a-145	Treatment/medication code: ranitidine || id:ukb-a-145	ENSG00000049089	Weighted mode	159	0.00384176	0.0011275	0.000832236	0.00163186	0.00605166	1.00385	1.00163	1.00607
COL9A2	ukb-d-20554_1	Actions taken following self-harm: See anyone from psychiatric or mental health services, including liaison services || id:ukb-d-20554_1	ENSG00000049089	MR Egger	161	-0.014112	0.00102764	8.48057e-29	-0.0161262	-0.0120978	0.985987	0.984003	0.987975
COL9A2	ukb-d-20554_1	Actions taken following self-harm: See anyone from psychiatric or mental health services, including liaison services || id:ukb-d-20554_1	ENSG00000049089	Weighted median	161	-0.00254998	0.000927443	0.00596919	-0.00436776	-0.000732188	0.997453	0.995642	0.999268
COL9A2	ukb-d-20554_1	Actions taken following self-harm: See anyone from psychiatric or mental health services, including liaison services || id:ukb-d-20554_1	ENSG00000049089	Inverse variance weighted	161	-0.00495837	0.000701077	1.52156e-12	-0.00633248	-0.00358426	0.995054	0.993688	0.996422
COL9A2	ukb-d-20554_1	Actions taken following self-harm: See anyone from psychiatric or mental health services, including liaison services || id:ukb-d-20554_1	ENSG00000049089	Simple mode	161	0.00230887	0.00298877	0.440948	-0.00354912	0.00816686	1.00231	0.996457	1.0082
COL9A2	ukb-d-20554_1	Actions taken following self-harm: See anyone from psychiatric or mental health services, including liaison services || id:ukb-d-20554_1	ENSG00000049089	Weighted mode	161	0.000520701	0.0026106	0.842159	-0.00459608	0.00563748	1.00052	0.995414	1.00565
COL9A2	ukb-b-4655	Frequency of walking for pleasure in last 4 weeks || id:ukb-b-4655	ENSG00000049089	MR Egger	159	-0.0604023	0.00766584	5.13425e-13	-0.0754273	-0.0453772	0.941386	0.927347	0.955637
COL9A2	ukb-b-4655	Frequency of walking for pleasure in last 4 weeks || id:ukb-b-4655	ENSG00000049089	Weighted median	159	-0.0269317	0.00683703	8.17903e-05	-0.0403323	-0.0135311	0.973428	0.96047	0.98656
COL9A2	ukb-b-4655	Frequency of walking for pleasure in last 4 weeks || id:ukb-b-4655	ENSG00000049089	Inverse variance weighted	159	-0.0155274	0.00441649	0.000438475	-0.0241837	-0.00687106	0.984593	0.976106	0.993152
COL9A2	ukb-b-4655	Frequency of walking for pleasure in last 4 weeks || id:ukb-b-4655	ENSG00000049089	Simple mode	159	-0.0543879	0.0314411	0.0856126	-0.116013	0.00723666	0.947065	0.890464	1.00726
COL9A2	ukb-b-4655	Frequency of walking for pleasure in last 4 weeks || id:ukb-b-4655	ENSG00000049089	Weighted mode	159	-0.0648917	0.0306326	0.0357068	-0.124932	-0.00485171	0.937169	0.882557	0.99516
COL9A2	ukb-d-22601_35423237	Job coding: sales or marketing representative, manufacturer's agent or representative or salesman/woman || id:ukb-d-22601_35423237	ENSG00000049089	MR Egger	152	-0.00244006	0.00114428	0.0346013	-0.00468284	-0.000197285	0.997563	0.995328	0.999803
COL9A2	ukb-d-22601_35423237	Job coding: sales or marketing representative, manufacturer's agent or representative or salesman/woman || id:ukb-d-22601_35423237	ENSG00000049089	Weighted median	152	0.000866343	0.000915648	0.34407	-0.000928327	0.00266101	1.00087	0.999072	1.00266
COL9A2	ukb-d-22601_35423237	Job coding: sales or marketing representative, manufacturer's agent or representative or salesman/woman || id:ukb-d-22601_35423237	ENSG00000049089	Inverse variance weighted	152	-0.00115409	0.000607556	0.0574906	-0.0023449	3.67194e-05	0.998847	0.997658	1.00004
COL9A2	ukb-d-22601_35423237	Job coding: sales or marketing representative, manufacturer's agent or representative or salesman/woman || id:ukb-d-22601_35423237	ENSG00000049089	Simple mode	152	-0.00580076	0.00251405	0.0223949	-0.0107283	-0.000873213	0.994216	0.989329	0.999127
COL9A2	ukb-d-22601_35423237	Job coding: sales or marketing representative, manufacturer's agent or representative or salesman/woman || id:ukb-d-22601_35423237	ENSG00000049089	Weighted mode	152	0.00342923	0.0019641	0.0828529	-0.00042041	0.00727888	1.00344	0.99958	1.00731
COL9A2	ukb-b-5617	Operation code: pilonidal sinus surgery (anal) || id:ukb-b-5617	ENSG00000049089	MR Egger	59	-0.00157267	0.000911588	0.0899114	-0.00335938	0.000214048	0.998429	0.996646	1.00021
COL9A2	ukb-b-5617	Operation code: pilonidal sinus surgery (anal) || id:ukb-b-5617	ENSG00000049089	Weighted median	59	-0.000227488	0.000431323	0.597903	-0.00107288	0.000617906	0.999773	0.998928	1.00062
COL9A2	ukb-b-5617	Operation code: pilonidal sinus surgery (anal) || id:ukb-b-5617	ENSG00000049089	Inverse variance weighted	59	-6.35931e-05	0.000321531	0.843215	-0.000693794	0.000566608	0.999936	0.999306	1.00057
COL9A2	ukb-b-5617	Operation code: pilonidal sinus surgery (anal) || id:ukb-b-5617	ENSG00000049089	Simple mode	59	0.000491108	0.000815717	0.549483	-0.0011077	0.00208991	1.00049	0.998893	1.00209
COL9A2	ukb-b-5617	Operation code: pilonidal sinus surgery (anal) || id:ukb-b-5617	ENSG00000049089	Weighted mode	59	-0.000169693	0.0006845	0.805081	-0.00151131	0.00117193	0.99983	0.99849	1.00117
COL9A2	ukb-d-30600_raw	Albumin || id:ukb-d-30600_raw	ENSG00000049089	MR Egger	161	0.0941858	0.0136661	1.21945e-10	0.0674003	0.120971	1.09876	1.06972	1.12859
COL9A2	ukb-d-30600_raw	Albumin || id:ukb-d-30600_raw	ENSG00000049089	Weighted median	161	0.0387983	0.0115596	0.000789754	0.0161414	0.0614552	1.03956	1.01627	1.06338
COL9A2	ukb-d-30600_raw	Albumin || id:ukb-d-30600_raw	ENSG00000049089	Inverse variance weighted	161	0.0681037	0.00742184	4.46896e-20	0.0535569	0.0826505	1.07048	1.05502	1.08616
COL9A2	ukb-d-30600_raw	Albumin || id:ukb-d-30600_raw	ENSG00000049089	Simple mode	161	0.0264345	0.0339583	0.437459	-0.0401237	0.0929927	1.02679	0.960671	1.09745
COL9A2	ukb-d-30600_raw	Albumin || id:ukb-d-30600_raw	ENSG00000049089	Weighted mode	161	0.0209645	0.0354345	0.554927	-0.0484872	0.0904161	1.02119	0.95267	1.09463
COL9A2	ukb-a-520	Diagnoses - main ICD10: C61 Malignant neoplasm of prostate || id:ukb-a-520	ENSG00000049089	MR Egger	159	0.00248245	0.000418898	1.89969e-08	0.00166141	0.00330348	1.00249	1.00166	1.00331
COL9A2	ukb-a-520	Diagnoses - main ICD10: C61 Malignant neoplasm of prostate || id:ukb-a-520	ENSG00000049089	Weighted median	159	0.00194411	0.000315821	7.47364e-10	0.0013251	0.00256312	1.00195	1.00133	1.00257
COL9A2	ukb-a-520	Diagnoses - main ICD10: C61 Malignant neoplasm of prostate || id:ukb-a-520	ENSG00000049089	Inverse variance weighted	159	0.00146937	0.000224224	5.63332e-11	0.00102989	0.00190885	1.00147	1.00103	1.00191
COL9A2	ukb-a-520	Diagnoses - main ICD10: C61 Malignant neoplasm of prostate || id:ukb-a-520	ENSG00000049089	Simple mode	159	0.00257179	0.000730342	0.000561366	0.00114032	0.00400326	1.00258	1.00114	1.00401
COL9A2	ukb-a-520	Diagnoses - main ICD10: C61 Malignant neoplasm of prostate || id:ukb-a-520	ENSG00000049089	Weighted mode	159	0.00253507	0.000659938	0.000176786	0.0012416	0.00382855	1.00254	1.00124	1.00384
COL9A2	ukb-b-8236	Treatment/medication code: evening primrose oil product || id:ukb-b-8236	ENSG00000049089	MR Egger	16	0.00122216	0.00157678	0.451178	-0.00186834	0.00431265	1.00122	0.998133	1.00432
COL9A2	ukb-b-8236	Treatment/medication code: evening primrose oil product || id:ukb-b-8236	ENSG00000049089	Weighted median	16	0.00106127	0.000620817	0.0873617	-0.000155526	0.00227808	1.00106	0.999844	1.00228
COL9A2	ukb-b-8236	Treatment/medication code: evening primrose oil product || id:ukb-b-8236	ENSG00000049089	Inverse variance weighted	16	0.000691732	0.000455568	0.128915	-0.000201182	0.00158465	1.00069	0.999799	1.00159
COL9A2	ukb-b-8236	Treatment/medication code: evening primrose oil product || id:ukb-b-8236	ENSG00000049089	Simple mode	16	0.0010465	0.00100876	0.315981	-0.000930676	0.00302367	1.00105	0.99907	1.00303
COL9A2	ukb-b-8236	Treatment/medication code: evening primrose oil product || id:ukb-b-8236	ENSG00000049089	Weighted mode	16	0.0010465	0.000780619	0.200001	-0.000483514	0.00257651	1.00105	0.999517	1.00258
COL9A2	ukb-b-698	How are people in household related to participant: Husband, wife or partner || id:ukb-b-698	ENSG00000049089	MR Egger	159	0.00332175	0.00190679	0.0834549	-0.00041555	0.00705905	1.00333	0.999585	1.00708
COL9A2	ukb-b-698	How are people in household related to participant: Husband, wife or partner || id:ukb-b-698	ENSG00000049089	Weighted median	159	0.00318461	0.00144936	0.0280022	0.000343867	0.00602534	1.00319	1.00034	1.00604
COL9A2	ukb-b-698	How are people in household related to participant: Husband, wife or partner || id:ukb-b-698	ENSG00000049089	Inverse variance weighted	159	0.00432837	0.00102641	2.47585e-05	0.0023166	0.00634014	1.00434	1.00232	1.00636
COL9A2	ukb-b-698	How are people in household related to participant: Husband, wife or partner || id:ukb-b-698	ENSG00000049089	Simple mode	159	0.00165811	0.00334864	0.621176	-0.00490523	0.00822145	1.00166	0.995107	1.00826
COL9A2	ukb-b-698	How are people in household related to participant: Husband, wife or partner || id:ukb-b-698	ENSG00000049089	Weighted mode	159	0.00251202	0.00298093	0.400672	-0.0033306	0.00835464	1.00252	0.996675	1.00839
COL9A2	ukb-b-5620	Nitrogen dioxide air pollution; 2006 || id:ukb-b-5620	ENSG00000049089	MR Egger	159	-0.0398091	0.00422455	5.46296e-17	-0.0480892	-0.0315289	0.960973	0.953049	0.968963
COL9A2	ukb-b-5620	Nitrogen dioxide air pollution; 2006 || id:ukb-b-5620	ENSG00000049089	Weighted median	159	-0.000569621	0.00383854	0.882031	-0.00809317	0.00695393	0.999431	0.991939	1.00698
COL9A2	ukb-b-5620	Nitrogen dioxide air pollution; 2006 || id:ukb-b-5620	ENSG00000049089	Inverse variance weighted	159	-0.00348906	0.00289037	0.227381	-0.0091542	0.00217607	0.996517	0.990888	1.00218
COL9A2	ukb-b-5620	Nitrogen dioxide air pollution; 2006 || id:ukb-b-5620	ENSG00000049089	Simple mode	159	0.0121665	0.0150257	0.419324	-0.0172839	0.0416168	1.01224	0.982865	1.04249
COL9A2	ukb-b-5620	Nitrogen dioxide air pollution; 2006 || id:ukb-b-5620	ENSG00000049089	Weighted mode	159	-0.0375189	0.0117479	0.00169583	-0.0605448	-0.0144929	0.963176	0.941252	0.985612
COL9A2	ukb-b-3855	Attendance/disability/mobility allowance: None of the above || id:ukb-b-3855	ENSG00000049089	MR Egger	159	-0.000752124	0.00102138	0.462597	-0.00275403	0.00124978	0.999248	0.99725	1.00125
COL9A2	ukb-b-3855	Attendance/disability/mobility allowance: None of the above || id:ukb-b-3855	ENSG00000049089	Weighted median	159	0.00247433	0.000759186	0.00111733	0.000986323	0.00396233	1.00248	1.00099	1.00397
COL9A2	ukb-b-3855	Attendance/disability/mobility allowance: None of the above || id:ukb-b-3855	ENSG00000049089	Inverse variance weighted	159	0.00333797	0.000573017	5.7026e-09	0.00221486	0.00446108	1.00334	1.00222	1.00447
COL9A2	ukb-b-3855	Attendance/disability/mobility allowance: None of the above || id:ukb-b-3855	ENSG00000049089	Simple mode	159	0.0024726	0.00152311	0.106499	-0.000512692	0.00545789	1.00248	0.999487	1.00547
COL9A2	ukb-b-3855	Attendance/disability/mobility allowance: None of the above || id:ukb-b-3855	ENSG00000049089	Weighted mode	159	0.0024726	0.00136396	0.0717604	-0.000200771	0.00514597	1.00248	0.999799	1.00516
COL9A2	ukb-b-1888	Operation code: abdominal/pelvic adhesion surgery || id:ukb-b-1888	ENSG00000049089	MR Egger	20	0.00272794	0.00164844	0.115284	-0.000503004	0.00595888	1.00273	0.999497	1.00598
COL9A2	ukb-b-1888	Operation code: abdominal/pelvic adhesion surgery || id:ukb-b-1888	ENSG00000049089	Weighted median	20	-0.000712001	0.000637483	0.26404	-0.00196147	0.000537466	0.999288	0.99804	1.00054
COL9A2	ukb-b-1888	Operation code: abdominal/pelvic adhesion surgery || id:ukb-b-1888	ENSG00000049089	Inverse variance weighted	20	-2.01285e-05	0.000496057	0.967633	-0.0009924	0.000952143	0.99998	0.999008	1.00095
COL9A2	ukb-b-1888	Operation code: abdominal/pelvic adhesion surgery || id:ukb-b-1888	ENSG00000049089	Simple mode	20	-0.00115338	0.00109373	0.304862	-0.00329709	0.00099033	0.998847	0.996708	1.00099
COL9A2	ukb-b-1888	Operation code: abdominal/pelvic adhesion surgery || id:ukb-b-1888	ENSG00000049089	Weighted mode	20	-0.000959275	0.000948888	0.324744	-0.0028191	0.000900545	0.999041	0.997185	1.0009
COL9A2	ukb-b-11189	Type of special diet followed: Gluten-free || id:ukb-b-11189	ENSG00000049089	MR Egger	20	-0.0198847	0.0109726	0.0866699	-0.041391	0.00162166	0.980312	0.959454	1.00162
COL9A2	ukb-b-11189	Type of special diet followed: Gluten-free || id:ukb-b-11189	ENSG00000049089	Weighted median	20	0.0143577	0.00485156	0.00308248	0.0048486	0.0238667	1.01446	1.00486	1.02415
COL9A2	ukb-b-11189	Type of special diet followed: Gluten-free || id:ukb-b-11189	ENSG00000049089	Inverse variance weighted	20	0.00778119	0.00319914	0.0150041	0.00151089	0.0140515	1.00781	1.00151	1.01415
COL9A2	ukb-b-11189	Type of special diet followed: Gluten-free || id:ukb-b-11189	ENSG00000049089	Simple mode	20	0.0171136	0.00975132	0.0953704	-0.00199896	0.0362262	1.01726	0.998003	1.03689
COL9A2	ukb-b-11189	Type of special diet followed: Gluten-free || id:ukb-b-11189	ENSG00000049089	Weighted mode	20	0.0184171	0.0101757	0.0861569	-0.00152726	0.0383615	1.01859	0.998474	1.03911
COL9A2	ukb-b-12620	Diagnoses - main ICD10: M79.86 Other specified soft tissue disorders (Lower leg) || id:ukb-b-12620	ENSG00000049089	MR Egger	21	0.00171214	0.00140126	0.236705	-0.00103433	0.0044586	1.00171	0.998966	1.00447
COL9A2	ukb-b-12620	Diagnoses - main ICD10: M79.86 Other specified soft tissue disorders (Lower leg) || id:ukb-b-12620	ENSG00000049089	Weighted median	21	-0.00130678	0.00059221	0.0273406	-0.00246751	-0.000146051	0.998694	0.997536	0.999854
COL9A2	ukb-b-12620	Diagnoses - main ICD10: M79.86 Other specified soft tissue disorders (Lower leg) || id:ukb-b-12620	ENSG00000049089	Inverse variance weighted	21	-0.000947616	0.000447802	0.034332	-0.00182531	-6.99243e-05	0.999053	0.998176	0.99993
COL9A2	ukb-b-12620	Diagnoses - main ICD10: M79.86 Other specified soft tissue disorders (Lower leg) || id:ukb-b-12620	ENSG00000049089	Simple mode	21	-0.00186126	0.00110944	0.108975	-0.00403576	0.000313249	0.99814	0.995972	1.00031
COL9A2	ukb-b-12620	Diagnoses - main ICD10: M79.86 Other specified soft tissue disorders (Lower leg) || id:ukb-b-12620	ENSG00000049089	Weighted mode	21	-0.00182835	0.000986074	0.0785217	-0.00376105	0.000104354	0.998173	0.996246	1.0001
COL9A2	ukb-d-N80	Diagnoses - main ICD10: N80 Endometriosis || id:ukb-d-N80	ENSG00000049089	MR Egger	161	0.00369779	0.000317647	4.81643e-23	0.0030752	0.00432038	1.0037	1.00308	1.00433
COL9A2	ukb-d-N80	Diagnoses - main ICD10: N80 Endometriosis || id:ukb-d-N80	ENSG00000049089	Weighted median	161	0.000829706	0.00024425	0.000681395	0.000350976	0.00130844	1.00083	1.00035	1.00131
COL9A2	ukb-d-N80	Diagnoses - main ICD10: N80 Endometriosis || id:ukb-d-N80	ENSG00000049089	Inverse variance weighted	161	0.000654821	0.000228564	0.00417095	0.000206836	0.00110281	1.00066	1.00021	1.0011
COL9A2	ukb-d-N80	Diagnoses - main ICD10: N80 Endometriosis || id:ukb-d-N80	ENSG00000049089	Simple mode	161	0.000267765	0.000502997	0.595229	-0.000718109	0.00125364	1.00027	0.999282	1.00125
COL9A2	ukb-d-N80	Diagnoses - main ICD10: N80 Endometriosis || id:ukb-d-N80	ENSG00000049089	Weighted mode	161	0.000755056	0.000397998	0.059612	-2.50208e-05	0.00153513	1.00076	0.999975	1.00154
COL9A2	ukb-b-6569	PCT where patients GP was registered: HEYWOOD, MIDDLETON AND ROCHDALE PCT || id:ukb-b-6569	ENSG00000049089	MR Egger	29	0.00145814	0.000919101	0.124274	-0.0003433	0.00325957	1.00146	0.999657	1.00326
COL9A2	ukb-b-6569	PCT where patients GP was registered: HEYWOOD, MIDDLETON AND ROCHDALE PCT || id:ukb-b-6569	ENSG00000049089	Weighted median	29	0.000934029	0.000493393	0.0583481	-3.30209e-05	0.00190108	1.00093	0.999967	1.0019
COL9A2	ukb-b-6569	PCT where patients GP was registered: HEYWOOD, MIDDLETON AND ROCHDALE PCT || id:ukb-b-6569	ENSG00000049089	Inverse variance weighted	29	0.000528159	0.000357465	0.139538	-0.000172472	0.00122879	1.00053	0.999828	1.00123
COL9A2	ukb-b-6569	PCT where patients GP was registered: HEYWOOD, MIDDLETON AND ROCHDALE PCT || id:ukb-b-6569	ENSG00000049089	Simple mode	29	0.00153921	0.000725673	0.0429032	0.00011689	0.00296153	1.00154	1.00012	1.00297
COL9A2	ukb-b-6569	PCT where patients GP was registered: HEYWOOD, MIDDLETON AND ROCHDALE PCT || id:ukb-b-6569	ENSG00000049089	Weighted mode	29	0.000928722	0.000657698	0.168944	-0.000360365	0.00221781	1.00093	0.99964	1.00222
COL9A2	ukb-b-18297	Operative procedures - main OPCS: J13.2 Percutaneous biopsy of lesion of liver NEC || id:ukb-b-18297	ENSG00000049089	MR Egger	20	0.00264991	0.00150579	0.0954233	-0.000301438	0.00560125	1.00265	0.999699	1.00562
COL9A2	ukb-b-18297	Operative procedures - main OPCS: J13.2 Percutaneous biopsy of lesion of liver NEC || id:ukb-b-18297	ENSG00000049089	Weighted median	20	0.000530914	0.000598573	0.375097	-0.000642288	0.00170412	1.00053	0.999358	1.00171
COL9A2	ukb-b-18297	Operative procedures - main OPCS: J13.2 Percutaneous biopsy of lesion of liver NEC || id:ukb-b-18297	ENSG00000049089	Inverse variance weighted	20	5.01282e-05	0.000430739	0.907354	-0.00079412	0.000894377	1.00005	0.999206	1.00089
COL9A2	ukb-b-18297	Operative procedures - main OPCS: J13.2 Percutaneous biopsy of lesion of liver NEC || id:ukb-b-18297	ENSG00000049089	Simple mode	20	0.000648964	0.00101791	0.531379	-0.00134615	0.00264407	1.00065	0.998655	1.00265
COL9A2	ukb-b-18297	Operative procedures - main OPCS: J13.2 Percutaneous biopsy of lesion of liver NEC || id:ukb-b-18297	ENSG00000049089	Weighted mode	20	0.000648964	0.00076335	0.405827	-0.000847203	0.00214513	1.00065	0.999153	1.00215
COL9A2	ukb-b-10766	Treatment/medication code: tegretol 100mg tablet || id:ukb-b-10766	ENSG00000049089	MR Egger	14	0.00397079	0.00190648	0.0593294	0.000234087	0.00770748	1.00398	1.00023	1.00774
COL9A2	ukb-b-10766	Treatment/medication code: tegretol 100mg tablet || id:ukb-b-10766	ENSG00000049089	Weighted median	14	-0.00182191	0.000767021	0.0175342	-0.00332527	-0.000318552	0.99818	0.99668	0.999681
COL9A2	ukb-b-10766	Treatment/medication code: tegretol 100mg tablet || id:ukb-b-10766	ENSG00000049089	Inverse variance weighted	14	-0.00112316	0.000590841	0.0573092	-0.00228121	3.4892e-05	0.998877	0.997721	1.00003
COL9A2	ukb-b-10766	Treatment/medication code: tegretol 100mg tablet || id:ukb-b-10766	ENSG00000049089	Simple mode	14	-0.00311526	0.00134489	0.0375014	-0.00575124	-0.000479278	0.99689	0.994265	0.999521
COL9A2	ukb-b-10766	Treatment/medication code: tegretol 100mg tablet || id:ukb-b-10766	ENSG00000049089	Weighted mode	14	-0.00307689	0.00136795	0.042465	-0.00575808	-0.000395701	0.996928	0.994258	0.999604
COL9A2	ukb-b-12171	Treatment/medication code: ferrous sulphate || id:ukb-b-12171	ENSG00000049089	MR Egger	47	-0.00382535	0.000913659	0.00012978	-0.00561612	-0.00203458	0.996182	0.9944	0.997967
COL9A2	ukb-b-12171	Treatment/medication code: ferrous sulphate || id:ukb-b-12171	ENSG00000049089	Weighted median	47	-0.00133248	0.000481428	0.00564421	-0.00227608	-0.000388881	0.998668	0.997727	0.999611
COL9A2	ukb-b-12171	Treatment/medication code: ferrous sulphate || id:ukb-b-12171	ENSG00000049089	Inverse variance weighted	47	-0.00103833	0.000328453	0.00157076	-0.0016821	-0.000394565	0.998962	0.998319	0.999606
COL9A2	ukb-b-12171	Treatment/medication code: ferrous sulphate || id:ukb-b-12171	ENSG00000049089	Simple mode	47	0.0010313	0.00115179	0.375241	-0.0012262	0.0032888	1.00103	0.998775	1.00329
COL9A2	ukb-b-12171	Treatment/medication code: ferrous sulphate || id:ukb-b-12171	ENSG00000049089	Weighted mode	47	-0.00231775	0.000808639	0.00624486	-0.00390269	-0.000732823	0.997685	0.996105	0.999267
COL9A2	ukb-a-95	Non-cancer illness code self-reported: enlarged prostate || id:ukb-a-95	ENSG00000049089	MR Egger	159	-0.00156572	0.000622399	0.0128874	-0.00278563	-0.000345822	0.998436	0.997218	0.999654
COL9A2	ukb-a-95	Non-cancer illness code self-reported: enlarged prostate || id:ukb-a-95	ENSG00000049089	Weighted median	159	-0.00338222	0.000459319	1.79062e-13	-0.00428249	-0.00248196	0.996623	0.995727	0.997521
COL9A2	ukb-a-95	Non-cancer illness code self-reported: enlarged prostate || id:ukb-a-95	ENSG00000049089	Inverse variance weighted	159	-0.00276162	0.000337529	2.79453e-16	-0.00342318	-0.00210006	0.997242	0.996583	0.997902
COL9A2	ukb-a-95	Non-cancer illness code self-reported: enlarged prostate || id:ukb-a-95	ENSG00000049089	Simple mode	159	-0.00389526	0.00128468	0.00283942	-0.00641323	-0.00137728	0.996112	0.993607	0.998624
COL9A2	ukb-a-95	Non-cancer illness code self-reported: enlarged prostate || id:ukb-a-95	ENSG00000049089	Weighted mode	159	-0.00376124	0.00110475	0.00084	-0.00592655	-0.00159592	0.996246	0.994091	0.998405
COL9A2	ukb-b-19086	Diagnoses - secondary ICD10: R50.9 Fever, unspecified || id:ukb-b-19086	ENSG00000049089	MR Egger	29	-0.00178733	0.000958006	0.0729874	-0.00366502	9.03647e-05	0.998214	0.996342	1.00009
COL9A2	ukb-b-19086	Diagnoses - secondary ICD10: R50.9 Fever, unspecified || id:ukb-b-19086	ENSG00000049089	Weighted median	29	-0.00186062	0.000496396	0.000178062	-0.00283356	-0.000887688	0.998141	0.99717	0.999113
COL9A2	ukb-b-19086	Diagnoses - secondary ICD10: R50.9 Fever, unspecified || id:ukb-b-19086	ENSG00000049089	Inverse variance weighted	29	-0.00150791	0.000366561	3.89416e-05	-0.00222637	-0.000789452	0.998493	0.997776	0.999211
COL9A2	ukb-b-19086	Diagnoses - secondary ICD10: R50.9 Fever, unspecified || id:ukb-b-19086	ENSG00000049089	Simple mode	29	-0.00173626	0.000795821	0.0376827	-0.00329607	-0.000176455	0.998265	0.996709	0.999824
COL9A2	ukb-b-19086	Diagnoses - secondary ICD10: R50.9 Fever, unspecified || id:ukb-b-19086	ENSG00000049089	Weighted mode	29	-0.00173626	0.000618393	0.00898667	-0.00294831	-0.000524215	0.998265	0.997056	0.999476
COL9A2	ukb-b-6740	Current employment status: In paid employment or self-employed || id:ukb-b-6740	ENSG00000049089	MR Egger	159	-0.00749321	0.00214281	0.00061225	-0.0116931	-0.00329331	0.992535	0.988375	0.996712
COL9A2	ukb-b-6740	Current employment status: In paid employment or self-employed || id:ukb-b-6740	ENSG00000049089	Weighted median	159	-0.00149024	0.00155476	0.337809	-0.00453758	0.00155709	0.998511	0.995473	1.00156
COL9A2	ukb-b-6740	Current employment status: In paid employment or self-employed || id:ukb-b-6740	ENSG00000049089	Inverse variance weighted	159	-0.000332764	0.00115341	0.77296	-0.00259344	0.00192792	0.999667	0.99741	1.00193
COL9A2	ukb-b-6740	Current employment status: In paid employment or self-employed || id:ukb-b-6740	ENSG00000049089	Simple mode	159	-0.00283173	0.00420138	0.501296	-0.0110664	0.00540297	0.997172	0.988995	1.00542
COL9A2	ukb-b-6740	Current employment status: In paid employment or self-employed || id:ukb-b-6740	ENSG00000049089	Weighted mode	159	-0.00283173	0.00333238	0.396743	-0.00936321	0.00369974	0.997172	0.99068	1.00371
COL9A2	ukb-b-6811	Time spent outdoors in winter || id:ukb-b-6811	ENSG00000049089	MR Egger	159	0.000657863	0.00276353	0.812151	-0.00475865	0.00607437	1.00066	0.995253	1.00609
COL9A2	ukb-b-6811	Time spent outdoors in winter || id:ukb-b-6811	ENSG00000049089	Weighted median	159	0.00437917	0.0022243	0.0489775	1.95465e-05	0.00873878	1.00439	1.00002	1.00878
COL9A2	ukb-b-6811	Time spent outdoors in winter || id:ukb-b-6811	ENSG00000049089	Inverse variance weighted	159	0.00278339	0.00148611	0.0610773	-0.000129388	0.00569617	1.00279	0.999871	1.00571
COL9A2	ukb-b-6811	Time spent outdoors in winter || id:ukb-b-6811	ENSG00000049089	Simple mode	159	0.00999482	0.00658121	0.130839	-0.00290434	0.022894	1.01004	0.9971	1.02316
COL9A2	ukb-b-6811	Time spent outdoors in winter || id:ukb-b-6811	ENSG00000049089	Weighted mode	159	0.0140784	0.0057148	0.0148313	0.00287737	0.0252794	1.01418	1.00288	1.0256
COL9A2	ukb-d-20417	Tense, sore, or aching muscles during worst period of anxiety || id:ukb-d-20417	ENSG00000049089	MR Egger	161	0.0165323	0.00774914	0.0344228	0.00134401	0.0317206	1.01667	1.00134	1.03223
COL9A2	ukb-d-20417	Tense, sore, or aching muscles during worst period of anxiety || id:ukb-d-20417	ENSG00000049089	Weighted median	161	0.00501194	0.00628045	0.424858	-0.00729774	0.0173216	1.00502	0.992729	1.01747
COL9A2	ukb-d-20417	Tense, sore, or aching muscles during worst period of anxiety || id:ukb-d-20417	ENSG00000049089	Inverse variance weighted	161	0.014277	0.00417471	0.000626477	0.0060946	0.0224595	1.01438	1.00611	1.02271
COL9A2	ukb-d-20417	Tense, sore, or aching muscles during worst period of anxiety || id:ukb-d-20417	ENSG00000049089	Simple mode	161	0.00890411	0.0137968	0.519609	-0.0181376	0.0359458	1.00894	0.982026	1.0366
COL9A2	ukb-d-20417	Tense, sore, or aching muscles during worst period of anxiety || id:ukb-d-20417	ENSG00000049089	Weighted mode	161	0.00172808	0.0116055	0.881819	-0.0210186	0.0244748	1.00173	0.979201	1.02478
COL9A2	ukb-b-18377	Leg fat percentage (left) || id:ukb-b-18377	ENSG00000049089	MR Egger	159	-0.000237011	0.00341298	0.944725	-0.00692646	0.00645244	0.999763	0.993097	1.00647
COL9A2	ukb-b-18377	Leg fat percentage (left) || id:ukb-b-18377	ENSG00000049089	Weighted median	159	0.00308121	0.0023988	0.198975	-0.00162044	0.00778286	1.00309	0.998381	1.00781
COL9A2	ukb-b-18377	Leg fat percentage (left) || id:ukb-b-18377	ENSG00000049089	Inverse variance weighted	159	-0.00260902	0.00183516	0.155118	-0.00620594	0.0009879	0.997394	0.993813	1.00099
COL9A2	ukb-b-18377	Leg fat percentage (left) || id:ukb-b-18377	ENSG00000049089	Simple mode	159	0.0069215	0.00545021	0.205969	-0.00376091	0.0176039	1.00695	0.996246	1.01776
COL9A2	ukb-b-18377	Leg fat percentage (left) || id:ukb-b-18377	ENSG00000049089	Weighted mode	159	0.00629154	0.00540364	0.246052	-0.0042996	0.0168827	1.00631	0.99571	1.01703
COL9A2	ukb-a-514	Frequency of stair climbing in last 4 weeks || id:ukb-a-514	ENSG00000049089	MR Egger	159	-0.0350882	0.00743502	5.20075e-06	-0.0496609	-0.0205156	0.96552	0.951552	0.979693
COL9A2	ukb-a-514	Frequency of stair climbing in last 4 weeks || id:ukb-a-514	ENSG00000049089	Weighted median	159	-0.00632613	0.00567007	0.264548	-0.0174395	0.0047872	0.993694	0.982712	1.0048
COL9A2	ukb-a-514	Frequency of stair climbing in last 4 weeks || id:ukb-a-514	ENSG00000049089	Inverse variance weighted	159	-0.0101146	0.00416217	0.0150941	-0.0182724	-0.00195669	0.989936	0.981894	0.998045
COL9A2	ukb-a-514	Frequency of stair climbing in last 4 weeks || id:ukb-a-514	ENSG00000049089	Simple mode	159	-0.00988286	0.0169464	0.560601	-0.0430977	0.023332	0.990166	0.957818	1.02361
COL9A2	ukb-a-514	Frequency of stair climbing in last 4 weeks || id:ukb-a-514	ENSG00000049089	Weighted mode	159	0.0206156	0.0151786	0.176337	-0.0091345	0.0503657	1.02083	0.990907	1.05166
COL9A2	ukb-d-5843_1	Which eye(s) affected by myopia (short sight): Right eye || id:ukb-d-5843_1	ENSG00000049089	MR Egger	161	-0.000334708	0.00392467	0.932144	-0.00802706	0.00735765	0.999665	0.992005	1.00738
COL9A2	ukb-d-5843_1	Which eye(s) affected by myopia (short sight): Right eye || id:ukb-d-5843_1	ENSG00000049089	Weighted median	161	-0.00589347	0.0029422	0.0451684	-0.0116602	-0.000126759	0.994124	0.988408	0.999873
COL9A2	ukb-d-5843_1	Which eye(s) affected by myopia (short sight): Right eye || id:ukb-d-5843_1	ENSG00000049089	Inverse variance weighted	161	-0.0055913	0.00211017	0.00805661	-0.00972723	-0.00145536	0.994424	0.99032	0.998546
COL9A2	ukb-d-5843_1	Which eye(s) affected by myopia (short sight): Right eye || id:ukb-d-5843_1	ENSG00000049089	Simple mode	161	-0.00646814	0.00657212	0.326513	-0.0193495	0.0064132	0.993553	0.980837	1.00643
COL9A2	ukb-d-5843_1	Which eye(s) affected by myopia (short sight): Right eye || id:ukb-d-5843_1	ENSG00000049089	Weighted mode	161	-0.00372783	0.00530524	0.483283	-0.0141261	0.00667044	0.996279	0.985973	1.00669
COL9A2	ukb-b-5855	Carer support indicators: No || id:ukb-b-5855	ENSG00000049089	MR Egger	159	-0.0127611	0.002431	4.88717e-07	-0.0175258	-0.00799632	0.98732	0.982627	0.992036
COL9A2	ukb-b-5855	Carer support indicators: No || id:ukb-b-5855	ENSG00000049089	Weighted median	159	-0.00963843	0.00196768	9.66278e-07	-0.0134951	-0.00578179	0.990408	0.986596	0.994235
COL9A2	ukb-b-5855	Carer support indicators: No || id:ukb-b-5855	ENSG00000049089	Inverse variance weighted	159	-0.00140251	0.00133935	0.295028	-0.00402765	0.00122262	0.998598	0.99598	1.00122
COL9A2	ukb-b-5855	Carer support indicators: No || id:ukb-b-5855	ENSG00000049089	Simple mode	159	-0.0134299	0.00544058	0.0146344	-0.0240935	-0.00276638	0.98666	0.976194	0.997237
COL9A2	ukb-b-5855	Carer support indicators: No || id:ukb-b-5855	ENSG00000049089	Weighted mode	159	-0.012642	0.00440181	0.00463919	-0.0212696	-0.00401444	0.987438	0.978955	0.995994
COL9A2	ukb-a-508	Number of days/week of moderate physical activity 10+ minutes || id:ukb-a-508	ENSG00000049089	MR Egger	159	-0.0579331	0.0122576	5.04665e-06	-0.081958	-0.0339083	0.943713	0.921311	0.96666
COL9A2	ukb-a-508	Number of days/week of moderate physical activity 10+ minutes || id:ukb-a-508	ENSG00000049089	Weighted median	159	-0.0372569	0.00925584	5.69188e-05	-0.0553984	-0.0191155	0.963429	0.946108	0.981066
COL9A2	ukb-a-508	Number of days/week of moderate physical activity 10+ minutes || id:ukb-a-508	ENSG00000049089	Inverse variance weighted	159	-0.0210074	0.00656179	0.00136729	-0.0338685	-0.00814625	0.979212	0.966699	0.991887
COL9A2	ukb-a-508	Number of days/week of moderate physical activity 10+ minutes || id:ukb-a-508	ENSG00000049089	Simple mode	159	-0.0548673	0.0212808	0.0108432	-0.0965777	-0.0131568	0.946611	0.907939	0.986929
COL9A2	ukb-a-508	Number of days/week of moderate physical activity 10+ minutes || id:ukb-a-508	ENSG00000049089	Weighted mode	159	-0.0458177	0.0187784	0.0157965	-0.0826233	-0.0090121	0.955216	0.920698	0.991028
COL9A2	ukb-a-204	Illnesses of father: Prostate cancer || id:ukb-a-204	ENSG00000049089	MR Egger	159	-0.00511166	0.00145379	0.000572715	-0.00796109	-0.00226222	0.994901	0.992071	0.99774
COL9A2	ukb-a-204	Illnesses of father: Prostate cancer || id:ukb-a-204	ENSG00000049089	Weighted median	159	-0.00557027	0.00106583	1.72999e-07	-0.00765929	-0.00348124	0.994445	0.99237	0.996525
COL9A2	ukb-a-204	Illnesses of father: Prostate cancer || id:ukb-a-204	ENSG00000049089	Inverse variance weighted	159	-0.00324038	0.000778057	3.11743e-05	-0.00476537	-0.00171539	0.996765	0.995246	0.998286
COL9A2	ukb-a-204	Illnesses of father: Prostate cancer || id:ukb-a-204	ENSG00000049089	Simple mode	159	-0.00692049	0.00244414	0.00523671	-0.011711	-0.00212999	0.993103	0.988357	0.997872
COL9A2	ukb-a-204	Illnesses of father: Prostate cancer || id:ukb-a-204	ENSG00000049089	Weighted mode	159	-0.00621227	0.00228096	0.00718558	-0.0106829	-0.0017416	0.993807	0.989374	0.99826
COL9A2	ukb-b-17733	Operation code: colposcopy +/- biopsy || id:ukb-b-17733	ENSG00000049089	MR Egger	38	0.000716852	0.000942294	0.45176	-0.00113004	0.00256375	1.00072	0.998871	1.00257
COL9A2	ukb-b-17733	Operation code: colposcopy +/- biopsy || id:ukb-b-17733	ENSG00000049089	Weighted median	38	0.00114528	0.000462135	0.0132034	0.000239495	0.00205106	1.00115	1.00024	1.00205
COL9A2	ukb-b-17733	Operation code: colposcopy +/- biopsy || id:ukb-b-17733	ENSG00000049089	Inverse variance weighted	38	0.000719501	0.000338624	0.0336051	5.57978e-05	0.0013832	1.00072	1.00006	1.00138
COL9A2	ukb-b-17733	Operation code: colposcopy +/- biopsy || id:ukb-b-17733	ENSG00000049089	Simple mode	38	0.00174901	0.00102138	0.0951942	-0.0002529	0.00375093	1.00175	0.999747	1.00376
COL9A2	ukb-b-17733	Operation code: colposcopy +/- biopsy || id:ukb-b-17733	ENSG00000049089	Weighted mode	38	0.00140279	0.000800014	0.0878043	-0.000165232	0.00297082	1.0014	0.999835	1.00298
COL9A2	ukb-b-17579	Why reduced smoking: Doctor's advice || id:ukb-b-17579	ENSG00000049089	MR Egger	46	0.0154547	0.0252973	0.544395	-0.0341281	0.0650374	1.01557	0.966448	1.0672
COL9A2	ukb-b-17579	Why reduced smoking: Doctor's advice || id:ukb-b-17579	ENSG00000049089	Weighted median	46	0.0283546	0.0127876	0.0265991	0.00329091	0.0534183	1.02876	1.0033	1.05487
COL9A2	ukb-b-17579	Why reduced smoking: Doctor's advice || id:ukb-b-17579	ENSG00000049089	Inverse variance weighted	46	0.031093	0.00914106	0.000670257	0.0131765	0.0490095	1.03158	1.01326	1.05023
COL9A2	ukb-b-17579	Why reduced smoking: Doctor's advice || id:ukb-b-17579	ENSG00000049089	Simple mode	46	0.0639903	0.0235892	0.00942115	0.0177556	0.110225	1.06608	1.01791	1.11653
COL9A2	ukb-b-17579	Why reduced smoking: Doctor's advice || id:ukb-b-17579	ENSG00000049089	Weighted mode	46	0.0230135	0.0192552	0.238277	-0.0147267	0.0607537	1.02328	0.985381	1.06264
COL9A2	ukb-d-22609_0	Workplace very dusty: Rarely/never || id:ukb-d-22609_0	ENSG00000049089	MR Egger	161	0.00357982	0.00297694	0.230952	-0.00225499	0.00941463	1.00359	0.997748	1.00946
COL9A2	ukb-d-22609_0	Workplace very dusty: Rarely/never || id:ukb-d-22609_0	ENSG00000049089	Weighted median	161	0.00640966	0.00218983	0.00342229	0.0021176	0.0107017	1.00643	1.00212	1.01076
COL9A2	ukb-d-22609_0	Workplace very dusty: Rarely/never || id:ukb-d-22609_0	ENSG00000049089	Inverse variance weighted	161	0.00275974	0.00159802	0.0841725	-0.000372382	0.00589186	1.00276	0.999628	1.00591
COL9A2	ukb-d-22609_0	Workplace very dusty: Rarely/never || id:ukb-d-22609_0	ENSG00000049089	Simple mode	161	0.00725326	0.00549984	0.189116	-0.00352643	0.018033	1.00728	0.99648	1.0182
COL9A2	ukb-d-22609_0	Workplace very dusty: Rarely/never || id:ukb-d-22609_0	ENSG00000049089	Weighted mode	161	0.00674311	0.0046021	0.144823	-0.00227702	0.0157632	1.00677	0.997726	1.01589
COL9A2	ukb-b-8517	Non-cancer illness code, self-reported: urinary frequency / incontinence || id:ukb-b-8517	ENSG00000049089	MR Egger	21	-0.00126033	0.00141532	0.38434	-0.00403435	0.00151369	0.99874	0.995974	1.00151
COL9A2	ukb-b-8517	Non-cancer illness code, self-reported: urinary frequency / incontinence || id:ukb-b-8517	ENSG00000049089	Weighted median	21	0.000952214	0.000659847	0.148997	-0.000341087	0.00224551	1.00095	0.999659	1.00225
COL9A2	ukb-b-8517	Non-cancer illness code, self-reported: urinary frequency / incontinence || id:ukb-b-8517	ENSG00000049089	Inverse variance weighted	21	0.00136108	0.000452293	0.00261861	0.000474585	0.00224757	1.00136	1.00047	1.00225
COL9A2	ukb-b-8517	Non-cancer illness code, self-reported: urinary frequency / incontinence || id:ukb-b-8517	ENSG00000049089	Simple mode	21	0.00260657	0.00131506	0.0613777	2.90648e-05	0.00518408	1.00261	1.00003	1.0052
COL9A2	ukb-b-8517	Non-cancer illness code, self-reported: urinary frequency / incontinence || id:ukb-b-8517	ENSG00000049089	Weighted mode	21	0.00013408	0.000851629	0.876477	-0.00153511	0.00180327	1.00013	0.998466	1.0018
COL9A2	ukb-b-20379	Medication for cholesterol, blood pressure, diabetes, or take exogenous hormones: None of the above || id:ukb-b-20379	ENSG00000049089	MR Egger	159	0.00276078	0.00271591	0.310945	-0.00256241	0.00808397	1.00276	0.997441	1.00812
COL9A2	ukb-b-20379	Medication for cholesterol, blood pressure, diabetes, or take exogenous hormones: None of the above || id:ukb-b-20379	ENSG00000049089	Weighted median	159	0.00970047	0.00200012	1.23497e-06	0.00578023	0.0136207	1.00975	1.0058	1.01371
COL9A2	ukb-b-20379	Medication for cholesterol, blood pressure, diabetes, or take exogenous hormones: None of the above || id:ukb-b-20379	ENSG00000049089	Inverse variance weighted	159	0.0119948	0.0014625	2.3726e-16	0.00912829	0.0148613	1.01207	1.00917	1.01497
COL9A2	ukb-b-20379	Medication for cholesterol, blood pressure, diabetes, or take exogenous hormones: None of the above || id:ukb-b-20379	ENSG00000049089	Simple mode	159	0.00723877	0.00505926	0.154464	-0.00267739	0.0171549	1.00727	0.997326	1.0173
COL9A2	ukb-b-20379	Medication for cholesterol, blood pressure, diabetes, or take exogenous hormones: None of the above || id:ukb-b-20379	ENSG00000049089	Weighted mode	159	0.00702299	0.00424209	0.0997983	-0.00129151	0.0153375	1.00705	0.998709	1.01546
COL9A2	ukb-b-4964	Other bread intake || id:ukb-b-4964	ENSG00000049089	MR Egger	159	0.00834754	0.00739506	0.260704	-0.00614678	0.0228419	1.00838	0.993872	1.0231
COL9A2	ukb-b-4964	Other bread intake || id:ukb-b-4964	ENSG00000049089	Weighted median	159	-0.0145485	0.00560456	0.00943609	-0.0255335	-0.00356359	0.985557	0.97479	0.996443
COL9A2	ukb-b-4964	Other bread intake || id:ukb-b-4964	ENSG00000049089	Inverse variance weighted	159	-0.0192068	0.00398414	1.42969e-06	-0.0270158	-0.0113979	0.980976	0.973346	0.988667
COL9A2	ukb-b-4964	Other bread intake || id:ukb-b-4964	ENSG00000049089	Simple mode	159	0.0016995	0.0153784	0.912143	-0.0284421	0.0318411	1.0017	0.971959	1.03235
COL9A2	ukb-b-4964	Other bread intake || id:ukb-b-4964	ENSG00000049089	Weighted mode	159	0.00241834	0.0130659	0.853397	-0.0231908	0.0280275	1.00242	0.977076	1.02842
COL9A2	ukb-b-1511	Operative procedures - main OPCS: H20.1 Fibreoptic endoscopic snare resection of lesion of colon || id:ukb-b-1511	ENSG00000049089	MR Egger	98	-0.000748579	0.000907579	0.411525	-0.00252743	0.00103028	0.999252	0.997476	1.00103
COL9A2	ukb-b-1511	Operative procedures - main OPCS: H20.1 Fibreoptic endoscopic snare resection of lesion of colon || id:ukb-b-1511	ENSG00000049089	Weighted median	98	-0.000433961	0.000458625	0.344035	-0.00133287	0.000464943	0.999566	0.998668	1.00047
COL9A2	ukb-b-1511	Operative procedures - main OPCS: H20.1 Fibreoptic endoscopic snare resection of lesion of colon || id:ukb-b-1511	ENSG00000049089	Inverse variance weighted	98	-0.000764618	0.000338154	0.0237495	-0.0014274	-0.000101837	0.999236	0.998574	0.999898
COL9A2	ukb-b-1511	Operative procedures - main OPCS: H20.1 Fibreoptic endoscopic snare resection of lesion of colon || id:ukb-b-1511	ENSG00000049089	Simple mode	98	-0.000518924	0.000970384	0.594038	-0.00242088	0.00138303	0.999481	0.997582	1.00138
COL9A2	ukb-b-1511	Operative procedures - main OPCS: H20.1 Fibreoptic endoscopic snare resection of lesion of colon || id:ukb-b-1511	ENSG00000049089	Weighted mode	98	-0.000586033	0.000782387	0.455651	-0.00211951	0.000947447	0.999414	0.997883	1.00095
COL9A2	ukb-b-3498	Operation code: discectomy || id:ukb-b-3498	ENSG00000049089	MR Egger	21	0.00454896	0.00192943	0.0292646	0.000767266	0.00833065	1.00456	1.00077	1.00837
COL9A2	ukb-b-3498	Operation code: discectomy || id:ukb-b-3498	ENSG00000049089	Weighted median	21	0.000173879	0.000735296	0.813064	-0.0012673	0.00161506	1.00017	0.998734	1.00162
COL9A2	ukb-b-3498	Operation code: discectomy || id:ukb-b-3498	ENSG00000049089	Inverse variance weighted	21	-0.00152861	0.0007558	0.0431242	-0.00300998	-4.72415e-05	0.998473	0.996995	0.999953
COL9A2	ukb-b-3498	Operation code: discectomy || id:ukb-b-3498	ENSG00000049089	Simple mode	21	-0.00629053	0.00260197	0.0252929	-0.0113904	-0.00119066	0.993729	0.988674	0.99881
COL9A2	ukb-b-3498	Operation code: discectomy || id:ukb-b-3498	ENSG00000049089	Weighted mode	21	0.000933947	0.000829525	0.273545	-0.000691922	0.00255982	1.00093	0.999308	1.00256
COL9A2	ukb-b-1234	Doctor diagnosed chronic bronchitis || id:ukb-b-1234	ENSG00000049089	MR Egger	20	0.00618685	0.00611827	0.325317	-0.00580496	0.0181787	1.00621	0.994212	1.01834
COL9A2	ukb-b-1234	Doctor diagnosed chronic bronchitis || id:ukb-b-1234	ENSG00000049089	Weighted median	20	0.00227171	0.00242232	0.348334	-0.00247603	0.00701946	1.00227	0.997527	1.00704
COL9A2	ukb-b-1234	Doctor diagnosed chronic bronchitis || id:ukb-b-1234	ENSG00000049089	Inverse variance weighted	20	0.00148424	0.00175005	0.396375	-0.00194585	0.00491433	1.00149	0.998056	1.00493
COL9A2	ukb-b-1234	Doctor diagnosed chronic bronchitis || id:ukb-b-1234	ENSG00000049089	Simple mode	20	0.0014912	0.00476672	0.757814	-0.00785158	0.010834	1.00149	0.992179	1.01089
COL9A2	ukb-b-1234	Doctor diagnosed chronic bronchitis || id:ukb-b-1234	ENSG00000049089	Weighted mode	20	0.00719625	0.00360987	0.060765	0.000120895	0.0142716	1.00722	1.00012	1.01437
COL9A2	ukb-b-12617	PCT responsible for patient data: MANCHESTER PCT || id:ukb-b-12617	ENSG00000049089	MR Egger	56	0.00240073	0.000883882	0.00885415	0.000668326	0.00413314	1.0024	1.00067	1.00414
COL9A2	ukb-b-12617	PCT responsible for patient data: MANCHESTER PCT || id:ukb-b-12617	ENSG00000049089	Weighted median	56	-0.000112472	0.000472358	0.811797	-0.00103829	0.000813348	0.999888	0.998962	1.00081
COL9A2	ukb-b-12617	PCT responsible for patient data: MANCHESTER PCT || id:ukb-b-12617	ENSG00000049089	Inverse variance weighted	56	-0.000679928	0.000331869	0.0404828	-0.00133039	-2.9466e-05	0.99932	0.99867	0.999971
COL9A2	ukb-b-12617	PCT responsible for patient data: MANCHESTER PCT || id:ukb-b-12617	ENSG00000049089	Simple mode	56	-0.00275409	0.00134927	0.0460443	-0.00539867	-0.000109515	0.99725	0.994616	0.99989
COL9A2	ukb-b-12617	PCT responsible for patient data: MANCHESTER PCT || id:ukb-b-12617	ENSG00000049089	Weighted mode	56	0.00129425	0.000734487	0.0836073	-0.000145347	0.00273384	1.0013	0.999855	1.00274
COL9A2	ukb-b-1585	Diagnoses - secondary ICD10: Z86.4 Personal history of psychoactive substance abuse || id:ukb-b-1585	ENSG00000049089	MR Egger	109	-0.00654383	0.00145609	1.77535e-05	-0.00939776	-0.0036899	0.993478	0.990646	0.996317
COL9A2	ukb-b-1585	Diagnoses - secondary ICD10: Z86.4 Personal history of psychoactive substance abuse || id:ukb-b-1585	ENSG00000049089	Weighted median	109	-0.0020659	0.000690573	0.00277548	-0.00341942	-0.000712373	0.997936	0.996586	0.999288
COL9A2	ukb-b-1585	Diagnoses - secondary ICD10: Z86.4 Personal history of psychoactive substance abuse || id:ukb-b-1585	ENSG00000049089	Inverse variance weighted	109	-0.000367539	0.000711288	0.605349	-0.00176166	0.00102658	0.999633	0.99824	1.00103
COL9A2	ukb-b-1585	Diagnoses - secondary ICD10: Z86.4 Personal history of psychoactive substance abuse || id:ukb-b-1585	ENSG00000049089	Simple mode	109	-0.00250821	0.00112389	0.0276981	-0.00471104	-0.000305389	0.997495	0.9953	0.999695
COL9A2	ukb-b-1585	Diagnoses - secondary ICD10: Z86.4 Personal history of psychoactive substance abuse || id:ukb-b-1585	ENSG00000049089	Weighted mode	109	-0.0031752	0.000804071	0.000140203	-0.00475118	-0.00159922	0.99683	0.99526	0.998402
COL9A2	ukb-d-1707_1	Handedness (chirality/laterality): Right-handed || id:ukb-d-1707_1	ENSG00000049089	MR Egger	161	0.000328889	0.00155888	0.833174	-0.00272651	0.00338429	1.00033	0.997277	1.00339
COL9A2	ukb-d-1707_1	Handedness (chirality/laterality): Right-handed || id:ukb-d-1707_1	ENSG00000049089	Weighted median	161	-0.00175085	0.00120184	0.145171	-0.00410647	0.000604764	0.998251	0.995902	1.0006
COL9A2	ukb-d-1707_1	Handedness (chirality/laterality): Right-handed || id:ukb-d-1707_1	ENSG00000049089	Inverse variance weighted	161	-0.00155776	0.000836273	0.0624989	-0.00319685	8.13363e-05	0.998443	0.996808	1.00008
COL9A2	ukb-d-1707_1	Handedness (chirality/laterality): Right-handed || id:ukb-d-1707_1	ENSG00000049089	Simple mode	161	-0.00796458	0.00321672	0.0143279	-0.0142694	-0.0016598	0.992067	0.985832	0.998342
COL9A2	ukb-d-1707_1	Handedness (chirality/laterality): Right-handed || id:ukb-d-1707_1	ENSG00000049089	Weighted mode	161	-0.00739524	0.0026182	0.0053376	-0.0125269	-0.00226356	0.992632	0.987551	0.997739
COL9A2	ukb-b-8668	Treatment/medication code: doxazosin || id:ukb-b-8668	ENSG00000049089	MR Egger	98	0.00236937	0.000901678	0.0100077	0.00060208	0.00413666	1.00237	1.0006	1.00415
COL9A2	ukb-b-8668	Treatment/medication code: doxazosin || id:ukb-b-8668	ENSG00000049089	Weighted median	98	0.00186079	0.000475622	9.14113e-05	0.000928568	0.002793	1.00186	1.00093	1.0028
COL9A2	ukb-b-8668	Treatment/medication code: doxazosin || id:ukb-b-8668	ENSG00000049089	Inverse variance weighted	98	0.00171203	0.000335954	3.46839e-07	0.00105356	0.0023705	1.00171	1.00105	1.00237
COL9A2	ukb-b-8668	Treatment/medication code: doxazosin || id:ukb-b-8668	ENSG00000049089	Simple mode	98	0.00176177	0.0008944	0.0517152	8.75032e-06	0.0035148	1.00176	1.00001	1.00352
COL9A2	ukb-b-8668	Treatment/medication code: doxazosin || id:ukb-b-8668	ENSG00000049089	Weighted mode	98	0.00185391	0.000677306	0.0073719	0.000526391	0.00318143	1.00186	1.00053	1.00319
COL9A2	ukb-b-8210	Non-cancer illness code, self-reported: crohns disease || id:ukb-b-8210	ENSG00000049089	MR Egger	20	-0.000810035	0.00156863	0.611863	-0.00388455	0.00226448	0.99919	0.996123	1.00227
COL9A2	ukb-b-8210	Non-cancer illness code, self-reported: crohns disease || id:ukb-b-8210	ENSG00000049089	Weighted median	20	0.000706665	0.000594454	0.234533	-0.000458465	0.00187179	1.00071	0.999542	1.00187
COL9A2	ukb-b-8210	Non-cancer illness code, self-reported: crohns disease || id:ukb-b-8210	ENSG00000049089	Inverse variance weighted	20	0.00038631	0.000448713	0.389277	-0.000493167	0.00126579	1.00039	0.999507	1.00127
COL9A2	ukb-b-8210	Non-cancer illness code, self-reported: crohns disease || id:ukb-b-8210	ENSG00000049089	Simple mode	20	0.00127182	0.000997857	0.217835	-0.000683976	0.00322762	1.00127	0.999316	1.00323
COL9A2	ukb-b-8210	Non-cancer illness code, self-reported: crohns disease || id:ukb-b-8210	ENSG00000049089	Weighted mode	20	0.00102934	0.000886598	0.26002	-0.000708388	0.00276708	1.00103	0.999292	1.00277
COL9A2	ukb-d-20079_6	Day-of-week questionnaire completion requested: Saturday || id:ukb-d-20079_6	ENSG00000049089	MR Egger	161	0.0427319	0.00488359	2.93457e-15	0.0331601	0.0523038	1.04366	1.03372	1.0537
COL9A2	ukb-d-20079_6	Day-of-week questionnaire completion requested: Saturday || id:ukb-d-20079_6	ENSG00000049089	Weighted median	161	0.0144352	0.0038868	0.00020409	0.00681705	0.0220533	1.01454	1.00684	1.0223
COL9A2	ukb-d-20079_6	Day-of-week questionnaire completion requested: Saturday || id:ukb-d-20079_6	ENSG00000049089	Inverse variance weighted	161	0.0104038	0.00290835	0.000347292	0.00470339	0.0161041	1.01046	1.00471	1.01623
COL9A2	ukb-d-20079_6	Day-of-week questionnaire completion requested: Saturday || id:ukb-d-20079_6	ENSG00000049089	Simple mode	161	0.0104201	0.00976954	0.287764	-0.00872822	0.0295684	1.01047	0.99131	1.03001
COL9A2	ukb-d-20079_6	Day-of-week questionnaire completion requested: Saturday || id:ukb-d-20079_6	ENSG00000049089	Weighted mode	161	0.0104201	0.00810999	0.200703	-0.0054755	0.0263156	1.01047	0.994539	1.02666
COL9A2	ukb-b-10565	Tinned tomato intake || id:ukb-b-10565	ENSG00000049089	MR Egger	159	-0.0186658	0.00840484	0.0277935	-0.0351393	-0.00219229	0.981507	0.965471	0.99781
COL9A2	ukb-b-10565	Tinned tomato intake || id:ukb-b-10565	ENSG00000049089	Weighted median	159	-0.00251206	0.00660575	0.703735	-0.0154593	0.0104352	0.997491	0.98466	1.01049
COL9A2	ukb-b-10565	Tinned tomato intake || id:ukb-b-10565	ENSG00000049089	Inverse variance weighted	159	0.0149181	0.00452817	0.000985929	0.00604289	0.0237933	1.01503	1.00606	1.02408
COL9A2	ukb-b-10565	Tinned tomato intake || id:ukb-b-10565	ENSG00000049089	Simple mode	159	0.0459494	0.0176765	0.0102215	0.0113035	0.0805953	1.04702	1.01137	1.08393
COL9A2	ukb-b-10565	Tinned tomato intake || id:ukb-b-10565	ENSG00000049089	Weighted mode	159	-0.0217263	0.0145365	0.137013	-0.0502179	0.00676527	0.978508	0.951022	1.00679
COL9A2	ukb-d-20114_101	Illnesses of adopted siblings: None of the above (group 2) || id:ukb-d-20114_101	ENSG00000049089	MR Egger	161	0.210639	0.0251808	2.88464e-14	0.161285	0.259994	1.23447	1.17502	1.29692
COL9A2	ukb-d-20114_101	Illnesses of adopted siblings: None of the above (group 2) || id:ukb-d-20114_101	ENSG00000049089	Weighted median	161	0.0874574	0.0202789	1.61257e-05	0.0477107	0.127204	1.0914	1.04887	1.13565
COL9A2	ukb-d-20114_101	Illnesses of adopted siblings: None of the above (group 2) || id:ukb-d-20114_101	ENSG00000049089	Inverse variance weighted	161	0.077875	0.0135158	8.32235e-09	0.0513841	0.104366	1.08099	1.05273	1.11001
COL9A2	ukb-d-20114_101	Illnesses of adopted siblings: None of the above (group 2) || id:ukb-d-20114_101	ENSG00000049089	Simple mode	161	0.229888	0.0591816	0.000149806	0.113892	0.345884	1.25846	1.12063	1.41324
COL9A2	ukb-d-20114_101	Illnesses of adopted siblings: None of the above (group 2) || id:ukb-d-20114_101	ENSG00000049089	Weighted mode	161	0.00566625	0.0501845	0.910245	-0.0926953	0.104028	1.00568	0.911471	1.10963
COL9A2	ukb-b-6873	PCT responsible for patient data: WESTERN CHESHIRE PCT || id:ukb-b-6873	ENSG00000049089	MR Egger	20	0.00246529	0.00140752	0.0968787	-0.000293452	0.00522403	1.00247	0.999707	1.00524
COL9A2	ukb-b-6873	PCT responsible for patient data: WESTERN CHESHIRE PCT || id:ukb-b-6873	ENSG00000049089	Weighted median	20	-0.000585756	0.000572249	0.306022	-0.00170736	0.000535852	0.999414	0.998294	1.00054
COL9A2	ukb-b-6873	PCT responsible for patient data: WESTERN CHESHIRE PCT || id:ukb-b-6873	ENSG00000049089	Inverse variance weighted	20	-0.00125475	0.000455389	0.00586327	-0.00214731	-0.000362185	0.998746	0.997855	0.999638
COL9A2	ukb-b-6873	PCT responsible for patient data: WESTERN CHESHIRE PCT || id:ukb-b-6873	ENSG00000049089	Simple mode	20	-0.000597615	0.00104662	0.574695	-0.00264899	0.00145376	0.999403	0.997355	1.00145
COL9A2	ukb-b-6873	PCT responsible for patient data: WESTERN CHESHIRE PCT || id:ukb-b-6873	ENSG00000049089	Weighted mode	20	-0.00032001	0.000767246	0.681288	-0.00182381	0.00118379	0.99968	0.998178	1.00118
COL9A2	ukb-b-16892	Treatment/medication code: evening primrose oil || id:ukb-b-16892	ENSG00000049089	MR Egger	98	0.00199326	0.00106405	0.0640723	-9.22763e-05	0.00407879	1.002	0.999908	1.00409
COL9A2	ukb-b-16892	Treatment/medication code: evening primrose oil || id:ukb-b-16892	ENSG00000049089	Weighted median	98	0.00101601	0.000536893	0.0584394	-3.63008e-05	0.00206832	1.00102	0.999964	1.00207
COL9A2	ukb-b-16892	Treatment/medication code: evening primrose oil || id:ukb-b-16892	ENSG00000049089	Inverse variance weighted	98	-0.000248214	0.000396451	0.531256	-0.00102526	0.00052883	0.999752	0.998975	1.00053
COL9A2	ukb-b-16892	Treatment/medication code: evening primrose oil || id:ukb-b-16892	ENSG00000049089	Simple mode	98	0.000970778	0.00109055	0.375576	-0.0011667	0.00310826	1.00097	0.998834	1.00311
COL9A2	ukb-b-16892	Treatment/medication code: evening primrose oil || id:ukb-b-16892	ENSG00000049089	Weighted mode	98	0.00108099	0.000904895	0.235154	-0.000692601	0.00285459	1.00108	0.999308	1.00286
COL9A2	ukb-b-15686	Diagnoses - secondary ICD10: I20.9 Angina pectoris, unspecified || id:ukb-b-15686	ENSG00000049089	MR Egger	108	0.005155	0.000935477	2.52982e-07	0.00332147	0.00698854	1.00517	1.00333	1.00701
COL9A2	ukb-b-15686	Diagnoses - secondary ICD10: I20.9 Angina pectoris, unspecified || id:ukb-b-15686	ENSG00000049089	Weighted median	108	0.00299097	0.000559916	9.20216e-08	0.00189353	0.0040884	1.003	1.0019	1.0041
COL9A2	ukb-b-15686	Diagnoses - secondary ICD10: I20.9 Angina pectoris, unspecified || id:ukb-b-15686	ENSG00000049089	Inverse variance weighted	108	0.00157976	0.000417282	0.000153189	0.000761891	0.00239764	1.00158	1.00076	1.0024
COL9A2	ukb-b-15686	Diagnoses - secondary ICD10: I20.9 Angina pectoris, unspecified || id:ukb-b-15686	ENSG00000049089	Simple mode	108	0.00288955	0.00108691	0.00905364	0.000759198	0.0050199	1.00289	1.00076	1.00503
COL9A2	ukb-b-15686	Diagnoses - secondary ICD10: I20.9 Angina pectoris, unspecified || id:ukb-b-15686	ENSG00000049089	Weighted mode	108	0.00300187	0.000916404	0.00142098	0.00120571	0.00479802	1.00301	1.00121	1.00481
COL9A2	ukb-d-M48	Diagnoses - main ICD10: M48 Other spondylopathies || id:ukb-d-M48	ENSG00000049089	MR Egger	161	0.00168545	0.000369723	1.02161e-05	0.000960792	0.00241011	1.00169	1.00096	1.00241
COL9A2	ukb-d-M48	Diagnoses - main ICD10: M48 Other spondylopathies || id:ukb-d-M48	ENSG00000049089	Weighted median	161	0.00243012	0.000274789	9.26967e-19	0.00189153	0.0029687	1.00243	1.00189	1.00297
COL9A2	ukb-d-M48	Diagnoses - main ICD10: M48 Other spondylopathies || id:ukb-d-M48	ENSG00000049089	Inverse variance weighted	161	0.0018937	0.000198342	1.32677e-21	0.00150495	0.00228245	1.0019	1.00151	1.00229
COL9A2	ukb-d-M48	Diagnoses - main ICD10: M48 Other spondylopathies || id:ukb-d-M48	ENSG00000049089	Simple mode	161	0.00259198	0.000700161	0.000293961	0.00121967	0.0039643	1.0026	1.00122	1.00397
COL9A2	ukb-d-M48	Diagnoses - main ICD10: M48 Other spondylopathies || id:ukb-d-M48	ENSG00000049089	Weighted mode	161	0.00245097	0.000661084	0.000288124	0.00115525	0.0037467	1.00245	1.00116	1.00375
COL9A2	ukb-b-18157	Type of cancer: ICD10: C56 Malignant neoplasm of ovary || id:ukb-b-18157	ENSG00000049089	MR Egger	16	-0.00205455	0.00154146	0.203863	-0.00507582	0.000966706	0.997948	0.994937	1.00097
COL9A2	ukb-b-18157	Type of cancer: ICD10: C56 Malignant neoplasm of ovary || id:ukb-b-18157	ENSG00000049089	Weighted median	16	0.00129418	0.000658363	0.0493273	3.78687e-06	0.00258457	1.0013	1	1.00259
COL9A2	ukb-b-18157	Type of cancer: ICD10: C56 Malignant neoplasm of ovary || id:ukb-b-18157	ENSG00000049089	Inverse variance weighted	16	0.000747391	0.000458964	0.103434	-0.000152179	0.00164696	1.00075	0.999848	1.00165
COL9A2	ukb-b-18157	Type of cancer: ICD10: C56 Malignant neoplasm of ovary || id:ukb-b-18157	ENSG00000049089	Simple mode	16	0.00171083	0.00125173	0.191834	-0.00074256	0.00416422	1.00171	0.999258	1.00417
COL9A2	ukb-b-18157	Type of cancer: ICD10: C56 Malignant neoplasm of ovary || id:ukb-b-18157	ENSG00000049089	Weighted mode	16	0.00168279	0.000954166	0.0981466	-0.000187372	0.00355296	1.00168	0.999813	1.00356
COL9A2	ukb-b-13447	Non-cancer illness code, self-reported: chronic obstructive airways disease/copd || id:ukb-b-13447	ENSG00000049089	MR Egger	21	0.00223424	0.0017277	0.211449	-0.00115206	0.00562055	1.00224	0.998849	1.00564
COL9A2	ukb-b-13447	Non-cancer illness code, self-reported: chronic obstructive airways disease/copd || id:ukb-b-13447	ENSG00000049089	Weighted median	21	0.000195839	0.000676165	0.772097	-0.00112944	0.00152112	1.0002	0.998871	1.00152
COL9A2	ukb-b-13447	Non-cancer illness code, self-reported: chronic obstructive airways disease/copd || id:ukb-b-13447	ENSG00000049089	Inverse variance weighted	21	-0.000117056	0.000566602	0.836328	-0.0012276	0.000993484	0.999883	0.998773	1.00099
COL9A2	ukb-b-13447	Non-cancer illness code, self-reported: chronic obstructive airways disease/copd || id:ukb-b-13447	ENSG00000049089	Simple mode	21	-0.00323328	0.00133298	0.0248693	-0.00584593	-0.000620633	0.996772	0.994171	0.99938
COL9A2	ukb-b-13447	Non-cancer illness code, self-reported: chronic obstructive airways disease/copd || id:ukb-b-13447	ENSG00000049089	Weighted mode	21	0.000595432	0.000810041	0.470833	-0.000992249	0.00218311	1.0006	0.999008	1.00219
COL9A2	ukb-b-18915	PCT responsible for patient data: BROMLEY PCT || id:ukb-b-18915	ENSG00000049089	MR Egger	21	-0.00115916	0.00142934	0.427422	-0.00396068	0.00164235	0.998842	0.996047	1.00164
COL9A2	ukb-b-18915	PCT responsible for patient data: BROMLEY PCT || id:ukb-b-18915	ENSG00000049089	Weighted median	21	-0.00113648	0.000622364	0.0678409	-0.00235631	8.33581e-05	0.998864	0.997646	1.00008
COL9A2	ukb-b-18915	PCT responsible for patient data: BROMLEY PCT || id:ukb-b-18915	ENSG00000049089	Inverse variance weighted	21	-0.0009981	0.000456777	0.0288821	-0.00189338	-0.000102817	0.999002	0.998108	0.999897
COL9A2	ukb-b-18915	PCT responsible for patient data: BROMLEY PCT || id:ukb-b-18915	ENSG00000049089	Simple mode	21	-0.000667638	0.000965332	0.49713	-0.00255969	0.00122441	0.999333	0.997444	1.00123
COL9A2	ukb-b-18915	PCT responsible for patient data: BROMLEY PCT || id:ukb-b-18915	ENSG00000049089	Weighted mode	21	-0.00123121	0.000858467	0.166969	-0.0029138	0.000451388	0.99877	0.99709	1.00045
COL9A2	ukb-b-20023	Plain cereal intake || id:ukb-b-20023	ENSG00000049089	MR Egger	159	0.00975564	0.0064195	0.130601	-0.00282658	0.0223379	1.0098	0.997177	1.02259
COL9A2	ukb-b-20023	Plain cereal intake || id:ukb-b-20023	ENSG00000049089	Weighted median	159	0.0240369	0.0046885	2.94739e-07	0.0148475	0.0332264	1.02433	1.01496	1.03378
COL9A2	ukb-b-20023	Plain cereal intake || id:ukb-b-20023	ENSG00000049089	Inverse variance weighted	159	0.0260485	0.00350415	1.05688e-13	0.0191803	0.0329166	1.02639	1.01937	1.03346
COL9A2	ukb-b-20023	Plain cereal intake || id:ukb-b-20023	ENSG00000049089	Simple mode	159	0.0428164	0.0120999	0.000528539	0.0191005	0.0665323	1.04375	1.01928	1.0688
COL9A2	ukb-b-20023	Plain cereal intake || id:ukb-b-20023	ENSG00000049089	Weighted mode	159	0.0414302	0.0091947	1.27957e-05	0.0234086	0.0594519	1.0423	1.02368	1.06125
COL9A2	ukb-b-16557	Type of fat/oil used in cooking: Dairy spread || id:ukb-b-16557	ENSG00000049089	MR Egger	21	-0.00771524	0.00990244	0.445503	-0.027124	0.0116935	0.992314	0.973241	1.01176
COL9A2	ukb-b-16557	Type of fat/oil used in cooking: Dairy spread || id:ukb-b-16557	ENSG00000049089	Weighted median	21	0.000626974	0.00419016	0.881056	-0.00758573	0.00883968	1.00063	0.992443	1.00888
COL9A2	ukb-b-16557	Type of fat/oil used in cooking: Dairy spread || id:ukb-b-16557	ENSG00000049089	Inverse variance weighted	21	-0.0012822	0.00316215	0.685121	-0.00748002	0.00491561	0.998719	0.992548	1.00493
COL9A2	ukb-b-16557	Type of fat/oil used in cooking: Dairy spread || id:ukb-b-16557	ENSG00000049089	Simple mode	21	0.00707691	0.00727215	0.342101	-0.0071765	0.0213303	1.0071	0.992849	1.02156
COL9A2	ukb-b-16557	Type of fat/oil used in cooking: Dairy spread || id:ukb-b-16557	ENSG00000049089	Weighted mode	21	0.00327749	0.00615335	0.600156	-0.00878309	0.0153381	1.00328	0.991255	1.01546
COL9A2	ukb-d-Z42	Diagnoses - main ICD10: Z42 Follow-up care involving plastic surgery || id:ukb-d-Z42	ENSG00000049089	MR Egger	161	-0.00120272	0.000365126	0.00121762	-0.00191837	-0.000487075	0.998798	0.998083	0.999513
COL9A2	ukb-d-Z42	Diagnoses - main ICD10: Z42 Follow-up care involving plastic surgery || id:ukb-d-Z42	ENSG00000049089	Weighted median	161	-0.000911703	0.000276352	0.000970073	-0.00145335	-0.000370053	0.999089	0.998548	0.99963
COL9A2	ukb-d-Z42	Diagnoses - main ICD10: Z42 Follow-up care involving plastic surgery || id:ukb-d-Z42	ENSG00000049089	Inverse variance weighted	161	-0.00127541	0.000195876	7.45017e-11	-0.00165932	-0.00089149	0.998725	0.998342	0.999109
COL9A2	ukb-d-Z42	Diagnoses - main ICD10: Z42 Follow-up care involving plastic surgery || id:ukb-d-Z42	ENSG00000049089	Simple mode	161	-0.000772016	0.000691453	0.265876	-0.00212726	0.000583231	0.999228	0.997875	1.00058
COL9A2	ukb-d-Z42	Diagnoses - main ICD10: Z42 Follow-up care involving plastic surgery || id:ukb-d-Z42	ENSG00000049089	Weighted mode	161	-0.000737965	0.000647347	0.255997	-0.00200676	0.000530834	0.999262	0.997995	1.00053
COL9A2	ukb-b-7556	Age hay fever, rhinitis or eczema diagnosed || id:ukb-b-7556	ENSG00000049089	MR Egger	159	-0.0446792	0.0137526	0.00141769	-0.0716344	-0.0177241	0.956304	0.930871	0.982432
COL9A2	ukb-b-7556	Age hay fever, rhinitis or eczema diagnosed || id:ukb-b-7556	ENSG00000049089	Weighted median	159	-0.00323328	0.00871259	0.71056	-0.02031	0.0138434	0.996772	0.979895	1.01394
COL9A2	ukb-b-7556	Age hay fever, rhinitis or eczema diagnosed || id:ukb-b-7556	ENSG00000049089	Inverse variance weighted	159	-0.0160097	0.00752498	0.0333752	-0.0307587	-0.00126074	0.984118	0.96971	0.99874
COL9A2	ukb-b-7556	Age hay fever, rhinitis or eczema diagnosed || id:ukb-b-7556	ENSG00000049089	Simple mode	159	0.0514936	0.0210589	0.015575	0.0102181	0.0927691	1.05284	1.01027	1.09721
COL9A2	ukb-b-7556	Age hay fever, rhinitis or eczema diagnosed || id:ukb-b-7556	ENSG00000049089	Weighted mode	159	0.0124582	0.0234798	0.596446	-0.0335622	0.0584786	1.01254	0.966995	1.06022
COL9A2	ukb-b-4566	Sliced bread intake || id:ukb-b-4566	ENSG00000049089	MR Egger	159	0.00069453	0.0218961	0.974736	-0.0422218	0.0436108	1.00069	0.958657	1.04458
COL9A2	ukb-b-4566	Sliced bread intake || id:ukb-b-4566	ENSG00000049089	Weighted median	159	-0.00321632	0.0173336	0.852794	-0.0371901	0.0307575	0.996789	0.963493	1.03124
COL9A2	ukb-b-4566	Sliced bread intake || id:ukb-b-4566	ENSG00000049089	Inverse variance weighted	159	0.0303536	0.0117967	0.0100802	0.00723213	0.0534751	1.03082	1.00726	1.05493
COL9A2	ukb-b-4566	Sliced bread intake || id:ukb-b-4566	ENSG00000049089	Simple mode	159	-0.0150395	0.0433017	0.728813	-0.0999109	0.0698318	0.985073	0.904918	1.07233
COL9A2	ukb-b-4566	Sliced bread intake || id:ukb-b-4566	ENSG00000049089	Weighted mode	159	-0.0704589	0.0353483	0.0479528	-0.139741	-0.00117621	0.931966	0.869583	0.998824
COL9A2	ukb-b-16636	PCT responsible for patient data: SANDWELL PCT || id:ukb-b-16636	ENSG00000049089	MR Egger	20	0.000360779	0.00226495	0.875216	-0.00407853	0.00480009	1.00036	0.99593	1.00481
COL9A2	ukb-b-16636	PCT responsible for patient data: SANDWELL PCT || id:ukb-b-16636	ENSG00000049089	Weighted median	20	-0.000469713	0.000649765	0.469743	-0.00174325	0.000803826	0.99953	0.998258	1.0008
COL9A2	ukb-b-16636	PCT responsible for patient data: SANDWELL PCT || id:ukb-b-16636	ENSG00000049089	Inverse variance weighted	20	-0.00104303	0.000637908	0.102033	-0.00229333	0.000207272	0.998958	0.997709	1.00021
COL9A2	ukb-b-16636	PCT responsible for patient data: SANDWELL PCT || id:ukb-b-16636	ENSG00000049089	Simple mode	20	0.000525428	0.000978966	0.597692	-0.00139335	0.0024442	1.00053	0.998608	1.00245
COL9A2	ukb-b-16636	PCT responsible for patient data: SANDWELL PCT || id:ukb-b-16636	ENSG00000049089	Weighted mode	20	-0.000194458	0.000742801	0.7963	-0.00165035	0.00126143	0.999806	0.998351	1.00126
COL9A2	ukb-b-7753	Yogurt intake || id:ukb-b-7753	ENSG00000049089	MR Egger	159	-0.022268	0.0110709	0.0459954	-0.043967	-0.000568916	0.977978	0.956986	0.999431
COL9A2	ukb-b-7753	Yogurt intake || id:ukb-b-7753	ENSG00000049089	Weighted median	159	-0.00946868	0.00803508	0.23863	-0.0252174	0.00628008	0.990576	0.975098	1.0063
COL9A2	ukb-b-7753	Yogurt intake || id:ukb-b-7753	ENSG00000049089	Inverse variance weighted	159	-0.0156722	0.00596455	0.00860011	-0.0273627	-0.00398166	0.98445	0.973008	0.996026
COL9A2	ukb-b-7753	Yogurt intake || id:ukb-b-7753	ENSG00000049089	Simple mode	159	-0.00478152	0.0198876	0.810311	-0.0437613	0.0341983	0.99523	0.957182	1.03479
COL9A2	ukb-b-7753	Yogurt intake || id:ukb-b-7753	ENSG00000049089	Weighted mode	159	-0.00688519	0.0184258	0.70915	-0.0429998	0.0292294	0.993138	0.957912	1.02966
COL9A2	ukb-a-176	Treatment/medication code: atorvastatin || id:ukb-a-176	ENSG00000049089	MR Egger	159	0.0072638	0.000877232	5.03747e-14	0.00554443	0.00898318	1.00729	1.00556	1.00902
COL9A2	ukb-a-176	Treatment/medication code: atorvastatin || id:ukb-a-176	ENSG00000049089	Weighted median	159	0.00412368	0.000686193	1.86087e-09	0.00277874	0.00546862	1.00413	1.00278	1.00548
COL9A2	ukb-a-176	Treatment/medication code: atorvastatin || id:ukb-a-176	ENSG00000049089	Inverse variance weighted	159	0.0028263	0.000480438	4.03513e-09	0.00188464	0.00376796	1.00283	1.00189	1.00378
COL9A2	ukb-a-176	Treatment/medication code: atorvastatin || id:ukb-a-176	ENSG00000049089	Simple mode	159	0.00525231	0.00141863	0.000294653	0.00247179	0.00803282	1.00527	1.00247	1.00807
COL9A2	ukb-a-176	Treatment/medication code: atorvastatin || id:ukb-a-176	ENSG00000049089	Weighted mode	159	0.00513252	0.000973787	4.39805e-07	0.0032239	0.00704114	1.00515	1.00323	1.00707
COL9A2	ukb-b-16713	Diagnoses - secondary ICD10: C78.7 Secondary malignant neoplasm of liver || id:ukb-b-16713	ENSG00000049089	MR Egger	20	0.00444273	0.00141466	0.00565506	0.00166999	0.00721547	1.00445	1.00167	1.00724
COL9A2	ukb-b-16713	Diagnoses - secondary ICD10: C78.7 Secondary malignant neoplasm of liver || id:ukb-b-16713	ENSG00000049089	Weighted median	20	-0.000279925	0.000585395	0.632522	-0.0014273	0.00086745	0.99972	0.998574	1.00087
COL9A2	ukb-b-16713	Diagnoses - secondary ICD10: C78.7 Secondary malignant neoplasm of liver || id:ukb-b-16713	ENSG00000049089	Inverse variance weighted	20	0.000543154	0.000405632	0.18056	-0.000251885	0.00133819	1.00054	0.999748	1.00134
COL9A2	ukb-b-16713	Diagnoses - secondary ICD10: C78.7 Secondary malignant neoplasm of liver || id:ukb-b-16713	ENSG00000049089	Simple mode	20	-0.000810292	0.00123655	0.520139	-0.00323392	0.00161334	0.99919	0.996771	1.00161
COL9A2	ukb-b-16713	Diagnoses - secondary ICD10: C78.7 Secondary malignant neoplasm of liver || id:ukb-b-16713	ENSG00000049089	Weighted mode	20	-0.000716313	0.00109933	0.52247	-0.002871	0.00143837	0.999284	0.997133	1.00144
COL9A2	ukb-b-8906	Knee pain for 3+ months || id:ukb-b-8906	ENSG00000049089	MR Egger	159	-0.021557	0.00387186	1.09361e-07	-0.0291459	-0.0139682	0.978674	0.971275	0.986129
COL9A2	ukb-b-8906	Knee pain for 3+ months || id:ukb-b-8906	ENSG00000049089	Weighted median	159	-0.0269306	0.00294958	6.82977e-20	-0.0327118	-0.0211495	0.973429	0.967817	0.979073
COL9A2	ukb-b-8906	Knee pain for 3+ months || id:ukb-b-8906	ENSG00000049089	Inverse variance weighted	159	-0.0221577	0.00208015	1.7073e-26	-0.0262348	-0.0180806	0.978086	0.974106	0.982082
COL9A2	ukb-b-8906	Knee pain for 3+ months || id:ukb-b-8906	ENSG00000049089	Simple mode	159	-0.0292971	0.00758007	0.00016186	-0.044154	-0.0144401	0.971128	0.956807	0.985664
COL9A2	ukb-b-8906	Knee pain for 3+ months || id:ukb-b-8906	ENSG00000049089	Weighted mode	159	-0.0296042	0.00651779	1.09984e-05	-0.0423791	-0.0168293	0.97083	0.958506	0.983311
COL9A2	ukb-a-557	Diagnoses - main ICD10: K62 Other diseases of anus and rectum || id:ukb-a-557	ENSG00000049089	MR Egger	159	-0.00448103	0.000865386	6.78066e-07	-0.00617718	-0.00278487	0.995529	0.993842	0.997219
COL9A2	ukb-a-557	Diagnoses - main ICD10: K62 Other diseases of anus and rectum || id:ukb-a-557	ENSG00000049089	Weighted median	159	-0.00520782	0.000681173	2.08327e-14	-0.00654292	-0.00387273	0.994806	0.993478	0.996135
COL9A2	ukb-a-557	Diagnoses - main ICD10: K62 Other diseases of anus and rectum || id:ukb-a-557	ENSG00000049089	Inverse variance weighted	159	-0.00491848	0.000463215	2.45435e-26	-0.00582638	-0.00401058	0.995094	0.994191	0.995997
COL9A2	ukb-a-557	Diagnoses - main ICD10: K62 Other diseases of anus and rectum || id:ukb-a-557	ENSG00000049089	Simple mode	159	-0.0059027	0.00158851	0.000280564	-0.00901617	-0.00278922	0.994115	0.991024	0.997215
COL9A2	ukb-a-557	Diagnoses - main ICD10: K62 Other diseases of anus and rectum || id:ukb-a-557	ENSG00000049089	Weighted mode	159	-0.00568639	0.00141291	8.83103e-05	-0.00845569	-0.00291708	0.99433	0.99158	0.997087
COL9A2	ukb-b-20218	Operative procedures - secondary OPCS: Z50.3 Skin of finger || id:ukb-b-20218	ENSG00000049089	MR Egger	77	0.00146928	0.00071898	0.0445097	6.00757e-05	0.00287848	1.00147	1.00006	1.00288
COL9A2	ukb-b-20218	Operative procedures - secondary OPCS: Z50.3 Skin of finger || id:ukb-b-20218	ENSG00000049089	Weighted median	77	0.00285035	0.000386702	1.69446e-13	0.00209242	0.00360829	1.00285	1.00209	1.00361
COL9A2	ukb-b-20218	Operative procedures - secondary OPCS: Z50.3 Skin of finger || id:ukb-b-20218	ENSG00000049089	Inverse variance weighted	77	0.00347761	0.000282909	9.96196e-35	0.00292311	0.00403211	1.00348	1.00293	1.00404
COL9A2	ukb-b-20218	Operative procedures - secondary OPCS: Z50.3 Skin of finger || id:ukb-b-20218	ENSG00000049089	Simple mode	77	0.00285875	0.000628604	2.01466e-05	0.00162668	0.00409081	1.00286	1.00163	1.0041
COL9A2	ukb-b-20218	Operative procedures - secondary OPCS: Z50.3 Skin of finger || id:ukb-b-20218	ENSG00000049089	Weighted mode	77	0.00282458	0.000584723	6.9038e-06	0.00167853	0.00397064	1.00283	1.00168	1.00398
COL9A2	ukb-b-10608	PCT where patients GP was registered: NOTTINGHAMSHIRE COUNTY TEACHING PCT || id:ukb-b-10608	ENSG00000049089	MR Egger	98	0.000908071	0.00108167	0.403272	-0.00121201	0.00302815	1.00091	0.998789	1.00303
COL9A2	ukb-b-10608	PCT where patients GP was registered: NOTTINGHAMSHIRE COUNTY TEACHING PCT || id:ukb-b-10608	ENSG00000049089	Weighted median	98	-0.00115794	0.00056693	0.0411054	-0.00226912	-4.67522e-05	0.998843	0.997733	0.999953
COL9A2	ukb-b-10608	PCT where patients GP was registered: NOTTINGHAMSHIRE COUNTY TEACHING PCT || id:ukb-b-10608	ENSG00000049089	Inverse variance weighted	98	-0.00108656	0.000403019	0.00701658	-0.00187648	-0.000296645	0.998914	0.998125	0.999703
COL9A2	ukb-b-10608	PCT where patients GP was registered: NOTTINGHAMSHIRE COUNTY TEACHING PCT || id:ukb-b-10608	ENSG00000049089	Simple mode	98	-0.000332284	0.00116163	0.775449	-0.00260907	0.0019445	0.999668	0.997394	1.00195
COL9A2	ukb-b-10608	PCT where patients GP was registered: NOTTINGHAMSHIRE COUNTY TEACHING PCT || id:ukb-b-10608	ENSG00000049089	Weighted mode	98	-0.000553479	0.000918615	0.548238	-0.00235396	0.00124701	0.999447	0.997649	1.00125
COL9A2	ukb-b-17554	Fruit consumers || id:ukb-b-17554	ENSG00000049089	MR Egger	159	-0.0195096	0.00446823	2.28419e-05	-0.0282673	-0.0107519	0.980679	0.972128	0.989306
COL9A2	ukb-b-17554	Fruit consumers || id:ukb-b-17554	ENSG00000049089	Weighted median	159	-0.00710023	0.00324219	0.0285279	-0.0134549	-0.000745538	0.992925	0.986635	0.999255
COL9A2	ukb-b-17554	Fruit consumers || id:ukb-b-17554	ENSG00000049089	Inverse variance weighted	159	-0.00765998	0.00240729	0.00146265	-0.0123783	-0.00294169	0.992369	0.987698	0.997063
COL9A2	ukb-b-17554	Fruit consumers || id:ukb-b-17554	ENSG00000049089	Simple mode	159	-0.00488245	0.00787111	0.535954	-0.0203098	0.0105449	0.995129	0.979895	1.0106
COL9A2	ukb-b-17554	Fruit consumers || id:ukb-b-17554	ENSG00000049089	Weighted mode	159	-0.00731081	0.00687925	0.289524	-0.0207941	0.00617251	0.992716	0.979421	1.00619
COL9A2	ukb-b-11311	Diagnoses - secondary ICD10: F41.9 Anxiety disorder, unspecified || id:ukb-b-11311	ENSG00000049089	MR Egger	20	0.000793476	0.00163515	0.633344	-0.00241142	0.00399837	1.00079	0.997591	1.00401
COL9A2	ukb-b-11311	Diagnoses - secondary ICD10: F41.9 Anxiety disorder, unspecified || id:ukb-b-11311	ENSG00000049089	Weighted median	20	-0.000753495	0.000634903	0.235311	-0.00199791	0.000490915	0.999247	0.998004	1.00049
COL9A2	ukb-b-11311	Diagnoses - secondary ICD10: F41.9 Anxiety disorder, unspecified || id:ukb-b-11311	ENSG00000049089	Inverse variance weighted	20	-0.000682642	0.000467744	0.144445	-0.00159942	0.000234136	0.999318	0.998402	1.00023
COL9A2	ukb-b-11311	Diagnoses - secondary ICD10: F41.9 Anxiety disorder, unspecified || id:ukb-b-11311	ENSG00000049089	Simple mode	20	-0.000592707	0.00114043	0.60926	-0.00282796	0.00164254	0.999407	0.997176	1.00164
COL9A2	ukb-b-11311	Diagnoses - secondary ICD10: F41.9 Anxiety disorder, unspecified || id:ukb-b-11311	ENSG00000049089	Weighted mode	20	-0.000963979	0.00100765	0.350756	-0.00293898	0.00101102	0.999036	0.997065	1.00101
COL9A2	ukb-b-4770	Diagnoses - main ICD10: K02.9 Dental caries, unspecified || id:ukb-b-4770	ENSG00000049089	MR Egger	38	0.00239843	0.00100142	0.0219466	0.000435635	0.00436122	1.0024	1.00044	1.00437
COL9A2	ukb-b-4770	Diagnoses - main ICD10: K02.9 Dental caries, unspecified || id:ukb-b-4770	ENSG00000049089	Weighted median	38	0.000404029	0.000506545	0.425093	-0.000588799	0.00139686	1.0004	0.999411	1.0014
COL9A2	ukb-b-4770	Diagnoses - main ICD10: K02.9 Dental caries, unspecified || id:ukb-b-4770	ENSG00000049089	Inverse variance weighted	38	-0.000640802	0.00040377	0.112502	-0.00143219	0.000150588	0.999359	0.998569	1.00015
COL9A2	ukb-b-4770	Diagnoses - main ICD10: K02.9 Dental caries, unspecified || id:ukb-b-4770	ENSG00000049089	Simple mode	38	-0.00227637	0.00115457	0.0561653	-0.00453933	-1.34148e-05	0.997726	0.995471	0.999987
COL9A2	ukb-b-4770	Diagnoses - main ICD10: K02.9 Dental caries, unspecified || id:ukb-b-4770	ENSG00000049089	Weighted mode	38	0.00063912	0.000621268	0.310283	-0.000578565	0.00185681	1.00064	0.999422	1.00186
COL9A2	ukb-b-998	Soya dessert intake || id:ukb-b-998	ENSG00000049089	MR Egger	159	-0.00581968	0.00175921	0.00116461	-0.00926773	-0.00237163	0.994197	0.990775	0.997631
COL9A2	ukb-b-998	Soya dessert intake || id:ukb-b-998	ENSG00000049089	Weighted median	159	-0.00023079	0.0012357	0.851841	-0.00265275	0.00219117	0.999769	0.997351	1.00219
COL9A2	ukb-b-998	Soya dessert intake || id:ukb-b-998	ENSG00000049089	Inverse variance weighted	159	0.000374551	0.000947787	0.692707	-0.00148311	0.00223221	1.00037	0.998518	1.00223
COL9A2	ukb-b-998	Soya dessert intake || id:ukb-b-998	ENSG00000049089	Simple mode	159	0.000433956	0.00270776	0.872878	-0.00487326	0.00574117	1.00043	0.995139	1.00576
COL9A2	ukb-b-998	Soya dessert intake || id:ukb-b-998	ENSG00000049089	Weighted mode	159	-0.000619551	0.00243805	0.799736	-0.00539814	0.00415903	0.999381	0.994616	1.00417
COL9A2	ukb-b-12945	Average evening sound level of noise pollution || id:ukb-b-12945	ENSG00000049089	MR Egger	159	-0.0248337	0.00435027	5.53941e-08	-0.0333602	-0.0163072	0.975472	0.96719	0.983825
COL9A2	ukb-b-12945	Average evening sound level of noise pollution || id:ukb-b-12945	ENSG00000049089	Weighted median	159	-0.0169585	0.00318773	1.03804e-07	-0.0232064	-0.0107106	0.983184	0.977061	0.989347
COL9A2	ukb-b-12945	Average evening sound level of noise pollution || id:ukb-b-12945	ENSG00000049089	Inverse variance weighted	159	-0.0196125	0.00234166	5.50056e-17	-0.0242021	-0.0150228	0.980579	0.976088	0.985089
COL9A2	ukb-b-12945	Average evening sound level of noise pollution || id:ukb-b-12945	ENSG00000049089	Simple mode	159	-0.0117468	0.00719392	0.104486	-0.0258469	0.00235329	0.988322	0.974484	1.00236
COL9A2	ukb-b-12945	Average evening sound level of noise pollution || id:ukb-b-12945	ENSG00000049089	Weighted mode	159	-0.013409	0.00703547	0.058477	-0.0271985	0.000380508	0.98668	0.973168	1.00038
COL9A2	ukb-b-2525	Operative procedures - secondary OPCS: Z47.2 Skin of temple || id:ukb-b-2525	ENSG00000049089	MR Egger	20	-0.000651219	0.00161459	0.691454	-0.00381582	0.00251338	0.999349	0.996191	1.00252
COL9A2	ukb-b-2525	Operative procedures - secondary OPCS: Z47.2 Skin of temple || id:ukb-b-2525	ENSG00000049089	Weighted median	20	-0.00137324	0.00062402	0.0277615	-0.00259632	-0.000150164	0.998628	0.997407	0.99985
COL9A2	ukb-b-2525	Operative procedures - secondary OPCS: Z47.2 Skin of temple || id:ukb-b-2525	ENSG00000049089	Inverse variance weighted	20	-0.00165466	0.000461864	0.00034023	-0.00255991	-0.000749406	0.998347	0.997443	0.999251
COL9A2	ukb-b-2525	Operative procedures - secondary OPCS: Z47.2 Skin of temple || id:ukb-b-2525	ENSG00000049089	Simple mode	20	-0.000990951	0.000965871	0.317793	-0.00288406	0.000902156	0.99901	0.99712	1.0009
COL9A2	ukb-b-2525	Operative procedures - secondary OPCS: Z47.2 Skin of temple || id:ukb-b-2525	ENSG00000049089	Weighted mode	20	-0.00108697	0.000864306	0.223768	-0.00278101	0.000607073	0.998914	0.997223	1.00061
COL9A2	ukb-d-22617_6115	Job SOC coding: Care assistants and home carers || id:ukb-d-22617_6115	ENSG00000049089	MR Egger	153	-0.0013733	0.00113546	0.228375	-0.00359879	0.000852202	0.998628	0.996408	1.00085
COL9A2	ukb-d-22617_6115	Job SOC coding: Care assistants and home carers || id:ukb-d-22617_6115	ENSG00000049089	Weighted median	153	0.000432397	0.000894189	0.628696	-0.00132021	0.00218501	1.00043	0.998681	1.00219
COL9A2	ukb-d-22617_6115	Job SOC coding: Care assistants and home carers || id:ukb-d-22617_6115	ENSG00000049089	Inverse variance weighted	153	7.59934e-05	0.000602937	0.899701	-0.00110576	0.00125775	1.00008	0.998895	1.00126
COL9A2	ukb-d-22617_6115	Job SOC coding: Care assistants and home carers || id:ukb-d-22617_6115	ENSG00000049089	Simple mode	153	0.00226136	0.00211449	0.286559	-0.00188304	0.00640575	1.00226	0.998119	1.00643
COL9A2	ukb-d-22617_6115	Job SOC coding: Care assistants and home carers || id:ukb-d-22617_6115	ENSG00000049089	Weighted mode	153	0.00187838	0.00200557	0.350461	-0.00205255	0.0058093	1.00188	0.99795	1.00583
COL9A2	ukb-d-30180_irnt	Lymphocyte percentage || id:ukb-d-30180_irnt	ENSG00000049089	MR Egger	161	-0.0377452	0.00492662	1.69714e-12	-0.0474014	-0.0280891	0.962958	0.953705	0.972302
COL9A2	ukb-d-30180_irnt	Lymphocyte percentage || id:ukb-d-30180_irnt	ENSG00000049089	Weighted median	161	0.00132647	0.00399936	0.740139	-0.00651228	0.00916522	1.00133	0.993509	1.00921
COL9A2	ukb-d-30180_irnt	Lymphocyte percentage || id:ukb-d-30180_irnt	ENSG00000049089	Inverse variance weighted	161	0.0126038	0.00328555	0.000124994	0.00616409	0.0190435	1.01268	1.00618	1.01923
COL9A2	ukb-d-30180_irnt	Lymphocyte percentage || id:ukb-d-30180_irnt	ENSG00000049089	Simple mode	161	-0.00369839	0.00758419	0.626469	-0.0185634	0.0111666	0.996308	0.981608	1.01123
COL9A2	ukb-d-30180_irnt	Lymphocyte percentage || id:ukb-d-30180_irnt	ENSG00000049089	Weighted mode	161	-0.00156588	0.00657508	0.812066	-0.014453	0.0113213	0.998435	0.985651	1.01139
COL9A2	ukb-b-14516	FI1 : numeric addition test || id:ukb-b-14516	ENSG00000049089	MR Egger	159	0.0104887	0.00182159	4.35326e-08	0.00691833	0.014059	1.01054	1.00694	1.01416
COL9A2	ukb-b-14516	FI1 : numeric addition test || id:ukb-b-14516	ENSG00000049089	Weighted median	159	0.0028879	0.00135615	0.0332138	0.000229852	0.00554594	1.00289	1.00023	1.00556
COL9A2	ukb-b-14516	FI1 : numeric addition test || id:ukb-b-14516	ENSG00000049089	Inverse variance weighted	159	0.00252796	0.000982011	0.0100452	0.00060322	0.0044527	1.00253	1.0006	1.00446
COL9A2	ukb-b-14516	FI1 : numeric addition test || id:ukb-b-14516	ENSG00000049089	Simple mode	159	0.000270391	0.0035813	0.939912	-0.00674896	0.00728974	1.00027	0.993274	1.00732
COL9A2	ukb-b-14516	FI1 : numeric addition test || id:ukb-b-14516	ENSG00000049089	Weighted mode	159	-7.00352e-05	0.00303819	0.981638	-0.00602489	0.00588482	0.99993	0.993993	1.0059
COL9A2	ukb-b-3114	Operative procedures - secondary OPCS: Y21.8 Other specified cytology of organ NOC || id:ukb-b-3114	ENSG00000049089	MR Egger	20	0.000712737	0.00154602	0.650311	-0.00231747	0.00374295	1.00071	0.997685	1.00375
COL9A2	ukb-b-3114	Operative procedures - secondary OPCS: Y21.8 Other specified cytology of organ NOC || id:ukb-b-3114	ENSG00000049089	Weighted median	20	-0.000252024	0.000557293	0.651104	-0.00134432	0.00084027	0.999748	0.998657	1.00084
COL9A2	ukb-b-3114	Operative procedures - secondary OPCS: Y21.8 Other specified cytology of organ NOC || id:ukb-b-3114	ENSG00000049089	Inverse variance weighted	20	-0.000290407	0.000442249	0.5114	-0.00115721	0.000576401	0.99971	0.998843	1.00058
COL9A2	ukb-b-3114	Operative procedures - secondary OPCS: Y21.8 Other specified cytology of organ NOC || id:ukb-b-3114	ENSG00000049089	Simple mode	20	-0.00033023	0.00093232	0.727087	-0.00215758	0.00149712	0.99967	0.997845	1.0015
COL9A2	ukb-b-3114	Operative procedures - secondary OPCS: Y21.8 Other specified cytology of organ NOC || id:ukb-b-3114	ENSG00000049089	Weighted mode	20	-0.000126079	0.00088113	0.887727	-0.00185309	0.00160094	0.999874	0.998149	1.0016
COL9A2	ukb-b-243	Intake of sugar added to coffee || id:ukb-b-243	ENSG00000049089	MR Egger	159	-0.0167877	0.00875873	0.0570945	-0.0339548	0.000379383	0.983352	0.966615	1.00038
COL9A2	ukb-b-243	Intake of sugar added to coffee || id:ukb-b-243	ENSG00000049089	Weighted median	159	-0.0199894	0.00639341	0.00176866	-0.0325204	-0.00745828	0.980209	0.968003	0.992569
COL9A2	ukb-b-243	Intake of sugar added to coffee || id:ukb-b-243	ENSG00000049089	Inverse variance weighted	159	-0.011678	0.00471883	0.0133323	-0.0209269	-0.00242909	0.98839	0.979291	0.997574
COL9A2	ukb-b-243	Intake of sugar added to coffee || id:ukb-b-243	ENSG00000049089	Simple mode	159	-0.0226287	0.0163198	0.167525	-0.0546155	0.0093582	0.977625	0.946849	1.0094
COL9A2	ukb-b-243	Intake of sugar added to coffee || id:ukb-b-243	ENSG00000049089	Weighted mode	159	-0.0219808	0.0150946	0.147322	-0.0515662	0.00760469	0.978259	0.949741	1.00763
COL9A2	ukb-b-10433	Treatment/medication code: fexofenadine || id:ukb-b-10433	ENSG00000049089	MR Egger	20	-0.00272654	0.00158862	0.103269	-0.00584025	0.000387162	0.997277	0.994177	1.00039
COL9A2	ukb-b-10433	Treatment/medication code: fexofenadine || id:ukb-b-10433	ENSG00000049089	Weighted median	20	-0.000982857	0.000626264	0.116555	-0.00221033	0.00024462	0.999018	0.997792	1.00024
COL9A2	ukb-b-10433	Treatment/medication code: fexofenadine || id:ukb-b-10433	ENSG00000049089	Inverse variance weighted	20	-0.000241389	0.000454433	0.59529	-0.00113208	0.0006493	0.999759	0.998869	1.00065
COL9A2	ukb-b-10433	Treatment/medication code: fexofenadine || id:ukb-b-10433	ENSG00000049089	Simple mode	20	-0.00118927	0.0011286	0.30521	-0.00340133	0.00102278	0.998811	0.996604	1.00102
COL9A2	ukb-b-10433	Treatment/medication code: fexofenadine || id:ukb-b-10433	ENSG00000049089	Weighted mode	20	-0.00124848	0.000851739	0.159056	-0.00291789	0.000420925	0.998752	0.997086	1.00042
COL9A2	ukb-d-1747_3	Hair colour (natural, before greying): Light brown || id:ukb-d-1747_3	ENSG00000049089	MR Egger	161	-0.0119372	0.00242529	2.12512e-06	-0.0166907	-0.0071836	0.988134	0.983448	0.992842
COL9A2	ukb-d-1747_3	Hair colour (natural, before greying): Light brown || id:ukb-d-1747_3	ENSG00000049089	Weighted median	161	-0.0003249	0.00190011	0.864232	-0.00404912	0.00339932	0.999675	0.995959	1.00341
COL9A2	ukb-d-1747_3	Hair colour (natural, before greying): Light brown || id:ukb-d-1747_3	ENSG00000049089	Inverse variance weighted	161	-0.00142899	0.00130114	0.272093	-0.00397922	0.00112125	0.998572	0.996029	1.00112
COL9A2	ukb-d-1747_3	Hair colour (natural, before greying): Light brown || id:ukb-d-1747_3	ENSG00000049089	Simple mode	161	-0.000152101	0.00446857	0.972889	-0.00891049	0.00860629	0.999848	0.991129	1.00864
COL9A2	ukb-d-1747_3	Hair colour (natural, before greying): Light brown || id:ukb-d-1747_3	ENSG00000049089	Weighted mode	161	8.26209e-05	0.00406841	0.983823	-0.00789146	0.0080567	1.00008	0.99214	1.00809
COL9A2	ukb-b-7879	PCT where patients GP was registered: SOUTH WEST OXFORDSHIRE PCT || id:ukb-b-7879	ENSG00000049089	MR Egger	46	-0.0013489	0.000909301	0.145083	-0.00313113	0.000433327	0.998652	0.996874	1.00043
COL9A2	ukb-b-7879	PCT where patients GP was registered: SOUTH WEST OXFORDSHIRE PCT || id:ukb-b-7879	ENSG00000049089	Weighted median	46	-0.000616348	0.000444327	0.165396	-0.00148723	0.000254532	0.999384	0.998514	1.00025
COL9A2	ukb-b-7879	PCT where patients GP was registered: SOUTH WEST OXFORDSHIRE PCT || id:ukb-b-7879	ENSG00000049089	Inverse variance weighted	46	-0.000340833	0.000328727	0.299816	-0.000985137	0.000303471	0.999659	0.999015	1.0003
COL9A2	ukb-b-7879	PCT where patients GP was registered: SOUTH WEST OXFORDSHIRE PCT || id:ukb-b-7879	ENSG00000049089	Simple mode	46	0.000496599	0.000886871	0.578294	-0.00124167	0.00223487	1.0005	0.998759	1.00224
COL9A2	ukb-b-7879	PCT where patients GP was registered: SOUTH WEST OXFORDSHIRE PCT || id:ukb-b-7879	ENSG00000049089	Weighted mode	46	-0.00104	0.00070563	0.14748	-0.00242304	0.000343032	0.998961	0.99758	1.00034
COL9A2	ukb-a-1	Duration of strenuous sports || id:ukb-a-1	ENSG00000049089	MR Egger	159	0.0627485	0.0186628	0.000971262	0.0261693	0.0993276	1.06476	1.02651	1.10443
COL9A2	ukb-a-1	Duration of strenuous sports || id:ukb-a-1	ENSG00000049089	Weighted median	159	0.0218493	0.0147468	0.138439	-0.00705446	0.050753	1.02209	0.99297	1.05206
COL9A2	ukb-a-1	Duration of strenuous sports || id:ukb-a-1	ENSG00000049089	Inverse variance weighted	159	0.0378231	0.0100632	0.000170895	0.0180992	0.0575469	1.03855	1.01826	1.05923
COL9A2	ukb-a-1	Duration of strenuous sports || id:ukb-a-1	ENSG00000049089	Simple mode	159	0.101835	0.0472119	0.0325187	0.00929998	0.194371	1.1072	1.00934	1.21455
COL9A2	ukb-a-1	Duration of strenuous sports || id:ukb-a-1	ENSG00000049089	Weighted mode	159	-0.0337166	0.0367632	0.360472	-0.105772	0.0383392	0.966845	0.899629	1.03908
COL9A2	ukb-a-268	Basal metabolic rate || id:ukb-a-268	ENSG00000049089	MR Egger	159	-0.00666862	0.00630188	0.291591	-0.0190203	0.00568305	0.993354	0.981159	1.0057
COL9A2	ukb-a-268	Basal metabolic rate || id:ukb-a-268	ENSG00000049089	Weighted median	159	-0.0107904	0.00337862	0.00140452	-0.0174124	-0.00416827	0.989268	0.982738	0.99584
COL9A2	ukb-a-268	Basal metabolic rate || id:ukb-a-268	ENSG00000049089	Inverse variance weighted	159	-0.000869997	0.00337498	0.796578	-0.00748496	0.00574497	0.99913	0.992543	1.00576
COL9A2	ukb-a-268	Basal metabolic rate || id:ukb-a-268	ENSG00000049089	Simple mode	159	-0.0253207	0.0101575	0.0137044	-0.0452293	-0.00541201	0.974997	0.955778	0.994603
COL9A2	ukb-a-268	Basal metabolic rate || id:ukb-a-268	ENSG00000049089	Weighted mode	159	-0.0265832	0.00726443	0.000344167	-0.0408215	-0.0123449	0.973767	0.960001	0.987731
COL9A2	ukb-a-59	Cancer code self-reported: basal cell carcinoma || id:ukb-a-59	ENSG00000049089	MR Egger	159	-0.00150511	0.000494919	0.00276281	-0.00247515	-0.000535069	0.998496	0.997528	0.999465
COL9A2	ukb-a-59	Cancer code self-reported: basal cell carcinoma || id:ukb-a-59	ENSG00000049089	Weighted median	159	-0.000582337	0.000363918	0.109557	-0.00129562	0.000130942	0.999418	0.998705	1.00013
COL9A2	ukb-a-59	Cancer code self-reported: basal cell carcinoma || id:ukb-a-59	ENSG00000049089	Inverse variance weighted	159	-7.36096e-05	0.000264919	0.781122	-0.000592852	0.000445632	0.999926	0.999407	1.00045
COL9A2	ukb-a-59	Cancer code self-reported: basal cell carcinoma || id:ukb-a-59	ENSG00000049089	Simple mode	159	-0.00126907	0.000934818	0.176538	-0.00310132	0.000563169	0.998732	0.996903	1.00056
COL9A2	ukb-a-59	Cancer code self-reported: basal cell carcinoma || id:ukb-a-59	ENSG00000049089	Weighted mode	159	-0.001499	0.000872747	0.0878353	-0.00320958	0.000211585	0.998502	0.996796	1.00021
COL9A2	ukb-b-12510	Diagnoses - main ICD10: R69 Unknown and unspecified causes of morbidity || id:ukb-b-12510	ENSG00000049089	MR Egger	108	0.00219173	0.000906729	0.0173484	0.00041454	0.00396892	1.00219	1.00041	1.00398
COL9A2	ukb-b-12510	Diagnoses - main ICD10: R69 Unknown and unspecified causes of morbidity || id:ukb-b-12510	ENSG00000049089	Weighted median	108	0.000204075	0.000543846	0.707479	-0.000861863	0.00127001	1.0002	0.999139	1.00127
COL9A2	ukb-b-12510	Diagnoses - main ICD10: R69 Unknown and unspecified causes of morbidity || id:ukb-b-12510	ENSG00000049089	Inverse variance weighted	108	0.000348275	0.000404459	0.389188	-0.000444464	0.00114101	1.00035	0.999556	1.00114
COL9A2	ukb-b-12510	Diagnoses - main ICD10: R69 Unknown and unspecified causes of morbidity || id:ukb-b-12510	ENSG00000049089	Simple mode	108	0.000578001	0.00115135	0.616685	-0.00167865	0.00283465	1.00058	0.998323	1.00284
COL9A2	ukb-b-12510	Diagnoses - main ICD10: R69 Unknown and unspecified causes of morbidity || id:ukb-b-12510	ENSG00000049089	Weighted mode	108	0.000725073	0.000856198	0.398968	-0.000953076	0.00240322	1.00073	0.999047	1.00241
COL9A2	ukb-b-14182	Plum intake || id:ukb-b-14182	ENSG00000049089	MR Egger	159	0.0235404	0.00740589	0.00178277	0.00902484	0.0380559	1.02382	1.00907	1.03879
COL9A2	ukb-b-14182	Plum intake || id:ukb-b-14182	ENSG00000049089	Weighted median	159	0.0293309	0.00542074	6.27223e-08	0.0187062	0.0399555	1.02977	1.01888	1.04076
COL9A2	ukb-b-14182	Plum intake || id:ukb-b-14182	ENSG00000049089	Inverse variance weighted	159	0.0395498	0.00398998	3.681e-23	0.0317295	0.0473702	1.04034	1.03224	1.04851
COL9A2	ukb-b-14182	Plum intake || id:ukb-b-14182	ENSG00000049089	Simple mode	159	0.0212642	0.0125398	0.0919046	-0.00331376	0.0458422	1.02149	0.996692	1.04691
COL9A2	ukb-b-14182	Plum intake || id:ukb-b-14182	ENSG00000049089	Weighted mode	159	0.0293302	0.0101329	0.00433449	0.00946962	0.0491907	1.02976	1.00951	1.05042
COL9A2	ukb-d-M13_SPINSTENOSIS	Spinal stenosis || id:ukb-d-M13_SPINSTENOSIS	ENSG00000049089	MR Egger	161	0.00106475	0.000357664	0.00336683	0.000363731	0.00176577	1.00107	1.00036	1.00177
COL9A2	ukb-d-M13_SPINSTENOSIS	Spinal stenosis || id:ukb-d-M13_SPINSTENOSIS	ENSG00000049089	Weighted median	161	0.00216708	0.000267501	5.44234e-16	0.00164277	0.00269138	1.00217	1.00164	1.0027
COL9A2	ukb-d-M13_SPINSTENOSIS	Spinal stenosis || id:ukb-d-M13_SPINSTENOSIS	ENSG00000049089	Inverse variance weighted	161	0.00174831	0.000191872	8.09847e-20	0.00137224	0.00212438	1.00175	1.00137	1.00213
COL9A2	ukb-d-M13_SPINSTENOSIS	Spinal stenosis || id:ukb-d-M13_SPINSTENOSIS	ENSG00000049089	Simple mode	161	0.00224606	0.000616929	0.000366672	0.00103688	0.00345524	1.00225	1.00104	1.00346
COL9A2	ukb-d-M13_SPINSTENOSIS	Spinal stenosis || id:ukb-d-M13_SPINSTENOSIS	ENSG00000049089	Weighted mode	161	0.00219493	0.000596041	0.000315441	0.00102669	0.00336317	1.0022	1.00103	1.00337
COL9A2	ukb-a-84	Non-cancer illness code self-reported: bone disorder || id:ukb-a-84	ENSG00000049089	MR Egger	159	-0.000647582	0.000244044	0.00878442	-0.00112591	-0.000169255	0.999353	0.998875	0.999831
COL9A2	ukb-a-84	Non-cancer illness code self-reported: bone disorder || id:ukb-a-84	ENSG00000049089	Weighted median	159	-0.000156006	0.000183998	0.396514	-0.000516643	0.000204631	0.999844	0.999483	1.0002
COL9A2	ukb-a-84	Non-cancer illness code self-reported: bone disorder || id:ukb-a-84	ENSG00000049089	Inverse variance weighted	159	0.000134487	0.000130632	0.303239	-0.000121551	0.000390525	1.00013	0.999878	1.00039
COL9A2	ukb-a-84	Non-cancer illness code self-reported: bone disorder || id:ukb-a-84	ENSG00000049089	Simple mode	159	-0.000265595	0.000408981	0.517018	-0.0010672	0.000536007	0.999734	0.998933	1.00054
COL9A2	ukb-a-84	Non-cancer illness code self-reported: bone disorder || id:ukb-a-84	ENSG00000049089	Weighted mode	159	-0.000265595	0.000368377	0.471982	-0.000987613	0.000456423	0.999734	0.999013	1.00046
COL9A2	ukb-b-1567	Operative procedures - secondary OPCS: Z94.3 Left sided operation || id:ukb-b-1567	ENSG00000049089	MR Egger	159	-0.00673322	0.00173228	0.000149445	-0.0101285	-0.00333796	0.993289	0.989923	0.996668
COL9A2	ukb-b-1567	Operative procedures - secondary OPCS: Z94.3 Left sided operation || id:ukb-b-1567	ENSG00000049089	Weighted median	159	-0.00155484	0.00139028	0.26341	-0.00427979	0.0011701	0.998446	0.995729	1.00117
COL9A2	ukb-b-1567	Operative procedures - secondary OPCS: Z94.3 Left sided operation || id:ukb-b-1567	ENSG00000049089	Inverse variance weighted	159	0.000460519	0.000932444	0.621388	-0.00136707	0.00228811	1.00046	0.998634	1.00229
COL9A2	ukb-b-1567	Operative procedures - secondary OPCS: Z94.3 Left sided operation || id:ukb-b-1567	ENSG00000049089	Simple mode	159	-0.0045021	0.00497303	0.366683	-0.0142492	0.00524504	0.995508	0.985852	1.00526
COL9A2	ukb-b-1567	Operative procedures - secondary OPCS: Z94.3 Left sided operation || id:ukb-b-1567	ENSG00000049089	Weighted mode	159	-0.00714375	0.00487256	0.144603	-0.016694	0.00240646	0.992882	0.983445	1.00241
COL9A2	ukb-b-298	Frequency of stair climbing in last 4 weeks || id:ukb-b-298	ENSG00000049089	MR Egger	159	-0.0522338	0.00681875	1.79019e-12	-0.0655986	-0.0388691	0.949107	0.936507	0.961877
COL9A2	ukb-b-298	Frequency of stair climbing in last 4 weeks || id:ukb-b-298	ENSG00000049089	Weighted median	159	-0.0210629	0.00528127	6.65699e-05	-0.0314142	-0.0107116	0.979157	0.969074	0.989346
COL9A2	ukb-b-298	Frequency of stair climbing in last 4 weeks || id:ukb-b-298	ENSG00000049089	Inverse variance weighted	159	-0.013377	0.00415728	0.00129212	-0.0215253	-0.00522872	0.986712	0.978705	0.994785
COL9A2	ukb-b-298	Frequency of stair climbing in last 4 weeks || id:ukb-b-298	ENSG00000049089	Simple mode	159	0.00513467	0.0200999	0.798702	-0.0342612	0.0445306	1.00515	0.966319	1.04554
COL9A2	ukb-b-298	Frequency of stair climbing in last 4 weeks || id:ukb-b-298	ENSG00000049089	Weighted mode	159	-0.0361838	0.0194775	0.0650688	-0.0743596	0.00199201	0.964463	0.928338	1.00199
COL9A2	ukb-b-17848	Heel quantitative ultrasound index (QUI), manual entry || id:ukb-b-17848	ENSG00000049089	MR Egger	158	-0.027145	0.0140359	0.0549273	-0.0546554	0.000365396	0.97322	0.946811	1.00037
COL9A2	ukb-b-17848	Heel quantitative ultrasound index (QUI), manual entry || id:ukb-b-17848	ENSG00000049089	Weighted median	158	-0.0578774	0.0104056	2.66453e-08	-0.0782723	-0.0374825	0.943766	0.924713	0.963211
COL9A2	ukb-b-17848	Heel quantitative ultrasound index (QUI), manual entry || id:ukb-b-17848	ENSG00000049089	Inverse variance weighted	158	-0.076919	0.00755752	2.49086e-24	-0.0917318	-0.0621063	0.925965	0.91235	0.939783
COL9A2	ukb-b-17848	Heel quantitative ultrasound index (QUI), manual entry || id:ukb-b-17848	ENSG00000049089	Simple mode	158	-0.0504317	0.0213298	0.0192833	-0.0922381	-0.0086253	0.950819	0.911888	0.991412
COL9A2	ukb-b-17848	Heel quantitative ultrasound index (QUI), manual entry || id:ukb-b-17848	ENSG00000049089	Weighted mode	158	-0.0504317	0.0189451	0.00857642	-0.0875641	-0.0132993	0.950819	0.91616	0.986789
COL9A2	ukb-a-207	Illnesses of father: High blood pressure || id:ukb-a-207	ENSG00000049089	MR Egger	159	0.0179892	0.00227736	4.58426e-13	0.0135256	0.0224528	1.01815	1.01362	1.02271
COL9A2	ukb-a-207	Illnesses of father: High blood pressure || id:ukb-a-207	ENSG00000049089	Weighted median	159	0.010142	0.00178351	1.29631e-08	0.00664633	0.0136377	1.01019	1.00667	1.01373
COL9A2	ukb-a-207	Illnesses of father: High blood pressure || id:ukb-a-207	ENSG00000049089	Inverse variance weighted	159	0.0105023	0.00121882	6.88679e-18	0.0081134	0.0128912	1.01056	1.00815	1.01297
COL9A2	ukb-a-207	Illnesses of father: High blood pressure || id:ukb-a-207	ENSG00000049089	Simple mode	159	0.0087476	0.0046275	0.060542	-0.000322299	0.0178175	1.00879	0.999678	1.01798
COL9A2	ukb-a-207	Illnesses of father: High blood pressure || id:ukb-a-207	ENSG00000049089	Weighted mode	159	0.00966166	0.00412188	0.0203233	0.00158277	0.0177405	1.00971	1.00158	1.0179
COL9A2	ukb-b-2146	Operative procedures - main OPCS: Q18.1 Diagnostic endoscopic examination of uterus and biopsy of lesion of uterus || id:ukb-b-2146	ENSG00000049089	MR Egger	98	0.00206023	0.000942963	0.0313336	0.000212028	0.00390844	1.00206	1.00021	1.00392
COL9A2	ukb-b-2146	Operative procedures - main OPCS: Q18.1 Diagnostic endoscopic examination of uterus and biopsy of lesion of uterus || id:ukb-b-2146	ENSG00000049089	Weighted median	98	0.000591855	0.000470366	0.208288	-0.000330063	0.00151377	1.00059	0.99967	1.00151
COL9A2	ukb-b-2146	Operative procedures - main OPCS: Q18.1 Diagnostic endoscopic examination of uterus and biopsy of lesion of uterus || id:ukb-b-2146	ENSG00000049089	Inverse variance weighted	98	0.000131942	0.000351337	0.707257	-0.000556679	0.000820563	1.00013	0.999443	1.00082
COL9A2	ukb-b-2146	Operative procedures - main OPCS: Q18.1 Diagnostic endoscopic examination of uterus and biopsy of lesion of uterus || id:ukb-b-2146	ENSG00000049089	Simple mode	98	0.000417893	0.000904961	0.645273	-0.00135583	0.00219162	1.00042	0.998645	1.00219
COL9A2	ukb-b-2146	Operative procedures - main OPCS: Q18.1 Diagnostic endoscopic examination of uterus and biopsy of lesion of uterus || id:ukb-b-2146	ENSG00000049089	Weighted mode	98	0.000610435	0.000768255	0.428802	-0.000895345	0.00211621	1.00061	0.999105	1.00212
COL9A2	ukb-b-11531	Diagnoses - main ICD10: R32 Unspecified urinary incontinence || id:ukb-b-11531	ENSG00000049089	MR Egger	14	-0.000220656	0.00190548	0.909726	-0.00395539	0.00351408	0.999779	0.996052	1.00352
COL9A2	ukb-b-11531	Diagnoses - main ICD10: R32 Unspecified urinary incontinence || id:ukb-b-11531	ENSG00000049089	Weighted median	14	-0.000129083	0.000730671	0.859772	-0.0015612	0.00130303	0.999871	0.99844	1.0013
COL9A2	ukb-b-11531	Diagnoses - main ICD10: R32 Unspecified urinary incontinence || id:ukb-b-11531	ENSG00000049089	Inverse variance weighted	14	-0.000443628	0.000502179	0.377018	-0.0014279	0.000540644	0.999556	0.998573	1.00054
COL9A2	ukb-b-11531	Diagnoses - main ICD10: R32 Unspecified urinary incontinence || id:ukb-b-11531	ENSG00000049089	Simple mode	14	0.00104808	0.00119473	0.396271	-0.00129358	0.00338974	1.00105	0.998707	1.0034
COL9A2	ukb-b-11531	Diagnoses - main ICD10: R32 Unspecified urinary incontinence || id:ukb-b-11531	ENSG00000049089	Weighted mode	14	0.000598576	0.000973464	0.549238	-0.00130941	0.00250657	1.0006	0.998691	1.00251
COL9A2	ukb-b-3035	Operative procedures - main OPCS: E36.9 Unspecified diagnostic endoscopic examination of larynx || id:ukb-b-3035	ENSG00000049089	MR Egger	20	0.000587023	0.0014705	0.694442	-0.00229515	0.0034692	1.00059	0.997707	1.00348
COL9A2	ukb-b-3035	Operative procedures - main OPCS: E36.9 Unspecified diagnostic endoscopic examination of larynx || id:ukb-b-3035	ENSG00000049089	Weighted median	20	0.000678377	0.000577939	0.240481	-0.000454384	0.00181114	1.00068	0.999546	1.00181
COL9A2	ukb-b-3035	Operative procedures - main OPCS: E36.9 Unspecified diagnostic endoscopic examination of larynx || id:ukb-b-3035	ENSG00000049089	Inverse variance weighted	20	7.476e-05	0.000420645	0.858937	-0.000749703	0.000899223	1.00007	0.999251	1.0009
COL9A2	ukb-b-3035	Operative procedures - main OPCS: E36.9 Unspecified diagnostic endoscopic examination of larynx || id:ukb-b-3035	ENSG00000049089	Simple mode	20	0.00069686	0.000886203	0.441364	-0.0010401	0.00243382	1.0007	0.99896	1.00244
COL9A2	ukb-b-3035	Operative procedures - main OPCS: E36.9 Unspecified diagnostic endoscopic examination of larynx || id:ukb-b-3035	ENSG00000049089	Weighted mode	20	0.000707675	0.000864992	0.423426	-0.000987709	0.00240306	1.00071	0.999013	1.00241
COL9A2	ukb-b-2035	Scotch pancake intake || id:ukb-b-2035	ENSG00000049089	MR Egger	159	0.00607334	0.00233266	0.0101094	0.00150133	0.0106454	1.00609	1.0015	1.0107
COL9A2	ukb-b-2035	Scotch pancake intake || id:ukb-b-2035	ENSG00000049089	Weighted median	159	0.000783687	0.00174297	0.652979	-0.00263253	0.00419991	1.00078	0.997371	1.00421
COL9A2	ukb-b-2035	Scotch pancake intake || id:ukb-b-2035	ENSG00000049089	Inverse variance weighted	159	-0.000579672	0.00125674	0.644618	-0.00304288	0.00188353	0.99942	0.996962	1.00189
COL9A2	ukb-b-2035	Scotch pancake intake || id:ukb-b-2035	ENSG00000049089	Simple mode	159	0.00125776	0.00402208	0.754911	-0.00662552	0.00914103	1.00126	0.993396	1.00918
COL9A2	ukb-b-2035	Scotch pancake intake || id:ukb-b-2035	ENSG00000049089	Weighted mode	159	0.00195144	0.00338487	0.565085	-0.0046829	0.00858578	1.00195	0.995328	1.00862
COL9A2	ukb-b-4323	Attempted fluid intelligence (FI) test. || id:ukb-b-4323	ENSG00000049089	MR Egger	38	-0.00235424	0.00294642	0.429521	-0.00812924	0.00342075	0.997649	0.991904	1.00343
COL9A2	ukb-b-4323	Attempted fluid intelligence (FI) test. || id:ukb-b-4323	ENSG00000049089	Weighted median	38	-0.00319405	0.00150245	0.0335115	-0.00613885	-0.000249257	0.996811	0.99388	0.999751
COL9A2	ukb-b-4323	Attempted fluid intelligence (FI) test. || id:ukb-b-4323	ENSG00000049089	Inverse variance weighted	38	0.000236644	0.00105761	0.822949	-0.00183628	0.00230957	1.00024	0.998165	1.00231
COL9A2	ukb-b-4323	Attempted fluid intelligence (FI) test. || id:ukb-b-4323	ENSG00000049089	Simple mode	38	-0.00447421	0.00293485	0.135884	-0.0102265	0.00127809	0.995536	0.989826	1.00128
COL9A2	ukb-b-4323	Attempted fluid intelligence (FI) test. || id:ukb-b-4323	ENSG00000049089	Weighted mode	38	-0.00412793	0.00215825	0.0635603	-0.0083581	0.000102242	0.995881	0.991677	1.0001
COL9A2	ukb-b-10911	Diagnoses - secondary ICD10: Z92.2 Personal history of long-term (current) use of other medicaments || id:ukb-b-10911	ENSG00000049089	MR Egger	106	0.00136993	0.000848666	0.10951	-0.000293452	0.00303332	1.00137	0.999707	1.00304
COL9A2	ukb-b-10911	Diagnoses - secondary ICD10: Z92.2 Personal history of long-term (current) use of other medicaments || id:ukb-b-10911	ENSG00000049089	Weighted median	106	0.000841605	0.000538081	0.117797	-0.000213034	0.00189624	1.00084	0.999787	1.0019
COL9A2	ukb-b-10911	Diagnoses - secondary ICD10: Z92.2 Personal history of long-term (current) use of other medicaments || id:ukb-b-10911	ENSG00000049089	Inverse variance weighted	106	0.000389106	0.000375639	0.300271	-0.000347146	0.00112536	1.00039	0.999653	1.00113
COL9A2	ukb-b-10911	Diagnoses - secondary ICD10: Z92.2 Personal history of long-term (current) use of other medicaments || id:ukb-b-10911	ENSG00000049089	Simple mode	106	0.00244851	0.00130025	0.0624539	-9.99854e-05	0.004997	1.00245	0.9999	1.00501
COL9A2	ukb-b-10911	Diagnoses - secondary ICD10: Z92.2 Personal history of long-term (current) use of other medicaments || id:ukb-b-10911	ENSG00000049089	Weighted mode	106	0.00239465	0.00116598	0.042482	0.00010934	0.00467996	1.0024	1.00011	1.00469
COL9A2	ukb-a-22	Number of self-reported non-cancer illnesses || id:ukb-a-22	ENSG00000049089	MR Egger	159	0.0193654	0.00423118	9.54092e-06	0.0110723	0.0276586	1.01955	1.01113	1.02804
COL9A2	ukb-a-22	Number of self-reported non-cancer illnesses || id:ukb-a-22	ENSG00000049089	Weighted median	159	-0.00640781	0.00332513	0.053969	-0.0129251	0.000109446	0.993613	0.987158	1.00011
COL9A2	ukb-a-22	Number of self-reported non-cancer illnesses || id:ukb-a-22	ENSG00000049089	Inverse variance weighted	159	-0.00685332	0.00235756	0.00364964	-0.0114741	-0.0022325	0.99317	0.988591	0.99777
COL9A2	ukb-a-22	Number of self-reported non-cancer illnesses || id:ukb-a-22	ENSG00000049089	Simple mode	159	-0.00840121	0.00763545	0.272879	-0.0233667	0.00656428	0.991634	0.976904	1.00659
COL9A2	ukb-a-22	Number of self-reported non-cancer illnesses || id:ukb-a-22	ENSG00000049089	Weighted mode	159	-0.00680056	0.00638272	0.288291	-0.0193107	0.00570957	0.993223	0.980875	1.00573
COL9A2	ukb-a-464	Vitamin and mineral supplements: Multivitamins +/- minerals || id:ukb-a-464	ENSG00000049089	MR Egger	159	-0.000790732	0.00210603	0.707825	-0.00491855	0.00333709	0.99921	0.995094	1.00334
COL9A2	ukb-a-464	Vitamin and mineral supplements: Multivitamins +/- minerals || id:ukb-a-464	ENSG00000049089	Weighted median	159	-1.92517e-06	0.00153028	0.998996	-0.00300127	0.00299742	0.999998	0.997003	1.003
COL9A2	ukb-a-464	Vitamin and mineral supplements: Multivitamins +/- minerals || id:ukb-a-464	ENSG00000049089	Inverse variance weighted	159	0.000324276	0.00112731	0.773612	-0.00188526	0.00253381	1.00032	0.998117	1.00254
COL9A2	ukb-a-464	Vitamin and mineral supplements: Multivitamins +/- minerals || id:ukb-a-464	ENSG00000049089	Simple mode	159	0.000132116	0.00366487	0.971288	-0.00705103	0.00731526	1.00013	0.992974	1.00734
COL9A2	ukb-a-464	Vitamin and mineral supplements: Multivitamins +/- minerals || id:ukb-a-464	ENSG00000049089	Weighted mode	159	-0.000166133	0.00303932	0.956477	-0.00612321	0.00579094	0.999834	0.993896	1.00581
COL9A2	ukb-d-ILD_DIFF_DG	ILD differential diagnosis || id:ukb-d-ILD_DIFF_DG	ENSG00000049089	MR Egger	161	-0.00291009	0.00128768	0.0251823	-0.00543395	-0.000386237	0.997094	0.994581	0.999614
COL9A2	ukb-d-ILD_DIFF_DG	ILD differential diagnosis || id:ukb-d-ILD_DIFF_DG	ENSG00000049089	Weighted median	161	0.00219625	0.00100892	0.0294921	0.000218779	0.00417373	1.0022	1.00022	1.00418
COL9A2	ukb-d-ILD_DIFF_DG	ILD differential diagnosis || id:ukb-d-ILD_DIFF_DG	ENSG00000049089	Inverse variance weighted	161	0.00298752	0.00069079	1.52676e-05	0.00163357	0.00434147	1.00299	1.00163	1.00435
COL9A2	ukb-d-ILD_DIFF_DG	ILD differential diagnosis || id:ukb-d-ILD_DIFF_DG	ENSG00000049089	Simple mode	161	0.00143145	0.00331877	0.666816	-0.00507333	0.00793623	1.00143	0.99494	1.00797
COL9A2	ukb-d-ILD_DIFF_DG	ILD differential diagnosis || id:ukb-d-ILD_DIFF_DG	ENSG00000049089	Weighted mode	161	0.000494344	0.00336291	0.883318	-0.00609697	0.00708566	1.00049	0.993922	1.00711
COL9A2	ukb-d-20450	Feelings of worthlessness during worst period of depression || id:ukb-d-20450	ENSG00000049089	MR Egger	161	0.00244749	0.00583022	0.675202	-0.00897973	0.0138747	1.00245	0.99106	1.01397
COL9A2	ukb-d-20450	Feelings of worthlessness during worst period of depression || id:ukb-d-20450	ENSG00000049089	Weighted median	161	0.00209074	0.00419426	0.618148	-0.00613001	0.0103115	1.00209	0.993889	1.01036
COL9A2	ukb-d-20450	Feelings of worthlessness during worst period of depression || id:ukb-d-20450	ENSG00000049089	Inverse variance weighted	161	0.00227745	0.00313275	0.467238	-0.00386274	0.00841763	1.00228	0.996145	1.00845
COL9A2	ukb-d-20450	Feelings of worthlessness during worst period of depression || id:ukb-d-20450	ENSG00000049089	Simple mode	161	-0.0155847	0.010969	0.157323	-0.037084	0.00591457	0.984536	0.963595	1.00593
COL9A2	ukb-d-20450	Feelings of worthlessness during worst period of depression || id:ukb-d-20450	ENSG00000049089	Weighted mode	161	-0.0146253	0.00912093	0.110799	-0.0325023	0.00325173	0.985481	0.96802	1.00326
COL9A2	ukb-b-4955	Dairy smoothie intake || id:ukb-b-4955	ENSG00000049089	MR Egger	159	-0.044936	0.00463971	1.10463e-17	-0.0540298	-0.0358422	0.956059	0.947404	0.964793
COL9A2	ukb-b-4955	Dairy smoothie intake || id:ukb-b-4955	ENSG00000049089	Weighted median	159	-0.00550953	0.00397235	0.165451	-0.0132953	0.00227628	0.994506	0.986793	1.00228
COL9A2	ukb-b-4955	Dairy smoothie intake || id:ukb-b-4955	ENSG00000049089	Inverse variance weighted	159	-0.00995911	0.00296635	0.000786915	-0.0157732	-0.00414505	0.99009	0.984351	0.995864
COL9A2	ukb-b-4955	Dairy smoothie intake || id:ukb-b-4955	ENSG00000049089	Simple mode	159	-0.00213938	0.0128726	0.868215	-0.0273697	0.0230909	0.997863	0.973001	1.02336
COL9A2	ukb-b-4955	Dairy smoothie intake || id:ukb-b-4955	ENSG00000049089	Weighted mode	159	-0.00213938	0.0101182	0.832818	-0.0219711	0.0176923	0.997863	0.978269	1.01785
COL9A2	ukb-d-M70	Diagnoses - main ICD10: M70 Soft tissue disorders related to use, overuse and pressure || id:ukb-d-M70	ENSG00000049089	MR Egger	152	0.00049227	0.000364167	0.178484	-0.000221498	0.00120604	1.00049	0.999779	1.00121
COL9A2	ukb-d-M70	Diagnoses - main ICD10: M70 Soft tissue disorders related to use, overuse and pressure || id:ukb-d-M70	ENSG00000049089	Weighted median	152	-0.000244375	0.000226251	0.280095	-0.000687827	0.000199077	0.999756	0.999312	1.0002
COL9A2	ukb-d-M70	Diagnoses - main ICD10: M70 Soft tissue disorders related to use, overuse and pressure || id:ukb-d-M70	ENSG00000049089	Inverse variance weighted	152	-0.000777167	0.000202643	0.000125491	-0.00117435	-0.000379986	0.999223	0.998826	0.99962
COL9A2	ukb-d-M70	Diagnoses - main ICD10: M70 Soft tissue disorders related to use, overuse and pressure || id:ukb-d-M70	ENSG00000049089	Simple mode	152	-0.000581811	0.000492497	0.239322	-0.00154711	0.000383484	0.999418	0.998454	1.00038
COL9A2	ukb-d-M70	Diagnoses - main ICD10: M70 Soft tissue disorders related to use, overuse and pressure || id:ukb-d-M70	ENSG00000049089	Weighted mode	152	-0.000183983	0.000400159	0.64634	-0.000968295	0.00060033	0.999816	0.999032	1.0006
COL9A2	ukb-b-7859	Impedance of arm (right) || id:ukb-b-7859	ENSG00000049089	MR Egger	159	-0.00380512	0.00338474	0.262645	-0.0104392	0.00282897	0.996202	0.989615	1.00283
COL9A2	ukb-b-7859	Impedance of arm (right) || id:ukb-b-7859	ENSG00000049089	Weighted median	159	-0.00429236	0.00248085	0.0835949	-0.00915481	0.000570103	0.995717	0.990887	1.00057
COL9A2	ukb-b-7859	Impedance of arm (right) || id:ukb-b-7859	ENSG00000049089	Inverse variance weighted	159	0.00243936	0.00184355	0.185773	-0.001174	0.00605272	1.00244	0.998827	1.00607
COL9A2	ukb-b-7859	Impedance of arm (right) || id:ukb-b-7859	ENSG00000049089	Simple mode	159	-0.00864043	0.00793898	0.278096	-0.0242008	0.00691997	0.991397	0.97609	1.00694
COL9A2	ukb-b-7859	Impedance of arm (right) || id:ukb-b-7859	ENSG00000049089	Weighted mode	159	-0.00864043	0.00768171	0.262377	-0.0236966	0.00641573	0.991397	0.976582	1.00644
COL9A2	ukb-b-1070	Average weekly fortified wine intake || id:ukb-b-1070	ENSG00000049089	MR Egger	159	-0.0124033	0.00242988	9.4808e-07	-0.0171658	-0.00764069	0.987673	0.982981	0.992388
COL9A2	ukb-b-1070	Average weekly fortified wine intake || id:ukb-b-1070	ENSG00000049089	Weighted median	159	-0.0170721	0.00179468	1.85851e-21	-0.0205897	-0.0135546	0.983073	0.979621	0.986537
COL9A2	ukb-b-1070	Average weekly fortified wine intake || id:ukb-b-1070	ENSG00000049089	Inverse variance weighted	159	-0.0203907	0.0013071	7.28851e-55	-0.0229526	-0.0178288	0.979816	0.977309	0.982329
COL9A2	ukb-b-1070	Average weekly fortified wine intake || id:ukb-b-1070	ENSG00000049089	Simple mode	159	-0.0164718	0.00377306	2.2824e-05	-0.023867	-0.00907662	0.983663	0.976416	0.990964
COL9A2	ukb-b-1070	Average weekly fortified wine intake || id:ukb-b-1070	ENSG00000049089	Weighted mode	159	-0.0169576	0.00325577	5.86032e-07	-0.0233389	-0.0105763	0.983185	0.976931	0.989479
COL9A2	ukb-d-20477	Ever talked to a health professional about unusual or psychotic experiences || id:ukb-d-20477	ENSG00000049089	MR Egger	152	0.127424	0.0165737	1.8165e-12	0.0949397	0.159909	1.1359	1.09959	1.1734
COL9A2	ukb-d-20477	Ever talked to a health professional about unusual or psychotic experiences || id:ukb-d-20477	ENSG00000049089	Weighted median	152	0.0668246	0.0124428	7.85035e-08	0.0424367	0.0912125	1.06911	1.04335	1.0955
COL9A2	ukb-d-20477	Ever talked to a health professional about unusual or psychotic experiences || id:ukb-d-20477	ENSG00000049089	Inverse variance weighted	152	0.0525895	0.00875003	1.85291e-09	0.0354394	0.0697395	1.054	1.03607	1.07223
COL9A2	ukb-d-20477	Ever talked to a health professional about unusual or psychotic experiences || id:ukb-d-20477	ENSG00000049089	Simple mode	152	0.0687594	0.0262724	0.0097681	0.0172654	0.120253	1.07118	1.01742	1.12778
COL9A2	ukb-d-20477	Ever talked to a health professional about unusual or psychotic experiences || id:ukb-d-20477	ENSG00000049089	Weighted mode	152	0.0743481	0.0230778	0.00156139	0.0291156	0.119581	1.07718	1.02954	1.12702
COL9A2	ukb-d-I9_CORATHER	Coronary atherosclerosis || id:ukb-d-I9_CORATHER	ENSG00000049089	MR Egger	161	0.00285057	0.00104079	0.00686965	0.00081061	0.00489053	1.00285	1.00081	1.0049
COL9A2	ukb-d-I9_CORATHER	Coronary atherosclerosis || id:ukb-d-I9_CORATHER	ENSG00000049089	Weighted median	161	0.0016232	0.000760198	0.0327415	0.000133216	0.00311319	1.00162	1.00013	1.00312
COL9A2	ukb-d-I9_CORATHER	Coronary atherosclerosis || id:ukb-d-I9_CORATHER	ENSG00000049089	Inverse variance weighted	161	0.000109931	0.000573384	0.847959	-0.0010139	0.00123376	1.00011	0.998987	1.00123
COL9A2	ukb-d-I9_CORATHER	Coronary atherosclerosis || id:ukb-d-I9_CORATHER	ENSG00000049089	Simple mode	161	0.00184244	0.00188037	0.328652	-0.0018431	0.00552797	1.00184	0.998159	1.00554
COL9A2	ukb-d-I9_CORATHER	Coronary atherosclerosis || id:ukb-d-I9_CORATHER	ENSG00000049089	Weighted mode	161	0.00228957	0.001467	0.120568	-0.000585759	0.0051649	1.00229	0.999414	1.00518
COL9A2	ukb-b-5379	Frequency of friend/family visits || id:ukb-b-5379	ENSG00000049089	MR Egger	159	-0.0308386	0.004821	1.73658e-09	-0.0402877	-0.0213894	0.969632	0.960513	0.978838
COL9A2	ukb-b-5379	Frequency of friend/family visits || id:ukb-b-5379	ENSG00000049089	Weighted median	159	0.00335632	0.0037627	0.372395	-0.00401858	0.0107312	1.00336	0.995989	1.01079
COL9A2	ukb-b-5379	Frequency of friend/family visits || id:ukb-b-5379	ENSG00000049089	Inverse variance weighted	159	0.0133993	0.00337041	7.02072e-05	0.00679333	0.0200053	1.01349	1.00682	1.02021
COL9A2	ukb-b-5379	Frequency of friend/family visits || id:ukb-b-5379	ENSG00000049089	Simple mode	159	-0.00270326	0.00578966	0.641206	-0.014051	0.00864447	0.9973	0.986047	1.00868
COL9A2	ukb-b-5379	Frequency of friend/family visits || id:ukb-b-5379	ENSG00000049089	Weighted mode	159	0.00125899	0.00522305	0.809833	-0.00897819	0.0114962	1.00126	0.991062	1.01156
COL9A2	ukb-b-970	Diagnoses - secondary ICD10: E11.9 Without complications || id:ukb-b-970	ENSG00000049089	MR Egger	109	-0.00668808	0.00119109	1.56514e-07	-0.0090226	-0.00435355	0.993334	0.991018	0.995656
COL9A2	ukb-b-970	Diagnoses - secondary ICD10: E11.9 Without complications || id:ukb-b-970	ENSG00000049089	Weighted median	109	-0.00256239	0.000644832	7.07558e-05	-0.00382626	-0.00129852	0.997441	0.996181	0.998702
COL9A2	ukb-b-970	Diagnoses - secondary ICD10: E11.9 Without complications || id:ukb-b-970	ENSG00000049089	Inverse variance weighted	109	-0.000602346	0.000604172	0.318776	-0.00178652	0.000581831	0.999398	0.998215	1.00058
COL9A2	ukb-b-970	Diagnoses - secondary ICD10: E11.9 Without complications || id:ukb-b-970	ENSG00000049089	Simple mode	109	-0.00260955	0.00111007	0.0205484	-0.00478529	-0.000433807	0.997394	0.995226	0.999566
COL9A2	ukb-b-970	Diagnoses - secondary ICD10: E11.9 Without complications || id:ukb-b-970	ENSG00000049089	Weighted mode	109	-0.00260955	0.000949827	0.00704067	-0.00447121	-0.000747887	0.997394	0.995539	0.999252
COL9A2	ukb-b-11650	Corneal hysteresis (left) || id:ukb-b-11650	ENSG00000049089	MR Egger	159	-0.0551051	0.00919472	1.36006e-08	-0.0731268	-0.0370834	0.946386	0.929483	0.963596
COL9A2	ukb-b-11650	Corneal hysteresis (left) || id:ukb-b-11650	ENSG00000049089	Weighted median	159	-0.0510106	0.00676486	4.68082e-14	-0.0642697	-0.0377515	0.950269	0.937752	0.962952
COL9A2	ukb-b-11650	Corneal hysteresis (left) || id:ukb-b-11650	ENSG00000049089	Inverse variance weighted	159	-0.0481329	0.00496286	3.05582e-22	-0.0578601	-0.0384057	0.953007	0.943782	0.962322
COL9A2	ukb-b-11650	Corneal hysteresis (left) || id:ukb-b-11650	ENSG00000049089	Simple mode	159	-0.0264811	0.0176331	0.135149	-0.061042	0.00807976	0.973866	0.940784	1.00811
COL9A2	ukb-b-11650	Corneal hysteresis (left) || id:ukb-b-11650	ENSG00000049089	Weighted mode	159	-0.0689049	0.0154324	1.51698e-05	-0.0991523	-0.0386574	0.933415	0.905605	0.96208
COL9A2	ukb-b-8124	Onion intake || id:ukb-b-8124	ENSG00000049089	MR Egger	159	-0.00240491	0.0111723	0.829848	-0.0243027	0.0194929	0.997598	0.97599	1.01968
COL9A2	ukb-b-8124	Onion intake || id:ukb-b-8124	ENSG00000049089	Weighted median	159	-0.00212792	0.00863836	0.805424	-0.0190591	0.0148033	0.997874	0.981121	1.01491
COL9A2	ukb-b-8124	Onion intake || id:ukb-b-8124	ENSG00000049089	Inverse variance weighted	159	0.0024655	0.00601918	0.682094	-0.00933209	0.0142631	1.00247	0.990711	1.01437
COL9A2	ukb-b-8124	Onion intake || id:ukb-b-8124	ENSG00000049089	Simple mode	159	-0.00193881	0.0189101	0.918468	-0.0390027	0.0351251	0.998063	0.961748	1.03575
COL9A2	ukb-b-8124	Onion intake || id:ukb-b-8124	ENSG00000049089	Weighted mode	159	-0.00276771	0.0174365	0.874084	-0.0369433	0.0314078	0.997236	0.963731	1.03191
COL9A2	ukb-b-9038	Main speciality of consultant (recoded): Ophthalmology || id:ukb-b-9038	ENSG00000049089	MR Egger	150	-0.000213433	0.000962428	0.824803	-0.00209979	0.00167293	0.999787	0.997902	1.00167
COL9A2	ukb-b-9038	Main speciality of consultant (recoded): Ophthalmology || id:ukb-b-9038	ENSG00000049089	Weighted median	150	0.00507214	0.000796009	1.86618e-10	0.00351196	0.00663232	1.00509	1.00352	1.00665
COL9A2	ukb-b-9038	Main speciality of consultant (recoded): Ophthalmology || id:ukb-b-9038	ENSG00000049089	Inverse variance weighted	150	0.00476229	0.00057002	6.5653e-17	0.00364505	0.00587953	1.00477	1.00365	1.0059
COL9A2	ukb-b-9038	Main speciality of consultant (recoded): Ophthalmology || id:ukb-b-9038	ENSG00000049089	Simple mode	150	0.00976498	0.00215349	1.17875e-05	0.00554414	0.0139858	1.00981	1.00556	1.01408
COL9A2	ukb-b-9038	Main speciality of consultant (recoded): Ophthalmology || id:ukb-b-9038	ENSG00000049089	Weighted mode	150	0.00986119	0.00215951	1.03181e-05	0.00562856	0.0140938	1.00991	1.00564	1.01419
COL9A2	ukb-b-16665	Operative procedures - main OPCS: Q10.3 Dilation of cervix uteri and curettage of uterus NEC || id:ukb-b-16665	ENSG00000049089	MR Egger	98	0.000863037	0.000834341	0.303551	-0.000772271	0.00249835	1.00086	0.999228	1.0025
COL9A2	ukb-b-16665	Operative procedures - main OPCS: Q10.3 Dilation of cervix uteri and curettage of uterus NEC || id:ukb-b-16665	ENSG00000049089	Weighted median	98	-0.000602404	0.000418013	0.149553	-0.00142171	0.000216902	0.999398	0.998579	1.00022
COL9A2	ukb-b-16665	Operative procedures - main OPCS: Q10.3 Dilation of cervix uteri and curettage of uterus NEC || id:ukb-b-16665	ENSG00000049089	Inverse variance weighted	98	-0.00144233	0.000310866	3.48859e-06	-0.00205163	-0.000833038	0.998559	0.99795	0.999167
COL9A2	ukb-b-16665	Operative procedures - main OPCS: Q10.3 Dilation of cervix uteri and curettage of uterus NEC || id:ukb-b-16665	ENSG00000049089	Simple mode	98	-0.00271943	0.000844344	0.00174034	-0.00437435	-0.00106452	0.997284	0.995635	0.998936
COL9A2	ukb-b-16665	Operative procedures - main OPCS: Q10.3 Dilation of cervix uteri and curettage of uterus NEC || id:ukb-b-16665	ENSG00000049089	Weighted mode	98	-0.000684709	0.000708088	0.335957	-0.00207256	0.000703143	0.999316	0.99793	1.0007
COL9A2	ukb-a-332	Fracture resulting from simple fall || id:ukb-a-332	ENSG00000049089	MR Egger	159	-0.0495692	0.00785976	2.76601e-09	-0.0649743	-0.0341641	0.951639	0.937092	0.966413
COL9A2	ukb-a-332	Fracture resulting from simple fall || id:ukb-a-332	ENSG00000049089	Weighted median	159	-0.00536578	0.00627294	0.392338	-0.0176607	0.00692919	0.994649	0.982494	1.00695
COL9A2	ukb-a-332	Fracture resulting from simple fall || id:ukb-a-332	ENSG00000049089	Inverse variance weighted	159	0.0171757	0.00479937	0.000345271	0.00776888	0.0265824	1.01732	1.0078	1.02694
COL9A2	ukb-a-332	Fracture resulting from simple fall || id:ukb-a-332	ENSG00000049089	Simple mode	159	-0.0158608	0.0143075	0.269303	-0.0439034	0.0121819	0.984264	0.957046	1.01226
COL9A2	ukb-a-332	Fracture resulting from simple fall || id:ukb-a-332	ENSG00000049089	Weighted mode	159	-0.0119233	0.0111481	0.286458	-0.0337736	0.00992694	0.988147	0.96679	1.00998
COL9A2	ukb-b-14796	Non-cancer illness code, self-reported: diverticular disease/diverticulitis || id:ukb-b-14796	ENSG00000049089	MR Egger	98	0.00144136	0.000903873	0.114078	-0.000330232	0.00321295	1.00144	0.99967	1.00322
COL9A2	ukb-b-14796	Non-cancer illness code, self-reported: diverticular disease/diverticulitis || id:ukb-b-14796	ENSG00000049089	Weighted median	98	-0.000633268	0.000461153	0.169682	-0.00153713	0.000270593	0.999367	0.998464	1.00027
COL9A2	ukb-b-14796	Non-cancer illness code, self-reported: diverticular disease/diverticulitis || id:ukb-b-14796	ENSG00000049089	Inverse variance weighted	98	-0.00102619	0.000336772	0.00231039	-0.00168626	-0.000366114	0.998974	0.998315	0.999634
COL9A2	ukb-b-14796	Non-cancer illness code, self-reported: diverticular disease/diverticulitis || id:ukb-b-14796	ENSG00000049089	Simple mode	98	-0.00110081	0.00103111	0.288349	-0.00312178	0.000920155	0.9989	0.996883	1.00092
COL9A2	ukb-b-14796	Non-cancer illness code, self-reported: diverticular disease/diverticulitis || id:ukb-b-14796	ENSG00000049089	Weighted mode	98	-0.000684859	0.000798576	0.393227	-0.00225007	0.00088035	0.999315	0.997752	1.00088
COL9A2	ukb-d-I9_STR_EXH	Ischaemic Stroke, excluding all haemorrhages || id:ukb-d-I9_STR_EXH	ENSG00000049089	MR Egger	161	-0.00222454	0.000469304	4.7121e-06	-0.00314437	-0.0013047	0.997778	0.996861	0.998696
COL9A2	ukb-d-I9_STR_EXH	Ischaemic Stroke, excluding all haemorrhages || id:ukb-d-I9_STR_EXH	ENSG00000049089	Weighted median	161	0.000299841	0.000338577	0.375838	-0.00036377	0.000963451	1.0003	0.999636	1.00096
COL9A2	ukb-d-I9_STR_EXH	Ischaemic Stroke, excluding all haemorrhages || id:ukb-d-I9_STR_EXH	ENSG00000049089	Inverse variance weighted	161	0.000497098	0.000251763	0.0483284	3.64287e-06	0.000990553	1.0005	1	1.00099
COL9A2	ukb-d-I9_STR_EXH	Ischaemic Stroke, excluding all haemorrhages || id:ukb-d-I9_STR_EXH	ENSG00000049089	Simple mode	161	-0.000763039	0.00092207	0.40917	-0.0025703	0.00104422	0.999237	0.997433	1.00104
COL9A2	ukb-d-I9_STR_EXH	Ischaemic Stroke, excluding all haemorrhages || id:ukb-d-I9_STR_EXH	ENSG00000049089	Weighted mode	161	-0.000534766	0.000719103	0.458175	-0.00194421	0.000874676	0.999465	0.998058	1.00088
COL9A2	ukb-b-3132	Operation code: eye surgery || id:ukb-b-3132	ENSG00000049089	MR Egger	98	0.000925543	0.000826742	0.265717	-0.000694871	0.00254596	1.00093	0.999305	1.00255
COL9A2	ukb-b-3132	Operation code: eye surgery || id:ukb-b-3132	ENSG00000049089	Weighted median	98	0.000970804	0.000430963	0.0242818	0.000126117	0.00181549	1.00097	1.00013	1.00182
COL9A2	ukb-b-3132	Operation code: eye surgery || id:ukb-b-3132	ENSG00000049089	Inverse variance weighted	98	0.000855577	0.00030801	0.00547357	0.000251877	0.00145928	1.00086	1.00025	1.00146
COL9A2	ukb-b-3132	Operation code: eye surgery || id:ukb-b-3132	ENSG00000049089	Simple mode	98	0.000193519	0.000889922	0.82831	-0.00155073	0.00193777	1.00019	0.99845	1.00194
COL9A2	ukb-b-3132	Operation code: eye surgery || id:ukb-b-3132	ENSG00000049089	Weighted mode	98	0.000729035	0.000698558	0.299252	-0.00064014	0.00209821	1.00073	0.99936	1.0021
COL9A2	ukb-b-14050	Why reduced smoking: Financial reasons || id:ukb-b-14050	ENSG00000049089	MR Egger	94	0.0497687	0.0213437	0.0218957	0.00793498	0.0916024	1.05103	1.00797	1.09593
COL9A2	ukb-b-14050	Why reduced smoking: Financial reasons || id:ukb-b-14050	ENSG00000049089	Weighted median	94	0.0255972	0.0109329	0.0192161	0.00416882	0.0470256	1.02593	1.00418	1.04815
COL9A2	ukb-b-14050	Why reduced smoking: Financial reasons || id:ukb-b-14050	ENSG00000049089	Inverse variance weighted	94	0.0128908	0.00801835	0.107909	-0.00282516	0.0286067	1.01297	0.997179	1.02902
COL9A2	ukb-b-14050	Why reduced smoking: Financial reasons || id:ukb-b-14050	ENSG00000049089	Simple mode	94	0.0342108	0.024621	0.167999	-0.0140463	0.0824679	1.0348	0.986052	1.08596
COL9A2	ukb-b-14050	Why reduced smoking: Financial reasons || id:ukb-b-14050	ENSG00000049089	Weighted mode	94	0.0407762	0.0217709	0.0642137	-0.00189472	0.0834472	1.04162	0.998107	1.08703
COL9A2	ukb-b-12089	Treatment/medication code: mebeverine || id:ukb-b-12089	ENSG00000049089	MR Egger	46	0.0017348	0.000909108	0.0628975	-4.70509e-05	0.00351665	1.00174	0.999953	1.00352
COL9A2	ukb-b-12089	Treatment/medication code: mebeverine || id:ukb-b-12089	ENSG00000049089	Weighted median	46	0.00200185	0.000500361	6.31259e-05	0.00102114	0.00298256	1.002	1.00102	1.00299
COL9A2	ukb-b-12089	Treatment/medication code: mebeverine || id:ukb-b-12089	ENSG00000049089	Inverse variance weighted	46	0.000957078	0.000328655	0.00359004	0.000312914	0.00160124	1.00096	1.00031	1.0016
COL9A2	ukb-b-12089	Treatment/medication code: mebeverine || id:ukb-b-12089	ENSG00000049089	Simple mode	46	0.00182755	0.000906823	0.0498659	5.01789e-05	0.00360493	1.00183	1.00005	1.00361
COL9A2	ukb-b-12089	Treatment/medication code: mebeverine || id:ukb-b-12089	ENSG00000049089	Weighted mode	46	0.00202559	0.000665945	0.00391608	0.000720339	0.00333084	1.00203	1.00072	1.00334
COL9A2	ukb-b-17962	Operative procedures - secondary OPCS: E13.3 Intranasal antrostomy || id:ukb-b-17962	ENSG00000049089	MR Egger	20	9.61017e-05	0.0014794	0.948922	-0.00280352	0.00299572	1.0001	0.9972	1.003
COL9A2	ukb-b-17962	Operative procedures - secondary OPCS: E13.3 Intranasal antrostomy || id:ukb-b-17962	ENSG00000049089	Weighted median	20	0.000654955	0.000582697	0.261011	-0.000487132	0.00179704	1.00066	0.999513	1.0018
COL9A2	ukb-b-17962	Operative procedures - secondary OPCS: E13.3 Intranasal antrostomy || id:ukb-b-17962	ENSG00000049089	Inverse variance weighted	20	0.000729427	0.00042319	0.0847729	-0.000100025	0.00155888	1.00073	0.9999	1.00156
COL9A2	ukb-b-17962	Operative procedures - secondary OPCS: E13.3 Intranasal antrostomy || id:ukb-b-17962	ENSG00000049089	Simple mode	20	0.00026226	0.00109641	0.813513	-0.0018867	0.00241122	1.00026	0.998115	1.00241
COL9A2	ukb-b-17962	Operative procedures - secondary OPCS: E13.3 Intranasal antrostomy || id:ukb-b-17962	ENSG00000049089	Weighted mode	20	0.000800489	0.000810515	0.335745	-0.00078812	0.0023891	1.0008	0.999212	1.00239
COL9A2	ukb-b-16482	Yogurt/ice-cream consumers || id:ukb-b-16482	ENSG00000049089	MR Egger	150	-0.0229781	0.00585119	0.000131426	-0.0344464	-0.0115098	0.977284	0.96614	0.988556
COL9A2	ukb-b-16482	Yogurt/ice-cream consumers || id:ukb-b-16482	ENSG00000049089	Weighted median	150	-0.0168295	0.00400464	2.63978e-05	-0.0246786	-0.00898043	0.983311	0.975623	0.99106
COL9A2	ukb-b-16482	Yogurt/ice-cream consumers || id:ukb-b-16482	ENSG00000049089	Inverse variance weighted	150	-0.0171676	0.00311191	3.45365e-08	-0.0232669	-0.0110682	0.982979	0.977002	0.988993
COL9A2	ukb-b-16482	Yogurt/ice-cream consumers || id:ukb-b-16482	ENSG00000049089	Simple mode	150	-0.0134586	0.00974658	0.169391	-0.0325619	0.00564467	0.986632	0.967963	1.00566
COL9A2	ukb-b-16482	Yogurt/ice-cream consumers || id:ukb-b-16482	ENSG00000049089	Weighted mode	150	-0.0181472	0.00844128	0.0331836	-0.0346921	-0.00160231	0.982016	0.965903	0.998399
COL9A2	ukb-d-C_URINARY_TRACT	Cancer of urinary tract || id:ukb-d-C_URINARY_TRACT	ENSG00000049089	MR Egger	161	0.000671146	0.000350744	0.0574821	-1.63126e-05	0.00135861	1.00067	0.999984	1.00136
COL9A2	ukb-d-C_URINARY_TRACT	Cancer of urinary tract || id:ukb-d-C_URINARY_TRACT	ENSG00000049089	Weighted median	161	0.000381589	0.000251792	0.129648	-0.000111923	0.000875101	1.00038	0.999888	1.00088
COL9A2	ukb-d-C_URINARY_TRACT	Cancer of urinary tract || id:ukb-d-C_URINARY_TRACT	ENSG00000049089	Inverse variance weighted	161	0.00046497	0.00018816	0.0134684	9.61759e-05	0.000833765	1.00047	1.0001	1.00083
COL9A2	ukb-d-C_URINARY_TRACT	Cancer of urinary tract || id:ukb-d-C_URINARY_TRACT	ENSG00000049089	Simple mode	161	0.000423907	0.000639854	0.5086	-0.000830206	0.00167802	1.00042	0.99917	1.00168
COL9A2	ukb-d-C_URINARY_TRACT	Cancer of urinary tract || id:ukb-d-C_URINARY_TRACT	ENSG00000049089	Weighted mode	161	0.00024394	0.000513526	0.635414	-0.000762571	0.00125045	1.00024	0.999238	1.00125
COL9A2	ukb-a-455	Medication for pain relief constipation heartburn: Paracetamol || id:ukb-a-455	ENSG00000049089	MR Egger	159	0.0105373	0.00212078	1.74586e-06	0.00638057	0.014694	1.01059	1.0064	1.0148
COL9A2	ukb-a-455	Medication for pain relief constipation heartburn: Paracetamol || id:ukb-a-455	ENSG00000049089	Weighted median	159	0.000892118	0.00161506	0.580691	-0.00227339	0.00405763	1.00089	0.997729	1.00407
COL9A2	ukb-a-455	Medication for pain relief constipation heartburn: Paracetamol || id:ukb-a-455	ENSG00000049089	Inverse variance weighted	159	-0.000764624	0.00113519	0.500587	-0.00298959	0.00146034	0.999236	0.997015	1.00146
COL9A2	ukb-a-455	Medication for pain relief constipation heartburn: Paracetamol || id:ukb-a-455	ENSG00000049089	Simple mode	159	-0.00616332	0.00426719	0.15062	-0.014527	0.00220037	0.993856	0.985578	1.0022
COL9A2	ukb-a-455	Medication for pain relief constipation heartburn: Paracetamol || id:ukb-a-455	ENSG00000049089	Weighted mode	159	-0.00661907	0.00370816	0.0761798	-0.0138871	0.000648926	0.993403	0.986209	1.00065
COL9A2	ukb-d-5699	FI10 : arithmetic sequence recognition || id:ukb-d-5699	ENSG00000049089	MR Egger	161	0.0204065	0.00815731	0.0133746	0.00441815	0.0363948	1.02062	1.00443	1.03707
COL9A2	ukb-d-5699	FI10 : arithmetic sequence recognition || id:ukb-d-5699	ENSG00000049089	Weighted median	161	0.0216934	0.00563039	0.000116721	0.0106578	0.032729	1.02193	1.01071	1.03327
COL9A2	ukb-d-5699	FI10 : arithmetic sequence recognition || id:ukb-d-5699	ENSG00000049089	Inverse variance weighted	161	0.0176599	0.00437891	5.50802e-05	0.00907727	0.0262426	1.01782	1.00912	1.02659
COL9A2	ukb-d-5699	FI10 : arithmetic sequence recognition || id:ukb-d-5699	ENSG00000049089	Simple mode	161	0.0239326	0.0138848	0.0867024	-0.00328166	0.0511469	1.02422	0.996724	1.05248
COL9A2	ukb-d-5699	FI10 : arithmetic sequence recognition || id:ukb-d-5699	ENSG00000049089	Weighted mode	161	0.0224757	0.0119471	0.0617511	-0.00094053	0.045892	1.02273	0.99906	1.04696
COL9A2	ukb-b-19060	Hearing aid user || id:ukb-b-19060	ENSG00000049089	MR Egger	116	-0.00018088	0.00175035	0.917875	-0.00361156	0.0032498	0.999819	0.996395	1.00326
COL9A2	ukb-b-19060	Hearing aid user || id:ukb-b-19060	ENSG00000049089	Weighted median	116	-0.00779465	0.00113043	5.37498e-12	-0.0100103	-0.00557901	0.992236	0.99004	0.994437
COL9A2	ukb-b-19060	Hearing aid user || id:ukb-b-19060	ENSG00000049089	Inverse variance weighted	116	-0.0107348	0.000872484	8.65607e-35	-0.0124448	-0.00902468	0.989323	0.987632	0.991016
COL9A2	ukb-b-19060	Hearing aid user || id:ukb-b-19060	ENSG00000049089	Simple mode	116	-0.00785349	0.00189823	6.71862e-05	-0.011574	-0.00413296	0.992177	0.988493	0.995876
COL9A2	ukb-b-19060	Hearing aid user || id:ukb-b-19060	ENSG00000049089	Weighted mode	116	-0.00687271	0.00145131	6.28489e-06	-0.00971728	-0.00402815	0.993151	0.99033	0.99598
COL9A2	ukb-b-1228	Diagnoses - secondary ICD10: I84.6 Residual haemorrhoidal skin tags || id:ukb-b-1228	ENSG00000049089	MR Egger	22	-0.000602724	0.00162555	0.714699	-0.0037888	0.00258336	0.999397	0.996218	1.00259
COL9A2	ukb-b-1228	Diagnoses - secondary ICD10: I84.6 Residual haemorrhoidal skin tags || id:ukb-b-1228	ENSG00000049089	Weighted median	22	-2.23723e-05	0.000662155	0.973047	-0.0013202	0.00127545	0.999978	0.998681	1.00128
COL9A2	ukb-b-1228	Diagnoses - secondary ICD10: I84.6 Residual haemorrhoidal skin tags || id:ukb-b-1228	ENSG00000049089	Inverse variance weighted	22	-0.000951526	0.000502337	0.0581985	-0.00193611	3.30538e-05	0.999049	0.998066	1.00003
COL9A2	ukb-b-1228	Diagnoses - secondary ICD10: I84.6 Residual haemorrhoidal skin tags || id:ukb-b-1228	ENSG00000049089	Simple mode	22	0.000753496	0.00118289	0.531012	-0.00156497	0.00307197	1.00075	0.998436	1.00308
COL9A2	ukb-b-1228	Diagnoses - secondary ICD10: I84.6 Residual haemorrhoidal skin tags || id:ukb-b-1228	ENSG00000049089	Weighted mode	22	0.000587512	0.000996151	0.56163	-0.00136494	0.00253997	1.00059	0.998636	1.00254
COL9A2	ukb-d-O70	Diagnoses - main ICD10: O70 Perineal laceration during delivery || id:ukb-d-O70	ENSG00000049089	MR Egger	161	-0.000748668	0.000435986	0.0878929	-0.0016032	0.000105865	0.999252	0.998398	1.00011
COL9A2	ukb-d-O70	Diagnoses - main ICD10: O70 Perineal laceration during delivery || id:ukb-d-O70	ENSG00000049089	Weighted median	161	0.000774001	0.000318999	0.0152518	0.000148763	0.00139924	1.00077	1.00015	1.0014
COL9A2	ukb-d-O70	Diagnoses - main ICD10: O70 Perineal laceration during delivery || id:ukb-d-O70	ENSG00000049089	Inverse variance weighted	161	0.000789596	0.000233889	0.000735638	0.000331173	0.00124802	1.00079	1.00033	1.00125
COL9A2	ukb-d-O70	Diagnoses - main ICD10: O70 Perineal laceration during delivery || id:ukb-d-O70	ENSG00000049089	Simple mode	161	0.00142195	0.00072027	0.0500815	1.02212e-05	0.00283368	1.00142	1.00001	1.00284
COL9A2	ukb-d-O70	Diagnoses - main ICD10: O70 Perineal laceration during delivery || id:ukb-d-O70	ENSG00000049089	Weighted mode	161	0.00113793	0.000633648	0.0744077	-0.000104023	0.00237988	1.00114	0.999896	1.00238
COL9A2	ukb-b-16207	Blood clot, DVT, bronchitis, emphysema, asthma, rhinitis, eczema, allergy diagnosed by doctor: Emphysema/chronic bronchitis || id:ukb-b-16207	ENSG00000049089	MR Egger	106	0.0013397	0.000884187	0.132761	-0.000393308	0.0030727	1.00134	0.999607	1.00308
COL9A2	ukb-b-16207	Blood clot, DVT, bronchitis, emphysema, asthma, rhinitis, eczema, allergy diagnosed by doctor: Emphysema/chronic bronchitis || id:ukb-b-16207	ENSG00000049089	Weighted median	106	-0.00166644	0.000529837	0.00165979	-0.00270492	-0.000627958	0.998335	0.997299	0.999372
COL9A2	ukb-b-16207	Blood clot, DVT, bronchitis, emphysema, asthma, rhinitis, eczema, allergy diagnosed by doctor: Emphysema/chronic bronchitis || id:ukb-b-16207	ENSG00000049089	Inverse variance weighted	106	-0.000783618	0.00040283	0.0517412	-0.00157317	5.92924e-06	0.999217	0.998428	1.00001
COL9A2	ukb-b-16207	Blood clot, DVT, bronchitis, emphysema, asthma, rhinitis, eczema, allergy diagnosed by doctor: Emphysema/chronic bronchitis || id:ukb-b-16207	ENSG00000049089	Simple mode	106	-0.002011	0.00129759	0.124199	-0.00455427	0.000532272	0.997991	0.995456	1.00053
COL9A2	ukb-b-16207	Blood clot, DVT, bronchitis, emphysema, asthma, rhinitis, eczema, allergy diagnosed by doctor: Emphysema/chronic bronchitis || id:ukb-b-16207	ENSG00000049089	Weighted mode	106	-0.00222363	0.00116385	0.0587869	-0.00450478	5.75233e-05	0.997779	0.995505	1.00006
COL9A2	ukb-b-14	Operative procedures - main OPCS: Q17.1 Endoscopic resection of lesion of uterus || id:ukb-b-14	ENSG00000049089	MR Egger	98	0.000118532	0.00087506	0.892535	-0.00159659	0.00183365	1.00012	0.998405	1.00184
COL9A2	ukb-b-14	Operative procedures - main OPCS: Q17.1 Endoscopic resection of lesion of uterus || id:ukb-b-14	ENSG00000049089	Weighted median	98	0.00079444	0.000449981	0.0774801	-8.75221e-05	0.0016764	1.00079	0.999912	1.00168
COL9A2	ukb-b-14	Operative procedures - main OPCS: Q17.1 Endoscopic resection of lesion of uterus || id:ukb-b-14	ENSG00000049089	Inverse variance weighted	98	0.000946941	0.000326037	0.00367964	0.000307908	0.00158597	1.00095	1.00031	1.00159
COL9A2	ukb-b-14	Operative procedures - main OPCS: Q17.1 Endoscopic resection of lesion of uterus || id:ukb-b-14	ENSG00000049089	Simple mode	98	0.00124989	0.000803898	0.123254	-0.000325751	0.00282553	1.00125	0.999674	1.00283
COL9A2	ukb-b-14	Operative procedures - main OPCS: Q17.1 Endoscopic resection of lesion of uterus || id:ukb-b-14	ENSG00000049089	Weighted mode	98	0.000759481	0.000641368	0.239244	-0.000497601	0.00201656	1.00076	0.999503	1.00202
COL9A2	ukb-a-595	Diagnoses - main ICD10: Z47 Other orthopaedic follow-up care || id:ukb-a-595	ENSG00000049089	MR Egger	159	-0.00128876	0.00039012	0.00118274	-0.00205339	-0.000524122	0.998712	0.997949	0.999476
COL9A2	ukb-a-595	Diagnoses - main ICD10: Z47 Other orthopaedic follow-up care || id:ukb-a-595	ENSG00000049089	Weighted median	159	4.92428e-05	0.000324161	0.879259	-0.000586114	0.000684599	1.00005	0.999414	1.00068
COL9A2	ukb-a-595	Diagnoses - main ICD10: Z47 Other orthopaedic follow-up care || id:ukb-a-595	ENSG00000049089	Inverse variance weighted	159	0.000337282	0.00020882	0.106272	-7.20052e-05	0.000746568	1.00034	0.999928	1.00075
COL9A2	ukb-a-595	Diagnoses - main ICD10: Z47 Other orthopaedic follow-up care || id:ukb-a-595	ENSG00000049089	Simple mode	159	-0.00101433	0.000783525	0.197356	-0.00255004	0.000521377	0.998986	0.997453	1.00052
COL9A2	ukb-a-595	Diagnoses - main ICD10: Z47 Other orthopaedic follow-up care || id:ukb-a-595	ENSG00000049089	Weighted mode	159	-0.00108427	0.000714544	0.131155	-0.00248478	0.000316232	0.998916	0.997518	1.00032
COL9A2	ukb-b-730	Fresh tomato intake || id:ukb-b-730	ENSG00000049089	MR Egger	159	0.11748	0.0167261	6.16705e-11	0.0846974	0.150264	1.12466	1.08839	1.16214
COL9A2	ukb-b-730	Fresh tomato intake || id:ukb-b-730	ENSG00000049089	Weighted median	159	0.0846516	0.0128629	4.67068e-11	0.0594403	0.109863	1.08834	1.06124	1.11612
COL9A2	ukb-b-730	Fresh tomato intake || id:ukb-b-730	ENSG00000049089	Inverse variance weighted	159	0.0922348	0.00901129	1.37532e-24	0.0745726	0.109897	1.09662	1.07742	1.11616
COL9A2	ukb-b-730	Fresh tomato intake || id:ukb-b-730	ENSG00000049089	Simple mode	159	0.0911315	0.0299416	0.00273841	0.032446	0.149817	1.09541	1.03298	1.16162
COL9A2	ukb-b-730	Fresh tomato intake || id:ukb-b-730	ENSG00000049089	Weighted mode	159	0.0911315	0.0249159	0.000346393	0.0422964	0.139967	1.09541	1.0432	1.15024
COL9A2	ukb-a-3	Pulse rate automated reading || id:ukb-a-3	ENSG00000049089	MR Egger	159	-0.0137927	0.00528003	0.0098686	-0.0241415	-0.00344381	0.986302	0.976148	0.996562
COL9A2	ukb-a-3	Pulse rate automated reading || id:ukb-a-3	ENSG00000049089	Weighted median	159	-0.0180593	0.00407904	9.54051e-06	-0.0260542	-0.0100644	0.982103	0.974282	0.989986
COL9A2	ukb-a-3	Pulse rate automated reading || id:ukb-a-3	ENSG00000049089	Inverse variance weighted	159	-0.0157119	0.00282595	2.69981e-08	-0.0212508	-0.010173	0.984411	0.978973	0.989879
COL9A2	ukb-a-3	Pulse rate automated reading || id:ukb-a-3	ENSG00000049089	Simple mode	159	-0.0210686	0.00943269	0.0269153	-0.0395567	-0.00258054	0.979152	0.961215	0.997423
COL9A2	ukb-a-3	Pulse rate automated reading || id:ukb-a-3	ENSG00000049089	Weighted mode	159	-0.0221622	0.00756872	0.00391432	-0.0369969	-0.00732751	0.978082	0.963679	0.992699
COL9A2	ukb-b-3703	Non-cancer illness code, self-reported: heart arrhythmia || id:ukb-b-3703	ENSG00000049089	MR Egger	59	-0.00309524	0.000891408	0.000991605	-0.0048424	-0.00134808	0.99691	0.995169	0.998653
COL9A2	ukb-b-3703	Non-cancer illness code, self-reported: heart arrhythmia || id:ukb-b-3703	ENSG00000049089	Weighted median	59	0.00015101	0.00044272	0.733032	-0.000716721	0.00101874	1.00015	0.999284	1.00102
COL9A2	ukb-b-3703	Non-cancer illness code, self-reported: heart arrhythmia || id:ukb-b-3703	ENSG00000049089	Inverse variance weighted	59	0.000871678	0.000314413	0.00556456	0.000255428	0.00148793	1.00087	1.00026	1.00149
COL9A2	ukb-b-3703	Non-cancer illness code, self-reported: heart arrhythmia || id:ukb-b-3703	ENSG00000049089	Simple mode	59	0.00238627	0.000764913	0.00281949	0.000887041	0.0038855	1.00239	1.00089	1.00389
COL9A2	ukb-b-3703	Non-cancer illness code, self-reported: heart arrhythmia || id:ukb-b-3703	ENSG00000049089	Weighted mode	59	-0.000336948	0.000625258	0.592022	-0.00156245	0.000888558	0.999663	0.998439	1.00089
COL9A2	ukb-b-13864	Operative procedures - secondary OPCS: Z27.6 Ileum || id:ukb-b-13864	ENSG00000049089	MR Egger	98	0.00297059	0.000862078	0.000846042	0.00128092	0.00466026	1.00298	1.00128	1.00467
COL9A2	ukb-b-13864	Operative procedures - secondary OPCS: Z27.6 Ileum || id:ukb-b-13864	ENSG00000049089	Weighted median	98	0.00124617	0.000440056	0.00462805	0.00038366	0.00210868	1.00125	1.00038	1.00211
COL9A2	ukb-b-13864	Operative procedures - secondary OPCS: Z27.6 Ileum || id:ukb-b-13864	ENSG00000049089	Inverse variance weighted	98	0.00102763	0.0003212	0.00137743	0.000398076	0.00165718	1.00103	1.0004	1.00166
COL9A2	ukb-b-13864	Operative procedures - secondary OPCS: Z27.6 Ileum || id:ukb-b-13864	ENSG00000049089	Simple mode	98	0.00101695	0.000998511	0.31099	-0.000940133	0.00297403	1.00102	0.99906	1.00298
COL9A2	ukb-b-13864	Operative procedures - secondary OPCS: Z27.6 Ileum || id:ukb-b-13864	ENSG00000049089	Weighted mode	98	0.00129793	0.000779184	0.0989894	-0.000229274	0.00282513	1.0013	0.999771	1.00283
COL9A2	ukb-b-17814	Caffeine drink within last hour || id:ukb-b-17814	ENSG00000049089	MR Egger	108	0.000623745	0.00096565	0.519719	-0.00126893	0.00251642	1.00062	0.998732	1.00252
COL9A2	ukb-b-17814	Caffeine drink within last hour || id:ukb-b-17814	ENSG00000049089	Weighted median	108	-0.000390609	0.000566271	0.490325	-0.0015005	0.000719282	0.999609	0.998501	1.00072
COL9A2	ukb-b-17814	Caffeine drink within last hour || id:ukb-b-17814	ENSG00000049089	Inverse variance weighted	108	-0.00101029	0.000430764	0.0190096	-0.00185459	-0.000165992	0.99899	0.998147	0.999834
COL9A2	ukb-b-17814	Caffeine drink within last hour || id:ukb-b-17814	ENSG00000049089	Simple mode	108	-0.000912499	0.0011291	0.420789	-0.00312553	0.00130054	0.999088	0.996879	1.0013
COL9A2	ukb-b-17814	Caffeine drink within last hour || id:ukb-b-17814	ENSG00000049089	Weighted mode	108	5.68486e-05	0.000938086	0.95179	-0.0017818	0.0018955	1.00006	0.99822	1.0019
COL9A2	ukb-a-361	Heel bone mineral density (BMD) T-score automated (left) || id:ukb-a-361	ENSG00000049089	MR Egger	159	-0.0574267	0.00875603	7.45407e-10	-0.0745885	-0.0402649	0.944191	0.928125	0.960535
COL9A2	ukb-a-361	Heel bone mineral density (BMD) T-score automated (left) || id:ukb-a-361	ENSG00000049089	Weighted median	159	-0.0222959	0.00645289	0.000549934	-0.0349435	-0.0096482	0.977951	0.96566	0.990398
COL9A2	ukb-a-361	Heel bone mineral density (BMD) T-score automated (left) || id:ukb-a-361	ENSG00000049089	Inverse variance weighted	159	-0.0259506	0.00469331	3.21571e-08	-0.0351495	-0.0167517	0.974383	0.965461	0.983388
COL9A2	ukb-a-361	Heel bone mineral density (BMD) T-score automated (left) || id:ukb-a-361	ENSG00000049089	Simple mode	159	-0.0235124	0.0133941	0.0811244	-0.0497649	0.00274009	0.976762	0.951453	1.00274
COL9A2	ukb-a-361	Heel bone mineral density (BMD) T-score automated (left) || id:ukb-a-361	ENSG00000049089	Weighted mode	159	-0.0228079	0.010433	0.030278	-0.0432566	-0.00235914	0.97745	0.957666	0.997644
COL9A2	ukb-d-N13	Diagnoses - main ICD10: N13 Obstructive and reflux uropathy || id:ukb-d-N13	ENSG00000049089	MR Egger	160	-0.000687836	0.000313648	0.0297676	-0.00130258	-7.30862e-05	0.999312	0.998698	0.999927
COL9A2	ukb-d-N13	Diagnoses - main ICD10: N13 Obstructive and reflux uropathy || id:ukb-d-N13	ENSG00000049089	Weighted median	160	-0.000117077	0.000225617	0.603816	-0.000559286	0.000325132	0.999883	0.999441	1.00033
COL9A2	ukb-d-N13	Diagnoses - main ICD10: N13 Obstructive and reflux uropathy || id:ukb-d-N13	ENSG00000049089	Inverse variance weighted	160	-0.000222638	0.000168005	0.185109	-0.000551927	0.000106651	0.999777	0.999448	1.00011
COL9A2	ukb-d-N13	Diagnoses - main ICD10: N13 Obstructive and reflux uropathy || id:ukb-d-N13	ENSG00000049089	Simple mode	160	-0.000541309	0.000551638	0.327947	-0.00162252	0.000539901	0.999459	0.998379	1.00054
COL9A2	ukb-d-N13	Diagnoses - main ICD10: N13 Obstructive and reflux uropathy || id:ukb-d-N13	ENSG00000049089	Weighted mode	160	2.18133e-05	0.000488141	0.964413	-0.000934943	0.00097857	1.00002	0.999065	1.00098
COL9A2	ukb-b-4331	6mm weak meridian angle (left) || id:ukb-b-4331	ENSG00000049089	MR Egger	159	0.01188	0.010158	0.243967	-0.00802974	0.0317898	1.01195	0.992002	1.0323
COL9A2	ukb-b-4331	6mm weak meridian angle (left) || id:ukb-b-4331	ENSG00000049089	Weighted median	159	0.0175484	0.00787926	0.025936	0.00210509	0.0329918	1.0177	1.00211	1.03354
COL9A2	ukb-b-4331	6mm weak meridian angle (left) || id:ukb-b-4331	ENSG00000049089	Inverse variance weighted	159	0.0289971	0.00548351	1.23624e-07	0.0182494	0.0397448	1.02942	1.01842	1.04055
COL9A2	ukb-b-4331	6mm weak meridian angle (left) || id:ukb-b-4331	ENSG00000049089	Simple mode	159	-0.00148568	0.0219177	0.946043	-0.0444444	0.0414731	0.998515	0.956529	1.04235
COL9A2	ukb-b-4331	6mm weak meridian angle (left) || id:ukb-b-4331	ENSG00000049089	Weighted mode	159	-0.00460538	0.0195142	0.813737	-0.0428533	0.0336425	0.995405	0.958052	1.03421
COL9A2	ukb-b-12930	Mouth/teeth dental problems: Dentures || id:ukb-b-12930	ENSG00000049089	MR Egger	159	-0.000963863	0.00161453	0.551372	-0.00412834	0.00220061	0.999037	0.99588	1.0022
COL9A2	ukb-b-12930	Mouth/teeth dental problems: Dentures || id:ukb-b-12930	ENSG00000049089	Weighted median	159	-0.00119915	0.00116627	0.303857	-0.00348504	0.00108673	0.998802	0.996521	1.00109
COL9A2	ukb-b-12930	Mouth/teeth dental problems: Dentures || id:ukb-b-12930	ENSG00000049089	Inverse variance weighted	159	-0.00174009	0.000868981	0.0452363	-0.00344329	-3.68888e-05	0.998261	0.996563	0.999963
COL9A2	ukb-b-12930	Mouth/teeth dental problems: Dentures || id:ukb-b-12930	ENSG00000049089	Simple mode	159	-0.00207916	0.00284119	0.465379	-0.00764788	0.00348957	0.997923	0.992381	1.0035
COL9A2	ukb-b-12930	Mouth/teeth dental problems: Dentures || id:ukb-b-12930	ENSG00000049089	Weighted mode	159	-0.00128421	0.0023288	0.582106	-0.00584865	0.00328023	0.998717	0.994168	1.00329
COL9A2	ukb-b-15326	Vitamin and/or mineral supplement use: Multivitamin with iron || id:ukb-b-15326	ENSG00000049089	MR Egger	21	0.0129158	0.0138553	0.362934	-0.0142406	0.0400722	1.013	0.98586	1.04089
COL9A2	ukb-b-15326	Vitamin and/or mineral supplement use: Multivitamin with iron || id:ukb-b-15326	ENSG00000049089	Weighted median	21	-0.010911	0.004876	0.0252413	-0.020468	-0.00135402	0.989148	0.97974	0.998647
COL9A2	ukb-b-15326	Vitamin and/or mineral supplement use: Multivitamin with iron || id:ukb-b-15326	ENSG00000049089	Inverse variance weighted	21	-0.0158866	0.00482771	0.000999307	-0.025349	-0.00642434	0.984239	0.97497	0.993596
COL9A2	ukb-b-15326	Vitamin and/or mineral supplement use: Multivitamin with iron || id:ukb-b-15326	ENSG00000049089	Simple mode	21	-0.0064954	0.00702318	0.366069	-0.0202608	0.00727004	0.993526	0.979943	1.0073
COL9A2	ukb-b-15326	Vitamin and/or mineral supplement use: Multivitamin with iron || id:ukb-b-15326	ENSG00000049089	Weighted mode	21	-0.0074675	0.00510179	0.158816	-0.017467	0.002532	0.99256	0.982685	1.00254
COL9A2	ukb-b-311	White wine intake || id:ukb-b-311	ENSG00000049089	MR Egger	159	-0.0149424	0.0123295	0.227365	-0.0391083	0.00922353	0.985169	0.961647	1.00927
COL9A2	ukb-b-311	White wine intake || id:ukb-b-311	ENSG00000049089	Weighted median	159	0.0592373	0.0101575	5.48128e-09	0.0393286	0.0791461	1.06103	1.04011	1.08236
COL9A2	ukb-b-311	White wine intake || id:ukb-b-311	ENSG00000049089	Inverse variance weighted	159	0.0568645	0.00739122	1.43133e-14	0.0423778	0.0713513	1.05851	1.04329	1.07396
COL9A2	ukb-b-311	White wine intake || id:ukb-b-311	ENSG00000049089	Simple mode	159	0.0756444	0.023566	0.00160845	0.0294551	0.121834	1.07858	1.02989	1.12957
COL9A2	ukb-b-311	White wine intake || id:ukb-b-311	ENSG00000049089	Weighted mode	159	0.0713305	0.0206481	0.000707775	0.0308601	0.111801	1.07394	1.03134	1.11829
COL9A2	ukb-b-12623	Non-cancer illness code, self-reported: headaches (not migraine) || id:ukb-b-12623	ENSG00000049089	MR Egger	94	-0.0011263	0.000791224	0.157975	-0.0026771	0.000424495	0.998874	0.997326	1.00042
COL9A2	ukb-b-12623	Non-cancer illness code, self-reported: headaches (not migraine) || id:ukb-b-12623	ENSG00000049089	Weighted median	94	-0.00256455	0.000453631	1.57323e-08	-0.00345366	-0.00167543	0.997439	0.996552	0.998326
COL9A2	ukb-b-12623	Non-cancer illness code, self-reported: headaches (not migraine) || id:ukb-b-12623	ENSG00000049089	Inverse variance weighted	94	-0.00223902	0.000298569	6.42165e-14	-0.00282422	-0.00165383	0.997763	0.99718	0.998348
COL9A2	ukb-b-12623	Non-cancer illness code, self-reported: headaches (not migraine) || id:ukb-b-12623	ENSG00000049089	Simple mode	94	-0.00255913	0.000843106	0.00311578	-0.00421162	-0.000906647	0.997444	0.995797	0.999094
COL9A2	ukb-b-12623	Non-cancer illness code, self-reported: headaches (not migraine) || id:ukb-b-12623	ENSG00000049089	Weighted mode	94	-0.00247449	0.000613581	0.000112806	-0.00367711	-0.00127187	0.997529	0.99633	0.998729
COL9A2	ukb-d-22617_3119	Job SOC coding: Science and engineering technicians n.e.c. || id:ukb-d-22617_3119	ENSG00000049089	MR Egger	161	-0.00707231	0.00144227	2.30516e-06	-0.00989917	-0.00424546	0.992953	0.99015	0.995764
COL9A2	ukb-d-22617_3119	Job SOC coding: Science and engineering technicians n.e.c. || id:ukb-d-22617_3119	ENSG00000049089	Weighted median	161	-0.00268963	0.00107949	0.0127176	-0.00480543	-0.000573835	0.997314	0.995206	0.999426
COL9A2	ukb-d-22617_3119	Job SOC coding: Science and engineering technicians n.e.c. || id:ukb-d-22617_3119	ENSG00000049089	Inverse variance weighted	161	-0.00309197	0.000774319	6.52015e-05	-0.00460964	-0.00157431	0.996913	0.995401	0.998427
COL9A2	ukb-d-22617_3119	Job SOC coding: Science and engineering technicians n.e.c. || id:ukb-d-22617_3119	ENSG00000049089	Simple mode	161	-0.0028994	0.00248777	0.245568	-0.00777544	0.00197664	0.997105	0.992255	1.00198
COL9A2	ukb-d-22617_3119	Job SOC coding: Science and engineering technicians n.e.c. || id:ukb-d-22617_3119	ENSG00000049089	Weighted mode	161	-0.0028994	0.00201883	0.152903	-0.0068563	0.0010575	0.997105	0.993167	1.00106
COL9A2	ukb-b-1939	Operative procedures - main OPCS: F09.1 Surgical removal of impacted wisdom tooth || id:ukb-b-1939	ENSG00000049089	MR Egger	22	0.000572376	0.00142707	0.69261	-0.00222467	0.00336942	1.00057	0.997778	1.00338
COL9A2	ukb-b-1939	Operative procedures - main OPCS: F09.1 Surgical removal of impacted wisdom tooth || id:ukb-b-1939	ENSG00000049089	Weighted median	22	0.00100872	0.000611774	0.0991808	-0.000190361	0.00220779	1.00101	0.99981	1.00221
COL9A2	ukb-b-1939	Operative procedures - main OPCS: F09.1 Surgical removal of impacted wisdom tooth || id:ukb-b-1939	ENSG00000049089	Inverse variance weighted	22	0.00146075	0.000451313	0.00120932	0.00057618	0.00234533	1.00146	1.00058	1.00235
COL9A2	ukb-b-1939	Operative procedures - main OPCS: F09.1 Surgical removal of impacted wisdom tooth || id:ukb-b-1939	ENSG00000049089	Simple mode	22	0.00215996	0.00100992	0.0443666	0.000180505	0.00413941	1.00216	1.00018	1.00415
COL9A2	ukb-b-1939	Operative procedures - main OPCS: F09.1 Surgical removal of impacted wisdom tooth || id:ukb-b-1939	ENSG00000049089	Weighted mode	22	0.000749853	0.000797009	0.357488	-0.000812285	0.00231199	1.00075	0.999188	1.00231
COL9A2	ukb-b-19791	PCT where patients GP was registered: ROTHERHAM PCT || id:ukb-b-19791	ENSG00000049089	MR Egger	77	-0.00195234	0.000704661	0.00704997	-0.00333348	-0.000571207	0.99805	0.996672	0.999429
COL9A2	ukb-b-19791	PCT where patients GP was registered: ROTHERHAM PCT || id:ukb-b-19791	ENSG00000049089	Weighted median	77	-0.000780264	0.000383682	0.0419897	-0.00153228	-2.82477e-05	0.99922	0.998469	0.999972
COL9A2	ukb-b-19791	PCT where patients GP was registered: ROTHERHAM PCT || id:ukb-b-19791	ENSG00000049089	Inverse variance weighted	77	-0.000341828	0.000277275	0.217645	-0.000885287	0.000201631	0.999658	0.999115	1.0002
COL9A2	ukb-b-19791	PCT where patients GP was registered: ROTHERHAM PCT || id:ukb-b-19791	ENSG00000049089	Simple mode	77	-0.000710108	0.000733828	0.336275	-0.00214841	0.000728195	0.99929	0.997854	1.00073
COL9A2	ukb-b-19791	PCT where patients GP was registered: ROTHERHAM PCT || id:ukb-b-19791	ENSG00000049089	Weighted mode	77	-0.000993979	0.000577929	0.0895212	-0.00212672	0.000138763	0.999007	0.997876	1.00014
COL9A2	ukb-a-384	Tinnitus: Yes now some of the time || id:ukb-a-384	ENSG00000049089	MR Egger	159	-0.00398131	0.00257347	0.123863	-0.00902531	0.00106269	0.996027	0.991015	1.00106
COL9A2	ukb-a-384	Tinnitus: Yes now some of the time || id:ukb-a-384	ENSG00000049089	Weighted median	159	0.00495777	0.00201963	0.0140968	0.000999288	0.00891626	1.00497	1.001	1.00896
COL9A2	ukb-a-384	Tinnitus: Yes now some of the time || id:ukb-a-384	ENSG00000049089	Inverse variance weighted	159	0.00694582	0.00137901	4.73308e-07	0.00424297	0.00964867	1.00697	1.00425	1.0097
COL9A2	ukb-a-384	Tinnitus: Yes now some of the time || id:ukb-a-384	ENSG00000049089	Simple mode	159	0.00277586	0.00550241	0.614627	-0.00800887	0.0135606	1.00278	0.992023	1.01365
COL9A2	ukb-a-384	Tinnitus: Yes now some of the time || id:ukb-a-384	ENSG00000049089	Weighted mode	159	0.00425553	0.00458605	0.35486	-0.00473313	0.0132442	1.00426	0.995278	1.01333
COL9A2	ukb-d-22601_41503307	Job coding: general office assistant/clerk, clerical officer, clerk-typist, office supervisor, press/newspaper corrector/reader || id:ukb-d-22601_41503307	ENSG00000049089	MR Egger	161	-0.0148427	0.00201889	9.71641e-12	-0.0187997	-0.0108857	0.985267	0.981376	0.989173
COL9A2	ukb-d-22601_41503307	Job coding: general office assistant/clerk, clerical officer, clerk-typist, office supervisor, press/newspaper corrector/reader || id:ukb-d-22601_41503307	ENSG00000049089	Weighted median	161	-0.00165919	0.00147162	0.259549	-0.00454357	0.00122519	0.998342	0.995467	1.00123
COL9A2	ukb-d-22601_41503307	Job coding: general office assistant/clerk, clerical officer, clerk-typist, office supervisor, press/newspaper corrector/reader || id:ukb-d-22601_41503307	ENSG00000049089	Inverse variance weighted	161	9.19647e-05	0.00108392	0.932385	-0.00203253	0.00221646	1.00009	0.99797	1.00222
COL9A2	ukb-d-22601_41503307	Job coding: general office assistant/clerk, clerical officer, clerk-typist, office supervisor, press/newspaper corrector/reader || id:ukb-d-22601_41503307	ENSG00000049089	Simple mode	161	-0.00338242	0.00366178	0.357029	-0.0105595	0.00379467	0.996623	0.989496	1.0038
COL9A2	ukb-d-22601_41503307	Job coding: general office assistant/clerk, clerical officer, clerk-typist, office supervisor, press/newspaper corrector/reader || id:ukb-d-22601_41503307	ENSG00000049089	Weighted mode	161	-0.00823686	0.00315163	0.0098164	-0.0144141	-0.00205966	0.991797	0.985689	0.997942
COL9A2	ukb-b-13231	Place of birth in UK - east co-ordinate || id:ukb-b-13231	ENSG00000049089	MR Egger	159	-0.0160869	0.0038561	4.98672e-05	-0.0236448	-0.00852894	0.984042	0.976633	0.991507
COL9A2	ukb-b-13231	Place of birth in UK - east co-ordinate || id:ukb-b-13231	ENSG00000049089	Weighted median	159	0.00254346	0.00293619	0.386356	-0.00321148	0.00829841	1.00255	0.996794	1.00833
COL9A2	ukb-b-13231	Place of birth in UK - east co-ordinate || id:ukb-b-13231	ENSG00000049089	Inverse variance weighted	159	0.00369977	0.00217331	0.0886869	-0.00055992	0.00795945	1.00371	0.99944	1.00799
COL9A2	ukb-b-13231	Place of birth in UK - east co-ordinate || id:ukb-b-13231	ENSG00000049089	Simple mode	159	0.0047417	0.00593999	0.425913	-0.00690067	0.0163841	1.00475	0.993123	1.01652
COL9A2	ukb-b-13231	Place of birth in UK - east co-ordinate || id:ukb-b-13231	ENSG00000049089	Weighted mode	159	0.00248186	0.00526895	0.638266	-0.00784528	0.012809	1.00248	0.992185	1.01289
COL9A2	ukb-a-150	Treatment/medication code: amlodipine || id:ukb-a-150	ENSG00000049089	MR Egger	159	0.00358839	0.00101204	0.00051631	0.00160479	0.00557198	1.00359	1.00161	1.00559
COL9A2	ukb-a-150	Treatment/medication code: amlodipine || id:ukb-a-150	ENSG00000049089	Weighted median	159	-0.00320269	0.000748128	1.86111e-05	-0.00466902	-0.00173636	0.996802	0.995342	0.998265
COL9A2	ukb-a-150	Treatment/medication code: amlodipine || id:ukb-a-150	ENSG00000049089	Inverse variance weighted	159	-0.00523804	0.000670546	5.64669e-15	-0.00655231	-0.00392377	0.994776	0.993469	0.996084
COL9A2	ukb-a-150	Treatment/medication code: amlodipine || id:ukb-a-150	ENSG00000049089	Simple mode	159	-0.00307075	0.00146113	0.0371722	-0.00593457	-0.000206938	0.996934	0.994083	0.999793
COL9A2	ukb-a-150	Treatment/medication code: amlodipine || id:ukb-a-150	ENSG00000049089	Weighted mode	159	-0.00265433	0.00134435	0.0500759	-0.00528925	-1.93991e-05	0.997349	0.994725	0.999981
COL9A2	ukb-b-14303	Values entered || id:ukb-b-14303	ENSG00000049089	MR Egger	159	-0.0277314	0.00871928	0.00177201	-0.0448212	-0.0106416	0.97265	0.956168	0.989415
COL9A2	ukb-b-14303	Values entered || id:ukb-b-14303	ENSG00000049089	Weighted median	159	0.00583472	0.00734012	0.426667	-0.00855191	0.0202213	1.00585	0.991485	1.02043
COL9A2	ukb-b-14303	Values entered || id:ukb-b-14303	ENSG00000049089	Inverse variance weighted	159	0.0329833	0.0050362	5.7832e-11	0.0231123	0.0428542	1.03353	1.02338	1.04379
COL9A2	ukb-b-14303	Values entered || id:ukb-b-14303	ENSG00000049089	Simple mode	159	-0.00230338	0.01817	0.899285	-0.0379167	0.0333099	0.997699	0.962793	1.03387
COL9A2	ukb-b-14303	Values entered || id:ukb-b-14303	ENSG00000049089	Weighted mode	159	-0.00480348	0.0139218	0.730529	-0.0320903	0.0224833	0.995208	0.968419	1.02274
COL9A2	ukb-b-10733	Operation code: fertility treatment procedures || id:ukb-b-10733	ENSG00000049089	MR Egger	20	0.00271698	0.00144149	0.0757017	-0.000108335	0.0055423	1.00272	0.999892	1.00556
COL9A2	ukb-b-10733	Operation code: fertility treatment procedures || id:ukb-b-10733	ENSG00000049089	Weighted median	20	0.00197951	0.000589799	0.000790101	0.0008235	0.00313551	1.00198	1.00082	1.00314
COL9A2	ukb-b-10733	Operation code: fertility treatment procedures || id:ukb-b-10733	ENSG00000049089	Inverse variance weighted	20	0.00191693	0.000412343	3.3377e-06	0.00110874	0.00272512	1.00192	1.00111	1.00273
COL9A2	ukb-b-10733	Operation code: fertility treatment procedures || id:ukb-b-10733	ENSG00000049089	Simple mode	20	0.000523132	0.000984778	0.601423	-0.00140703	0.0024533	1.00052	0.998594	1.00246
COL9A2	ukb-b-10733	Operation code: fertility treatment procedures || id:ukb-b-10733	ENSG00000049089	Weighted mode	20	0.00253699	0.000863483	0.00844061	0.000844566	0.00422942	1.00254	1.00084	1.00424
COL9A2	ukb-b-13922	Sources of admission to hospital (recoded): Other admission source || id:ukb-b-13922	ENSG00000049089	MR Egger	46	6.02534e-05	0.000886452	0.946116	-0.00167719	0.0017977	1.00006	0.998324	1.0018
COL9A2	ukb-b-13922	Sources of admission to hospital (recoded): Other admission source || id:ukb-b-13922	ENSG00000049089	Weighted median	46	0.000438213	0.00043664	0.31557	-0.000417601	0.00129403	1.00044	0.999582	1.00129
COL9A2	ukb-b-13922	Sources of admission to hospital (recoded): Other admission source || id:ukb-b-13922	ENSG00000049089	Inverse variance weighted	46	0.000924407	0.000320476	0.00392054	0.000296275	0.00155254	1.00092	1.0003	1.00155
COL9A2	ukb-b-13922	Sources of admission to hospital (recoded): Other admission source || id:ukb-b-13922	ENSG00000049089	Simple mode	46	3.42175e-05	0.000781821	0.965284	-0.00149815	0.00156659	1.00003	0.998503	1.00157
COL9A2	ukb-b-13922	Sources of admission to hospital (recoded): Other admission source || id:ukb-b-13922	ENSG00000049089	Weighted mode	46	0.000359045	0.000597224	0.55073	-0.000811515	0.0015296	1.00036	0.999189	1.00153
COL9A2	ukb-b-8266	Other egg intake || id:ukb-b-8266	ENSG00000049089	MR Egger	159	-0.0123199	0.00246475	1.5281e-06	-0.0171508	-0.00748902	0.987756	0.982995	0.992539
COL9A2	ukb-b-8266	Other egg intake || id:ukb-b-8266	ENSG00000049089	Weighted median	159	-0.0100455	0.00191739	1.61329e-07	-0.0138036	-0.00628739	0.990005	0.986291	0.993732
COL9A2	ukb-b-8266	Other egg intake || id:ukb-b-8266	ENSG00000049089	Inverse variance weighted	159	-0.00871968	0.00132791	5.15283e-11	-0.0113224	-0.00611697	0.991318	0.988741	0.993902
COL9A2	ukb-b-8266	Other egg intake || id:ukb-b-8266	ENSG00000049089	Simple mode	159	-0.0104098	0.00480934	0.0319283	-0.0198361	-0.000983456	0.989644	0.980359	0.999017
COL9A2	ukb-b-8266	Other egg intake || id:ukb-b-8266	ENSG00000049089	Weighted mode	159	-0.0136822	0.00463316	0.00362655	-0.0227632	-0.0046012	0.986411	0.977494	0.995409
COL9A2	ukb-a-257	Hearing difficulty/problems: Yes || id:ukb-a-257	ENSG00000049089	MR Egger	159	-0.0019379	0.00229069	0.398846	-0.00642766	0.00255186	0.998064	0.993593	1.00256
COL9A2	ukb-a-257	Hearing difficulty/problems: Yes || id:ukb-a-257	ENSG00000049089	Weighted median	159	-0.0129738	0.00173408	7.33968e-14	-0.0163725	-0.00957496	0.98711	0.983761	0.990471
COL9A2	ukb-a-257	Hearing difficulty/problems: Yes || id:ukb-a-257	ENSG00000049089	Inverse variance weighted	159	-0.0124361	0.00122622	3.60322e-24	-0.0148394	-0.0100327	0.987641	0.98527	0.990017
COL9A2	ukb-a-257	Hearing difficulty/problems: Yes || id:ukb-a-257	ENSG00000049089	Simple mode	159	-0.0153389	0.00388575	0.000118614	-0.0229549	-0.00772281	0.984778	0.977307	0.992307
COL9A2	ukb-a-257	Hearing difficulty/problems: Yes || id:ukb-a-257	ENSG00000049089	Weighted mode	159	-0.015781	0.00338726	6.70713e-06	-0.0224201	-0.00914199	0.984343	0.977829	0.9909
COL9A2	ukb-a-391	Average weekly intake of other alcoholic drinks || id:ukb-a-391	ENSG00000049089	MR Egger	159	0.00882555	0.00195879	1.28596e-05	0.00498632	0.0126648	1.00886	1.005	1.01275
COL9A2	ukb-a-391	Average weekly intake of other alcoholic drinks || id:ukb-a-391	ENSG00000049089	Weighted median	159	0.00503992	0.00156124	0.0012459	0.00197989	0.00809994	1.00505	1.00198	1.00813
COL9A2	ukb-a-391	Average weekly intake of other alcoholic drinks || id:ukb-a-391	ENSG00000049089	Inverse variance weighted	159	0.00747215	0.00104935	1.07342e-12	0.00541543	0.00952888	1.0075	1.00543	1.00957
COL9A2	ukb-a-391	Average weekly intake of other alcoholic drinks || id:ukb-a-391	ENSG00000049089	Simple mode	159	0.00396364	0.00444346	0.37374	-0.00474554	0.0126728	1.00397	0.995266	1.01275
COL9A2	ukb-a-391	Average weekly intake of other alcoholic drinks || id:ukb-a-391	ENSG00000049089	Weighted mode	159	0.00463559	0.00379629	0.223874	-0.00280515	0.0120763	1.00465	0.997199	1.01215
COL9A2	ukb-b-2909	Variation in diet || id:ukb-b-2909	ENSG00000049089	MR Egger	159	0.0116311	0.00329422	0.000544047	0.00517448	0.0180878	1.0117	1.00519	1.01825
COL9A2	ukb-b-2909	Variation in diet || id:ukb-b-2909	ENSG00000049089	Weighted median	159	-0.00430808	0.00220279	0.0504959	-0.00862554	9.38529e-06	0.995701	0.991412	1.00001
COL9A2	ukb-b-2909	Variation in diet || id:ukb-b-2909	ENSG00000049089	Inverse variance weighted	159	-0.00714816	0.00200859	0.000372569	-0.011085	-0.00321132	0.992877	0.988976	0.996794
COL9A2	ukb-b-2909	Variation in diet || id:ukb-b-2909	ENSG00000049089	Simple mode	159	0.00241223	0.00583246	0.679737	-0.00901939	0.0138439	1.00242	0.991021	1.01394
COL9A2	ukb-b-2909	Variation in diet || id:ukb-b-2909	ENSG00000049089	Weighted mode	159	-0.00534062	0.00520975	0.306874	-0.0155517	0.0048705	0.994674	0.984569	1.00488
COL9A2	ukb-b-11484	Diagnoses - secondary ICD10: Z51.1 Chemotherapy session for neoplasm || id:ukb-b-11484	ENSG00000049089	MR Egger	105	-0.00514981	0.000858692	3.00573e-08	-0.00683285	-0.00346677	0.994863	0.99319	0.996539
COL9A2	ukb-b-11484	Diagnoses - secondary ICD10: Z51.1 Chemotherapy session for neoplasm || id:ukb-b-11484	ENSG00000049089	Weighted median	105	-0.00227485	0.000561473	5.0874e-05	-0.00337534	-0.00117436	0.997728	0.99663	0.998826
COL9A2	ukb-b-11484	Diagnoses - secondary ICD10: Z51.1 Chemotherapy session for neoplasm || id:ukb-b-11484	ENSG00000049089	Inverse variance weighted	105	-0.00350729	0.000374945	8.4277e-21	-0.00424219	-0.0027724	0.996499	0.995767	0.997231
COL9A2	ukb-b-11484	Diagnoses - secondary ICD10: Z51.1 Chemotherapy session for neoplasm || id:ukb-b-11484	ENSG00000049089	Simple mode	105	-0.00143575	0.00138216	0.301319	-0.00414478	0.00127328	0.998565	0.995864	1.00127
COL9A2	ukb-b-11484	Diagnoses - secondary ICD10: Z51.1 Chemotherapy session for neoplasm || id:ukb-b-11484	ENSG00000049089	Weighted mode	105	-0.00195195	0.00133127	0.145602	-0.00456124	0.000657339	0.99805	0.995449	1.00066
COL9A2	ukb-b-17881	Potassium || id:ukb-b-17881	ENSG00000049089	MR Egger	159	-0.0661434	0.0112846	2.61883e-08	-0.0882613	-0.0440255	0.935997	0.915522	0.95693
COL9A2	ukb-b-17881	Potassium || id:ukb-b-17881	ENSG00000049089	Weighted median	159	-0.0212202	0.0082609	0.0102065	-0.0374116	-0.00502886	0.979003	0.96328	0.994984
COL9A2	ukb-b-17881	Potassium || id:ukb-b-17881	ENSG00000049089	Inverse variance weighted	159	-0.019278	0.0060802	0.00152113	-0.0311952	-0.00736082	0.980907	0.969286	0.992666
COL9A2	ukb-b-17881	Potassium || id:ukb-b-17881	ENSG00000049089	Simple mode	159	-0.0413123	0.0222526	0.065242	-0.0849274	0.00230276	0.959529	0.918579	1.00231
COL9A2	ukb-b-17881	Potassium || id:ukb-b-17881	ENSG00000049089	Weighted mode	159	-0.0182893	0.01706	0.285329	-0.0517268	0.0151483	0.981877	0.949588	1.01526
COL9A2	ukb-a-336	Forced vital capacity (FVC) || id:ukb-a-336	ENSG00000049089	MR Egger	159	-0.0372396	0.00600214	4.67476e-09	-0.0490038	-0.0254754	0.963445	0.952178	0.974846
COL9A2	ukb-a-336	Forced vital capacity (FVC) || id:ukb-a-336	ENSG00000049089	Weighted median	159	-0.021899	0.00342513	1.61993e-10	-0.0286122	-0.0151857	0.978339	0.971793	0.984929
COL9A2	ukb-a-336	Forced vital capacity (FVC) || id:ukb-a-336	ENSG00000049089	Inverse variance weighted	159	-0.00341567	0.00362634	0.346241	-0.0105233	0.00369196	0.99659	0.989532	1.0037
COL9A2	ukb-a-336	Forced vital capacity (FVC) || id:ukb-a-336	ENSG00000049089	Simple mode	159	-0.0237235	0.00650744	0.00036161	-0.0364781	-0.0109689	0.976556	0.964179	0.989091
COL9A2	ukb-a-336	Forced vital capacity (FVC) || id:ukb-a-336	ENSG00000049089	Weighted mode	159	-0.0251263	0.00540814	7.08688e-06	-0.0357262	-0.0145263	0.975187	0.964904	0.985579
COL9A2	ukb-b-11411	Blood clot, DVT, bronchitis, emphysema, asthma, rhinitis, eczema, allergy diagnosed by doctor: Blood clot in the leg (DVT) || id:ukb-b-11411	ENSG00000049089	MR Egger	108	-0.0015667	0.000910097	0.0880838	-0.00335049	0.00021709	0.998435	0.996655	1.00022
COL9A2	ukb-b-11411	Blood clot, DVT, bronchitis, emphysema, asthma, rhinitis, eczema, allergy diagnosed by doctor: Blood clot in the leg (DVT) || id:ukb-b-11411	ENSG00000049089	Weighted median	108	-0.00162474	0.000577198	0.00487952	-0.00275605	-0.000493436	0.998377	0.997248	0.999507
COL9A2	ukb-b-11411	Blood clot, DVT, bronchitis, emphysema, asthma, rhinitis, eczema, allergy diagnosed by doctor: Blood clot in the leg (DVT) || id:ukb-b-11411	ENSG00000049089	Inverse variance weighted	108	-0.0014845	0.000405947	0.000255296	-0.00228016	-0.000688846	0.998517	0.997722	0.999311
COL9A2	ukb-b-11411	Blood clot, DVT, bronchitis, emphysema, asthma, rhinitis, eczema, allergy diagnosed by doctor: Blood clot in the leg (DVT) || id:ukb-b-11411	ENSG00000049089	Simple mode	108	-0.00488509	0.00133162	0.00038203	-0.00749508	-0.00227511	0.995127	0.992533	0.997727
COL9A2	ukb-b-11411	Blood clot, DVT, bronchitis, emphysema, asthma, rhinitis, eczema, allergy diagnosed by doctor: Blood clot in the leg (DVT) || id:ukb-b-11411	ENSG00000049089	Weighted mode	108	-0.00389271	0.00115578	0.00105306	-0.00615805	-0.00162738	0.996115	0.993861	0.998374
COL9A2	ukb-a-342	Number of cigarettes currently smoked daily (current cigarette smokers) || id:ukb-a-342	ENSG00000049089	MR Egger	159	0.0160756	0.0142798	0.261984	-0.0119127	0.044064	1.01621	0.988158	1.04505
COL9A2	ukb-a-342	Number of cigarettes currently smoked daily (current cigarette smokers) || id:ukb-a-342	ENSG00000049089	Weighted median	159	0.000642362	0.0101749	0.949661	-0.0193005	0.0205852	1.00064	0.980885	1.0208
COL9A2	ukb-a-342	Number of cigarettes currently smoked daily (current cigarette smokers) || id:ukb-a-342	ENSG00000049089	Inverse variance weighted	159	0.0134062	0.00761672	0.0783907	-0.00152258	0.028335	1.0135	0.998479	1.02874
COL9A2	ukb-a-342	Number of cigarettes currently smoked daily (current cigarette smokers) || id:ukb-a-342	ENSG00000049089	Simple mode	159	-0.0167442	0.0223486	0.454834	-0.0605475	0.0270591	0.983395	0.941249	1.02743
COL9A2	ukb-a-342	Number of cigarettes currently smoked daily (current cigarette smokers) || id:ukb-a-342	ENSG00000049089	Weighted mode	159	-0.00781829	0.0214343	0.715781	-0.0498295	0.0341929	0.992212	0.951392	1.03478
COL9A2	ukb-b-9686	Sweet potato intake || id:ukb-b-9686	ENSG00000049089	MR Egger	159	-0.00249713	0.00377516	0.509284	-0.00989645	0.00490218	0.997506	0.990152	1.00491
COL9A2	ukb-b-9686	Sweet potato intake || id:ukb-b-9686	ENSG00000049089	Weighted median	159	-0.00350018	0.00296982	0.238564	-0.00932104	0.00232067	0.996506	0.990722	1.00232
COL9A2	ukb-b-9686	Sweet potato intake || id:ukb-b-9686	ENSG00000049089	Inverse variance weighted	159	-0.00114432	0.00202863	0.572695	-0.00512044	0.0028318	0.998856	0.994893	1.00284
COL9A2	ukb-b-9686	Sweet potato intake || id:ukb-b-9686	ENSG00000049089	Simple mode	159	0.0127215	0.00827286	0.126113	-0.00349333	0.0289363	1.0128	0.996513	1.02936
COL9A2	ukb-b-9686	Sweet potato intake || id:ukb-b-9686	ENSG00000049089	Weighted mode	159	-0.00371523	0.00751453	0.621706	-0.0184437	0.0110132	0.996292	0.981725	1.01107
COL9A2	ukb-b-3759	Treatment speciality of consultant (recoded): Gynaecology || id:ukb-b-3759	ENSG00000049089	MR Egger	159	0.00622557	0.00140352	1.71854e-05	0.00347467	0.00897647	1.00624	1.00348	1.00902
COL9A2	ukb-b-3759	Treatment speciality of consultant (recoded): Gynaecology || id:ukb-b-3759	ENSG00000049089	Weighted median	159	0.00301748	0.00109443	0.00583134	0.000872392	0.00516257	1.00302	1.00087	1.00518
COL9A2	ukb-b-3759	Treatment speciality of consultant (recoded): Gynaecology || id:ukb-b-3759	ENSG00000049089	Inverse variance weighted	159	0.000675881	0.000755334	0.370888	-0.000804573	0.00215633	1.00068	0.999196	1.00216
COL9A2	ukb-b-3759	Treatment speciality of consultant (recoded): Gynaecology || id:ukb-b-3759	ENSG00000049089	Simple mode	159	0.00480716	0.0029413	0.104173	-0.000957789	0.0105721	1.00482	0.999043	1.01063
COL9A2	ukb-b-3759	Treatment speciality of consultant (recoded): Gynaecology || id:ukb-b-3759	ENSG00000049089	Weighted mode	159	0.00599784	0.00245332	0.015593	0.00118933	0.0108064	1.00602	1.00119	1.01086
COL9A2	ukb-b-6852	3mm strong meridian (right) || id:ukb-b-6852	ENSG00000049089	MR Egger	159	-0.0129418	0.00888729	0.147329	-0.0303609	0.00447725	0.987142	0.970095	1.00449
COL9A2	ukb-b-6852	3mm strong meridian (right) || id:ukb-b-6852	ENSG00000049089	Weighted median	159	0.00429578	0.0064174	0.503243	-0.00828233	0.0168739	1.00431	0.991752	1.01702
COL9A2	ukb-b-6852	3mm strong meridian (right) || id:ukb-b-6852	ENSG00000049089	Inverse variance weighted	159	0.00684843	0.00479289	0.153041	-0.00254564	0.0162425	1.00687	0.997458	1.01638
COL9A2	ukb-b-6852	3mm strong meridian (right) || id:ukb-b-6852	ENSG00000049089	Simple mode	159	0.00915058	0.0166394	0.583141	-0.0234627	0.0417638	1.00919	0.97681	1.04265
COL9A2	ukb-b-6852	3mm strong meridian (right) || id:ukb-b-6852	ENSG00000049089	Weighted mode	159	0.00543533	0.0138796	0.695877	-0.0217686	0.0326393	1.00545	0.978467	1.03318
COL9A2	ukb-b-12176	PCT where patients GP was registered: KNOWSLEY PCT || id:ukb-b-12176	ENSG00000049089	MR Egger	20	0.00249843	0.00186333	0.196649	-0.0011537	0.00615056	1.0025	0.998847	1.00617
COL9A2	ukb-b-12176	PCT where patients GP was registered: KNOWSLEY PCT || id:ukb-b-12176	ENSG00000049089	Weighted median	20	-0.000833856	0.000695721	0.230704	-0.00219747	0.000529758	0.999166	0.997805	1.00053
COL9A2	ukb-b-12176	PCT where patients GP was registered: KNOWSLEY PCT || id:ukb-b-12176	ENSG00000049089	Inverse variance weighted	20	-0.000869732	0.000567772	0.125564	-0.00198256	0.000243101	0.999131	0.998019	1.00024
COL9A2	ukb-b-12176	PCT where patients GP was registered: KNOWSLEY PCT || id:ukb-b-12176	ENSG00000049089	Simple mode	20	-0.000881131	0.00139407	0.534882	-0.0036135	0.00185124	0.999119	0.996393	1.00185
COL9A2	ukb-b-12176	PCT where patients GP was registered: KNOWSLEY PCT || id:ukb-b-12176	ENSG00000049089	Weighted mode	20	-0.000819323	0.000994446	0.42022	-0.00276844	0.00112979	0.999181	0.997235	1.00113
COL9A2	ukb-b-5644	PCT responsible for patient data: ISLINGTON PCT || id:ukb-b-5644	ENSG00000049089	MR Egger	14	0.00381133	0.00190536	0.0686167	7.68213e-05	0.00754583	1.00382	1.00008	1.00757
COL9A2	ukb-b-5644	PCT responsible for patient data: ISLINGTON PCT || id:ukb-b-5644	ENSG00000049089	Weighted median	14	-0.00167572	0.000719537	0.0198647	-0.00308602	-0.000265433	0.998326	0.996919	0.999735
COL9A2	ukb-b-5644	PCT responsible for patient data: ISLINGTON PCT || id:ukb-b-5644	ENSG00000049089	Inverse variance weighted	14	-0.000582856	0.000529102	0.270638	-0.0016199	0.000454183	0.999417	0.998381	1.00045
COL9A2	ukb-b-5644	PCT responsible for patient data: ISLINGTON PCT || id:ukb-b-5644	ENSG00000049089	Simple mode	14	-0.00215815	0.0013843	0.142995	-0.00487137	0.000555069	0.997844	0.99514	1.00056
COL9A2	ukb-b-5644	PCT responsible for patient data: ISLINGTON PCT || id:ukb-b-5644	ENSG00000049089	Weighted mode	14	-0.00214433	0.00123843	0.107009	-0.00457165	0.000282987	0.997858	0.995439	1.00028
COL9A2	ukb-b-227	Operative procedures - main OPCS: U20.1 Transthoracic echocardiography || id:ukb-b-227	ENSG00000049089	MR Egger	20	-0.00114145	0.00156094	0.474034	-0.00420089	0.00191799	0.998859	0.995808	1.00192
COL9A2	ukb-b-227	Operative procedures - main OPCS: U20.1 Transthoracic echocardiography || id:ukb-b-227	ENSG00000049089	Weighted median	20	0.000590402	0.00060826	0.331727	-0.000601788	0.00178259	1.00059	0.999398	1.00178
COL9A2	ukb-b-227	Operative procedures - main OPCS: U20.1 Transthoracic echocardiography || id:ukb-b-227	ENSG00000049089	Inverse variance weighted	20	0.000587235	0.000446515	0.188459	-0.000287934	0.0014624	1.00059	0.999712	1.00146
COL9A2	ukb-b-227	Operative procedures - main OPCS: U20.1 Transthoracic echocardiography || id:ukb-b-227	ENSG00000049089	Simple mode	20	0.00115523	0.000990203	0.257781	-0.000785564	0.00309603	1.00116	0.999215	1.0031
COL9A2	ukb-b-227	Operative procedures - main OPCS: U20.1 Transthoracic echocardiography || id:ukb-b-227	ENSG00000049089	Weighted mode	20	0.00111104	0.000919802	0.241904	-0.000691777	0.00291385	1.00111	0.999308	1.00292
COL9A2	ukb-b-11348	Bread intake || id:ukb-b-11348	ENSG00000049089	MR Egger	159	-0.00210026	0.00495762	0.672406	-0.0118172	0.00761667	0.997902	0.988252	1.00765
COL9A2	ukb-b-11348	Bread intake || id:ukb-b-11348	ENSG00000049089	Weighted median	159	0.00795921	0.00356062	0.0253949	0.000980388	0.014938	1.00799	1.00098	1.01505
COL9A2	ukb-b-11348	Bread intake || id:ukb-b-11348	ENSG00000049089	Inverse variance weighted	159	0.00133804	0.00266618	0.61577	-0.00388768	0.00656375	1.00134	0.99612	1.00659
COL9A2	ukb-b-11348	Bread intake || id:ukb-b-11348	ENSG00000049089	Simple mode	159	0.00919397	0.010289	0.372909	-0.0109724	0.0293604	1.00924	0.989088	1.0298
COL9A2	ukb-b-11348	Bread intake || id:ukb-b-11348	ENSG00000049089	Weighted mode	159	0.0113361	0.00977337	0.247842	-0.00781974	0.0304919	1.0114	0.992211	1.03096
COL9A2	ukb-b-18335	Wheeze or whistling in the chest in last year || id:ukb-b-18335	ENSG00000049089	MR Egger	159	0.0113601	0.00176804	1.49725e-09	0.00789473	0.0148254	1.01142	1.00793	1.01494
COL9A2	ukb-b-18335	Wheeze or whistling in the chest in last year || id:ukb-b-18335	ENSG00000049089	Weighted median	159	0.00272823	0.00149752	0.0684807	-0.000206911	0.00566336	1.00273	0.999793	1.00568
COL9A2	ukb-b-18335	Wheeze or whistling in the chest in last year || id:ukb-b-18335	ENSG00000049089	Inverse variance weighted	159	0.000883096	0.00104171	0.396583	-0.00115865	0.00292484	1.00088	0.998842	1.00293
COL9A2	ukb-b-18335	Wheeze or whistling in the chest in last year || id:ukb-b-18335	ENSG00000049089	Simple mode	159	0.00305644	0.003965	0.441944	-0.00471495	0.0108278	1.00306	0.995296	1.01089
COL9A2	ukb-b-18335	Wheeze or whistling in the chest in last year || id:ukb-b-18335	ENSG00000049089	Weighted mode	159	0.00433608	0.00409021	0.290711	-0.00368073	0.0123529	1.00435	0.996326	1.01243
COL9A2	ukb-a-264	Body fat percentage || id:ukb-a-264	ENSG00000049089	MR Egger	159	0.00709748	0.00396599	0.0754482	-0.000675864	0.0148708	1.00712	0.999324	1.01498
COL9A2	ukb-a-264	Body fat percentage || id:ukb-a-264	ENSG00000049089	Weighted median	159	0.00608147	0.00323017	0.0597401	-0.00024967	0.0124126	1.0061	0.99975	1.01249
COL9A2	ukb-a-264	Body fat percentage || id:ukb-a-264	ENSG00000049089	Inverse variance weighted	159	0.00725216	0.00211598	0.000609549	0.00310484	0.0113995	1.00728	1.00311	1.01146
COL9A2	ukb-a-264	Body fat percentage || id:ukb-a-264	ENSG00000049089	Simple mode	159	0.00737996	0.0105293	0.484398	-0.0132575	0.0280174	1.00741	0.98683	1.02841
COL9A2	ukb-a-264	Body fat percentage || id:ukb-a-264	ENSG00000049089	Weighted mode	159	0.00628051	0.0102383	0.540473	-0.0137866	0.0263476	1.0063	0.986308	1.0267
COL9A2	ukb-d-AB1_INTESTINAL_INFECTIONS	Intestinal infectious diseases || id:ukb-d-AB1_INTESTINAL_INFECTIONS	ENSG00000049089	MR Egger	161	-0.000346247	0.000535359	0.518722	-0.00139555	0.000703057	0.999654	0.998605	1.0007
COL9A2	ukb-d-AB1_INTESTINAL_INFECTIONS	Intestinal infectious diseases || id:ukb-d-AB1_INTESTINAL_INFECTIONS	ENSG00000049089	Weighted median	161	1.12297e-05	0.000402991	0.977769	-0.000778632	0.000801091	1.00001	0.999222	1.0008
COL9A2	ukb-d-AB1_INTESTINAL_INFECTIONS	Intestinal infectious diseases || id:ukb-d-AB1_INTESTINAL_INFECTIONS	ENSG00000049089	Inverse variance weighted	161	-0.000249404	0.000287199	0.385175	-0.000812313	0.000313506	0.999751	0.999188	1.00031
COL9A2	ukb-d-AB1_INTESTINAL_INFECTIONS	Intestinal infectious diseases || id:ukb-d-AB1_INTESTINAL_INFECTIONS	ENSG00000049089	Simple mode	161	-0.0018684	0.00102086	0.069077	-0.00386928	0.000132481	0.998133	0.996138	1.00013
COL9A2	ukb-d-AB1_INTESTINAL_INFECTIONS	Intestinal infectious diseases || id:ukb-d-AB1_INTESTINAL_INFECTIONS	ENSG00000049089	Weighted mode	161	-0.00196731	0.000890017	0.0284954	-0.00371174	-0.000222874	0.998035	0.996295	0.999777
COL9A2	ukb-b-20437	Current employment status: Full or part-time student || id:ukb-b-20437	ENSG00000049089	MR Egger	94	0.000441215	0.000777021	0.571535	-0.00108175	0.00196418	1.00044	0.998919	1.00197
COL9A2	ukb-b-20437	Current employment status: Full or part-time student || id:ukb-b-20437	ENSG00000049089	Weighted median	94	0.000517775	0.000387359	0.181327	-0.000241448	0.001277	1.00052	0.999759	1.00128
COL9A2	ukb-b-20437	Current employment status: Full or part-time student || id:ukb-b-20437	ENSG00000049089	Inverse variance weighted	94	2.08041e-05	0.000292301	0.94326	-0.000552106	0.000593715	1.00002	0.999448	1.00059
COL9A2	ukb-b-20437	Current employment status: Full or part-time student || id:ukb-b-20437	ENSG00000049089	Simple mode	94	0.000569683	0.000770083	0.461304	-0.00093968	0.00207905	1.00057	0.999061	1.00208
COL9A2	ukb-b-20437	Current employment status: Full or part-time student || id:ukb-b-20437	ENSG00000049089	Weighted mode	94	0.000569683	0.000658012	0.388847	-0.00072002	0.00185939	1.00057	0.99928	1.00186
COL9A2	ukb-b-18042	Illnesses of siblings: Diabetes || id:ukb-b-18042	ENSG00000049089	MR Egger	150	-0.00877509	0.00156268	9.41421e-08	-0.0118379	-0.00571225	0.991263	0.988232	0.994304
COL9A2	ukb-b-18042	Illnesses of siblings: Diabetes || id:ukb-b-18042	ENSG00000049089	Weighted median	150	-0.00326664	0.00108189	0.002533	-0.00538716	-0.00114613	0.996739	0.994627	0.998855
COL9A2	ukb-b-18042	Illnesses of siblings: Diabetes || id:ukb-b-18042	ENSG00000049089	Inverse variance weighted	150	-0.00187393	0.000900143	0.0373599	-0.00363821	-0.000109645	0.998128	0.996368	0.99989
COL9A2	ukb-b-18042	Illnesses of siblings: Diabetes || id:ukb-b-18042	ENSG00000049089	Simple mode	150	-0.00364121	0.00196237	0.065499	-0.00748746	0.000205047	0.996365	0.99254	1.00021
COL9A2	ukb-b-18042	Illnesses of siblings: Diabetes || id:ukb-b-18042	ENSG00000049089	Weighted mode	150	-0.00318963	0.00159685	0.0475962	-0.00631945	-5.98115e-05	0.996815	0.9937	0.99994
COL9A2	ukb-b-10629	6mm asymmetry index (left) || id:ukb-b-10629	ENSG00000049089	MR Egger	159	-0.0824692	0.0128175	1.4296e-09	-0.107591	-0.0573469	0.92084	0.897994	0.944266
COL9A2	ukb-b-10629	6mm asymmetry index (left) || id:ukb-b-10629	ENSG00000049089	Weighted median	159	-0.0305618	0.010174	0.00266532	-0.0505028	-0.0106208	0.9699	0.950751	0.989435
COL9A2	ukb-b-10629	6mm asymmetry index (left) || id:ukb-b-10629	ENSG00000049089	Inverse variance weighted	159	-0.0136863	0.00774802	0.0773251	-0.0288724	0.00149985	0.986407	0.97154	1.0015
COL9A2	ukb-b-10629	6mm asymmetry index (left) || id:ukb-b-10629	ENSG00000049089	Simple mode	159	-0.0361383	0.0210577	0.0880942	-0.0774115	0.0051349	0.964507	0.925509	1.00515
COL9A2	ukb-b-10629	6mm asymmetry index (left) || id:ukb-b-10629	ENSG00000049089	Weighted mode	159	-0.0374772	0.0176001	0.0347731	-0.0719734	-0.00298092	0.963216	0.930556	0.997024
COL9A2	ukb-b-12267	Diagnoses - main ICD10: I80.2 Phlebitis and thrombophlebitis of other deep vessels of lower extremities || id:ukb-b-12267	ENSG00000049089	MR Egger	29	0.0013585	0.00117491	0.257704	-0.000944321	0.00366132	1.00136	0.999056	1.00367
COL9A2	ukb-b-12267	Diagnoses - main ICD10: I80.2 Phlebitis and thrombophlebitis of other deep vessels of lower extremities || id:ukb-b-12267	ENSG00000049089	Weighted median	29	0.000517965	0.000494849	0.295232	-0.000451939	0.00148787	1.00052	0.999548	1.00149
COL9A2	ukb-b-12267	Diagnoses - main ICD10: I80.2 Phlebitis and thrombophlebitis of other deep vessels of lower extremities || id:ukb-b-12267	ENSG00000049089	Inverse variance weighted	29	0.000194908	0.000458224	0.670579	-0.000703212	0.00109303	1.00019	0.999297	1.00109
COL9A2	ukb-b-12267	Diagnoses - main ICD10: I80.2 Phlebitis and thrombophlebitis of other deep vessels of lower extremities || id:ukb-b-12267	ENSG00000049089	Simple mode	29	0.00054398	0.000770089	0.485786	-0.000965395	0.00205335	1.00054	0.999035	1.00206
COL9A2	ukb-b-12267	Diagnoses - main ICD10: I80.2 Phlebitis and thrombophlebitis of other deep vessels of lower extremities || id:ukb-b-12267	ENSG00000049089	Weighted mode	29	0.000627022	0.00051926	0.23733	-0.000390729	0.00164477	1.00063	0.999609	1.00165
COL9A2	ukb-b-16576	Dried fruit intake || id:ukb-b-16576	ENSG00000049089	MR Egger	159	-0.0301308	0.00348004	5.44025e-15	-0.0369517	-0.0233099	0.970319	0.963723	0.97696
COL9A2	ukb-b-16576	Dried fruit intake || id:ukb-b-16576	ENSG00000049089	Weighted median	159	-0.0256404	0.00263745	2.43761e-22	-0.0308098	-0.020471	0.974686	0.96966	0.979737
COL9A2	ukb-b-16576	Dried fruit intake || id:ukb-b-16576	ENSG00000049089	Inverse variance weighted	159	-0.022496	0.00187274	3.062e-33	-0.0261665	-0.0188254	0.977755	0.974173	0.981351
COL9A2	ukb-b-16576	Dried fruit intake || id:ukb-b-16576	ENSG00000049089	Simple mode	159	-0.0261485	0.00610868	3.22217e-05	-0.0381215	-0.0141755	0.97419	0.962596	0.985924
COL9A2	ukb-b-16576	Dried fruit intake || id:ukb-b-16576	ENSG00000049089	Weighted mode	159	-0.0252752	0.00544573	7.23107e-06	-0.0359488	-0.0146016	0.975042	0.96469	0.985505
COL9A2	ukb-b-10847	Operative procedures - secondary OPCS: Y53.5 Approach to organ under image intensifier || id:ukb-b-10847	ENSG00000049089	MR Egger	95	0.00156406	0.000819657	0.0594509	-4.24643e-05	0.00317059	1.00157	0.999958	1.00318
COL9A2	ukb-b-10847	Operative procedures - secondary OPCS: Y53.5 Approach to organ under image intensifier || id:ukb-b-10847	ENSG00000049089	Weighted median	95	0.000830809	0.000425592	0.050923	-3.35032e-06	0.00166497	1.00083	0.999997	1.00167
COL9A2	ukb-b-10847	Operative procedures - secondary OPCS: Y53.5 Approach to organ under image intensifier || id:ukb-b-10847	ENSG00000049089	Inverse variance weighted	95	0.000287395	0.000307492	0.349973	-0.00031529	0.00089008	1.00029	0.999685	1.00089
COL9A2	ukb-b-10847	Operative procedures - secondary OPCS: Y53.5 Approach to organ under image intensifier || id:ukb-b-10847	ENSG00000049089	Simple mode	95	0.000745866	0.000808768	0.358772	-0.000839319	0.00233105	1.00075	0.999161	1.00233
COL9A2	ukb-b-10847	Operative procedures - secondary OPCS: Y53.5 Approach to organ under image intensifier || id:ukb-b-10847	ENSG00000049089	Weighted mode	95	0.000710165	0.000761479	0.353409	-0.000782333	0.00220266	1.00071	0.999218	1.00221
COL9A2	ukb-d-K42	Diagnoses - main ICD10: K42 Umbilical hernia || id:ukb-d-K42	ENSG00000049089	MR Egger	161	0.00219301	0.000418501	5.03202e-07	0.00137274	0.00301327	1.0022	1.00137	1.00302
COL9A2	ukb-d-K42	Diagnoses - main ICD10: K42 Umbilical hernia || id:ukb-d-K42	ENSG00000049089	Weighted median	161	0.0004066	0.000314584	0.196184	-0.000209985	0.00102319	1.00041	0.99979	1.00102
COL9A2	ukb-d-K42	Diagnoses - main ICD10: K42 Umbilical hernia || id:ukb-d-K42	ENSG00000049089	Inverse variance weighted	161	-0.000558646	0.000251484	0.0263243	-0.00105155	-6.57363e-05	0.999442	0.998949	0.999934
COL9A2	ukb-d-K42	Diagnoses - main ICD10: K42 Umbilical hernia || id:ukb-d-K42	ENSG00000049089	Simple mode	161	0.000590188	0.000533351	0.270143	-0.000455181	0.00163556	1.00059	0.999545	1.00164
COL9A2	ukb-d-K42	Diagnoses - main ICD10: K42 Umbilical hernia || id:ukb-d-K42	ENSG00000049089	Weighted mode	161	0.000543233	0.000425839	0.203919	-0.000291411	0.00137788	1.00054	0.999709	1.00138
COL9A2	ukb-d-M13_ARTHROSIS_OTH	Other arthrosis || id:ukb-d-M13_ARTHROSIS_OTH	ENSG00000049089	MR Egger	161	-3.42249e-05	0.000585253	0.953441	-0.00118132	0.00111287	0.999966	0.998819	1.00111
COL9A2	ukb-d-M13_ARTHROSIS_OTH	Other arthrosis || id:ukb-d-M13_ARTHROSIS_OTH	ENSG00000049089	Weighted median	161	-0.00068585	0.000457674	0.133989	-0.00158289	0.000211191	0.999314	0.998418	1.00021
COL9A2	ukb-d-M13_ARTHROSIS_OTH	Other arthrosis || id:ukb-d-M13_ARTHROSIS_OTH	ENSG00000049089	Inverse variance weighted	161	-0.000636404	0.000313965	0.0426631	-0.00125178	-2.10334e-05	0.999364	0.998749	0.999979
COL9A2	ukb-d-M13_ARTHROSIS_OTH	Other arthrosis || id:ukb-d-M13_ARTHROSIS_OTH	ENSG00000049089	Simple mode	161	-0.00168559	0.00140325	0.231447	-0.00443597	0.00106478	0.998316	0.995574	1.00107
COL9A2	ukb-d-M13_ARTHROSIS_OTH	Other arthrosis || id:ukb-d-M13_ARTHROSIS_OTH	ENSG00000049089	Weighted mode	161	-0.00180852	0.0012086	0.136526	-0.00417738	0.00056034	0.998193	0.995831	1.00056
COL9A2	ukb-b-14429	Diagnoses - secondary ICD10: K57.9 Diverticular disease of intestine, part unspecified, without perforation or abscess || id:ukb-b-14429	ENSG00000049089	MR Egger	59	-0.00104417	0.000904671	0.253234	-0.00281733	0.000728983	0.998956	0.997187	1.00073
COL9A2	ukb-b-14429	Diagnoses - secondary ICD10: K57.9 Diverticular disease of intestine, part unspecified, without perforation or abscess || id:ukb-b-14429	ENSG00000049089	Weighted median	59	0.000781436	0.000430712	0.0696336	-6.27607e-05	0.00162563	1.00078	0.999937	1.00163
COL9A2	ukb-b-14429	Diagnoses - secondary ICD10: K57.9 Diverticular disease of intestine, part unspecified, without perforation or abscess || id:ukb-b-14429	ENSG00000049089	Inverse variance weighted	59	0.000985716	0.000319093	0.0020075	0.000360294	0.00161114	1.00099	1.00036	1.00161
COL9A2	ukb-b-14429	Diagnoses - secondary ICD10: K57.9 Diverticular disease of intestine, part unspecified, without perforation or abscess || id:ukb-b-14429	ENSG00000049089	Simple mode	59	0.00055562	0.000853272	0.517513	-0.00111679	0.00222803	1.00056	0.998884	1.00223
COL9A2	ukb-b-14429	Diagnoses - secondary ICD10: K57.9 Diverticular disease of intestine, part unspecified, without perforation or abscess || id:ukb-b-14429	ENSG00000049089	Weighted mode	59	0.000578224	0.000617757	0.353151	-0.000632579	0.00178903	1.00058	0.999368	1.00179
COL9A2	ukb-d-20429	Easily tired during worst period of anxiety || id:ukb-d-20429	ENSG00000049089	MR Egger	161	0.0335769	0.00712132	5.25109e-06	0.0196191	0.0475347	1.03415	1.01981	1.04868
COL9A2	ukb-d-20429	Easily tired during worst period of anxiety || id:ukb-d-20429	ENSG00000049089	Weighted median	161	0.0236727	0.00542496	1.27908e-05	0.0130397	0.0343056	1.02396	1.01313	1.0349
COL9A2	ukb-d-20429	Easily tired during worst period of anxiety || id:ukb-d-20429	ENSG00000049089	Inverse variance weighted	161	0.0270279	0.00383308	1.77357e-12	0.019515	0.0345407	1.0274	1.01971	1.03514
COL9A2	ukb-d-20429	Easily tired during worst period of anxiety || id:ukb-d-20429	ENSG00000049089	Simple mode	161	0.0685321	0.0150571	1.04892e-05	0.0390201	0.0980441	1.07094	1.03979	1.10301
COL9A2	ukb-d-20429	Easily tired during worst period of anxiety || id:ukb-d-20429	ENSG00000049089	Weighted mode	161	-0.00387841	0.0140044	0.782182	-0.0313271	0.0235702	0.996129	0.969159	1.02385
COL9A2	ukb-d-OTHER_ILD_CVD_COMORB	Other ILD-related CVD-co-morbidities || id:ukb-d-OTHER_ILD_CVD_COMORB	ENSG00000049089	MR Egger	161	0.000639972	0.000412244	0.122552	-0.000168027	0.00144797	1.00064	0.999832	1.00145
COL9A2	ukb-d-OTHER_ILD_CVD_COMORB	Other ILD-related CVD-co-morbidities || id:ukb-d-OTHER_ILD_CVD_COMORB	ENSG00000049089	Weighted median	161	0.000424187	0.000315597	0.178923	-0.000194383	0.00104276	1.00042	0.999806	1.00104
COL9A2	ukb-d-OTHER_ILD_CVD_COMORB	Other ILD-related CVD-co-morbidities || id:ukb-d-OTHER_ILD_CVD_COMORB	ENSG00000049089	Inverse variance weighted	161	0.000379031	0.00022085	0.0861184	-5.38348e-05	0.000811897	1.00038	0.999946	1.00081
COL9A2	ukb-d-OTHER_ILD_CVD_COMORB	Other ILD-related CVD-co-morbidities || id:ukb-d-OTHER_ILD_CVD_COMORB	ENSG00000049089	Simple mode	161	0.000649483	0.000703157	0.357051	-0.000728705	0.00202767	1.00065	0.999272	1.00203
COL9A2	ukb-d-OTHER_ILD_CVD_COMORB	Other ILD-related CVD-co-morbidities || id:ukb-d-OTHER_ILD_CVD_COMORB	ENSG00000049089	Weighted mode	161	0.000519157	0.000610046	0.396034	-0.000676533	0.00171485	1.00052	0.999324	1.00172
COL9A2	ukb-b-16024	Diagnoses - secondary ICD10: Z51.0 Radiotherapy session || id:ukb-b-16024	ENSG00000049089	MR Egger	33	0.00179426	0.000932126	0.0634587	-3.27034e-05	0.00362123	1.0018	0.999967	1.00363
COL9A2	ukb-b-16024	Diagnoses - secondary ICD10: Z51.0 Radiotherapy session || id:ukb-b-16024	ENSG00000049089	Weighted median	33	7.16101e-05	0.000485212	0.88267	-0.000879405	0.00102263	1.00007	0.999121	1.00102
COL9A2	ukb-b-16024	Diagnoses - secondary ICD10: Z51.0 Radiotherapy session || id:ukb-b-16024	ENSG00000049089	Inverse variance weighted	33	-0.000753178	0.000348977	0.0309089	-0.00143717	-6.91824e-05	0.999247	0.998564	0.999931
COL9A2	ukb-b-16024	Diagnoses - secondary ICD10: Z51.0 Radiotherapy session || id:ukb-b-16024	ENSG00000049089	Simple mode	33	-4.75618e-05	0.000824376	0.954351	-0.00166334	0.00156821	0.999952	0.998338	1.00157
COL9A2	ukb-b-16024	Diagnoses - secondary ICD10: Z51.0 Radiotherapy session || id:ukb-b-16024	ENSG00000049089	Weighted mode	33	4.5461e-05	0.000615892	0.941618	-0.00116169	0.00125261	1.00005	0.998839	1.00125
COL9A2	ukb-a-186	Treatment/medication code: omacor 1g capsule || id:ukb-a-186	ENSG00000049089	MR Egger	159	0.000506528	0.000179747	0.00545429	0.000154223	0.000858832	1.00051	1.00015	1.00086
COL9A2	ukb-a-186	Treatment/medication code: omacor 1g capsule || id:ukb-a-186	ENSG00000049089	Weighted median	159	-0.000474684	0.000132757	0.000349433	-0.000734887	-0.000214481	0.999525	0.999265	0.999786
COL9A2	ukb-a-186	Treatment/medication code: omacor 1g capsule || id:ukb-a-186	ENSG00000049089	Inverse variance weighted	159	-0.000337181	9.62147e-05	0.00045753	-0.000525761	-0.0001486	0.999663	0.999474	0.999851
COL9A2	ukb-a-186	Treatment/medication code: omacor 1g capsule || id:ukb-a-186	ENSG00000049089	Simple mode	159	-0.000793341	0.000345267	0.0228872	-0.00147007	-0.000116618	0.999207	0.998531	0.999883
COL9A2	ukb-a-186	Treatment/medication code: omacor 1g capsule || id:ukb-a-186	ENSG00000049089	Weighted mode	159	-0.000743255	0.000303548	0.0154363	-0.00133821	-0.000148302	0.999257	0.998663	0.999852
COL9A2	ukb-a-579	Diagnoses - main ICD10: O75 Other complications of labour and delivery not elsewhere classified || id:ukb-a-579	ENSG00000049089	MR Egger	159	-0.000954515	0.000119021	2.2899e-13	-0.0011878	-0.000721234	0.999046	0.998813	0.999279
COL9A2	ukb-a-579	Diagnoses - main ICD10: O75 Other complications of labour and delivery not elsewhere classified || id:ukb-a-579	ENSG00000049089	Weighted median	159	-0.000691046	9.44306e-05	2.51647e-13	-0.00087613	-0.000505962	0.999309	0.999124	0.999494
COL9A2	ukb-a-579	Diagnoses - main ICD10: O75 Other complications of labour and delivery not elsewhere classified || id:ukb-a-579	ENSG00000049089	Inverse variance weighted	159	-0.000575682	6.50167e-05	8.41576e-19	-0.000703114	-0.000448249	0.999424	0.999297	0.999552
COL9A2	ukb-a-579	Diagnoses - main ICD10: O75 Other complications of labour and delivery not elsewhere classified || id:ukb-a-579	ENSG00000049089	Simple mode	159	-0.000263255	0.000311467	0.399272	-0.00087373	0.00034722	0.999737	0.999127	1.00035
COL9A2	ukb-a-579	Diagnoses - main ICD10: O75 Other complications of labour and delivery not elsewhere classified || id:ukb-a-579	ENSG00000049089	Weighted mode	159	-0.00096712	0.000283021	0.000804838	-0.00152184	-0.000412398	0.999033	0.998479	0.999588
COL9A2	ukb-b-14147	Risk taking || id:ukb-b-14147	ENSG00000049089	MR Egger	159	-0.0139828	0.0019386	2.18779e-11	-0.0177824	-0.0101831	0.986115	0.982375	0.989869
COL9A2	ukb-b-14147	Risk taking || id:ukb-b-14147	ENSG00000049089	Weighted median	159	-0.0125074	0.00150316	8.7397e-17	-0.0154536	-0.00956124	0.98757	0.984665	0.990484
COL9A2	ukb-b-14147	Risk taking || id:ukb-b-14147	ENSG00000049089	Inverse variance weighted	159	-0.00867826	0.00107442	6.63016e-16	-0.0107841	-0.0065724	0.991359	0.989274	0.993449
COL9A2	ukb-b-14147	Risk taking || id:ukb-b-14147	ENSG00000049089	Simple mode	159	0.00259014	0.00342103	0.450104	-0.00411508	0.00929536	1.00259	0.995893	1.00934
COL9A2	ukb-b-14147	Risk taking || id:ukb-b-14147	ENSG00000049089	Weighted mode	159	-0.0130658	0.00252186	6.64763e-07	-0.0180087	-0.00812296	0.987019	0.982153	0.99191
COL9A2	ukb-b-7280	Non-cancer illness code, self-reported: emphysema/chronic bronchitis || id:ukb-b-7280	ENSG00000049089	MR Egger	98	-0.00167496	0.00100275	0.0981036	-0.00364034	0.000290425	0.998326	0.996366	1.00029
COL9A2	ukb-b-7280	Non-cancer illness code, self-reported: emphysema/chronic bronchitis || id:ukb-b-7280	ENSG00000049089	Weighted median	98	-0.00112286	0.000510053	0.0277029	-0.00212257	-0.000123161	0.998878	0.99788	0.999877
COL9A2	ukb-b-7280	Non-cancer illness code, self-reported: emphysema/chronic bronchitis || id:ukb-b-7280	ENSG00000049089	Inverse variance weighted	98	-0.000580359	0.00037361	0.120332	-0.00131264	0.000151917	0.99942	0.998688	1.00015
COL9A2	ukb-b-7280	Non-cancer illness code, self-reported: emphysema/chronic bronchitis || id:ukb-b-7280	ENSG00000049089	Simple mode	98	0.000263865	0.00100519	0.793491	-0.00170631	0.00223404	1.00026	0.998295	1.00224
COL9A2	ukb-b-7280	Non-cancer illness code, self-reported: emphysema/chronic bronchitis || id:ukb-b-7280	ENSG00000049089	Weighted mode	98	-0.00138783	0.000763064	0.0720333	-0.00288344	0.000107773	0.998613	0.997121	1.00011
COL9A2	ukb-b-17243	Non-cancer illness code, self-reported: anxiety/panic attacks || id:ukb-b-17243	ENSG00000049089	MR Egger	98	0.00359526	0.00100263	0.000530625	0.0016301	0.00556042	1.0036	1.00163	1.00558
COL9A2	ukb-b-17243	Non-cancer illness code, self-reported: anxiety/panic attacks || id:ukb-b-17243	ENSG00000049089	Weighted median	98	0.00106859	0.000539365	0.0475684	1.14366e-05	0.00212575	1.00107	1.00001	1.00213
COL9A2	ukb-b-17243	Non-cancer illness code, self-reported: anxiety/panic attacks || id:ukb-b-17243	ENSG00000049089	Inverse variance weighted	98	0.00152674	0.000373569	4.37186e-05	0.000794542	0.00225893	1.00153	1.00079	1.00226
COL9A2	ukb-b-17243	Non-cancer illness code, self-reported: anxiety/panic attacks || id:ukb-b-17243	ENSG00000049089	Simple mode	98	0.00109146	0.00120294	0.366485	-0.00126631	0.00344923	1.00109	0.998734	1.00346
COL9A2	ukb-b-17243	Non-cancer illness code, self-reported: anxiety/panic attacks || id:ukb-b-17243	ENSG00000049089	Weighted mode	98	0.00121761	0.00105338	0.250559	-0.000847017	0.00328223	1.00122	0.999153	1.00329
COL9A2	ukb-b-15418	Duration screen displayed || id:ukb-b-15418	ENSG00000049089	MR Egger	159	-0.031303	0.00722831	2.64103e-05	-0.0454705	-0.0171355	0.969182	0.955548	0.98301
COL9A2	ukb-b-15418	Duration screen displayed || id:ukb-b-15418	ENSG00000049089	Weighted median	159	-0.0167491	0.00563905	0.00297613	-0.0278016	-0.00569652	0.98339	0.972581	0.99432
COL9A2	ukb-b-15418	Duration screen displayed || id:ukb-b-15418	ENSG00000049089	Inverse variance weighted	159	-0.0170291	0.00389771	1.2482e-05	-0.0246686	-0.00938955	0.983115	0.975633	0.990654
COL9A2	ukb-b-15418	Duration screen displayed || id:ukb-b-15418	ENSG00000049089	Simple mode	159	-0.0321957	0.0172716	0.0641652	-0.0660481	0.00165661	0.968317	0.936086	1.00166
COL9A2	ukb-b-15418	Duration screen displayed || id:ukb-b-15418	ENSG00000049089	Weighted mode	159	-0.0128296	0.0158183	0.418552	-0.0438334	0.0181743	0.987252	0.957113	1.01834
COL9A2	ukb-d-2654_7	Non-butter spread type details: Polyunsaturated/sunflower oil based spread (eg: Flora) || id:ukb-d-2654_7	ENSG00000049089	MR Egger	161	-0.0261083	0.00321843	1.26862e-13	-0.0324164	-0.0198001	0.97423	0.968103	0.980395
COL9A2	ukb-d-2654_7	Non-butter spread type details: Polyunsaturated/sunflower oil based spread (eg: Flora) || id:ukb-d-2654_7	ENSG00000049089	Weighted median	161	-0.00804627	0.00268123	0.00269123	-0.0133015	-0.00279107	0.991986	0.986787	0.997213
COL9A2	ukb-d-2654_7	Non-butter spread type details: Polyunsaturated/sunflower oil based spread (eg: Flora) || id:ukb-d-2654_7	ENSG00000049089	Inverse variance weighted	161	-0.014191	0.00181052	4.57593e-15	-0.0177396	-0.0106423	0.985909	0.982417	0.989414
COL9A2	ukb-d-2654_7	Non-butter spread type details: Polyunsaturated/sunflower oil based spread (eg: Flora) || id:ukb-d-2654_7	ENSG00000049089	Simple mode	161	-0.0363723	0.00777858	6.1823e-06	-0.0516183	-0.0211263	0.964281	0.949691	0.979095
COL9A2	ukb-d-2654_7	Non-butter spread type details: Polyunsaturated/sunflower oil based spread (eg: Flora) || id:ukb-d-2654_7	ENSG00000049089	Weighted mode	161	-0.00211995	0.00549213	0.700011	-0.0128845	0.00864462	0.997882	0.987198	1.00868
COL9A2	ukb-b-2482	Years since last cervical smear test || id:ukb-b-2482	ENSG00000049089	MR Egger	159	0.0823139	0.00518854	1.95444e-34	0.0721444	0.0924835	1.0858	1.07481	1.0969
COL9A2	ukb-b-2482	Years since last cervical smear test || id:ukb-b-2482	ENSG00000049089	Weighted median	159	0.0548201	0.00443421	4.14449e-35	0.0461291	0.0635112	1.05635	1.04721	1.06557
COL9A2	ukb-b-2482	Years since last cervical smear test || id:ukb-b-2482	ENSG00000049089	Inverse variance weighted	159	0.0343744	0.00362234	2.32058e-21	0.0272746	0.0414742	1.03497	1.02765	1.04235
COL9A2	ukb-b-2482	Years since last cervical smear test || id:ukb-b-2482	ENSG00000049089	Simple mode	159	0.0556258	0.00848827	7.55627e-10	0.0389888	0.0722629	1.0572	1.03976	1.07494
COL9A2	ukb-b-2482	Years since last cervical smear test || id:ukb-b-2482	ENSG00000049089	Weighted mode	159	0.0579699	0.0069471	3.35698e-14	0.0443535	0.0715862	1.05968	1.04535	1.07421
COL9A2	ukb-b-17527	Operative procedures - secondary OPCS: V55.1 One level of spine || id:ukb-b-17527	ENSG00000049089	MR Egger	59	-0.000990931	0.000915692	0.283736	-0.00278569	0.000803826	0.99901	0.997218	1.0008
COL9A2	ukb-b-17527	Operative procedures - secondary OPCS: V55.1 One level of spine || id:ukb-b-17527	ENSG00000049089	Weighted median	59	-0.00143648	0.00046334	0.00193348	-0.00234462	-0.00052833	0.998565	0.997658	0.999472
COL9A2	ukb-b-17527	Operative procedures - secondary OPCS: V55.1 One level of spine || id:ukb-b-17527	ENSG00000049089	Inverse variance weighted	59	-0.00057807	0.00032298	0.073486	-0.00121111	5.49709e-05	0.999422	0.99879	1.00005
COL9A2	ukb-b-17527	Operative procedures - secondary OPCS: V55.1 One level of spine || id:ukb-b-17527	ENSG00000049089	Simple mode	59	-0.00146903	0.000910104	0.111927	-0.00325283	0.000314777	0.998532	0.996752	1.00031
COL9A2	ukb-b-17527	Operative procedures - secondary OPCS: V55.1 One level of spine || id:ukb-b-17527	ENSG00000049089	Weighted mode	59	-0.00146903	0.000676853	0.0340857	-0.00279566	-0.000142395	0.998532	0.997208	0.999858
COL9A2	ukb-b-9130	Pain type(s) experienced in last month: None of the above || id:ukb-b-9130	ENSG00000049089	MR Egger	159	-0.0101794	0.00222559	9.66425e-06	-0.0145416	-0.00581724	0.989872	0.985564	0.9942
COL9A2	ukb-b-9130	Pain type(s) experienced in last month: None of the above || id:ukb-b-9130	ENSG00000049089	Weighted median	159	-0.00177433	0.00189304	0.348609	-0.0054847	0.00193603	0.998227	0.99453	1.00194
COL9A2	ukb-b-9130	Pain type(s) experienced in last month: None of the above || id:ukb-b-9130	ENSG00000049089	Inverse variance weighted	159	0.00266822	0.00136092	0.0499253	8.20916e-07	0.00533562	1.00267	1	1.00535
COL9A2	ukb-b-9130	Pain type(s) experienced in last month: None of the above || id:ukb-b-9130	ENSG00000049089	Simple mode	159	-0.00650131	0.0083629	0.438086	-0.0228926	0.00988998	0.99352	0.977367	1.00994
COL9A2	ukb-b-9130	Pain type(s) experienced in last month: None of the above || id:ukb-b-9130	ENSG00000049089	Weighted mode	159	-0.00940041	0.00630421	0.13792	-0.0217567	0.00295583	0.990644	0.978478	1.00296
COL9A2	ukb-b-1974	Treatment/medication code: felodipine || id:ukb-b-1974	ENSG00000049089	MR Egger	94	-0.0056749	0.000786592	1.49548e-10	-0.00721662	-0.00413318	0.994341	0.992809	0.995875
COL9A2	ukb-b-1974	Treatment/medication code: felodipine || id:ukb-b-1974	ENSG00000049089	Weighted median	94	-0.00287074	0.000449952	1.76973e-10	-0.00375265	-0.00198883	0.997133	0.996254	0.998013
COL9A2	ukb-b-1974	Treatment/medication code: felodipine || id:ukb-b-1974	ENSG00000049089	Inverse variance weighted	94	-0.00150612	0.000333086	6.13407e-06	-0.00215897	-0.00085327	0.998495	0.997843	0.999147
COL9A2	ukb-b-1974	Treatment/medication code: felodipine || id:ukb-b-1974	ENSG00000049089	Simple mode	94	-0.00325114	0.00080242	0.000105373	-0.00482388	-0.0016784	0.996754	0.995188	0.998323
COL9A2	ukb-b-1974	Treatment/medication code: felodipine || id:ukb-b-1974	ENSG00000049089	Weighted mode	94	-0.0034601	0.000631829	3.67525e-07	-0.00469848	-0.00222171	0.996546	0.995313	0.997781
COL9A2	ukb-b-7589	PCT responsible for patient data: OLDHAM PCT || id:ukb-b-7589	ENSG00000049089	MR Egger	22	1.21965e-05	0.00143903	0.993322	-0.00280831	0.0028327	1.00001	0.997196	1.00284
COL9A2	ukb-b-7589	PCT responsible for patient data: OLDHAM PCT || id:ukb-b-7589	ENSG00000049089	Weighted median	22	0.00017155	0.000671747	0.798431	-0.00114507	0.00148817	1.00017	0.998856	1.00149
COL9A2	ukb-b-7589	PCT responsible for patient data: OLDHAM PCT || id:ukb-b-7589	ENSG00000049089	Inverse variance weighted	22	-7.04215e-05	0.000455098	0.877027	-0.000962414	0.000821571	0.99993	0.999038	1.00082
COL9A2	ukb-b-7589	PCT responsible for patient data: OLDHAM PCT || id:ukb-b-7589	ENSG00000049089	Simple mode	22	-0.00201393	0.00115574	0.0960407	-0.00427918	0.000251323	0.997988	0.99573	1.00025
COL9A2	ukb-b-7589	PCT responsible for patient data: OLDHAM PCT || id:ukb-b-7589	ENSG00000049089	Weighted mode	22	0.000280948	0.000824387	0.736643	-0.00133485	0.00189675	1.00028	0.998666	1.0019
COL9A2	ukb-b-5232	Olives intake || id:ukb-b-5232	ENSG00000049089	MR Egger	159	0.00500589	0.00368926	0.176766	-0.00222506	0.0122368	1.00502	0.997777	1.01231
COL9A2	ukb-b-5232	Olives intake || id:ukb-b-5232	ENSG00000049089	Weighted median	159	0.0117395	0.00290611	5.35444e-05	0.00604352	0.0174355	1.01181	1.00606	1.01759
COL9A2	ukb-b-5232	Olives intake || id:ukb-b-5232	ENSG00000049089	Inverse variance weighted	159	0.00695982	0.00198762	0.000462481	0.0030641	0.0108555	1.00698	1.00307	1.01091
COL9A2	ukb-b-5232	Olives intake || id:ukb-b-5232	ENSG00000049089	Simple mode	159	0.022969	0.00791742	0.00424964	0.0074509	0.0384872	1.02323	1.00748	1.03924
COL9A2	ukb-b-5232	Olives intake || id:ukb-b-5232	ENSG00000049089	Weighted mode	159	0.0211272	0.00610102	0.000687736	0.00916922	0.0330852	1.02135	1.00921	1.03364
COL9A2	ukb-b-1604	Side salad intake || id:ukb-b-1604	ENSG00000049089	MR Egger	159	-0.047703	0.0143296	0.00108613	-0.075789	-0.019617	0.953417	0.927012	0.980574
COL9A2	ukb-b-1604	Side salad intake || id:ukb-b-1604	ENSG00000049089	Weighted median	159	0.024299	0.0107394	0.02366	0.00324981	0.0453482	1.0246	1.00326	1.04639
COL9A2	ukb-b-1604	Side salad intake || id:ukb-b-1604	ENSG00000049089	Inverse variance weighted	159	0.00503007	0.00772017	0.514692	-0.0101015	0.0201616	1.00504	0.989949	1.02037
COL9A2	ukb-b-1604	Side salad intake || id:ukb-b-1604	ENSG00000049089	Simple mode	159	0.0400023	0.0266511	0.13536	-0.0122338	0.0922384	1.04081	0.987841	1.09663
COL9A2	ukb-b-1604	Side salad intake || id:ukb-b-1604	ENSG00000049089	Weighted mode	159	0.0335906	0.0223376	0.134637	-0.0101911	0.0773722	1.03416	0.989861	1.08044
COL9A2	ukb-b-374	How are people in household related to participant: Brother and/or sister || id:ukb-b-374	ENSG00000049089	MR Egger	56	-0.0019434	0.000891868	0.0337128	-0.00369146	-0.000195336	0.998058	0.996315	0.999805
COL9A2	ukb-b-374	How are people in household related to participant: Brother and/or sister || id:ukb-b-374	ENSG00000049089	Weighted median	56	-0.00261374	0.000460714	1.40125e-08	-0.00351674	-0.00171074	0.99739	0.996489	0.998291
COL9A2	ukb-b-374	How are people in household related to participant: Brother and/or sister || id:ukb-b-374	ENSG00000049089	Inverse variance weighted	56	-0.00252999	0.000318902	2.1317e-15	-0.00315504	-0.00190494	0.997473	0.99685	0.998097
COL9A2	ukb-b-374	How are people in household related to participant: Brother and/or sister || id:ukb-b-374	ENSG00000049089	Simple mode	56	-0.00230426	0.00103135	0.0295534	-0.00432571	-0.000282807	0.997698	0.995684	0.999717
COL9A2	ukb-b-374	How are people in household related to participant: Brother and/or sister || id:ukb-b-374	ENSG00000049089	Weighted mode	56	-0.00287013	0.000754988	0.000362218	-0.0043499	-0.00139035	0.997134	0.99566	0.998611
COL9A2	ukb-d-PULM_MEDICATIO_COMORB	Medication related adverse effects (Asthma/COPD) || id:ukb-d-PULM_MEDICATIO_COMORB	ENSG00000049089	MR Egger	161	0.00812846	0.00114966	4.61503e-11	0.00587513	0.0103818	1.00816	1.00589	1.01044
COL9A2	ukb-d-PULM_MEDICATIO_COMORB	Medication related adverse effects (Asthma/COPD) || id:ukb-d-PULM_MEDICATIO_COMORB	ENSG00000049089	Weighted median	161	0.00747127	0.000823313	1.14052e-19	0.00585758	0.00908497	1.0075	1.00587	1.00913
COL9A2	ukb-d-PULM_MEDICATIO_COMORB	Medication related adverse effects (Asthma/COPD) || id:ukb-d-PULM_MEDICATIO_COMORB	ENSG00000049089	Inverse variance weighted	161	0.0064654	0.000616747	1.03329e-25	0.00525658	0.00767423	1.00649	1.00527	1.0077
COL9A2	ukb-d-PULM_MEDICATIO_COMORB	Medication related adverse effects (Asthma/COPD) || id:ukb-d-PULM_MEDICATIO_COMORB	ENSG00000049089	Simple mode	161	0.00812872	0.00200784	8.01097e-05	0.00419335	0.0120641	1.00816	1.0042	1.01214
COL9A2	ukb-d-PULM_MEDICATIO_COMORB	Medication related adverse effects (Asthma/COPD) || id:ukb-d-PULM_MEDICATIO_COMORB	ENSG00000049089	Weighted mode	161	0.00741724	0.00162505	9.93654e-06	0.00423215	0.0106023	1.00744	1.00424	1.01066
COL9A2	ukb-b-13151	Operative procedures - main OPCS: W20.5 Primary open reduction of fracture of ankle and extramedullary fixation NEC || id:ukb-b-13151	ENSG00000049089	MR Egger	20	-0.00488008	0.00151501	0.00473688	-0.0078495	-0.00191066	0.995132	0.992181	0.998091
COL9A2	ukb-b-13151	Operative procedures - main OPCS: W20.5 Primary open reduction of fracture of ankle and extramedullary fixation NEC || id:ukb-b-13151	ENSG00000049089	Weighted median	20	-0.00339052	0.000626333	6.18768e-08	-0.00461814	-0.00216291	0.996615	0.995393	0.997839
COL9A2	ukb-b-13151	Operative procedures - main OPCS: W20.5 Primary open reduction of fracture of ankle and extramedullary fixation NEC || id:ukb-b-13151	ENSG00000049089	Inverse variance weighted	20	-0.00302436	0.000433376	2.98127e-12	-0.00387378	-0.00217494	0.99698	0.996134	0.997827
COL9A2	ukb-b-13151	Operative procedures - main OPCS: W20.5 Primary open reduction of fracture of ankle and extramedullary fixation NEC || id:ukb-b-13151	ENSG00000049089	Simple mode	20	-0.00333008	0.00119765	0.0119186	-0.00567747	-0.000982684	0.996675	0.994339	0.999018
COL9A2	ukb-b-13151	Operative procedures - main OPCS: W20.5 Primary open reduction of fracture of ankle and extramedullary fixation NEC || id:ukb-b-13151	ENSG00000049089	Weighted mode	20	-0.00360066	0.00107027	0.0032573	-0.00569839	-0.00150293	0.996406	0.994318	0.998498
COL9A2	ukb-b-4373	Operative procedures - secondary OPCS: T85.2 Block dissection of axillary lymph nodes || id:ukb-b-4373	ENSG00000049089	MR Egger	77	-0.00189076	0.000718615	0.0103248	-0.00329924	-0.000482272	0.998111	0.996706	0.999518
COL9A2	ukb-b-4373	Operative procedures - secondary OPCS: T85.2 Block dissection of axillary lymph nodes || id:ukb-b-4373	ENSG00000049089	Weighted median	77	-0.00118228	0.000400727	0.00317428	-0.0019677	-0.000396854	0.998818	0.998034	0.999603
COL9A2	ukb-b-4373	Operative procedures - secondary OPCS: T85.2 Block dissection of axillary lymph nodes || id:ukb-b-4373	ENSG00000049089	Inverse variance weighted	77	-0.00196625	0.000282766	3.55956e-12	-0.00252048	-0.00141203	0.998036	0.997483	0.998589
COL9A2	ukb-b-4373	Operative procedures - secondary OPCS: T85.2 Block dissection of axillary lymph nodes || id:ukb-b-4373	ENSG00000049089	Simple mode	77	-0.00100837	0.000791528	0.206564	-0.00255976	0.00054303	0.998992	0.997444	1.00054
COL9A2	ukb-b-4373	Operative procedures - secondary OPCS: T85.2 Block dissection of axillary lymph nodes || id:ukb-b-4373	ENSG00000049089	Weighted mode	77	-0.00114218	0.000718866	0.116242	-0.00255116	0.000266794	0.998858	0.997452	1.00027
COL9A2	ukb-b-1480	Diagnoses - secondary ICD10: R00.2 Palpitations || id:ukb-b-1480	ENSG00000049089	MR Egger	20	0.00312496	0.0021492	0.163158	-0.00108747	0.00733738	1.00313	0.998913	1.00736
COL9A2	ukb-b-1480	Diagnoses - secondary ICD10: R00.2 Palpitations || id:ukb-b-1480	ENSG00000049089	Weighted median	20	-0.000855845	0.000751481	0.254754	-0.00232875	0.000617057	0.999145	0.997674	1.00062
COL9A2	ukb-b-1480	Diagnoses - secondary ICD10: R00.2 Palpitations || id:ukb-b-1480	ENSG00000049089	Inverse variance weighted	20	-0.00126183	0.000669579	0.0594961	-0.0025742	5.05471e-05	0.998739	0.997429	1.00005
COL9A2	ukb-b-1480	Diagnoses - secondary ICD10: R00.2 Palpitations || id:ukb-b-1480	ENSG00000049089	Simple mode	20	-0.00463264	0.00173516	0.0151411	-0.00803356	-0.00123172	0.995378	0.991999	0.998769
COL9A2	ukb-b-1480	Diagnoses - secondary ICD10: R00.2 Palpitations || id:ukb-b-1480	ENSG00000049089	Weighted mode	20	-0.000420605	0.00148006	0.779345	-0.00332152	0.00248031	0.999579	0.996684	1.00248
COL9A2	ukb-d-22617_2442	Job SOC coding: Social workers || id:ukb-d-22617_2442	ENSG00000049089	MR Egger	161	-0.00307483	0.00125024	0.0149884	-0.0055253	-0.000624363	0.99693	0.99449	0.999376
COL9A2	ukb-d-22617_2442	Job SOC coding: Social workers || id:ukb-d-22617_2442	ENSG00000049089	Weighted median	161	-0.00287387	0.000927875	0.0019532	-0.0046925	-0.00105523	0.99713	0.995318	0.998945
COL9A2	ukb-d-22617_2442	Job SOC coding: Social workers || id:ukb-d-22617_2442	ENSG00000049089	Inverse variance weighted	161	-0.00354195	0.00067122	1.31392e-07	-0.00485755	-0.00222636	0.996464	0.995154	0.997776
COL9A2	ukb-d-22617_2442	Job SOC coding: Social workers || id:ukb-d-22617_2442	ENSG00000049089	Simple mode	161	-0.00167265	0.00201708	0.408202	-0.00562613	0.00228083	0.998329	0.99439	1.00228
COL9A2	ukb-d-22617_2442	Job SOC coding: Social workers || id:ukb-d-22617_2442	ENSG00000049089	Weighted mode	161	-0.0024377	0.00175831	0.167558	-0.00588399	0.00100859	0.997565	0.994133	1.00101
COL9A2	ukb-d-12338_irnt	P duration || id:ukb-d-12338_irnt	ENSG00000049089	MR Egger	161	0.0609603	0.0277413	0.0294339	0.00658741	0.115333	1.06286	1.00661	1.12225
COL9A2	ukb-d-12338_irnt	P duration || id:ukb-d-12338_irnt	ENSG00000049089	Weighted median	161	-0.00716262	0.0206815	0.729095	-0.0476983	0.0333731	0.992863	0.953421	1.03394
COL9A2	ukb-d-12338_irnt	P duration || id:ukb-d-12338_irnt	ENSG00000049089	Inverse variance weighted	161	0.0238167	0.0149229	0.110491	-0.00543209	0.0530655	1.0241	0.994583	1.0545
COL9A2	ukb-d-12338_irnt	P duration || id:ukb-d-12338_irnt	ENSG00000049089	Simple mode	161	0.151813	0.0521105	0.00408843	0.0496764	0.25395	1.16394	1.05093	1.28911
COL9A2	ukb-d-12338_irnt	P duration || id:ukb-d-12338_irnt	ENSG00000049089	Weighted mode	161	-0.0187022	0.0455005	0.681599	-0.107883	0.0704789	0.981472	0.897732	1.07302
COL9A2	ukb-d-ASTHMA_HOSPITAL1	Asthma, hospital admissions 1 || id:ukb-d-ASTHMA_HOSPITAL1	ENSG00000049089	MR Egger	161	0.00142502	0.000369898	0.000169252	0.000700022	0.00215002	1.00143	1.0007	1.00215
COL9A2	ukb-d-ASTHMA_HOSPITAL1	Asthma, hospital admissions 1 || id:ukb-d-ASTHMA_HOSPITAL1	ENSG00000049089	Weighted median	161	0.00159187	0.000281589	1.57514e-08	0.00103995	0.00214378	1.00159	1.00104	1.00215
COL9A2	ukb-d-ASTHMA_HOSPITAL1	Asthma, hospital admissions 1 || id:ukb-d-ASTHMA_HOSPITAL1	ENSG00000049089	Inverse variance weighted	161	0.00141393	0.000197815	8.82214e-13	0.00102621	0.00180165	1.00141	1.00103	1.0018
COL9A2	ukb-d-ASTHMA_HOSPITAL1	Asthma, hospital admissions 1 || id:ukb-d-ASTHMA_HOSPITAL1	ENSG00000049089	Simple mode	161	0.00207884	0.000749401	0.00619601	0.000610012	0.00354766	1.00208	1.00061	1.00355
COL9A2	ukb-d-ASTHMA_HOSPITAL1	Asthma, hospital admissions 1 || id:ukb-d-ASTHMA_HOSPITAL1	ENSG00000049089	Weighted mode	161	0.00225801	0.000614822	0.000326902	0.00105296	0.00346306	1.00226	1.00105	1.00347
COL9A2	ukb-a-298	Ever had prostate specific antigen (PSA) test || id:ukb-a-298	ENSG00000049089	MR Egger	159	-0.00089837	0.00359682	0.803094	-0.00794814	0.0061514	0.999102	0.992083	1.00617
COL9A2	ukb-a-298	Ever had prostate specific antigen (PSA) test || id:ukb-a-298	ENSG00000049089	Weighted median	159	-0.0157101	0.00274721	1.07434e-08	-0.0210946	-0.0103255	0.984413	0.979126	0.989728
COL9A2	ukb-a-298	Ever had prostate specific antigen (PSA) test || id:ukb-a-298	ENSG00000049089	Inverse variance weighted	159	-0.0113614	0.00192596	3.65559e-09	-0.0151363	-0.0075865	0.988703	0.984978	0.992442
COL9A2	ukb-a-298	Ever had prostate specific antigen (PSA) test || id:ukb-a-298	ENSG00000049089	Simple mode	159	-0.0192545	0.00628892	0.00258764	-0.0315808	-0.00692822	0.98093	0.968913	0.993096
COL9A2	ukb-a-298	Ever had prostate specific antigen (PSA) test || id:ukb-a-298	ENSG00000049089	Weighted mode	159	-0.0188733	0.00563674	0.00101664	-0.0299213	-0.00782531	0.981304	0.970522	0.992205
COL9A2	ukb-a-365	Pulse wave peak to peak time || id:ukb-a-365	ENSG00000049089	MR Egger	159	-0.0378377	0.00892102	3.782e-05	-0.0553229	-0.0203525	0.962869	0.94618	0.979853
COL9A2	ukb-a-365	Pulse wave peak to peak time || id:ukb-a-365	ENSG00000049089	Weighted median	159	-0.00452341	0.00708	0.522888	-0.0184002	0.00935339	0.995487	0.981768	1.0094
COL9A2	ukb-a-365	Pulse wave peak to peak time || id:ukb-a-365	ENSG00000049089	Inverse variance weighted	159	0.000496124	0.00478188	0.917367	-0.00887635	0.0098686	1.0005	0.991163	1.00992
COL9A2	ukb-a-365	Pulse wave peak to peak time || id:ukb-a-365	ENSG00000049089	Simple mode	159	-0.0204529	0.0181855	0.262429	-0.0560965	0.0151906	0.979755	0.945448	1.01531
COL9A2	ukb-a-365	Pulse wave peak to peak time || id:ukb-a-365	ENSG00000049089	Weighted mode	159	0.0216929	0.0164746	0.189829	-0.0105973	0.0539832	1.02193	0.989459	1.05547
COL9A2	ukb-a-506	Number of days/week walked 10+ minutes || id:ukb-a-506	ENSG00000049089	MR Egger	159	-0.0682706	0.0120088	6.20871e-08	-0.0918078	-0.0447333	0.934008	0.912281	0.956252
COL9A2	ukb-a-506	Number of days/week walked 10+ minutes || id:ukb-a-506	ENSG00000049089	Weighted median	159	-0.0464691	0.00887736	1.65372e-07	-0.0638688	-0.0290695	0.954594	0.938128	0.971349
COL9A2	ukb-a-506	Number of days/week walked 10+ minutes || id:ukb-a-506	ENSG00000049089	Inverse variance weighted	159	-0.0206169	0.00684299	0.00258809	-0.0340292	-0.00720462	0.979594	0.966543	0.992821
COL9A2	ukb-a-506	Number of days/week walked 10+ minutes || id:ukb-a-506	ENSG00000049089	Simple mode	159	0.0265303	0.0327589	0.419235	-0.0376771	0.0907377	1.02689	0.963024	1.09498
COL9A2	ukb-a-506	Number of days/week walked 10+ minutes || id:ukb-a-506	ENSG00000049089	Weighted mode	159	-0.0797087	0.0318145	0.0132438	-0.142065	-0.0173522	0.923385	0.867565	0.982797
COL9A2	ukb-a-356	Number of incorrect matches in round || id:ukb-a-356	ENSG00000049089	MR Egger	159	0.0367499	0.00500005	1.02354e-11	0.0269498	0.04655	1.03743	1.02732	1.04765
COL9A2	ukb-a-356	Number of incorrect matches in round || id:ukb-a-356	ENSG00000049089	Weighted median	159	0.0045223	0.00373946	0.22653	-0.00280704	0.0118516	1.00453	0.997197	1.01192
COL9A2	ukb-a-356	Number of incorrect matches in round || id:ukb-a-356	ENSG00000049089	Inverse variance weighted	159	-0.00560829	0.00315835	0.0757816	-0.0117986	0.000582069	0.994407	0.988271	1.00058
COL9A2	ukb-a-356	Number of incorrect matches in round || id:ukb-a-356	ENSG00000049089	Simple mode	159	0.0069444	0.0069134	0.316681	-0.00660585	0.0204947	1.00697	0.993416	1.02071
COL9A2	ukb-a-356	Number of incorrect matches in round || id:ukb-a-356	ENSG00000049089	Weighted mode	159	0.00828413	0.00586343	0.159668	-0.0032082	0.0197765	1.00832	0.996797	1.01997
COL9A2	ukb-b-20162	Diagnoses - main ICD10: R33 Retention of urine || id:ukb-b-20162	ENSG00000049089	MR Egger	46	-0.000148282	0.000892644	0.868827	-0.00189786	0.0016013	0.999852	0.998104	1.0016
COL9A2	ukb-b-20162	Diagnoses - main ICD10: R33 Retention of urine || id:ukb-b-20162	ENSG00000049089	Weighted median	46	0.000536548	0.000467831	0.251429	-0.0003804	0.0014535	1.00054	0.99962	1.00145
COL9A2	ukb-b-20162	Diagnoses - main ICD10: R33 Retention of urine || id:ukb-b-20162	ENSG00000049089	Inverse variance weighted	46	0.00143173	0.00033191	1.60607e-05	0.000781189	0.00208228	1.00143	1.00078	1.00208
COL9A2	ukb-b-20162	Diagnoses - main ICD10: R33 Retention of urine || id:ukb-b-20162	ENSG00000049089	Simple mode	46	0.00377492	0.00109239	0.00120893	0.00163384	0.005916	1.00378	1.00164	1.00593
COL9A2	ukb-b-20162	Diagnoses - main ICD10: R33 Retention of urine || id:ukb-b-20162	ENSG00000049089	Weighted mode	46	0.000206718	0.000622852	0.741513	-0.00101407	0.00142751	1.00021	0.998986	1.00143
COL9A2	ukb-b-1160	Chocolate-covered raisin intake || id:ukb-b-1160	ENSG00000049089	MR Egger	159	-0.0249772	0.00312764	2.78239e-13	-0.0311074	-0.018847	0.975332	0.969371	0.981329
COL9A2	ukb-b-1160	Chocolate-covered raisin intake || id:ukb-b-1160	ENSG00000049089	Weighted median	159	-0.00793129	0.00265247	0.00278839	-0.0131301	-0.00273245	0.9921	0.986956	0.997271
COL9A2	ukb-b-1160	Chocolate-covered raisin intake || id:ukb-b-1160	ENSG00000049089	Inverse variance weighted	159	-0.00899053	0.00183177	9.19628e-07	-0.0125808	-0.00540025	0.99105	0.987498	0.994614
COL9A2	ukb-b-1160	Chocolate-covered raisin intake || id:ukb-b-1160	ENSG00000049089	Simple mode	159	0.00996427	0.00733158	0.176055	-0.00440564	0.0243342	1.01001	0.995604	1.02463
COL9A2	ukb-b-1160	Chocolate-covered raisin intake || id:ukb-b-1160	ENSG00000049089	Weighted mode	159	-0.00983196	0.0052022	0.0605947	-0.0200283	0.000364361	0.990216	0.980171	1.00036
COL9A2	ukb-d-I9_DISVEINLYMPH	Diseases of veins, lymphatic vessels and lymph nodes, not elsewhere classified || id:ukb-d-I9_DISVEINLYMPH	ENSG00000049089	MR Egger	161	0.00199204	0.000997104	0.047441	3.77155e-05	0.00394637	1.00199	1.00004	1.00395
COL9A2	ukb-d-I9_DISVEINLYMPH	Diseases of veins, lymphatic vessels and lymph nodes, not elsewhere classified || id:ukb-d-I9_DISVEINLYMPH	ENSG00000049089	Weighted median	161	0.000608601	0.000682156	0.3723	-0.000728425	0.00194563	1.00061	0.999272	1.00195
COL9A2	ukb-d-I9_DISVEINLYMPH	Diseases of veins, lymphatic vessels and lymph nodes, not elsewhere classified || id:ukb-d-I9_DISVEINLYMPH	ENSG00000049089	Inverse variance weighted	161	0.00156646	0.000533661	0.00333214	0.000520485	0.00261244	1.00157	1.00052	1.00262
COL9A2	ukb-d-I9_DISVEINLYMPH	Diseases of veins, lymphatic vessels and lymph nodes, not elsewhere classified || id:ukb-d-I9_DISVEINLYMPH	ENSG00000049089	Simple mode	161	0.000660666	0.0012193	0.588683	-0.00172916	0.0030505	1.00066	0.998272	1.00306
COL9A2	ukb-d-I9_DISVEINLYMPH	Diseases of veins, lymphatic vessels and lymph nodes, not elsewhere classified || id:ukb-d-I9_DISVEINLYMPH	ENSG00000049089	Weighted mode	161	0.000660666	0.00102905	0.521781	-0.00135627	0.0026776	1.00066	0.998645	1.00268
COL9A2	ukb-b-15272	Ever manic/hyper for 2 days || id:ukb-b-15272	ENSG00000049089	MR Egger	106	0.00321427	0.00269115	0.235045	-0.00206039	0.00848893	1.00322	0.997942	1.00853
COL9A2	ukb-b-15272	Ever manic/hyper for 2 days || id:ukb-b-15272	ENSG00000049089	Weighted median	106	0.0080004	0.0016055	6.25633e-07	0.00485362	0.0111472	1.00803	1.00487	1.01121
COL9A2	ukb-b-15272	Ever manic/hyper for 2 days || id:ukb-b-15272	ENSG00000049089	Inverse variance weighted	106	0.00759404	0.00119382	2.00306e-10	0.00525415	0.00993394	1.00762	1.00527	1.00998
COL9A2	ukb-b-15272	Ever manic/hyper for 2 days || id:ukb-b-15272	ENSG00000049089	Simple mode	106	0.00338753	0.00320592	0.293098	-0.00289608	0.00967114	1.00339	0.997108	1.00972
COL9A2	ukb-b-15272	Ever manic/hyper for 2 days || id:ukb-b-15272	ENSG00000049089	Weighted mode	106	0.0083205	0.00268189	0.00246554	0.003064	0.013577	1.00836	1.00307	1.01367
COL9A2	ukb-b-3549	3mm strong meridian angle (left) || id:ukb-b-3549	ENSG00000049089	MR Egger	159	0.0223209	0.00934987	0.0181624	0.00399514	0.0406466	1.02257	1.004	1.04148
COL9A2	ukb-b-3549	3mm strong meridian angle (left) || id:ukb-b-3549	ENSG00000049089	Weighted median	159	-0.018283	0.00729656	0.0122209	-0.0325843	-0.00398173	0.981883	0.967941	0.996026
COL9A2	ukb-b-3549	3mm strong meridian angle (left) || id:ukb-b-3549	ENSG00000049089	Inverse variance weighted	159	-0.0221802	0.00504503	1.10037e-05	-0.0320685	-0.0122919	0.978064	0.96844	0.987783
COL9A2	ukb-b-3549	3mm strong meridian angle (left) || id:ukb-b-3549	ENSG00000049089	Simple mode	159	-0.0531502	0.0207969	0.0115417	-0.093912	-0.0123883	0.948238	0.910363	0.987688
COL9A2	ukb-b-3549	3mm strong meridian angle (left) || id:ukb-b-3549	ENSG00000049089	Weighted mode	159	0.00394986	0.0187069	0.833046	-0.0327156	0.0406153	1.00396	0.967814	1.04145
COL9A2	ukb-d-K26	Diagnoses - main ICD10: K26 Duodenal ulcer || id:ukb-d-K26	ENSG00000049089	MR Egger	160	-0.00134832	0.000313661	2.99569e-05	-0.00196309	-0.00073354	0.998653	0.998039	0.999267
COL9A2	ukb-d-K26	Diagnoses - main ICD10: K26 Duodenal ulcer || id:ukb-d-K26	ENSG00000049089	Weighted median	160	-0.00188989	0.000232615	4.49061e-16	-0.00234581	-0.00143396	0.998112	0.997657	0.998567
COL9A2	ukb-d-K26	Diagnoses - main ICD10: K26 Duodenal ulcer || id:ukb-d-K26	ENSG00000049089	Inverse variance weighted	160	-0.00136852	0.000167486	3.05937e-16	-0.00169679	-0.00104025	0.998632	0.998305	0.99896
COL9A2	ukb-d-K26	Diagnoses - main ICD10: K26 Duodenal ulcer || id:ukb-d-K26	ENSG00000049089	Simple mode	160	-0.00256212	0.000633541	8.16841e-05	-0.00380386	-0.00132038	0.997441	0.996203	0.99868
COL9A2	ukb-d-K26	Diagnoses - main ICD10: K26 Duodenal ulcer || id:ukb-d-K26	ENSG00000049089	Weighted mode	160	-0.00242729	0.000494983	2.30314e-06	-0.00339746	-0.00145712	0.997576	0.996608	0.998544
COL9A2	ukb-d-COX_ARTHROSIS	Coxarthrosis [arthrosis of hip](FG) || id:ukb-d-COX_ARTHROSIS	ENSG00000049089	MR Egger	161	0.00655224	0.000889547	8.98952e-12	0.00480873	0.00829576	1.00657	1.00482	1.00833
COL9A2	ukb-d-COX_ARTHROSIS	Coxarthrosis [arthrosis of hip](FG) || id:ukb-d-COX_ARTHROSIS	ENSG00000049089	Weighted median	161	-0.000973382	0.000639189	0.127799	-0.00222619	0.000279429	0.999027	0.997776	1.00028
COL9A2	ukb-d-COX_ARTHROSIS	Coxarthrosis [arthrosis of hip](FG) || id:ukb-d-COX_ARTHROSIS	ENSG00000049089	Inverse variance weighted	161	-0.00322025	0.000683733	2.47957e-06	-0.00456036	-0.00188013	0.996785	0.99545	0.998122
COL9A2	ukb-d-COX_ARTHROSIS	Coxarthrosis [arthrosis of hip](FG) || id:ukb-d-COX_ARTHROSIS	ENSG00000049089	Simple mode	161	0.000375698	0.000877689	0.669188	-0.00134457	0.00209597	1.00038	0.998656	1.0021
COL9A2	ukb-d-COX_ARTHROSIS	Coxarthrosis [arthrosis of hip](FG) || id:ukb-d-COX_ARTHROSIS	ENSG00000049089	Weighted mode	161	0.000616494	0.000803282	0.443934	-0.000957939	0.00219093	1.00062	0.999043	1.00219
COL9A2	ukb-b-6650	Treatment/medication code: adalat 5mg capsule || id:ukb-b-6650	ENSG00000049089	MR Egger	16	-0.00139567	0.00151893	0.373734	-0.00437277	0.00158143	0.998605	0.995637	1.00158
COL9A2	ukb-b-6650	Treatment/medication code: adalat 5mg capsule || id:ukb-b-6650	ENSG00000049089	Weighted median	16	0.000175395	0.000592906	0.767366	-0.000986701	0.00133749	1.00018	0.999014	1.00134
COL9A2	ukb-b-6650	Treatment/medication code: adalat 5mg capsule || id:ukb-b-6650	ENSG00000049089	Inverse variance weighted	16	0.000416261	0.000452254	0.357356	-0.000470156	0.00130268	1.00042	0.99953	1.0013
COL9A2	ukb-b-6650	Treatment/medication code: adalat 5mg capsule || id:ukb-b-6650	ENSG00000049089	Simple mode	16	0.00134442	0.000955309	0.179718	-0.000527987	0.00321683	1.00135	0.999472	1.00322
COL9A2	ukb-b-6650	Treatment/medication code: adalat 5mg capsule || id:ukb-b-6650	ENSG00000049089	Weighted mode	16	-0.000267356	0.000811562	0.746383	-0.00185802	0.00132331	0.999733	0.998144	1.00132
COL9A2	ukb-a-321	Ever had stillbirth spontaneous miscarriage or termination || id:ukb-a-321	ENSG00000049089	MR Egger	159	-0.00116418	0.00328026	0.723138	-0.00759348	0.00526513	0.998837	0.992435	1.00528
COL9A2	ukb-a-321	Ever had stillbirth spontaneous miscarriage or termination || id:ukb-a-321	ENSG00000049089	Weighted median	159	0.0041317	0.00264605	0.118416	-0.00105456	0.00931796	1.00414	0.998946	1.00936
COL9A2	ukb-a-321	Ever had stillbirth spontaneous miscarriage or termination || id:ukb-a-321	ENSG00000049089	Inverse variance weighted	159	0.0121721	0.00180523	1.55468e-11	0.00863387	0.0157104	1.01225	1.00867	1.01583
COL9A2	ukb-a-321	Ever had stillbirth spontaneous miscarriage or termination || id:ukb-a-321	ENSG00000049089	Simple mode	159	6.35581e-05	0.00596222	0.991508	-0.0116224	0.0117495	1.00006	0.988445	1.01182
COL9A2	ukb-a-321	Ever had stillbirth spontaneous miscarriage or termination || id:ukb-a-321	ENSG00000049089	Weighted mode	159	-0.000234336	0.00515608	0.963807	-0.0103403	0.00987158	0.999766	0.989713	1.00992
COL9A2	ukb-b-15287	Types of spreads/sauces consumed: Brown sauce || id:ukb-b-15287	ENSG00000049089	MR Egger	24	0.00578812	0.00793445	0.473397	-0.0097634	0.0213396	1.0058	0.990284	1.02157
COL9A2	ukb-b-15287	Types of spreads/sauces consumed: Brown sauce || id:ukb-b-15287	ENSG00000049089	Weighted median	24	-0.00552	0.00417074	0.185666	-0.0136947	0.00265464	0.994495	0.986399	1.00266
COL9A2	ukb-b-15287	Types of spreads/sauces consumed: Brown sauce || id:ukb-b-15287	ENSG00000049089	Inverse variance weighted	24	1.58339e-05	0.00290225	0.995647	-0.00567257	0.00570424	1.00002	0.994343	1.00572
COL9A2	ukb-b-15287	Types of spreads/sauces consumed: Brown sauce || id:ukb-b-15287	ENSG00000049089	Simple mode	24	-0.011336	0.00704698	0.121339	-0.0251481	0.00247608	0.988728	0.975166	1.00248
COL9A2	ukb-b-15287	Types of spreads/sauces consumed: Brown sauce || id:ukb-b-15287	ENSG00000049089	Weighted mode	24	-0.00540002	0.00576263	0.358456	-0.0166948	0.00589474	0.994615	0.983444	1.00591
COL9A2	ukb-d-30040_irnt	Mean corpuscular volume || id:ukb-d-30040_irnt	ENSG00000049089	MR Egger	161	-0.00755172	0.00507432	0.138673	-0.0174974	0.00239395	0.992477	0.982655	1.0024
COL9A2	ukb-d-30040_irnt	Mean corpuscular volume || id:ukb-d-30040_irnt	ENSG00000049089	Weighted median	161	-0.00904681	0.003936	0.0215347	-0.0167614	-0.00133225	0.990994	0.983378	0.998669
COL9A2	ukb-d-30040_irnt	Mean corpuscular volume || id:ukb-d-30040_irnt	ENSG00000049089	Inverse variance weighted	161	-0.0111505	0.00271976	4.13479e-05	-0.0164813	-0.00581979	0.988911	0.983654	0.994197
COL9A2	ukb-d-30040_irnt	Mean corpuscular volume || id:ukb-d-30040_irnt	ENSG00000049089	Simple mode	161	-0.00869452	0.00947207	0.360047	-0.0272598	0.00987073	0.991343	0.973108	1.00992
COL9A2	ukb-d-30040_irnt	Mean corpuscular volume || id:ukb-d-30040_irnt	ENSG00000049089	Weighted mode	161	-0.0101321	0.00848807	0.234368	-0.0267687	0.00650454	0.989919	0.973586	1.00653
COL9A2	ukb-a-136	Treatment/medication code: ibuprofen || id:ukb-a-136	ENSG00000049089	MR Egger	159	-0.00109697	0.00169215	0.51776	-0.00441359	0.00221965	0.998904	0.995596	1.00222
COL9A2	ukb-a-136	Treatment/medication code: ibuprofen || id:ukb-a-136	ENSG00000049089	Weighted median	159	0.00179432	0.00123887	0.147518	-0.000633863	0.00422251	1.0018	0.999366	1.00423
COL9A2	ukb-a-136	Treatment/medication code: ibuprofen || id:ukb-a-136	ENSG00000049089	Inverse variance weighted	159	0.00381348	0.000905774	2.55156e-05	0.00203816	0.0055888	1.00382	1.00204	1.0056
COL9A2	ukb-a-136	Treatment/medication code: ibuprofen || id:ukb-a-136	ENSG00000049089	Simple mode	159	0.00156205	0.00277066	0.5737	-0.00386843	0.00699254	1.00156	0.996139	1.00702
COL9A2	ukb-a-136	Treatment/medication code: ibuprofen || id:ukb-a-136	ENSG00000049089	Weighted mode	159	0.000702998	0.00251534	0.780239	-0.00422706	0.00563306	1.0007	0.995782	1.00565
COL9A2	ukb-b-16451	Illnesses of mother: Diabetes || id:ukb-b-16451	ENSG00000049089	MR Egger	158	-0.00168873	0.00173781	0.332674	-0.00509483	0.00171737	0.998313	0.994918	1.00172
COL9A2	ukb-b-16451	Illnesses of mother: Diabetes || id:ukb-b-16451	ENSG00000049089	Weighted median	158	-0.000674473	0.00111986	0.546986	-0.0028694	0.00152046	0.999326	0.997135	1.00152
COL9A2	ukb-b-16451	Illnesses of mother: Diabetes || id:ukb-b-16451	ENSG00000049089	Inverse variance weighted	158	-0.00140864	0.000930832	0.130199	-0.00323307	0.000415787	0.998592	0.996772	1.00042
COL9A2	ukb-b-16451	Illnesses of mother: Diabetes || id:ukb-b-16451	ENSG00000049089	Simple mode	158	-0.00989064	0.00301581	0.00128049	-0.0158016	-0.00397965	0.990158	0.984323	0.996028
COL9A2	ukb-b-16451	Illnesses of mother: Diabetes || id:ukb-b-16451	ENSG00000049089	Weighted mode	158	0.0010935	0.00271501	0.687672	-0.00422792	0.00641491	1.00109	0.995781	1.00644
COL9A2	ukb-d-N48	Diagnoses - main ICD10: N48 Other disorders of penis || id:ukb-d-N48	ENSG00000049089	MR Egger	158	0.00216848	0.000327072	5.18917e-10	0.00152742	0.00280954	1.00217	1.00153	1.00281
COL9A2	ukb-d-N48	Diagnoses - main ICD10: N48 Other disorders of penis || id:ukb-d-N48	ENSG00000049089	Weighted median	158	0.00122093	0.000245717	6.73504e-07	0.000739326	0.00170254	1.00122	1.00074	1.0017
COL9A2	ukb-d-N48	Diagnoses - main ICD10: N48 Other disorders of penis || id:ukb-d-N48	ENSG00000049089	Inverse variance weighted	158	0.00098079	0.000184069	9.90875e-08	0.000620015	0.00134156	1.00098	1.00062	1.00134
COL9A2	ukb-d-N48	Diagnoses - main ICD10: N48 Other disorders of penis || id:ukb-d-N48	ENSG00000049089	Simple mode	158	0.000944092	0.000705141	0.182548	-0.000437985	0.00232617	1.00094	0.999562	1.00233
COL9A2	ukb-d-N48	Diagnoses - main ICD10: N48 Other disorders of penis || id:ukb-d-N48	ENSG00000049089	Weighted mode	158	0.00252465	0.000582126	2.57399e-05	0.00138368	0.00366562	1.00253	1.00138	1.00367
COL9A2	ukb-d-5855_1	Which eye(s) affected by astigmatism: Right eye || id:ukb-d-5855_1	ENSG00000049089	MR Egger	160	-0.0270927	0.010677	0.0121339	-0.0480196	-0.00616576	0.973271	0.953115	0.993853
COL9A2	ukb-d-5855_1	Which eye(s) affected by astigmatism: Right eye || id:ukb-d-5855_1	ENSG00000049089	Weighted median	160	0.000449146	0.00796404	0.955026	-0.0151604	0.0160587	1.00045	0.984954	1.01619
COL9A2	ukb-d-5855_1	Which eye(s) affected by astigmatism: Right eye || id:ukb-d-5855_1	ENSG00000049089	Inverse variance weighted	160	-0.0130889	0.00572223	0.0221739	-0.0243045	-0.00187332	0.986996	0.975989	0.998128
COL9A2	ukb-d-5855_1	Which eye(s) affected by astigmatism: Right eye || id:ukb-d-5855_1	ENSG00000049089	Simple mode	160	-0.021574	0.0167662	0.200051	-0.0544357	0.0112878	0.978657	0.947019	1.01135
COL9A2	ukb-d-5855_1	Which eye(s) affected by astigmatism: Right eye || id:ukb-d-5855_1	ENSG00000049089	Weighted mode	160	0.000791914	0.0147567	0.95727	-0.0281313	0.0297151	1.00079	0.972261	1.03016
COL9A2	ukb-b-3983	Diagnoses - main ICD10: I25.9 Chronic ischaemic heart disease, unspecified || id:ukb-b-3983	ENSG00000049089	MR Egger	20	-0.00132177	0.00144859	0.373592	-0.00416101	0.00151748	0.998679	0.995848	1.00152
COL9A2	ukb-b-3983	Diagnoses - main ICD10: I25.9 Chronic ischaemic heart disease, unspecified || id:ukb-b-3983	ENSG00000049089	Weighted median	20	0.000198585	0.000555706	0.720825	-0.000890598	0.00128777	1.0002	0.99911	1.00129
COL9A2	ukb-b-3983	Diagnoses - main ICD10: I25.9 Chronic ischaemic heart disease, unspecified || id:ukb-b-3983	ENSG00000049089	Inverse variance weighted	20	0.000121743	0.000414378	0.768913	-0.000690438	0.000933924	1.00012	0.99931	1.00093
COL9A2	ukb-b-3983	Diagnoses - main ICD10: I25.9 Chronic ischaemic heart disease, unspecified || id:ukb-b-3983	ENSG00000049089	Simple mode	20	0.00081995	0.000906085	0.376831	-0.000955975	0.00259588	1.00082	0.999044	1.0026
COL9A2	ukb-b-3983	Diagnoses - main ICD10: I25.9 Chronic ischaemic heart disease, unspecified || id:ukb-b-3983	ENSG00000049089	Weighted mode	20	-8.59885e-05	0.000824001	0.917981	-0.00170103	0.00152905	0.999914	0.9983	1.00153
COL9A2	ukb-b-5425	Treatment/medication code: chondroitin product || id:ukb-b-5425	ENSG00000049089	MR Egger	98	-0.00023373	0.000960744	0.808307	-0.00211679	0.00164933	0.999766	0.997885	1.00165
COL9A2	ukb-b-5425	Treatment/medication code: chondroitin product || id:ukb-b-5425	ENSG00000049089	Weighted median	98	0.000805804	0.000507109	0.112057	-0.00018813	0.00179974	1.00081	0.999812	1.0018
COL9A2	ukb-b-5425	Treatment/medication code: chondroitin product || id:ukb-b-5425	ENSG00000049089	Inverse variance weighted	98	0.000833129	0.000357961	0.0199425	0.000131525	0.00153473	1.00083	1.00013	1.00154
COL9A2	ukb-b-5425	Treatment/medication code: chondroitin product || id:ukb-b-5425	ENSG00000049089	Simple mode	98	0.00385347	0.000975889	0.000148948	0.00194073	0.00576622	1.00386	1.00194	1.00578
COL9A2	ukb-b-5425	Treatment/medication code: chondroitin product || id:ukb-b-5425	ENSG00000049089	Weighted mode	98	0.00069451	0.000791938	0.382667	-0.000857689	0.00224671	1.00069	0.999143	1.00225
COL9A2	ukb-b-11261	Diagnoses - main ICD10: I84.9 Unspecified haemorrhoids without complication || id:ukb-b-11261	ENSG00000049089	MR Egger	98	-0.00219305	0.000986291	0.0285253	-0.00412618	-0.000259915	0.997809	0.995882	0.99974
COL9A2	ukb-b-11261	Diagnoses - main ICD10: I84.9 Unspecified haemorrhoids without complication || id:ukb-b-11261	ENSG00000049089	Weighted median	98	-0.000406845	0.000508818	0.423948	-0.00140413	0.000590437	0.999593	0.998597	1.00059
COL9A2	ukb-b-11261	Diagnoses - main ICD10: I84.9 Unspecified haemorrhoids without complication || id:ukb-b-11261	ENSG00000049089	Inverse variance weighted	98	0.000952651	0.000367481	0.00953131	0.000232389	0.00167291	1.00095	1.00023	1.00167
COL9A2	ukb-b-11261	Diagnoses - main ICD10: I84.9 Unspecified haemorrhoids without complication || id:ukb-b-11261	ENSG00000049089	Simple mode	98	-0.000336868	0.00117176	0.774352	-0.00263352	0.00195979	0.999663	0.99737	1.00196
COL9A2	ukb-b-11261	Diagnoses - main ICD10: I84.9 Unspecified haemorrhoids without complication || id:ukb-b-11261	ENSG00000049089	Weighted mode	98	-0.00054777	0.000756464	0.470736	-0.00203044	0.000934899	0.999452	0.997972	1.00094
COL9A2	ukb-b-9294	Operative procedures - secondary OPCS: K63.6 Coronary arteriography NEC || id:ukb-b-9294	ENSG00000049089	MR Egger	54	-0.000634129	0.000872838	0.470782	-0.00234489	0.00107663	0.999366	0.997658	1.00108
COL9A2	ukb-b-9294	Operative procedures - secondary OPCS: K63.6 Coronary arteriography NEC || id:ukb-b-9294	ENSG00000049089	Weighted median	54	0.00152663	0.000456364	0.000822242	0.000632154	0.0024211	1.00153	1.00063	1.00242
COL9A2	ukb-b-9294	Operative procedures - secondary OPCS: K63.6 Coronary arteriography NEC || id:ukb-b-9294	ENSG00000049089	Inverse variance weighted	54	0.00217026	0.000315847	6.36464e-12	0.0015512	0.00278932	1.00217	1.00155	1.00279
COL9A2	ukb-b-9294	Operative procedures - secondary OPCS: K63.6 Coronary arteriography NEC || id:ukb-b-9294	ENSG00000049089	Simple mode	54	0.00122359	0.000953552	0.205009	-0.000645375	0.00309255	1.00122	0.999355	1.0031
COL9A2	ukb-b-9294	Operative procedures - secondary OPCS: K63.6 Coronary arteriography NEC || id:ukb-b-9294	ENSG00000049089	Weighted mode	54	0.00122359	0.000789059	0.126927	-0.000322969	0.00277014	1.00122	0.999677	1.00277
COL9A2	ukb-a-220	Illnesses of siblings: Severe depression || id:ukb-a-220	ENSG00000049089	MR Egger	159	-0.000521059	0.00146118	0.721868	-0.00338497	0.00234285	0.999479	0.996621	1.00235
COL9A2	ukb-a-220	Illnesses of siblings: Severe depression || id:ukb-a-220	ENSG00000049089	Weighted median	159	0.00314758	0.00111396	0.00471964	0.000964213	0.00533094	1.00315	1.00096	1.00535
COL9A2	ukb-a-220	Illnesses of siblings: Severe depression || id:ukb-a-220	ENSG00000049089	Inverse variance weighted	159	0.00464509	0.000782059	2.85776e-09	0.00311226	0.00617793	1.00466	1.00312	1.0062
COL9A2	ukb-a-220	Illnesses of siblings: Severe depression || id:ukb-a-220	ENSG00000049089	Simple mode	159	0.00123334	0.00313163	0.694234	-0.00490464	0.00737133	1.00123	0.995107	1.0074
COL9A2	ukb-a-220	Illnesses of siblings: Severe depression || id:ukb-a-220	ENSG00000049089	Weighted mode	159	0.000279627	0.00279138	0.920332	-0.00519148	0.00575074	1.00028	0.994822	1.00577
COL9A2	ukb-d-M13_DUPUTRYEN	Palmar fascial fibromatosis [Dupuytren] || id:ukb-d-M13_DUPUTRYEN	ENSG00000049089	MR Egger	161	-0.000970263	0.000442413	0.0297512	-0.00183739	-0.000103134	0.99903	0.998164	0.999897
COL9A2	ukb-d-M13_DUPUTRYEN	Palmar fascial fibromatosis [Dupuytren] || id:ukb-d-M13_DUPUTRYEN	ENSG00000049089	Weighted median	161	-0.00124445	0.000328704	0.000153143	-0.00188871	-0.000600186	0.998756	0.998113	0.9994
COL9A2	ukb-d-M13_DUPUTRYEN	Palmar fascial fibromatosis [Dupuytren] || id:ukb-d-M13_DUPUTRYEN	ENSG00000049089	Inverse variance weighted	161	-0.00106033	0.000237337	7.90985e-06	-0.00152551	-0.000595148	0.99894	0.998476	0.999405
COL9A2	ukb-d-M13_DUPUTRYEN	Palmar fascial fibromatosis [Dupuytren] || id:ukb-d-M13_DUPUTRYEN	ENSG00000049089	Simple mode	161	-0.00139948	0.000772998	0.0721009	-0.00291456	0.000115595	0.998601	0.99709	1.00012
COL9A2	ukb-d-M13_DUPUTRYEN	Palmar fascial fibromatosis [Dupuytren] || id:ukb-d-M13_DUPUTRYEN	ENSG00000049089	Weighted mode	161	-0.00133618	0.000636652	0.0374075	-0.00258402	-8.83474e-05	0.998665	0.997419	0.999912
COL9A2	ukb-b-18103	Pulse rate, automated reading || id:ukb-b-18103	ENSG00000049089	MR Egger	159	-0.00123391	0.0043588	0.777484	-0.00977716	0.00730933	0.998767	0.99027	1.00734
COL9A2	ukb-b-18103	Pulse rate, automated reading || id:ukb-b-18103	ENSG00000049089	Weighted median	159	-0.0166603	0.0034278	1.17175e-06	-0.0233788	-0.00994183	0.983478	0.976892	0.990107
COL9A2	ukb-b-18103	Pulse rate, automated reading || id:ukb-b-18103	ENSG00000049089	Inverse variance weighted	159	-0.0119049	0.00234673	3.91639e-07	-0.0165045	-0.0073053	0.988166	0.983631	0.992721
COL9A2	ukb-b-18103	Pulse rate, automated reading || id:ukb-b-18103	ENSG00000049089	Simple mode	159	-0.0217368	0.00698997	0.00222204	-0.0354372	-0.00803647	0.978498	0.965183	0.991996
COL9A2	ukb-b-18103	Pulse rate, automated reading || id:ukb-b-18103	ENSG00000049089	Weighted mode	159	-0.0206577	0.00602074	0.000767262	-0.0324584	-0.00885707	0.979554	0.968063	0.991182
COL9A2	ukb-a-502	Job involves mainly walking or standing || id:ukb-a-502	ENSG00000049089	MR Egger	159	0.0365122	0.007573	3.34195e-06	0.0216691	0.0513552	1.03719	1.02191	1.0527
COL9A2	ukb-a-502	Job involves mainly walking or standing || id:ukb-a-502	ENSG00000049089	Weighted median	159	0.0426713	0.00545245	5.03339e-15	0.0319845	0.0533581	1.04359	1.0325	1.05481
COL9A2	ukb-a-502	Job involves mainly walking or standing || id:ukb-a-502	ENSG00000049089	Inverse variance weighted	159	0.0475037	0.00405291	9.96315e-32	0.03956	0.0554474	1.04865	1.04035	1.05701
COL9A2	ukb-a-502	Job involves mainly walking or standing || id:ukb-a-502	ENSG00000049089	Simple mode	159	0.041478	0.0118144	0.00058241	0.0183219	0.0646342	1.04235	1.01849	1.06677
COL9A2	ukb-a-502	Job involves mainly walking or standing || id:ukb-a-502	ENSG00000049089	Weighted mode	159	0.0422788	0.00944985	1.46101e-05	0.0237571	0.0608005	1.04319	1.02404	1.06269
COL9A2	ukb-b-6251	3mm regularity index (right) || id:ukb-b-6251	ENSG00000049089	MR Egger	159	-0.012024	0.0095153	0.20823	-0.030674	0.006626	0.988048	0.969792	1.00665
COL9A2	ukb-b-6251	3mm regularity index (right) || id:ukb-b-6251	ENSG00000049089	Weighted median	159	0.0126214	0.00738482	0.0874332	-0.00185288	0.0270956	1.0127	0.998149	1.02747
COL9A2	ukb-b-6251	3mm regularity index (right) || id:ukb-b-6251	ENSG00000049089	Inverse variance weighted	159	0.0249373	0.00513114	1.17386e-06	0.0148803	0.0349944	1.02525	1.01499	1.03561
COL9A2	ukb-b-6251	3mm regularity index (right) || id:ukb-b-6251	ENSG00000049089	Simple mode	159	0.0697369	0.0213483	0.00133503	0.0278941	0.11158	1.07223	1.02829	1.11804
COL9A2	ukb-b-6251	3mm regularity index (right) || id:ukb-b-6251	ENSG00000049089	Weighted mode	159	0.0056367	0.0191145	0.768464	-0.0318277	0.0431011	1.00565	0.968673	1.04404
COL9A2	ukb-b-9981	Sensitivity / hurt feelings || id:ukb-b-9981	ENSG00000049089	MR Egger	159	-0.00925215	0.00213592	2.62937e-05	-0.0134385	-0.00506575	0.990791	0.986651	0.994947
COL9A2	ukb-b-9981	Sensitivity / hurt feelings || id:ukb-b-9981	ENSG00000049089	Weighted median	159	-0.00767527	0.00165481	3.51519e-06	-0.0109187	-0.00443184	0.992354	0.989141	0.995578
COL9A2	ukb-b-9981	Sensitivity / hurt feelings || id:ukb-b-9981	ENSG00000049089	Inverse variance weighted	159	-0.00665672	0.00114978	7.05734e-09	-0.00891029	-0.00440315	0.993365	0.991129	0.995607
COL9A2	ukb-b-9981	Sensitivity / hurt feelings || id:ukb-b-9981	ENSG00000049089	Simple mode	159	-0.0104783	0.00386469	0.00744363	-0.0180531	-0.00290356	0.989576	0.982109	0.997101
COL9A2	ukb-b-9981	Sensitivity / hurt feelings || id:ukb-b-9981	ENSG00000049089	Weighted mode	159	-0.00930363	0.00334783	0.0061142	-0.0158654	-0.00274189	0.99074	0.98426	0.997262
COL9A2	ukb-b-20187	Operative procedures - secondary OPCS: Y53.2 Approach to organ under ultrasonic control || id:ukb-b-20187	ENSG00000049089	MR Egger	106	-0.00144466	0.000890505	0.107768	-0.00319005	0.000300729	0.998556	0.996815	1.0003
COL9A2	ukb-b-20187	Operative procedures - secondary OPCS: Y53.2 Approach to organ under ultrasonic control || id:ukb-b-20187	ENSG00000049089	Weighted median	106	-0.00217432	0.000563827	0.000115091	-0.00327942	-0.00106922	0.997828	0.996726	0.998931
COL9A2	ukb-b-20187	Operative procedures - secondary OPCS: Y53.2 Approach to organ under ultrasonic control || id:ukb-b-20187	ENSG00000049089	Inverse variance weighted	106	-0.00169117	0.000394157	1.78196e-05	-0.00246372	-0.000918621	0.99831	0.997539	0.999082
COL9A2	ukb-b-20187	Operative procedures - secondary OPCS: Y53.2 Approach to organ under ultrasonic control || id:ukb-b-20187	ENSG00000049089	Simple mode	106	-0.00244788	0.00131031	0.0645264	-0.00501609	0.000120326	0.997555	0.994996	1.00012
COL9A2	ukb-b-20187	Operative procedures - secondary OPCS: Y53.2 Approach to organ under ultrasonic control || id:ukb-b-20187	ENSG00000049089	Weighted mode	106	-0.00249531	0.00113092	0.0295309	-0.00471192	-0.000278712	0.997508	0.995299	0.999721
COL9A2	ukb-d-22617_6124	Job SOC coding: Educational assistants || id:ukb-d-22617_6124	ENSG00000049089	MR Egger	161	0.00249524	0.00171563	0.147801	-0.000867389	0.00585787	1.0025	0.999133	1.00588
COL9A2	ukb-d-22617_6124	Job SOC coding: Educational assistants || id:ukb-d-22617_6124	ENSG00000049089	Weighted median	161	0.00176648	0.00124	0.154281	-0.000663933	0.00419689	1.00177	0.999336	1.00421
COL9A2	ukb-d-22617_6124	Job SOC coding: Educational assistants || id:ukb-d-22617_6124	ENSG00000049089	Inverse variance weighted	161	0.00477354	0.000925318	2.48517e-07	0.00295992	0.00658717	1.00478	1.00296	1.00661
COL9A2	ukb-d-22617_6124	Job SOC coding: Educational assistants || id:ukb-d-22617_6124	ENSG00000049089	Simple mode	161	0.000143409	0.00285122	0.959948	-0.00544498	0.00573179	1.00014	0.99457	1.00575
COL9A2	ukb-d-22617_6124	Job SOC coding: Educational assistants || id:ukb-d-22617_6124	ENSG00000049089	Weighted mode	161	0.000826063	0.00236759	0.727619	-0.00381441	0.00546653	1.00083	0.996193	1.00548
COL9A2	ukb-b-2003	Errors before selecting correct item in alphanumeric path (trail #2) || id:ukb-b-2003	ENSG00000049089	MR Egger	158	-0.0671153	0.0132472	1.13305e-06	-0.0930798	-0.0411507	0.935087	0.911121	0.959684
COL9A2	ukb-b-2003	Errors before selecting correct item in alphanumeric path (trail #2) || id:ukb-b-2003	ENSG00000049089	Weighted median	158	-0.0386784	0.00993215	9.84961e-05	-0.0581455	-0.0192114	0.96206	0.943513	0.980972
COL9A2	ukb-b-2003	Errors before selecting correct item in alphanumeric path (trail #2) || id:ukb-b-2003	ENSG00000049089	Inverse variance weighted	158	-0.020975	0.00712321	0.00323377	-0.0349365	-0.00701349	0.979243	0.965667	0.993011
COL9A2	ukb-b-2003	Errors before selecting correct item in alphanumeric path (trail #2) || id:ukb-b-2003	ENSG00000049089	Simple mode	158	-0.0379114	0.0204651	0.0658329	-0.0780229	0.00220018	0.962798	0.924943	1.0022
COL9A2	ukb-b-2003	Errors before selecting correct item in alphanumeric path (trail #2) || id:ukb-b-2003	ENSG00000049089	Weighted mode	158	-0.0448349	0.0172978	0.0104437	-0.0787385	-0.0109313	0.956155	0.924282	0.989128
COL9A2	ukb-d-22613_2	Worked with paints, thinners or glues: Often || id:ukb-d-22613_2	ENSG00000049089	MR Egger	161	-0.0128971	0.00230002	8.88659e-08	-0.0174051	-0.00838908	0.987186	0.982745	0.991646
COL9A2	ukb-d-22613_2	Worked with paints, thinners or glues: Often || id:ukb-d-22613_2	ENSG00000049089	Weighted median	161	-0.00347417	0.00169954	0.040936	-0.00680527	-0.000143064	0.996532	0.993218	0.999857
COL9A2	ukb-d-22613_2	Worked with paints, thinners or glues: Often || id:ukb-d-22613_2	ENSG00000049089	Inverse variance weighted	161	-0.00428149	0.00130532	0.00103793	-0.00683992	-0.00172307	0.995728	0.993183	0.998278
COL9A2	ukb-d-22613_2	Worked with paints, thinners or glues: Often || id:ukb-d-22613_2	ENSG00000049089	Simple mode	161	-0.00326032	0.00470617	0.489455	-0.0124844	0.00596378	0.996745	0.987593	1.00598
COL9A2	ukb-d-22613_2	Worked with paints, thinners or glues: Often || id:ukb-d-22613_2	ENSG00000049089	Weighted mode	161	-0.00257211	0.00386969	0.507212	-0.0101567	0.00501248	0.997431	0.989895	1.00503
COL9A2	ukb-b-7603	Non-cancer illness code, self-reported: muscle or soft tissue injuries || id:ukb-b-7603	ENSG00000049089	MR Egger	93	0.000815009	0.000827685	0.327389	-0.000807253	0.00243727	1.00082	0.999193	1.00244
COL9A2	ukb-b-7603	Non-cancer illness code, self-reported: muscle or soft tissue injuries || id:ukb-b-7603	ENSG00000049089	Weighted median	93	-0.00286067	0.000402456	1.17706e-12	-0.00364948	-0.00207186	0.997143	0.996357	0.99793
COL9A2	ukb-b-7603	Non-cancer illness code, self-reported: muscle or soft tissue injuries || id:ukb-b-7603	ENSG00000049089	Inverse variance weighted	93	-0.00455857	0.000385311	2.70263e-32	-0.00531378	-0.00380336	0.995452	0.9947	0.996204
COL9A2	ukb-b-7603	Non-cancer illness code, self-reported: muscle or soft tissue injuries || id:ukb-b-7603	ENSG00000049089	Simple mode	93	-0.00302139	0.000646458	1.00841e-05	-0.00428845	-0.00175433	0.996983	0.995721	0.998247
COL9A2	ukb-b-7603	Non-cancer illness code, self-reported: muscle or soft tissue injuries || id:ukb-b-7603	ENSG00000049089	Weighted mode	93	-0.00278366	0.000469344	5.22568e-08	-0.00370358	-0.00186375	0.99722	0.996303	0.998138
COL9A2	ukb-d-3859_3	Reason former drinker stopped drinking alcohol: Health precaution || id:ukb-d-3859_3	ENSG00000049089	MR Egger	161	-0.0283873	0.0109171	0.0101931	-0.0497847	-0.00698978	0.972012	0.951434	0.993035
COL9A2	ukb-d-3859_3	Reason former drinker stopped drinking alcohol: Health precaution || id:ukb-d-3859_3	ENSG00000049089	Weighted median	161	-0.0314922	0.00786588	6.23719e-05	-0.0469094	-0.0160751	0.968998	0.954174	0.984053
COL9A2	ukb-d-3859_3	Reason former drinker stopped drinking alcohol: Health precaution || id:ukb-d-3859_3	ENSG00000049089	Inverse variance weighted	161	-0.0208668	0.00582578	0.000341224	-0.0322853	-0.00944829	0.979349	0.96823	0.990596
COL9A2	ukb-d-3859_3	Reason former drinker stopped drinking alcohol: Health precaution || id:ukb-d-3859_3	ENSG00000049089	Simple mode	161	-0.0453881	0.0200813	0.0251566	-0.0847475	-0.00602877	0.955626	0.918744	0.993989
COL9A2	ukb-d-3859_3	Reason former drinker stopped drinking alcohol: Health precaution || id:ukb-d-3859_3	ENSG00000049089	Weighted mode	161	-0.0497721	0.0176606	0.00543832	-0.084387	-0.0151572	0.951446	0.919076	0.984957
COL9A2	ukb-b-1996	Salad / raw vegetable intake || id:ukb-b-1996	ENSG00000049089	MR Egger	159	-0.0231416	0.00296375	7.71671e-13	-0.0289506	-0.0173327	0.977124	0.971464	0.982817
COL9A2	ukb-b-1996	Salad / raw vegetable intake || id:ukb-b-1996	ENSG00000049089	Weighted median	159	0.0099918	0.00263479	0.000149287	0.0048276	0.015156	1.01004	1.00484	1.01527
COL9A2	ukb-b-1996	Salad / raw vegetable intake || id:ukb-b-1996	ENSG00000049089	Inverse variance weighted	159	0.00833832	0.00217741	0.000128426	0.00407058	0.012606	1.00837	1.00408	1.01269
COL9A2	ukb-b-1996	Salad / raw vegetable intake || id:ukb-b-1996	ENSG00000049089	Simple mode	159	0.0268913	0.00871866	0.00240865	0.00980274	0.0439799	1.02726	1.00985	1.04496
COL9A2	ukb-b-1996	Salad / raw vegetable intake || id:ukb-b-1996	ENSG00000049089	Weighted mode	159	0.0251396	0.00892395	0.00546498	0.00764863	0.0426305	1.02546	1.00768	1.04355
COL9A2	ukb-b-8131	Operative procedures - main OPCS: H25.1 Diagnostic endoscopic examination of lower bowel and biopsy of lesion of lower bowel using fibreoptic sigmoidoscope || id:ukb-b-8131	ENSG00000049089	MR Egger	106	0.000844425	0.000847437	0.321347	-0.000816552	0.0025054	1.00084	0.999184	1.00251
COL9A2	ukb-b-8131	Operative procedures - main OPCS: H25.1 Diagnostic endoscopic examination of lower bowel and biopsy of lesion of lower bowel using fibreoptic sigmoidoscope || id:ukb-b-8131	ENSG00000049089	Weighted median	106	-0.00126471	0.000522233	0.015447	-0.00228828	-0.000241129	0.998736	0.997714	0.999759
COL9A2	ukb-b-8131	Operative procedures - main OPCS: H25.1 Diagnostic endoscopic examination of lower bowel and biopsy of lesion of lower bowel using fibreoptic sigmoidoscope || id:ukb-b-8131	ENSG00000049089	Inverse variance weighted	106	-0.00247853	0.000375095	3.90219e-11	-0.00321372	-0.00174334	0.997525	0.996791	0.998258
COL9A2	ukb-b-8131	Operative procedures - main OPCS: H25.1 Diagnostic endoscopic examination of lower bowel and biopsy of lesion of lower bowel using fibreoptic sigmoidoscope || id:ukb-b-8131	ENSG00000049089	Simple mode	106	-0.00142559	0.00111509	0.203909	-0.00361116	0.000759989	0.998575	0.996395	1.00076
COL9A2	ukb-b-8131	Operative procedures - main OPCS: H25.1 Diagnostic endoscopic examination of lower bowel and biopsy of lesion of lower bowel using fibreoptic sigmoidoscope || id:ukb-b-8131	ENSG00000049089	Weighted mode	106	-0.00127317	0.000824431	0.125524	-0.00288905	0.000342716	0.998728	0.997115	1.00034
COL9A2	ukb-b-3686	Operative procedures - secondary OPCS: Y98.2 Radiology of two body areas || id:ukb-b-3686	ENSG00000049089	MR Egger	94	-0.00157226	0.000791729	0.0500256	-0.00312405	-2.04737e-05	0.998429	0.996881	0.99998
COL9A2	ukb-b-3686	Operative procedures - secondary OPCS: Y98.2 Radiology of two body areas || id:ukb-b-3686	ENSG00000049089	Weighted median	94	-0.00114473	0.000440276	0.00932191	-0.00200767	-0.000281785	0.998856	0.997994	0.999718
COL9A2	ukb-b-3686	Operative procedures - secondary OPCS: Y98.2 Radiology of two body areas || id:ukb-b-3686	ENSG00000049089	Inverse variance weighted	94	-0.000220661	0.000301639	0.464449	-0.000811874	0.000370552	0.999779	0.999188	1.00037
COL9A2	ukb-b-3686	Operative procedures - secondary OPCS: Y98.2 Radiology of two body areas || id:ukb-b-3686	ENSG00000049089	Simple mode	94	-0.00132223	0.000921334	0.154605	-0.00312805	0.000483582	0.998679	0.996877	1.00048
COL9A2	ukb-b-3686	Operative procedures - secondary OPCS: Y98.2 Radiology of two body areas || id:ukb-b-3686	ENSG00000049089	Weighted mode	94	-0.00151018	0.000605505	0.0143943	-0.00269697	-0.000323389	0.998491	0.997307	0.999677
COL9A2	ukb-b-5655	Diagnoses - main ICD10: R42 Dizziness and giddiness || id:ukb-b-5655	ENSG00000049089	MR Egger	21	-0.0021337	0.00138578	0.140118	-0.00484982	0.000582417	0.997869	0.995162	1.00058
COL9A2	ukb-b-5655	Diagnoses - main ICD10: R42 Dizziness and giddiness || id:ukb-b-5655	ENSG00000049089	Weighted median	21	-0.00088615	0.000619552	0.152629	-0.00210047	0.000328172	0.999114	0.997902	1.00033
COL9A2	ukb-b-5655	Diagnoses - main ICD10: R42 Dizziness and giddiness || id:ukb-b-5655	ENSG00000049089	Inverse variance weighted	21	-0.000473613	0.000442855	0.284865	-0.00134161	0.000394382	0.999526	0.998659	1.00039
COL9A2	ukb-b-5655	Diagnoses - main ICD10: R42 Dizziness and giddiness || id:ukb-b-5655	ENSG00000049089	Simple mode	21	-0.000840846	0.0010498	0.432567	-0.00289845	0.00121676	0.99916	0.997106	1.00122
COL9A2	ukb-b-5655	Diagnoses - main ICD10: R42 Dizziness and giddiness || id:ukb-b-5655	ENSG00000049089	Weighted mode	21	-0.00116606	0.00093659	0.22752	-0.00300178	0.000669655	0.998835	0.997003	1.00067
COL9A2	ukb-b-4210	Frequency of light DIY in last 4 weeks || id:ukb-b-4210	ENSG00000049089	MR Egger	159	0.00791389	0.00823636	0.338106	-0.00822938	0.0240572	1.00795	0.991804	1.02435
COL9A2	ukb-b-4210	Frequency of light DIY in last 4 weeks || id:ukb-b-4210	ENSG00000049089	Weighted median	159	0.00481778	0.00606094	0.426677	-0.00706165	0.0166972	1.00483	0.992963	1.01684
COL9A2	ukb-b-4210	Frequency of light DIY in last 4 weeks || id:ukb-b-4210	ENSG00000049089	Inverse variance weighted	159	0.00868325	0.00443004	0.0499859	3.73596e-07	0.0173661	1.00872	1	1.01752
COL9A2	ukb-b-4210	Frequency of light DIY in last 4 weeks || id:ukb-b-4210	ENSG00000049089	Simple mode	159	-0.000777199	0.015444	0.959928	-0.0310473	0.0294929	0.999223	0.96943	1.02993
COL9A2	ukb-b-4210	Frequency of light DIY in last 4 weeks || id:ukb-b-4210	ENSG00000049089	Weighted mode	159	-0.000777199	0.0143182	0.95678	-0.0288408	0.0272864	0.999223	0.971571	1.02766
COL9A2	ukb-b-469	Number of cigarettes currently smoked daily (current cigarette smokers) || id:ukb-b-469	ENSG00000049089	MR Egger	151	-0.0121974	0.0117132	0.299404	-0.0351552	0.0107604	0.987877	0.965456	1.01082
COL9A2	ukb-b-469	Number of cigarettes currently smoked daily (current cigarette smokers) || id:ukb-b-469	ENSG00000049089	Weighted median	151	-0.0202782	0.00830751	0.0146488	-0.0365609	-0.00399546	0.979926	0.964099	0.996013
COL9A2	ukb-b-469	Number of cigarettes currently smoked daily (current cigarette smokers) || id:ukb-b-469	ENSG00000049089	Inverse variance weighted	151	0.000769727	0.00622926	0.901659	-0.0114396	0.0129791	1.00077	0.988626	1.01306
COL9A2	ukb-b-469	Number of cigarettes currently smoked daily (current cigarette smokers) || id:ukb-b-469	ENSG00000049089	Simple mode	151	-0.0303067	0.0204313	0.140081	-0.070352	0.00973867	0.970148	0.932066	1.00979
COL9A2	ukb-b-469	Number of cigarettes currently smoked daily (current cigarette smokers) || id:ukb-b-469	ENSG00000049089	Weighted mode	151	-0.0329831	0.0191994	0.0878742	-0.070614	0.00464774	0.967555	0.931822	1.00466
COL9A2	ukb-b-15336	PCT where patients GP was registered: RICHMOND AND TWICKENHAM PCT || id:ukb-b-15336	ENSG00000049089	MR Egger	61	-0.00056469	0.000926	0.544325	-0.00237965	0.00125027	0.999435	0.997623	1.00125
COL9A2	ukb-b-15336	PCT where patients GP was registered: RICHMOND AND TWICKENHAM PCT || id:ukb-b-15336	ENSG00000049089	Weighted median	61	-0.00148666	0.000447061	0.000882854	-0.0023629	-0.000610426	0.998514	0.99764	0.99939
COL9A2	ukb-b-15336	PCT where patients GP was registered: RICHMOND AND TWICKENHAM PCT || id:ukb-b-15336	ENSG00000049089	Inverse variance weighted	61	-0.00166278	0.00032343	2.73144e-07	-0.00229671	-0.00102886	0.998339	0.997706	0.998972
COL9A2	ukb-b-15336	PCT where patients GP was registered: RICHMOND AND TWICKENHAM PCT || id:ukb-b-15336	ENSG00000049089	Simple mode	61	-0.00335696	0.000802458	9.50988e-05	-0.00492978	-0.00178414	0.996649	0.995082	0.998217
COL9A2	ukb-b-15336	PCT where patients GP was registered: RICHMOND AND TWICKENHAM PCT || id:ukb-b-15336	ENSG00000049089	Weighted mode	61	-0.00102085	0.000710311	0.155861	-0.00241305	0.000371363	0.99898	0.99759	1.00037
COL9A2	ukb-b-6400	PCT where patients GP was registered: CALDERDALE PCT || id:ukb-b-6400	ENSG00000049089	MR Egger	29	-0.000296355	0.000900005	0.744484	-0.00206036	0.00146765	0.999704	0.997942	1.00147
COL9A2	ukb-b-6400	PCT where patients GP was registered: CALDERDALE PCT || id:ukb-b-6400	ENSG00000049089	Weighted median	29	-0.000216769	0.000481537	0.652595	-0.00116058	0.000727045	0.999783	0.99884	1.00073
COL9A2	ukb-b-6400	PCT where patients GP was registered: CALDERDALE PCT || id:ukb-b-6400	ENSG00000049089	Inverse variance weighted	29	-0.000272108	0.000350038	0.436942	-0.000958183	0.000413966	0.999728	0.999042	1.00041
COL9A2	ukb-b-6400	PCT where patients GP was registered: CALDERDALE PCT || id:ukb-b-6400	ENSG00000049089	Simple mode	29	-0.000429598	0.000880763	0.629519	-0.00215589	0.0012967	0.99957	0.997846	1.0013
COL9A2	ukb-b-6400	PCT where patients GP was registered: CALDERDALE PCT || id:ukb-b-6400	ENSG00000049089	Weighted mode	29	-0.000338854	0.000686168	0.625274	-0.00168374	0.00100604	0.999661	0.998318	1.00101
COL9A2	ukb-b-3337	Treatment/medication code: nasonex 0.05% aqueous nasal spray || id:ukb-b-3337	ENSG00000049089	MR Egger	52	1.77269e-05	0.0009177	0.984665	-0.00178096	0.00181642	1.00002	0.998221	1.00182
COL9A2	ukb-b-3337	Treatment/medication code: nasonex 0.05% aqueous nasal spray || id:ukb-b-3337	ENSG00000049089	Weighted median	52	-0.000190485	0.000424019	0.653261	-0.00102156	0.000640592	0.99981	0.998979	1.00064
COL9A2	ukb-b-3337	Treatment/medication code: nasonex 0.05% aqueous nasal spray || id:ukb-b-3337	ENSG00000049089	Inverse variance weighted	52	-1.35191e-05	0.000321206	0.966428	-0.000643083	0.000616045	0.999986	0.999357	1.00062
COL9A2	ukb-b-3337	Treatment/medication code: nasonex 0.05% aqueous nasal spray || id:ukb-b-3337	ENSG00000049089	Simple mode	52	0.000536647	0.000795188	0.502808	-0.00102192	0.00209521	1.00054	0.998979	1.0021
COL9A2	ukb-b-3337	Treatment/medication code: nasonex 0.05% aqueous nasal spray || id:ukb-b-3337	ENSG00000049089	Weighted mode	52	-0.000484937	0.000720939	0.504209	-0.00189798	0.000928104	0.999515	0.998104	1.00093
COL9A2	ukb-b-16573	Operative procedures - main OPCS: U21.2 Computed tomography NEC || id:ukb-b-16573	ENSG00000049089	MR Egger	98	-0.00114054	0.000842901	0.179198	-0.00279263	0.000511546	0.99886	0.997211	1.00051
COL9A2	ukb-b-16573	Operative procedures - main OPCS: U21.2 Computed tomography NEC || id:ukb-b-16573	ENSG00000049089	Weighted median	98	-0.000407384	0.000438792	0.353188	-0.00126742	0.000452647	0.999593	0.998733	1.00045
COL9A2	ukb-b-16573	Operative procedures - main OPCS: U21.2 Computed tomography NEC || id:ukb-b-16573	ENSG00000049089	Inverse variance weighted	98	0.000431909	0.000314055	0.16905	-0.00018364	0.00104746	1.00043	0.999816	1.00105
COL9A2	ukb-b-16573	Operative procedures - main OPCS: U21.2 Computed tomography NEC || id:ukb-b-16573	ENSG00000049089	Simple mode	98	-0.000242371	0.000850316	0.776224	-0.00190899	0.00142425	0.999758	0.998093	1.00143
COL9A2	ukb-b-16573	Operative procedures - main OPCS: U21.2 Computed tomography NEC || id:ukb-b-16573	ENSG00000049089	Weighted mode	98	-0.000483565	0.000719471	0.50311	-0.00189373	0.000926599	0.999517	0.998108	1.00093
COL9A2	ukb-b-1251	Type of cancer: ICD10: C20 Malignant neoplasm of rectum || id:ukb-b-1251	ENSG00000049089	MR Egger	20	0.00165011	0.00160618	0.317864	-0.001498	0.00479823	1.00165	0.998503	1.00481
COL9A2	ukb-b-1251	Type of cancer: ICD10: C20 Malignant neoplasm of rectum || id:ukb-b-1251	ENSG00000049089	Weighted median	20	-0.00165023	0.000689623	0.016714	-0.00300189	-0.000298565	0.998351	0.997003	0.999701
COL9A2	ukb-b-1251	Type of cancer: ICD10: C20 Malignant neoplasm of rectum || id:ukb-b-1251	ENSG00000049089	Inverse variance weighted	20	-0.00189096	0.000491439	0.000119179	-0.00285418	-0.000927743	0.998111	0.99715	0.999073
COL9A2	ukb-b-1251	Type of cancer: ICD10: C20 Malignant neoplasm of rectum || id:ukb-b-1251	ENSG00000049089	Simple mode	20	-0.00121405	0.00116519	0.310519	-0.00349782	0.00106972	0.998787	0.996508	1.00107
COL9A2	ukb-b-1251	Type of cancer: ICD10: C20 Malignant neoplasm of rectum || id:ukb-b-1251	ENSG00000049089	Weighted mode	20	-0.00109888	0.000858272	0.215836	-0.00278109	0.000583333	0.998902	0.997223	1.00058
COL9A2	ukb-b-4817	Operative procedures - secondary OPCS: Y98.1 Radiology of one body area (or < 20 minutes) || id:ukb-b-4817	ENSG00000049089	MR Egger	109	-0.00788511	0.00102807	8.41348e-12	-0.00990014	-0.00587009	0.992146	0.990149	0.994147
COL9A2	ukb-b-4817	Operative procedures - secondary OPCS: Y98.1 Radiology of one body area (or < 20 minutes) || id:ukb-b-4817	ENSG00000049089	Weighted median	109	-0.000802404	0.000696609	0.249374	-0.00216776	0.00056295	0.999198	0.997835	1.00056
COL9A2	ukb-b-4817	Operative procedures - secondary OPCS: Y98.1 Radiology of one body area (or < 20 minutes) || id:ukb-b-4817	ENSG00000049089	Inverse variance weighted	109	-0.000676477	0.000458691	0.140267	-0.00157551	0.000222558	0.999324	0.998426	1.00022
COL9A2	ukb-b-4817	Operative procedures - secondary OPCS: Y98.1 Radiology of one body area (or < 20 minutes) || id:ukb-b-4817	ENSG00000049089	Simple mode	109	0.00470054	0.00205443	0.0240847	0.000673859	0.00872722	1.00471	1.00067	1.00877
COL9A2	ukb-b-4817	Operative procedures - secondary OPCS: Y98.1 Radiology of one body area (or < 20 minutes) || id:ukb-b-4817	ENSG00000049089	Weighted mode	109	-0.00295774	0.00184876	0.112553	-0.0065813	0.000665826	0.997047	0.99344	1.00067
COL9A2	ukb-a-223	Illnesses of siblings: Diabetes || id:ukb-a-223	ENSG00000049089	MR Egger	159	-0.0149143	0.00158037	5.01824e-17	-0.0180118	-0.0118168	0.985196	0.982149	0.988253
COL9A2	ukb-a-223	Illnesses of siblings: Diabetes || id:ukb-a-223	ENSG00000049089	Weighted median	159	-0.00683053	0.00121865	2.08285e-08	-0.00921909	-0.00444196	0.993193	0.990823	0.995568
COL9A2	ukb-a-223	Illnesses of siblings: Diabetes || id:ukb-a-223	ENSG00000049089	Inverse variance weighted	159	-0.00602447	0.000950041	2.27864e-10	-0.00788655	-0.00416239	0.993994	0.992144	0.995846
COL9A2	ukb-a-223	Illnesses of siblings: Diabetes || id:ukb-a-223	ENSG00000049089	Simple mode	159	-0.00754215	0.00226339	0.00107292	-0.0119784	-0.00310591	0.992486	0.988093	0.996899
COL9A2	ukb-a-223	Illnesses of siblings: Diabetes || id:ukb-a-223	ENSG00000049089	Weighted mode	159	-0.00704752	0.00177729	0.000110828	-0.010531	-0.00356403	0.992977	0.989524	0.996442
COL9A2	ukb-d-22617_1152	Job SOC coding: Office managers || id:ukb-d-22617_1152	ENSG00000049089	MR Egger	152	0.00327525	0.0011489	0.0049761	0.0010234	0.0055271	1.00328	1.00102	1.00554
COL9A2	ukb-d-22617_1152	Job SOC coding: Office managers || id:ukb-d-22617_1152	ENSG00000049089	Weighted median	152	-0.00107009	0.000835708	0.200385	-0.00270808	0.000567901	0.99893	0.997296	1.00057
COL9A2	ukb-d-22617_1152	Job SOC coding: Office managers || id:ukb-d-22617_1152	ENSG00000049089	Inverse variance weighted	152	-0.00135976	0.000650571	0.0366088	-0.00263488	-8.46392e-05	0.998641	0.997369	0.999915
COL9A2	ukb-d-22617_1152	Job SOC coding: Office managers || id:ukb-d-22617_1152	ENSG00000049089	Simple mode	152	-0.00156892	0.00181291	0.388184	-0.00512223	0.00198439	0.998432	0.994891	1.00199
COL9A2	ukb-d-22617_1152	Job SOC coding: Office managers || id:ukb-d-22617_1152	ENSG00000049089	Weighted mode	152	-0.00168195	0.00154007	0.276517	-0.00470048	0.00133659	0.998319	0.995311	1.00134
COL9A2	ukb-b-2535	Falls in the last year || id:ukb-b-2535	ENSG00000049089	MR Egger	159	-0.0364234	0.00246511	1.60979e-31	-0.041255	-0.0315918	0.964232	0.959584	0.968902
COL9A2	ukb-b-2535	Falls in the last year || id:ukb-b-2535	ENSG00000049089	Weighted median	159	-0.0164395	0.00199071	1.48009e-16	-0.0203413	-0.0125377	0.983695	0.979864	0.987541
COL9A2	ukb-b-2535	Falls in the last year || id:ukb-b-2535	ENSG00000049089	Inverse variance weighted	159	-0.0127875	0.00154443	1.23424e-16	-0.0158146	-0.00976044	0.987294	0.98431	0.990287
COL9A2	ukb-b-2535	Falls in the last year || id:ukb-b-2535	ENSG00000049089	Simple mode	159	-0.0172461	0.00435986	0.000114979	-0.0257914	-0.00870079	0.982902	0.974538	0.991337
COL9A2	ukb-b-2535	Falls in the last year || id:ukb-b-2535	ENSG00000049089	Weighted mode	159	-0.0192194	0.00342771	8.97347e-08	-0.0259377	-0.0125011	0.980964	0.974396	0.987577
COL9A2	ukb-d-4803_14	Tinnitus: Yes, but not now, but have in the past || id:ukb-d-4803_14	ENSG00000049089	MR Egger	161	-0.0116554	0.00270885	2.93722e-05	-0.0169647	-0.00634605	0.988412	0.983178	0.993674
COL9A2	ukb-d-4803_14	Tinnitus: Yes, but not now, but have in the past || id:ukb-d-4803_14	ENSG00000049089	Weighted median	161	-0.0134169	0.00195252	6.34866e-12	-0.0172439	-0.00959	0.986673	0.982904	0.990456
COL9A2	ukb-d-4803_14	Tinnitus: Yes, but not now, but have in the past || id:ukb-d-4803_14	ENSG00000049089	Inverse variance weighted	161	-0.015184	0.00145464	1.65706e-25	-0.0180351	-0.0123329	0.984931	0.982127	0.987743
COL9A2	ukb-d-4803_14	Tinnitus: Yes, but not now, but have in the past || id:ukb-d-4803_14	ENSG00000049089	Simple mode	161	-0.0122463	0.0045689	0.00812425	-0.0212013	-0.00329127	0.987828	0.979022	0.996714
COL9A2	ukb-d-4803_14	Tinnitus: Yes, but not now, but have in the past || id:ukb-d-4803_14	ENSG00000049089	Weighted mode	161	-0.012086	0.00388335	0.00219942	-0.0196974	-0.00447469	0.987987	0.980495	0.995535
COL9A2	ukb-b-20214	Attendance/disability/mobility allowance: Disability living allowance || id:ukb-b-20214	ENSG00000049089	MR Egger	144	-0.000296823	0.000965712	0.759018	-0.00218962	0.00159597	0.999703	0.997813	1.0016
COL9A2	ukb-b-20214	Attendance/disability/mobility allowance: Disability living allowance || id:ukb-b-20214	ENSG00000049089	Weighted median	144	-0.00115627	0.000714814	0.105752	-0.00255731	0.000244762	0.998844	0.997446	1.00024
COL9A2	ukb-b-20214	Attendance/disability/mobility allowance: Disability living allowance || id:ukb-b-20214	ENSG00000049089	Inverse variance weighted	144	-0.00218211	0.00050334	1.45591e-05	-0.00316865	-0.00119556	0.99782	0.996836	0.998805
COL9A2	ukb-b-20214	Attendance/disability/mobility allowance: Disability living allowance || id:ukb-b-20214	ENSG00000049089	Simple mode	144	-0.00137164	0.00153151	0.371964	-0.0043734	0.00163012	0.998629	0.995636	1.00163
COL9A2	ukb-b-20214	Attendance/disability/mobility allowance: Disability living allowance || id:ukb-b-20214	ENSG00000049089	Weighted mode	144	-0.00114657	0.00134844	0.396582	-0.00378951	0.00149637	0.998854	0.996218	1.0015
COL9A2	ukb-a-231	Forced expiratory volume in 1-second (FEV1) Best measure || id:ukb-a-231	ENSG00000049089	MR Egger	159	-0.0364103	0.00482133	3.30298e-12	-0.0458601	-0.0269605	0.964245	0.955176	0.9734
COL9A2	ukb-a-231	Forced expiratory volume in 1-second (FEV1) Best measure || id:ukb-a-231	ENSG00000049089	Weighted median	159	-0.015558	0.00363251	1.84402e-05	-0.0226777	-0.00843826	0.984562	0.977578	0.991597
COL9A2	ukb-a-231	Forced expiratory volume in 1-second (FEV1) Best measure || id:ukb-a-231	ENSG00000049089	Inverse variance weighted	159	-0.0101494	0.00272402	0.000194621	-0.0154885	-0.00481034	0.989902	0.984631	0.995201
COL9A2	ukb-a-231	Forced expiratory volume in 1-second (FEV1) Best measure || id:ukb-a-231	ENSG00000049089	Simple mode	159	-0.021899	0.00775637	0.00536432	-0.0371015	-0.00669655	0.978339	0.963578	0.993326
COL9A2	ukb-a-231	Forced expiratory volume in 1-second (FEV1) Best measure || id:ukb-a-231	ENSG00000049089	Weighted mode	159	-0.0074512	0.00711986	0.296911	-0.0214061	0.00650372	0.992576	0.978821	1.00652
COL9A2	ukb-b-7337	Types of physical activity in last 4 weeks: Walking for pleasure (not as a means of transport) || id:ukb-b-7337	ENSG00000049089	MR Egger	159	0.00837059	0.0019493	3.06055e-05	0.00454995	0.0121912	1.00841	1.00456	1.01227
COL9A2	ukb-b-7337	Types of physical activity in last 4 weeks: Walking for pleasure (not as a means of transport) || id:ukb-b-7337	ENSG00000049089	Weighted median	159	0.0147665	0.00153564	6.85525e-22	0.0117566	0.0177763	1.01488	1.01183	1.01794
COL9A2	ukb-b-7337	Types of physical activity in last 4 weeks: Walking for pleasure (not as a means of transport) || id:ukb-b-7337	ENSG00000049089	Inverse variance weighted	159	0.0133681	0.00104925	3.51587e-37	0.0113116	0.0154246	1.01346	1.01138	1.01554
COL9A2	ukb-b-7337	Types of physical activity in last 4 weeks: Walking for pleasure (not as a means of transport) || id:ukb-b-7337	ENSG00000049089	Simple mode	159	0.0144939	0.00365825	0.000112243	0.00732376	0.0216641	1.0146	1.00735	1.0219
COL9A2	ukb-b-7337	Types of physical activity in last 4 weeks: Walking for pleasure (not as a means of transport) || id:ukb-b-7337	ENSG00000049089	Weighted mode	159	0.0138359	0.00301755	9.17529e-06	0.00792146	0.0197503	1.01393	1.00795	1.01995
COL9A2	ukb-a-238	Pack years adult smoking as proportion of life span exposed to smoking PREVIEW ONLY || id:ukb-a-238	ENSG00000049089	MR Egger	159	-0.0146462	0.0100825	0.148321	-0.0344079	0.00511551	0.985461	0.966177	1.00513
COL9A2	ukb-a-238	Pack years adult smoking as proportion of life span exposed to smoking PREVIEW ONLY || id:ukb-a-238	ENSG00000049089	Weighted median	159	-0.0466652	0.0075768	7.32216e-10	-0.0615158	-0.0318147	0.954407	0.940338	0.968686
COL9A2	ukb-a-238	Pack years adult smoking as proportion of life span exposed to smoking PREVIEW ONLY || id:ukb-a-238	ENSG00000049089	Inverse variance weighted	159	-0.0412359	0.00553329	9.17086e-14	-0.0520811	-0.0303906	0.959603	0.949252	0.970067
COL9A2	ukb-a-238	Pack years adult smoking as proportion of life span exposed to smoking PREVIEW ONLY || id:ukb-a-238	ENSG00000049089	Simple mode	159	-0.0529898	0.0168825	0.00202497	-0.0860794	-0.0199002	0.94839	0.917521	0.980297
COL9A2	ukb-a-238	Pack years adult smoking as proportion of life span exposed to smoking PREVIEW ONLY || id:ukb-a-238	ENSG00000049089	Weighted mode	159	-0.0356197	0.0159419	0.0268636	-0.0668658	-0.00437355	0.965007	0.935321	0.995636
COL9A2	ukb-b-7352	Diagnoses - secondary ICD10: Z92.1 Personal history of long-term (current) use of anticoagulants || id:ukb-b-7352	ENSG00000049089	MR Egger	98	0.00340916	0.000908061	0.000297825	0.00162936	0.00518896	1.00341	1.00163	1.0052
COL9A2	ukb-b-7352	Diagnoses - secondary ICD10: Z92.1 Personal history of long-term (current) use of anticoagulants || id:ukb-b-7352	ENSG00000049089	Weighted median	98	0.00228653	0.000468582	1.06258e-06	0.00136811	0.00320495	1.00229	1.00137	1.00321
COL9A2	ukb-b-7352	Diagnoses - secondary ICD10: Z92.1 Personal history of long-term (current) use of anticoagulants || id:ukb-b-7352	ENSG00000049089	Inverse variance weighted	98	0.00230646	0.000338333	9.28715e-12	0.00164333	0.0029696	1.00231	1.00164	1.00297
COL9A2	ukb-b-7352	Diagnoses - secondary ICD10: Z92.1 Personal history of long-term (current) use of anticoagulants || id:ukb-b-7352	ENSG00000049089	Simple mode	98	0.00204753	0.00091913	0.0282127	0.000246037	0.00384902	1.00205	1.00025	1.00386
COL9A2	ukb-b-7352	Diagnoses - secondary ICD10: Z92.1 Personal history of long-term (current) use of anticoagulants || id:ukb-b-7352	ENSG00000049089	Weighted mode	98	0.00224837	0.00074005	0.00305873	0.00079787	0.00369886	1.00225	1.0008	1.00371
COL9A2	ukb-d-22601_22113066	Job coding: medical doctor, general practitioner, hospital consultant || id:ukb-d-22601_22113066	ENSG00000049089	MR Egger	161	-0.00609812	0.00125244	2.68534e-06	-0.0085529	-0.00364333	0.99392	0.991484	0.996363
COL9A2	ukb-d-22601_22113066	Job coding: medical doctor, general practitioner, hospital consultant || id:ukb-d-22601_22113066	ENSG00000049089	Weighted median	161	-0.0101748	0.000965584	5.80592e-26	-0.0120673	-0.00828224	0.989877	0.988005	0.991752
COL9A2	ukb-d-22601_22113066	Job coding: medical doctor, general practitioner, hospital consultant || id:ukb-d-22601_22113066	ENSG00000049089	Inverse variance weighted	161	-0.00892358	0.00067242	3.41705e-40	-0.0102415	-0.00760563	0.991116	0.989811	0.992423
COL9A2	ukb-d-22601_22113066	Job coding: medical doctor, general practitioner, hospital consultant || id:ukb-d-22601_22113066	ENSG00000049089	Simple mode	161	-0.0121649	0.00212333	4.87881e-08	-0.0163266	-0.00800318	0.987909	0.983806	0.992029
COL9A2	ukb-d-22601_22113066	Job coding: medical doctor, general practitioner, hospital consultant || id:ukb-d-22601_22113066	ENSG00000049089	Weighted mode	161	-0.010057	0.00167112	1.16298e-08	-0.0133324	-0.00678156	0.989993	0.986756	0.993241
COL9A2	ukb-a-497	Mineral and other dietary supplements: Selenium || id:ukb-a-497	ENSG00000049089	MR Egger	159	4.86933e-05	0.000775549	0.950017	-0.00147138	0.00156877	1.00005	0.99853	1.00157
COL9A2	ukb-a-497	Mineral and other dietary supplements: Selenium || id:ukb-a-497	ENSG00000049089	Weighted median	159	0.000670461	0.000596301	0.260857	-0.000498288	0.00183921	1.00067	0.999502	1.00184
COL9A2	ukb-a-497	Mineral and other dietary supplements: Selenium || id:ukb-a-497	ENSG00000049089	Inverse variance weighted	159	-0.00036513	0.000415132	0.379102	-0.00117879	0.000448529	0.999635	0.998822	1.00045
COL9A2	ukb-a-497	Mineral and other dietary supplements: Selenium || id:ukb-a-497	ENSG00000049089	Simple mode	159	0.00104803	0.00166998	0.531191	-0.00222513	0.00432119	1.00105	0.997777	1.00433
COL9A2	ukb-a-497	Mineral and other dietary supplements: Selenium || id:ukb-a-497	ENSG00000049089	Weighted mode	159	0.00165672	0.00129384	0.202255	-0.000879196	0.00419264	1.00166	0.999121	1.0042
COL9A2	ukb-a-566	Diagnoses - main ICD10: M23 Internal derangement of knee || id:ukb-a-566	ENSG00000049089	MR Egger	159	-0.000846907	0.000904038	0.350298	-0.00261882	0.000925007	0.999153	0.997385	1.00093
COL9A2	ukb-a-566	Diagnoses - main ICD10: M23 Internal derangement of knee || id:ukb-a-566	ENSG00000049089	Weighted median	159	-0.00213187	0.000610989	0.000484436	-0.00332941	-0.000934335	0.99787	0.996676	0.999066
COL9A2	ukb-a-566	Diagnoses - main ICD10: M23 Internal derangement of knee || id:ukb-a-566	ENSG00000049089	Inverse variance weighted	159	-0.00155237	0.00048368	0.00132969	-0.00250038	-0.000604355	0.998449	0.997503	0.999396
COL9A2	ukb-a-566	Diagnoses - main ICD10: M23 Internal derangement of knee || id:ukb-a-566	ENSG00000049089	Simple mode	159	-0.0057329	0.00154618	0.000288926	-0.00876341	-0.0027024	0.994283	0.991275	0.997301
COL9A2	ukb-a-566	Diagnoses - main ICD10: M23 Internal derangement of knee || id:ukb-a-566	ENSG00000049089	Weighted mode	159	-0.000244104	0.00116203	0.833885	-0.00252167	0.00203347	0.999756	0.997482	1.00204
COL9A2	ukb-b-12964	Diagnoses - secondary ICD10: M17.1 Other primary gonarthrosis || id:ukb-b-12964	ENSG00000049089	MR Egger	20	-0.00188601	0.0016185	0.259115	-0.00505828	0.00128625	0.998116	0.994954	1.00129
COL9A2	ukb-b-12964	Diagnoses - secondary ICD10: M17.1 Other primary gonarthrosis || id:ukb-b-12964	ENSG00000049089	Weighted median	20	-0.000374785	0.000639148	0.557619	-0.00162751	0.000877945	0.999625	0.998374	1.00088
COL9A2	ukb-b-12964	Diagnoses - secondary ICD10: M17.1 Other primary gonarthrosis || id:ukb-b-12964	ENSG00000049089	Inverse variance weighted	20	0.000103952	0.000462982	0.822347	-0.000803492	0.0010114	1.0001	0.999197	1.00101
COL9A2	ukb-b-12964	Diagnoses - secondary ICD10: M17.1 Other primary gonarthrosis || id:ukb-b-12964	ENSG00000049089	Simple mode	20	0.0020544	0.0011763	0.096874	-0.000251157	0.00435996	1.00206	0.999749	1.00437
COL9A2	ukb-b-12964	Diagnoses - secondary ICD10: M17.1 Other primary gonarthrosis || id:ukb-b-12964	ENSG00000049089	Weighted mode	20	-0.000774226	0.0009254	0.413194	-0.00258801	0.00103956	0.999226	0.997415	1.00104
COL9A2	ukb-b-19780	Methods of admission to hospital (recoded): Emergency admission: Outpatients (obsolete) || id:ukb-b-19780	ENSG00000049089	MR Egger	108	-0.0011566	0.000973406	0.237411	-0.00306447	0.000751276	0.998844	0.99694	1.00075
COL9A2	ukb-b-19780	Methods of admission to hospital (recoded): Emergency admission: Outpatients (obsolete) || id:ukb-b-19780	ENSG00000049089	Weighted median	108	-0.00198406	0.000604753	0.00103522	-0.00316938	-0.000798743	0.998018	0.996836	0.999202
COL9A2	ukb-b-19780	Methods of admission to hospital (recoded): Emergency admission: Outpatients (obsolete) || id:ukb-b-19780	ENSG00000049089	Inverse variance weighted	108	-0.000855989	0.00043421	0.0486816	-0.00170704	-4.93682e-06	0.999144	0.998294	0.999995
COL9A2	ukb-b-19780	Methods of admission to hospital (recoded): Emergency admission: Outpatients (obsolete) || id:ukb-b-19780	ENSG00000049089	Simple mode	108	-0.00205345	0.00121245	0.0932426	-0.00442985	0.000322946	0.997949	0.99558	1.00032
COL9A2	ukb-b-19780	Methods of admission to hospital (recoded): Emergency admission: Outpatients (obsolete) || id:ukb-b-19780	ENSG00000049089	Weighted mode	108	-0.00197999	0.000974986	0.044756	-0.00389096	-6.9019e-05	0.998022	0.996117	0.999931
COL9A2	ukb-b-11459	PCT responsible for patient data: BIRMINGHAM EAST AND NORTH PCT || id:ukb-b-11459	ENSG00000049089	MR Egger	56	0.00247916	0.000876813	0.00656789	0.00076061	0.00419771	1.00248	1.00076	1.00421
COL9A2	ukb-b-11459	PCT responsible for patient data: BIRMINGHAM EAST AND NORTH PCT || id:ukb-b-11459	ENSG00000049089	Weighted median	56	0.000996027	0.000412881	0.0158485	0.000186781	0.00180527	1.001	1.00019	1.00181
COL9A2	ukb-b-11459	PCT responsible for patient data: BIRMINGHAM EAST AND NORTH PCT || id:ukb-b-11459	ENSG00000049089	Inverse variance weighted	56	0.000943502	0.000313966	0.00265484	0.000328129	0.00155888	1.00094	1.00033	1.00156
COL9A2	ukb-b-11459	PCT responsible for patient data: BIRMINGHAM EAST AND NORTH PCT || id:ukb-b-11459	ENSG00000049089	Simple mode	56	-0.000168491	0.000768806	0.827337	-0.00167535	0.00133837	0.999832	0.998326	1.00134
COL9A2	ukb-b-11459	PCT responsible for patient data: BIRMINGHAM EAST AND NORTH PCT || id:ukb-b-11459	ENSG00000049089	Weighted mode	56	0.00122247	0.00063542	0.0595507	-2.2951e-05	0.00246789	1.00122	0.999977	1.00247
COL9A2	ukb-d-22617_2312	Job SOC coding: Further education teaching professionals || id:ukb-d-22617_2312	ENSG00000049089	MR Egger	161	-0.00925944	0.00160752	4.23126e-08	-0.0124102	-0.00610869	0.990783	0.987667	0.99391
COL9A2	ukb-d-22617_2312	Job SOC coding: Further education teaching professionals || id:ukb-d-22617_2312	ENSG00000049089	Weighted median	161	-0.00154007	0.00125349	0.219212	-0.0039969	0.00091677	0.998461	0.996011	1.00092
COL9A2	ukb-d-22617_2312	Job SOC coding: Further education teaching professionals || id:ukb-d-22617_2312	ENSG00000049089	Inverse variance weighted	161	-0.000116493	0.000863038	0.892628	-0.00180805	0.00157506	0.999884	0.998194	1.00158
COL9A2	ukb-d-22617_2312	Job SOC coding: Further education teaching professionals || id:ukb-d-22617_2312	ENSG00000049089	Simple mode	161	0.000151282	0.00286469	0.95795	-0.00546351	0.00576608	1.00015	0.994551	1.00578
COL9A2	ukb-d-22617_2312	Job SOC coding: Further education teaching professionals || id:ukb-d-22617_2312	ENSG00000049089	Weighted mode	161	-0.0014276	0.00232084	0.539348	-0.00597644	0.00312125	0.998573	0.994041	1.00313
COL9A2	ukb-b-3768	Age when periods started (menarche) || id:ukb-b-3768	ENSG00000049089	MR Egger	159	-0.0176141	0.00428786	6.40957e-05	-0.0260183	-0.00920991	0.98254	0.974317	0.990832
COL9A2	ukb-b-3768	Age when periods started (menarche) || id:ukb-b-3768	ENSG00000049089	Weighted median	159	-0.000282719	0.0032448	0.930568	-0.00664253	0.00607709	0.999717	0.993379	1.0061
COL9A2	ukb-b-3768	Age when periods started (menarche) || id:ukb-b-3768	ENSG00000049089	Inverse variance weighted	159	0.00968016	0.00230906	2.76208e-05	0.0051544	0.0142059	1.00973	1.00517	1.01431
COL9A2	ukb-b-3768	Age when periods started (menarche) || id:ukb-b-3768	ENSG00000049089	Simple mode	159	-0.00337877	0.0058676	0.565546	-0.0148793	0.00812173	0.996627	0.985231	1.00815
COL9A2	ukb-b-3768	Age when periods started (menarche) || id:ukb-b-3768	ENSG00000049089	Weighted mode	159	-0.00154447	0.00505333	0.760286	-0.011449	0.00836005	0.998457	0.988616	1.0084
COL9A2	ukb-b-10258	Treatment/medication code: paroxetine || id:ukb-b-10258	ENSG00000049089	MR Egger	21	0.00300398	0.00196606	0.14301	-0.000849499	0.00685745	1.00301	0.999151	1.00688
COL9A2	ukb-b-10258	Treatment/medication code: paroxetine || id:ukb-b-10258	ENSG00000049089	Weighted median	21	0.000307295	0.000712213	0.66613	-0.00108864	0.00170323	1.00031	0.998912	1.0017
COL9A2	ukb-b-10258	Treatment/medication code: paroxetine || id:ukb-b-10258	ENSG00000049089	Inverse variance weighted	21	-5.35135e-05	0.000654353	0.934821	-0.00133605	0.00122902	0.999946	0.998665	1.00123
COL9A2	ukb-b-10258	Treatment/medication code: paroxetine || id:ukb-b-10258	ENSG00000049089	Simple mode	21	0.000795323	0.00141921	0.581433	-0.00198634	0.00357698	1.0008	0.998016	1.00358
COL9A2	ukb-b-10258	Treatment/medication code: paroxetine || id:ukb-b-10258	ENSG00000049089	Weighted mode	21	0.000754039	0.000945328	0.434443	-0.0010988	0.00260688	1.00075	0.998902	1.00261
COL9A2	ukb-b-1732	3mm asymmetry angle (right) || id:ukb-b-1732	ENSG00000049089	MR Egger	159	-0.0130946	0.00955725	0.172606	-0.0318268	0.00563765	0.986991	0.968674	1.00565
COL9A2	ukb-b-1732	3mm asymmetry angle (right) || id:ukb-b-1732	ENSG00000049089	Weighted median	159	0.0103225	0.00685788	0.132274	-0.00311899	0.0237639	1.01038	0.996886	1.02405
COL9A2	ukb-b-1732	3mm asymmetry angle (right) || id:ukb-b-1732	ENSG00000049089	Inverse variance weighted	159	0.00422806	0.00515376	0.411997	-0.0058733	0.0143294	1.00424	0.994144	1.01443
COL9A2	ukb-b-1732	3mm asymmetry angle (right) || id:ukb-b-1732	ENSG00000049089	Simple mode	159	0.0183792	0.0153369	0.23257	-0.0116812	0.0484395	1.01855	0.988387	1.04963
COL9A2	ukb-b-1732	3mm asymmetry angle (right) || id:ukb-b-1732	ENSG00000049089	Weighted mode	159	0.0109316	0.0131021	0.40535	-0.0147485	0.0366116	1.01099	0.98536	1.03729
COL9A2	ukb-b-10912	Non-cancer illness code, self-reported: high cholesterol || id:ukb-b-10912	ENSG00000049089	MR Egger	159	0.0138132	0.00141126	5.8809e-18	0.0110471	0.0165793	1.01391	1.01111	1.01672
COL9A2	ukb-b-10912	Non-cancer illness code, self-reported: high cholesterol || id:ukb-b-10912	ENSG00000049089	Weighted median	159	0.00335114	0.0011851	0.00468778	0.00102836	0.00567393	1.00336	1.00103	1.00569
COL9A2	ukb-b-10912	Non-cancer illness code, self-reported: high cholesterol || id:ukb-b-10912	ENSG00000049089	Inverse variance weighted	159	0.00407869	0.000824539	7.551e-07	0.00246259	0.00569479	1.00409	1.00247	1.00571
COL9A2	ukb-b-10912	Non-cancer illness code, self-reported: high cholesterol || id:ukb-b-10912	ENSG00000049089	Simple mode	159	0.0135295	0.00479649	0.00540666	0.00412839	0.0229306	1.01362	1.00414	1.0232
COL9A2	ukb-b-10912	Non-cancer illness code, self-reported: high cholesterol || id:ukb-b-10912	ENSG00000049089	Weighted mode	159	0.0138053	0.00408425	0.000912912	0.00580012	0.0218104	1.0139	1.00582	1.02205
COL9A2	ukb-a-535	Diagnoses - main ICD10: I30 Acute pericarditis || id:ukb-a-535	ENSG00000049089	MR Egger	159	9.51825e-05	9.15385e-05	0.300028	-8.4233e-05	0.000274598	1.0001	0.999916	1.00027
COL9A2	ukb-a-535	Diagnoses - main ICD10: I30 Acute pericarditis || id:ukb-a-535	ENSG00000049089	Weighted median	159	0.00033579	7.00901e-05	1.66092e-06	0.000198413	0.000473167	1.00034	1.0002	1.00047
COL9A2	ukb-a-535	Diagnoses - main ICD10: I30 Acute pericarditis || id:ukb-a-535	ENSG00000049089	Inverse variance weighted	159	0.000260933	4.89979e-05	1.00738e-07	0.000164897	0.000356969	1.00026	1.00016	1.00036
COL9A2	ukb-a-535	Diagnoses - main ICD10: I30 Acute pericarditis || id:ukb-a-535	ENSG00000049089	Simple mode	159	-5.08518e-05	0.000200991	0.800593	-0.000444794	0.00034309	0.999949	0.999555	1.00034
COL9A2	ukb-a-535	Diagnoses - main ICD10: I30 Acute pericarditis || id:ukb-a-535	ENSG00000049089	Weighted mode	159	0.000522588	0.000183088	0.00489207	0.000163735	0.000881441	1.00052	1.00016	1.00088
COL9A2	ukb-d-22617_1234	Job SOC coding: Shopkeepers and wholesale/retail dealers || id:ukb-d-22617_1234	ENSG00000049089	MR Egger	161	-0.00102642	0.00123545	0.407329	-0.0034479	0.00139506	0.998974	0.996558	1.0014
COL9A2	ukb-d-22617_1234	Job SOC coding: Shopkeepers and wholesale/retail dealers || id:ukb-d-22617_1234	ENSG00000049089	Weighted median	161	0.00254073	0.0009259	0.00606834	0.000725966	0.0043555	1.00254	1.00073	1.00436
COL9A2	ukb-d-22617_1234	Job SOC coding: Shopkeepers and wholesale/retail dealers || id:ukb-d-22617_1234	ENSG00000049089	Inverse variance weighted	161	0.00519883	0.000663279	4.57505e-15	0.00389881	0.00649886	1.00521	1.00391	1.00652
COL9A2	ukb-d-22617_1234	Job SOC coding: Shopkeepers and wholesale/retail dealers || id:ukb-d-22617_1234	ENSG00000049089	Simple mode	161	0.0021268	0.0019155	0.268532	-0.00162758	0.00588117	1.00213	0.998374	1.0059
COL9A2	ukb-d-22617_1234	Job SOC coding: Shopkeepers and wholesale/retail dealers || id:ukb-d-22617_1234	ENSG00000049089	Weighted mode	161	0.00243156	0.00162904	0.137502	-0.000761351	0.00562447	1.00243	0.999239	1.00564
COL9A2	ukb-b-12729	Operation code: nephrectomy/kidney removed || id:ukb-b-12729	ENSG00000049089	MR Egger	21	0.00433264	0.00142127	0.00661201	0.00154695	0.00711833	1.00434	1.00155	1.00714
COL9A2	ukb-b-12729	Operation code: nephrectomy/kidney removed || id:ukb-b-12729	ENSG00000049089	Weighted median	21	0.000151658	0.000662504	0.818933	-0.00114685	0.00145017	1.00015	0.998854	1.00145
COL9A2	ukb-b-12729	Operation code: nephrectomy/kidney removed || id:ukb-b-12729	ENSG00000049089	Inverse variance weighted	21	-0.000714535	0.000478324	0.13522	-0.00165205	0.00022298	0.999286	0.998349	1.00022
COL9A2	ukb-b-12729	Operation code: nephrectomy/kidney removed || id:ukb-b-12729	ENSG00000049089	Simple mode	21	-0.00369881	0.00145516	0.0194133	-0.00655092	-0.000846693	0.996308	0.99347	0.999154
COL9A2	ukb-b-12729	Operation code: nephrectomy/kidney removed || id:ukb-b-12729	ENSG00000049089	Weighted mode	21	0.000822564	0.000813576	0.32407	-0.000772044	0.00241717	1.00082	0.999228	1.00242
COL9A2	ukb-b-10011	Townsend deprivation index at recruitment || id:ukb-b-10011	ENSG00000049089	MR Egger	159	-0.0217015	0.00421936	7.94696e-07	-0.0299714	-0.0134315	0.978532	0.970473	0.986658
COL9A2	ukb-b-10011	Townsend deprivation index at recruitment || id:ukb-b-10011	ENSG00000049089	Weighted median	159	-0.00586708	0.00303841	0.0534866	-0.0118224	8.82015e-05	0.99415	0.988247	1.00009
COL9A2	ukb-b-10011	Townsend deprivation index at recruitment || id:ukb-b-10011	ENSG00000049089	Inverse variance weighted	159	-0.000102687	0.00227119	0.963938	-0.00455422	0.00434884	0.999897	0.995456	1.00436
COL9A2	ukb-b-10011	Townsend deprivation index at recruitment || id:ukb-b-10011	ENSG00000049089	Simple mode	159	-0.00692893	0.00588437	0.240761	-0.0184623	0.00460444	0.993095	0.981707	1.00462
COL9A2	ukb-b-10011	Townsend deprivation index at recruitment || id:ukb-b-10011	ENSG00000049089	Weighted mode	159	-0.00932067	0.0049555	0.0618293	-0.0190335	0.000392117	0.990723	0.981147	1.00039
COL9A2	ukb-b-15590	Hip circumference || id:ukb-b-15590	ENSG00000049089	MR Egger	159	-0.010468	0.00785161	0.184386	-0.0258572	0.00492111	0.989587	0.974474	1.00493
COL9A2	ukb-b-15590	Hip circumference || id:ukb-b-15590	ENSG00000049089	Weighted median	159	0.00515876	0.00406992	0.204965	-0.00281829	0.0131358	1.00517	0.997186	1.01322
COL9A2	ukb-b-15590	Hip circumference || id:ukb-b-15590	ENSG00000049089	Inverse variance weighted	159	0.00669504	0.00430224	0.119666	-0.00173734	0.0151274	1.00672	0.998264	1.01524
COL9A2	ukb-b-15590	Hip circumference || id:ukb-b-15590	ENSG00000049089	Simple mode	159	0.00251171	0.0101785	0.805409	-0.0174381	0.0224616	1.00251	0.982713	1.02272
COL9A2	ukb-b-15590	Hip circumference || id:ukb-b-15590	ENSG00000049089	Weighted mode	159	0.0179094	0.0103216	0.0846659	-0.00232091	0.0381397	1.01807	0.997682	1.03888
COL9A2	ukb-b-13584	Illnesses of mother: Breast cancer || id:ukb-b-13584	ENSG00000049089	MR Egger	153	0.000441975	0.00127473	0.729283	-0.00205649	0.00294044	1.00044	0.997946	1.00294
COL9A2	ukb-b-13584	Illnesses of mother: Breast cancer || id:ukb-b-13584	ENSG00000049089	Weighted median	153	0.0052582	0.00098809	1.02868e-07	0.00332155	0.00719486	1.00527	1.00333	1.00722
COL9A2	ukb-b-13584	Illnesses of mother: Breast cancer || id:ukb-b-13584	ENSG00000049089	Inverse variance weighted	153	0.00793468	0.00074335	1.3438e-26	0.00647771	0.00939164	1.00797	1.0065	1.00944
COL9A2	ukb-b-13584	Illnesses of mother: Breast cancer || id:ukb-b-13584	ENSG00000049089	Simple mode	153	0.00538688	0.0017617	0.00263551	0.00193395	0.00883981	1.0054	1.00194	1.00888
COL9A2	ukb-b-13584	Illnesses of mother: Breast cancer || id:ukb-b-13584	ENSG00000049089	Weighted mode	153	0.00489584	0.00155362	0.00195857	0.00185073	0.00794094	1.00491	1.00185	1.00797
COL9A2	ukb-b-6885	Types of spread used on bread/crackers: Spreadable butter on bread/crackers || id:ukb-b-6885	ENSG00000049089	MR Egger	98	-0.0445999	0.00698444	6.06937e-09	-0.0582894	-0.0309104	0.95638	0.943377	0.969562
COL9A2	ukb-b-6885	Types of spread used on bread/crackers: Spreadable butter on bread/crackers || id:ukb-b-6885	ENSG00000049089	Weighted median	98	-0.0229603	0.00370077	5.49734e-10	-0.0302138	-0.0157068	0.977301	0.970238	0.984416
COL9A2	ukb-b-6885	Types of spread used on bread/crackers: Spreadable butter on bread/crackers || id:ukb-b-6885	ENSG00000049089	Inverse variance weighted	98	-0.0156862	0.0026016	1.64515e-09	-0.0207853	-0.0105871	0.984436	0.979429	0.989469
COL9A2	ukb-b-6885	Types of spread used on bread/crackers: Spreadable butter on bread/crackers || id:ukb-b-6885	ENSG00000049089	Simple mode	98	-0.0239255	0.0064189	0.000325436	-0.0365065	-0.0113444	0.976358	0.964152	0.98872
COL9A2	ukb-b-6885	Types of spread used on bread/crackers: Spreadable butter on bread/crackers || id:ukb-b-6885	ENSG00000049089	Weighted mode	98	-0.0246744	0.00527165	9.28567e-06	-0.0350068	-0.0143419	0.975628	0.965599	0.98576
COL9A2	ukb-b-12205	Chest pain felt during physical activity || id:ukb-b-12205	ENSG00000049089	MR Egger	159	0.0319976	0.00434669	9.60234e-12	0.0234781	0.0405171	1.03252	1.02376	1.04135
COL9A2	ukb-b-12205	Chest pain felt during physical activity || id:ukb-b-12205	ENSG00000049089	Weighted median	159	0.0228506	0.00318644	7.43406e-13	0.0166052	0.0290961	1.02311	1.01674	1.02952
COL9A2	ukb-b-12205	Chest pain felt during physical activity || id:ukb-b-12205	ENSG00000049089	Inverse variance weighted	159	0.0180822	0.00234606	1.28315e-14	0.0134839	0.0226805	1.01825	1.01358	1.02294
COL9A2	ukb-b-12205	Chest pain felt during physical activity || id:ukb-b-12205	ENSG00000049089	Simple mode	159	0.0257051	0.00647361	0.000108554	0.0130168	0.0383934	1.02604	1.0131	1.03914
COL9A2	ukb-b-12205	Chest pain felt during physical activity || id:ukb-b-12205	ENSG00000049089	Weighted mode	159	0.0245375	0.00540538	1.11191e-05	0.013943	0.0351321	1.02484	1.01404	1.03576
COL9A2	ukb-a-367	Happiness || id:ukb-a-367	ENSG00000049089	MR Egger	159	0.00243423	0.00626849	0.6983	-0.00985201	0.0147205	1.00244	0.990196	1.01483
COL9A2	ukb-a-367	Happiness || id:ukb-a-367	ENSG00000049089	Weighted median	159	0.00776444	0.00496991	0.11822	-0.00197659	0.0175055	1.00779	0.998025	1.01766
COL9A2	ukb-a-367	Happiness || id:ukb-a-367	ENSG00000049089	Inverse variance weighted	159	0.01456	0.00335994	1.4681e-05	0.00797456	0.0211455	1.01467	1.00801	1.02137
COL9A2	ukb-a-367	Happiness || id:ukb-a-367	ENSG00000049089	Simple mode	159	-0.00941083	0.0125412	0.454135	-0.0339917	0.01517	0.990633	0.96658	1.01529
COL9A2	ukb-a-367	Happiness || id:ukb-a-367	ENSG00000049089	Weighted mode	159	-0.0105025	0.01031	0.309916	-0.0307101	0.00970508	0.989552	0.969757	1.00975
COL9A2	ukb-b-4690	Vitamin and/or mineral supplement use: Vitamin C || id:ukb-b-4690	ENSG00000049089	MR Egger	95	-0.0240257	0.00566122	5.1923e-05	-0.0351217	-0.0129297	0.976261	0.965488	0.987154
COL9A2	ukb-b-4690	Vitamin and/or mineral supplement use: Vitamin C || id:ukb-b-4690	ENSG00000049089	Weighted median	95	-0.000893188	0.00299882	0.76582	-0.00677087	0.00498449	0.999107	0.993252	1.005
COL9A2	ukb-b-4690	Vitamin and/or mineral supplement use: Vitamin C || id:ukb-b-4690	ENSG00000049089	Inverse variance weighted	95	0.00501249	0.00212308	0.0182281	0.000851251	0.00917373	1.00503	1.00085	1.00922
COL9A2	ukb-b-4690	Vitamin and/or mineral supplement use: Vitamin C || id:ukb-b-4690	ENSG00000049089	Simple mode	95	-0.00237444	0.00540203	0.661274	-0.0129624	0.00821353	0.997628	0.987121	1.00825
COL9A2	ukb-b-4690	Vitamin and/or mineral supplement use: Vitamin C || id:ukb-b-4690	ENSG00000049089	Weighted mode	95	-0.0039099	0.00417721	0.351668	-0.0120972	0.00427743	0.996098	0.987976	1.00429
COL9A2	ukb-d-20548_8	Manifestations of mania or irritability: I was more confident than usual || id:ukb-d-20548_8	ENSG00000049089	MR Egger	161	-0.000945694	0.00145973	0.518011	-0.00380676	0.00191537	0.999055	0.9962	1.00192
COL9A2	ukb-d-20548_8	Manifestations of mania or irritability: I was more confident than usual || id:ukb-d-20548_8	ENSG00000049089	Weighted median	161	-0.000990295	0.00118524	0.403425	-0.00331337	0.00133278	0.99901	0.996692	1.00133
COL9A2	ukb-d-20548_8	Manifestations of mania or irritability: I was more confident than usual || id:ukb-d-20548_8	ENSG00000049089	Inverse variance weighted	161	0.00279953	0.000783624	0.000353543	0.00126362	0.00433543	1.0028	1.00126	1.00434
COL9A2	ukb-d-20548_8	Manifestations of mania or irritability: I was more confident than usual || id:ukb-d-20548_8	ENSG00000049089	Simple mode	161	-0.00338828	0.00320561	0.292111	-0.00967128	0.00289471	0.996617	0.990375	1.0029
COL9A2	ukb-d-20548_8	Manifestations of mania or irritability: I was more confident than usual || id:ukb-d-20548_8	ENSG00000049089	Weighted mode	161	-0.00312968	0.00257937	0.226784	-0.00818524	0.00192589	0.996875	0.991848	1.00193
COL9A2	ukb-a-190	Treatment/medication code: levothyroxine sodium || id:ukb-a-190	ENSG00000049089	MR Egger	159	-0.0120791	0.00100803	6.57775e-24	-0.0140549	-0.0101034	0.987994	0.986043	0.989948
COL9A2	ukb-a-190	Treatment/medication code: levothyroxine sodium || id:ukb-a-190	ENSG00000049089	Weighted median	159	-0.00193032	0.000864823	0.0256121	-0.00362537	-0.000235269	0.998072	0.996381	0.999765
COL9A2	ukb-a-190	Treatment/medication code: levothyroxine sodium || id:ukb-a-190	ENSG00000049089	Inverse variance weighted	159	-0.00407578	0.000601853	1.26961e-11	-0.00525541	-0.00289615	0.995933	0.994758	0.997108
COL9A2	ukb-a-190	Treatment/medication code: levothyroxine sodium || id:ukb-a-190	ENSG00000049089	Simple mode	159	0.00173611	0.00246387	0.482079	-0.00309308	0.0065653	1.00174	0.996912	1.00659
COL9A2	ukb-a-190	Treatment/medication code: levothyroxine sodium || id:ukb-a-190	ENSG00000049089	Weighted mode	159	0.00165377	0.00277894	0.552623	-0.00379295	0.00710049	1.00166	0.996214	1.00713
COL9A2	ukb-d-4968	FI4 : positional arithmetic || id:ukb-d-4968	ENSG00000049089	MR Egger	161	-0.0219587	0.00309638	4.10355e-11	-0.0280276	-0.0158898	0.978281	0.972362	0.984236
COL9A2	ukb-d-4968	FI4 : positional arithmetic || id:ukb-d-4968	ENSG00000049089	Weighted median	161	-0.00965168	0.00229846	2.67862e-05	-0.0141567	-0.0051467	0.990395	0.985943	0.994867
COL9A2	ukb-d-4968	FI4 : positional arithmetic || id:ukb-d-4968	ENSG00000049089	Inverse variance weighted	161	-0.00792411	0.00166315	1.89304e-06	-0.0111839	-0.00466434	0.992107	0.988878	0.995347
COL9A2	ukb-d-4968	FI4 : positional arithmetic || id:ukb-d-4968	ENSG00000049089	Simple mode	161	-0.00937534	0.00598926	0.119474	-0.0211143	0.0023636	0.990668	0.979107	1.00237
COL9A2	ukb-d-4968	FI4 : positional arithmetic || id:ukb-d-4968	ENSG00000049089	Weighted mode	161	-0.00840148	0.00511	0.102114	-0.0184171	0.00161413	0.991634	0.981751	1.00162
COL9A2	ukb-a-294	Wheeze or whistling in the chest in last year || id:ukb-a-294	ENSG00000049089	MR Egger	159	0.0127429	0.00209856	9.14097e-09	0.00862972	0.0168561	1.01282	1.00867	1.017
COL9A2	ukb-a-294	Wheeze or whistling in the chest in last year || id:ukb-a-294	ENSG00000049089	Weighted median	159	0.000437699	0.00158792	0.782823	-0.00267463	0.00355003	1.00044	0.997329	1.00356
COL9A2	ukb-a-294	Wheeze or whistling in the chest in last year || id:ukb-a-294	ENSG00000049089	Inverse variance weighted	159	0.00152137	0.00116894	0.19309	-0.00076976	0.0038125	1.00152	0.999231	1.00382
COL9A2	ukb-a-294	Wheeze or whistling in the chest in last year || id:ukb-a-294	ENSG00000049089	Simple mode	159	0.00302875	0.0045822	0.509587	-0.00595236	0.0120099	1.00303	0.994065	1.01208
COL9A2	ukb-a-294	Wheeze or whistling in the chest in last year || id:ukb-a-294	ENSG00000049089	Weighted mode	159	0.00379977	0.00402204	0.346235	-0.00408342	0.011683	1.00381	0.995925	1.01175
COL9A2	ukb-b-17078	Treatment/medication code: movicol oral powder || id:ukb-b-17078	ENSG00000049089	MR Egger	20	-0.000650482	0.00190657	0.736919	-0.00438735	0.00308639	0.99935	0.995622	1.00309
COL9A2	ukb-b-17078	Treatment/medication code: movicol oral powder || id:ukb-b-17078	ENSG00000049089	Weighted median	20	0.000663414	0.000752051	0.377702	-0.000810607	0.00213743	1.00066	0.99919	1.00214
COL9A2	ukb-b-17078	Treatment/medication code: movicol oral powder || id:ukb-b-17078	ENSG00000049089	Inverse variance weighted	20	0.00152346	0.00055132	0.00572216	0.000442871	0.00260404	1.00152	1.00044	1.00261
COL9A2	ukb-b-17078	Treatment/medication code: movicol oral powder || id:ukb-b-17078	ENSG00000049089	Simple mode	20	0.00425141	0.00194787	0.0418211	0.000433586	0.00806923	1.00426	1.00043	1.0081
COL9A2	ukb-b-17078	Treatment/medication code: movicol oral powder || id:ukb-b-17078	ENSG00000049089	Weighted mode	20	-0.000187849	0.00101913	0.855713	-0.00218534	0.00180964	0.999812	0.997817	1.00181
COL9A2	ukb-b-3725	Operative procedures - secondary OPCS: K63.4 Coronary arteriography using two catheters || id:ukb-b-3725	ENSG00000049089	MR Egger	61	0.00115649	0.000943117	0.224978	-0.000692018	0.003005	1.00116	0.999308	1.00301
COL9A2	ukb-b-3725	Operative procedures - secondary OPCS: K63.4 Coronary arteriography using two catheters || id:ukb-b-3725	ENSG00000049089	Weighted median	61	0.00101943	0.000476518	0.0324089	8.54543e-05	0.0019534	1.00102	1.00009	1.00196
COL9A2	ukb-b-3725	Operative procedures - secondary OPCS: K63.4 Coronary arteriography using two catheters || id:ukb-b-3725	ENSG00000049089	Inverse variance weighted	61	0.000238448	0.000329626	0.46944	-0.000407618	0.000884515	1.00024	0.999592	1.00088
COL9A2	ukb-b-3725	Operative procedures - secondary OPCS: K63.4 Coronary arteriography using two catheters || id:ukb-b-3725	ENSG00000049089	Simple mode	61	0.00131776	0.000834206	0.119443	-0.000317283	0.00295281	1.00132	0.999683	1.00296
COL9A2	ukb-b-3725	Operative procedures - secondary OPCS: K63.4 Coronary arteriography using two catheters || id:ukb-b-3725	ENSG00000049089	Weighted mode	61	0.00117239	0.000694286	0.0964835	-0.000188415	0.00253319	1.00117	0.999812	1.00254
COL9A2	ukb-a-182	Treatment/medication code: symbicort 100/6 turbohaler || id:ukb-a-182	ENSG00000049089	MR Egger	159	-0.00189859	0.000403319	5.4742e-06	-0.00268909	-0.00110808	0.998103	0.997315	0.998893
COL9A2	ukb-a-182	Treatment/medication code: symbicort 100/6 turbohaler || id:ukb-a-182	ENSG00000049089	Weighted median	159	-0.00140889	0.000303855	3.53969e-06	-0.00200445	-0.000813337	0.998592	0.997998	0.999187
COL9A2	ukb-a-182	Treatment/medication code: symbicort 100/6 turbohaler || id:ukb-a-182	ENSG00000049089	Inverse variance weighted	159	-0.000821763	0.000215888	0.000140987	-0.0012449	-0.000398622	0.999179	0.998756	0.999601
COL9A2	ukb-a-182	Treatment/medication code: symbicort 100/6 turbohaler || id:ukb-a-182	ENSG00000049089	Simple mode	159	-0.00183505	0.000783035	0.0203484	-0.0033698	-0.000300305	0.998167	0.996636	0.9997
COL9A2	ukb-a-182	Treatment/medication code: symbicort 100/6 turbohaler || id:ukb-a-182	ENSG00000049089	Weighted mode	159	-0.00170983	0.00065927	0.0103926	-0.003002	-0.000417656	0.998292	0.997003	0.999582
COL9A2	ukb-b-6727	Methods of discharge from hospital (recoded): Discharged on clinical advice/consent: From inpatient/daycase care || id:ukb-b-6727	ENSG00000049089	MR Egger	150	0.00510047	0.000885535	4.7073e-08	0.00336482	0.00683612	1.00511	1.00337	1.00686
COL9A2	ukb-b-6727	Methods of discharge from hospital (recoded): Discharged on clinical advice/consent: From inpatient/daycase care || id:ukb-b-6727	ENSG00000049089	Weighted median	150	0.00307633	0.000654564	2.60387e-06	0.00179339	0.00435928	1.00308	1.00179	1.00437
COL9A2	ukb-b-6727	Methods of discharge from hospital (recoded): Discharged on clinical advice/consent: From inpatient/daycase care || id:ukb-b-6727	ENSG00000049089	Inverse variance weighted	150	0.00170774	0.000470568	0.000284415	0.000785423	0.00263005	1.00171	1.00079	1.00263
COL9A2	ukb-b-6727	Methods of discharge from hospital (recoded): Discharged on clinical advice/consent: From inpatient/daycase care || id:ukb-b-6727	ENSG00000049089	Simple mode	150	-0.00218283	0.0014819	0.142863	-0.00508736	0.000721703	0.99782	0.994926	1.00072
COL9A2	ukb-b-6727	Methods of discharge from hospital (recoded): Discharged on clinical advice/consent: From inpatient/daycase care || id:ukb-b-6727	ENSG00000049089	Weighted mode	150	0.00345381	0.00116905	0.00364254	0.00116247	0.00574516	1.00346	1.00116	1.00576
COL9A2	ukb-b-14189	PCT responsible for patient data: EAST LANCASHIRE TEACHING PCT || id:ukb-b-14189	ENSG00000049089	MR Egger	17	-0.00171193	0.00144002	0.252989	-0.00453438	0.00111051	0.99829	0.995476	1.00111
COL9A2	ukb-b-14189	PCT responsible for patient data: EAST LANCASHIRE TEACHING PCT || id:ukb-b-14189	ENSG00000049089	Weighted median	17	-0.00149621	0.000599129	0.0125137	-0.00267051	-0.000321921	0.998505	0.997333	0.999678
COL9A2	ukb-b-14189	PCT responsible for patient data: EAST LANCASHIRE TEACHING PCT || id:ukb-b-14189	ENSG00000049089	Inverse variance weighted	17	-0.000936576	0.000437334	0.0322292	-0.00179375	-7.94009e-05	0.999064	0.998208	0.999921
COL9A2	ukb-b-14189	PCT responsible for patient data: EAST LANCASHIRE TEACHING PCT || id:ukb-b-14189	ENSG00000049089	Simple mode	17	-0.00188141	0.000931278	0.0604267	-0.00370671	-5.61012e-05	0.99812	0.9963	0.999944
COL9A2	ukb-b-14189	PCT responsible for patient data: EAST LANCASHIRE TEACHING PCT || id:ukb-b-14189	ENSG00000049089	Weighted mode	17	-0.0018434	0.000825886	0.0402606	-0.00346214	-0.000224663	0.998158	0.996544	0.999775
COL9A2	ukb-a-66	Non-cancer illness code self-reported: asthma || id:ukb-a-66	ENSG00000049089	MR Egger	159	0.00229347	0.00164409	0.164993	-0.000928948	0.00551589	1.0023	0.999071	1.00553
COL9A2	ukb-a-66	Non-cancer illness code self-reported: asthma || id:ukb-a-66	ENSG00000049089	Weighted median	159	0.0031311	0.00118514	0.00824255	0.000808229	0.00545398	1.00314	1.00081	1.00547
COL9A2	ukb-a-66	Non-cancer illness code self-reported: asthma || id:ukb-a-66	ENSG00000049089	Inverse variance weighted	159	0.00271658	0.000880046	0.00202279	0.000991694	0.00444147	1.00272	1.00099	1.00445
COL9A2	ukb-a-66	Non-cancer illness code self-reported: asthma || id:ukb-a-66	ENSG00000049089	Simple mode	159	0.00499073	0.00319755	0.120572	-0.00127646	0.0112579	1.005	0.998724	1.01132
COL9A2	ukb-a-66	Non-cancer illness code self-reported: asthma || id:ukb-a-66	ENSG00000049089	Weighted mode	159	0.00442946	0.00266261	0.0981784	-0.000789247	0.00964817	1.00444	0.999211	1.00969
COL9A2	ukb-b-3951	Treatment/medication code: gtn 400micrograms spray || id:ukb-b-3951	ENSG00000049089	MR Egger	16	-0.000264862	0.00154574	0.866401	-0.00329452	0.00276479	0.999735	0.996711	1.00277
COL9A2	ukb-b-3951	Treatment/medication code: gtn 400micrograms spray || id:ukb-b-3951	ENSG00000049089	Weighted median	16	0.000192742	0.000602439	0.749017	-0.000988038	0.00137352	1.00019	0.999012	1.00137
COL9A2	ukb-b-3951	Treatment/medication code: gtn 400micrograms spray || id:ukb-b-3951	ENSG00000049089	Inverse variance weighted	16	0.000301517	0.000460238	0.512382	-0.000600549	0.00120358	1.0003	0.9994	1.0012
COL9A2	ukb-b-3951	Treatment/medication code: gtn 400micrograms spray || id:ukb-b-3951	ENSG00000049089	Simple mode	16	0.000161603	0.000945955	0.866636	-0.00169247	0.00201567	1.00016	0.998309	1.00202
COL9A2	ukb-b-3951	Treatment/medication code: gtn 400micrograms spray || id:ukb-b-3951	ENSG00000049089	Weighted mode	16	0.000306211	0.000881242	0.733061	-0.00142102	0.00203345	1.00031	0.99858	1.00204
COL9A2	ukb-b-7463	Diagnoses - main ICD10: Z46.6 Fitting and adjustment of urinary device || id:ukb-b-7463	ENSG00000049089	MR Egger	61	0.000625405	0.000921745	0.500107	-0.00118121	0.00243202	1.00063	0.998819	1.00243
COL9A2	ukb-b-7463	Diagnoses - main ICD10: Z46.6 Fitting and adjustment of urinary device || id:ukb-b-7463	ENSG00000049089	Weighted median	61	-5.3109e-05	0.000441756	0.904307	-0.00091895	0.000812732	0.999947	0.999081	1.00081
COL9A2	ukb-b-7463	Diagnoses - main ICD10: Z46.6 Fitting and adjustment of urinary device || id:ukb-b-7463	ENSG00000049089	Inverse variance weighted	61	1.23637e-05	0.000321944	0.969366	-0.000618646	0.000643373	1.00001	0.999382	1.00064
COL9A2	ukb-b-7463	Diagnoses - main ICD10: Z46.6 Fitting and adjustment of urinary device || id:ukb-b-7463	ENSG00000049089	Simple mode	61	-0.00122917	0.000915077	0.184251	-0.00302272	0.000564378	0.998772	0.996982	1.00056
COL9A2	ukb-b-7463	Diagnoses - main ICD10: Z46.6 Fitting and adjustment of urinary device || id:ukb-b-7463	ENSG00000049089	Weighted mode	61	-0.000181149	0.000700618	0.796862	-0.00155436	0.00119206	0.999819	0.998447	1.00119
COL9A2	ukb-b-20447	Iron || id:ukb-b-20447	ENSG00000049089	MR Egger	159	-0.122483	0.0112422	6.11856e-21	-0.144518	-0.100448	0.884721	0.865439	0.904432
COL9A2	ukb-b-20447	Iron || id:ukb-b-20447	ENSG00000049089	Weighted median	159	-0.0524507	0.00915684	1.016e-08	-0.0703982	-0.0345033	0.948901	0.932023	0.966085
COL9A2	ukb-b-20447	Iron || id:ukb-b-20447	ENSG00000049089	Inverse variance weighted	159	-0.0401399	0.00635932	2.75481e-10	-0.0526042	-0.0276757	0.960655	0.948755	0.972704
COL9A2	ukb-b-20447	Iron || id:ukb-b-20447	ENSG00000049089	Simple mode	159	-0.0634198	0.0236362	0.00806932	-0.109747	-0.0170929	0.938549	0.896061	0.983052
COL9A2	ukb-b-20447	Iron || id:ukb-b-20447	ENSG00000049089	Weighted mode	159	-0.0619634	0.0177128	0.000608505	-0.0966805	-0.0272463	0.939917	0.907846	0.973122
COL9A2	ukb-b-9508	Coffee consumed || id:ukb-b-9508	ENSG00000049089	MR Egger	159	0.0244325	0.00527113	7.45401e-06	0.0141011	0.0347639	1.02473	1.0142	1.03538
COL9A2	ukb-b-9508	Coffee consumed || id:ukb-b-9508	ENSG00000049089	Weighted median	159	0.015285	0.00414011	0.000222567	0.00717034	0.0233996	1.0154	1.0072	1.02368
COL9A2	ukb-b-9508	Coffee consumed || id:ukb-b-9508	ENSG00000049089	Inverse variance weighted	159	0.00464051	0.00283986	0.102246	-0.000925616	0.0102066	1.00465	0.999075	1.01026
COL9A2	ukb-b-9508	Coffee consumed || id:ukb-b-9508	ENSG00000049089	Simple mode	159	0.0249739	0.0102893	0.0163416	0.00480683	0.0451411	1.02529	1.00482	1.04618
COL9A2	ukb-b-9508	Coffee consumed || id:ukb-b-9508	ENSG00000049089	Weighted mode	159	0.0196347	0.00810183	0.0165018	0.0037551	0.0355143	1.01983	1.00376	1.03615
COL9A2	ukb-b-13414	Diagnoses - main ICD10: O02.1 Missed abortion || id:ukb-b-13414	ENSG00000049089	MR Egger	20	0.00391127	0.00179683	0.043053	0.000389488	0.00743304	1.00392	1.00039	1.00746
COL9A2	ukb-b-13414	Diagnoses - main ICD10: O02.1 Missed abortion || id:ukb-b-13414	ENSG00000049089	Weighted median	20	0.00138491	0.000640572	0.0306193	0.000129386	0.00264043	1.00139	1.00013	1.00264
COL9A2	ukb-b-13414	Diagnoses - main ICD10: O02.1 Missed abortion || id:ukb-b-13414	ENSG00000049089	Inverse variance weighted	20	0.000539522	0.000551006	0.327502	-0.00054045	0.00161949	1.00054	0.99946	1.00162
COL9A2	ukb-b-13414	Diagnoses - main ICD10: O02.1 Missed abortion || id:ukb-b-13414	ENSG00000049089	Simple mode	20	0.00184843	0.00101258	0.0836912	-0.000136222	0.00383309	1.00185	0.999864	1.00384
COL9A2	ukb-b-13414	Diagnoses - main ICD10: O02.1 Missed abortion || id:ukb-b-13414	ENSG00000049089	Weighted mode	20	0.00160723	0.000706478	0.0346819	0.000222535	0.00299193	1.00161	1.00022	1.003
COL9A2	ukb-b-4930	Operative procedures - main OPCS: Q11.1 Vacuum aspiration of products of conception from uterus NEC || id:ukb-b-4930	ENSG00000049089	MR Egger	20	0.00218619	0.0021613	0.325174	-0.00204996	0.00642235	1.00219	0.997952	1.00644
COL9A2	ukb-b-4930	Operative procedures - main OPCS: Q11.1 Vacuum aspiration of products of conception from uterus NEC || id:ukb-b-4930	ENSG00000049089	Weighted median	20	-0.000143201	0.000683487	0.834046	-0.00148284	0.00119643	0.999857	0.998518	1.0012
COL9A2	ukb-b-4930	Operative procedures - main OPCS: Q11.1 Vacuum aspiration of products of conception from uterus NEC || id:ukb-b-4930	ENSG00000049089	Inverse variance weighted	20	-0.00118827	0.000644616	0.0652741	-0.00245172	7.51777e-05	0.998812	0.997551	1.00008
COL9A2	ukb-b-4930	Operative procedures - main OPCS: Q11.1 Vacuum aspiration of products of conception from uterus NEC || id:ukb-b-4930	ENSG00000049089	Simple mode	20	0.000712676	0.000994328	0.482252	-0.00123621	0.00266156	1.00071	0.998765	1.00267
COL9A2	ukb-b-4930	Operative procedures - main OPCS: Q11.1 Vacuum aspiration of products of conception from uterus NEC || id:ukb-b-4930	ENSG00000049089	Weighted mode	20	0.000182487	0.000806282	0.823361	-0.00139783	0.0017628	1.00018	0.998603	1.00176
COL9A2	ukb-b-645	6mm strong meridian (left) || id:ukb-b-645	ENSG00000049089	MR Egger	159	-0.00513718	0.00943766	0.586988	-0.023635	0.0133606	0.994876	0.976642	1.01345
COL9A2	ukb-b-645	6mm strong meridian (left) || id:ukb-b-645	ENSG00000049089	Weighted median	159	0.000938319	0.00689472	0.891748	-0.0125753	0.014452	1.00094	0.987503	1.01456
COL9A2	ukb-b-645	6mm strong meridian (left) || id:ukb-b-645	ENSG00000049089	Inverse variance weighted	159	0.00954048	0.00509464	0.0611164	-0.000445005	0.019526	1.00959	0.999555	1.01972
COL9A2	ukb-b-645	6mm strong meridian (left) || id:ukb-b-645	ENSG00000049089	Simple mode	159	-0.00295464	0.0179394	0.869389	-0.0381158	0.0322065	0.99705	0.962601	1.03273
COL9A2	ukb-b-645	6mm strong meridian (left) || id:ukb-b-645	ENSG00000049089	Weighted mode	159	-0.00118778	0.0160085	0.940948	-0.0325644	0.0301888	0.998813	0.96796	1.03065
COL9A2	ukb-d-22607_1	Workplace very cold: Sometimes || id:ukb-d-22607_1	ENSG00000049089	MR Egger	161	0.0519867	0.00491673	4.02455e-20	0.0423499	0.0616235	1.05336	1.04326	1.06356
COL9A2	ukb-d-22607_1	Workplace very cold: Sometimes || id:ukb-d-22607_1	ENSG00000049089	Weighted median	161	0.0453695	0.0036352	9.52682e-36	0.0382445	0.0524945	1.04641	1.03899	1.0539
COL9A2	ukb-d-22607_1	Workplace very cold: Sometimes || id:ukb-d-22607_1	ENSG00000049089	Inverse variance weighted	161	0.0415797	0.00263839	5.90864e-56	0.0364085	0.046751	1.04246	1.03708	1.04786
COL9A2	ukb-d-22607_1	Workplace very cold: Sometimes || id:ukb-d-22607_1	ENSG00000049089	Simple mode	161	0.0492917	0.00857554	4.45034e-08	0.0324836	0.0660998	1.05053	1.03302	1.06833
COL9A2	ukb-d-22607_1	Workplace very cold: Sometimes || id:ukb-d-22607_1	ENSG00000049089	Weighted mode	161	0.0492917	0.00797958	5.1875e-09	0.0336517	0.0649317	1.05053	1.03422	1.06709
COL9A2	ukb-b-12383	PCT responsible for patient data: LAMBETH PCT || id:ukb-b-12383	ENSG00000049089	MR Egger	16	0.00277055	0.00151419	0.0886636	-0.000197263	0.00573837	1.00277	0.999803	1.00575
COL9A2	ukb-b-12383	PCT responsible for patient data: LAMBETH PCT || id:ukb-b-12383	ENSG00000049089	Weighted median	16	-1.02643e-05	0.000615541	0.986696	-0.00121672	0.0011962	0.99999	0.998784	1.0012
COL9A2	ukb-b-12383	PCT responsible for patient data: LAMBETH PCT || id:ukb-b-12383	ENSG00000049089	Inverse variance weighted	16	0.000168875	0.000450845	0.707977	-0.000714781	0.00105253	1.00017	0.999285	1.00105
COL9A2	ukb-b-12383	PCT responsible for patient data: LAMBETH PCT || id:ukb-b-12383	ENSG00000049089	Simple mode	16	-0.000186993	0.00111466	0.869015	-0.00237173	0.00199775	0.999813	0.997631	1.002
COL9A2	ukb-b-12383	PCT responsible for patient data: LAMBETH PCT || id:ukb-b-12383	ENSG00000049089	Weighted mode	16	0.00101999	0.000819788	0.232514	-0.000586796	0.00262677	1.00102	0.999413	1.00263
COL9A2	ukb-d-C78	Diagnoses - main ICD10: C78 Secondary malignant neoplasm of respiratory and digestive organs || id:ukb-d-C78	ENSG00000049089	MR Egger	161	0.0032819	0.000328202	1.43804e-18	0.00263862	0.00392518	1.00329	1.00264	1.00393
COL9A2	ukb-d-C78	Diagnoses - main ICD10: C78 Secondary malignant neoplasm of respiratory and digestive organs || id:ukb-d-C78	ENSG00000049089	Weighted median	161	0.00159048	0.000248605	1.57803e-10	0.00110322	0.00207775	1.00159	1.0011	1.00208
COL9A2	ukb-d-C78	Diagnoses - main ICD10: C78 Secondary malignant neoplasm of respiratory and digestive organs || id:ukb-d-C78	ENSG00000049089	Inverse variance weighted	161	0.00170621	0.000176068	3.30362e-22	0.00136112	0.0020513	1.00171	1.00136	1.00205
COL9A2	ukb-d-C78	Diagnoses - main ICD10: C78 Secondary malignant neoplasm of respiratory and digestive organs || id:ukb-d-C78	ENSG00000049089	Simple mode	161	0.00124436	0.000697277	0.0762218	-0.000122305	0.00261102	1.00125	0.999878	1.00261
COL9A2	ukb-d-C78	Diagnoses - main ICD10: C78 Secondary malignant neoplasm of respiratory and digestive organs || id:ukb-d-C78	ENSG00000049089	Weighted mode	161	0.00120924	0.000510431	0.0190264	0.000208796	0.00220969	1.00121	1.00021	1.00221
COL9A2	ukb-b-17738	Fractured bone site(s): Other bones || id:ukb-b-17738	ENSG00000049089	MR Egger	150	-0.00856841	0.000999609	1.24547e-14	-0.0105276	-0.00660918	0.991468	0.989528	0.993413
COL9A2	ukb-b-17738	Fractured bone site(s): Other bones || id:ukb-b-17738	ENSG00000049089	Weighted median	150	-0.00104475	0.000848058	0.217973	-0.00270695	0.000617441	0.998956	0.997297	1.00062
COL9A2	ukb-b-17738	Fractured bone site(s): Other bones || id:ukb-b-17738	ENSG00000049089	Inverse variance weighted	150	-0.00173293	0.000575205	0.00258925	-0.00286033	-0.000605524	0.998269	0.997144	0.999395
COL9A2	ukb-b-17738	Fractured bone site(s): Other bones || id:ukb-b-17738	ENSG00000049089	Simple mode	150	0.000919361	0.00191632	0.632106	-0.00283662	0.00467534	1.00092	0.997167	1.00469
COL9A2	ukb-b-17738	Fractured bone site(s): Other bones || id:ukb-b-17738	ENSG00000049089	Weighted mode	150	-3.18511e-05	0.00180873	0.985974	-0.00357696	0.00351326	0.999968	0.996429	1.00352
COL9A2	ukb-a-319	Age at first live birth || id:ukb-a-319	ENSG00000049089	MR Egger	159	-0.0785238	0.00829832	4.29905e-17	-0.0947885	-0.0622591	0.92448	0.909565	0.939639
COL9A2	ukb-a-319	Age at first live birth || id:ukb-a-319	ENSG00000049089	Weighted median	159	-0.0544548	0.006009	1.27826e-19	-0.0662325	-0.0426772	0.947001	0.935913	0.958221
COL9A2	ukb-a-319	Age at first live birth || id:ukb-a-319	ENSG00000049089	Inverse variance weighted	159	-0.0507626	0.00443952	2.81908e-30	-0.0594641	-0.0420612	0.950504	0.942269	0.958811
COL9A2	ukb-a-319	Age at first live birth || id:ukb-a-319	ENSG00000049089	Simple mode	159	-0.0578688	0.0130966	1.83698e-05	-0.0835381	-0.0321995	0.943774	0.919856	0.968313
COL9A2	ukb-a-319	Age at first live birth || id:ukb-a-319	ENSG00000049089	Weighted mode	159	-0.0578688	0.0116853	1.86726e-06	-0.080772	-0.0349656	0.943774	0.922404	0.965639
COL9A2	ukb-a-350	Duration of other exercises || id:ukb-a-350	ENSG00000049089	MR Egger	159	0.0380136	0.00938937	8.07153e-05	0.0196105	0.0564168	1.03875	1.0198	1.05804
COL9A2	ukb-a-350	Duration of other exercises || id:ukb-a-350	ENSG00000049089	Weighted median	159	0.0204992	0.00730348	0.00500414	0.00618434	0.034814	1.02071	1.0062	1.03543
COL9A2	ukb-a-350	Duration of other exercises || id:ukb-a-350	ENSG00000049089	Inverse variance weighted	159	0.042114	0.00502602	5.32963e-17	0.032263	0.051965	1.04301	1.03279	1.05334
COL9A2	ukb-a-350	Duration of other exercises || id:ukb-a-350	ENSG00000049089	Simple mode	159	0.0189581	0.0159454	0.236247	-0.0122949	0.0502112	1.01914	0.98778	1.05149
COL9A2	ukb-a-350	Duration of other exercises || id:ukb-a-350	ENSG00000049089	Weighted mode	159	0.0165516	0.0126068	0.191118	-0.00815781	0.041261	1.01669	0.991875	1.04212
COL9A2	ukb-b-11285	Sources of admission to hospital (recoded): Temporary place of residence || id:ukb-b-11285	ENSG00000049089	MR Egger	22	-0.00285963	0.00145118	0.0627753	-0.00570393	-1.5321e-05	0.997144	0.994312	0.999985
COL9A2	ukb-b-11285	Sources of admission to hospital (recoded): Temporary place of residence || id:ukb-b-11285	ENSG00000049089	Weighted median	22	0.000578237	0.000666071	0.385322	-0.000727261	0.00188374	1.00058	0.999273	1.00189
COL9A2	ukb-b-11285	Sources of admission to hospital (recoded): Temporary place of residence || id:ukb-b-11285	ENSG00000049089	Inverse variance weighted	22	-8.12868e-05	0.000458936	0.859414	-0.000980802	0.000818228	0.999919	0.99902	1.00082
COL9A2	ukb-b-11285	Sources of admission to hospital (recoded): Temporary place of residence || id:ukb-b-11285	ENSG00000049089	Simple mode	22	0.00112052	0.00153529	0.47355	-0.00188864	0.00412967	1.00112	0.998113	1.00414
COL9A2	ukb-b-11285	Sources of admission to hospital (recoded): Temporary place of residence || id:ukb-b-11285	ENSG00000049089	Weighted mode	22	0.00125953	0.0011723	0.294831	-0.00103818	0.00355724	1.00126	0.998962	1.00356
COL9A2	ukb-b-16671	Attendance/disability/mobility allowance: Attendance allowance || id:ukb-b-16671	ENSG00000049089	MR Egger	93	-0.0038954	0.000734123	7.82843e-07	-0.00533428	-0.00245652	0.996112	0.99468	0.997546
COL9A2	ukb-b-16671	Attendance/disability/mobility allowance: Attendance allowance || id:ukb-b-16671	ENSG00000049089	Weighted median	93	-0.00279699	0.000380738	2.03864e-13	-0.00354323	-0.00205074	0.997207	0.996463	0.997951
COL9A2	ukb-b-16671	Attendance/disability/mobility allowance: Attendance allowance || id:ukb-b-16671	ENSG00000049089	Inverse variance weighted	93	-0.00229251	0.000276898	1.23951e-16	-0.00283523	-0.00174979	0.99771	0.997169	0.998252
COL9A2	ukb-b-16671	Attendance/disability/mobility allowance: Attendance allowance || id:ukb-b-16671	ENSG00000049089	Simple mode	93	-0.00263104	0.000769009	0.000931273	-0.0041383	-0.00112378	0.997372	0.99587	0.998877
COL9A2	ukb-b-16671	Attendance/disability/mobility allowance: Attendance allowance || id:ukb-b-16671	ENSG00000049089	Weighted mode	93	-0.00298647	0.000593162	2.36765e-06	-0.00414907	-0.00182387	0.997018	0.99586	0.998178
COL9A2	ukb-a-540	Diagnoses - main ICD10: J22 Unspecified acute lower respiratory infection || id:ukb-a-540	ENSG00000049089	MR Egger	159	-0.00361043	0.000393824	2.57309e-16	-0.00438233	-0.00283854	0.996396	0.995627	0.997165
COL9A2	ukb-a-540	Diagnoses - main ICD10: J22 Unspecified acute lower respiratory infection || id:ukb-a-540	ENSG00000049089	Weighted median	159	-0.001324	0.000299368	9.74932e-06	-0.00191076	-0.000737242	0.998677	0.998091	0.999263
COL9A2	ukb-a-540	Diagnoses - main ICD10: J22 Unspecified acute lower respiratory infection || id:ukb-a-540	ENSG00000049089	Inverse variance weighted	159	-0.00157517	0.000216177	3.181e-13	-0.00199888	-0.00115147	0.998426	0.998003	0.998849
COL9A2	ukb-a-540	Diagnoses - main ICD10: J22 Unspecified acute lower respiratory infection || id:ukb-a-540	ENSG00000049089	Simple mode	159	-0.00112913	0.000757348	0.137982	-0.00261353	0.000355272	0.998872	0.99739	1.00036
COL9A2	ukb-a-540	Diagnoses - main ICD10: J22 Unspecified acute lower respiratory infection || id:ukb-a-540	ENSG00000049089	Weighted mode	159	-0.00105219	0.000596089	0.079468	-0.00222053	0.000116139	0.998948	0.997782	1.00012
COL9A2	ukb-b-6721	Diagnoses - main ICD10: K60.3 Anal fistula || id:ukb-b-6721	ENSG00000049089	MR Egger	14	-0.000514605	0.00189844	0.790945	-0.00423554	0.00320633	0.999486	0.995773	1.00321
COL9A2	ukb-b-6721	Diagnoses - main ICD10: K60.3 Anal fistula || id:ukb-b-6721	ENSG00000049089	Weighted median	14	0.000959245	0.000668361	0.151224	-0.000350742	0.00226923	1.00096	0.999649	1.00227
COL9A2	ukb-b-6721	Diagnoses - main ICD10: K60.3 Anal fistula || id:ukb-b-6721	ENSG00000049089	Inverse variance weighted	14	0.000837869	0.000500322	0.0940008	-0.000142761	0.0018185	1.00084	0.999857	1.00182
COL9A2	ukb-b-6721	Diagnoses - main ICD10: K60.3 Anal fistula || id:ukb-b-6721	ENSG00000049089	Simple mode	14	0.000966399	0.00101825	0.359894	-0.00102938	0.00296218	1.00097	0.998971	1.00297
COL9A2	ukb-b-6721	Diagnoses - main ICD10: K60.3 Anal fistula || id:ukb-b-6721	ENSG00000049089	Weighted mode	14	0.000966399	0.000928549	0.316956	-0.000853558	0.00278636	1.00097	0.999147	1.00279
COL9A2	ukb-b-4070	Apple intake || id:ukb-b-4070	ENSG00000049089	MR Egger	159	-0.10562	0.0122126	5.76288e-15	-0.129557	-0.0816835	0.899766	0.878485	0.921564
COL9A2	ukb-b-4070	Apple intake || id:ukb-b-4070	ENSG00000049089	Weighted median	159	-0.0628958	0.00913635	5.81422e-12	-0.0808031	-0.0449886	0.939041	0.922375	0.956008
COL9A2	ukb-b-4070	Apple intake || id:ukb-b-4070	ENSG00000049089	Inverse variance weighted	159	-0.0651552	0.00657961	4.05597e-23	-0.0780513	-0.0522592	0.936922	0.924917	0.949083
COL9A2	ukb-b-4070	Apple intake || id:ukb-b-4070	ENSG00000049089	Simple mode	159	-0.118984	0.0220846	2.5488e-07	-0.162269	-0.0756978	0.887822	0.850212	0.927096
COL9A2	ukb-b-4070	Apple intake || id:ukb-b-4070	ENSG00000049089	Weighted mode	159	-0.0527013	0.0196121	0.00797728	-0.091141	-0.0142615	0.948663	0.912889	0.98584
COL9A2	ukb-d-M13_ARTHROSIS	#Arthrosis || id:ukb-d-M13_ARTHROSIS	ENSG00000049089	MR Egger	161	0.00772759	0.00141933	1.93476e-07	0.00494571	0.0105095	1.00776	1.00496	1.01056
COL9A2	ukb-d-M13_ARTHROSIS	#Arthrosis || id:ukb-d-M13_ARTHROSIS	ENSG00000049089	Weighted median	161	5.56626e-05	0.000937588	0.952659	-0.00178201	0.00189334	1.00006	0.99822	1.0019
COL9A2	ukb-d-M13_ARTHROSIS	#Arthrosis || id:ukb-d-M13_ARTHROSIS	ENSG00000049089	Inverse variance weighted	161	-0.00356375	0.000947689	0.000169601	-0.00542122	-0.00170628	0.996443	0.994593	0.998295
COL9A2	ukb-d-M13_ARTHROSIS	#Arthrosis || id:ukb-d-M13_ARTHROSIS	ENSG00000049089	Simple mode	161	1.86854e-05	0.00157796	0.990567	-0.00307411	0.00311148	1.00002	0.996931	1.00312
COL9A2	ukb-d-M13_ARTHROSIS	#Arthrosis || id:ukb-d-M13_ARTHROSIS	ENSG00000049089	Weighted mode	161	0.000917266	0.00140408	0.51451	-0.00183473	0.00366926	1.00092	0.998167	1.00368
COL9A2	ukb-b-18023	Diagnoses - secondary ICD10: Z87.3 Personal history of diseases of the musculoskeletal system and connective tissue || id:ukb-b-18023	ENSG00000049089	MR Egger	20	-0.00352848	0.00150231	0.0304612	-0.00647301	-0.000583946	0.996478	0.993548	0.999416
COL9A2	ukb-b-18023	Diagnoses - secondary ICD10: Z87.3 Personal history of diseases of the musculoskeletal system and connective tissue || id:ukb-b-18023	ENSG00000049089	Weighted median	20	-0.00116147	0.000630418	0.0654184	-0.00239709	7.41447e-05	0.998839	0.997606	1.00007
COL9A2	ukb-b-18023	Diagnoses - secondary ICD10: Z87.3 Personal history of diseases of the musculoskeletal system and connective tissue || id:ukb-b-18023	ENSG00000049089	Inverse variance weighted	20	-0.00115648	0.000429745	0.00712181	-0.00199879	-0.000314184	0.998844	0.998003	0.999686
COL9A2	ukb-b-18023	Diagnoses - secondary ICD10: Z87.3 Personal history of diseases of the musculoskeletal system and connective tissue || id:ukb-b-18023	ENSG00000049089	Simple mode	20	0.000520501	0.00119382	0.667753	-0.00181939	0.00286039	1.00052	0.998182	1.00286
COL9A2	ukb-b-18023	Diagnoses - secondary ICD10: Z87.3 Personal history of diseases of the musculoskeletal system and connective tissue || id:ukb-b-18023	ENSG00000049089	Weighted mode	20	-0.000201328	0.00103622	0.848011	-0.00223232	0.00182967	0.999799	0.99777	1.00183
COL9A2	ukb-b-752	Operative procedures - main OPCS: H20.2 Fibreoptic endoscopic cauterisation of lesion of colon || id:ukb-b-752	ENSG00000049089	MR Egger	29	-0.000139577	0.000922104	0.880811	-0.0019469	0.00166775	0.99986	0.998055	1.00167
COL9A2	ukb-b-752	Operative procedures - main OPCS: H20.2 Fibreoptic endoscopic cauterisation of lesion of colon || id:ukb-b-752	ENSG00000049089	Weighted median	29	-0.000234718	0.000484345	0.627954	-0.00118403	0.000714599	0.999765	0.998817	1.00071
COL9A2	ukb-b-752	Operative procedures - main OPCS: H20.2 Fibreoptic endoscopic cauterisation of lesion of colon || id:ukb-b-752	ENSG00000049089	Inverse variance weighted	29	0.000196806	0.000358633	0.583166	-0.000506115	0.000899727	1.0002	0.999494	1.0009
COL9A2	ukb-b-752	Operative procedures - main OPCS: H20.2 Fibreoptic endoscopic cauterisation of lesion of colon || id:ukb-b-752	ENSG00000049089	Simple mode	29	-0.0001638	0.000833081	0.845545	-0.00179664	0.00146904	0.999836	0.998205	1.00147
COL9A2	ukb-b-752	Operative procedures - main OPCS: H20.2 Fibreoptic endoscopic cauterisation of lesion of colon || id:ukb-b-752	ENSG00000049089	Weighted mode	29	-0.000333198	0.000819093	0.687256	-0.00193862	0.00127222	0.999667	0.998063	1.00127
COL9A2	ukb-b-12069	PCT where patients GP was registered: TAMESIDE AND GLOSSOP PCT || id:ukb-b-12069	ENSG00000049089	MR Egger	29	0.000215014	0.000905362	0.81407	-0.0015595	0.00198952	1.00022	0.998442	1.00199
COL9A2	ukb-b-12069	PCT where patients GP was registered: TAMESIDE AND GLOSSOP PCT || id:ukb-b-12069	ENSG00000049089	Weighted median	29	0.00116953	0.000471162	0.0130563	0.000246054	0.00209301	1.00117	1.00025	1.0021
COL9A2	ukb-b-12069	PCT where patients GP was registered: TAMESIDE AND GLOSSOP PCT || id:ukb-b-12069	ENSG00000049089	Inverse variance weighted	29	0.00167268	0.000352122	2.03127e-06	0.000982521	0.00236284	1.00167	1.00098	1.00237
COL9A2	ukb-b-12069	PCT where patients GP was registered: TAMESIDE AND GLOSSOP PCT || id:ukb-b-12069	ENSG00000049089	Simple mode	29	0.00254957	0.000767679	0.00250143	0.00104492	0.00405422	1.00255	1.00105	1.00406
COL9A2	ukb-b-12069	PCT where patients GP was registered: TAMESIDE AND GLOSSOP PCT || id:ukb-b-12069	ENSG00000049089	Weighted mode	29	0.0010197	0.000675015	0.142086	-0.00030333	0.00234273	1.00102	0.999697	1.00235
COL9A2	ukb-b-18137	PCT where patients GP was registered: REDCAR AND CLEVELAND PCT || id:ukb-b-18137	ENSG00000049089	MR Egger	21	-0.00226451	0.00142447	0.1284	-0.00505648	0.000527456	0.997738	0.994956	1.00053
COL9A2	ukb-b-18137	PCT where patients GP was registered: REDCAR AND CLEVELAND PCT || id:ukb-b-18137	ENSG00000049089	Weighted median	21	-0.00105365	0.00060243	0.0802898	-0.00223442	0.000127108	0.998947	0.997768	1.00013
COL9A2	ukb-b-18137	PCT where patients GP was registered: REDCAR AND CLEVELAND PCT || id:ukb-b-18137	ENSG00000049089	Inverse variance weighted	21	-0.000829	0.000455221	0.0685927	-0.00172123	6.32334e-05	0.999171	0.99828	1.00006
COL9A2	ukb-b-18137	PCT where patients GP was registered: REDCAR AND CLEVELAND PCT || id:ukb-b-18137	ENSG00000049089	Simple mode	21	-0.00110189	0.00096403	0.266534	-0.00299139	0.000787606	0.998899	0.997013	1.00079
COL9A2	ukb-b-18137	PCT where patients GP was registered: REDCAR AND CLEVELAND PCT || id:ukb-b-18137	ENSG00000049089	Weighted mode	21	-0.0011609	0.000820043	0.172261	-0.00276818	0.000446386	0.99884	0.997236	1.00045
COL9A2	ukb-b-18009	Medication for cholesterol, blood pressure, diabetes, or take exogenous hormones: Blood pressure medication || id:ukb-b-18009	ENSG00000049089	MR Egger	159	-0.00298535	0.00221211	0.179103	-0.00732109	0.00135038	0.997019	0.992706	1.00135
COL9A2	ukb-b-18009	Medication for cholesterol, blood pressure, diabetes, or take exogenous hormones: Blood pressure medication || id:ukb-b-18009	ENSG00000049089	Weighted median	159	-0.00476906	0.00162563	0.00334993	-0.0079553	-0.00158281	0.995242	0.992076	0.998418
COL9A2	ukb-b-18009	Medication for cholesterol, blood pressure, diabetes, or take exogenous hormones: Blood pressure medication || id:ukb-b-18009	ENSG00000049089	Inverse variance weighted	159	-0.00596589	0.0011912	5.49185e-07	-0.00830065	-0.00363113	0.994052	0.991734	0.996375
COL9A2	ukb-b-18009	Medication for cholesterol, blood pressure, diabetes, or take exogenous hormones: Blood pressure medication || id:ukb-b-18009	ENSG00000049089	Simple mode	159	0.00213608	0.00426194	0.616928	-0.00621732	0.0104895	1.00214	0.993802	1.01054
[truncated: 17,791 more rows]

## Sheet: COL9A2heterogeneity
id.exposure	id.outcome	outcome	exposure	method	Q	Q_df	Q_pval
[truncated: 7,896 more rows]

[truncated: 2 more sheets: COL9A2pleiotropy, After screening]
