# Supplementary material for: Multiomics Identifies Potential Biomarkers in Ankylosing Spondylitis Bone Formation
Source: Hum Mutat. 2025 Aug 8;2025:8771129. doi: 10.1155/humu/8771129 (PMC12356670; doi:10.1155/humu/8771129)
Supplement: Supporting Information 7 — Files S7–S11: The PheWAS results for the five AS signature genes. [file 8771129.f7.zip › Supplementary File 8_ FUCA2.xlsx]

## Sheet: FUCA2results
id.exposure	id.outcome	outcome	exposure	method	nsnp	b	se	pval	lo_ci	up_ci	or	or_lci95	or_uci95
FUCA2	ukb-b-1489	Cheese intake || id:ukb-b-1489	ENSG00000001036	MR Egger	179	-0.043572	0.00767986	5.61347e-08	-0.0586246	-0.0285195	0.957364	0.943061	0.971883
FUCA2	ukb-b-1489	Cheese intake || id:ukb-b-1489	ENSG00000001036	Weighted median	179	-0.0273329	0.00200584	2.77973e-42	-0.0312643	-0.0234014	0.973037	0.969219	0.97687
FUCA2	ukb-b-1489	Cheese intake || id:ukb-b-1489	ENSG00000001036	Inverse variance weighted	179	-0.0343025	0.00148436	3.73335e-118	-0.0372119	-0.0313932	0.966279	0.963472	0.969094
FUCA2	ukb-b-1489	Cheese intake || id:ukb-b-1489	ENSG00000001036	Simple mode	179	-0.0257966	0.00580165	1.53327e-05	-0.0371679	-0.0144254	0.974533	0.963514	0.985678
FUCA2	ukb-b-1489	Cheese intake || id:ukb-b-1489	ENSG00000001036	Weighted mode	179	-0.0257966	0.00532346	2.73217e-06	-0.0362306	-0.0153626	0.974533	0.964418	0.984755
FUCA2	ukb-b-8727	Age at last live birth || id:ukb-b-8727	ENSG00000001036	MR Egger	179	-0.0456793	0.0116156	0.000120492	-0.0684459	-0.0229127	0.955348	0.933844	0.977348
FUCA2	ukb-b-8727	Age at last live birth || id:ukb-b-8727	ENSG00000001036	Weighted median	179	-0.044723	0.00289502	7.75243e-54	-0.0503972	-0.0390487	0.956262	0.950852	0.961704
FUCA2	ukb-b-8727	Age at last live birth || id:ukb-b-8727	ENSG00000001036	Inverse variance weighted	179	-0.0463165	0.00224469	1.364e-94	-0.0507161	-0.0419169	0.95474	0.950549	0.958949
FUCA2	ukb-b-8727	Age at last live birth || id:ukb-b-8727	ENSG00000001036	Simple mode	179	-0.0433881	0.00745887	2.7271e-08	-0.0580075	-0.0287688	0.95754	0.943643	0.971641
FUCA2	ukb-b-8727	Age at last live birth || id:ukb-b-8727	ENSG00000001036	Weighted mode	179	-0.0441227	0.0074671	1.71418e-08	-0.0587583	-0.0294872	0.956837	0.942935	0.970943
FUCA2	ukb-a-583	Diagnoses - main ICD10: R11 Nausea and vomiting || id:ukb-a-583	ENSG00000001036	MR Egger	179	-0.00211805	0.00053259	0.000101634	-0.00316193	-0.00107418	0.997884	0.996843	0.998926
FUCA2	ukb-a-583	Diagnoses - main ICD10: R11 Nausea and vomiting || id:ukb-a-583	ENSG00000001036	Weighted median	179	0.000885453	0.000137671	1.26235e-10	0.000615617	0.00115529	1.00089	1.00062	1.00116
FUCA2	ukb-a-583	Diagnoses - main ICD10: R11 Nausea and vomiting || id:ukb-a-583	ENSG00000001036	Inverse variance weighted	179	0.00101984	0.000102883	3.67104e-23	0.000818186	0.00122149	1.00102	1.00082	1.00122
FUCA2	ukb-a-583	Diagnoses - main ICD10: R11 Nausea and vomiting || id:ukb-a-583	ENSG00000001036	Simple mode	179	0.00088464	0.000318904	0.00612788	0.000259587	0.00150969	1.00089	1.00026	1.00151
FUCA2	ukb-a-583	Diagnoses - main ICD10: R11 Nausea and vomiting || id:ukb-a-583	ENSG00000001036	Weighted mode	179	0.000854502	0.000346023	0.0144732	0.000176297	0.00153271	1.00085	1.00018	1.00153
FUCA2	ukb-b-12466	Treatment/medication code: vitamin c product || id:ukb-b-12466	ENSG00000001036	MR Egger	97	-0.000118346	0.00106008	0.911345	-0.0021961	0.00195941	0.999882	0.997806	1.00196
FUCA2	ukb-b-12466	Treatment/medication code: vitamin c product || id:ukb-b-12466	ENSG00000001036	Weighted median	97	0.000139575	0.000112155	0.213319	-8.02478e-05	0.000359398	1.00014	0.99992	1.00036
FUCA2	ukb-b-12466	Treatment/medication code: vitamin c product || id:ukb-b-12466	ENSG00000001036	Inverse variance weighted	97	6.84897e-05	9.03235e-05	0.448289	-0.000108544	0.000245524	1.00007	0.999891	1.00025
FUCA2	ukb-b-12466	Treatment/medication code: vitamin c product || id:ukb-b-12466	ENSG00000001036	Simple mode	97	0.000141692	0.000278403	0.611959	-0.000403979	0.000687362	1.00014	0.999596	1.00069
FUCA2	ukb-b-12466	Treatment/medication code: vitamin c product || id:ukb-b-12466	ENSG00000001036	Weighted mode	97	0.000141692	0.000272253	0.603954	-0.000391924	0.000675308	1.00014	0.999608	1.00068
FUCA2	ukb-b-5326	Operative procedures - main OPCS: X33.9 Unspecified other blood transfusion || id:ukb-b-5326	ENSG00000001036	MR Egger	104	-0.000969623	0.00106148	0.363155	-0.00305013	0.00111088	0.999031	0.996955	1.00111
FUCA2	ukb-b-5326	Operative procedures - main OPCS: X33.9 Unspecified other blood transfusion || id:ukb-b-5326	ENSG00000001036	Weighted median	104	-0.000407427	0.0001379	0.00313157	-0.00067771	-0.000137144	0.999593	0.999323	0.999863
FUCA2	ukb-b-5326	Operative procedures - main OPCS: X33.9 Unspecified other blood transfusion || id:ukb-b-5326	ENSG00000001036	Inverse variance weighted	104	-3.77736e-05	9.88554e-05	0.70238	-0.00023153	0.000155983	0.999962	0.999768	1.00016
FUCA2	ukb-b-5326	Operative procedures - main OPCS: X33.9 Unspecified other blood transfusion || id:ukb-b-5326	ENSG00000001036	Simple mode	104	-0.000408477	0.000302021	0.179184	-0.00100044	0.000183484	0.999592	0.999	1.00018
FUCA2	ukb-b-5326	Operative procedures - main OPCS: X33.9 Unspecified other blood transfusion || id:ukb-b-5326	ENSG00000001036	Weighted mode	104	-0.000408477	0.000303166	0.180818	-0.00100268	0.000185729	0.999592	0.998998	1.00019
FUCA2	ukb-d-22608_2	Workplace very hot: Often || id:ukb-d-22608_2	ENSG00000001036	MR Egger	182	-0.0179396	0.00514464	0.000613717	-0.0280231	-0.00785608	0.98222	0.972366	0.992175
FUCA2	ukb-d-22608_2	Workplace very hot: Often || id:ukb-d-22608_2	ENSG00000001036	Weighted median	182	-0.00163242	0.00145213	0.260947	-0.00447859	0.00121376	0.998369	0.995531	1.00121
FUCA2	ukb-d-22608_2	Workplace very hot: Often || id:ukb-d-22608_2	ENSG00000001036	Inverse variance weighted	182	0.00706206	0.00108884	8.82188e-11	0.00492794	0.00919618	1.00709	1.00494	1.00924
FUCA2	ukb-d-22608_2	Workplace very hot: Often || id:ukb-d-22608_2	ENSG00000001036	Simple mode	182	-0.00507035	0.00506924	0.31854	-0.0150061	0.00486536	0.994942	0.985106	1.00488
FUCA2	ukb-d-22608_2	Workplace very hot: Often || id:ukb-d-22608_2	ENSG00000001036	Weighted mode	182	-0.00507035	0.00504072	0.315817	-0.0149502	0.00480946	0.994942	0.985161	1.00482
FUCA2	ukb-d-5610_3	Which eye(s) affected by presbyopia: Both eyes || id:ukb-d-5610_3	ENSG00000001036	MR Egger	182	-0.00238582	0.00830464	0.774222	-0.0186629	0.0138913	0.997617	0.98151	1.01399
FUCA2	ukb-d-5610_3	Which eye(s) affected by presbyopia: Both eyes || id:ukb-d-5610_3	ENSG00000001036	Weighted median	182	0.00806551	0.0021869	0.000225935	0.00377918	0.0123518	1.0081	1.00379	1.01243
FUCA2	ukb-d-5610_3	Which eye(s) affected by presbyopia: Both eyes || id:ukb-d-5610_3	ENSG00000001036	Inverse variance weighted	182	0.00222857	0.00165195	0.17732	-0.00100925	0.00546639	1.00223	0.998991	1.00548
FUCA2	ukb-d-5610_3	Which eye(s) affected by presbyopia: Both eyes || id:ukb-d-5610_3	ENSG00000001036	Simple mode	182	0.0108999	0.00593918	0.0681098	-0.000740914	0.0225407	1.01096	0.999259	1.0228
FUCA2	ukb-d-5610_3	Which eye(s) affected by presbyopia: Both eyes || id:ukb-d-5610_3	ENSG00000001036	Weighted mode	182	0.0111438	0.00587308	0.0593632	-0.000367474	0.022655	1.01121	0.999633	1.02291
FUCA2	ukb-b-20382	PCT responsible for patient data: DERBYSHIRE COUNTY PCT || id:ukb-b-20382	ENSG00000001036	MR Egger	178	0.00331129	0.000756763	2.07064e-05	0.00182803	0.00479454	1.00332	1.00183	1.00481
FUCA2	ukb-b-20382	PCT responsible for patient data: DERBYSHIRE COUNTY PCT || id:ukb-b-20382	ENSG00000001036	Weighted median	178	-0.000132828	0.000199129	0.504742	-0.00052312	0.000257464	0.999867	0.999477	1.00026
FUCA2	ukb-b-20382	PCT responsible for patient data: DERBYSHIRE COUNTY PCT || id:ukb-b-20382	ENSG00000001036	Inverse variance weighted	178	-0.000166774	0.000146319	0.25437	-0.000453558	0.000120011	0.999833	0.999547	1.00012
FUCA2	ukb-b-20382	PCT responsible for patient data: DERBYSHIRE COUNTY PCT || id:ukb-b-20382	ENSG00000001036	Simple mode	178	-0.000115759	0.00050148	0.81771	-0.00109866	0.000867142	0.999884	0.998902	1.00087
FUCA2	ukb-b-20382	PCT responsible for patient data: DERBYSHIRE COUNTY PCT || id:ukb-b-20382	ENSG00000001036	Weighted mode	178	-0.000115759	0.000426062	0.786174	-0.000950841	0.000719323	0.999884	0.99905	1.00072
FUCA2	ukb-b-19277	Intra-ocular pressure, corneal-compensated (right) || id:ukb-b-19277	ENSG00000001036	MR Egger	179	0.0111513	0.0153437	0.468327	-0.0189223	0.0412249	1.01121	0.981256	1.04209
FUCA2	ukb-b-19277	Intra-ocular pressure, corneal-compensated (right) || id:ukb-b-19277	ENSG00000001036	Weighted median	179	0.0303817	0.00411232	1.4908e-13	0.0223216	0.0384419	1.03085	1.02257	1.03919
FUCA2	ukb-b-19277	Intra-ocular pressure, corneal-compensated (right) || id:ukb-b-19277	ENSG00000001036	Inverse variance weighted	179	0.0229869	0.0029703	1.00286e-14	0.0171651	0.0288087	1.02325	1.01731	1.02923
FUCA2	ukb-b-19277	Intra-ocular pressure, corneal-compensated (right) || id:ukb-b-19277	ENSG00000001036	Simple mode	179	0.0415376	0.0118084	0.000552589	0.0183932	0.0646821	1.04241	1.01856	1.06682
FUCA2	ukb-b-19277	Intra-ocular pressure, corneal-compensated (right) || id:ukb-b-19277	ENSG00000001036	Weighted mode	179	0.0411485	0.0113101	0.000359482	0.0189806	0.0633164	1.04201	1.01916	1.06536
FUCA2	ukb-b-17772	6mm cylindrical power angle (right) || id:ukb-b-17772	ENSG00000001036	MR Egger	179	0.0194596	0.0167043	0.245609	-0.0132809	0.0522	1.01965	0.986807	1.05359
FUCA2	ukb-b-17772	6mm cylindrical power angle (right) || id:ukb-b-17772	ENSG00000001036	Weighted median	179	-0.0216458	0.00452624	1.73314e-06	-0.0305172	-0.0127743	0.978587	0.969944	0.987307
FUCA2	ukb-b-17772	6mm cylindrical power angle (right) || id:ukb-b-17772	ENSG00000001036	Inverse variance weighted	179	-0.00301693	0.00323771	0.351436	-0.00936285	0.00332899	0.996988	0.990681	1.00333
FUCA2	ukb-b-17772	6mm cylindrical power angle (right) || id:ukb-b-17772	ENSG00000001036	Simple mode	179	-0.0284254	0.0136151	0.0382404	-0.0551109	-0.00173986	0.971975	0.94638	0.998262
FUCA2	ukb-b-17772	6mm cylindrical power angle (right) || id:ukb-b-17772	ENSG00000001036	Weighted mode	179	-0.0278135	0.0129696	0.0333484	-0.053234	-0.00239301	0.97257	0.948158	0.99761
FUCA2	ukb-d-22660_107	Gap coding: Unemployed || id:ukb-d-22660_107	ENSG00000001036	MR Egger	182	0.015728	0.0037543	4.37678e-05	0.00836955	0.0230864	1.01585	1.0084	1.02335
FUCA2	ukb-d-22660_107	Gap coding: Unemployed || id:ukb-d-22660_107	ENSG00000001036	Weighted median	182	0.00373541	0.000942362	7.3743e-05	0.00188838	0.00558244	1.00374	1.00189	1.0056
FUCA2	ukb-d-22660_107	Gap coding: Unemployed || id:ukb-d-22660_107	ENSG00000001036	Inverse variance weighted	182	0.00287312	0.000746582	0.000118909	0.00140982	0.00433642	1.00288	1.00141	1.00435
FUCA2	ukb-d-22660_107	Gap coding: Unemployed || id:ukb-d-22660_107	ENSG00000001036	Simple mode	182	0.00490348	0.00231066	0.0351886	0.000374585	0.00943237	1.00492	1.00037	1.00948
FUCA2	ukb-d-22660_107	Gap coding: Unemployed || id:ukb-d-22660_107	ENSG00000001036	Weighted mode	182	0.00490348	0.00225618	0.031053	0.000481355	0.0093256	1.00492	1.00048	1.00937
FUCA2	ukb-b-5863	Skin removed from poultry || id:ukb-b-5863	ENSG00000001036	MR Egger	179	0.0151915	0.00537857	0.00527965	0.00464954	0.0257336	1.01531	1.00466	1.02607
FUCA2	ukb-b-5863	Skin removed from poultry || id:ukb-b-5863	ENSG00000001036	Weighted median	179	0.00882442	0.00138407	1.82126e-10	0.00611164	0.0115372	1.00886	1.00613	1.0116
FUCA2	ukb-b-5863	Skin removed from poultry || id:ukb-b-5863	ENSG00000001036	Inverse variance weighted	179	0.00343657	0.00104069	0.000959239	0.00139683	0.00547632	1.00344	1.0014	1.00549
FUCA2	ukb-b-5863	Skin removed from poultry || id:ukb-b-5863	ENSG00000001036	Simple mode	179	0.00990595	0.00371747	0.0084139	0.0026197	0.0171922	1.00996	1.00262	1.01734
FUCA2	ukb-b-5863	Skin removed from poultry || id:ukb-b-5863	ENSG00000001036	Weighted mode	179	0.00990595	0.00355955	0.00596875	0.00292923	0.0168827	1.00996	1.00293	1.01703
FUCA2	ukb-d-22601_31113033	Job coding: laboratory technician, scientific assistant, cytology screener; hospital, medical or health technician || id:ukb-d-22601_31113033	ENSG00000001036	MR Egger	182	-0.00782029	0.0024098	0.00139947	-0.0125435	-0.00309708	0.99221	0.987535	0.996908
FUCA2	ukb-d-22601_31113033	Job coding: laboratory technician, scientific assistant, cytology screener; hospital, medical or health technician || id:ukb-d-22601_31113033	ENSG00000001036	Weighted median	182	0.0111408	0.000649708	6.56843e-66	0.0098674	0.0124143	1.0112	1.00992	1.01249
FUCA2	ukb-d-22601_31113033	Job coding: laboratory technician, scientific assistant, cytology screener; hospital, medical or health technician || id:ukb-d-22601_31113033	ENSG00000001036	Inverse variance weighted	182	0.00934446	0.000479548	1.44357e-84	0.00840455	0.0102844	1.00939	1.00844	1.01034
FUCA2	ukb-d-22601_31113033	Job coding: laboratory technician, scientific assistant, cytology screener; hospital, medical or health technician || id:ukb-d-22601_31113033	ENSG00000001036	Simple mode	182	0.0117341	0.00169111	6.80168e-11	0.00841951	0.0150486	1.0118	1.00846	1.01516
FUCA2	ukb-d-22601_31113033	Job coding: laboratory technician, scientific assistant, cytology screener; hospital, medical or health technician || id:ukb-d-22601_31113033	ENSG00000001036	Weighted mode	182	0.0117341	0.00176421	3.33042e-10	0.00827623	0.0151919	1.0118	1.00831	1.01531
FUCA2	ukb-b-10309	Operation code: myomectomy/fibroids removed || id:ukb-b-10309	ENSG00000001036	MR Egger	176	0.00145738	0.000532369	0.00683336	0.000413939	0.00250083	1.00146	1.00041	1.0025
FUCA2	ukb-b-10309	Operation code: myomectomy/fibroids removed || id:ukb-b-10309	ENSG00000001036	Weighted median	176	-8.11599e-05	0.000149141	0.586315	-0.000373476	0.000211156	0.999919	0.999627	1.00021
FUCA2	ukb-b-10309	Operation code: myomectomy/fibroids removed || id:ukb-b-10309	ENSG00000001036	Inverse variance weighted	176	0.000618016	0.000102364	1.56555e-09	0.000417384	0.000818649	1.00062	1.00042	1.00082
FUCA2	ukb-b-10309	Operation code: myomectomy/fibroids removed || id:ukb-b-10309	ENSG00000001036	Simple mode	176	-0.000258527	0.000488633	0.597419	-0.00121625	0.000699194	0.999742	0.998784	1.0007
FUCA2	ukb-b-10309	Operation code: myomectomy/fibroids removed || id:ukb-b-10309	ENSG00000001036	Weighted mode	176	-0.000269645	0.000437264	0.538257	-0.00112668	0.000587392	0.99973	0.998874	1.00059
FUCA2	ukb-b-2703	PCT responsible for patient data: HALTON AND ST HELENS PCT || id:ukb-b-2703	ENSG00000001036	MR Egger	156	0.00153145	0.00072461	0.0361718	0.00011121	0.00295168	1.00153	1.00011	1.00296
FUCA2	ukb-b-2703	PCT responsible for patient data: HALTON AND ST HELENS PCT || id:ukb-b-2703	ENSG00000001036	Weighted median	156	0.00283706	0.000127419	7.97204e-110	0.00258732	0.0030868	1.00284	1.00259	1.00309
FUCA2	ukb-b-2703	PCT responsible for patient data: HALTON AND ST HELENS PCT || id:ukb-b-2703	ENSG00000001036	Inverse variance weighted	156	0.00234562	9.50297e-05	1.62695e-134	0.00215936	0.00253188	1.00235	1.00216	1.00254
FUCA2	ukb-b-2703	PCT responsible for patient data: HALTON AND ST HELENS PCT || id:ukb-b-2703	ENSG00000001036	Simple mode	156	0.00293439	0.000329178	1.2748e-15	0.00228921	0.00357958	1.00294	1.00229	1.00359
FUCA2	ukb-b-2703	PCT responsible for patient data: HALTON AND ST HELENS PCT || id:ukb-b-2703	ENSG00000001036	Weighted mode	156	0.00293439	0.000354942	5.77871e-14	0.00223871	0.00363008	1.00294	1.00224	1.00364
FUCA2	ukb-b-3258	Number of attempts || id:ukb-b-3258	ENSG00000001036	MR Egger	179	0.00834313	0.00503478	0.0992707	-0.00152503	0.0182113	1.00838	0.998476	1.01838
FUCA2	ukb-b-3258	Number of attempts || id:ukb-b-3258	ENSG00000001036	Weighted median	179	0.00906977	0.00127026	9.32562e-13	0.00658007	0.0115595	1.00911	1.0066	1.01163
FUCA2	ukb-b-3258	Number of attempts || id:ukb-b-3258	ENSG00000001036	Inverse variance weighted	179	0.00794316	0.000972476	3.13622e-16	0.0060371	0.00984921	1.00797	1.00606	1.0099
FUCA2	ukb-b-3258	Number of attempts || id:ukb-b-3258	ENSG00000001036	Simple mode	179	0.0092643	0.00332199	0.00586639	0.00275319	0.0157754	1.00931	1.00276	1.0159
FUCA2	ukb-b-3258	Number of attempts || id:ukb-b-3258	ENSG00000001036	Weighted mode	179	0.0092643	0.00309381	0.00314081	0.00320043	0.0153282	1.00931	1.00321	1.01545
FUCA2	ukb-b-4921	Diagnoses - main ICD10: M75.0 Adhesive capsulitis of shoulder || id:ukb-b-4921	ENSG00000001036	MR Egger	23	0.000987181	0.00117751	0.411269	-0.00132074	0.0032951	1.00099	0.99868	1.0033
FUCA2	ukb-b-4921	Diagnoses - main ICD10: M75.0 Adhesive capsulitis of shoulder || id:ukb-b-4921	ENSG00000001036	Weighted median	23	-1.90769e-05	0.000218438	0.930407	-0.000447215	0.000409062	0.999981	0.999553	1.00041
FUCA2	ukb-b-4921	Diagnoses - main ICD10: M75.0 Adhesive capsulitis of shoulder || id:ukb-b-4921	ENSG00000001036	Inverse variance weighted	23	-6.71264e-05	0.000177136	0.704722	-0.000414313	0.00028006	0.999933	0.999586	1.00028
FUCA2	ukb-b-4921	Diagnoses - main ICD10: M75.0 Adhesive capsulitis of shoulder || id:ukb-b-4921	ENSG00000001036	Simple mode	23	-9.40103e-06	0.000371242	0.980025	-0.000737036	0.000718234	0.999991	0.999263	1.00072
FUCA2	ukb-b-4921	Diagnoses - main ICD10: M75.0 Adhesive capsulitis of shoulder || id:ukb-b-4921	ENSG00000001036	Weighted mode	23	-7.34118e-06	0.000368052	0.984266	-0.000728723	0.000714041	0.999993	0.999272	1.00071
FUCA2	ukb-a-166	Treatment/medication code: flax oil tablet || id:ukb-a-166	ENSG00000001036	MR Egger	179	-0.000744031	0.000339116	0.029536	-0.0014087	-7.93628e-05	0.999256	0.998592	0.999921
FUCA2	ukb-a-166	Treatment/medication code: flax oil tablet || id:ukb-a-166	ENSG00000001036	Weighted median	179	0.000306618	8.64403e-05	0.000389403	0.000137195	0.000476041	1.00031	1.00014	1.00048
FUCA2	ukb-a-166	Treatment/medication code: flax oil tablet || id:ukb-a-166	ENSG00000001036	Inverse variance weighted	179	-1.31491e-05	6.55092e-05	0.840917	-0.000141547	0.000115249	0.999987	0.999858	1.00012
FUCA2	ukb-a-166	Treatment/medication code: flax oil tablet || id:ukb-a-166	ENSG00000001036	Simple mode	179	0.000319197	0.000232394	0.171319	-0.000136295	0.000774688	1.00032	0.999864	1.00077
FUCA2	ukb-a-166	Treatment/medication code: flax oil tablet || id:ukb-a-166	ENSG00000001036	Weighted mode	179	0.000319197	0.000226571	0.160635	-0.000124883	0.000763276	1.00032	0.999875	1.00076
FUCA2	ukb-b-15175	Vitamin and mineral supplements: Vitamin C || id:ukb-b-15175	ENSG00000001036	MR Egger	179	0.0246283	0.00201636	2.80691e-25	0.0206762	0.0285803	1.02493	1.02089	1.02899
FUCA2	ukb-b-15175	Vitamin and mineral supplements: Vitamin C || id:ukb-b-15175	ENSG00000001036	Weighted median	179	0.00613848	0.000509445	1.95462e-33	0.00513997	0.00713699	1.00616	1.00515	1.00716
FUCA2	ukb-b-15175	Vitamin and mineral supplements: Vitamin C || id:ukb-b-15175	ENSG00000001036	Inverse variance weighted	179	0.00541862	0.000416666	1.15052e-38	0.00460195	0.00623528	1.00543	1.00461	1.00625
FUCA2	ukb-b-15175	Vitamin and mineral supplements: Vitamin C || id:ukb-b-15175	ENSG00000001036	Simple mode	179	0.00613771	0.00116222	3.71504e-07	0.00385976	0.00841566	1.00616	1.00387	1.00845
FUCA2	ukb-b-15175	Vitamin and mineral supplements: Vitamin C || id:ukb-b-15175	ENSG00000001036	Weighted mode	179	0.00613771	0.00123438	1.54868e-06	0.00371833	0.0085571	1.00616	1.00373	1.00859
FUCA2	ukb-b-11748	Diagnoses - main ICD10: I47.1 Supraventricular tachycardia || id:ukb-b-11748	ENSG00000001036	MR Egger	100	0.00137241	0.000989474	0.168587	-0.000566963	0.00331177	1.00137	0.999433	1.00332
FUCA2	ukb-b-11748	Diagnoses - main ICD10: I47.1 Supraventricular tachycardia || id:ukb-b-11748	ENSG00000001036	Weighted median	100	0.000784696	0.000114081	6.05167e-12	0.000561098	0.00100829	1.00079	1.00056	1.00101
FUCA2	ukb-b-11748	Diagnoses - main ICD10: I47.1 Supraventricular tachycardia || id:ukb-b-11748	ENSG00000001036	Inverse variance weighted	100	0.000781437	9.22742e-05	2.48261e-17	0.00060058	0.000962295	1.00078	1.0006	1.00096
FUCA2	ukb-b-11748	Diagnoses - main ICD10: I47.1 Supraventricular tachycardia || id:ukb-b-11748	ENSG00000001036	Simple mode	100	0.000779293	0.000281387	0.00670489	0.000227774	0.00133081	1.00078	1.00023	1.00133
FUCA2	ukb-b-11748	Diagnoses - main ICD10: I47.1 Supraventricular tachycardia || id:ukb-b-11748	ENSG00000001036	Weighted mode	100	0.000779293	0.000274131	0.00543239	0.000241996	0.00131659	1.00078	1.00024	1.00132
FUCA2	ukb-a-214	Illnesses of mother: Chronic bronchitis/emphysema || id:ukb-a-214	ENSG00000001036	MR Egger	179	-0.00453468	0.00201034	0.025315	-0.00847495	-0.000594414	0.995476	0.991561	0.999406
FUCA2	ukb-a-214	Illnesses of mother: Chronic bronchitis/emphysema || id:ukb-a-214	ENSG00000001036	Weighted median	179	0.00384617	0.000507348	3.43073e-14	0.00285177	0.00484057	1.00385	1.00286	1.00485
FUCA2	ukb-a-214	Illnesses of mother: Chronic bronchitis/emphysema || id:ukb-a-214	ENSG00000001036	Inverse variance weighted	179	0.0020473	0.000388366	1.35262e-07	0.0012861	0.0028085	1.00205	1.00129	1.00281
FUCA2	ukb-a-214	Illnesses of mother: Chronic bronchitis/emphysema || id:ukb-a-214	ENSG00000001036	Simple mode	179	0.0040623	0.00143722	0.00524449	0.00124535	0.00687926	1.00407	1.00125	1.0069
FUCA2	ukb-a-214	Illnesses of mother: Chronic bronchitis/emphysema || id:ukb-a-214	ENSG00000001036	Weighted mode	179	0.0040623	0.00144663	0.00553962	0.00122691	0.0068977	1.00407	1.00123	1.00692
FUCA2	ukb-b-8072	Diagnoses - secondary ICD10: N40 Hyperplasia of prostate || id:ukb-b-8072	ENSG00000001036	MR Egger	177	0.000352568	0.000669479	0.599118	-0.000959611	0.00166475	1.00035	0.999041	1.00167
FUCA2	ukb-b-8072	Diagnoses - secondary ICD10: N40 Hyperplasia of prostate || id:ukb-b-8072	ENSG00000001036	Weighted median	177	0.00249579	0.000164841	8.73666e-52	0.0021727	0.00281888	1.0025	1.00218	1.00282
FUCA2	ukb-b-8072	Diagnoses - secondary ICD10: N40 Hyperplasia of prostate || id:ukb-b-8072	ENSG00000001036	Inverse variance weighted	177	0.00256753	0.00012942	1.37894e-87	0.00231386	0.00282119	1.00257	1.00232	1.00283
FUCA2	ukb-b-8072	Diagnoses - secondary ICD10: N40 Hyperplasia of prostate || id:ukb-b-8072	ENSG00000001036	Simple mode	177	0.00253492	0.000422202	1.07394e-08	0.0017074	0.00336243	1.00254	1.00171	1.00337
FUCA2	ukb-b-8072	Diagnoses - secondary ICD10: N40 Hyperplasia of prostate || id:ukb-b-8072	ENSG00000001036	Weighted mode	177	0.00252004	0.000398936	2.11517e-09	0.00173812	0.00330195	1.00252	1.00174	1.00331
FUCA2	ukb-d-L12_ACTINKERA	Actinic keratosis || id:ukb-d-L12_ACTINKERA	ENSG00000001036	MR Egger	182	0.000518749	0.00047709	0.27835	-0.000416348	0.00145385	1.00052	0.999584	1.00145
FUCA2	ukb-d-L12_ACTINKERA	Actinic keratosis || id:ukb-d-L12_ACTINKERA	ENSG00000001036	Weighted median	182	-0.000294266	0.000121731	0.015634	-0.000532858	-5.56734e-05	0.999706	0.999467	0.999944
FUCA2	ukb-d-L12_ACTINKERA	Actinic keratosis || id:ukb-d-L12_ACTINKERA	ENSG00000001036	Inverse variance weighted	182	-0.000481099	9.51094e-05	4.22838e-07	-0.000667513	-0.000294685	0.999519	0.999333	0.999705
FUCA2	ukb-d-L12_ACTINKERA	Actinic keratosis || id:ukb-d-L12_ACTINKERA	ENSG00000001036	Simple mode	182	-0.000225476	0.000306751	0.463263	-0.000826709	0.000375756	0.999775	0.999174	1.00038
FUCA2	ukb-d-L12_ACTINKERA	Actinic keratosis || id:ukb-d-L12_ACTINKERA	ENSG00000001036	Weighted mode	182	-0.000225476	0.000292104	0.441178	-0.000798001	0.000347048	0.999775	0.999202	1.00035
FUCA2	ukb-b-4740	Feta intake || id:ukb-b-4740	ENSG00000001036	MR Egger	179	0.000562567	0.00316202	0.858994	-0.00563499	0.00676012	1.00056	0.994381	1.00678
FUCA2	ukb-b-4740	Feta intake || id:ukb-b-4740	ENSG00000001036	Weighted median	179	0.00330355	0.000836337	7.8145e-05	0.00166433	0.00494277	1.00331	1.00167	1.00496
FUCA2	ukb-b-4740	Feta intake || id:ukb-b-4740	ENSG00000001036	Inverse variance weighted	179	0.00401495	0.0006113	5.10345e-11	0.0028168	0.00521309	1.00402	1.00282	1.00523
FUCA2	ukb-b-4740	Feta intake || id:ukb-b-4740	ENSG00000001036	Simple mode	179	0.00348353	0.00210524	0.0997476	-0.000642729	0.00760979	1.00349	0.999357	1.00764
FUCA2	ukb-b-4740	Feta intake || id:ukb-b-4740	ENSG00000001036	Weighted mode	179	0.00348353	0.00192504	0.0720469	-0.000289552	0.00725662	1.00349	0.99971	1.00728
FUCA2	ukb-b-185	Frequency of travelling from home to job workplace || id:ukb-b-185	ENSG00000001036	MR Egger	179	0.0232841	0.00811291	0.00460496	0.00738279	0.0391854	1.02356	1.00741	1.03996
FUCA2	ukb-b-185	Frequency of travelling from home to job workplace || id:ukb-b-185	ENSG00000001036	Weighted median	179	-0.0271105	0.00217677	1.32227e-35	-0.031377	-0.0228441	0.973254	0.96911	0.977415
FUCA2	ukb-b-185	Frequency of travelling from home to job workplace || id:ukb-b-185	ENSG00000001036	Inverse variance weighted	179	-0.018357	0.00156733	1.10232e-31	-0.021429	-0.0152851	0.98181	0.978799	0.984831
FUCA2	ukb-b-185	Frequency of travelling from home to job workplace || id:ukb-b-185	ENSG00000001036	Simple mode	179	-0.0289139	0.00617372	5.58085e-06	-0.0410144	-0.0168134	0.9715	0.959815	0.983327
FUCA2	ukb-b-185	Frequency of travelling from home to job workplace || id:ukb-b-185	ENSG00000001036	Weighted mode	179	-0.0289139	0.00635993	1.00618e-05	-0.0413793	-0.0164484	0.9715	0.959465	0.983686
FUCA2	ukb-d-LUNG_CANCER_MESOT	Lung cancer and mesothelioma || id:ukb-d-LUNG_CANCER_MESOT	ENSG00000001036	MR Egger	182	0.00123443	0.000581043	0.034993	9.55841e-05	0.00237327	1.00124	1.0001	1.00238
FUCA2	ukb-d-LUNG_CANCER_MESOT	Lung cancer and mesothelioma || id:ukb-d-LUNG_CANCER_MESOT	ENSG00000001036	Weighted median	182	0.000145554	0.000152661	0.340363	-0.000153661	0.00044477	1.00015	0.999846	1.00044
FUCA2	ukb-d-LUNG_CANCER_MESOT	Lung cancer and mesothelioma || id:ukb-d-LUNG_CANCER_MESOT	ENSG00000001036	Inverse variance weighted	182	0.000466015	0.000115833	5.74185e-05	0.000238983	0.000693047	1.00047	1.00024	1.00069
FUCA2	ukb-d-LUNG_CANCER_MESOT	Lung cancer and mesothelioma || id:ukb-d-LUNG_CANCER_MESOT	ENSG00000001036	Simple mode	182	-0.000230334	0.00045105	0.610211	-0.00111439	0.000653724	0.99977	0.998886	1.00065
FUCA2	ukb-d-LUNG_CANCER_MESOT	Lung cancer and mesothelioma || id:ukb-d-LUNG_CANCER_MESOT	ENSG00000001036	Weighted mode	182	-0.000242751	0.000449067	0.589471	-0.00112292	0.00063742	0.999757	0.998878	1.00064
FUCA2	ukb-d-H7_EYELIDDIS	Other disorders of eyelid || id:ukb-d-H7_EYELIDDIS	ENSG00000001036	MR Egger	182	-0.00462069	0.000869972	3.1844e-07	-0.00632584	-0.00291555	0.99539	0.993694	0.997089
FUCA2	ukb-d-H7_EYELIDDIS	Other disorders of eyelid || id:ukb-d-H7_EYELIDDIS	ENSG00000001036	Weighted median	182	0.000928554	0.000221691	2.80805e-05	0.000494039	0.00136307	1.00093	1.00049	1.00136
FUCA2	ukb-d-H7_EYELIDDIS	Other disorders of eyelid || id:ukb-d-H7_EYELIDDIS	ENSG00000001036	Inverse variance weighted	182	0.00133399	0.000173432	1.45175e-14	0.000994062	0.00167391	1.00133	1.00099	1.00168
FUCA2	ukb-d-H7_EYELIDDIS	Other disorders of eyelid || id:ukb-d-H7_EYELIDDIS	ENSG00000001036	Simple mode	182	0.000862032	0.000534866	0.108775	-0.000186306	0.00191037	1.00086	0.999814	1.00191
FUCA2	ukb-d-H7_EYELIDDIS	Other disorders of eyelid || id:ukb-d-H7_EYELIDDIS	ENSG00000001036	Weighted mode	182	0.000862032	0.000479858	0.0740939	-7.84909e-05	0.00180255	1.00086	0.999922	1.0018
FUCA2	ukb-b-16652	Non-cancer illness code, self-reported: pleurisy || id:ukb-b-16652	ENSG00000001036	MR Egger	104	0.00180706	0.00106598	0.0930874	-0.000282268	0.00389639	1.00181	0.999718	1.0039
FUCA2	ukb-b-16652	Non-cancer illness code, self-reported: pleurisy || id:ukb-b-16652	ENSG00000001036	Weighted median	104	-0.000298488	0.000126302	0.0181139	-0.000546041	-5.09354e-05	0.999702	0.999454	0.999949
FUCA2	ukb-b-16652	Non-cancer illness code, self-reported: pleurisy || id:ukb-b-16652	ENSG00000001036	Inverse variance weighted	104	-0.000290314	9.92742e-05	0.00345153	-0.000484892	-9.57371e-05	0.99971	0.999515	0.999904
FUCA2	ukb-b-16652	Non-cancer illness code, self-reported: pleurisy || id:ukb-b-16652	ENSG00000001036	Simple mode	104	-0.000302649	0.000302978	0.320177	-0.000896485	0.000291187	0.999697	0.999104	1.00029
FUCA2	ukb-b-16652	Non-cancer illness code, self-reported: pleurisy || id:ukb-b-16652	ENSG00000001036	Weighted mode	104	-0.000302649	0.000317942	0.343376	-0.000925815	0.000320517	0.999697	0.999075	1.00032
FUCA2	ukb-d-22617_4131	Job SOC coding: Filing and other records assistants/clerks || id:ukb-d-22617_4131	ENSG00000001036	MR Egger	182	0.00517162	0.00200753	0.010794	0.00123686	0.00910637	1.00519	1.00124	1.00915
FUCA2	ukb-d-22617_4131	Job SOC coding: Filing and other records assistants/clerks || id:ukb-d-22617_4131	ENSG00000001036	Weighted median	182	-0.00103986	0.000620447	0.0937415	-0.00225594	0.000176218	0.998961	0.997747	1.00018
FUCA2	ukb-d-22617_4131	Job SOC coding: Filing and other records assistants/clerks || id:ukb-d-22617_4131	ENSG00000001036	Inverse variance weighted	182	0.00217258	0.0003995	5.38036e-08	0.00138956	0.0029556	1.00217	1.00139	1.00296
FUCA2	ukb-d-22617_4131	Job SOC coding: Filing and other records assistants/clerks || id:ukb-d-22617_4131	ENSG00000001036	Simple mode	182	-0.00114862	0.00168511	0.496347	-0.00445143	0.0021542	0.998852	0.995558	1.00216
FUCA2	ukb-d-22617_4131	Job SOC coding: Filing and other records assistants/clerks || id:ukb-d-22617_4131	ENSG00000001036	Weighted mode	182	-0.00114862	0.00163224	0.482521	-0.00434781	0.00205057	0.998852	0.995662	1.00205
FUCA2	ukb-b-10783	Illnesses of siblings: None of the above (group 2) || id:ukb-b-10783	ENSG00000001036	MR Egger	179	-0.0290469	0.00293695	1.22425e-18	-0.0348034	-0.0232905	0.971371	0.965795	0.976979
FUCA2	ukb-b-10783	Illnesses of siblings: None of the above (group 2) || id:ukb-b-10783	ENSG00000001036	Weighted median	179	-0.0002942	0.00074898	0.694467	-0.0017622	0.0011738	0.999706	0.998239	1.00117
FUCA2	ukb-b-10783	Illnesses of siblings: None of the above (group 2) || id:ukb-b-10783	ENSG00000001036	Inverse variance weighted	179	0.000776945	0.000567735	0.171156	-0.000335816	0.00188971	1.00078	0.999664	1.00189
FUCA2	ukb-b-10783	Illnesses of siblings: None of the above (group 2) || id:ukb-b-10783	ENSG00000001036	Simple mode	179	-0.000252264	0.00164404	0.878224	-0.00347459	0.00297006	0.999748	0.996531	1.00297
FUCA2	ukb-b-10783	Illnesses of siblings: None of the above (group 2) || id:ukb-b-10783	ENSG00000001036	Weighted mode	179	-0.000252264	0.00158934	0.874068	-0.00336737	0.00286284	0.999748	0.996638	1.00287
FUCA2	ukb-b-1306	Diagnoses - main ICD10: K29.6 Other gastritis || id:ukb-b-1306	ENSG00000001036	MR Egger	156	0.00154411	0.00066833	0.0221929	0.000234188	0.00285404	1.00155	1.00023	1.00286
FUCA2	ukb-b-1306	Diagnoses - main ICD10: K29.6 Other gastritis || id:ukb-b-1306	ENSG00000001036	Weighted median	156	0.00074226	0.000115763	1.43746e-10	0.000515364	0.000969156	1.00074	1.00052	1.00097
FUCA2	ukb-b-1306	Diagnoses - main ICD10: K29.6 Other gastritis || id:ukb-b-1306	ENSG00000001036	Inverse variance weighted	156	0.000976782	8.76488e-05	7.63618e-29	0.000804991	0.00114857	1.00098	1.00081	1.00115
FUCA2	ukb-b-1306	Diagnoses - main ICD10: K29.6 Other gastritis || id:ukb-b-1306	ENSG00000001036	Simple mode	156	0.000668742	0.000290018	0.0224439	0.000100306	0.00123718	1.00067	1.0001	1.00124
FUCA2	ukb-b-1306	Diagnoses - main ICD10: K29.6 Other gastritis || id:ukb-b-1306	ENSG00000001036	Weighted mode	156	0.000668742	0.000288629	0.0218149	0.000103029	0.00123446	1.00067	1.0001	1.00124
FUCA2	ukb-b-8699	PCT where patients GP was registered: CENTRAL MANCHESTER PCT || id:ukb-b-8699	ENSG00000001036	MR Egger	97	-0.00169209	0.00106136	0.114197	-0.00377235	0.00038817	0.998309	0.996235	1.00039
FUCA2	ukb-b-8699	PCT where patients GP was registered: CENTRAL MANCHESTER PCT || id:ukb-b-8699	ENSG00000001036	Weighted median	97	-0.00122384	0.000110845	2.42174e-28	-0.0014411	-0.00100659	0.998777	0.99856	0.998994
FUCA2	ukb-b-8699	PCT where patients GP was registered: CENTRAL MANCHESTER PCT || id:ukb-b-8699	ENSG00000001036	Inverse variance weighted	97	-0.00122279	9.04332e-05	1.16843e-41	-0.00140004	-0.00104554	0.998778	0.998601	0.998955
FUCA2	ukb-b-8699	PCT where patients GP was registered: CENTRAL MANCHESTER PCT || id:ukb-b-8699	ENSG00000001036	Simple mode	97	-0.00120994	0.000273707	2.59184e-05	-0.0017464	-0.000673471	0.998791	0.998255	0.999327
FUCA2	ukb-b-8699	PCT where patients GP was registered: CENTRAL MANCHESTER PCT || id:ukb-b-8699	ENSG00000001036	Weighted mode	97	-0.00120994	0.000264441	1.42084e-05	-0.00172824	-0.000691632	0.998791	0.998273	0.999309
FUCA2	ukb-b-872	Operation code: transurethral resection of prostate (turp) || id:ukb-b-872	ENSG00000001036	MR Egger	174	0.00081603	0.000522003	0.119828	-0.000207097	0.00183916	1.00082	0.999793	1.00184
FUCA2	ukb-b-872	Operation code: transurethral resection of prostate (turp) || id:ukb-b-872	ENSG00000001036	Weighted median	174	0.00179433	0.000124771	6.81293e-47	0.00154977	0.00203888	1.0018	1.00155	1.00204
FUCA2	ukb-b-872	Operation code: transurethral resection of prostate (turp) || id:ukb-b-872	ENSG00000001036	Inverse variance weighted	174	0.00156981	9.83101e-05	2.13901e-57	0.00137712	0.00176249	1.00157	1.00138	1.00176
FUCA2	ukb-b-872	Operation code: transurethral resection of prostate (turp) || id:ukb-b-872	ENSG00000001036	Simple mode	174	0.00183259	0.000345925	3.53252e-07	0.00115458	0.0025106	1.00183	1.00116	1.00251
FUCA2	ukb-b-872	Operation code: transurethral resection of prostate (turp) || id:ukb-b-872	ENSG00000001036	Weighted mode	174	0.00182541	0.00033878	2.30071e-07	0.0011614	0.00248942	1.00183	1.00116	1.00249
FUCA2	ukb-b-12646	Treatment speciality of consultant (recoded): General medicine || id:ukb-b-12646	ENSG00000001036	MR Egger	179	0.0207003	0.00285751	1.28801e-11	0.0150996	0.026301	1.02092	1.01521	1.02665
FUCA2	ukb-b-12646	Treatment speciality of consultant (recoded): General medicine || id:ukb-b-12646	ENSG00000001036	Weighted median	179	0.00914026	0.000722505	1.10732e-36	0.00772416	0.0105564	1.00918	1.00775	1.01061
FUCA2	ukb-b-12646	Treatment speciality of consultant (recoded): General medicine || id:ukb-b-12646	ENSG00000001036	Inverse variance weighted	179	0.00739402	0.000552456	7.50915e-41	0.0063112	0.00847683	1.00742	1.00633	1.00851
FUCA2	ukb-b-12646	Treatment speciality of consultant (recoded): General medicine || id:ukb-b-12646	ENSG00000001036	Simple mode	179	0.00935119	0.00173545	2.2316e-07	0.00594971	0.0127527	1.0094	1.00597	1.01283
FUCA2	ukb-b-12646	Treatment speciality of consultant (recoded): General medicine || id:ukb-b-12646	ENSG00000001036	Weighted mode	179	0.00935119	0.00170225	1.34584e-07	0.00601478	0.0126876	1.0094	1.00603	1.01277
FUCA2	ukb-b-8800	Interpolated Year when cancer first diagnosed || id:ukb-b-8800	ENSG00000001036	MR Egger	179	0.120128	0.0242541	1.69816e-06	0.0725897	0.167666	1.12764	1.07529	1.18254
FUCA2	ukb-b-8800	Interpolated Year when cancer first diagnosed || id:ukb-b-8800	ENSG00000001036	Weighted median	179	-0.0484542	0.00621435	6.3321e-15	-0.0606343	-0.0362741	0.952701	0.941167	0.964376
FUCA2	ukb-b-8800	Interpolated Year when cancer first diagnosed || id:ukb-b-8800	ENSG00000001036	Inverse variance weighted	179	-0.0324683	0.00467239	3.67956e-12	-0.0416262	-0.0233104	0.968053	0.959228	0.976959
FUCA2	ukb-b-8800	Interpolated Year when cancer first diagnosed || id:ukb-b-8800	ENSG00000001036	Simple mode	179	-0.0512654	0.0162893	0.00193302	-0.0831924	-0.0193383	0.950027	0.920174	0.980847
FUCA2	ukb-b-8800	Interpolated Year when cancer first diagnosed || id:ukb-b-8800	ENSG00000001036	Weighted mode	179	-0.0522406	0.0158557	0.00118873	-0.0833178	-0.0211633	0.949101	0.920059	0.979059
FUCA2	ukb-d-C79	Diagnoses - main ICD10: C79 Secondary malignant neoplasm of other sites || id:ukb-d-C79	ENSG00000001036	MR Egger	182	0.000543373	0.000513072	0.290993	-0.000462249	0.00154899	1.00054	0.999538	1.00155
FUCA2	ukb-d-C79	Diagnoses - main ICD10: C79 Secondary malignant neoplasm of other sites || id:ukb-d-C79	ENSG00000001036	Weighted median	182	0.00133169	0.000148113	2.44925e-19	0.00104139	0.00162199	1.00133	1.00104	1.00162
FUCA2	ukb-d-C79	Diagnoses - main ICD10: C79 Secondary malignant neoplasm of other sites || id:ukb-d-C79	ENSG00000001036	Inverse variance weighted	182	0.000205669	0.000102127	0.0440252	5.49966e-06	0.000405838	1.00021	1.00001	1.00041
FUCA2	ukb-d-C79	Diagnoses - main ICD10: C79 Secondary malignant neoplasm of other sites || id:ukb-d-C79	ENSG00000001036	Simple mode	182	0.00147512	0.000695826	0.0353727	0.0001113	0.00283894	1.00148	1.00011	1.00284
FUCA2	ukb-d-C79	Diagnoses - main ICD10: C79 Secondary malignant neoplasm of other sites || id:ukb-d-C79	ENSG00000001036	Weighted mode	182	0.00145437	0.000831745	0.0820594	-0.000175849	0.00308459	1.00146	0.999824	1.00309
FUCA2	ukb-d-K11_OTHGASTR	Other gastritis (incl. Duodenitis) || id:ukb-d-K11_OTHGASTR	ENSG00000001036	MR Egger	182	0.00756376	0.00131383	3.62907e-08	0.00498865	0.0101389	1.00759	1.005	1.01019
FUCA2	ukb-d-K11_OTHGASTR	Other gastritis (incl. Duodenitis) || id:ukb-d-K11_OTHGASTR	ENSG00000001036	Weighted median	182	-0.00167269	0.000347927	1.52759e-06	-0.00235463	-0.000990754	0.998329	0.997648	0.99901
FUCA2	ukb-d-K11_OTHGASTR	Other gastritis (incl. Duodenitis) || id:ukb-d-K11_OTHGASTR	ENSG00000001036	Inverse variance weighted	182	-0.0027542	0.000261918	7.32753e-26	-0.00326756	-0.00224084	0.99725	0.996738	0.997762
FUCA2	ukb-d-K11_OTHGASTR	Other gastritis (incl. Duodenitis) || id:ukb-d-K11_OTHGASTR	ENSG00000001036	Simple mode	182	-0.00155185	0.000841198	0.0666994	-0.0032006	9.68978e-05	0.998449	0.996805	1.0001
FUCA2	ukb-d-K11_OTHGASTR	Other gastritis (incl. Duodenitis) || id:ukb-d-K11_OTHGASTR	ENSG00000001036	Weighted mode	182	-0.00155185	0.000810856	0.0572183	-0.00314113	3.74283e-05	0.998449	0.996864	1.00004
FUCA2	ukb-b-8241	Treatment/medication code: prednisolone || id:ukb-b-8241	ENSG00000001036	MR Egger	176	-0.000340876	0.000540468	0.529061	-0.00140019	0.000718441	0.999659	0.998601	1.00072
FUCA2	ukb-b-8241	Treatment/medication code: prednisolone || id:ukb-b-8241	ENSG00000001036	Weighted median	176	-0.00113132	0.000145199	6.62351e-15	-0.00141591	-0.000846726	0.998869	0.998585	0.999154
FUCA2	ukb-b-8241	Treatment/medication code: prednisolone || id:ukb-b-8241	ENSG00000001036	Inverse variance weighted	176	-0.00175994	0.000103921	2.4669e-64	-0.00196362	-0.00155626	0.998242	0.998038	0.998445
FUCA2	ukb-b-8241	Treatment/medication code: prednisolone || id:ukb-b-8241	ENSG00000001036	Simple mode	176	-0.00109294	0.000385393	0.0051082	-0.00184831	-0.000337571	0.998908	0.998153	0.999662
FUCA2	ukb-b-8241	Treatment/medication code: prednisolone || id:ukb-b-8241	ENSG00000001036	Weighted mode	176	-0.00109294	0.00039574	0.0063627	-0.00186859	-0.000317292	0.998908	0.998133	0.999683
FUCA2	ukb-b-13998	Diagnoses - secondary ICD10: N84.0 Polyp of corpus uteri || id:ukb-b-13998	ENSG00000001036	MR Egger	173	0.00151946	0.000518008	0.00381419	0.000504163	0.00253475	1.00152	1.0005	1.00254
FUCA2	ukb-b-13998	Diagnoses - secondary ICD10: N84.0 Polyp of corpus uteri || id:ukb-b-13998	ENSG00000001036	Weighted median	173	0.00101617	0.000122484	1.07385e-16	0.000776099	0.00125624	1.00102	1.00078	1.00126
FUCA2	ukb-b-13998	Diagnoses - secondary ICD10: N84.0 Polyp of corpus uteri || id:ukb-b-13998	ENSG00000001036	Inverse variance weighted	173	0.000832017	9.61971e-05	5.1913e-18	0.000643471	0.00102056	1.00083	1.00064	1.00102
FUCA2	ukb-b-13998	Diagnoses - secondary ICD10: N84.0 Polyp of corpus uteri || id:ukb-b-13998	ENSG00000001036	Simple mode	173	0.00114354	0.000288928	0.000110465	0.000577244	0.00170984	1.00114	1.00058	1.00171
FUCA2	ukb-b-13998	Diagnoses - secondary ICD10: N84.0 Polyp of corpus uteri || id:ukb-b-13998	ENSG00000001036	Weighted mode	173	0.00114354	0.000324435	0.000543292	0.000507651	0.00177943	1.00114	1.00051	1.00178
FUCA2	ukb-d-22614_1	Worked with pesticides: Sometimes || id:ukb-d-22614_1	ENSG00000001036	MR Egger	182	-0.0155639	0.00297962	4.81984e-07	-0.0214039	-0.00972381	0.984557	0.978824	0.990323
FUCA2	ukb-d-22614_1	Worked with pesticides: Sometimes || id:ukb-d-22614_1	ENSG00000001036	Weighted median	182	0.00380584	0.000736417	2.36555e-07	0.00236246	0.00524922	1.00381	1.00237	1.00526
FUCA2	ukb-d-22614_1	Worked with pesticides: Sometimes || id:ukb-d-22614_1	ENSG00000001036	Inverse variance weighted	182	0.00441208	0.000593295	1.03332e-13	0.00324922	0.00557494	1.00442	1.00325	1.00559
FUCA2	ukb-d-22614_1	Worked with pesticides: Sometimes || id:ukb-d-22614_1	ENSG00000001036	Simple mode	182	0.00383726	0.00174318	0.0289796	0.000420627	0.00725389	1.00384	1.00042	1.00728
FUCA2	ukb-d-22614_1	Worked with pesticides: Sometimes || id:ukb-d-22614_1	ENSG00000001036	Weighted mode	182	0.00383726	0.00169918	0.0251206	0.000506866	0.00716765	1.00384	1.00051	1.00719
FUCA2	ukb-b-13978	Average monthly intake of other alcoholic drinks || id:ukb-b-13978	ENSG00000001036	MR Egger	179	-0.103381	0.0152447	1.71399e-10	-0.133261	-0.0735015	0.901783	0.875237	0.929135
FUCA2	ukb-b-13978	Average monthly intake of other alcoholic drinks || id:ukb-b-13978	ENSG00000001036	Weighted median	179	-0.0189451	0.00377311	5.138e-07	-0.0263404	-0.0115498	0.981233	0.974003	0.988517
FUCA2	ukb-b-13978	Average monthly intake of other alcoholic drinks || id:ukb-b-13978	ENSG00000001036	Inverse variance weighted	179	-0.0117918	0.00294286	6.15163e-05	-0.0175598	-0.00602379	0.988277	0.982593	0.993994
FUCA2	ukb-b-13978	Average monthly intake of other alcoholic drinks || id:ukb-b-13978	ENSG00000001036	Simple mode	179	-0.0198925	0.0090501	0.0292361	-0.0376307	-0.00215433	0.980304	0.963069	0.997848
FUCA2	ukb-b-13978	Average monthly intake of other alcoholic drinks || id:ukb-b-13978	ENSG00000001036	Weighted mode	179	-0.0198925	0.00882098	0.0253426	-0.0371817	-0.00260341	0.980304	0.963501	0.9974
FUCA2	ukb-d-M13_GANGLION	Ganglion || id:ukb-d-M13_GANGLION	ENSG00000001036	MR Egger	182	0.00118026	0.000614266	0.0562589	-2.36996e-05	0.00238422	1.00118	0.999976	1.00239
FUCA2	ukb-d-M13_GANGLION	Ganglion || id:ukb-d-M13_GANGLION	ENSG00000001036	Weighted median	182	-0.000926415	0.000156116	2.95389e-09	-0.0012324	-0.000620428	0.999074	0.998768	0.99938
FUCA2	ukb-d-M13_GANGLION	Ganglion || id:ukb-d-M13_GANGLION	ENSG00000001036	Inverse variance weighted	182	-0.00110198	0.000122456	2.2768e-19	-0.001342	-0.000861972	0.998899	0.998659	0.999138
FUCA2	ukb-d-M13_GANGLION	Ganglion || id:ukb-d-M13_GANGLION	ENSG00000001036	Simple mode	182	-0.000884485	0.000366415	0.0167798	-0.00160266	-0.000166312	0.999116	0.998399	0.999834
FUCA2	ukb-d-M13_GANGLION	Ganglion || id:ukb-d-M13_GANGLION	ENSG00000001036	Weighted mode	182	-0.000884485	0.000388091	0.0238306	-0.00164514	-0.000123827	0.999116	0.998356	0.999876
FUCA2	ukb-b-2285	Diagnoses - main ICD10: H25.0 Senile incipient cataract || id:ukb-b-2285	ENSG00000001036	MR Egger	23	0.000190375	0.00116533	0.871792	-0.00209366	0.00247441	1.00019	0.997909	1.00248
FUCA2	ukb-b-2285	Diagnoses - main ICD10: H25.0 Senile incipient cataract || id:ukb-b-2285	ENSG00000001036	Weighted median	23	0.000302977	0.000218386	0.165337	-0.00012506	0.000731013	1.0003	0.999875	1.00073
FUCA2	ukb-b-2285	Diagnoses - main ICD10: H25.0 Senile incipient cataract || id:ukb-b-2285	ENSG00000001036	Inverse variance weighted	23	0.000341539	0.000175303	0.0513809	-2.05374e-06	0.000685133	1.00034	0.999998	1.00069
FUCA2	ukb-b-2285	Diagnoses - main ICD10: H25.0 Senile incipient cataract || id:ukb-b-2285	ENSG00000001036	Simple mode	23	0.000300062	0.000372386	0.428992	-0.000429813	0.00102994	1.0003	0.99957	1.00103
FUCA2	ukb-b-2285	Diagnoses - main ICD10: H25.0 Senile incipient cataract || id:ukb-b-2285	ENSG00000001036	Weighted mode	23	0.000302055	0.000369787	0.42278	-0.000422728	0.00102684	1.0003	0.999577	1.00103
FUCA2	ukb-b-1707	Average weekly spirits intake || id:ukb-b-1707	ENSG00000001036	MR Egger	179	-0.0215933	0.00752653	0.00461945	-0.0363453	-0.00684135	0.978638	0.964307	0.993182
FUCA2	ukb-b-1707	Average weekly spirits intake || id:ukb-b-1707	ENSG00000001036	Weighted median	179	0.000215492	0.0018897	0.90921	-0.00348832	0.00391931	1.00022	0.996518	1.00393
FUCA2	ukb-b-1707	Average weekly spirits intake || id:ukb-b-1707	ENSG00000001036	Inverse variance weighted	179	-6.00918e-05	0.00145359	0.967025	-0.00290913	0.00278894	0.99994	0.997095	1.00279
FUCA2	ukb-b-1707	Average weekly spirits intake || id:ukb-b-1707	ENSG00000001036	Simple mode	179	0.000229627	0.00450791	0.959431	-0.00860588	0.00906513	1.00023	0.991431	1.00911
FUCA2	ukb-b-1707	Average weekly spirits intake || id:ukb-b-1707	ENSG00000001036	Weighted mode	179	0.000229627	0.00452791	0.95961	-0.00864508	0.00910434	1.00023	0.991392	1.00915
FUCA2	ukb-b-16066	Spreads/sauces consumers || id:ukb-b-16066	ENSG00000001036	MR Egger	179	-0.00464595	0.00951025	0.625786	-0.023286	0.0139941	0.995365	0.976983	1.01409
FUCA2	ukb-b-16066	Spreads/sauces consumers || id:ukb-b-16066	ENSG00000001036	Weighted median	179	-0.0145709	0.00245628	2.99063e-09	-0.0193852	-0.0097566	0.985535	0.980801	0.990291
FUCA2	ukb-b-16066	Spreads/sauces consumers || id:ukb-b-16066	ENSG00000001036	Inverse variance weighted	179	-0.00547702	0.00183857	0.00289232	-0.00908063	-0.00187342	0.994538	0.99096	0.998128
FUCA2	ukb-b-16066	Spreads/sauces consumers || id:ukb-b-16066	ENSG00000001036	Simple mode	179	-0.0153336	0.00674342	0.0241681	-0.0285507	-0.00211653	0.984783	0.971853	0.997886
FUCA2	ukb-b-16066	Spreads/sauces consumers || id:ukb-b-16066	ENSG00000001036	Weighted mode	179	-0.0153336	0.00667618	0.0227966	-0.0284189	-0.00224831	0.984783	0.971981	0.997754
FUCA2	ukb-a-113	Non-cancer illness code self-reported: arthritis (nos) || id:ukb-a-113	ENSG00000001036	MR Egger	179	-0.0012765	0.000733518	0.0835541	-0.0027142	0.000161194	0.998724	0.997289	1.00016
FUCA2	ukb-a-113	Non-cancer illness code self-reported: arthritis (nos) || id:ukb-a-113	ENSG00000001036	Weighted median	179	-0.000454204	0.000179858	0.0115584	-0.000806725	-0.000101682	0.999546	0.999194	0.999898
FUCA2	ukb-a-113	Non-cancer illness code self-reported: arthritis (nos) || id:ukb-a-113	ENSG00000001036	Inverse variance weighted	179	-0.000212236	0.000141698	0.134184	-0.000489964	6.54923e-05	0.999788	0.99951	1.00007
FUCA2	ukb-a-113	Non-cancer illness code self-reported: arthritis (nos) || id:ukb-a-113	ENSG00000001036	Simple mode	179	-0.000547746	0.000445845	0.220859	-0.0014216	0.00032611	0.999452	0.998579	1.00033
FUCA2	ukb-a-113	Non-cancer illness code self-reported: arthritis (nos) || id:ukb-a-113	ENSG00000001036	Weighted mode	179	-0.000547746	0.000411758	0.185134	-0.00135479	0.0002593	0.999452	0.998646	1.00026
FUCA2	ukb-a-426	Eye problems/disorders: Cataract || id:ukb-a-426	ENSG00000001036	MR Egger	179	0.0171816	0.00435676	0.000115482	0.00864237	0.0257209	1.01733	1.00868	1.02605
FUCA2	ukb-a-426	Eye problems/disorders: Cataract || id:ukb-a-426	ENSG00000001036	Weighted median	179	-0.00827995	0.0012216	1.21899e-11	-0.0106743	-0.00588561	0.991754	0.989382	0.994132
FUCA2	ukb-a-426	Eye problems/disorders: Cataract || id:ukb-a-426	ENSG00000001036	Inverse variance weighted	179	-0.000525144	0.000841015	0.532353	-0.00217353	0.00112324	0.999475	0.997829	1.00112
FUCA2	ukb-a-426	Eye problems/disorders: Cataract || id:ukb-a-426	ENSG00000001036	Simple mode	179	-0.0094242	0.00467541	0.0453358	-0.018588	-0.000260402	0.99062	0.981584	0.99974
FUCA2	ukb-a-426	Eye problems/disorders: Cataract || id:ukb-a-426	ENSG00000001036	Weighted mode	179	-0.00919235	0.00439478	0.0378888	-0.0178061	-0.000578583	0.99085	0.982351	0.999422
FUCA2	ukb-b-12060	PCT where patients GP was registered: NORTH HAMPSHIRE PCT || id:ukb-b-12060	ENSG00000001036	MR Egger	8	-0.00708755	0.00382833	0.113579	-0.0145911	0.000415976	0.992938	0.985515	1.00042
FUCA2	ukb-b-12060	PCT where patients GP was registered: NORTH HAMPSHIRE PCT || id:ukb-b-12060	ENSG00000001036	Weighted median	8	-0.000818901	0.000481691	0.0891205	-0.00176301	0.000125213	0.999181	0.998239	1.00013
FUCA2	ukb-b-12060	PCT where patients GP was registered: NORTH HAMPSHIRE PCT || id:ukb-b-12060	ENSG00000001036	Inverse variance weighted	8	-0.00024325	0.000349482	0.486411	-0.000928235	0.000441736	0.999757	0.999072	1.00044
FUCA2	ukb-b-12060	PCT where patients GP was registered: NORTH HAMPSHIRE PCT || id:ukb-b-12060	ENSG00000001036	Simple mode	8	-0.000993688	0.000828051	0.26916	-0.00261667	0.000629291	0.999007	0.997387	1.00063
FUCA2	ukb-b-12060	PCT where patients GP was registered: NORTH HAMPSHIRE PCT || id:ukb-b-12060	ENSG00000001036	Weighted mode	8	-0.000993688	0.000738855	0.220597	-0.00244184	0.000454467	0.999007	0.997561	1.00045
FUCA2	ukb-b-18138	Operation code: coronary angiogram || id:ukb-b-18138	ENSG00000001036	MR Egger	176	4.10275e-05	0.000583782	0.944052	-0.00110318	0.00118524	1.00004	0.998897	1.00119
FUCA2	ukb-b-18138	Operation code: coronary angiogram || id:ukb-b-18138	ENSG00000001036	Weighted median	176	-0.000440773	0.000142998	0.00205359	-0.000721049	-0.000160497	0.999559	0.999279	0.99984
FUCA2	ukb-b-18138	Operation code: coronary angiogram || id:ukb-b-18138	ENSG00000001036	Inverse variance weighted	176	-0.000369479	0.000112249	0.000996192	-0.000589488	-0.000149471	0.999631	0.999411	0.999851
FUCA2	ukb-b-18138	Operation code: coronary angiogram || id:ukb-b-18138	ENSG00000001036	Simple mode	176	-0.000470989	0.00037662	0.212762	-0.00120917	0.000267187	0.999529	0.998792	1.00027
FUCA2	ukb-b-18138	Operation code: coronary angiogram || id:ukb-b-18138	ENSG00000001036	Weighted mode	176	-0.000470989	0.000331358	0.156983	-0.00112045	0.000178473	0.999529	0.99888	1.00018
FUCA2	ukb-a-303	Hair/balding pattern: Pattern 4 || id:ukb-a-303	ENSG00000001036	MR Egger	179	0.049597	0.00479005	6.0791e-20	0.0402085	0.0589855	1.05085	1.04103	1.06076
FUCA2	ukb-a-303	Hair/balding pattern: Pattern 4 || id:ukb-a-303	ENSG00000001036	Weighted median	179	0.0131298	0.00124051	3.52619e-26	0.0106984	0.0155612	1.01322	1.01076	1.01568
FUCA2	ukb-a-303	Hair/balding pattern: Pattern 4 || id:ukb-a-303	ENSG00000001036	Inverse variance weighted	179	0.00703599	0.00103477	1.04942e-11	0.00500784	0.00906414	1.00706	1.00502	1.00911
FUCA2	ukb-a-303	Hair/balding pattern: Pattern 4 || id:ukb-a-303	ENSG00000001036	Simple mode	179	0.0138261	0.00315399	1.99116e-05	0.00764427	0.0200079	1.01392	1.00767	1.02021
FUCA2	ukb-a-303	Hair/balding pattern: Pattern 4 || id:ukb-a-303	ENSG00000001036	Weighted mode	179	0.0138261	0.002904	3.9749e-06	0.00813424	0.0195179	1.01392	1.00817	1.01971
FUCA2	ukb-b-13932	Duration of vigorous activity || id:ukb-b-13932	ENSG00000001036	MR Egger	179	0.0505508	0.00964913	4.55377e-07	0.0316384	0.0694631	1.05185	1.03214	1.07193
FUCA2	ukb-b-13932	Duration of vigorous activity || id:ukb-b-13932	ENSG00000001036	Weighted median	179	0.0264851	0.00246398	5.99771e-27	0.0216557	0.0313145	1.02684	1.02189	1.03181
FUCA2	ukb-b-13932	Duration of vigorous activity || id:ukb-b-13932	ENSG00000001036	Inverse variance weighted	179	0.0319779	0.00186323	5.0561e-66	0.028326	0.0356298	1.03249	1.02873	1.03627
FUCA2	ukb-b-13932	Duration of vigorous activity || id:ukb-b-13932	ENSG00000001036	Simple mode	179	0.0253318	0.00591103	2.98077e-05	0.0137462	0.0369174	1.02566	1.01384	1.03761
FUCA2	ukb-b-13932	Duration of vigorous activity || id:ukb-b-13932	ENSG00000001036	Weighted mode	179	0.0253318	0.00559928	1.10538e-05	0.0143572	0.0363064	1.02566	1.01446	1.03697
FUCA2	ukb-b-4094	Length of mobile phone use || id:ukb-b-4094	ENSG00000001036	MR Egger	179	0.0776875	0.00976369	2.03109e-13	0.0585506	0.0968243	1.08078	1.0603	1.10167
FUCA2	ukb-b-4094	Length of mobile phone use || id:ukb-b-4094	ENSG00000001036	Weighted median	179	0.0173122	0.00282489	8.87468e-10	0.0117754	0.022849	1.01746	1.01184	1.02311
FUCA2	ukb-b-4094	Length of mobile phone use || id:ukb-b-4094	ENSG00000001036	Inverse variance weighted	179	0.0368187	0.00194967	1.52834e-79	0.0329973	0.04064	1.0375	1.03355	1.04148
FUCA2	ukb-b-4094	Length of mobile phone use || id:ukb-b-4094	ENSG00000001036	Simple mode	179	0.0162945	0.0116562	0.163875	-0.00655166	0.0391406	1.01643	0.99347	1.03992
FUCA2	ukb-b-4094	Length of mobile phone use || id:ukb-b-4094	ENSG00000001036	Weighted mode	179	0.0159145	0.0102761	0.123232	-0.00422666	0.0360556	1.01604	0.995782	1.03671
FUCA2	ukb-b-9708	Diagnoses - main ICD10: M79.66 Pain in limb (Lower leg) || id:ukb-b-9708	ENSG00000001036	MR Egger	154	0.00187114	0.000722772	0.0105648	0.000454509	0.00328778	1.00187	1.00045	1.00329
FUCA2	ukb-b-9708	Diagnoses - main ICD10: M79.66 Pain in limb (Lower leg) || id:ukb-b-9708	ENSG00000001036	Weighted median	154	-0.000362215	0.00011416	0.0015094	-0.000585968	-0.000138461	0.999638	0.999414	0.999862
FUCA2	ukb-b-9708	Diagnoses - main ICD10: M79.66 Pain in limb (Lower leg) || id:ukb-b-9708	ENSG00000001036	Inverse variance weighted	154	0.000172211	8.42938e-05	0.0410544	6.99468e-06	0.000337427	1.00017	1.00001	1.00034
FUCA2	ukb-b-9708	Diagnoses - main ICD10: M79.66 Pain in limb (Lower leg) || id:ukb-b-9708	ENSG00000001036	Simple mode	154	-0.000526393	0.000375155	0.162603	-0.0012617	0.00020891	0.999474	0.998739	1.00021
FUCA2	ukb-b-9708	Diagnoses - main ICD10: M79.66 Pain in limb (Lower leg) || id:ukb-b-9708	ENSG00000001036	Weighted mode	154	-0.000526393	0.000376214	0.163781	-0.00126377	0.000210985	0.999474	0.998737	1.00021
FUCA2	ukb-b-2557	Smoked cigarette or pipe within last hour || id:ukb-b-2557	ENSG00000001036	MR Egger	178	-0.0257195	0.0077772	0.00114304	-0.0409628	-0.0104762	0.974608	0.959865	0.989578
FUCA2	ukb-b-2557	Smoked cigarette or pipe within last hour || id:ukb-b-2557	ENSG00000001036	Weighted median	178	0.0151452	0.00201342	5.39089e-14	0.0111988	0.0190915	1.01526	1.01126	1.01927
FUCA2	ukb-b-2557	Smoked cigarette or pipe within last hour || id:ukb-b-2557	ENSG00000001036	Inverse variance weighted	178	0.00842293	0.00150493	2.18252e-08	0.00547326	0.0113726	1.00846	1.00549	1.01144
FUCA2	ukb-b-2557	Smoked cigarette or pipe within last hour || id:ukb-b-2557	ENSG00000001036	Simple mode	178	0.0157847	0.00579752	0.00712408	0.00442151	0.0271478	1.01591	1.00443	1.02752
FUCA2	ukb-b-2557	Smoked cigarette or pipe within last hour || id:ukb-b-2557	ENSG00000001036	Weighted mode	178	0.0157847	0.00532121	0.00342975	0.00535509	0.0262142	1.01591	1.00537	1.02656
FUCA2	ukb-b-4106	Chest pain or discomfort when walking uphill or hurrying || id:ukb-b-4106	ENSG00000001036	MR Egger	179	0.0175373	0.00884883	0.0490414	0.000193552	0.034881	1.01769	1.00019	1.0355
FUCA2	ukb-b-4106	Chest pain or discomfort when walking uphill or hurrying || id:ukb-b-4106	ENSG00000001036	Weighted median	179	-0.0203531	0.00224317	1.15426e-19	-0.0247497	-0.0159565	0.979853	0.975554	0.98417
FUCA2	ukb-b-4106	Chest pain or discomfort when walking uphill or hurrying || id:ukb-b-4106	ENSG00000001036	Inverse variance weighted	179	-0.0187901	0.00171309	5.41446e-28	-0.0221477	-0.0154324	0.981385	0.978096	0.984686
FUCA2	ukb-b-4106	Chest pain or discomfort when walking uphill or hurrying || id:ukb-b-4106	ENSG00000001036	Simple mode	179	-0.0215814	0.0056124	0.000167488	-0.0325817	-0.0105811	0.97865	0.967943	0.989475
FUCA2	ukb-b-4106	Chest pain or discomfort when walking uphill or hurrying || id:ukb-b-4106	ENSG00000001036	Weighted mode	179	-0.0215814	0.00525239	6.05766e-05	-0.0318761	-0.0112867	0.97865	0.968627	0.988777
FUCA2	ukb-a-484	Types of physical activity in last 4 weeks: Other exercises (eg: swimming cycling keep fit bowling) || id:ukb-a-484	ENSG00000001036	MR Egger	179	-0.00676781	0.00420024	0.108898	-0.0150003	0.00146465	0.993255	0.985112	1.00147
FUCA2	ukb-a-484	Types of physical activity in last 4 weeks: Other exercises (eg: swimming cycling keep fit bowling) || id:ukb-a-484	ENSG00000001036	Weighted median	179	-0.000203149	0.000997529	0.838625	-0.0021583	0.00175201	0.999797	0.997844	1.00175
FUCA2	ukb-a-484	Types of physical activity in last 4 weeks: Other exercises (eg: swimming cycling keep fit bowling) || id:ukb-a-484	ENSG00000001036	Inverse variance weighted	179	-0.000441576	0.000811424	0.586304	-0.00203197	0.00114882	0.999559	0.99797	1.00115
FUCA2	ukb-a-484	Types of physical activity in last 4 weeks: Other exercises (eg: swimming cycling keep fit bowling) || id:ukb-a-484	ENSG00000001036	Simple mode	179	-0.000152206	0.00256899	0.952821	-0.00518742	0.00488301	0.999848	0.994826	1.00489
FUCA2	ukb-a-484	Types of physical activity in last 4 weeks: Other exercises (eg: swimming cycling keep fit bowling) || id:ukb-a-484	ENSG00000001036	Weighted mode	179	-0.000152206	0.00264756	0.95422	-0.00534142	0.00503701	0.999848	0.994673	1.00505
FUCA2	ukb-d-COLITNONINFNAS	Noninfectious colitis NAS || id:ukb-d-COLITNONINFNAS	ENSG00000001036	MR Egger	182	0.00931799	0.00121579	1.07794e-12	0.00693504	0.0117009	1.00936	1.00696	1.01177
FUCA2	ukb-d-COLITNONINFNAS	Noninfectious colitis NAS || id:ukb-d-COLITNONINFNAS	ENSG00000001036	Weighted median	182	0.0008459	0.000321642	0.00853994	0.000215482	0.00147632	1.00085	1.00022	1.00148
FUCA2	ukb-d-COLITNONINFNAS	Noninfectious colitis NAS || id:ukb-d-COLITNONINFNAS	ENSG00000001036	Inverse variance weighted	182	0.0015956	0.000242372	4.60186e-11	0.00112055	0.00207065	1.0016	1.00112	1.00207
FUCA2	ukb-d-COLITNONINFNAS	Noninfectious colitis NAS || id:ukb-d-COLITNONINFNAS	ENSG00000001036	Simple mode	182	0.000669036	0.000839623	0.426594	-0.000976626	0.0023147	1.00067	0.999024	1.00232
FUCA2	ukb-d-COLITNONINFNAS	Noninfectious colitis NAS || id:ukb-d-COLITNONINFNAS	ENSG00000001036	Weighted mode	182	0.000669036	0.000822606	0.417107	-0.000943271	0.00228134	1.00067	0.999057	1.00228
FUCA2	ukb-b-3475	Operative procedures - secondary OPCS: M45.9 Unspecified diagnostic endoscopic examination of bladder || id:ukb-b-3475	ENSG00000001036	MR Egger	178	2.57566e-05	0.000688452	0.970199	-0.00132361	0.00137512	1.00003	0.998677	1.00138
FUCA2	ukb-b-3475	Operative procedures - secondary OPCS: M45.9 Unspecified diagnostic endoscopic examination of bladder || id:ukb-b-3475	ENSG00000001036	Weighted median	178	0.00198911	0.000182883	1.49309e-27	0.00163066	0.00234757	1.00199	1.00163	1.00235
FUCA2	ukb-b-3475	Operative procedures - secondary OPCS: M45.9 Unspecified diagnostic endoscopic examination of bladder || id:ukb-b-3475	ENSG00000001036	Inverse variance weighted	178	0.00139176	0.000133111	1.38054e-25	0.00113086	0.00165266	1.00139	1.00113	1.00165
FUCA2	ukb-b-3475	Operative procedures - secondary OPCS: M45.9 Unspecified diagnostic endoscopic examination of bladder || id:ukb-b-3475	ENSG00000001036	Simple mode	178	0.00222389	0.000516237	2.72762e-05	0.00121207	0.00323572	1.00223	1.00121	1.00324
FUCA2	ukb-b-3475	Operative procedures - secondary OPCS: M45.9 Unspecified diagnostic endoscopic examination of bladder || id:ukb-b-3475	ENSG00000001036	Weighted mode	178	0.00222389	0.000493168	1.18009e-05	0.00125728	0.0031905	1.00223	1.00126	1.0032
FUCA2	ukb-b-13773	Operative procedures - secondary OPCS: Y84.8 Other specified other anaesthetic || id:ukb-b-13773	ENSG00000001036	MR Egger	156	0.000275908	0.00068217	0.686439	-0.00106115	0.00161296	1.00028	0.998939	1.00161
FUCA2	ukb-b-13773	Operative procedures - secondary OPCS: Y84.8 Other specified other anaesthetic || id:ukb-b-13773	ENSG00000001036	Weighted median	156	-0.000251574	0.000115834	0.0298662	-0.000478608	-2.45405e-05	0.999748	0.999522	0.999975
FUCA2	ukb-b-13773	Operative procedures - secondary OPCS: Y84.8 Other specified other anaesthetic || id:ukb-b-13773	ENSG00000001036	Inverse variance weighted	156	-0.000268606	8.94639e-05	0.00267864	-0.000443955	-9.32568e-05	0.999731	0.999556	0.999907
FUCA2	ukb-b-13773	Operative procedures - secondary OPCS: Y84.8 Other specified other anaesthetic || id:ukb-b-13773	ENSG00000001036	Simple mode	156	-0.000256047	0.000292492	0.382711	-0.000829331	0.000317237	0.999744	0.999171	1.00032
FUCA2	ukb-b-13773	Operative procedures - secondary OPCS: Y84.8 Other specified other anaesthetic || id:ukb-b-13773	ENSG00000001036	Weighted mode	156	-0.000256047	0.00028563	0.371413	-0.000815881	0.000303787	0.999744	0.999184	1.0003
FUCA2	ukb-a-9	Sleep duration || id:ukb-a-9	ENSG00000001036	MR Egger	179	0.02442	0.00645763	0.000212922	0.0117631	0.037077	1.02472	1.01183	1.03777
FUCA2	ukb-a-9	Sleep duration || id:ukb-a-9	ENSG00000001036	Weighted median	179	-0.0137076	0.00177237	1.04165e-14	-0.0171814	-0.0102338	0.986386	0.982965	0.989818
FUCA2	ukb-a-9	Sleep duration || id:ukb-a-9	ENSG00000001036	Inverse variance weighted	179	-0.00330018	0.00124749	0.00815802	-0.00574526	-0.000855102	0.996705	0.994271	0.999145
FUCA2	ukb-a-9	Sleep duration || id:ukb-a-9	ENSG00000001036	Simple mode	179	-0.0147462	0.00622692	0.0189506	-0.0269509	-0.0025414	0.985362	0.973409	0.997462
FUCA2	ukb-a-9	Sleep duration || id:ukb-a-9	ENSG00000001036	Weighted mode	179	-0.0145502	0.00613565	0.0187881	-0.026576	-0.00252432	0.985555	0.973774	0.997479
FUCA2	ukb-b-12234	Operation code: cystectomy || id:ukb-b-12234	ENSG00000001036	MR Egger	175	0.000432499	0.000528468	0.414254	-0.000603299	0.0014683	1.00043	0.999397	1.00147
FUCA2	ukb-b-12234	Operation code: cystectomy || id:ukb-b-12234	ENSG00000001036	Weighted median	175	0.000248397	0.000136464	0.0687231	-1.90728e-05	0.000515867	1.00025	0.999981	1.00052
FUCA2	ukb-b-12234	Operation code: cystectomy || id:ukb-b-12234	ENSG00000001036	Inverse variance weighted	175	-0.000152033	0.000100389	0.129914	-0.000348795	4.47293e-05	0.999848	0.999651	1.00004
FUCA2	ukb-b-12234	Operation code: cystectomy || id:ukb-b-12234	ENSG00000001036	Simple mode	175	0.000632228	0.000403942	0.119366	-0.000159498	0.00142396	1.00063	0.999841	1.00142
FUCA2	ukb-b-12234	Operation code: cystectomy || id:ukb-b-12234	ENSG00000001036	Weighted mode	175	0.000632228	0.000382163	0.099861	-0.000116812	0.00138127	1.00063	0.999883	1.00138
FUCA2	ukb-b-14162	PCT where patients GP was registered: KIRKLEES PCT || id:ukb-b-14162	ENSG00000001036	MR Egger	174	0.00331574	0.000513836	1.07545e-09	0.00230862	0.00432286	1.00332	1.00231	1.00433
FUCA2	ukb-b-14162	PCT where patients GP was registered: KIRKLEES PCT || id:ukb-b-14162	ENSG00000001036	Weighted median	174	-0.000339359	0.00012115	0.00509224	-0.000576814	-0.000101904	0.999661	0.999423	0.999898
FUCA2	ukb-b-14162	PCT where patients GP was registered: KIRKLEES PCT || id:ukb-b-14162	ENSG00000001036	Inverse variance weighted	174	-0.000346134	9.67713e-05	0.000347788	-0.000535806	-0.000156463	0.999654	0.999464	0.999844
FUCA2	ukb-b-14162	PCT where patients GP was registered: KIRKLEES PCT || id:ukb-b-14162	ENSG00000001036	Simple mode	174	-0.000354349	0.000301223	0.241064	-0.000944745	0.000236047	0.999646	0.999056	1.00024
FUCA2	ukb-b-14162	PCT where patients GP was registered: KIRKLEES PCT || id:ukb-b-14162	ENSG00000001036	Weighted mode	174	-0.000354349	0.00028202	0.210641	-0.000907109	0.000198411	0.999646	0.999093	1.0002
FUCA2	ukb-b-4725	Non-cancer illness code, self-reported: duodenal ulcer || id:ukb-b-4725	ENSG00000001036	MR Egger	156	-0.00177215	0.000682312	0.0103078	-0.00310948	-0.000434816	0.998229	0.996895	0.999565
FUCA2	ukb-b-4725	Non-cancer illness code, self-reported: duodenal ulcer || id:ukb-b-4725	ENSG00000001036	Weighted median	156	0.00114096	0.000125946	1.31465e-19	0.000894108	0.00138782	1.00114	1.00089	1.00139
FUCA2	ukb-b-4725	Non-cancer illness code, self-reported: duodenal ulcer || id:ukb-b-4725	ENSG00000001036	Inverse variance weighted	156	0.000530258	8.94824e-05	3.10708e-09	0.000354873	0.000705644	1.00053	1.00035	1.00071
FUCA2	ukb-b-4725	Non-cancer illness code, self-reported: duodenal ulcer || id:ukb-b-4725	ENSG00000001036	Simple mode	156	0.00129932	0.000428418	0.00284112	0.000459616	0.00213902	1.0013	1.00046	1.00214
FUCA2	ukb-b-4725	Non-cancer illness code, self-reported: duodenal ulcer || id:ukb-b-4725	ENSG00000001036	Weighted mode	156	0.00129932	0.000435517	0.0033127	0.000445703	0.00215293	1.0013	1.00045	1.00216
FUCA2	ukb-b-14801	Treatment speciality of consultant (recoded): Rheumatology || id:ukb-b-14801	ENSG00000001036	MR Egger	176	0.000934193	0.000684751	0.174241	-0.00040792	0.00227631	1.00093	0.999592	1.00228
FUCA2	ukb-b-14801	Treatment speciality of consultant (recoded): Rheumatology || id:ukb-b-14801	ENSG00000001036	Weighted median	176	0.00268143	0.000188708	8.00879e-46	0.00231156	0.0030513	1.00269	1.00231	1.00306
FUCA2	ukb-b-14801	Treatment speciality of consultant (recoded): Rheumatology || id:ukb-b-14801	ENSG00000001036	Inverse variance weighted	176	0.00183473	0.000132007	6.44708e-44	0.001576	0.00209346	1.00184	1.00158	1.0021
FUCA2	ukb-b-14801	Treatment speciality of consultant (recoded): Rheumatology || id:ukb-b-14801	ENSG00000001036	Simple mode	176	0.00333419	0.000791392	4.0271e-05	0.00178307	0.00488532	1.00334	1.00178	1.0049
FUCA2	ukb-b-14801	Treatment speciality of consultant (recoded): Rheumatology || id:ukb-b-14801	ENSG00000001036	Weighted mode	176	0.00335662	0.000803136	4.60925e-05	0.00178247	0.00493077	1.00336	1.00178	1.00494
FUCA2	ukb-b-4745	Diagnoses - secondary ICD10: Y43.3 Other antineoplastic drugs || id:ukb-b-4745	ENSG00000001036	MR Egger	23	0.00357825	0.00118692	0.00659566	0.00125189	0.00590461	1.00358	1.00125	1.00592
FUCA2	ukb-b-4745	Diagnoses - secondary ICD10: Y43.3 Other antineoplastic drugs || id:ukb-b-4745	ENSG00000001036	Weighted median	23	0.000134141	0.000236538	0.570644	-0.000329472	0.000597755	1.00013	0.999671	1.0006
FUCA2	ukb-b-4745	Diagnoses - secondary ICD10: Y43.3 Other antineoplastic drugs || id:ukb-b-4745	ENSG00000001036	Inverse variance weighted	23	-0.000135178	0.000178551	0.449	-0.000485137	0.000214781	0.999865	0.999515	1.00021
FUCA2	ukb-b-4745	Diagnoses - secondary ICD10: Y43.3 Other antineoplastic drugs || id:ukb-b-4745	ENSG00000001036	Simple mode	23	0.000140473	0.000327106	0.671779	-0.000500655	0.0007816	1.00014	0.999499	1.00078
FUCA2	ukb-b-4745	Diagnoses - secondary ICD10: Y43.3 Other antineoplastic drugs || id:ukb-b-4745	ENSG00000001036	Weighted mode	23	0.000140473	0.00033125	0.675634	-0.000508777	0.000789722	1.00014	0.999491	1.00079
FUCA2	ukb-b-10769	PCT where patients GP was registered: BIRMINGHAM EAST AND NORTH PCT || id:ukb-b-10769	ENSG00000001036	MR Egger	176	0.00185701	0.000522934	0.00049356	0.000832062	0.00288196	1.00186	1.00083	1.00289
FUCA2	ukb-b-10769	PCT where patients GP was registered: BIRMINGHAM EAST AND NORTH PCT || id:ukb-b-10769	ENSG00000001036	Weighted median	176	-0.00119484	0.000131369	9.43458e-20	-0.00145232	-0.000937354	0.998806	0.998549	0.999063
FUCA2	ukb-b-10769	PCT where patients GP was registered: BIRMINGHAM EAST AND NORTH PCT || id:ukb-b-10769	ENSG00000001036	Inverse variance weighted	176	-0.0011479	0.000100549	3.46628e-30	-0.00134497	-0.000950821	0.998853	0.998656	0.99905
FUCA2	ukb-b-10769	PCT where patients GP was registered: BIRMINGHAM EAST AND NORTH PCT || id:ukb-b-10769	ENSG00000001036	Simple mode	176	-0.00125513	0.000295356	3.47639e-05	-0.00183403	-0.000676232	0.998746	0.998168	0.999324
FUCA2	ukb-b-10769	PCT where patients GP was registered: BIRMINGHAM EAST AND NORTH PCT || id:ukb-b-10769	ENSG00000001036	Weighted mode	176	-0.00125513	0.000318042	0.000114717	-0.00187849	-0.000631769	0.998746	0.998123	0.999368
FUCA2	ukb-b-19236	Treatment/medication code: fluticasone || id:ukb-b-19236	ENSG00000001036	MR Egger	156	-0.00039143	0.000702832	0.578382	-0.00176898	0.000986121	0.999609	0.998233	1.00099
FUCA2	ukb-b-19236	Treatment/medication code: fluticasone || id:ukb-b-19236	ENSG00000001036	Weighted median	156	-0.00153913	0.000114038	1.63721e-41	-0.00176264	-0.00131561	0.998462	0.998239	0.998685
FUCA2	ukb-b-19236	Treatment/medication code: fluticasone || id:ukb-b-19236	ENSG00000001036	Inverse variance weighted	156	-0.00149117	9.21736e-05	7.22831e-59	-0.00167183	-0.00131051	0.99851	0.99833	0.99869
FUCA2	ukb-b-19236	Treatment/medication code: fluticasone || id:ukb-b-19236	ENSG00000001036	Simple mode	156	-0.0015604	0.000309823	1.30416e-06	-0.00216765	-0.000953143	0.998441	0.997835	0.999047
FUCA2	ukb-b-19236	Treatment/medication code: fluticasone || id:ukb-b-19236	ENSG00000001036	Weighted mode	156	-0.0015604	0.000297743	5.15287e-07	-0.00214397	-0.000976821	0.998441	0.997858	0.999024
FUCA2	ukb-b-11064	Diagnoses - secondary ICD10: Z95.1 Presence of aortocoronary bypass graft || id:ukb-b-11064	ENSG00000001036	MR Egger	176	0.000141066	0.000609162	0.817141	-0.00105289	0.00133502	1.00014	0.998948	1.00134
FUCA2	ukb-b-11064	Diagnoses - secondary ICD10: Z95.1 Presence of aortocoronary bypass graft || id:ukb-b-11064	ENSG00000001036	Weighted median	176	0.00031501	0.000166392	0.0583338	-1.11182e-05	0.000641139	1.00032	0.999989	1.00064
FUCA2	ukb-b-11064	Diagnoses - secondary ICD10: Z95.1 Presence of aortocoronary bypass graft || id:ukb-b-11064	ENSG00000001036	Inverse variance weighted	176	-0.000254153	0.000117128	0.0300167	-0.000483725	-2.45818e-05	0.999746	0.999516	0.999975
FUCA2	ukb-b-11064	Diagnoses - secondary ICD10: Z95.1 Presence of aortocoronary bypass graft || id:ukb-b-11064	ENSG00000001036	Simple mode	176	0.000889226	0.000594648	0.136616	-0.000276284	0.00205474	1.00089	0.999724	1.00206
FUCA2	ukb-b-11064	Diagnoses - secondary ICD10: Z95.1 Presence of aortocoronary bypass graft || id:ukb-b-11064	ENSG00000001036	Weighted mode	176	0.000889226	0.000539257	0.100945	-0.000167717	0.00194617	1.00089	0.999832	1.00195
FUCA2	ukb-a-130	Treatment/medication code: senna || id:ukb-a-130	ENSG00000001036	MR Egger	179	0.00174574	0.000363434	3.31013e-06	0.00103341	0.00245807	1.00175	1.00103	1.00246
FUCA2	ukb-a-130	Treatment/medication code: senna || id:ukb-a-130	ENSG00000001036	Weighted median	179	-0.000139102	9.25475e-05	0.132831	-0.000320495	4.22913e-05	0.999861	0.99968	1.00004
FUCA2	ukb-a-130	Treatment/medication code: senna || id:ukb-a-130	ENSG00000001036	Inverse variance weighted	179	-0.000209446	7.02069e-05	0.00285189	-0.000347051	-7.18404e-05	0.999791	0.999653	0.999928
FUCA2	ukb-a-130	Treatment/medication code: senna || id:ukb-a-130	ENSG00000001036	Simple mode	179	-0.000149795	0.000201965	0.459252	-0.000545646	0.000246055	0.99985	0.999455	1.00025
FUCA2	ukb-a-130	Treatment/medication code: senna || id:ukb-a-130	ENSG00000001036	Weighted mode	179	-0.000149795	0.00021088	0.478426	-0.00056312	0.000263529	0.99985	0.999437	1.00026
FUCA2	ukb-d-30620_raw	Alanine aminotransferase || id:ukb-d-30620_raw	ENSG00000001036	MR Egger	182	-0.52611	0.108054	2.44477e-06	-0.737896	-0.314325	0.590899	0.478119	0.730282
FUCA2	ukb-d-30620_raw	Alanine aminotransferase || id:ukb-d-30620_raw	ENSG00000001036	Weighted median	182	-0.390816	0.0286151	1.81701e-42	-0.446901	-0.33473	0.676505	0.639607	0.715531
FUCA2	ukb-d-30620_raw	Alanine aminotransferase || id:ukb-d-30620_raw	ENSG00000001036	Inverse variance weighted	182	-0.371299	0.0215403	1.39153e-66	-0.413518	-0.32908	0.689838	0.66132	0.719586
FUCA2	ukb-d-30620_raw	Alanine aminotransferase || id:ukb-d-30620_raw	ENSG00000001036	Simple mode	182	-0.392561	0.0660979	1.4358e-08	-0.522113	-0.263009	0.675325	0.593265	0.768735
FUCA2	ukb-d-30620_raw	Alanine aminotransferase || id:ukb-d-30620_raw	ENSG00000001036	Weighted mode	182	-0.392561	0.0696478	6.56291e-08	-0.529071	-0.256052	0.675325	0.589152	0.774102
FUCA2	ukb-b-4616	Nap during day || id:ukb-b-4616	ENSG00000001036	MR Egger	179	0.0475961	0.00420632	1.10383e-22	0.0393517	0.0558405	1.04875	1.04014	1.05743
FUCA2	ukb-b-4616	Nap during day || id:ukb-b-4616	ENSG00000001036	Weighted median	179	0.0211912	0.00104684	4.09768e-91	0.0191394	0.023243	1.02142	1.01932	1.02352
FUCA2	ukb-b-4616	Nap during day || id:ukb-b-4616	ENSG00000001036	Inverse variance weighted	179	0.0171871	0.000812951	3.29688e-99	0.0155937	0.0187805	1.01734	1.01572	1.01896
FUCA2	ukb-b-4616	Nap during day || id:ukb-b-4616	ENSG00000001036	Simple mode	179	0.0215509	0.00254327	8.75358e-15	0.0165661	0.0265357	1.02178	1.0167	1.02689
FUCA2	ukb-b-4616	Nap during day || id:ukb-b-4616	ENSG00000001036	Weighted mode	179	0.0215509	0.00263053	4.83106e-14	0.0163951	0.0267067	1.02178	1.01653	1.02707
FUCA2	ukb-d-20422	More irritable than usual during worst period of anxiety || id:ukb-d-20422	ENSG00000001036	MR Egger	182	-0.0115009	0.0114987	0.318559	-0.0340384	0.0110365	0.988565	0.966534	1.0111
FUCA2	ukb-d-20422	More irritable than usual during worst period of anxiety || id:ukb-d-20422	ENSG00000001036	Weighted median	182	-0.00583187	0.0030683	0.0573434	-0.0118457	0.000181998	0.994185	0.988224	1.00018
FUCA2	ukb-d-20422	More irritable than usual during worst period of anxiety || id:ukb-d-20422	ENSG00000001036	Inverse variance weighted	182	0.00182614	0.00228727	0.424643	-0.00265691	0.00630919	1.00183	0.997347	1.00633
FUCA2	ukb-d-20422	More irritable than usual during worst period of anxiety || id:ukb-d-20422	ENSG00000001036	Simple mode	182	-0.00679737	0.00769965	0.378507	-0.0218887	0.00829394	0.993226	0.978349	1.00833
FUCA2	ukb-d-20422	More irritable than usual during worst period of anxiety || id:ukb-d-20422	ENSG00000001036	Weighted mode	182	-0.00679737	0.00737919	0.358196	-0.0212606	0.00766584	0.993226	0.978964	1.0077
FUCA2	ukb-b-2634	Duration of heavy DIY || id:ukb-b-2634	ENSG00000001036	MR Egger	179	-0.151176	0.0188702	1.46733e-13	-0.188162	-0.11419	0.859696	0.828481	0.892088
FUCA2	ukb-b-2634	Duration of heavy DIY || id:ukb-b-2634	ENSG00000001036	Weighted median	179	-0.0658533	0.00493693	1.37442e-40	-0.0755297	-0.0561769	0.936268	0.927252	0.945372
FUCA2	ukb-b-2634	Duration of heavy DIY || id:ukb-b-2634	ENSG00000001036	Inverse variance weighted	179	-0.054407	0.00364018	1.64851e-50	-0.0615417	-0.0472722	0.947047	0.940314	0.953828
FUCA2	ukb-b-2634	Duration of heavy DIY || id:ukb-b-2634	ENSG00000001036	Simple mode	179	-0.0807324	0.0135506	1.33671e-08	-0.107292	-0.0541733	0.92244	0.898264	0.947268
FUCA2	ukb-b-2634	Duration of heavy DIY || id:ukb-b-2634	ENSG00000001036	Weighted mode	179	-0.0807324	0.0127285	1.80843e-09	-0.10568	-0.0557846	0.92244	0.899712	0.945743
FUCA2	ukb-a-145	Treatment/medication code: ranitidine || id:ukb-a-145	ENSG00000001036	MR Egger	179	0.00529337	0.0010606	1.42966e-06	0.0032146	0.00737215	1.00531	1.00322	1.0074
FUCA2	ukb-a-145	Treatment/medication code: ranitidine || id:ukb-a-145	ENSG00000001036	Weighted median	179	0.00324673	0.000284058	2.96751e-30	0.00268998	0.00380348	1.00325	1.00269	1.00381
FUCA2	ukb-a-145	Treatment/medication code: ranitidine || id:ukb-a-145	ENSG00000001036	Inverse variance weighted	179	0.00210958	0.000204882	7.30389e-25	0.00170801	0.00251115	1.00211	1.00171	1.00251
FUCA2	ukb-a-145	Treatment/medication code: ranitidine || id:ukb-a-145	ENSG00000001036	Simple mode	179	0.00346622	0.000752925	7.87313e-06	0.00199049	0.00494196	1.00347	1.00199	1.00495
FUCA2	ukb-a-145	Treatment/medication code: ranitidine || id:ukb-a-145	ENSG00000001036	Weighted mode	179	0.00346622	0.000737745	5.22791e-06	0.00202024	0.0049122	1.00347	1.00202	1.00492
FUCA2	ukb-d-20554_1	Actions taken following self-harm: See anyone from psychiatric or mental health services, including liaison services || id:ukb-d-20554_1	ENSG00000001036	MR Egger	182	0.0119488	0.00163076	7.63353e-12	0.00875256	0.0151451	1.01202	1.00879	1.01526
FUCA2	ukb-d-20554_1	Actions taken following self-harm: See anyone from psychiatric or mental health services, including liaison services || id:ukb-d-20554_1	ENSG00000001036	Weighted median	182	0.0060261	0.000413637	4.45158e-48	0.00521537	0.00683683	1.00604	1.00523	1.00686
FUCA2	ukb-d-20554_1	Actions taken following self-harm: See anyone from psychiatric or mental health services, including liaison services || id:ukb-d-20554_1	ENSG00000001036	Inverse variance weighted	182	0.00511668	0.000325065	7.98203e-56	0.00447955	0.00575381	1.00513	1.00449	1.00577
FUCA2	ukb-d-20554_1	Actions taken following self-harm: See anyone from psychiatric or mental health services, including liaison services || id:ukb-d-20554_1	ENSG00000001036	Simple mode	182	0.00620366	0.000957147	8.358e-10	0.00432765	0.00807966	1.00622	1.00434	1.00811
FUCA2	ukb-d-20554_1	Actions taken following self-harm: See anyone from psychiatric or mental health services, including liaison services || id:ukb-d-20554_1	ENSG00000001036	Weighted mode	182	0.00620366	0.00101441	5.78685e-09	0.00421542	0.0081919	1.00622	1.00422	1.00823
FUCA2	ukb-b-4655	Frequency of walking for pleasure in last 4 weeks || id:ukb-b-4655	ENSG00000001036	MR Egger	179	0.0863185	0.0126355	1.30159e-10	0.0615529	0.111084	1.09015	1.06349	1.11749
FUCA2	ukb-b-4655	Frequency of walking for pleasure in last 4 weeks || id:ukb-b-4655	ENSG00000001036	Weighted median	179	0.0638837	0.00322982	4.48529e-87	0.0575533	0.0702142	1.06597	1.05924	1.07274
FUCA2	ukb-b-4655	Frequency of walking for pleasure in last 4 weeks || id:ukb-b-4655	ENSG00000001036	Inverse variance weighted	179	0.0527966	0.00244161	1.07621e-103	0.048011	0.0575821	1.05422	1.04918	1.05927
FUCA2	ukb-b-4655	Frequency of walking for pleasure in last 4 weeks || id:ukb-b-4655	ENSG00000001036	Simple mode	179	0.0652361	0.00858479	1.63829e-12	0.0484099	0.0820622	1.06741	1.0496	1.08552
FUCA2	ukb-b-4655	Frequency of walking for pleasure in last 4 weeks || id:ukb-b-4655	ENSG00000001036	Weighted mode	179	0.0652361	0.00817986	1.78055e-13	0.0492035	0.0812686	1.06741	1.05043	1.08466
FUCA2	ukb-d-22601_35423237	Job coding: sales or marketing representative, manufacturer's agent or representative or salesman/woman || id:ukb-d-22601_35423237	ENSG00000001036	MR Egger	182	-0.00279412	0.00174561	0.111207	-0.00621552	0.000627275	0.99721	0.993804	1.00063
FUCA2	ukb-d-22601_35423237	Job coding: sales or marketing representative, manufacturer's agent or representative or salesman/woman || id:ukb-d-22601_35423237	ENSG00000001036	Weighted median	182	-0.00382586	0.000450636	2.06797e-17	-0.00470911	-0.00294261	0.996181	0.995302	0.997062
FUCA2	ukb-d-22601_35423237	Job coding: sales or marketing representative, manufacturer's agent or representative or salesman/woman || id:ukb-d-22601_35423237	ENSG00000001036	Inverse variance weighted	182	-0.00279681	0.000347372	8.18957e-16	-0.00347766	-0.00211596	0.997207	0.996528	0.997886
FUCA2	ukb-d-22601_35423237	Job coding: sales or marketing representative, manufacturer's agent or representative or salesman/woman || id:ukb-d-22601_35423237	ENSG00000001036	Simple mode	182	-0.00418473	0.00117491	0.000470895	-0.00648755	-0.0018819	0.995824	0.993533	0.99812
FUCA2	ukb-d-22601_35423237	Job coding: sales or marketing representative, manufacturer's agent or representative or salesman/woman || id:ukb-d-22601_35423237	ENSG00000001036	Weighted mode	182	-0.00424483	0.00112911	0.00022966	-0.00645789	-0.00203177	0.995764	0.993563	0.99797
FUCA2	ukb-b-5617	Operation code: pilonidal sinus surgery (anal) || id:ukb-b-5617	ENSG00000001036	MR Egger	176	0.00199245	0.000544168	0.000332439	0.000925886	0.00305902	1.00199	1.00093	1.00306
FUCA2	ukb-b-5617	Operation code: pilonidal sinus surgery (anal) || id:ukb-b-5617	ENSG00000001036	Weighted median	176	0.000464081	0.000147024	0.0015968	0.000175913	0.000752248	1.00046	1.00018	1.00075
FUCA2	ukb-b-5617	Operation code: pilonidal sinus surgery (anal) || id:ukb-b-5617	ENSG00000001036	Inverse variance weighted	176	0.0011201	0.000104632	9.63015e-27	0.000915022	0.00132518	1.00112	1.00092	1.00133
FUCA2	ukb-b-5617	Operation code: pilonidal sinus surgery (anal) || id:ukb-b-5617	ENSG00000001036	Simple mode	176	0.000164412	0.00047949	0.732094	-0.000775389	0.00110421	1.00016	0.999225	1.0011
FUCA2	ukb-b-5617	Operation code: pilonidal sinus surgery (anal) || id:ukb-b-5617	ENSG00000001036	Weighted mode	176	0.000142494	0.000462455	0.758354	-0.000763918	0.00104891	1.00014	0.999236	1.00105
FUCA2	ukb-d-30600_raw	Albumin || id:ukb-d-30600_raw	ENSG00000001036	MR Egger	182	-0.0928854	0.0213819	2.33205e-05	-0.134794	-0.0509769	0.911298	0.873896	0.950301
FUCA2	ukb-d-30600_raw	Albumin || id:ukb-d-30600_raw	ENSG00000001036	Weighted median	182	0.0278225	0.00572102	1.15504e-06	0.0166093	0.0390357	1.02821	1.01675	1.03981
FUCA2	ukb-d-30600_raw	Albumin || id:ukb-d-30600_raw	ENSG00000001036	Inverse variance weighted	182	0.0523061	0.00426171	1.25722e-34	0.0439531	0.060659	1.0537	1.04493	1.06254
FUCA2	ukb-d-30600_raw	Albumin || id:ukb-d-30600_raw	ENSG00000001036	Simple mode	182	0.023964	0.0128948	0.0647331	-0.00130985	0.0492379	1.02425	0.998691	1.05047
FUCA2	ukb-d-30600_raw	Albumin || id:ukb-d-30600_raw	ENSG00000001036	Weighted mode	182	0.023964	0.0135373	0.0783742	-0.00256913	0.0504972	1.02425	0.997434	1.05179
FUCA2	ukb-a-520	Diagnoses - main ICD10: C61 Malignant neoplasm of prostate || id:ukb-a-520	ENSG00000001036	MR Egger	179	-0.0028549	0.000683716	4.65759e-05	-0.00419499	-0.00151482	0.997149	0.995814	0.998486
FUCA2	ukb-a-520	Diagnoses - main ICD10: C61 Malignant neoplasm of prostate || id:ukb-a-520	ENSG00000001036	Weighted median	179	0.000955082	0.000176297	6.04524e-08	0.00060954	0.00130062	1.00096	1.00061	1.0013
FUCA2	ukb-a-520	Diagnoses - main ICD10: C61 Malignant neoplasm of prostate || id:ukb-a-520	ENSG00000001036	Inverse variance weighted	179	0.000701523	0.000132077	1.08747e-07	0.000442652	0.000960394	1.0007	1.00044	1.00096
FUCA2	ukb-a-520	Diagnoses - main ICD10: C61 Malignant neoplasm of prostate || id:ukb-a-520	ENSG00000001036	Simple mode	179	0.0012321	0.000492383	0.01324	0.000267027	0.00219717	1.00123	1.00027	1.0022
FUCA2	ukb-a-520	Diagnoses - main ICD10: C61 Malignant neoplasm of prostate || id:ukb-a-520	ENSG00000001036	Weighted mode	179	0.0012321	0.000436391	0.00529344	0.000376772	0.00208742	1.00123	1.00038	1.00209
FUCA2	ukb-b-8236	Treatment/medication code: evening primrose oil product || id:ukb-b-8236	ENSG00000001036	MR Egger	23	-0.00089273	0.00114597	0.444662	-0.00313884	0.00135338	0.999108	0.996866	1.00135
FUCA2	ukb-b-8236	Treatment/medication code: evening primrose oil product || id:ukb-b-8236	ENSG00000001036	Weighted median	23	0.000242816	0.000220589	0.271001	-0.000189539	0.00067517	1.00024	0.99981	1.00068
FUCA2	ukb-b-8236	Treatment/medication code: evening primrose oil product || id:ukb-b-8236	ENSG00000001036	Inverse variance weighted	23	0.000316401	0.00017239	0.0664502	-2.14842e-05	0.000654286	1.00032	0.999979	1.00065
FUCA2	ukb-b-8236	Treatment/medication code: evening primrose oil product || id:ukb-b-8236	ENSG00000001036	Simple mode	23	0.000246069	0.000356033	0.496705	-0.000451755	0.000943894	1.00025	0.999548	1.00094
FUCA2	ukb-b-8236	Treatment/medication code: evening primrose oil product || id:ukb-b-8236	ENSG00000001036	Weighted mode	23	0.000239834	0.000349415	0.49964	-0.00044502	0.000924688	1.00024	0.999555	1.00093
FUCA2	ukb-b-698	How are people in household related to participant: Husband, wife or partner || id:ukb-b-698	ENSG00000001036	MR Egger	179	-0.0133649	0.00314673	3.49105e-05	-0.0195325	-0.00719733	0.986724	0.980657	0.992829
FUCA2	ukb-b-698	How are people in household related to participant: Husband, wife or partner || id:ukb-b-698	ENSG00000001036	Weighted median	179	-0.00646381	0.000799296	6.12144e-16	-0.00803043	-0.00489719	0.993557	0.992002	0.995115
FUCA2	ukb-b-698	How are people in household related to participant: Husband, wife or partner || id:ukb-b-698	ENSG00000001036	Inverse variance weighted	179	-0.00451662	0.000608183	1.11587e-13	-0.00570866	-0.00332458	0.995494	0.994308	0.996681
FUCA2	ukb-b-698	How are people in household related to participant: Husband, wife or partner || id:ukb-b-698	ENSG00000001036	Simple mode	179	-0.0068627	0.00204693	0.000977674	-0.0108747	-0.00285072	0.993161	0.989184	0.997153
FUCA2	ukb-b-698	How are people in household related to participant: Husband, wife or partner || id:ukb-b-698	ENSG00000001036	Weighted mode	179	-0.0068627	0.00191221	0.000429148	-0.0106106	-0.00311478	0.993161	0.989445	0.99689
FUCA2	ukb-b-5620	Nitrogen dioxide air pollution; 2006 || id:ukb-b-5620	ENSG00000001036	MR Egger	179	0.0142893	0.00697514	0.0419775	0.000618008	0.0279605	1.01439	1.00062	1.02836
FUCA2	ukb-b-5620	Nitrogen dioxide air pollution; 2006 || id:ukb-b-5620	ENSG00000001036	Weighted median	179	0.0159658	0.00180088	7.61308e-19	0.0124361	0.0194955	1.01609	1.01251	1.01969
FUCA2	ukb-b-5620	Nitrogen dioxide air pollution; 2006 || id:ukb-b-5620	ENSG00000001036	Inverse variance weighted	179	0.0132159	0.00134799	1.08116e-22	0.0105738	0.0158579	1.0133	1.01063	1.01598
FUCA2	ukb-b-5620	Nitrogen dioxide air pollution; 2006 || id:ukb-b-5620	ENSG00000001036	Simple mode	179	0.0250153	0.00576569	2.398e-05	0.0137145	0.036316	1.02533	1.01381	1.03698
FUCA2	ukb-b-5620	Nitrogen dioxide air pollution; 2006 || id:ukb-b-5620	ENSG00000001036	Weighted mode	179	0.0250153	0.00607894	5.91087e-05	0.0131006	0.03693	1.02533	1.01319	1.03762
FUCA2	ukb-b-3855	Attendance/disability/mobility allowance: None of the above || id:ukb-b-3855	ENSG00000001036	MR Egger	179	-0.0189886	0.00168519	1.51116e-22	-0.0222915	-0.0156856	0.981191	0.977955	0.984437
FUCA2	ukb-b-3855	Attendance/disability/mobility allowance: None of the above || id:ukb-b-3855	ENSG00000001036	Weighted median	179	-0.0118404	0.000470759	1.35055e-139	-0.0127631	-0.0109177	0.988229	0.987318	0.989142
FUCA2	ukb-b-3855	Attendance/disability/mobility allowance: None of the above || id:ukb-b-3855	ENSG00000001036	Inverse variance weighted	179	-0.0112616	0.000325694	5.56532e-262	-0.0119	-0.0106232	0.988802	0.988171	0.989433
FUCA2	ukb-b-3855	Attendance/disability/mobility allowance: None of the above || id:ukb-b-3855	ENSG00000001036	Simple mode	179	-0.0143522	0.00141129	1.92418e-19	-0.0171183	-0.0115861	0.98575	0.983027	0.988481
FUCA2	ukb-b-3855	Attendance/disability/mobility allowance: None of the above || id:ukb-b-3855	ENSG00000001036	Weighted mode	179	-0.0143522	0.00145264	1.25161e-18	-0.0171994	-0.011505	0.98575	0.982948	0.988561
FUCA2	ukb-b-1888	Operation code: abdominal/pelvic adhesion surgery || id:ukb-b-1888	ENSG00000001036	MR Egger	102	-0.0027625	0.00103768	0.00904732	-0.00479635	-0.000728655	0.997241	0.995215	0.999272
FUCA2	ukb-b-1888	Operation code: abdominal/pelvic adhesion surgery || id:ukb-b-1888	ENSG00000001036	Weighted median	102	-0.000463108	0.000124212	0.000192723	-0.000706563	-0.000219652	0.999537	0.999294	0.99978
FUCA2	ukb-b-1888	Operation code: abdominal/pelvic adhesion surgery || id:ukb-b-1888	ENSG00000001036	Inverse variance weighted	102	-0.000403233	9.65224e-05	2.94582e-05	-0.000592417	-0.000214049	0.999597	0.999408	0.999786
FUCA2	ukb-b-1888	Operation code: abdominal/pelvic adhesion surgery || id:ukb-b-1888	ENSG00000001036	Simple mode	102	-0.000513308	0.000298639	0.0887103	-0.00109864	7.20249e-05	0.999487	0.998902	1.00007
FUCA2	ukb-b-1888	Operation code: abdominal/pelvic adhesion surgery || id:ukb-b-1888	ENSG00000001036	Weighted mode	102	-0.000513308	0.000285301	0.0749771	-0.0010725	4.58832e-05	0.999487	0.998928	1.00005
FUCA2	ukb-b-11189	Type of special diet followed: Gluten-free || id:ukb-b-11189	ENSG00000001036	MR Egger	102	-0.00852081	0.00711155	0.233685	-0.0224594	0.00541783	0.991515	0.977791	1.00543
FUCA2	ukb-b-11189	Type of special diet followed: Gluten-free || id:ukb-b-11189	ENSG00000001036	Weighted median	102	-0.0120813	0.000866049	3.14835e-44	-0.0137788	-0.0103839	0.987991	0.986316	0.98967
FUCA2	ukb-b-11189	Type of special diet followed: Gluten-free || id:ukb-b-11189	ENSG00000001036	Inverse variance weighted	102	-0.00983483	0.000660853	4.31242e-50	-0.0111301	-0.00853956	0.990213	0.988932	0.991497
FUCA2	ukb-b-11189	Type of special diet followed: Gluten-free || id:ukb-b-11189	ENSG00000001036	Simple mode	102	-0.0121595	0.00230599	7.65795e-07	-0.0166793	-0.0076398	0.987914	0.983459	0.992389
FUCA2	ukb-b-11189	Type of special diet followed: Gluten-free || id:ukb-b-11189	ENSG00000001036	Weighted mode	102	-0.0121595	0.00221254	2.92796e-07	-0.0164961	-0.00782297	0.987914	0.983639	0.992208
FUCA2	ukb-b-12620	Diagnoses - main ICD10: M79.86 Other specified soft tissue disorders (Lower leg) || id:ukb-b-12620	ENSG00000001036	MR Egger	140	0.000324535	0.000706934	0.646904	-0.00106106	0.00171012	1.00032	0.99894	1.00171
FUCA2	ukb-b-12620	Diagnoses - main ICD10: M79.86 Other specified soft tissue disorders (Lower leg) || id:ukb-b-12620	ENSG00000001036	Weighted median	140	0.00223093	0.000106352	1.06815e-97	0.00202248	0.00243938	1.00223	1.00202	1.00244
FUCA2	ukb-b-12620	Diagnoses - main ICD10: M79.86 Other specified soft tissue disorders (Lower leg) || id:ukb-b-12620	ENSG00000001036	Inverse variance weighted	140	0.00210285	8.53253e-05	4.15021e-134	0.00193562	0.00227009	1.00211	1.00194	1.00227
FUCA2	ukb-b-12620	Diagnoses - main ICD10: M79.86 Other specified soft tissue disorders (Lower leg) || id:ukb-b-12620	ENSG00000001036	Simple mode	140	0.00226892	0.000295291	2.51679e-12	0.00169015	0.00284769	1.00227	1.00169	1.00285
FUCA2	ukb-b-12620	Diagnoses - main ICD10: M79.86 Other specified soft tissue disorders (Lower leg) || id:ukb-b-12620	ENSG00000001036	Weighted mode	140	0.00226475	0.000291903	1.66814e-12	0.00169262	0.00283688	1.00227	1.00169	1.00284
FUCA2	ukb-d-N80	Diagnoses - main ICD10: N80 Endometriosis || id:ukb-d-N80	ENSG00000001036	MR Egger	182	0.000185416	0.00050341	0.713068	-0.000801268	0.0011721	1.00019	0.999199	1.00117
FUCA2	ukb-d-N80	Diagnoses - main ICD10: N80 Endometriosis || id:ukb-d-N80	ENSG00000001036	Weighted median	182	0.000388671	0.000133685	0.0036448	0.000126649	0.000650693	1.00039	1.00013	1.00065
FUCA2	ukb-d-N80	Diagnoses - main ICD10: N80 Endometriosis || id:ukb-d-N80	ENSG00000001036	Inverse variance weighted	182	0.00012874	0.000100356	0.199551	-6.79581e-05	0.000325438	1.00013	0.999932	1.00033
FUCA2	ukb-d-N80	Diagnoses - main ICD10: N80 Endometriosis || id:ukb-d-N80	ENSG00000001036	Simple mode	182	0.000556189	0.000369188	0.133677	-0.000167419	0.0012798	1.00056	0.999833	1.00128
FUCA2	ukb-d-N80	Diagnoses - main ICD10: N80 Endometriosis || id:ukb-d-N80	ENSG00000001036	Weighted mode	182	0.000545748	0.0003345	0.104516	-0.000109871	0.00120137	1.00055	0.99989	1.0012
FUCA2	ukb-b-6569	PCT where patients GP was registered: HEYWOOD, MIDDLETON AND ROCHDALE PCT || id:ukb-b-6569	ENSG00000001036	MR Egger	156	0.000983466	0.000678666	0.149338	-0.000346719	0.00231365	1.00098	0.999653	1.00232
FUCA2	ukb-b-6569	PCT where patients GP was registered: HEYWOOD, MIDDLETON AND ROCHDALE PCT || id:ukb-b-6569	ENSG00000001036	Weighted median	156	0.00086642	0.000115251	5.57483e-14	0.000640528	0.00109231	1.00087	1.00064	1.00109
FUCA2	ukb-b-6569	PCT where patients GP was registered: HEYWOOD, MIDDLETON AND ROCHDALE PCT || id:ukb-b-6569	ENSG00000001036	Inverse variance weighted	156	0.00114085	8.90044e-05	1.30117e-37	0.000966404	0.0013153	1.00114	1.00097	1.00132
FUCA2	ukb-b-6569	PCT where patients GP was registered: HEYWOOD, MIDDLETON AND ROCHDALE PCT || id:ukb-b-6569	ENSG00000001036	Simple mode	156	0.00073796	0.000313615	0.0198744	0.000123275	0.00135265	1.00074	1.00012	1.00135
FUCA2	ukb-b-6569	PCT where patients GP was registered: HEYWOOD, MIDDLETON AND ROCHDALE PCT || id:ukb-b-6569	ENSG00000001036	Weighted mode	156	0.00073796	0.00031332	0.0197603	0.000123854	0.00135207	1.00074	1.00012	1.00135
FUCA2	ukb-b-18297	Operative procedures - main OPCS: J13.2 Percutaneous biopsy of lesion of liver NEC || id:ukb-b-18297	ENSG00000001036	MR Egger	100	0.00155761	0.000983748	0.116566	-0.00037054	0.00348575	1.00156	0.99963	1.00349
FUCA2	ukb-b-18297	Operative procedures - main OPCS: J13.2 Percutaneous biopsy of lesion of liver NEC || id:ukb-b-18297	ENSG00000001036	Weighted median	100	0.000234163	0.00012036	0.0517119	-1.74233e-06	0.000470067	1.00023	0.999998	1.00047
FUCA2	ukb-b-18297	Operative procedures - main OPCS: J13.2 Percutaneous biopsy of lesion of liver NEC || id:ukb-b-18297	ENSG00000001036	Inverse variance weighted	100	0.000368197	9.17402e-05	5.98306e-05	0.000188386	0.000548008	1.00037	1.00019	1.00055
FUCA2	ukb-b-18297	Operative procedures - main OPCS: J13.2 Percutaneous biopsy of lesion of liver NEC || id:ukb-b-18297	ENSG00000001036	Simple mode	100	0.000229982	0.000308443	0.457662	-0.000374566	0.00083453	1.00023	0.999626	1.00083
FUCA2	ukb-b-18297	Operative procedures - main OPCS: J13.2 Percutaneous biopsy of lesion of liver NEC || id:ukb-b-18297	ENSG00000001036	Weighted mode	100	0.000229982	0.000277377	0.409024	-0.000313677	0.000773641	1.00023	0.999686	1.00077
FUCA2	ukb-b-10766	Treatment/medication code: tegretol 100mg tablet || id:ukb-b-10766	ENSG00000001036	MR Egger	8	-0.00138518	0.00383388	0.730256	-0.00889958	0.00612921	0.998616	0.99114	1.00615
FUCA2	ukb-b-10766	Treatment/medication code: tegretol 100mg tablet || id:ukb-b-10766	ENSG00000001036	Weighted median	8	7.64282e-05	0.000398795	0.848018	-0.00070521	0.000858066	1.00008	0.999295	1.00086
FUCA2	ukb-b-10766	Treatment/medication code: tegretol 100mg tablet || id:ukb-b-10766	ENSG00000001036	Inverse variance weighted	8	0.000164657	0.00034999	0.638025	-0.000521324	0.000850638	1.00016	0.999479	1.00085
FUCA2	ukb-b-10766	Treatment/medication code: tegretol 100mg tablet || id:ukb-b-10766	ENSG00000001036	Simple mode	8	7.16867e-05	0.000582943	0.905584	-0.00107088	0.00121426	1.00007	0.99893	1.00121
FUCA2	ukb-b-10766	Treatment/medication code: tegretol 100mg tablet || id:ukb-b-10766	ENSG00000001036	Weighted mode	8	7.16867e-05	0.000559859	0.901715	-0.00102564	0.00116901	1.00007	0.998975	1.00117
FUCA2	ukb-b-12171	Treatment/medication code: ferrous sulphate || id:ukb-b-12171	ENSG00000001036	MR Egger	174	0.000507871	0.000641051	0.429308	-0.000748589	0.00176433	1.00051	0.999252	1.00177
FUCA2	ukb-b-12171	Treatment/medication code: ferrous sulphate || id:ukb-b-12171	ENSG00000001036	Weighted median	174	0.00262799	0.000163522	4.067e-58	0.00230748	0.00294849	1.00263	1.00231	1.00295
FUCA2	ukb-b-12171	Treatment/medication code: ferrous sulphate || id:ukb-b-12171	ENSG00000001036	Inverse variance weighted	174	0.00136396	0.000121026	1.8478e-29	0.00112674	0.00160117	1.00136	1.00113	1.0016
FUCA2	ukb-b-12171	Treatment/medication code: ferrous sulphate || id:ukb-b-12171	ENSG00000001036	Simple mode	174	-0.000130251	0.00103765	0.900253	-0.00216404	0.00190354	0.99987	0.997838	1.00191
FUCA2	ukb-b-12171	Treatment/medication code: ferrous sulphate || id:ukb-b-12171	ENSG00000001036	Weighted mode	174	0.00286294	0.00133714	0.0336671	0.000242137	0.00548374	1.00287	1.00024	1.0055
FUCA2	ukb-a-95	Non-cancer illness code self-reported: enlarged prostate || id:ukb-a-95	ENSG00000001036	MR Egger	179	0.0101066	0.000966279	3.06521e-20	0.00821268	0.0120005	1.01016	1.00825	1.01207
FUCA2	ukb-a-95	Non-cancer illness code self-reported: enlarged prostate || id:ukb-a-95	ENSG00000001036	Weighted median	179	0.00397859	0.000245271	3.57118e-59	0.00349786	0.00445933	1.00399	1.0035	1.00447
FUCA2	ukb-a-95	Non-cancer illness code self-reported: enlarged prostate || id:ukb-a-95	ENSG00000001036	Inverse variance weighted	179	0.00409259	0.000186661	1.49315e-106	0.00372674	0.00445845	1.0041	1.00373	1.00447
FUCA2	ukb-a-95	Non-cancer illness code self-reported: enlarged prostate || id:ukb-a-95	ENSG00000001036	Simple mode	179	0.0038922	0.000571692	1.46009e-10	0.00277169	0.00501272	1.0039	1.00278	1.00503
FUCA2	ukb-a-95	Non-cancer illness code self-reported: enlarged prostate || id:ukb-a-95	ENSG00000001036	Weighted mode	179	0.0038922	0.000544061	2.11531e-11	0.00282584	0.00495856	1.0039	1.00283	1.00497
FUCA2	ukb-b-19086	Diagnoses - secondary ICD10: R50.9 Fever, unspecified || id:ukb-b-19086	ENSG00000001036	MR Egger	156	-0.000984757	0.000661757	0.138771	-0.0022818	0.000312286	0.999016	0.997721	1.00031
FUCA2	ukb-b-19086	Diagnoses - secondary ICD10: R50.9 Fever, unspecified || id:ukb-b-19086	ENSG00000001036	Weighted median	156	-0.000445785	0.000109576	4.73648e-05	-0.000660554	-0.000231016	0.999554	0.99934	0.999769
FUCA2	ukb-b-19086	Diagnoses - secondary ICD10: R50.9 Fever, unspecified || id:ukb-b-19086	ENSG00000001036	Inverse variance weighted	156	-0.000392821	8.67868e-05	6.00338e-06	-0.000562923	-0.000222718	0.999607	0.999437	0.999777
FUCA2	ukb-b-19086	Diagnoses - secondary ICD10: R50.9 Fever, unspecified || id:ukb-b-19086	ENSG00000001036	Simple mode	156	-0.000456558	0.000311621	0.144917	-0.00106733	0.000154219	0.999544	0.998933	1.00015
FUCA2	ukb-b-19086	Diagnoses - secondary ICD10: R50.9 Fever, unspecified || id:ukb-b-19086	ENSG00000001036	Weighted mode	156	-0.000450244	0.000292584	0.125879	-0.00102371	0.000123221	0.99955	0.998977	1.00012
FUCA2	ukb-b-6740	Current employment status: In paid employment or self-employed || id:ukb-b-6740	ENSG00000001036	MR Egger	179	-0.022264	0.00353613	2.33565e-09	-0.0291948	-0.0153332	0.977982	0.971227	0.984784
FUCA2	ukb-b-6740	Current employment status: In paid employment or self-employed || id:ukb-b-6740	ENSG00000001036	Weighted median	179	-0.0148424	0.000890412	2.19737e-62	-0.0165876	-0.0130972	0.985267	0.983549	0.986988
FUCA2	ukb-b-6740	Current employment status: In paid employment or self-employed || id:ukb-b-6740	ENSG00000001036	Inverse variance weighted	179	-0.0147939	0.000683396	6.38996e-104	-0.0161334	-0.0134545	0.985315	0.983996	0.986636
FUCA2	ukb-b-6740	Current employment status: In paid employment or self-employed || id:ukb-b-6740	ENSG00000001036	Simple mode	179	-0.0149712	0.00218678	1.18363e-10	-0.0192573	-0.0106851	0.98514	0.980927	0.989372
FUCA2	ukb-b-6740	Current employment status: In paid employment or self-employed || id:ukb-b-6740	ENSG00000001036	Weighted mode	179	-0.0149712	0.00214333	5.4714e-11	-0.0191721	-0.0107703	0.98514	0.981011	0.989288
FUCA2	ukb-b-6811	Time spent outdoors in winter || id:ukb-b-6811	ENSG00000001036	MR Egger	179	-0.0149652	0.00455302	0.00122166	-0.0238892	-0.00604133	0.985146	0.976394	0.993977
FUCA2	ukb-b-6811	Time spent outdoors in winter || id:ukb-b-6811	ENSG00000001036	Weighted median	179	-0.00324518	0.0011172	0.00367556	-0.0054349	-0.00105547	0.99676	0.99458	0.998945
FUCA2	ukb-b-6811	Time spent outdoors in winter || id:ukb-b-6811	ENSG00000001036	Inverse variance weighted	179	-0.000731816	0.000879445	0.405333	-0.00245553	0.000991896	0.999268	0.997547	1.00099
FUCA2	ukb-b-6811	Time spent outdoors in winter || id:ukb-b-6811	ENSG00000001036	Simple mode	179	-0.00412068	0.00294719	0.163802	-0.00989717	0.00165582	0.995888	0.990152	1.00166
FUCA2	ukb-b-6811	Time spent outdoors in winter || id:ukb-b-6811	ENSG00000001036	Weighted mode	179	-0.00412068	0.00250406	0.101612	-0.00902864	0.00078729	0.995888	0.991012	1.00079
FUCA2	ukb-d-20417	Tense, sore, or aching muscles during worst period of anxiety || id:ukb-d-20417	ENSG00000001036	MR Egger	182	0.0676355	0.0124132	1.65075e-07	0.0433055	0.0919654	1.06998	1.04426	1.09633
FUCA2	ukb-d-20417	Tense, sore, or aching muscles during worst period of anxiety || id:ukb-d-20417	ENSG00000001036	Weighted median	182	0.0445019	0.00314399	1.74933e-45	0.0383397	0.0506641	1.04551	1.03908	1.05197
FUCA2	ukb-d-20417	Tense, sore, or aching muscles during worst period of anxiety || id:ukb-d-20417	ENSG00000001036	Inverse variance weighted	182	0.0384972	0.00247169	1.07215e-54	0.0336526	0.0433417	1.03925	1.03423	1.04429
FUCA2	ukb-d-20417	Tense, sore, or aching muscles during worst period of anxiety || id:ukb-d-20417	ENSG00000001036	Simple mode	182	0.0457047	0.00792042	3.36827e-08	0.0301807	0.0612287	1.04677	1.03064	1.06314
FUCA2	ukb-d-20417	Tense, sore, or aching muscles during worst period of anxiety || id:ukb-d-20417	ENSG00000001036	Weighted mode	182	0.0457047	0.00786981	2.79566e-08	0.0302798	0.0611295	1.04677	1.03074	1.06304
FUCA2	ukb-b-18377	Leg fat percentage (left) || id:ukb-b-18377	ENSG00000001036	MR Egger	179	0.0473825	0.00432843	1.25654e-21	0.0388988	0.0558662	1.04852	1.03967	1.05746
FUCA2	ukb-b-18377	Leg fat percentage (left) || id:ukb-b-18377	ENSG00000001036	Weighted median	179	0.0129465	0.00107796	3.14285e-33	0.0108337	0.0150593	1.01303	1.01089	1.01517
FUCA2	ukb-b-18377	Leg fat percentage (left) || id:ukb-b-18377	ENSG00000001036	Inverse variance weighted	179	0.0118434	0.000836512	1.66603e-45	0.0102038	0.0134829	1.01191	1.01026	1.01357
FUCA2	ukb-b-18377	Leg fat percentage (left) || id:ukb-b-18377	ENSG00000001036	Simple mode	179	0.0124056	0.00238582	5.44054e-07	0.00772944	0.0170818	1.01248	1.00776	1.01723
FUCA2	ukb-b-18377	Leg fat percentage (left) || id:ukb-b-18377	ENSG00000001036	Weighted mode	179	0.0125806	0.00249616	1.13818e-06	0.00768814	0.0174731	1.01266	1.00772	1.01763
FUCA2	ukb-a-514	Frequency of stair climbing in last 4 weeks || id:ukb-a-514	ENSG00000001036	MR Egger	179	0.0852356	0.0128119	3.46162e-10	0.0601242	0.110347	1.08897	1.06197	1.11667
FUCA2	ukb-a-514	Frequency of stair climbing in last 4 weeks || id:ukb-a-514	ENSG00000001036	Weighted median	179	0.0539697	0.00312931	1.18843e-66	0.0478362	0.0601031	1.05545	1.049	1.06195
FUCA2	ukb-a-514	Frequency of stair climbing in last 4 weeks || id:ukb-a-514	ENSG00000001036	Inverse variance weighted	179	0.0400156	0.00255678	3.2803e-55	0.0350043	0.0450269	1.04083	1.03562	1.04606
FUCA2	ukb-a-514	Frequency of stair climbing in last 4 weeks || id:ukb-a-514	ENSG00000001036	Simple mode	179	0.0658548	0.00952849	8.2498e-11	0.047179	0.0845307	1.06807	1.04831	1.08821
FUCA2	ukb-a-514	Frequency of stair climbing in last 4 weeks || id:ukb-a-514	ENSG00000001036	Weighted mode	179	0.0658548	0.0103121	1.43574e-09	0.0456431	0.0860665	1.06807	1.0467	1.08988
FUCA2	ukb-d-5843_1	Which eye(s) affected by myopia (short sight): Right eye || id:ukb-d-5843_1	ENSG00000001036	MR Egger	182	0.019685	0.00624103	0.00188678	0.00745255	0.0319174	1.01988	1.00748	1.03243
FUCA2	ukb-d-5843_1	Which eye(s) affected by myopia (short sight): Right eye || id:ukb-d-5843_1	ENSG00000001036	Weighted median	182	0.00801591	0.00162985	8.73417e-07	0.00482141	0.0112104	1.00805	1.00483	1.01127
FUCA2	ukb-d-5843_1	Which eye(s) affected by myopia (short sight): Right eye || id:ukb-d-5843_1	ENSG00000001036	Inverse variance weighted	182	0.00480813	0.00124695	0.000115301	0.00236411	0.00725216	1.00482	1.00237	1.00728
FUCA2	ukb-d-5843_1	Which eye(s) affected by myopia (short sight): Right eye || id:ukb-d-5843_1	ENSG00000001036	Simple mode	182	0.0119247	0.00429801	0.00610957	0.00350054	0.0203488	1.012	1.00351	1.02056
FUCA2	ukb-d-5843_1	Which eye(s) affected by myopia (short sight): Right eye || id:ukb-d-5843_1	ENSG00000001036	Weighted mode	182	0.0119247	0.00424138	0.00547474	0.00361154	0.0202378	1.012	1.00362	1.02044
FUCA2	ukb-b-5855	Carer support indicators: No || id:ukb-b-5855	ENSG00000001036	MR Egger	179	0.00289338	0.00405518	0.476475	-0.00505477	0.0108415	1.0029	0.994958	1.0109
FUCA2	ukb-b-5855	Carer support indicators: No || id:ukb-b-5855	ENSG00000001036	Weighted median	179	0.00617322	0.00105955	5.66825e-09	0.0040965	0.00824994	1.00619	1.0041	1.00828
FUCA2	ukb-b-5855	Carer support indicators: No || id:ukb-b-5855	ENSG00000001036	Inverse variance weighted	179	0.00312475	0.000783444	6.6498e-05	0.0015892	0.0046603	1.00313	1.00159	1.00467
FUCA2	ukb-b-5855	Carer support indicators: No || id:ukb-b-5855	ENSG00000001036	Simple mode	179	0.00638697	0.00267609	0.01805	0.00114182	0.0116321	1.00641	1.00114	1.0117
FUCA2	ukb-b-5855	Carer support indicators: No || id:ukb-b-5855	ENSG00000001036	Weighted mode	179	0.00638697	0.00259217	0.0146915	0.00130631	0.0114676	1.00641	1.00131	1.01153
FUCA2	ukb-a-508	Number of days/week of moderate physical activity 10+ minutes || id:ukb-a-508	ENSG00000001036	MR Egger	179	-0.0656064	0.0200134	0.00125798	-0.104833	-0.0263801	0.936499	0.900475	0.973965
FUCA2	ukb-a-508	Number of days/week of moderate physical activity 10+ minutes || id:ukb-a-508	ENSG00000001036	Weighted median	179	0.0364388	0.00505208	5.48816e-13	0.0265367	0.0463409	1.03711	1.02689	1.04743
FUCA2	ukb-a-508	Number of days/week of moderate physical activity 10+ minutes || id:ukb-a-508	ENSG00000001036	Inverse variance weighted	179	0.0135046	0.00386575	0.000476935	0.00592769	0.0210814	1.0136	1.00595	1.02131
FUCA2	ukb-a-508	Number of days/week of moderate physical activity 10+ minutes || id:ukb-a-508	ENSG00000001036	Simple mode	179	0.0405226	0.0160299	0.0123431	0.00910409	0.0719411	1.04135	1.00915	1.07459
FUCA2	ukb-a-508	Number of days/week of moderate physical activity 10+ minutes || id:ukb-a-508	ENSG00000001036	Weighted mode	179	0.0405226	0.0148411	0.00696141	0.011434	0.0696113	1.04135	1.0115	1.07209
FUCA2	ukb-a-204	Illnesses of father: Prostate cancer || id:ukb-a-204	ENSG00000001036	MR Egger	179	-0.007728	0.00237271	0.00134945	-0.0123785	-0.00307749	0.992302	0.987698	0.996927
FUCA2	ukb-a-204	Illnesses of father: Prostate cancer || id:ukb-a-204	ENSG00000001036	Weighted median	179	-0.00385382	0.000602843	1.62934e-10	-0.0050354	-0.00267225	0.996154	0.994977	0.997331
FUCA2	ukb-a-204	Illnesses of father: Prostate cancer || id:ukb-a-204	ENSG00000001036	Inverse variance weighted	179	-0.00313046	0.000458165	8.3395e-12	-0.00402846	-0.00223245	0.996874	0.99598	0.99777
FUCA2	ukb-a-204	Illnesses of father: Prostate cancer || id:ukb-a-204	ENSG00000001036	Simple mode	179	-0.00634918	0.00162984	0.000138486	-0.00954367	-0.00315469	0.993671	0.990502	0.99685
FUCA2	ukb-a-204	Illnesses of father: Prostate cancer || id:ukb-a-204	ENSG00000001036	Weighted mode	179	-0.00634918	0.00168238	0.000218701	-0.00964665	-0.00305171	0.993671	0.9904	0.996953
FUCA2	ukb-b-17733	Operation code: colposcopy +/- biopsy || id:ukb-b-17733	ENSG00000001036	MR Egger	156	0.00165645	0.000696744	0.0186619	0.000290833	0.00302207	1.00166	1.00029	1.00303
FUCA2	ukb-b-17733	Operation code: colposcopy +/- biopsy || id:ukb-b-17733	ENSG00000001036	Weighted median	156	0.000255046	0.000128712	0.0475332	2.76963e-06	0.000507322	1.00026	1	1.00051
FUCA2	ukb-b-17733	Operation code: colposcopy +/- biopsy || id:ukb-b-17733	ENSG00000001036	Inverse variance weighted	156	0.00100064	9.13752e-05	6.5812e-28	0.000821542	0.00117973	1.001	1.00082	1.00118
FUCA2	ukb-b-17733	Operation code: colposcopy +/- biopsy || id:ukb-b-17733	ENSG00000001036	Simple mode	156	0.000182459	0.0004266	0.66946	-0.000653678	0.0010186	1.00018	0.999347	1.00102
FUCA2	ukb-b-17733	Operation code: colposcopy +/- biopsy || id:ukb-b-17733	ENSG00000001036	Weighted mode	156	0.000182459	0.000441358	0.679883	-0.000682603	0.00104752	1.00018	0.999318	1.00105
FUCA2	ukb-b-17579	Why reduced smoking: Doctor's advice || id:ukb-b-17579	ENSG00000001036	MR Egger	156	-0.0155754	0.0207585	0.45421	-0.0562621	0.0251112	0.984545	0.945291	1.02543
FUCA2	ukb-b-17579	Why reduced smoking: Doctor's advice || id:ukb-b-17579	ENSG00000001036	Weighted median	156	-0.011014	0.00348414	0.00157128	-0.0178429	-0.0041851	0.989046	0.982315	0.995824
FUCA2	ukb-b-17579	Why reduced smoking: Doctor's advice || id:ukb-b-17579	ENSG00000001036	Inverse variance weighted	156	-0.0210831	0.00273011	1.14117e-14	-0.0264342	-0.0157321	0.979138	0.973912	0.984391
FUCA2	ukb-b-17579	Why reduced smoking: Doctor's advice || id:ukb-b-17579	ENSG00000001036	Simple mode	156	-0.010478	0.0104611	0.318093	-0.0309818	0.0100258	0.989577	0.969493	1.01008
FUCA2	ukb-b-17579	Why reduced smoking: Doctor's advice || id:ukb-b-17579	ENSG00000001036	Weighted mode	156	-0.010478	0.00990589	0.291814	-0.0298935	0.00893757	0.989577	0.970549	1.00898
FUCA2	ukb-d-22609_0	Workplace very dusty: Rarely/never || id:ukb-d-22609_0	ENSG00000001036	MR Egger	182	-0.0375336	0.00473097	2.18626e-13	-0.0468063	-0.0282609	0.963162	0.954272	0.972135
FUCA2	ukb-d-22609_0	Workplace very dusty: Rarely/never || id:ukb-d-22609_0	ENSG00000001036	Weighted median	182	-0.0267718	0.00120646	4.25894e-109	-0.0291365	-0.0244071	0.973583	0.971284	0.975888
FUCA2	ukb-d-22609_0	Workplace very dusty: Rarely/never || id:ukb-d-22609_0	ENSG00000001036	Inverse variance weighted	182	-0.0239854	0.000941438	3.50711e-143	-0.0258306	-0.0221402	0.9763	0.9745	0.978103
FUCA2	ukb-d-22609_0	Workplace very dusty: Rarely/never || id:ukb-d-22609_0	ENSG00000001036	Simple mode	182	-0.0274731	0.0029642	5.61019e-17	-0.0332829	-0.0216632	0.972901	0.967265	0.97857
FUCA2	ukb-d-22609_0	Workplace very dusty: Rarely/never || id:ukb-d-22609_0	ENSG00000001036	Weighted mode	182	-0.0274731	0.00303511	2.20968e-16	-0.0334219	-0.0215242	0.972901	0.96713	0.978706
FUCA2	ukb-b-8517	Non-cancer illness code, self-reported: urinary frequency / incontinence || id:ukb-b-8517	ENSG00000001036	MR Egger	153	-0.00272111	0.000708795	0.000181199	-0.00411035	-0.00133187	0.997283	0.995898	0.998669
FUCA2	ukb-b-8517	Non-cancer illness code, self-reported: urinary frequency / incontinence || id:ukb-b-8517	ENSG00000001036	Weighted median	153	0.000465987	0.000121407	0.000123933	0.000228029	0.000703946	1.00047	1.00023	1.0007
FUCA2	ukb-b-8517	Non-cancer illness code, self-reported: urinary frequency / incontinence || id:ukb-b-8517	ENSG00000001036	Inverse variance weighted	153	-0.000226735	8.2768e-05	0.00615496	-0.000388961	-6.45102e-05	0.999773	0.999611	0.999935
FUCA2	ukb-b-8517	Non-cancer illness code, self-reported: urinary frequency / incontinence || id:ukb-b-8517	ENSG00000001036	Simple mode	153	0.000624842	0.000457988	0.174484	-0.000272814	0.0015225	1.00063	0.999727	1.00152
FUCA2	ukb-b-8517	Non-cancer illness code, self-reported: urinary frequency / incontinence || id:ukb-b-8517	ENSG00000001036	Weighted mode	153	0.000624842	0.000464544	0.180607	-0.000285664	0.00153535	1.00063	0.999714	1.00154
FUCA2	ukb-b-20379	Medication for cholesterol, blood pressure, diabetes, or take exogenous hormones: None of the above || id:ukb-b-20379	ENSG00000001036	MR Egger	179	-0.0378726	0.00448897	1.12602e-14	-0.0466709	-0.0290742	0.962836	0.954401	0.971344
FUCA2	ukb-b-20379	Medication for cholesterol, blood pressure, diabetes, or take exogenous hormones: None of the above || id:ukb-b-20379	ENSG00000001036	Weighted median	179	-0.00242529	0.00112434	0.030999	-0.00462899	-0.00022159	0.997578	0.995382	0.999778
FUCA2	ukb-b-20379	Medication for cholesterol, blood pressure, diabetes, or take exogenous hormones: None of the above || id:ukb-b-20379	ENSG00000001036	Inverse variance weighted	179	-0.00133149	0.000867481	0.12481	-0.00303175	0.000368771	0.998669	0.996973	1.00037
FUCA2	ukb-b-20379	Medication for cholesterol, blood pressure, diabetes, or take exogenous hormones: None of the above || id:ukb-b-20379	ENSG00000001036	Simple mode	179	-0.00246104	0.00249226	0.324751	-0.00734588	0.00242379	0.997542	0.992681	1.00243
FUCA2	ukb-b-20379	Medication for cholesterol, blood pressure, diabetes, or take exogenous hormones: None of the above || id:ukb-b-20379	ENSG00000001036	Weighted mode	179	-0.00246104	0.00243475	0.313485	-0.00723316	0.00231107	0.997542	0.992793	1.00231
FUCA2	ukb-b-4964	Other bread intake || id:ukb-b-4964	ENSG00000001036	MR Egger	179	0.066746	0.012187	1.46755e-07	0.0428595	0.0906326	1.06902	1.04379	1.09487
FUCA2	ukb-b-4964	Other bread intake || id:ukb-b-4964	ENSG00000001036	Weighted median	179	0.00223366	0.00294651	0.44841	-0.00354151	0.00800882	1.00224	0.996465	1.00804
FUCA2	ukb-b-4964	Other bread intake || id:ukb-b-4964	ENSG00000001036	Inverse variance weighted	179	-0.00177173	0.00235606	0.452057	-0.00638961	0.00284614	0.99823	0.993631	1.00285
FUCA2	ukb-b-4964	Other bread intake || id:ukb-b-4964	ENSG00000001036	Simple mode	179	0.0032755	0.00751273	0.66337	-0.0114494	0.0180004	1.00328	0.988616	1.01816
FUCA2	ukb-b-4964	Other bread intake || id:ukb-b-4964	ENSG00000001036	Weighted mode	179	0.0032755	0.00697733	0.639324	-0.0104001	0.0169511	1.00328	0.989654	1.0171
FUCA2	ukb-b-1511	Operative procedures - main OPCS: H20.1 Fibreoptic endoscopic snare resection of lesion of colon || id:ukb-b-1511	ENSG00000001036	MR Egger	178	-0.000565723	0.000867047	0.514949	-0.00226513	0.00113369	0.999434	0.997737	1.00113
FUCA2	ukb-b-1511	Operative procedures - main OPCS: H20.1 Fibreoptic endoscopic snare resection of lesion of colon || id:ukb-b-1511	ENSG00000001036	Weighted median	178	0.0016261	0.000237628	7.7514e-12	0.00116035	0.00209185	1.00163	1.00116	1.00209
FUCA2	ukb-b-1511	Operative procedures - main OPCS: H20.1 Fibreoptic endoscopic snare resection of lesion of colon || id:ukb-b-1511	ENSG00000001036	Inverse variance weighted	178	0.000969699	0.000168708	9.04081e-09	0.000639032	0.00130037	1.00097	1.00064	1.0013
FUCA2	ukb-b-1511	Operative procedures - main OPCS: H20.1 Fibreoptic endoscopic snare resection of lesion of colon || id:ukb-b-1511	ENSG00000001036	Simple mode	178	0.00308356	0.000978946	0.00191791	0.00116482	0.00500229	1.00309	1.00117	1.00501
FUCA2	ukb-b-1511	Operative procedures - main OPCS: H20.1 Fibreoptic endoscopic snare resection of lesion of colon || id:ukb-b-1511	ENSG00000001036	Weighted mode	178	0.00308356	0.00114845	0.00794295	0.000832598	0.00533451	1.00309	1.00083	1.00535
FUCA2	ukb-b-3498	Operation code: discectomy || id:ukb-b-3498	ENSG00000001036	MR Egger	154	-0.00114059	0.000718145	0.11431	-0.00254815	0.000266977	0.99886	0.997455	1.00027
FUCA2	ukb-b-3498	Operation code: discectomy || id:ukb-b-3498	ENSG00000001036	Weighted median	154	0.0018127	0.000112647	2.91089e-58	0.00159191	0.00203349	1.00181	1.00159	1.00204
FUCA2	ukb-b-3498	Operation code: discectomy || id:ukb-b-3498	ENSG00000001036	Inverse variance weighted	154	0.00146457	8.37461e-05	1.76259e-68	0.00130043	0.00162871	1.00147	1.0013	1.00163
FUCA2	ukb-b-3498	Operation code: discectomy || id:ukb-b-3498	ENSG00000001036	Simple mode	154	0.00184514	0.000320176	4.41228e-08	0.0012176	0.00247269	1.00185	1.00122	1.00248
FUCA2	ukb-b-3498	Operation code: discectomy || id:ukb-b-3498	ENSG00000001036	Weighted mode	154	0.00184514	0.000317865	3.59643e-08	0.00122213	0.00246816	1.00185	1.00122	1.00247
FUCA2	ukb-b-1234	Doctor diagnosed chronic bronchitis || id:ukb-b-1234	ENSG00000001036	MR Egger	100	0.00816971	0.00399826	0.0437052	0.000333119	0.0160063	1.0082	1.00033	1.01614
FUCA2	ukb-b-1234	Doctor diagnosed chronic bronchitis || id:ukb-b-1234	ENSG00000001036	Weighted median	100	0.00407682	0.000474384	8.40554e-18	0.00314702	0.00500661	1.00409	1.00315	1.00502
FUCA2	ukb-b-1234	Doctor diagnosed chronic bronchitis || id:ukb-b-1234	ENSG00000001036	Inverse variance weighted	100	0.00347502	0.000373243	1.27415e-20	0.00274346	0.00420658	1.00348	1.00275	1.00422
FUCA2	ukb-b-1234	Doctor diagnosed chronic bronchitis || id:ukb-b-1234	ENSG00000001036	Simple mode	100	0.00409868	0.00118648	0.000813085	0.00177319	0.00642417	1.00411	1.00177	1.00644
FUCA2	ukb-b-1234	Doctor diagnosed chronic bronchitis || id:ukb-b-1234	ENSG00000001036	Weighted mode	100	0.00409868	0.00115559	0.000597588	0.00183372	0.00636364	1.00411	1.00184	1.00638
FUCA2	ukb-b-12617	PCT responsible for patient data: MANCHESTER PCT || id:ukb-b-12617	ENSG00000001036	MR Egger	176	-0.000551709	0.000622445	0.376648	-0.0017717	0.000668283	0.999448	0.99823	1.00067
FUCA2	ukb-b-12617	PCT responsible for patient data: MANCHESTER PCT || id:ukb-b-12617	ENSG00000001036	Weighted median	176	-0.00231878	0.000166304	3.4692e-44	-0.00264474	-0.00199282	0.997684	0.997359	0.998009
FUCA2	ukb-b-12617	PCT responsible for patient data: MANCHESTER PCT || id:ukb-b-12617	ENSG00000001036	Inverse variance weighted	176	-0.00176666	0.000120689	1.60452e-48	-0.00200321	-0.00153011	0.998235	0.997999	0.998471
FUCA2	ukb-b-12617	PCT responsible for patient data: MANCHESTER PCT || id:ukb-b-12617	ENSG00000001036	Simple mode	176	-0.00322628	0.000543057	1.49358e-08	-0.00429067	-0.00216189	0.996779	0.995719	0.99784
FUCA2	ukb-b-12617	PCT responsible for patient data: MANCHESTER PCT || id:ukb-b-12617	ENSG00000001036	Weighted mode	176	-0.00324154	0.000530774	6.37765e-09	-0.00428186	-0.00220123	0.996764	0.995727	0.997801
FUCA2	ukb-b-1585	Diagnoses - secondary ICD10: Z86.4 Personal history of psychoactive substance abuse || id:ukb-b-1585	ENSG00000001036	MR Egger	179	0.00693874	0.00113485	6.03882e-09	0.00471443	0.00916306	1.00696	1.00473	1.00921
FUCA2	ukb-b-1585	Diagnoses - secondary ICD10: Z86.4 Personal history of psychoactive substance abuse || id:ukb-b-1585	ENSG00000001036	Weighted median	179	0.00103057	0.000337498	0.00226146	0.000369074	0.00169207	1.00103	1.00037	1.00169
FUCA2	ukb-b-1585	Diagnoses - secondary ICD10: Z86.4 Personal history of psychoactive substance abuse || id:ukb-b-1585	ENSG00000001036	Inverse variance weighted	179	0.00342229	0.000224794	2.44732e-52	0.00298169	0.00386289	1.00343	1.00299	1.00387
FUCA2	ukb-b-1585	Diagnoses - secondary ICD10: Z86.4 Personal history of psychoactive substance abuse || id:ukb-b-1585	ENSG00000001036	Simple mode	179	0.000765777	0.00124435	0.539075	-0.00167315	0.00320471	1.00077	0.998328	1.00321
FUCA2	ukb-b-1585	Diagnoses - secondary ICD10: Z86.4 Personal history of psychoactive substance abuse || id:ukb-b-1585	ENSG00000001036	Weighted mode	179	0.000765777	0.00129223	0.5542	-0.00176699	0.00329855	1.00077	0.998235	1.0033
FUCA2	ukb-d-1707_1	Handedness (chirality/laterality): Right-handed || id:ukb-d-1707_1	ENSG00000001036	MR Egger	182	0.000201598	0.00247263	0.93511	-0.00464476	0.00504795	1.0002	0.995366	1.00506
FUCA2	ukb-d-1707_1	Handedness (chirality/laterality): Right-handed || id:ukb-d-1707_1	ENSG00000001036	Weighted median	182	-0.00461409	0.000659493	2.62597e-12	-0.00590669	-0.00332148	0.995397	0.994111	0.996684
FUCA2	ukb-d-1707_1	Handedness (chirality/laterality): Right-handed || id:ukb-d-1707_1	ENSG00000001036	Inverse variance weighted	182	-0.00325279	0.000492917	4.13782e-11	-0.0042189	-0.00228667	0.996752	0.99579	0.997716
FUCA2	ukb-d-1707_1	Handedness (chirality/laterality): Right-handed || id:ukb-d-1707_1	ENSG00000001036	Simple mode	182	-0.00489678	0.00182644	0.00801756	-0.00847661	-0.00131694	0.995115	0.991559	0.998684
FUCA2	ukb-d-1707_1	Handedness (chirality/laterality): Right-handed || id:ukb-d-1707_1	ENSG00000001036	Weighted mode	182	-0.00475285	0.00175578	0.00743999	-0.00819417	-0.00131153	0.995258	0.991839	0.998689
FUCA2	ukb-b-8668	Treatment/medication code: doxazosin || id:ukb-b-8668	ENSG00000001036	MR Egger	178	-0.000891876	0.000751076	0.236644	-0.00236398	0.000580232	0.999109	0.997639	1.00058
FUCA2	ukb-b-8668	Treatment/medication code: doxazosin || id:ukb-b-8668	ENSG00000001036	Weighted median	178	0.00041746	0.000183676	0.0230378	5.74551e-05	0.000777466	1.00042	1.00006	1.00078
FUCA2	ukb-b-8668	Treatment/medication code: doxazosin || id:ukb-b-8668	ENSG00000001036	Inverse variance weighted	178	0.000417815	0.00014522	0.00401324	0.000133184	0.000702446	1.00042	1.00013	1.0007
FUCA2	ukb-b-8668	Treatment/medication code: doxazosin || id:ukb-b-8668	ENSG00000001036	Simple mode	178	0.000438913	0.000505064	0.386011	-0.000551013	0.00142884	1.00044	0.999449	1.00143
FUCA2	ukb-b-8668	Treatment/medication code: doxazosin || id:ukb-b-8668	ENSG00000001036	Weighted mode	178	0.000438913	0.000480334	0.362083	-0.000502542	0.00138037	1.00044	0.999498	1.00138
FUCA2	ukb-b-8210	Non-cancer illness code, self-reported: crohns disease || id:ukb-b-8210	ENSG00000001036	MR Egger	102	0.00151085	0.00101786	0.140864	-0.000484154	0.00350585	1.00151	0.999516	1.00351
FUCA2	ukb-b-8210	Non-cancer illness code, self-reported: crohns disease || id:ukb-b-8210	ENSG00000001036	Weighted median	102	-0.000176098	0.000116298	0.129974	-0.000404041	5.18452e-05	0.999824	0.999596	1.00005
FUCA2	ukb-b-8210	Non-cancer illness code, self-reported: crohns disease || id:ukb-b-8210	ENSG00000001036	Inverse variance weighted	102	-0.000210363	9.46786e-05	0.0262927	-0.000395933	-2.47926e-05	0.99979	0.999604	0.999975
FUCA2	ukb-b-8210	Non-cancer illness code, self-reported: crohns disease || id:ukb-b-8210	ENSG00000001036	Simple mode	102	-0.00017959	0.000283942	0.528497	-0.000736117	0.000376936	0.99982	0.999264	1.00038
FUCA2	ukb-b-8210	Non-cancer illness code, self-reported: crohns disease || id:ukb-b-8210	ENSG00000001036	Weighted mode	102	-0.00017959	0.000274978	0.51517	-0.000718546	0.000359366	0.99982	0.999282	1.00036
FUCA2	ukb-d-20079_6	Day-of-week questionnaire completion requested: Saturday || id:ukb-d-20079_6	ENSG00000001036	MR Egger	182	0.00863862	0.00773409	0.265503	-0.0065202	0.0237974	1.00868	0.993501	1.02408
FUCA2	ukb-d-20079_6	Day-of-week questionnaire completion requested: Saturday || id:ukb-d-20079_6	ENSG00000001036	Weighted median	182	-0.000857795	0.00193078	0.656845	-0.00464213	0.00292654	0.999143	0.995369	1.00293
FUCA2	ukb-d-20079_6	Day-of-week questionnaire completion requested: Saturday || id:ukb-d-20079_6	ENSG00000001036	Inverse variance weighted	182	0.00450909	0.00154203	0.0034543	0.00148671	0.00753147	1.00452	1.00149	1.00756
FUCA2	ukb-d-20079_6	Day-of-week questionnaire completion requested: Saturday || id:ukb-d-20079_6	ENSG00000001036	Simple mode	182	-0.00129358	0.00540018	0.810956	-0.0118779	0.00929078	0.998707	0.988192	1.00933
FUCA2	ukb-d-20079_6	Day-of-week questionnaire completion requested: Saturday || id:ukb-d-20079_6	ENSG00000001036	Weighted mode	182	-0.00160743	0.00520428	0.757778	-0.0118078	0.00859296	0.998394	0.988262	1.00863
FUCA2	ukb-b-10565	Tinned tomato intake || id:ukb-b-10565	ENSG00000001036	MR Egger	179	0.0568187	0.0138511	6.23541e-05	0.0296706	0.0839669	1.05846	1.03012	1.08759
FUCA2	ukb-b-10565	Tinned tomato intake || id:ukb-b-10565	ENSG00000001036	Weighted median	179	0.0282674	0.00366145	1.16088e-14	0.0210909	0.0354438	1.02867	1.02131	1.03608
FUCA2	ukb-b-10565	Tinned tomato intake || id:ukb-b-10565	ENSG00000001036	Inverse variance weighted	179	0.0219209	0.00267777	2.69424e-16	0.0166725	0.0271694	1.02216	1.01681	1.02754
FUCA2	ukb-b-10565	Tinned tomato intake || id:ukb-b-10565	ENSG00000001036	Simple mode	179	0.0375628	0.00930626	8.0553e-05	0.0193225	0.0558031	1.03828	1.01951	1.05739
FUCA2	ukb-b-10565	Tinned tomato intake || id:ukb-b-10565	ENSG00000001036	Weighted mode	179	0.0375628	0.00942099	9.74957e-05	0.0190976	0.0560279	1.03828	1.01928	1.05763
FUCA2	ukb-d-20114_101	Illnesses of adopted siblings: None of the above (group 2) || id:ukb-d-20114_101	ENSG00000001036	MR Egger	182	0.0247717	0.0406773	0.543305	-0.0549558	0.104499	1.02508	0.946527	1.11015
FUCA2	ukb-d-20114_101	Illnesses of adopted siblings: None of the above (group 2) || id:ukb-d-20114_101	ENSG00000001036	Weighted median	182	-0.014355	0.0103827	0.166792	-0.0347052	0.00599515	0.985748	0.96589	1.00601
FUCA2	ukb-d-20114_101	Illnesses of adopted siblings: None of the above (group 2) || id:ukb-d-20114_101	ENSG00000001036	Inverse variance weighted	182	0.0120185	0.00822185	0.143801	-0.00409628	0.0281334	1.01209	0.995912	1.02853
FUCA2	ukb-d-20114_101	Illnesses of adopted siblings: None of the above (group 2) || id:ukb-d-20114_101	ENSG00000001036	Simple mode	182	-0.0241485	0.0288743	0.404072	-0.0807421	0.0324452	0.976141	0.922432	1.03298
FUCA2	ukb-d-20114_101	Illnesses of adopted siblings: None of the above (group 2) || id:ukb-d-20114_101	ENSG00000001036	Weighted mode	182	-0.0241485	0.0279441	0.388638	-0.0789189	0.030622	0.976141	0.924115	1.0311
FUCA2	ukb-b-6873	PCT responsible for patient data: WESTERN CHESHIRE PCT || id:ukb-b-6873	ENSG00000001036	MR Egger	23	0.0015932	0.00120128	0.199003	-0.000761318	0.00394772	1.00159	0.999239	1.00396
FUCA2	ukb-b-6873	PCT responsible for patient data: WESTERN CHESHIRE PCT || id:ukb-b-6873	ENSG00000001036	Weighted median	23	0.000708683	0.000232113	0.00226424	0.000253743	0.00116362	1.00071	1.00025	1.00116
FUCA2	ukb-b-6873	PCT responsible for patient data: WESTERN CHESHIRE PCT || id:ukb-b-6873	ENSG00000001036	Inverse variance weighted	23	0.000650241	0.000180712	0.000320412	0.000296045	0.00100444	1.00065	1.0003	1.001
FUCA2	ukb-b-6873	PCT responsible for patient data: WESTERN CHESHIRE PCT || id:ukb-b-6873	ENSG00000001036	Simple mode	23	0.000714444	0.000368022	0.065138	-6.87897e-06	0.00143577	1.00071	0.999993	1.00144
FUCA2	ukb-b-6873	PCT responsible for patient data: WESTERN CHESHIRE PCT || id:ukb-b-6873	ENSG00000001036	Weighted mode	23	0.000709031	0.000368744	0.0675421	-1.37066e-05	0.00143177	1.00071	0.999986	1.00143
FUCA2	ukb-b-16892	Treatment/medication code: evening primrose oil || id:ukb-b-16892	ENSG00000001036	MR Egger	178	-0.00139356	0.000886327	0.11768	-0.00313076	0.000343642	0.998607	0.996874	1.00034
FUCA2	ukb-b-16892	Treatment/medication code: evening primrose oil || id:ukb-b-16892	ENSG00000001036	Weighted median	178	-0.00338131	0.000227438	5.40411e-50	-0.00382709	-0.00293553	0.996624	0.99618	0.997069
FUCA2	ukb-b-16892	Treatment/medication code: evening primrose oil || id:ukb-b-16892	ENSG00000001036	Inverse variance weighted	178	-0.00263467	0.000171371	2.44101e-53	-0.00297056	-0.00229879	0.997369	0.997034	0.997704
FUCA2	ukb-b-16892	Treatment/medication code: evening primrose oil || id:ukb-b-16892	ENSG00000001036	Simple mode	178	-0.00351329	0.000661741	3.27069e-07	-0.0048103	-0.00221627	0.996493	0.995201	0.997786
FUCA2	ukb-b-16892	Treatment/medication code: evening primrose oil || id:ukb-b-16892	ENSG00000001036	Weighted mode	178	-0.00351329	0.000619596	5.70443e-08	-0.00472769	-0.00229888	0.996493	0.995283	0.997704
FUCA2	ukb-b-15686	Diagnoses - secondary ICD10: I20.9 Angina pectoris, unspecified || id:ukb-b-15686	ENSG00000001036	MR Egger	179	0.00561916	0.00104065	2.12646e-07	0.00357948	0.00765884	1.00563	1.00359	1.00769
FUCA2	ukb-b-15686	Diagnoses - secondary ICD10: I20.9 Angina pectoris, unspecified || id:ukb-b-15686	ENSG00000001036	Weighted median	179	0.00351502	0.000264572	2.80304e-40	0.00299646	0.00403359	1.00352	1.003	1.00404
FUCA2	ukb-b-15686	Diagnoses - secondary ICD10: I20.9 Angina pectoris, unspecified || id:ukb-b-15686	ENSG00000001036	Inverse variance weighted	179	0.00317183	0.000201127	4.9826e-56	0.00277762	0.00356604	1.00318	1.00278	1.00357
FUCA2	ukb-b-15686	Diagnoses - secondary ICD10: I20.9 Angina pectoris, unspecified || id:ukb-b-15686	ENSG00000001036	Simple mode	179	0.00355533	0.000682223	5.15265e-07	0.00221817	0.00489249	1.00356	1.00222	1.0049
FUCA2	ukb-b-15686	Diagnoses - secondary ICD10: I20.9 Angina pectoris, unspecified || id:ukb-b-15686	ENSG00000001036	Weighted mode	179	0.00355533	0.000649218	1.4619e-07	0.00228286	0.00482779	1.00356	1.00229	1.00484
FUCA2	ukb-d-M48	Diagnoses - main ICD10: M48 Other spondylopathies || id:ukb-d-M48	ENSG00000001036	MR Egger	182	0.00283831	0.000586436	2.7829e-06	0.00168889	0.00398772	1.00284	1.00169	1.004
FUCA2	ukb-d-M48	Diagnoses - main ICD10: M48 Other spondylopathies || id:ukb-d-M48	ENSG00000001036	Weighted median	182	0.00130525	0.000154293	2.68451e-17	0.00100283	0.00160766	1.00131	1.001	1.00161
FUCA2	ukb-d-M48	Diagnoses - main ICD10: M48 Other spondylopathies || id:ukb-d-M48	ENSG00000001036	Inverse variance weighted	182	0.00156791	0.000116908	5.17254e-41	0.00133878	0.00179705	1.00157	1.00134	1.0018
FUCA2	ukb-d-M48	Diagnoses - main ICD10: M48 Other spondylopathies || id:ukb-d-M48	ENSG00000001036	Simple mode	182	0.00125282	0.000418519	0.00314398	0.000432519	0.00207311	1.00125	1.00043	1.00208
FUCA2	ukb-d-M48	Diagnoses - main ICD10: M48 Other spondylopathies || id:ukb-d-M48	ENSG00000001036	Weighted mode	182	0.00125282	0.000375626	0.00103382	0.000516589	0.00198904	1.00125	1.00052	1.00199
FUCA2	ukb-b-18157	Type of cancer: ICD10: C56 Malignant neoplasm of ovary || id:ukb-b-18157	ENSG00000001036	MR Egger	23	0.000488712	0.00117841	0.682553	-0.00182098	0.00279841	1.00049	0.998181	1.0028
FUCA2	ukb-b-18157	Type of cancer: ICD10: C56 Malignant neoplasm of ovary || id:ukb-b-18157	ENSG00000001036	Weighted median	23	-0.000181447	0.000218942	0.40725	-0.000610573	0.00024768	0.999819	0.99939	1.00025
FUCA2	ukb-b-18157	Type of cancer: ICD10: C56 Malignant neoplasm of ovary || id:ukb-b-18157	ENSG00000001036	Inverse variance weighted	23	-0.000190439	0.000177272	0.282699	-0.000537892	0.000157014	0.99981	0.999462	1.00016
FUCA2	ukb-b-18157	Type of cancer: ICD10: C56 Malignant neoplasm of ovary || id:ukb-b-18157	ENSG00000001036	Simple mode	23	-0.000187843	0.000365271	0.612199	-0.000903775	0.000528088	0.999812	0.999097	1.00053
FUCA2	ukb-b-18157	Type of cancer: ICD10: C56 Malignant neoplasm of ovary || id:ukb-b-18157	ENSG00000001036	Weighted mode	23	-0.000185334	0.000351657	0.603447	-0.000874583	0.000503915	0.999815	0.999126	1.0005
FUCA2	ukb-b-13447	Non-cancer illness code, self-reported: chronic obstructive airways disease/copd || id:ukb-b-13447	ENSG00000001036	MR Egger	153	-0.000583422	0.000704297	0.408765	-0.00196384	0.000797	0.999417	0.998038	1.0008
FUCA2	ukb-b-13447	Non-cancer illness code, self-reported: chronic obstructive airways disease/copd || id:ukb-b-13447	ENSG00000001036	Weighted median	153	-0.00104677	0.000103793	6.42153e-24	-0.00125021	-0.000843341	0.998954	0.998751	0.999157
FUCA2	ukb-b-13447	Non-cancer illness code, self-reported: chronic obstructive airways disease/copd || id:ukb-b-13447	ENSG00000001036	Inverse variance weighted	153	-0.000907113	8.22427e-05	2.74753e-28	-0.00106831	-0.000745918	0.999093	0.998932	0.999254
FUCA2	ukb-b-13447	Non-cancer illness code, self-reported: chronic obstructive airways disease/copd || id:ukb-b-13447	ENSG00000001036	Simple mode	153	-0.00117551	0.000298024	0.000121849	-0.00175964	-0.000591382	0.998825	0.998242	0.999409
FUCA2	ukb-b-13447	Non-cancer illness code, self-reported: chronic obstructive airways disease/copd || id:ukb-b-13447	ENSG00000001036	Weighted mode	153	-0.00117551	0.00028951	7.82062e-05	-0.00174295	-0.00060807	0.998825	0.998259	0.999392
FUCA2	ukb-b-18915	PCT responsible for patient data: BROMLEY PCT || id:ukb-b-18915	ENSG00000001036	MR Egger	153	-0.000410845	0.000716379	0.567157	-0.00181495	0.000993257	0.999589	0.998187	1.00099
FUCA2	ukb-b-18915	PCT responsible for patient data: BROMLEY PCT || id:ukb-b-18915	ENSG00000001036	Weighted median	153	-0.000818787	0.000107418	2.48905e-14	-0.00102933	-0.000608248	0.999182	0.998971	0.999392
FUCA2	ukb-b-18915	PCT responsible for patient data: BROMLEY PCT || id:ukb-b-18915	ENSG00000001036	Inverse variance weighted	153	-0.000716112	8.3638e-05	1.10894e-17	-0.000880042	-0.000552181	0.999284	0.99912	0.999448
FUCA2	ukb-b-18915	PCT responsible for patient data: BROMLEY PCT || id:ukb-b-18915	ENSG00000001036	Simple mode	153	-0.000818286	0.000290715	0.00552845	-0.00138809	-0.000248485	0.999182	0.998613	0.999752
FUCA2	ukb-b-18915	PCT responsible for patient data: BROMLEY PCT || id:ukb-b-18915	ENSG00000001036	Weighted mode	153	-0.000818286	0.00028887	0.00524172	-0.00138447	-0.000252102	0.999182	0.998616	0.999748
FUCA2	ukb-b-20023	Plain cereal intake || id:ukb-b-20023	ENSG00000001036	MR Egger	179	0.0253887	0.010579	0.0174357	0.00465396	0.0461235	1.02571	1.00466	1.0472
FUCA2	ukb-b-20023	Plain cereal intake || id:ukb-b-20023	ENSG00000001036	Weighted median	179	-2.95368e-05	0.00261192	0.990977	-0.0051489	0.00508982	0.99997	0.994864	1.0051
FUCA2	ukb-b-20023	Plain cereal intake || id:ukb-b-20023	ENSG00000001036	Inverse variance weighted	179	0.00855258	0.00204518	2.89177e-05	0.00454403	0.0125611	1.00859	1.00455	1.01264
FUCA2	ukb-b-20023	Plain cereal intake || id:ukb-b-20023	ENSG00000001036	Simple mode	179	-0.00192854	0.00729856	0.791904	-0.0162337	0.0123766	0.998073	0.983897	1.01245
FUCA2	ukb-b-20023	Plain cereal intake || id:ukb-b-20023	ENSG00000001036	Weighted mode	179	-0.00192854	0.0067668	0.775975	-0.0151915	0.0113344	0.998073	0.984923	1.0114
FUCA2	ukb-b-16557	Type of fat/oil used in cooking: Dairy spread || id:ukb-b-16557	ENSG00000001036	MR Egger	140	0.0084021	0.00499089	0.094542	-0.00138005	0.0181842	1.00844	0.998621	1.01835
FUCA2	ukb-b-16557	Type of fat/oil used in cooking: Dairy spread || id:ukb-b-16557	ENSG00000001036	Weighted median	140	0.00669528	0.000786365	1.67736e-17	0.005154	0.00823655	1.00672	1.00517	1.00827
FUCA2	ukb-b-16557	Type of fat/oil used in cooking: Dairy spread || id:ukb-b-16557	ENSG00000001036	Inverse variance weighted	140	0.00713815	0.000601773	1.86771e-32	0.00595868	0.00831763	1.00716	1.00598	1.00835
FUCA2	ukb-b-16557	Type of fat/oil used in cooking: Dairy spread || id:ukb-b-16557	ENSG00000001036	Simple mode	140	0.00660982	0.00200626	0.00125055	0.00267755	0.0105421	1.00663	1.00268	1.0106
FUCA2	ukb-b-16557	Type of fat/oil used in cooking: Dairy spread || id:ukb-b-16557	ENSG00000001036	Weighted mode	140	0.00660982	0.00193285	0.000823071	0.00282143	0.0103982	1.00663	1.00283	1.01045
FUCA2	ukb-d-Z42	Diagnoses - main ICD10: Z42 Follow-up care involving plastic surgery || id:ukb-d-Z42	ENSG00000001036	MR Egger	182	-0.00256412	0.000579144	1.65043e-05	-0.00369924	-0.001429	0.997439	0.996308	0.998572
FUCA2	ukb-d-Z42	Diagnoses - main ICD10: Z42 Follow-up care involving plastic surgery || id:ukb-d-Z42	ENSG00000001036	Weighted median	182	-0.000845288	0.00015106	2.19726e-08	-0.00114137	-0.00054921	0.999155	0.998859	0.999451
FUCA2	ukb-d-Z42	Diagnoses - main ICD10: Z42 Follow-up care involving plastic surgery || id:ukb-d-Z42	ENSG00000001036	Inverse variance weighted	182	-0.000148575	0.000115454	0.198139	-0.000374865	7.77154e-05	0.999851	0.999625	1.00008
FUCA2	ukb-d-Z42	Diagnoses - main ICD10: Z42 Follow-up care involving plastic surgery || id:ukb-d-Z42	ENSG00000001036	Simple mode	182	-0.00101196	0.000426466	0.0186973	-0.00184784	-0.000176089	0.998989	0.998154	0.999824
FUCA2	ukb-d-Z42	Diagnoses - main ICD10: Z42 Follow-up care involving plastic surgery || id:ukb-d-Z42	ENSG00000001036	Weighted mode	182	-0.00101196	0.000424535	0.0181744	-0.00184405	-0.000179875	0.998989	0.998158	0.99982
FUCA2	ukb-b-7556	Age hay fever, rhinitis or eczema diagnosed || id:ukb-b-7556	ENSG00000001036	MR Egger	179	0.0224712	0.0160766	0.163937	-0.00903904	0.0539814	1.02273	0.991002	1.05546
FUCA2	ukb-b-7556	Age hay fever, rhinitis or eczema diagnosed || id:ukb-b-7556	ENSG00000001036	Weighted median	179	-0.0485051	0.00419917	7.28803e-31	-0.0567354	-0.0402747	0.952653	0.944844	0.960526
FUCA2	ukb-b-7556	Age hay fever, rhinitis or eczema diagnosed || id:ukb-b-7556	ENSG00000001036	Inverse variance weighted	179	-0.0329931	0.00309427	1.52238e-26	-0.0390579	-0.0269283	0.967545	0.961695	0.973431
FUCA2	ukb-b-7556	Age hay fever, rhinitis or eczema diagnosed || id:ukb-b-7556	ENSG00000001036	Simple mode	179	-0.0530637	0.0119115	1.48026e-05	-0.0764102	-0.0297172	0.94832	0.926436	0.97072
FUCA2	ukb-b-7556	Age hay fever, rhinitis or eczema diagnosed || id:ukb-b-7556	ENSG00000001036	Weighted mode	179	-0.0530637	0.0113995	6.31356e-06	-0.0754067	-0.0307207	0.94832	0.927366	0.969746
FUCA2	ukb-b-4566	Sliced bread intake || id:ukb-b-4566	ENSG00000001036	MR Egger	179	-0.132576	0.0360833	0.000316009	-0.2033	-0.061853	0.875836	0.816034	0.940021
FUCA2	ukb-b-4566	Sliced bread intake || id:ukb-b-4566	ENSG00000001036	Weighted median	179	-0.0456573	0.00880105	2.12898e-07	-0.0629073	-0.0284072	0.955369	0.939031	0.971992
FUCA2	ukb-b-4566	Sliced bread intake || id:ukb-b-4566	ENSG00000001036	Inverse variance weighted	179	-0.0229547	0.00697581	0.000999713	-0.0366272	-0.00928207	0.977307	0.964035	0.990761
FUCA2	ukb-b-4566	Sliced bread intake || id:ukb-b-4566	ENSG00000001036	Simple mode	179	-0.0522813	0.0232204	0.0255753	-0.0977933	-0.00676921	0.949062	0.906836	0.993254
FUCA2	ukb-b-4566	Sliced bread intake || id:ukb-b-4566	ENSG00000001036	Weighted mode	179	-0.0522813	0.0228474	0.0232968	-0.0970622	-0.0075003	0.949062	0.9075	0.992528
FUCA2	ukb-b-16636	PCT responsible for patient data: SANDWELL PCT || id:ukb-b-16636	ENSG00000001036	MR Egger	102	-0.000236689	0.00100356	0.814032	-0.00220366	0.00173029	0.999763	0.997799	1.00173
FUCA2	ukb-b-16636	PCT responsible for patient data: SANDWELL PCT || id:ukb-b-16636	ENSG00000001036	Weighted median	102	0.000624515	0.000121911	3.01165e-07	0.000385569	0.00086346	1.00062	1.00039	1.00086
FUCA2	ukb-b-16636	PCT responsible for patient data: SANDWELL PCT || id:ukb-b-16636	ENSG00000001036	Inverse variance weighted	102	0.000550461	9.3349e-05	3.706e-09	0.000367497	0.000733425	1.00055	1.00037	1.00073
FUCA2	ukb-b-16636	PCT responsible for patient data: SANDWELL PCT || id:ukb-b-16636	ENSG00000001036	Simple mode	102	0.000647235	0.000286459	0.0260042	8.57764e-05	0.00120869	1.00065	1.00009	1.00121
FUCA2	ukb-b-16636	PCT responsible for patient data: SANDWELL PCT || id:ukb-b-16636	ENSG00000001036	Weighted mode	102	0.000647235	0.000292985	0.0294267	7.29847e-05	0.00122149	1.00065	1.00007	1.00122
FUCA2	ukb-b-7753	Yogurt intake || id:ukb-b-7753	ENSG00000001036	MR Egger	179	0.000874031	0.0182449	0.961845	-0.0348859	0.0366339	1.00087	0.965716	1.03731
FUCA2	ukb-b-7753	Yogurt intake || id:ukb-b-7753	ENSG00000001036	Weighted median	179	0.0199406	0.00483987	3.78766e-05	0.0104544	0.0294267	1.02014	1.01051	1.02986
FUCA2	ukb-b-7753	Yogurt intake || id:ukb-b-7753	ENSG00000001036	Inverse variance weighted	179	0.0305995	0.00352719	4.12364e-18	0.0236862	0.0375128	1.03107	1.02397	1.03823
FUCA2	ukb-b-7753	Yogurt intake || id:ukb-b-7753	ENSG00000001036	Simple mode	179	0.0105421	0.0123065	0.3928	-0.0135786	0.0346628	1.0106	0.986513	1.03527
FUCA2	ukb-b-7753	Yogurt intake || id:ukb-b-7753	ENSG00000001036	Weighted mode	179	0.0105421	0.0123495	0.394448	-0.0136629	0.0347472	1.0106	0.98643	1.03536
FUCA2	ukb-a-176	Treatment/medication code: atorvastatin || id:ukb-a-176	ENSG00000001036	MR Egger	179	0.00798556	0.00143182	9.01151e-08	0.00517919	0.0107919	1.00802	1.00519	1.01085
FUCA2	ukb-a-176	Treatment/medication code: atorvastatin || id:ukb-a-176	ENSG00000001036	Weighted median	179	0.00170164	0.000363424	2.83762e-06	0.000989326	0.00241395	1.0017	1.00099	1.00242
FUCA2	ukb-a-176	Treatment/medication code: atorvastatin || id:ukb-a-176	ENSG00000001036	Inverse variance weighted	179	0.00232305	0.000276593	4.51104e-17	0.00178093	0.00286517	1.00233	1.00178	1.00287
FUCA2	ukb-a-176	Treatment/medication code: atorvastatin || id:ukb-a-176	ENSG00000001036	Simple mode	179	0.00142507	0.000879615	0.106979	-0.000298971	0.00314912	1.00143	0.999701	1.00315
FUCA2	ukb-a-176	Treatment/medication code: atorvastatin || id:ukb-a-176	ENSG00000001036	Weighted mode	179	0.0014661	0.000902112	0.105893	-0.000302042	0.00323424	1.00147	0.999698	1.00324
FUCA2	ukb-b-16713	Diagnoses - secondary ICD10: C78.7 Secondary malignant neoplasm of liver || id:ukb-b-16713	ENSG00000001036	MR Egger	23	0.00239747	0.00120733	0.0602706	3.10984e-05	0.00476384	1.0024	1.00003	1.00478
FUCA2	ukb-b-16713	Diagnoses - secondary ICD10: C78.7 Secondary malignant neoplasm of liver || id:ukb-b-16713	ENSG00000001036	Weighted median	23	0.000531018	0.000234571	0.0235872	7.12597e-05	0.000990777	1.00053	1.00007	1.00099
FUCA2	ukb-b-16713	Diagnoses - secondary ICD10: C78.7 Secondary malignant neoplasm of liver || id:ukb-b-16713	ENSG00000001036	Inverse variance weighted	23	0.000433961	0.000181622	0.0168775	7.79823e-05	0.00078994	1.00043	1.00008	1.00079
FUCA2	ukb-b-16713	Diagnoses - secondary ICD10: C78.7 Secondary malignant neoplasm of liver || id:ukb-b-16713	ENSG00000001036	Simple mode	23	0.000565117	0.000377274	0.148372	-0.00017434	0.00130458	1.00057	0.999826	1.00131
FUCA2	ukb-b-16713	Diagnoses - secondary ICD10: C78.7 Secondary malignant neoplasm of liver || id:ukb-b-16713	ENSG00000001036	Weighted mode	23	0.000553607	0.000375924	0.155007	-0.000183204	0.00129042	1.00055	0.999817	1.00129
FUCA2	ukb-b-8906	Knee pain for 3+ months || id:ukb-b-8906	ENSG00000001036	MR Egger	179	0.0180029	0.00638321	0.00534471	0.00549179	0.030514	1.01817	1.00551	1.03098
FUCA2	ukb-b-8906	Knee pain for 3+ months || id:ukb-b-8906	ENSG00000001036	Weighted median	179	0.0169955	0.00181596	8.05414e-21	0.0134362	0.0205548	1.01714	1.01353	1.02077
FUCA2	ukb-b-8906	Knee pain for 3+ months || id:ukb-b-8906	ENSG00000001036	Inverse variance weighted	179	0.0103632	0.00123443	4.65254e-17	0.00794376	0.0127827	1.01042	1.00798	1.01286
FUCA2	ukb-b-8906	Knee pain for 3+ months || id:ukb-b-8906	ENSG00000001036	Simple mode	179	0.0235168	0.00715096	0.00121333	0.00950096	0.0375327	1.0238	1.00955	1.03825
FUCA2	ukb-b-8906	Knee pain for 3+ months || id:ukb-b-8906	ENSG00000001036	Weighted mode	179	0.0238601	0.00641548	0.00026771	0.0112858	0.0364345	1.02415	1.01135	1.03711
FUCA2	ukb-a-557	Diagnoses - main ICD10: K62 Other diseases of anus and rectum || id:ukb-a-557	ENSG00000001036	MR Egger	179	-0.000417312	0.00158121	0.792149	-0.00351649	0.00268186	0.999583	0.99649	1.00269
FUCA2	ukb-a-557	Diagnoses - main ICD10: K62 Other diseases of anus and rectum || id:ukb-a-557	ENSG00000001036	Weighted median	179	0.00781417	0.000445635	7.75728e-69	0.00694073	0.00868762	1.00784	1.00696	1.00873
FUCA2	ukb-a-557	Diagnoses - main ICD10: K62 Other diseases of anus and rectum || id:ukb-a-557	ENSG00000001036	Inverse variance weighted	179	0.00473047	0.000313921	2.58942e-51	0.00411519	0.00534576	1.00474	1.00412	1.00536
FUCA2	ukb-a-557	Diagnoses - main ICD10: K62 Other diseases of anus and rectum || id:ukb-a-557	ENSG00000001036	Simple mode	179	0.00847204	0.00217222	0.000136089	0.00421448	0.0127296	1.00851	1.00422	1.01281
FUCA2	ukb-a-557	Diagnoses - main ICD10: K62 Other diseases of anus and rectum || id:ukb-a-557	ENSG00000001036	Weighted mode	179	0.00851551	0.00319859	0.00847255	0.00224627	0.0147847	1.00855	1.00225	1.01489
FUCA2	ukb-b-20218	Operative procedures - secondary OPCS: Z50.3 Skin of finger || id:ukb-b-20218	ENSG00000001036	MR Egger	176	8.51058e-05	0.000764049	0.911437	-0.00141243	0.00158264	1.00009	0.998589	1.00158
FUCA2	ukb-b-20218	Operative procedures - secondary OPCS: Z50.3 Skin of finger || id:ukb-b-20218	ENSG00000001036	Weighted median	176	-0.00143528	0.000203849	1.91e-12	-0.00183482	-0.00103574	0.998566	0.998167	0.998965
FUCA2	ukb-b-20218	Operative procedures - secondary OPCS: Z50.3 Skin of finger || id:ukb-b-20218	ENSG00000001036	Inverse variance weighted	176	0.000110827	0.00014649	0.449319	-0.000176293	0.000397948	1.00011	0.999824	1.0004
FUCA2	ukb-b-20218	Operative procedures - secondary OPCS: Z50.3 Skin of finger || id:ukb-b-20218	ENSG00000001036	Simple mode	176	-0.00171733	0.000779632	0.0289197	-0.0032454	-0.000189247	0.998284	0.99676	0.999811
FUCA2	ukb-b-20218	Operative procedures - secondary OPCS: Z50.3 Skin of finger || id:ukb-b-20218	ENSG00000001036	Weighted mode	176	-0.00171733	0.000691199	0.0139111	-0.00307208	-0.000362575	0.998284	0.996933	0.999637
FUCA2	ukb-b-10608	PCT where patients GP was registered: NOTTINGHAMSHIRE COUNTY TEACHING PCT || id:ukb-b-10608	ENSG00000001036	MR Egger	178	-0.00496201	0.000901316	1.28688e-07	-0.00672859	-0.00319542	0.99505	0.993294	0.99681
FUCA2	ukb-b-10608	PCT where patients GP was registered: NOTTINGHAMSHIRE COUNTY TEACHING PCT || id:ukb-b-10608	ENSG00000001036	Weighted median	178	-0.00155636	0.000251662	6.23727e-10	-0.00204962	-0.0010631	0.998445	0.997952	0.998937
FUCA2	ukb-b-10608	PCT where patients GP was registered: NOTTINGHAMSHIRE COUNTY TEACHING PCT || id:ukb-b-10608	ENSG00000001036	Inverse variance weighted	178	-0.00299756	0.000174268	2.61551e-66	-0.00333912	-0.00265599	0.997007	0.996666	0.997348
FUCA2	ukb-b-10608	PCT where patients GP was registered: NOTTINGHAMSHIRE COUNTY TEACHING PCT || id:ukb-b-10608	ENSG00000001036	Simple mode	178	-0.00147383	0.000719005	0.0418571	-0.00288308	-6.45806e-05	0.998527	0.997121	0.999935
FUCA2	ukb-b-10608	PCT where patients GP was registered: NOTTINGHAMSHIRE COUNTY TEACHING PCT || id:ukb-b-10608	ENSG00000001036	Weighted mode	178	-0.00147383	0.000703465	0.0375851	-0.00285262	-9.50393e-05	0.998527	0.997151	0.999905
FUCA2	ukb-b-17554	Fruit consumers || id:ukb-b-17554	ENSG00000001036	MR Egger	179	0.00344672	0.0093142	0.711787	-0.0148091	0.0217026	1.00345	0.9853	1.02194
FUCA2	ukb-b-17554	Fruit consumers || id:ukb-b-17554	ENSG00000001036	Weighted median	179	0.00442593	0.00242692	0.0681997	-0.000330824	0.00918269	1.00444	0.999669	1.00922
FUCA2	ukb-b-17554	Fruit consumers || id:ukb-b-17554	ENSG00000001036	Inverse variance weighted	179	-0.0113612	0.00180887	3.36861e-10	-0.0149066	-0.00781576	0.988703	0.985204	0.992215
FUCA2	ukb-b-17554	Fruit consumers || id:ukb-b-17554	ENSG00000001036	Simple mode	179	0.0114362	0.0122501	0.351797	-0.012574	0.0354464	1.0115	0.987505	1.03608
FUCA2	ukb-b-17554	Fruit consumers || id:ukb-b-17554	ENSG00000001036	Weighted mode	179	0.0116921	0.0120411	0.332855	-0.0119084	0.0352926	1.01176	0.988162	1.03592
FUCA2	ukb-b-11311	Diagnoses - secondary ICD10: F41.9 Anxiety disorder, unspecified || id:ukb-b-11311	ENSG00000001036	MR Egger	104	-0.000112754	0.00105252	0.914898	-0.00217569	0.00195018	0.999887	0.997827	1.00195
FUCA2	ukb-b-11311	Diagnoses - secondary ICD10: F41.9 Anxiety disorder, unspecified || id:ukb-b-11311	ENSG00000001036	Weighted median	104	0.00015097	0.000126334	0.232084	-9.66445e-05	0.000398585	1.00015	0.999903	1.0004
FUCA2	ukb-b-11311	Diagnoses - secondary ICD10: F41.9 Anxiety disorder, unspecified || id:ukb-b-11311	ENSG00000001036	Inverse variance weighted	104	0.000265854	9.80205e-05	0.00668319	7.37341e-05	0.000457974	1.00027	1.00007	1.00046
FUCA2	ukb-b-11311	Diagnoses - secondary ICD10: F41.9 Anxiety disorder, unspecified || id:ukb-b-11311	ENSG00000001036	Simple mode	104	0.000125561	0.000298591	0.674989	-0.000459678	0.000710799	1.00013	0.99954	1.00071
FUCA2	ukb-b-11311	Diagnoses - secondary ICD10: F41.9 Anxiety disorder, unspecified || id:ukb-b-11311	ENSG00000001036	Weighted mode	104	0.000125561	0.000311971	0.688168	-0.000485903	0.000737024	1.00013	0.999514	1.00074
FUCA2	ukb-b-4770	Diagnoses - main ICD10: K02.9 Dental caries, unspecified || id:ukb-b-4770	ENSG00000001036	MR Egger	156	5.7757e-05	0.000698015	0.934162	-0.00131035	0.00142587	1.00006	0.998691	1.00143
FUCA2	ukb-b-4770	Diagnoses - main ICD10: K02.9 Dental caries, unspecified || id:ukb-b-4770	ENSG00000001036	Weighted median	156	0.00069774	0.000119864	5.84562e-09	0.000462807	0.000932673	1.0007	1.00046	1.00093
FUCA2	ukb-b-4770	Diagnoses - main ICD10: K02.9 Dental caries, unspecified || id:ukb-b-4770	ENSG00000001036	Inverse variance weighted	156	0.000484744	9.1542e-05	1.1881e-07	0.000305321	0.000664166	1.00048	1.00031	1.00066
FUCA2	ukb-b-4770	Diagnoses - main ICD10: K02.9 Dental caries, unspecified || id:ukb-b-4770	ENSG00000001036	Simple mode	156	0.00087879	0.000314953	0.00592899	0.000261481	0.0014961	1.00088	1.00026	1.0015
FUCA2	ukb-b-4770	Diagnoses - main ICD10: K02.9 Dental caries, unspecified || id:ukb-b-4770	ENSG00000001036	Weighted mode	156	0.00087879	0.000320798	0.00687731	0.000250026	0.00150755	1.00088	1.00025	1.00151
FUCA2	ukb-b-998	Soya dessert intake || id:ukb-b-998	ENSG00000001036	MR Egger	179	-0.00504139	0.00289916	0.0837889	-0.0107237	0.00064097	0.994971	0.989334	1.00064
FUCA2	ukb-b-998	Soya dessert intake || id:ukb-b-998	ENSG00000001036	Weighted median	179	-0.002767	0.000717678	0.0001155	-0.00417364	-0.00136035	0.997237	0.995835	0.998641
FUCA2	ukb-b-998	Soya dessert intake || id:ukb-b-998	ENSG00000001036	Inverse variance weighted	179	0.000505487	0.000560479	0.367118	-0.000593051	0.00160403	1.00051	0.999407	1.00161
FUCA2	ukb-b-998	Soya dessert intake || id:ukb-b-998	ENSG00000001036	Simple mode	179	-0.00286598	0.00207527	0.169007	-0.00693352	0.00120156	0.997138	0.99309	1.0012
FUCA2	ukb-b-998	Soya dessert intake || id:ukb-b-998	ENSG00000001036	Weighted mode	179	-0.00286598	0.00203368	0.160503	-0.00685199	0.00112003	0.997138	0.993171	1.00112
FUCA2	ukb-b-12945	Average evening sound level of noise pollution || id:ukb-b-12945	ENSG00000001036	MR Egger	179	0.00561307	0.007179	0.435333	-0.00845777	0.0196839	1.00563	0.991578	1.01988
FUCA2	ukb-b-12945	Average evening sound level of noise pollution || id:ukb-b-12945	ENSG00000001036	Weighted median	179	-0.0138375	0.00178274	8.3643e-15	-0.0173317	-0.0103433	0.986258	0.982818	0.98971
FUCA2	ukb-b-12945	Average evening sound level of noise pollution || id:ukb-b-12945	ENSG00000001036	Inverse variance weighted	179	-0.0163217	0.00138739	5.96105e-32	-0.019041	-0.0136024	0.983811	0.981139	0.98649
FUCA2	ukb-b-12945	Average evening sound level of noise pollution || id:ukb-b-12945	ENSG00000001036	Simple mode	179	-0.0134062	0.00444437	0.00293205	-0.0221172	-0.00469527	0.986683	0.978126	0.995316
FUCA2	ukb-b-12945	Average evening sound level of noise pollution || id:ukb-b-12945	ENSG00000001036	Weighted mode	179	-0.0134062	0.00397308	0.000908399	-0.0211935	-0.00561899	0.986683	0.97903	0.994397
FUCA2	ukb-b-2525	Operative procedures - secondary OPCS: Z47.2 Skin of temple || id:ukb-b-2525	ENSG00000001036	MR Egger	102	-0.000856142	0.00104769	0.415772	-0.00290961	0.00119732	0.999144	0.997095	1.0012
FUCA2	ukb-b-2525	Operative procedures - secondary OPCS: Z47.2 Skin of temple || id:ukb-b-2525	ENSG00000001036	Weighted median	102	-0.000556938	0.000121847	4.85878e-06	-0.000795758	-0.000318117	0.999443	0.999205	0.999682
FUCA2	ukb-b-2525	Operative procedures - secondary OPCS: Z47.2 Skin of temple || id:ukb-b-2525	ENSG00000001036	Inverse variance weighted	102	-0.000472378	9.74538e-05	1.25217e-06	-0.000663387	-0.000281368	0.999528	0.999337	0.999719
FUCA2	ukb-b-2525	Operative procedures - secondary OPCS: Z47.2 Skin of temple || id:ukb-b-2525	ENSG00000001036	Simple mode	102	-0.000572542	0.00028492	0.0471535	-0.00113098	-1.40987e-05	0.999428	0.99887	0.999986
FUCA2	ukb-b-2525	Operative procedures - secondary OPCS: Z47.2 Skin of temple || id:ukb-b-2525	ENSG00000001036	Weighted mode	102	-0.000572542	0.000310911	0.0684839	-0.00118193	3.68449e-05	0.999428	0.998819	1.00004
FUCA2	ukb-d-22617_6115	Job SOC coding: Care assistants and home carers || id:ukb-d-22617_6115	ENSG00000001036	MR Egger	182	0.0103342	0.00175569	1.89446e-08	0.00689307	0.0137754	1.01039	1.00692	1.01387
FUCA2	ukb-d-22617_6115	Job SOC coding: Care assistants and home carers || id:ukb-d-22617_6115	ENSG00000001036	Weighted median	182	0.00757745	0.000490669	8.39593e-54	0.00661574	0.00853916	1.00761	1.00664	1.00858
FUCA2	ukb-d-22617_6115	Job SOC coding: Care assistants and home carers || id:ukb-d-22617_6115	ENSG00000001036	Inverse variance weighted	182	0.00540921	0.00034938	4.56818e-54	0.00472443	0.006094	1.00542	1.00474	1.00611
FUCA2	ukb-d-22617_6115	Job SOC coding: Care assistants and home carers || id:ukb-d-22617_6115	ENSG00000001036	Simple mode	182	0.00814399	0.00130341	2.89099e-09	0.00558931	0.0106987	1.00818	1.0056	1.01076
FUCA2	ukb-d-22617_6115	Job SOC coding: Care assistants and home carers || id:ukb-d-22617_6115	ENSG00000001036	Weighted mode	182	0.00814399	0.00137985	1.73361e-08	0.00543948	0.0108485	1.00818	1.00545	1.01091
FUCA2	ukb-d-30180_irnt	Lymphocyte percentage || id:ukb-d-30180_irnt	ENSG00000001036	MR Egger	182	0.0323247	0.00781401	5.3993e-05	0.0170093	0.0476402	1.03285	1.01715	1.04879
FUCA2	ukb-d-30180_irnt	Lymphocyte percentage || id:ukb-d-30180_irnt	ENSG00000001036	Weighted median	182	0.0351778	0.00216583	2.5385e-59	0.0309327	0.0394228	1.0358	1.03142	1.04021
FUCA2	ukb-d-30180_irnt	Lymphocyte percentage || id:ukb-d-30180_irnt	ENSG00000001036	Inverse variance weighted	182	0.0301466	0.00155793	2.02094e-83	0.0270931	0.0332001	1.03061	1.02746	1.03376
FUCA2	ukb-d-30180_irnt	Lymphocyte percentage || id:ukb-d-30180_irnt	ENSG00000001036	Simple mode	182	0.04095	0.00610157	2.39552e-10	0.0289909	0.0529091	1.0418	1.02942	1.05433
FUCA2	ukb-d-30180_irnt	Lymphocyte percentage || id:ukb-d-30180_irnt	ENSG00000001036	Weighted mode	182	0.04095	0.00604729	1.71974e-10	0.0290973	0.0528027	1.0418	1.02952	1.05422
FUCA2	ukb-b-14516	FI1 : numeric addition test || id:ukb-b-14516	ENSG00000001036	MR Egger	179	0.00110618	0.00300937	0.713628	-0.00479219	0.00700454	1.00111	0.995219	1.00703
FUCA2	ukb-b-14516	FI1 : numeric addition test || id:ukb-b-14516	ENSG00000001036	Weighted median	179	0.00267087	0.000742528	0.000321913	0.00121552	0.00412623	1.00267	1.00122	1.00413
FUCA2	ukb-b-14516	FI1 : numeric addition test || id:ukb-b-14516	ENSG00000001036	Inverse variance weighted	179	0.00254603	0.000581208	1.18361e-05	0.00140686	0.0036852	1.00255	1.00141	1.00369
FUCA2	ukb-b-14516	FI1 : numeric addition test || id:ukb-b-14516	ENSG00000001036	Simple mode	179	0.00268017	0.00184244	0.147516	-0.000930999	0.00629135	1.00268	0.999069	1.00631
FUCA2	ukb-b-14516	FI1 : numeric addition test || id:ukb-b-14516	ENSG00000001036	Weighted mode	179	0.00268017	0.00193571	0.167908	-0.00111381	0.00647416	1.00268	0.998887	1.0065
FUCA2	ukb-b-3114	Operative procedures - secondary OPCS: Y21.8 Other specified cytology of organ NOC || id:ukb-b-3114	ENSG00000001036	MR Egger	102	0.000111868	0.0010032	0.911434	-0.0018544	0.00207814	1.00011	0.998147	1.00208
FUCA2	ukb-b-3114	Operative procedures - secondary OPCS: Y21.8 Other specified cytology of organ NOC || id:ukb-b-3114	ENSG00000001036	Weighted median	102	0.00100895	0.000128243	3.61762e-15	0.000757598	0.00126031	1.00101	1.00076	1.00126
FUCA2	ukb-b-3114	Operative procedures - secondary OPCS: Y21.8 Other specified cytology of organ NOC || id:ukb-b-3114	ENSG00000001036	Inverse variance weighted	102	0.00064151	9.33155e-05	6.21513e-12	0.000458611	0.000824408	1.00064	1.00046	1.00082
FUCA2	ukb-b-3114	Operative procedures - secondary OPCS: Y21.8 Other specified cytology of organ NOC || id:ukb-b-3114	ENSG00000001036	Simple mode	102	0.00101432	0.000277624	0.000412236	0.000470174	0.00155846	1.00101	1.00047	1.00156
FUCA2	ukb-b-3114	Operative procedures - secondary OPCS: Y21.8 Other specified cytology of organ NOC || id:ukb-b-3114	ENSG00000001036	Weighted mode	102	0.00101432	0.000312216	0.00157433	0.000402375	0.00162626	1.00101	1.0004	1.00163
FUCA2	ukb-b-243	Intake of sugar added to coffee || id:ukb-b-243	ENSG00000001036	MR Egger	179	-0.019685	0.0144376	0.174471	-0.0479826	0.00861268	0.980508	0.95315	1.00865
FUCA2	ukb-b-243	Intake of sugar added to coffee || id:ukb-b-243	ENSG00000001036	Weighted median	179	-0.0181199	0.00363684	6.28318e-07	-0.0252481	-0.0109916	0.982043	0.975068	0.989069
FUCA2	ukb-b-243	Intake of sugar added to coffee || id:ukb-b-243	ENSG00000001036	Inverse variance weighted	179	-0.0065464	0.00279115	0.0190059	-0.012017	-0.00107575	0.993475	0.988055	0.998925
FUCA2	ukb-b-243	Intake of sugar added to coffee || id:ukb-b-243	ENSG00000001036	Simple mode	179	-0.019439	0.00948619	0.0419105	-0.038032	-0.000846119	0.980749	0.962682	0.999154
FUCA2	ukb-b-243	Intake of sugar added to coffee || id:ukb-b-243	ENSG00000001036	Weighted mode	179	-0.019439	0.00977527	0.0482784	-0.0385986	-0.000279517	0.980749	0.962137	0.999721
FUCA2	ukb-b-10433	Treatment/medication code: fexofenadine || id:ukb-b-10433	ENSG00000001036	MR Egger	102	-0.0010442	0.00103084	0.313523	-0.00306464	0.00097624	0.998956	0.99694	1.00098
FUCA2	ukb-b-10433	Treatment/medication code: fexofenadine || id:ukb-b-10433	ENSG00000001036	Weighted median	102	-0.00110055	0.000120825	8.34252e-20	-0.00133737	-0.000863733	0.9989	0.998664	0.999137
FUCA2	ukb-b-10433	Treatment/medication code: fexofenadine || id:ukb-b-10433	ENSG00000001036	Inverse variance weighted	102	-0.000957463	9.58858e-05	1.7649e-23	-0.0011454	-0.000769527	0.999043	0.998855	0.999231
FUCA2	ukb-b-10433	Treatment/medication code: fexofenadine || id:ukb-b-10433	ENSG00000001036	Simple mode	102	-0.00110856	0.000299305	0.000346607	-0.00169519	-0.000521918	0.998892	0.998306	0.999478
FUCA2	ukb-b-10433	Treatment/medication code: fexofenadine || id:ukb-b-10433	ENSG00000001036	Weighted mode	102	-0.00110856	0.000310207	0.000541619	-0.00171656	-0.000500549	0.998892	0.998285	0.9995
FUCA2	ukb-d-1747_3	Hair colour (natural, before greying): Light brown || id:ukb-d-1747_3	ENSG00000001036	MR Egger	182	-0.0068825	0.00384733	0.0753116	-0.0144233	0.000658256	0.993141	0.98568	1.00066
FUCA2	ukb-d-1747_3	Hair colour (natural, before greying): Light brown || id:ukb-d-1747_3	ENSG00000001036	Weighted median	182	0.011157	0.00106544	1.16547e-25	0.0090687	0.0132452	1.01122	1.00911	1.01333
FUCA2	ukb-d-1747_3	Hair colour (natural, before greying): Light brown || id:ukb-d-1747_3	ENSG00000001036	Inverse variance weighted	182	0.00552326	0.000766982	5.96453e-13	0.00401998	0.00702654	1.00554	1.00403	1.00705
FUCA2	ukb-d-1747_3	Hair colour (natural, before greying): Light brown || id:ukb-d-1747_3	ENSG00000001036	Simple mode	182	0.0121082	0.00359173	0.000915205	0.00506837	0.0191479	1.01218	1.00508	1.01933
FUCA2	ukb-d-1747_3	Hair colour (natural, before greying): Light brown || id:ukb-d-1747_3	ENSG00000001036	Weighted mode	182	0.0121082	0.00365472	0.00111454	0.0049449	0.0192714	1.01218	1.00496	1.01946
FUCA2	ukb-b-7879	PCT where patients GP was registered: SOUTH WEST OXFORDSHIRE PCT || id:ukb-b-7879	ENSG00000001036	MR Egger	174	-0.00372672	0.000672067	1.08927e-07	-0.00504398	-0.00240947	0.99628	0.994969	0.997593
FUCA2	ukb-b-7879	PCT where patients GP was registered: SOUTH WEST OXFORDSHIRE PCT || id:ukb-b-7879	ENSG00000001036	Weighted median	174	-0.00150818	0.000164171	4.05424e-20	-0.00182995	-0.0011864	0.998493	0.998172	0.998814
FUCA2	ukb-b-7879	PCT where patients GP was registered: SOUTH WEST OXFORDSHIRE PCT || id:ukb-b-7879	ENSG00000001036	Inverse variance weighted	174	-0.000191258	0.000136325	0.16063	-0.000458456	7.59391e-05	0.999809	0.999542	1.00008
FUCA2	ukb-b-7879	PCT where patients GP was registered: SOUTH WEST OXFORDSHIRE PCT || id:ukb-b-7879	ENSG00000001036	Simple mode	174	-0.00162549	0.000716004	0.0244275	-0.00302886	-0.000222122	0.998376	0.996976	0.999778
FUCA2	ukb-b-7879	PCT where patients GP was registered: SOUTH WEST OXFORDSHIRE PCT || id:ukb-b-7879	ENSG00000001036	Weighted mode	174	-0.00162549	0.000834349	0.0530076	-0.00326081	9.83521e-06	0.998376	0.996744	1.00001
FUCA2	ukb-a-1	Duration of strenuous sports || id:ukb-a-1	ENSG00000001036	MR Egger	179	-0.108109	0.0311887	0.000662266	-0.169239	-0.046979	0.89753	0.844307	0.954107
FUCA2	ukb-a-1	Duration of strenuous sports || id:ukb-a-1	ENSG00000001036	Weighted median	179	0.0173458	0.00793828	0.0288831	0.00178674	0.0329048	1.0175	1.00179	1.03345
FUCA2	ukb-a-1	Duration of strenuous sports || id:ukb-a-1	ENSG00000001036	Inverse variance weighted	179	0.0270343	0.00600866	6.82005e-06	0.0152574	0.0388113	1.0274	1.01537	1.03957
FUCA2	ukb-a-1	Duration of strenuous sports || id:ukb-a-1	ENSG00000001036	Simple mode	179	0.0146697	0.01892	0.439159	-0.0224135	0.0517529	1.01478	0.977836	1.05312
FUCA2	ukb-a-1	Duration of strenuous sports || id:ukb-a-1	ENSG00000001036	Weighted mode	179	0.0146697	0.0175359	0.403966	-0.0197007	0.0490401	1.01478	0.980492	1.05026
FUCA2	ukb-a-268	Basal metabolic rate || id:ukb-a-268	ENSG00000001036	MR Egger	179	0.0200501	0.00554371	0.000388942	0.00918444	0.0309158	1.02025	1.00923	1.0314
FUCA2	ukb-a-268	Basal metabolic rate || id:ukb-a-268	ENSG00000001036	Weighted median	179	0.00920765	0.00142705	1.1021e-10	0.00641064	0.0120047	1.00925	1.00643	1.01208
FUCA2	ukb-a-268	Basal metabolic rate || id:ukb-a-268	ENSG00000001036	Inverse variance weighted	179	0.0113647	0.00107077	2.57793e-26	0.00926599	0.0134634	1.01143	1.00931	1.01355
FUCA2	ukb-a-268	Basal metabolic rate || id:ukb-a-268	ENSG00000001036	Simple mode	179	0.00874424	0.00358233	0.0156283	0.00172287	0.0157656	1.00878	1.00172	1.01589
FUCA2	ukb-a-268	Basal metabolic rate || id:ukb-a-268	ENSG00000001036	Weighted mode	179	0.00874424	0.00363686	0.0172275	0.001616	0.0158725	1.00878	1.00162	1.016
FUCA2	ukb-a-59	Cancer code self-reported: basal cell carcinoma || id:ukb-a-59	ENSG00000001036	MR Egger	179	0.00421928	0.000807807	4.90253e-07	0.00263598	0.00580258	1.00423	1.00264	1.00582
FUCA2	ukb-a-59	Cancer code self-reported: basal cell carcinoma || id:ukb-a-59	ENSG00000001036	Weighted median	179	0.00235055	0.000195366	2.42669e-33	0.00196763	0.00273347	1.00235	1.00197	1.00274
FUCA2	ukb-a-59	Cancer code self-reported: basal cell carcinoma || id:ukb-a-59	ENSG00000001036	Inverse variance weighted	179	0.00217332	0.000156049	4.32967e-44	0.00186747	0.00247918	1.00218	1.00187	1.00248
FUCA2	ukb-a-59	Cancer code self-reported: basal cell carcinoma || id:ukb-a-59	ENSG00000001036	Simple mode	179	0.00236583	0.000507376	6.09965e-06	0.00137138	0.00336029	1.00237	1.00137	1.00337
FUCA2	ukb-a-59	Cancer code self-reported: basal cell carcinoma || id:ukb-a-59	ENSG00000001036	Weighted mode	179	0.00236583	0.000507443	6.11593e-06	0.00137125	0.00336042	1.00237	1.00137	1.00337
FUCA2	ukb-b-12510	Diagnoses - main ICD10: R69 Unknown and unspecified causes of morbidity || id:ukb-b-12510	ENSG00000001036	MR Egger	179	0.00325515	0.00116498	0.00577703	0.000971782	0.00553851	1.00326	1.00097	1.00555
FUCA2	ukb-b-12510	Diagnoses - main ICD10: R69 Unknown and unspecified causes of morbidity || id:ukb-b-12510	ENSG00000001036	Weighted median	179	0.00101553	0.00030286	0.000799068	0.00042192	0.00160913	1.00102	1.00042	1.00161
FUCA2	ukb-b-12510	Diagnoses - main ICD10: R69 Unknown and unspecified causes of morbidity || id:ukb-b-12510	ENSG00000001036	Inverse variance weighted	179	-0.00048348	0.000231209	0.0365195	-0.00093665	-3.03106e-05	0.999517	0.999064	0.99997
FUCA2	ukb-b-12510	Diagnoses - main ICD10: R69 Unknown and unspecified causes of morbidity || id:ukb-b-12510	ENSG00000001036	Simple mode	179	0.00213728	0.00121185	0.0795062	-0.000237944	0.00451249	1.00214	0.999762	1.00452
FUCA2	ukb-b-12510	Diagnoses - main ICD10: R69 Unknown and unspecified causes of morbidity || id:ukb-b-12510	ENSG00000001036	Weighted mode	179	0.00213728	0.00111205	0.0562124	-4.23413e-05	0.00431689	1.00214	0.999958	1.00433
FUCA2	ukb-b-14182	Plum intake || id:ukb-b-14182	ENSG00000001036	MR Egger	179	-0.0571121	0.0122049	5.6969e-06	-0.0810336	-0.0331906	0.944488	0.922163	0.967354
FUCA2	ukb-b-14182	Plum intake || id:ukb-b-14182	ENSG00000001036	Weighted median	179	-0.0082751	0.00301297	0.00602357	-0.0141805	-0.00236969	0.991759	0.98592	0.997633
FUCA2	ukb-b-14182	Plum intake || id:ukb-b-14182	ENSG00000001036	Inverse variance weighted	179	-0.0119122	0.00235951	4.45041e-07	-0.0165369	-0.00728759	0.988158	0.983599	0.992739
FUCA2	ukb-b-14182	Plum intake || id:ukb-b-14182	ENSG00000001036	Simple mode	179	-0.00719651	0.00762644	0.34664	-0.0221443	0.00775132	0.992829	0.978099	1.00778
FUCA2	ukb-b-14182	Plum intake || id:ukb-b-14182	ENSG00000001036	Weighted mode	179	-0.00752161	0.00706006	0.28815	-0.0213593	0.00631612	0.992507	0.978867	1.00634
FUCA2	ukb-d-M13_SPINSTENOSIS	Spinal stenosis || id:ukb-d-M13_SPINSTENOSIS	ENSG00000001036	MR Egger	182	0.00232928	0.000567307	6.10331e-05	0.00121736	0.0034412	1.00233	1.00122	1.00345
FUCA2	ukb-d-M13_SPINSTENOSIS	Spinal stenosis || id:ukb-d-M13_SPINSTENOSIS	ENSG00000001036	Weighted median	182	0.000724141	0.000157229	4.1118e-06	0.000415972	0.00103231	1.00072	1.00042	1.00103
FUCA2	ukb-d-M13_SPINSTENOSIS	Spinal stenosis || id:ukb-d-M13_SPINSTENOSIS	ENSG00000001036	Inverse variance weighted	182	0.00121833	0.000113094	4.63315e-27	0.000996663	0.00143999	1.00122	1.001	1.00144
FUCA2	ukb-d-M13_SPINSTENOSIS	Spinal stenosis || id:ukb-d-M13_SPINSTENOSIS	ENSG00000001036	Simple mode	182	0.000610143	0.000409958	0.13841	-0.000193375	0.00141366	1.00061	0.999807	1.00141
FUCA2	ukb-d-M13_SPINSTENOSIS	Spinal stenosis || id:ukb-d-M13_SPINSTENOSIS	ENSG00000001036	Weighted mode	182	0.00063394	0.000388303	0.104293	-0.000127134	0.00139501	1.00063	0.999873	1.0014
FUCA2	ukb-a-84	Non-cancer illness code self-reported: bone disorder || id:ukb-a-84	ENSG00000001036	MR Egger	179	-0.000475017	0.000398329	0.234652	-0.00125574	0.000305708	0.999525	0.998745	1.00031
FUCA2	ukb-a-84	Non-cancer illness code self-reported: bone disorder || id:ukb-a-84	ENSG00000001036	Weighted median	179	-0.00110137	0.000100812	8.74608e-28	-0.00129896	-0.000903784	0.998899	0.998702	0.999097
FUCA2	ukb-a-84	Non-cancer illness code self-reported: bone disorder || id:ukb-a-84	ENSG00000001036	Inverse variance weighted	179	-0.00100675	7.69475e-05	4.08558e-39	-0.00115757	-0.000855935	0.998994	0.998843	0.999144
FUCA2	ukb-a-84	Non-cancer illness code self-reported: bone disorder || id:ukb-a-84	ENSG00000001036	Simple mode	179	-0.00112371	0.00027036	5.01712e-05	-0.00165362	-0.000593805	0.998877	0.998348	0.999406
FUCA2	ukb-a-84	Non-cancer illness code self-reported: bone disorder || id:ukb-a-84	ENSG00000001036	Weighted mode	179	-0.00112371	0.000255167	1.83146e-05	-0.00162384	-0.000623584	0.998877	0.998377	0.999377
FUCA2	ukb-b-1567	Operative procedures - secondary OPCS: Z94.3 Left sided operation || id:ukb-b-1567	ENSG00000001036	MR Egger	179	-0.00430772	0.00285852	0.133599	-0.00991041	0.00129497	0.995702	0.990139	1.0013
FUCA2	ukb-b-1567	Operative procedures - secondary OPCS: Z94.3 Left sided operation || id:ukb-b-1567	ENSG00000001036	Weighted median	179	-0.00186861	0.000707845	0.00829419	-0.00325598	-0.000481231	0.998133	0.996749	0.999519
FUCA2	ukb-b-1567	Operative procedures - secondary OPCS: Z94.3 Left sided operation || id:ukb-b-1567	ENSG00000001036	Inverse variance weighted	179	0.000289264	0.000552466	0.600566	-0.000793569	0.0013721	1.00029	0.999207	1.00137
FUCA2	ukb-b-1567	Operative procedures - secondary OPCS: Z94.3 Left sided operation || id:ukb-b-1567	ENSG00000001036	Simple mode	179	-0.00227916	0.0018692	0.224335	-0.0059428	0.00138448	0.997723	0.994075	1.00139
FUCA2	ukb-b-1567	Operative procedures - secondary OPCS: Z94.3 Left sided operation || id:ukb-b-1567	ENSG00000001036	Weighted mode	179	-0.00227916	0.00185707	0.221335	-0.00591902	0.0013607	0.997723	0.994098	1.00136
FUCA2	ukb-b-298	Frequency of stair climbing in last 4 weeks || id:ukb-b-298	ENSG00000001036	MR Egger	179	0.0537628	0.0104947	7.81489e-07	0.0331932	0.0743324	1.05523	1.03375	1.07716
FUCA2	ukb-b-298	Frequency of stair climbing in last 4 weeks || id:ukb-b-298	ENSG00000001036	Weighted median	179	0.024969	0.00272499	5.04782e-20	0.0196281	0.03031	1.02528	1.01982	1.03077
FUCA2	ukb-b-298	Frequency of stair climbing in last 4 weeks || id:ukb-b-298	ENSG00000001036	Inverse variance weighted	179	0.0172107	0.00209356	2.02191e-16	0.0131073	0.0213141	1.01736	1.01319	1.02154
FUCA2	ukb-b-298	Frequency of stair climbing in last 4 weeks || id:ukb-b-298	ENSG00000001036	Simple mode	179	0.0392638	0.00852632	7.82821e-06	0.0225522	0.0559754	1.04004	1.02281	1.05757
FUCA2	ukb-b-298	Frequency of stair climbing in last 4 weeks || id:ukb-b-298	ENSG00000001036	Weighted mode	179	0.0392638	0.00939922	4.61358e-05	0.0208413	0.0576863	1.04004	1.02106	1.05938
FUCA2	ukb-b-17848	Heel quantitative ultrasound index (QUI), manual entry || id:ukb-b-17848	ENSG00000001036	MR Egger	179	-0.147872	0.0232262	1.60947e-09	-0.193395	-0.102349	0.862541	0.824156	0.902715
FUCA2	ukb-b-17848	Heel quantitative ultrasound index (QUI), manual entry || id:ukb-b-17848	ENSG00000001036	Weighted median	179	-0.0970138	0.00595002	9.1259e-60	-0.108676	-0.0853517	0.907544	0.897021	0.918189
FUCA2	ukb-b-17848	Heel quantitative ultrasound index (QUI), manual entry || id:ukb-b-17848	ENSG00000001036	Inverse variance weighted	179	-0.110712	0.00451207	5.97769e-133	-0.119556	-0.101868	0.895197	0.887315	0.903149
FUCA2	ukb-b-17848	Heel quantitative ultrasound index (QUI), manual entry || id:ukb-b-17848	ENSG00000001036	Simple mode	179	-0.0846129	0.0165454	8.10162e-07	-0.117042	-0.0521839	0.918868	0.889548	0.949154
FUCA2	ukb-b-17848	Heel quantitative ultrasound index (QUI), manual entry || id:ukb-b-17848	ENSG00000001036	Weighted mode	179	-0.0854801	0.014956	4.52946e-08	-0.114794	-0.0561663	0.918071	0.89155	0.945382
FUCA2	ukb-a-207	Illnesses of father: High blood pressure || id:ukb-a-207	ENSG00000001036	MR Egger	179	-0.00340638	0.00371683	0.360665	-0.0106914	0.00387861	0.996599	0.989366	1.00389
FUCA2	ukb-a-207	Illnesses of father: High blood pressure || id:ukb-a-207	ENSG00000001036	Weighted median	179	0.00916897	0.000903685	3.4449e-24	0.00739775	0.0109402	1.00921	1.00743	1.011
FUCA2	ukb-a-207	Illnesses of father: High blood pressure || id:ukb-a-207	ENSG00000001036	Inverse variance weighted	179	0.00951936	0.000717713	3.77114e-40	0.00811264	0.0109261	1.00956	1.00815	1.01099
FUCA2	ukb-a-207	Illnesses of father: High blood pressure || id:ukb-a-207	ENSG00000001036	Simple mode	179	0.00918876	0.00232097	0.000108663	0.00463966	0.0137379	1.00923	1.00465	1.01383
FUCA2	ukb-a-207	Illnesses of father: High blood pressure || id:ukb-a-207	ENSG00000001036	Weighted mode	179	0.00918876	0.00214875	3.09444e-05	0.00497721	0.0134003	1.00923	1.00499	1.01349
FUCA2	ukb-b-2146	Operative procedures - main OPCS: Q18.1 Diagnostic endoscopic examination of uterus and biopsy of lesion of uterus || id:ukb-b-2146	ENSG00000001036	MR Egger	178	0.00526225	0.000785479	2.71961e-10	0.00372271	0.00680178	1.00528	1.00373	1.00682
FUCA2	ukb-b-2146	Operative procedures - main OPCS: Q18.1 Diagnostic endoscopic examination of uterus and biopsy of lesion of uterus || id:ukb-b-2146	ENSG00000001036	Weighted median	178	0.0028968	0.00020429	1.22179e-45	0.00249639	0.00329721	1.0029	1.0025	1.0033
FUCA2	ukb-b-2146	Operative procedures - main OPCS: Q18.1 Diagnostic endoscopic examination of uterus and biopsy of lesion of uterus || id:ukb-b-2146	ENSG00000001036	Inverse variance weighted	178	0.00243761	0.000151871	5.66875e-58	0.00213994	0.00273527	1.00244	1.00214	1.00274
FUCA2	ukb-b-2146	Operative procedures - main OPCS: Q18.1 Diagnostic endoscopic examination of uterus and biopsy of lesion of uterus || id:ukb-b-2146	ENSG00000001036	Simple mode	178	0.00366131	0.000578981	2.01958e-09	0.00252651	0.00479612	1.00367	1.00253	1.00481
FUCA2	ukb-b-2146	Operative procedures - main OPCS: Q18.1 Diagnostic endoscopic examination of uterus and biopsy of lesion of uterus || id:ukb-b-2146	ENSG00000001036	Weighted mode	178	0.00369523	0.000635849	2.82485e-08	0.00244896	0.00494149	1.0037	1.00245	1.00495
FUCA2	ukb-b-11531	Diagnoses - main ICD10: R32 Unspecified urinary incontinence || id:ukb-b-11531	ENSG00000001036	MR Egger	8	0.0070674	0.00383189	0.114683	-0.00044311	0.0145779	1.00709	0.999557	1.01468
FUCA2	ukb-b-11531	Diagnoses - main ICD10: R32 Unspecified urinary incontinence || id:ukb-b-11531	ENSG00000001036	Weighted median	8	0.000706908	0.000490461	0.149496	-0.000254396	0.00166821	1.00071	0.999746	1.00167
FUCA2	ukb-b-11531	Diagnoses - main ICD10: R32 Unspecified urinary incontinence || id:ukb-b-11531	ENSG00000001036	Inverse variance weighted	8	-1.79339e-05	0.000349808	0.959112	-0.000703557	0.00066769	0.999982	0.999297	1.00067
FUCA2	ukb-b-11531	Diagnoses - main ICD10: R32 Unspecified urinary incontinence || id:ukb-b-11531	ENSG00000001036	Simple mode	8	0.000753581	0.000910686	0.435259	-0.00103136	0.00253853	1.00075	0.998969	1.00254
FUCA2	ukb-b-11531	Diagnoses - main ICD10: R32 Unspecified urinary incontinence || id:ukb-b-11531	ENSG00000001036	Weighted mode	8	0.000764292	0.000779936	0.359761	-0.000764382	0.00229297	1.00076	0.999236	1.0023
FUCA2	ukb-b-3035	Operative procedures - main OPCS: E36.9 Unspecified diagnostic endoscopic examination of larynx || id:ukb-b-3035	ENSG00000001036	MR Egger	97	-0.00259969	0.00106381	0.0163817	-0.00468476	-0.00051461	0.997404	0.995326	0.999486
FUCA2	ukb-b-3035	Operative procedures - main OPCS: E36.9 Unspecified diagnostic endoscopic examination of larynx || id:ukb-b-3035	ENSG00000001036	Weighted median	97	-0.00177461	0.000122633	1.84829e-47	-0.00201497	-0.00153425	0.998227	0.997987	0.998467
FUCA2	ukb-b-3035	Operative procedures - main OPCS: E36.9 Unspecified diagnostic endoscopic examination of larynx || id:ukb-b-3035	ENSG00000001036	Inverse variance weighted	97	-0.0013596	9.06425e-05	7.38229e-51	-0.00153726	-0.00118195	0.998641	0.998464	0.998819
FUCA2	ukb-b-3035	Operative procedures - main OPCS: E36.9 Unspecified diagnostic endoscopic examination of larynx || id:ukb-b-3035	ENSG00000001036	Simple mode	97	-0.00177464	0.000258507	6.5551e-10	-0.00228131	-0.00126797	0.998227	0.997721	0.998733
FUCA2	ukb-b-3035	Operative procedures - main OPCS: E36.9 Unspecified diagnostic endoscopic examination of larynx || id:ukb-b-3035	ENSG00000001036	Weighted mode	97	-0.00177464	0.000271292	2.96139e-09	-0.00230637	-0.00124291	0.998227	0.997696	0.998758
FUCA2	ukb-b-2035	Scotch pancake intake || id:ukb-b-2035	ENSG00000001036	MR Egger	179	-0.0039493	0.0038442	0.305662	-0.0114839	0.00358533	0.996058	0.988582	1.00359
FUCA2	ukb-b-2035	Scotch pancake intake || id:ukb-b-2035	ENSG00000001036	Weighted median	179	-0.00418348	0.000942214	8.99367e-06	-0.00603022	-0.00233674	0.995825	0.993988	0.997666
FUCA2	ukb-b-2035	Scotch pancake intake || id:ukb-b-2035	ENSG00000001036	Inverse variance weighted	179	-0.0025466	0.00074318	0.000611128	-0.00400323	-0.00108997	0.997457	0.996005	0.998911
FUCA2	ukb-b-2035	Scotch pancake intake || id:ukb-b-2035	ENSG00000001036	Simple mode	179	-0.00490988	0.00244334	0.0459956	-0.00969883	-0.000120925	0.995102	0.990348	0.999879
FUCA2	ukb-b-2035	Scotch pancake intake || id:ukb-b-2035	ENSG00000001036	Weighted mode	179	-0.00490988	0.00231786	0.0355395	-0.00945289	-0.000366863	0.995102	0.990592	0.999633
FUCA2	ukb-b-4323	Attempted fluid intelligence (FI) test. || id:ukb-b-4323	ENSG00000001036	MR Egger	156	0.00243828	0.00213485	0.25517	-0.00174602	0.00662258	1.00244	0.998256	1.00664
FUCA2	ukb-b-4323	Attempted fluid intelligence (FI) test. || id:ukb-b-4323	ENSG00000001036	Weighted median	156	0.0016554	0.000360115	4.28889e-06	0.000949576	0.00236123	1.00166	1.00095	1.00236
FUCA2	ukb-b-4323	Attempted fluid intelligence (FI) test. || id:ukb-b-4323	ENSG00000001036	Inverse variance weighted	156	0.00193185	0.000279688	4.94448e-12	0.00138366	0.00248004	1.00193	1.00138	1.00248
FUCA2	ukb-b-4323	Attempted fluid intelligence (FI) test. || id:ukb-b-4323	ENSG00000001036	Simple mode	156	0.00143233	0.000906139	0.115986	-0.000343703	0.00320836	1.00143	0.999656	1.00321
FUCA2	ukb-b-4323	Attempted fluid intelligence (FI) test. || id:ukb-b-4323	ENSG00000001036	Weighted mode	156	0.00143233	0.000904341	0.115269	-0.00034018	0.00320484	1.00143	0.99966	1.00321
FUCA2	ukb-b-10911	Diagnoses - secondary ICD10: Z92.2 Personal history of long-term (current) use of other medicaments || id:ukb-b-10911	ENSG00000001036	MR Egger	178	0.00154938	0.000926076	0.0960926	-0.000265731	0.00336449	1.00155	0.999734	1.00337
FUCA2	ukb-b-10911	Diagnoses - secondary ICD10: Z92.2 Personal history of long-term (current) use of other medicaments || id:ukb-b-10911	ENSG00000001036	Weighted median	178	0.00170325	0.000235595	4.84505e-13	0.00124148	0.00216502	1.0017	1.00124	1.00217
FUCA2	ukb-b-10911	Diagnoses - secondary ICD10: Z92.2 Personal history of long-term (current) use of other medicaments || id:ukb-b-10911	ENSG00000001036	Inverse variance weighted	178	0.00142936	0.000179055	1.43065e-15	0.00107841	0.00178031	1.00143	1.00108	1.00178
FUCA2	ukb-b-10911	Diagnoses - secondary ICD10: Z92.2 Personal history of long-term (current) use of other medicaments || id:ukb-b-10911	ENSG00000001036	Simple mode	178	0.00239612	0.000656544	0.000345481	0.00110929	0.00368294	1.0024	1.00111	1.00369
FUCA2	ukb-b-10911	Diagnoses - secondary ICD10: Z92.2 Personal history of long-term (current) use of other medicaments || id:ukb-b-10911	ENSG00000001036	Weighted mode	178	0.00239612	0.000635334	0.000221096	0.00115086	0.00364137	1.0024	1.00115	1.00365
FUCA2	ukb-a-22	Number of self-reported non-cancer illnesses || id:ukb-a-22	ENSG00000001036	MR Egger	179	0.0766324	0.00690612	4.69261e-22	0.0630964	0.0901684	1.07965	1.06513	1.09436
FUCA2	ukb-a-22	Number of self-reported non-cancer illnesses || id:ukb-a-22	ENSG00000001036	Weighted median	179	0.0248551	0.00177099	9.57422e-45	0.021384	0.0283262	1.02517	1.02161	1.02873
FUCA2	ukb-a-22	Number of self-reported non-cancer illnesses || id:ukb-a-22	ENSG00000001036	Inverse variance weighted	179	0.0260479	0.00133409	6.7629e-85	0.0234331	0.0286627	1.02639	1.02371	1.02908
FUCA2	ukb-a-22	Number of self-reported non-cancer illnesses || id:ukb-a-22	ENSG00000001036	Simple mode	179	0.0244766	0.00412372	1.49743e-08	0.0163941	0.0325591	1.02478	1.01653	1.03309
FUCA2	ukb-a-22	Number of self-reported non-cancer illnesses || id:ukb-a-22	ENSG00000001036	Weighted mode	179	0.0244766	0.00396002	4.23106e-09	0.0167149	0.0322382	1.02478	1.01686	1.03276
FUCA2	ukb-a-464	Vitamin and mineral supplements: Multivitamins +/- minerals || id:ukb-a-464	ENSG00000001036	MR Egger	179	0.0022312	0.00343741	0.517118	-0.00450611	0.00896852	1.00223	0.995504	1.00901
FUCA2	ukb-a-464	Vitamin and mineral supplements: Multivitamins +/- minerals || id:ukb-a-464	ENSG00000001036	Weighted median	179	-0.00113731	0.000858096	0.185043	-0.00281918	0.00054456	0.998863	0.997185	1.00054
FUCA2	ukb-a-464	Vitamin and mineral supplements: Multivitamins +/- minerals || id:ukb-a-464	ENSG00000001036	Inverse variance weighted	179	-0.00293578	0.00066402	9.81449e-06	-0.00423726	-0.0016343	0.997069	0.995772	0.998367
FUCA2	ukb-a-464	Vitamin and mineral supplements: Multivitamins +/- minerals || id:ukb-a-464	ENSG00000001036	Simple mode	179	0.00123425	0.00244253	0.613962	-0.00355312	0.00602162	1.00124	0.996453	1.00604
FUCA2	ukb-a-464	Vitamin and mineral supplements: Multivitamins +/- minerals || id:ukb-a-464	ENSG00000001036	Weighted mode	179	0.00123425	0.00249294	0.621142	-0.00365192	0.00612042	1.00124	0.996355	1.00614
FUCA2	ukb-d-ILD_DIFF_DG	ILD differential diagnosis || id:ukb-d-ILD_DIFF_DG	ENSG00000001036	MR Egger	182	-0.0153704	0.00204245	2.42497e-12	-0.0193736	-0.0113672	0.984747	0.980813	0.988697
FUCA2	ukb-d-ILD_DIFF_DG	ILD differential diagnosis || id:ukb-d-ILD_DIFF_DG	ENSG00000001036	Weighted median	182	-0.00014731	0.000533188	0.782332	-0.00119236	0.000897738	0.999853	0.998808	1.0009
FUCA2	ukb-d-ILD_DIFF_DG	ILD differential diagnosis || id:ukb-d-ILD_DIFF_DG	ENSG00000001036	Inverse variance weighted	182	0.000626364	0.000407169	0.123966	-0.000171688	0.00142442	1.00063	0.999828	1.00143
FUCA2	ukb-d-ILD_DIFF_DG	ILD differential diagnosis || id:ukb-d-ILD_DIFF_DG	ENSG00000001036	Simple mode	182	-0.000147606	0.00120926	0.902984	-0.00251775	0.00222254	0.999852	0.997485	1.00223
FUCA2	ukb-d-ILD_DIFF_DG	ILD differential diagnosis || id:ukb-d-ILD_DIFF_DG	ENSG00000001036	Weighted mode	182	-0.000147606	0.00121246	0.903239	-0.00252403	0.00222882	0.999852	0.997479	1.00223
FUCA2	ukb-d-20450	Feelings of worthlessness during worst period of depression || id:ukb-d-20450	ENSG00000001036	MR Egger	182	-0.00242367	0.00931112	0.794931	-0.0206735	0.0158261	0.997579	0.979539	1.01595
FUCA2	ukb-d-20450	Feelings of worthlessness during worst period of depression || id:ukb-d-20450	ENSG00000001036	Weighted median	182	-0.00640194	0.00233746	0.00616544	-0.0109834	-0.00182053	0.993619	0.989077	0.998181
FUCA2	ukb-d-20450	Feelings of worthlessness during worst period of depression || id:ukb-d-20450	ENSG00000001036	Inverse variance weighted	182	-0.00324595	0.00184992	0.0793201	-0.00687178	0.000379891	0.996759	0.993152	1.00038
FUCA2	ukb-d-20450	Feelings of worthlessness during worst period of depression || id:ukb-d-20450	ENSG00000001036	Simple mode	182	-0.0069961	0.00599474	0.24473	-0.0187458	0.00475359	0.993028	0.981429	1.00476
FUCA2	ukb-d-20450	Feelings of worthlessness during worst period of depression || id:ukb-d-20450	ENSG00000001036	Weighted mode	182	-0.00725328	0.00558892	0.196009	-0.0182076	0.003701	0.992773	0.981957	1.00371
FUCA2	ukb-b-4955	Dairy smoothie intake || id:ukb-b-4955	ENSG00000001036	MR Egger	179	0.0278697	0.00764621	0.000351384	0.0128831	0.0428563	1.02826	1.01297	1.04379
FUCA2	ukb-b-4955	Dairy smoothie intake || id:ukb-b-4955	ENSG00000001036	Weighted median	179	0.0225005	0.00189835	2.08529e-32	0.0187797	0.0262213	1.02276	1.01896	1.02657
FUCA2	ukb-b-4955	Dairy smoothie intake || id:ukb-b-4955	ENSG00000001036	Inverse variance weighted	179	0.0248917	0.00147819	1.25742e-63	0.0219944	0.0277889	1.0252	1.02224	1.02818
FUCA2	ukb-b-4955	Dairy smoothie intake || id:ukb-b-4955	ENSG00000001036	Simple mode	179	0.0218171	0.00493206	1.68718e-05	0.0121503	0.031484	1.02206	1.01222	1.03198
FUCA2	ukb-b-4955	Dairy smoothie intake || id:ukb-b-4955	ENSG00000001036	Weighted mode	179	0.0218171	0.00454937	3.41311e-06	0.0129004	0.0307339	1.02206	1.01298	1.03121
FUCA2	ukb-d-M70	Diagnoses - main ICD10: M70 Soft tissue disorders related to use, overuse and pressure || id:ukb-d-M70	ENSG00000001036	MR Egger	182	0.00128865	0.000437313	0.00363658	0.000431515	0.00214578	1.00129	1.00043	1.00215
FUCA2	ukb-d-M70	Diagnoses - main ICD10: M70 Soft tissue disorders related to use, overuse and pressure || id:ukb-d-M70	ENSG00000001036	Weighted median	182	-4.57739e-06	0.000108118	0.96623	-0.000216488	0.000207333	0.999995	0.999784	1.00021
FUCA2	ukb-d-M70	Diagnoses - main ICD10: M70 Soft tissue disorders related to use, overuse and pressure || id:ukb-d-M70	ENSG00000001036	Inverse variance weighted	182	-7.14426e-05	8.71796e-05	0.412508	-0.000242315	9.94295e-05	0.999929	0.999758	1.0001
FUCA2	ukb-d-M70	Diagnoses - main ICD10: M70 Soft tissue disorders related to use, overuse and pressure || id:ukb-d-M70	ENSG00000001036	Simple mode	182	-1.56407e-05	0.00028641	0.95651	-0.000577004	0.000545722	0.999984	0.999423	1.00055
FUCA2	ukb-d-M70	Diagnoses - main ICD10: M70 Soft tissue disorders related to use, overuse and pressure || id:ukb-d-M70	ENSG00000001036	Weighted mode	182	-3.19273e-07	0.000242653	0.998952	-0.000475918	0.00047528	1	0.999524	1.00048
FUCA2	ukb-b-7859	Impedance of arm (right) || id:ukb-b-7859	ENSG00000001036	MR Egger	179	0.00884701	0.00482859	0.0686003	-0.000617035	0.018311	1.00889	0.999383	1.01848
FUCA2	ukb-b-7859	Impedance of arm (right) || id:ukb-b-7859	ENSG00000001036	Weighted median	179	0.00767775	0.00117991	7.66421e-11	0.00536512	0.00999038	1.00771	1.00538	1.01004
FUCA2	ukb-b-7859	Impedance of arm (right) || id:ukb-b-7859	ENSG00000001036	Inverse variance weighted	179	0.00503167	0.000933169	6.96712e-08	0.00320265	0.00686068	1.00504	1.00321	1.00688
FUCA2	ukb-b-7859	Impedance of arm (right) || id:ukb-b-7859	ENSG00000001036	Simple mode	179	0.0100804	0.00322991	0.00210383	0.00374976	0.016411	1.01013	1.00376	1.01655
FUCA2	ukb-b-7859	Impedance of arm (right) || id:ukb-b-7859	ENSG00000001036	Weighted mode	179	0.0100804	0.00300477	0.000970679	0.00419103	0.0159697	1.01013	1.0042	1.0161
FUCA2	ukb-b-1070	Average weekly fortified wine intake || id:ukb-b-1070	ENSG00000001036	MR Egger	179	-0.000860154	0.00400792	0.830316	-0.00871567	0.00699537	0.99914	0.991322	1.00702
FUCA2	ukb-b-1070	Average weekly fortified wine intake || id:ukb-b-1070	ENSG00000001036	Weighted median	179	0.00318179	0.00100824	0.00160059	0.00120565	0.00515793	1.00319	1.00121	1.00517
FUCA2	ukb-b-1070	Average weekly fortified wine intake || id:ukb-b-1070	ENSG00000001036	Inverse variance weighted	179	0.00352063	0.000773998	5.39957e-06	0.0020036	0.00503767	1.00353	1.00201	1.00505
FUCA2	ukb-b-1070	Average weekly fortified wine intake || id:ukb-b-1070	ENSG00000001036	Simple mode	179	0.00302257	0.00259425	0.245537	-0.00206217	0.0081073	1.00303	0.99794	1.00814
FUCA2	ukb-b-1070	Average weekly fortified wine intake || id:ukb-b-1070	ENSG00000001036	Weighted mode	179	0.00302257	0.00227812	0.186281	-0.00144255	0.00748768	1.00303	0.998558	1.00752
FUCA2	ukb-d-20477	Ever talked to a health professional about unusual or psychotic experiences || id:ukb-d-20477	ENSG00000001036	MR Egger	182	0.0447302	0.0252397	0.0780506	-0.00473966	0.0942001	1.04575	0.995272	1.09878
FUCA2	ukb-d-20477	Ever talked to a health professional about unusual or psychotic experiences || id:ukb-d-20477	ENSG00000001036	Weighted median	182	-0.0582653	0.00624877	1.11735e-20	-0.0705129	-0.0460177	0.9434	0.931916	0.955025
FUCA2	ukb-d-20477	Ever talked to a health professional about unusual or psychotic experiences || id:ukb-d-20477	ENSG00000001036	Inverse variance weighted	182	-0.0649356	0.00501086	2.09064e-38	-0.0747569	-0.0551143	0.937128	0.927969	0.946377
FUCA2	ukb-d-20477	Ever talked to a health professional about unusual or psychotic experiences || id:ukb-d-20477	ENSG00000001036	Simple mode	182	-0.05832	0.0149352	0.000132942	-0.087593	-0.0290471	0.943348	0.916134	0.971371
FUCA2	ukb-d-20477	Ever talked to a health professional about unusual or psychotic experiences || id:ukb-d-20477	ENSG00000001036	Weighted mode	182	-0.05832	0.0158349	0.000304194	-0.0893565	-0.0272836	0.943348	0.91452	0.973085
FUCA2	ukb-d-I9_CORATHER	Coronary atherosclerosis || id:ukb-d-I9_CORATHER	ENSG00000001036	MR Egger	182	0.00664465	0.00149983	1.63106e-05	0.00370498	0.00958432	1.00667	1.00371	1.00963
FUCA2	ukb-d-I9_CORATHER	Coronary atherosclerosis || id:ukb-d-I9_CORATHER	ENSG00000001036	Weighted median	182	-0.000142261	0.000404795	0.725258	-0.00093566	0.000651138	0.999858	0.999065	1.00065
FUCA2	ukb-d-I9_CORATHER	Coronary atherosclerosis || id:ukb-d-I9_CORATHER	ENSG00000001036	Inverse variance weighted	182	-0.00210235	0.000298996	2.04531e-12	-0.00268838	-0.00151632	0.9979	0.997315	0.998485
FUCA2	ukb-d-I9_CORATHER	Coronary atherosclerosis || id:ukb-d-I9_CORATHER	ENSG00000001036	Simple mode	182	9.55033e-05	0.00101125	0.924863	-0.00188654	0.00207755	1.0001	0.998115	1.00208
FUCA2	ukb-d-I9_CORATHER	Coronary atherosclerosis || id:ukb-d-I9_CORATHER	ENSG00000001036	Weighted mode	182	9.55033e-05	0.00105223	0.927781	-0.00196687	0.00215787	1.0001	0.998035	1.00216
FUCA2	ukb-b-5379	Frequency of friend/family visits || id:ukb-b-5379	ENSG00000001036	MR Egger	179	-0.039677	0.00795728	1.46022e-06	-0.0552733	-0.0240808	0.9611	0.946227	0.976207
FUCA2	ukb-b-5379	Frequency of friend/family visits || id:ukb-b-5379	ENSG00000001036	Weighted median	179	-0.00774358	0.00199567	0.000104374	-0.0116551	-0.00383207	0.992286	0.988413	0.996175
FUCA2	ukb-b-5379	Frequency of friend/family visits || id:ukb-b-5379	ENSG00000001036	Inverse variance weighted	179	-0.00967917	0.00153796	3.10367e-10	-0.0126936	-0.00666477	0.990368	0.987387	0.993357
FUCA2	ukb-b-5379	Frequency of friend/family visits || id:ukb-b-5379	ENSG00000001036	Simple mode	179	-0.00704607	0.00503	0.163012	-0.0169049	0.00281274	0.992979	0.983237	1.00282
FUCA2	ukb-b-5379	Frequency of friend/family visits || id:ukb-b-5379	ENSG00000001036	Weighted mode	179	-0.00704607	0.0046669	0.132868	-0.0161932	0.00210105	0.992979	0.983937	1.0021
FUCA2	ukb-b-970	Diagnoses - secondary ICD10: E11.9 Without complications || id:ukb-b-970	ENSG00000001036	MR Egger	179	-0.000881282	0.00113518	0.438586	-0.00310624	0.00134367	0.999119	0.996899	1.00134
FUCA2	ukb-b-970	Diagnoses - secondary ICD10: E11.9 Without complications || id:ukb-b-970	ENSG00000001036	Weighted median	179	0.00367721	0.000295111	1.22706e-35	0.00309879	0.00425562	1.00368	1.0031	1.00426
FUCA2	ukb-b-970	Diagnoses - secondary ICD10: E11.9 Without complications || id:ukb-b-970	ENSG00000001036	Inverse variance weighted	179	0.00296168	0.000219397	1.58101e-41	0.00253166	0.00339169	1.00297	1.00253	1.0034
FUCA2	ukb-b-970	Diagnoses - secondary ICD10: E11.9 Without complications || id:ukb-b-970	ENSG00000001036	Simple mode	179	0.00374552	0.000729749	7.43304e-07	0.00231522	0.00517583	1.00375	1.00232	1.00519
FUCA2	ukb-b-970	Diagnoses - secondary ICD10: E11.9 Without complications || id:ukb-b-970	ENSG00000001036	Weighted mode	179	0.00379407	0.000732795	6.03432e-07	0.00235779	0.00523034	1.0038	1.00236	1.00524
FUCA2	ukb-b-11650	Corneal hysteresis (left) || id:ukb-b-11650	ENSG00000001036	MR Egger	179	-0.015508	0.0152027	0.309083	-0.0453054	0.0142894	0.984612	0.955706	1.01439
FUCA2	ukb-b-11650	Corneal hysteresis (left) || id:ukb-b-11650	ENSG00000001036	Weighted median	179	-0.0515711	0.00382073	1.61323e-41	-0.0590597	-0.0440824	0.949736	0.94265	0.956875
FUCA2	ukb-b-11650	Corneal hysteresis (left) || id:ukb-b-11650	ENSG00000001036	Inverse variance weighted	179	-0.043173	0.00294261	9.78933e-49	-0.0489405	-0.0374055	0.957746	0.952238	0.963285
FUCA2	ukb-b-11650	Corneal hysteresis (left) || id:ukb-b-11650	ENSG00000001036	Simple mode	179	-0.0558575	0.010447	2.72092e-07	-0.0763336	-0.0353814	0.945674	0.926507	0.965237
FUCA2	ukb-b-11650	Corneal hysteresis (left) || id:ukb-b-11650	ENSG00000001036	Weighted mode	179	-0.0558575	0.00996788	7.86081e-08	-0.0753946	-0.0363205	0.945674	0.927377	0.964331
FUCA2	ukb-b-8124	Onion intake || id:ukb-b-8124	ENSG00000001036	MR Egger	179	0.0231348	0.018412	0.210587	-0.0129526	0.0592223	1.0234	0.987131	1.06101
FUCA2	ukb-b-8124	Onion intake || id:ukb-b-8124	ENSG00000001036	Weighted median	179	-0.0167953	0.0047915	0.00045622	-0.0261866	-0.00740395	0.983345	0.974153	0.992623
FUCA2	ukb-b-8124	Onion intake || id:ukb-b-8124	ENSG00000001036	Inverse variance weighted	179	-0.0288986	0.0035595	4.71077e-16	-0.0358752	-0.021922	0.971515	0.964761	0.978317
FUCA2	ukb-b-8124	Onion intake || id:ukb-b-8124	ENSG00000001036	Simple mode	179	-0.0104028	0.0129255	0.421992	-0.0357368	0.0149311	0.989651	0.964894	1.01504
FUCA2	ukb-b-8124	Onion intake || id:ukb-b-8124	ENSG00000001036	Weighted mode	179	-0.0104028	0.011894	0.382955	-0.033715	0.0129094	0.989651	0.966847	1.01299
FUCA2	ukb-b-9038	Main speciality of consultant (recoded): Ophthalmology || id:ukb-b-9038	ENSG00000001036	MR Egger	179	0.00105155	0.00153641	0.494608	-0.00195982	0.00406291	1.00105	0.998042	1.00407
FUCA2	ukb-b-9038	Main speciality of consultant (recoded): Ophthalmology || id:ukb-b-9038	ENSG00000001036	Weighted median	179	-0.00177781	0.000404222	1.09203e-05	-0.00257008	-0.000985533	0.998224	0.997433	0.999015
FUCA2	ukb-b-9038	Main speciality of consultant (recoded): Ophthalmology || id:ukb-b-9038	ENSG00000001036	Inverse variance weighted	179	-0.000111969	0.000296963	0.70614	-0.000694016	0.000470079	0.999888	0.999306	1.00047
FUCA2	ukb-b-9038	Main speciality of consultant (recoded): Ophthalmology || id:ukb-b-9038	ENSG00000001036	Simple mode	179	-0.00232276	0.00116334	0.0473902	-0.00460292	-4.26053e-05	0.99768	0.995408	0.999957
FUCA2	ukb-b-9038	Main speciality of consultant (recoded): Ophthalmology || id:ukb-b-9038	ENSG00000001036	Weighted mode	179	-0.00235517	0.00111108	0.0354161	-0.00453289	-0.000177457	0.997648	0.995477	0.999823
FUCA2	ukb-b-16665	Operative procedures - main OPCS: Q10.3 Dilation of cervix uteri and curettage of uterus NEC || id:ukb-b-16665	ENSG00000001036	MR Egger	178	0.000900174	0.000695034	0.196964	-0.000462092	0.00226244	1.0009	0.999538	1.00227
FUCA2	ukb-b-16665	Operative procedures - main OPCS: Q10.3 Dilation of cervix uteri and curettage of uterus NEC || id:ukb-b-16665	ENSG00000001036	Weighted median	178	0.000185028	0.000174987	0.290338	-0.000157946	0.000528001	1.00019	0.999842	1.00053
FUCA2	ukb-b-16665	Operative procedures - main OPCS: Q10.3 Dilation of cervix uteri and curettage of uterus NEC || id:ukb-b-16665	ENSG00000001036	Inverse variance weighted	178	0.000113695	0.000134383	0.397527	-0.000149697	0.000377086	1.00011	0.99985	1.00038
FUCA2	ukb-b-16665	Operative procedures - main OPCS: Q10.3 Dilation of cervix uteri and curettage of uterus NEC || id:ukb-b-16665	ENSG00000001036	Simple mode	178	0.000223483	0.000436518	0.609313	-0.000632093	0.00107906	1.00022	0.999368	1.00108
FUCA2	ukb-b-16665	Operative procedures - main OPCS: Q10.3 Dilation of cervix uteri and curettage of uterus NEC || id:ukb-b-16665	ENSG00000001036	Weighted mode	178	0.000223483	0.000420945	0.596149	-0.00060157	0.00104853	1.00022	0.999399	1.00105
FUCA2	ukb-a-332	Fracture resulting from simple fall || id:ukb-a-332	ENSG00000001036	MR Egger	179	-0.0528553	0.0129404	6.68264e-05	-0.0782184	-0.0274922	0.948517	0.924762	0.972882
FUCA2	ukb-a-332	Fracture resulting from simple fall || id:ukb-a-332	ENSG00000001036	Weighted median	179	-0.0021589	0.00322589	0.503341	-0.00848164	0.00416384	0.997843	0.991554	1.00417
FUCA2	ukb-a-332	Fracture resulting from simple fall || id:ukb-a-332	ENSG00000001036	Inverse variance weighted	179	0.00471351	0.00249122	0.0584842	-0.000169276	0.0095963	1.00472	0.999831	1.00964
FUCA2	ukb-a-332	Fracture resulting from simple fall || id:ukb-a-332	ENSG00000001036	Simple mode	179	-0.00263962	0.0080285	0.742707	-0.0183755	0.0130962	0.997364	0.981792	1.01318
FUCA2	ukb-a-332	Fracture resulting from simple fall || id:ukb-a-332	ENSG00000001036	Weighted mode	179	-0.00263962	0.00789836	0.738623	-0.0181204	0.0128412	0.997364	0.982043	1.01292
FUCA2	ukb-b-14796	Non-cancer illness code, self-reported: diverticular disease/diverticulitis || id:ukb-b-14796	ENSG00000001036	MR Egger	178	-0.00209103	0.000752883	0.00607409	-0.00356669	-0.000615385	0.997911	0.99644	0.999385
FUCA2	ukb-b-14796	Non-cancer illness code, self-reported: diverticular disease/diverticulitis || id:ukb-b-14796	ENSG00000001036	Weighted median	178	0.000490087	0.000180913	0.00674937	0.000135497	0.000844677	1.00049	1.00014	1.00085
FUCA2	ukb-b-14796	Non-cancer illness code, self-reported: diverticular disease/diverticulitis || id:ukb-b-14796	ENSG00000001036	Inverse variance weighted	178	0.000497136	0.000145569	0.000637557	0.00021182	0.000782452	1.0005	1.00021	1.00078
FUCA2	ukb-b-14796	Non-cancer illness code, self-reported: diverticular disease/diverticulitis || id:ukb-b-14796	ENSG00000001036	Simple mode	178	0.000505027	0.000428921	0.240603	-0.000335658	0.00134571	1.00051	0.999664	1.00135
FUCA2	ukb-b-14796	Non-cancer illness code, self-reported: diverticular disease/diverticulitis || id:ukb-b-14796	ENSG00000001036	Weighted mode	178	0.000505027	0.000454797	0.268314	-0.000386376	0.00139643	1.00051	0.999614	1.0014
FUCA2	ukb-d-I9_STR_EXH	Ischaemic Stroke, excluding all haemorrhages || id:ukb-d-I9_STR_EXH	ENSG00000001036	MR Egger	182	0.000933835	0.000744385	0.211285	-0.000525158	0.00239283	1.00093	0.999475	1.0024
FUCA2	ukb-d-I9_STR_EXH	Ischaemic Stroke, excluding all haemorrhages || id:ukb-d-I9_STR_EXH	ENSG00000001036	Weighted median	182	-0.00152956	0.000191241	1.26363e-15	-0.0019044	-0.00115473	0.998472	0.998097	0.998846
FUCA2	ukb-d-I9_STR_EXH	Ischaemic Stroke, excluding all haemorrhages || id:ukb-d-I9_STR_EXH	ENSG00000001036	Inverse variance weighted	182	-0.00171889	0.000148395	5.01507e-31	-0.00200974	-0.00142803	0.998283	0.997992	0.998573
FUCA2	ukb-d-I9_STR_EXH	Ischaemic Stroke, excluding all haemorrhages || id:ukb-d-I9_STR_EXH	ENSG00000001036	Simple mode	182	-0.00153364	0.000467678	0.00124823	-0.00245029	-0.00061699	0.998468	0.997553	0.999383
FUCA2	ukb-d-I9_STR_EXH	Ischaemic Stroke, excluding all haemorrhages || id:ukb-d-I9_STR_EXH	ENSG00000001036	Weighted mode	182	-0.00153364	0.000434846	0.000532884	-0.00238594	-0.000681341	0.998468	0.997617	0.999319
FUCA2	ukb-b-3132	Operation code: eye surgery || id:ukb-b-3132	ENSG00000001036	MR Egger	178	-0.00318594	0.000688716	7.20483e-06	-0.00453582	-0.00183605	0.996819	0.995474	0.998166
FUCA2	ukb-b-3132	Operation code: eye surgery || id:ukb-b-3132	ENSG00000001036	Weighted median	178	-0.000251044	0.000184543	0.173719	-0.000612749	0.000110661	0.999749	0.999387	1.00011
FUCA2	ukb-b-3132	Operation code: eye surgery || id:ukb-b-3132	ENSG00000001036	Inverse variance weighted	178	-0.000997059	0.000133163	7.01881e-14	-0.00125806	-0.00073606	0.999003	0.998743	0.999264
FUCA2	ukb-b-3132	Operation code: eye surgery || id:ukb-b-3132	ENSG00000001036	Simple mode	178	-6.49472e-05	0.000564636	0.908556	-0.00117163	0.00104174	0.999935	0.998829	1.00104
FUCA2	ukb-b-3132	Operation code: eye surgery || id:ukb-b-3132	ENSG00000001036	Weighted mode	178	-6.49472e-05	0.000539289	0.904278	-0.00112195	0.000992059	0.999935	0.998879	1.00099
FUCA2	ukb-b-14050	Why reduced smoking: Financial reasons || id:ukb-b-14050	ENSG00000001036	MR Egger	177	-0.0164848	0.0175633	0.349233	-0.0509087	0.0179392	0.98365	0.950365	1.0181
FUCA2	ukb-b-14050	Why reduced smoking: Financial reasons || id:ukb-b-14050	ENSG00000001036	Weighted median	177	-0.00963881	0.00424831	0.0232769	-0.0179655	-0.00131212	0.990407	0.982195	0.998689
FUCA2	ukb-b-14050	Why reduced smoking: Financial reasons || id:ukb-b-14050	ENSG00000001036	Inverse variance weighted	177	-0.00652626	0.00343254	0.0572636	-0.013254	0.000201512	0.993495	0.986833	1.0002
FUCA2	ukb-b-14050	Why reduced smoking: Financial reasons || id:ukb-b-14050	ENSG00000001036	Simple mode	177	-0.0100497	0.0117378	0.393065	-0.0330558	0.0129565	0.990001	0.967485	1.01304
FUCA2	ukb-b-14050	Why reduced smoking: Financial reasons || id:ukb-b-14050	ENSG00000001036	Weighted mode	177	-0.0104472	0.0111078	0.348236	-0.0322186	0.0113241	0.989607	0.968295	1.01139
FUCA2	ukb-b-12089	Treatment/medication code: mebeverine || id:ukb-b-12089	ENSG00000001036	MR Egger	174	-0.000976064	0.000513549	0.0590236	-0.00198262	3.04913e-05	0.999024	0.998019	1.00003
FUCA2	ukb-b-12089	Treatment/medication code: mebeverine || id:ukb-b-12089	ENSG00000001036	Weighted median	174	-0.000418506	0.000128794	0.00115639	-0.000670943	-0.00016607	0.999582	0.999329	0.999834
FUCA2	ukb-b-12089	Treatment/medication code: mebeverine || id:ukb-b-12089	ENSG00000001036	Inverse variance weighted	174	-0.000268297	9.67178e-05	0.00553685	-0.000457864	-7.87301e-05	0.999732	0.999542	0.999921
FUCA2	ukb-b-12089	Treatment/medication code: mebeverine || id:ukb-b-12089	ENSG00000001036	Simple mode	174	-0.000695678	0.000326483	0.0345164	-0.00133559	-5.57709e-05	0.999305	0.998665	0.999944
FUCA2	ukb-b-12089	Treatment/medication code: mebeverine || id:ukb-b-12089	ENSG00000001036	Weighted mode	174	-0.000695678	0.000323914	0.0331273	-0.00133055	-6.08065e-05	0.999305	0.99867	0.999939
FUCA2	ukb-b-17962	Operative procedures - secondary OPCS: E13.3 Intranasal antrostomy || id:ukb-b-17962	ENSG00000001036	MR Egger	100	-0.00197182	0.000966496	0.0440236	-0.00386615	-7.74845e-05	0.99803	0.996141	0.999923
FUCA2	ukb-b-17962	Operative procedures - secondary OPCS: E13.3 Intranasal antrostomy || id:ukb-b-17962	ENSG00000001036	Weighted median	100	-0.00257475	0.000129341	3.55986e-88	-0.00282826	-0.00232124	0.997429	0.997176	0.997681
FUCA2	ukb-b-17962	Operative procedures - secondary OPCS: E13.3 Intranasal antrostomy || id:ukb-b-17962	ENSG00000001036	Inverse variance weighted	100	-0.00218616	9.01312e-05	5.81422e-130	-0.00236282	-0.0020095	0.997816	0.99764	0.997993
FUCA2	ukb-b-17962	Operative procedures - secondary OPCS: E13.3 Intranasal antrostomy || id:ukb-b-17962	ENSG00000001036	Simple mode	100	-0.00258566	0.000272634	1.46149e-15	-0.00312002	-0.0020513	0.997418	0.996885	0.997951
FUCA2	ukb-b-17962	Operative procedures - secondary OPCS: E13.3 Intranasal antrostomy || id:ukb-b-17962	ENSG00000001036	Weighted mode	100	-0.00258566	0.000258484	1.07666e-16	-0.00309229	-0.00207903	0.997418	0.996912	0.997923
FUCA2	ukb-b-16482	Yogurt/ice-cream consumers || id:ukb-b-16482	ENSG00000001036	MR Egger	179	-0.00257947	0.00933164	0.782546	-0.0208695	0.0157105	0.997424	0.979347	1.01583
FUCA2	ukb-b-16482	Yogurt/ice-cream consumers || id:ukb-b-16482	ENSG00000001036	Weighted median	179	0.0184016	0.0024873	1.38015e-13	0.0135265	0.0232767	1.01857	1.01362	1.02355
FUCA2	ukb-b-16482	Yogurt/ice-cream consumers || id:ukb-b-16482	ENSG00000001036	Inverse variance weighted	179	0.029402	0.00180404	1.02221e-59	0.0258661	0.0329379	1.02984	1.0262	1.03349
FUCA2	ukb-b-16482	Yogurt/ice-cream consumers || id:ukb-b-16482	ENSG00000001036	Simple mode	179	0.0132505	0.00699557	0.0598299	-0.000460818	0.0269618	1.01334	0.999539	1.02733
FUCA2	ukb-b-16482	Yogurt/ice-cream consumers || id:ukb-b-16482	ENSG00000001036	Weighted mode	179	0.0132505	0.00689212	0.0561321	-0.000258053	0.0267591	1.01334	0.999742	1.02712
FUCA2	ukb-d-C_URINARY_TRACT	Cancer of urinary tract || id:ukb-d-C_URINARY_TRACT	ENSG00000001036	MR Egger	182	-0.00061817	0.000556332	0.267984	-0.00170858	0.000472241	0.999382	0.998293	1.00047
FUCA2	ukb-d-C_URINARY_TRACT	Cancer of urinary tract || id:ukb-d-C_URINARY_TRACT	ENSG00000001036	Weighted median	182	0.00120377	0.000135979	8.54456e-19	0.000937256	0.00147029	1.0012	1.00094	1.00147
FUCA2	ukb-d-C_URINARY_TRACT	Cancer of urinary tract || id:ukb-d-C_URINARY_TRACT	ENSG00000001036	Inverse variance weighted	182	0.00114244	0.000110906	6.97454e-25	0.000925068	0.00135982	1.00114	1.00093	1.00136
FUCA2	ukb-d-C_URINARY_TRACT	Cancer of urinary tract || id:ukb-d-C_URINARY_TRACT	ENSG00000001036	Simple mode	182	0.00126586	0.000349697	0.000382408	0.000580456	0.00195127	1.00127	1.00058	1.00195
FUCA2	ukb-d-C_URINARY_TRACT	Cancer of urinary tract || id:ukb-d-C_URINARY_TRACT	ENSG00000001036	Weighted mode	182	0.00124811	0.000332815	0.000237678	0.000595794	0.00190043	1.00125	1.0006	1.0019
FUCA2	ukb-a-455	Medication for pain relief constipation heartburn: Paracetamol || id:ukb-a-455	ENSG00000001036	MR Egger	179	0.0367569	0.00346126	1.0763e-20	0.0299728	0.0435409	1.03744	1.03043	1.0445
FUCA2	ukb-a-455	Medication for pain relief constipation heartburn: Paracetamol || id:ukb-a-455	ENSG00000001036	Weighted median	179	0.00544243	0.000870788	4.10439e-10	0.00373568	0.00714917	1.00546	1.00374	1.00717
FUCA2	ukb-a-455	Medication for pain relief constipation heartburn: Paracetamol || id:ukb-a-455	ENSG00000001036	Inverse variance weighted	179	0.00420808	0.000683272	7.33402e-10	0.00286886	0.00554729	1.00422	1.00287	1.00556
FUCA2	ukb-a-455	Medication for pain relief constipation heartburn: Paracetamol || id:ukb-a-455	ENSG00000001036	Simple mode	179	0.0053717	0.00212213	0.0122305	0.00121233	0.00953107	1.00539	1.00121	1.00958
FUCA2	ukb-a-455	Medication for pain relief constipation heartburn: Paracetamol || id:ukb-a-455	ENSG00000001036	Weighted mode	179	0.00518866	0.00196932	0.00916228	0.0013288	0.00904852	1.0052	1.00133	1.00909
FUCA2	ukb-d-5699	FI10 : arithmetic sequence recognition || id:ukb-d-5699	ENSG00000001036	MR Egger	182	-0.0475646	0.0129018	0.000300603	-0.0728522	-0.022277	0.953549	0.929738	0.977969
FUCA2	ukb-d-5699	FI10 : arithmetic sequence recognition || id:ukb-d-5699	ENSG00000001036	Weighted median	182	-0.0560235	0.00347584	1.90721e-58	-0.0628361	-0.0492109	0.945517	0.939097	0.95198
FUCA2	ukb-d-5699	FI10 : arithmetic sequence recognition || id:ukb-d-5699	ENSG00000001036	Inverse variance weighted	182	-0.0465142	0.00255747	6.4706e-74	-0.0515269	-0.0415016	0.954551	0.949778	0.959348
FUCA2	ukb-d-5699	FI10 : arithmetic sequence recognition || id:ukb-d-5699	ENSG00000001036	Simple mode	182	-0.0611237	0.0101099	8.29842e-09	-0.0809392	-0.0413083	0.940707	0.92225	0.959533
FUCA2	ukb-d-5699	FI10 : arithmetic sequence recognition || id:ukb-d-5699	ENSG00000001036	Weighted mode	182	-0.0611237	0.00910397	2.36177e-10	-0.0789675	-0.04328	0.940707	0.92407	0.957643
FUCA2	ukb-b-19060	Hearing aid user || id:ukb-b-19060	ENSG00000001036	MR Egger	179	0.00108503	0.00200397	0.588883	-0.00284274	0.00501281	1.00109	0.997161	1.00503
FUCA2	ukb-b-19060	Hearing aid user || id:ukb-b-19060	ENSG00000001036	Weighted median	179	0.00113464	0.000521668	0.0296288	0.000112167	0.00215711	1.00114	1.00011	1.00216
FUCA2	ukb-b-19060	Hearing aid user || id:ukb-b-19060	ENSG00000001036	Inverse variance weighted	179	0.00082091	0.000386993	0.0339005	6.24037e-05	0.00157942	1.00082	1.00006	1.00158
FUCA2	ukb-b-19060	Hearing aid user || id:ukb-b-19060	ENSG00000001036	Simple mode	179	0.00120146	0.00128166	0.349808	-0.00131058	0.00371351	1.0012	0.99869	1.00372
FUCA2	ukb-b-19060	Hearing aid user || id:ukb-b-19060	ENSG00000001036	Weighted mode	179	0.00120146	0.00117877	0.309466	-0.00110892	0.00351185	1.0012	0.998892	1.00352
FUCA2	ukb-b-1228	Diagnoses - secondary ICD10: I84.6 Residual haemorrhoidal skin tags || id:ukb-b-1228	ENSG00000001036	MR Egger	154	-0.00377815	0.000815165	7.63254e-06	-0.00537587	-0.00218042	0.996229	0.994639	0.997822
FUCA2	ukb-b-1228	Diagnoses - secondary ICD10: I84.6 Residual haemorrhoidal skin tags || id:ukb-b-1228	ENSG00000001036	Weighted median	154	0.000404202	0.000135574	0.00286923	0.000138477	0.000669927	1.0004	1.00014	1.00067
FUCA2	ukb-b-1228	Diagnoses - secondary ICD10: I84.6 Residual haemorrhoidal skin tags || id:ukb-b-1228	ENSG00000001036	Inverse variance weighted	154	-0.000600206	9.94449e-05	1.58409e-09	-0.000795118	-0.000405294	0.9994	0.999205	0.999595
FUCA2	ukb-b-1228	Diagnoses - secondary ICD10: I84.6 Residual haemorrhoidal skin tags || id:ukb-b-1228	ENSG00000001036	Simple mode	154	0.000560004	0.000613881	0.36308	-0.000643203	0.00176321	1.00056	0.999357	1.00176
FUCA2	ukb-b-1228	Diagnoses - secondary ICD10: I84.6 Residual haemorrhoidal skin tags || id:ukb-b-1228	ENSG00000001036	Weighted mode	154	0.000560004	0.000713673	0.433855	-0.000838795	0.0019588	1.00056	0.999162	1.00196
FUCA2	ukb-d-O70	Diagnoses - main ICD10: O70 Perineal laceration during delivery || id:ukb-d-O70	ENSG00000001036	MR Egger	182	0.000801133	0.000691538	0.248203	-0.000554282	0.00215655	1.0008	0.999446	1.00216
FUCA2	ukb-d-O70	Diagnoses - main ICD10: O70 Perineal laceration during delivery || id:ukb-d-O70	ENSG00000001036	Weighted median	182	0.00266226	0.000196545	8.45192e-42	0.00227703	0.00304749	1.00267	1.00228	1.00305
FUCA2	ukb-d-O70	Diagnoses - main ICD10: O70 Perineal laceration during delivery || id:ukb-d-O70	ENSG00000001036	Inverse variance weighted	182	0.00203834	0.00013786	1.81504e-49	0.00176813	0.00230854	1.00204	1.00177	1.00231
FUCA2	ukb-d-O70	Diagnoses - main ICD10: O70 Perineal laceration during delivery || id:ukb-d-O70	ENSG00000001036	Simple mode	182	0.00320156	0.000582916	1.32844e-07	0.00205905	0.00434408	1.00321	1.00206	1.00435
FUCA2	ukb-d-O70	Diagnoses - main ICD10: O70 Perineal laceration during delivery || id:ukb-d-O70	ENSG00000001036	Weighted mode	182	0.00320156	0.000595342	2.30838e-07	0.00203469	0.00436843	1.00321	1.00204	1.00438
FUCA2	ukb-b-16207	Blood clot, DVT, bronchitis, emphysema, asthma, rhinitis, eczema, allergy diagnosed by doctor: Emphysema/chronic bronchitis || id:ukb-b-16207	ENSG00000001036	MR Egger	178	0.0033996	0.000923598	0.000308929	0.00158934	0.00520985	1.00341	1.00159	1.00522
FUCA2	ukb-b-16207	Blood clot, DVT, bronchitis, emphysema, asthma, rhinitis, eczema, allergy diagnosed by doctor: Emphysema/chronic bronchitis || id:ukb-b-16207	ENSG00000001036	Weighted median	178	0.000497626	0.000227993	0.0290625	5.07599e-05	0.000944492	1.0005	1.00005	1.00094
FUCA2	ukb-b-16207	Blood clot, DVT, bronchitis, emphysema, asthma, rhinitis, eczema, allergy diagnosed by doctor: Emphysema/chronic bronchitis || id:ukb-b-16207	ENSG00000001036	Inverse variance weighted	178	-0.000101959	0.000178575	0.568025	-0.000451966	0.000248047	0.999898	0.999548	1.00025
FUCA2	ukb-b-16207	Blood clot, DVT, bronchitis, emphysema, asthma, rhinitis, eczema, allergy diagnosed by doctor: Emphysema/chronic bronchitis || id:ukb-b-16207	ENSG00000001036	Simple mode	178	0.000623871	0.000599726	0.299639	-0.000551593	0.00179933	1.00062	0.999449	1.0018
FUCA2	ukb-b-16207	Blood clot, DVT, bronchitis, emphysema, asthma, rhinitis, eczema, allergy diagnosed by doctor: Emphysema/chronic bronchitis || id:ukb-b-16207	ENSG00000001036	Weighted mode	178	0.000623871	0.000548961	0.257302	-0.000452093	0.00169983	1.00062	0.999548	1.0017
FUCA2	ukb-b-14	Operative procedures - main OPCS: Q17.1 Endoscopic resection of lesion of uterus || id:ukb-b-14	ENSG00000001036	MR Egger	178	0.00273947	0.000728911	0.000232489	0.00131081	0.00416814	1.00274	1.00131	1.00418
FUCA2	ukb-b-14	Operative procedures - main OPCS: Q17.1 Endoscopic resection of lesion of uterus || id:ukb-b-14	ENSG00000001036	Weighted median	178	0.000146302	0.000182363	0.422402	-0.000211128	0.000503733	1.00015	0.999789	1.0005
FUCA2	ukb-b-14	Operative procedures - main OPCS: Q17.1 Endoscopic resection of lesion of uterus || id:ukb-b-14	ENSG00000001036	Inverse variance weighted	178	0.00039241	0.000140933	0.00536332	0.00011618	0.000668639	1.00039	1.00012	1.00067
FUCA2	ukb-b-14	Operative procedures - main OPCS: Q17.1 Endoscopic resection of lesion of uterus || id:ukb-b-14	ENSG00000001036	Simple mode	178	0.000112864	0.00044912	0.801873	-0.00076741	0.000993139	1.00011	0.999233	1.00099
FUCA2	ukb-b-14	Operative procedures - main OPCS: Q17.1 Endoscopic resection of lesion of uterus || id:ukb-b-14	ENSG00000001036	Weighted mode	178	0.000130573	0.000438125	0.766032	-0.000728152	0.000989298	1.00013	0.999272	1.00099
FUCA2	ukb-a-595	Diagnoses - main ICD10: Z47 Other orthopaedic follow-up care || id:ukb-a-595	ENSG00000001036	MR Egger	179	0.0051299	0.000662864	7.361e-13	0.00383069	0.00642912	1.00514	1.00384	1.00645
FUCA2	ukb-a-595	Diagnoses - main ICD10: Z47 Other orthopaedic follow-up care || id:ukb-a-595	ENSG00000001036	Weighted median	179	0.00269633	0.000187056	4.19074e-47	0.0023297	0.00306296	1.0027	1.00233	1.00307
FUCA2	ukb-a-595	Diagnoses - main ICD10: Z47 Other orthopaedic follow-up care || id:ukb-a-595	ENSG00000001036	Inverse variance weighted	179	0.00145872	0.000138706	7.24098e-26	0.00118686	0.00173059	1.00146	1.00119	1.00173
FUCA2	ukb-a-595	Diagnoses - main ICD10: Z47 Other orthopaedic follow-up care || id:ukb-a-595	ENSG00000001036	Simple mode	179	0.00287273	0.000688308	4.68308e-05	0.00152364	0.00422181	1.00288	1.00152	1.00423
FUCA2	ukb-a-595	Diagnoses - main ICD10: Z47 Other orthopaedic follow-up care || id:ukb-a-595	ENSG00000001036	Weighted mode	179	0.00287273	0.000701424	6.3844e-05	0.00149794	0.00424752	1.00288	1.0015	1.00426
FUCA2	ukb-b-730	Fresh tomato intake || id:ukb-b-730	ENSG00000001036	MR Egger	179	0.00347015	0.0275641	0.899959	-0.0505555	0.0574958	1.00348	0.950701	1.05918
FUCA2	ukb-b-730	Fresh tomato intake || id:ukb-b-730	ENSG00000001036	Weighted median	179	-0.0419462	0.00763145	3.87436e-08	-0.0569038	-0.0269885	0.958921	0.944685	0.973372
FUCA2	ukb-b-730	Fresh tomato intake || id:ukb-b-730	ENSG00000001036	Inverse variance weighted	179	-0.01384	0.00532884	0.00939882	-0.0242846	-0.00339552	0.986255	0.976008	0.99661
FUCA2	ukb-b-730	Fresh tomato intake || id:ukb-b-730	ENSG00000001036	Simple mode	179	-0.0517797	0.0217161	0.0181587	-0.0943431	-0.0092162	0.949538	0.90997	0.990826
FUCA2	ukb-b-730	Fresh tomato intake || id:ukb-b-730	ENSG00000001036	Weighted mode	179	-0.0509518	0.0199567	0.0115153	-0.0900669	-0.0118367	0.950324	0.91387	0.988233
FUCA2	ukb-a-3	Pulse rate automated reading || id:ukb-a-3	ENSG00000001036	MR Egger	179	-0.00420539	0.00861254	0.625951	-0.021086	0.0126752	0.995803	0.979135	1.01276
FUCA2	ukb-a-3	Pulse rate automated reading || id:ukb-a-3	ENSG00000001036	Weighted median	179	0.00992318	0.00214773	3.83168e-06	0.00571363	0.0141327	1.00997	1.00573	1.01423
FUCA2	ukb-a-3	Pulse rate automated reading || id:ukb-a-3	ENSG00000001036	Inverse variance weighted	179	0.0116505	0.00166327	2.4774e-12	0.00839047	0.0149105	1.01172	1.00843	1.01502
FUCA2	ukb-a-3	Pulse rate automated reading || id:ukb-a-3	ENSG00000001036	Simple mode	179	0.00968088	0.00535047	0.0720837	-0.000806043	0.0201678	1.00973	0.999194	1.02037
FUCA2	ukb-a-3	Pulse rate automated reading || id:ukb-a-3	ENSG00000001036	Weighted mode	179	0.00968088	0.00476766	0.0437908	0.000336257	0.0190255	1.00973	1.00034	1.01921
FUCA2	ukb-b-3703	Non-cancer illness code, self-reported: heart arrhythmia || id:ukb-b-3703	ENSG00000001036	MR Egger	176	-0.00279989	0.000532103	4.15485e-07	-0.00384281	-0.00175696	0.997204	0.996165	0.998245
FUCA2	ukb-b-3703	Non-cancer illness code, self-reported: heart arrhythmia || id:ukb-b-3703	ENSG00000001036	Weighted median	176	0.000536027	0.000131738	4.72364e-05	0.000277821	0.000794233	1.00054	1.00028	1.00079
FUCA2	ukb-b-3703	Non-cancer illness code, self-reported: heart arrhythmia || id:ukb-b-3703	ENSG00000001036	Inverse variance weighted	176	0.000572524	0.000102312	2.19557e-08	0.000371992	0.000773056	1.00057	1.00037	1.00077
FUCA2	ukb-b-3703	Non-cancer illness code, self-reported: heart arrhythmia || id:ukb-b-3703	ENSG00000001036	Simple mode	176	0.000583655	0.00032942	0.0781735	-6.20077e-05	0.00122932	1.00058	0.999938	1.00123
FUCA2	ukb-b-3703	Non-cancer illness code, self-reported: heart arrhythmia || id:ukb-b-3703	ENSG00000001036	Weighted mode	176	0.000583655	0.000315978	0.0664155	-3.56617e-05	0.00120297	1.00058	0.999964	1.0012
FUCA2	ukb-b-13864	Operative procedures - secondary OPCS: Z27.6 Ileum || id:ukb-b-13864	ENSG00000001036	MR Egger	178	0.00126745	0.000718104	0.0792979	-0.000140029	0.00267494	1.00127	0.99986	1.00268
FUCA2	ukb-b-13864	Operative procedures - secondary OPCS: Z27.6 Ileum || id:ukb-b-13864	ENSG00000001036	Weighted median	178	0.00036476	0.000179575	0.0422309	1.27926e-05	0.000716728	1.00036	1.00001	1.00072
FUCA2	ukb-b-13864	Operative procedures - secondary OPCS: Z27.6 Ileum || id:ukb-b-13864	ENSG00000001036	Inverse variance weighted	178	0.000463068	0.000138844	0.000852488	0.000190934	0.000735202	1.00046	1.00019	1.00074
FUCA2	ukb-b-13864	Operative procedures - secondary OPCS: Z27.6 Ileum || id:ukb-b-13864	ENSG00000001036	Simple mode	178	0.000246672	0.000440547	0.57624	-0.0006168	0.00111014	1.00025	0.999383	1.00111
FUCA2	ukb-b-13864	Operative procedures - secondary OPCS: Z27.6 Ileum || id:ukb-b-13864	ENSG00000001036	Weighted mode	178	0.000246672	0.000419025	0.556825	-0.000574617	0.00106796	1.00025	0.999426	1.00107
FUCA2	ukb-b-17814	Caffeine drink within last hour || id:ukb-b-17814	ENSG00000001036	MR Egger	179	0.000521805	0.00107391	0.627645	-0.00158306	0.00262667	1.00052	0.998418	1.00263
FUCA2	ukb-b-17814	Caffeine drink within last hour || id:ukb-b-17814	ENSG00000001036	Weighted median	179	0.00314906	0.000263167	5.35368e-33	0.00263325	0.00366487	1.00315	1.00264	1.00367
FUCA2	ukb-b-17814	Caffeine drink within last hour || id:ukb-b-17814	ENSG00000001036	Inverse variance weighted	179	0.00319535	0.000207568	1.78935e-53	0.00278852	0.00360219	1.0032	1.00279	1.00361
FUCA2	ukb-b-17814	Caffeine drink within last hour || id:ukb-b-17814	ENSG00000001036	Simple mode	179	0.00316682	0.000662397	3.64307e-06	0.00186853	0.00446512	1.00317	1.00187	1.00448
FUCA2	ukb-b-17814	Caffeine drink within last hour || id:ukb-b-17814	ENSG00000001036	Weighted mode	179	0.00316682	0.00063635	1.51919e-06	0.00191958	0.00441407	1.00317	1.00192	1.00442
FUCA2	ukb-a-361	Heel bone mineral density (BMD) T-score automated (left) || id:ukb-a-361	ENSG00000001036	MR Egger	179	-0.0243394	0.0143245	0.0910487	-0.0524154	0.00373661	0.975954	0.948935	1.00374
FUCA2	ukb-a-361	Heel bone mineral density (BMD) T-score automated (left) || id:ukb-a-361	ENSG00000001036	Weighted median	179	0.0346643	0.00389258	5.32829e-19	0.0270348	0.0422938	1.03527	1.0274	1.0432
FUCA2	ukb-a-361	Heel bone mineral density (BMD) T-score automated (left) || id:ukb-a-361	ENSG00000001036	Inverse variance weighted	179	0.0154832	0.00276132	2.05649e-08	0.010071	0.0208954	1.0156	1.01012	1.02112
FUCA2	ukb-a-361	Heel bone mineral density (BMD) T-score automated (left) || id:ukb-a-361	ENSG00000001036	Simple mode	179	0.0367306	0.0112157	0.00127018	0.0147478	0.0587134	1.03741	1.01486	1.06047
FUCA2	ukb-a-361	Heel bone mineral density (BMD) T-score automated (left) || id:ukb-a-361	ENSG00000001036	Weighted mode	179	0.0371339	0.0127478	0.00403907	0.0121482	0.0621196	1.03783	1.01222	1.06409
FUCA2	ukb-d-N13	Diagnoses - main ICD10: N13 Obstructive and reflux uropathy || id:ukb-d-N13	ENSG00000001036	MR Egger	182	-0.00185762	0.000495681	0.000240303	-0.00282916	-0.000886088	0.998144	0.997175	0.999114
FUCA2	ukb-d-N13	Diagnoses - main ICD10: N13 Obstructive and reflux uropathy || id:ukb-d-N13	ENSG00000001036	Weighted median	182	-0.000861756	0.000137711	3.90631e-10	-0.00113167	-0.000591843	0.999139	0.998869	0.999408
FUCA2	ukb-d-N13	Diagnoses - main ICD10: N13 Obstructive and reflux uropathy || id:ukb-d-N13	ENSG00000001036	Inverse variance weighted	182	-0.000126315	9.88154e-05	0.201147	-0.000319993	6.73635e-05	0.999874	0.99968	1.00007
FUCA2	ukb-d-N13	Diagnoses - main ICD10: N13 Obstructive and reflux uropathy || id:ukb-d-N13	ENSG00000001036	Simple mode	182	-0.00112163	0.00043271	0.0103183	-0.00196974	-0.000273514	0.998879	0.998032	0.999727
FUCA2	ukb-d-N13	Diagnoses - main ICD10: N13 Obstructive and reflux uropathy || id:ukb-d-N13	ENSG00000001036	Weighted mode	182	-0.00112163	0.000427583	0.00945445	-0.00195969	-0.000283563	0.998879	0.998042	0.999716
FUCA2	ukb-b-4331	6mm weak meridian angle (left) || id:ukb-b-4331	ENSG00000001036	MR Egger	179	-0.132631	0.0167937	2.88557e-13	-0.165547	-0.0997155	0.875788	0.84743	0.905095
FUCA2	ukb-b-4331	6mm weak meridian angle (left) || id:ukb-b-4331	ENSG00000001036	Weighted median	179	-0.0276251	0.00416795	3.40317e-11	-0.0357943	-0.0194559	0.972753	0.964839	0.980732
FUCA2	ukb-b-4331	6mm weak meridian angle (left) || id:ukb-b-4331	ENSG00000001036	Inverse variance weighted	179	-0.0180133	0.00325136	3.02036e-08	-0.024386	-0.0116407	0.982148	0.975909	0.988427
FUCA2	ukb-b-4331	6mm weak meridian angle (left) || id:ukb-b-4331	ENSG00000001036	Simple mode	179	-0.0345125	0.00952715	0.000380359	-0.0531857	-0.0158393	0.966076	0.948204	0.984286
FUCA2	ukb-b-4331	6mm weak meridian angle (left) || id:ukb-b-4331	ENSG00000001036	Weighted mode	179	-0.0345125	0.00940189	0.000319428	-0.0529402	-0.0160848	0.966076	0.948437	0.984044
FUCA2	ukb-b-12930	Mouth/teeth dental problems: Dentures || id:ukb-b-12930	ENSG00000001036	MR Egger	179	0.0217332	0.00266408	6.0999e-14	0.0165116	0.0269548	1.02197	1.01665	1.02732
FUCA2	ukb-b-12930	Mouth/teeth dental problems: Dentures || id:ukb-b-12930	ENSG00000001036	Weighted median	179	0.00976351	0.000698848	2.34775e-44	0.00839377	0.0111333	1.00981	1.00843	1.0112
FUCA2	ukb-b-12930	Mouth/teeth dental problems: Dentures || id:ukb-b-12930	ENSG00000001036	Inverse variance weighted	179	0.0119097	0.000514887	2.27389e-118	0.0109005	0.0129189	1.01198	1.01096	1.013
FUCA2	ukb-b-12930	Mouth/teeth dental problems: Dentures || id:ukb-b-12930	ENSG00000001036	Simple mode	179	0.0094622	0.00197493	3.48141e-06	0.00559133	0.0133331	1.00951	1.00561	1.01342
FUCA2	ukb-b-12930	Mouth/teeth dental problems: Dentures || id:ukb-b-12930	ENSG00000001036	Weighted mode	179	0.00935857	0.0017519	2.78389e-07	0.00592484	0.0127923	1.0094	1.00594	1.01287
FUCA2	ukb-b-15326	Vitamin and/or mineral supplement use: Multivitamin with iron || id:ukb-b-15326	ENSG00000001036	MR Egger	153	-0.00890458	0.00500616	0.0772973	-0.0187167	0.000907505	0.991135	0.981457	1.00091
FUCA2	ukb-b-15326	Vitamin and/or mineral supplement use: Multivitamin with iron || id:ukb-b-15326	ENSG00000001036	Weighted median	153	-0.000190158	0.000765966	0.803934	-0.00169145	0.00131114	0.99981	0.99831	1.00131
FUCA2	ukb-b-15326	Vitamin and/or mineral supplement use: Multivitamin with iron || id:ukb-b-15326	ENSG00000001036	Inverse variance weighted	153	-0.00230654	0.000584076	7.84667e-05	-0.00345133	-0.00116175	0.997696	0.996555	0.998839
FUCA2	ukb-b-15326	Vitamin and/or mineral supplement use: Multivitamin with iron || id:ukb-b-15326	ENSG00000001036	Simple mode	153	8.67616e-05	0.00207693	0.966734	-0.00398402	0.00415754	1.00009	0.996024	1.00417
FUCA2	ukb-b-15326	Vitamin and/or mineral supplement use: Multivitamin with iron || id:ukb-b-15326	ENSG00000001036	Weighted mode	153	8.67616e-05	0.0021875	0.968414	-0.00420074	0.00437426	1.00009	0.995808	1.00438
FUCA2	ukb-b-311	White wine intake || id:ukb-b-311	ENSG00000001036	MR Egger	179	0.109597	0.0203198	2.18898e-07	0.0697698	0.149423	1.11583	1.07226	1.16116
FUCA2	ukb-b-311	White wine intake || id:ukb-b-311	ENSG00000001036	Weighted median	179	-0.0175761	0.00532157	0.000957241	-0.0280064	-0.00714581	0.982577	0.972382	0.99288
FUCA2	ukb-b-311	White wine intake || id:ukb-b-311	ENSG00000001036	Inverse variance weighted	179	-0.00175829	0.00392833	0.654448	-0.00945781	0.00594123	0.998243	0.990587	1.00596
FUCA2	ukb-b-311	White wine intake || id:ukb-b-311	ENSG00000001036	Simple mode	179	-0.0198393	0.0142513	0.165627	-0.0477718	0.00809321	0.980356	0.953351	1.00813
FUCA2	ukb-b-311	White wine intake || id:ukb-b-311	ENSG00000001036	Weighted mode	179	-0.0198393	0.0139511	0.156758	-0.0471834	0.00750483	0.980356	0.953912	1.00753
FUCA2	ukb-b-12623	Non-cancer illness code, self-reported: headaches (not migraine) || id:ukb-b-12623	ENSG00000001036	MR Egger	177	0.00598491	0.000655396	1.63034e-16	0.00470033	0.00726948	1.006	1.00471	1.0073
FUCA2	ukb-b-12623	Non-cancer illness code, self-reported: headaches (not migraine) || id:ukb-b-12623	ENSG00000001036	Weighted median	177	-0.000773572	0.000184607	2.78508e-05	-0.0011354	-0.000411742	0.999227	0.998865	0.999588
FUCA2	ukb-b-12623	Non-cancer illness code, self-reported: headaches (not migraine) || id:ukb-b-12623	ENSG00000001036	Inverse variance weighted	177	0.000186622	0.000131361	0.155409	-7.08455e-05	0.00044409	1.00019	0.999929	1.00044
FUCA2	ukb-b-12623	Non-cancer illness code, self-reported: headaches (not migraine) || id:ukb-b-12623	ENSG00000001036	Simple mode	177	-0.000794848	0.000578915	0.1715	-0.00192952	0.000339825	0.999205	0.998072	1.00034
FUCA2	ukb-b-12623	Non-cancer illness code, self-reported: headaches (not migraine) || id:ukb-b-12623	ENSG00000001036	Weighted mode	177	-0.0007606	0.000554181	0.171661	-0.00184679	0.000325594	0.99924	0.998155	1.00033
FUCA2	ukb-d-22617_3119	Job SOC coding: Science and engineering technicians n.e.c. || id:ukb-d-22617_3119	ENSG00000001036	MR Egger	182	-0.0147805	0.00229352	1.02996e-09	-0.0192758	-0.0102852	0.985328	0.980909	0.989768
FUCA2	ukb-d-22617_3119	Job SOC coding: Science and engineering technicians n.e.c. || id:ukb-d-22617_3119	ENSG00000001036	Weighted median	182	0.00111578	0.000590338	0.0587495	-4.12864e-05	0.00227284	1.00112	0.999959	1.00228
FUCA2	ukb-d-22617_3119	Job SOC coding: Science and engineering technicians n.e.c. || id:ukb-d-22617_3119	ENSG00000001036	Inverse variance weighted	182	0.000765821	0.000456415	0.0933653	-0.000128751	0.00166039	1.00077	0.999871	1.00166
FUCA2	ukb-d-22617_3119	Job SOC coding: Science and engineering technicians n.e.c. || id:ukb-d-22617_3119	ENSG00000001036	Simple mode	182	0.00144513	0.00133343	0.279909	-0.00116839	0.00405864	1.00145	0.998832	1.00407
FUCA2	ukb-d-22617_3119	Job SOC coding: Science and engineering technicians n.e.c. || id:ukb-d-22617_3119	ENSG00000001036	Weighted mode	182	0.00144513	0.00142656	0.312405	-0.00135093	0.00424118	1.00145	0.99865	1.00425
FUCA2	ukb-b-1939	Operative procedures - main OPCS: F09.1 Surgical removal of impacted wisdom tooth || id:ukb-b-1939	ENSG00000001036	MR Egger	154	0.00180421	0.000726095	0.0140456	0.000381067	0.00322736	1.00181	1.00038	1.00323
FUCA2	ukb-b-1939	Operative procedures - main OPCS: F09.1 Surgical removal of impacted wisdom tooth || id:ukb-b-1939	ENSG00000001036	Weighted median	154	0.000851669	0.000108594	4.41015e-15	0.000638824	0.00106451	1.00085	1.00064	1.00107
FUCA2	ukb-b-1939	Operative procedures - main OPCS: F09.1 Surgical removal of impacted wisdom tooth || id:ukb-b-1939	ENSG00000001036	Inverse variance weighted	154	0.00100824	8.46813e-05	1.09731e-32	0.000842267	0.00117422	1.00101	1.00084	1.00117
FUCA2	ukb-b-1939	Operative procedures - main OPCS: F09.1 Surgical removal of impacted wisdom tooth || id:ukb-b-1939	ENSG00000001036	Simple mode	154	0.000805081	0.00030614	0.00941687	0.000205046	0.00140512	1.00081	1.00021	1.00141
FUCA2	ukb-b-1939	Operative procedures - main OPCS: F09.1 Surgical removal of impacted wisdom tooth || id:ukb-b-1939	ENSG00000001036	Weighted mode	154	0.000795567	0.000278227	0.00483699	0.000250242	0.00134089	1.0008	1.00025	1.00134
FUCA2	ukb-b-19791	PCT where patients GP was registered: ROTHERHAM PCT || id:ukb-b-19791	ENSG00000001036	MR Egger	176	-0.000824135	0.000586155	0.161507	-0.001973	0.000324728	0.999176	0.998029	1.00032
FUCA2	ukb-b-19791	PCT where patients GP was registered: ROTHERHAM PCT || id:ukb-b-19791	ENSG00000001036	Weighted median	176	0.00103792	0.00016615	4.18751e-10	0.000712265	0.00136357	1.00104	1.00071	1.00136
FUCA2	ukb-b-19791	PCT where patients GP was registered: ROTHERHAM PCT || id:ukb-b-19791	ENSG00000001036	Inverse variance weighted	176	-0.000122037	0.000112705	0.278894	-0.000342939	9.88637e-05	0.999878	0.999657	1.0001
FUCA2	ukb-b-19791	PCT where patients GP was registered: ROTHERHAM PCT || id:ukb-b-19791	ENSG00000001036	Simple mode	176	0.00111772	0.000628403	0.07703	-0.000113948	0.00234939	1.00112	0.999886	1.00235
FUCA2	ukb-b-19791	PCT where patients GP was registered: ROTHERHAM PCT || id:ukb-b-19791	ENSG00000001036	Weighted mode	176	0.00111772	0.000620056	0.0731694	-9.75875e-05	0.00233303	1.00112	0.999902	1.00234
FUCA2	ukb-a-384	Tinnitus: Yes now some of the time || id:ukb-a-384	ENSG00000001036	MR Egger	179	0.0408597	0.00420768	3.87169e-18	0.0326126	0.0491067	1.04171	1.03315	1.05033
FUCA2	ukb-a-384	Tinnitus: Yes now some of the time || id:ukb-a-384	ENSG00000001036	Weighted median	179	-0.00296383	0.00113398	0.00895797	-0.00518642	-0.00074123	0.997041	0.994827	0.999259
FUCA2	ukb-a-384	Tinnitus: Yes now some of the time || id:ukb-a-384	ENSG00000001036	Inverse variance weighted	179	0.00121467	0.000810918	0.13416	-0.000374728	0.00280407	1.00122	0.999625	1.00281
FUCA2	ukb-a-384	Tinnitus: Yes now some of the time || id:ukb-a-384	ENSG00000001036	Simple mode	179	-0.0034171	0.00300909	0.257654	-0.00931492	0.00248072	0.996589	0.990728	1.00248
FUCA2	ukb-a-384	Tinnitus: Yes now some of the time || id:ukb-a-384	ENSG00000001036	Weighted mode	179	-0.0034171	0.00286927	0.235267	-0.00904087	0.00220667	0.996589	0.991	1.00221
FUCA2	ukb-d-22601_41503307	Job coding: general office assistant/clerk, clerical officer, clerk-typist, office supervisor, press/newspaper corrector/reader || id:ukb-d-22601_41503307	ENSG00000001036	MR Egger	182	0.000802034	0.00321034	0.803005	-0.00549023	0.0070943	1.0008	0.994525	1.00712
FUCA2	ukb-d-22601_41503307	Job coding: general office assistant/clerk, clerical officer, clerk-typist, office supervisor, press/newspaper corrector/reader || id:ukb-d-22601_41503307	ENSG00000001036	Weighted median	182	-0.000658596	0.00082184	0.422919	-0.0022694	0.00095221	0.999342	0.997733	1.00095
FUCA2	ukb-d-22601_41503307	Job coding: general office assistant/clerk, clerical officer, clerk-typist, office supervisor, press/newspaper corrector/reader || id:ukb-d-22601_41503307	ENSG00000001036	Inverse variance weighted	182	-9.58688e-05	0.000638851	0.880714	-0.00134802	0.00115628	0.999904	0.998653	1.00116
FUCA2	ukb-d-22601_41503307	Job coding: general office assistant/clerk, clerical officer, clerk-typist, office supervisor, press/newspaper corrector/reader || id:ukb-d-22601_41503307	ENSG00000001036	Simple mode	182	-0.0010289	0.00200925	0.609217	-0.00496703	0.00290923	0.998972	0.995045	1.00291
FUCA2	ukb-d-22601_41503307	Job coding: general office assistant/clerk, clerical officer, clerk-typist, office supervisor, press/newspaper corrector/reader || id:ukb-d-22601_41503307	ENSG00000001036	Weighted mode	182	-0.0010289	0.00191885	0.592472	-0.00478984	0.00273204	0.998972	0.995222	1.00274
FUCA2	ukb-b-13231	Place of birth in UK - east co-ordinate || id:ukb-b-13231	ENSG00000001036	MR Egger	179	-0.0270389	0.00763638	0.000509888	-0.0420062	-0.0120716	0.973323	0.958864	0.988001
FUCA2	ukb-b-13231	Place of birth in UK - east co-ordinate || id:ukb-b-13231	ENSG00000001036	Weighted median	179	-0.024506	0.00197712	2.78783e-35	-0.0283812	-0.0206309	0.975792	0.972018	0.979581
FUCA2	ukb-b-13231	Place of birth in UK - east co-ordinate || id:ukb-b-13231	ENSG00000001036	Inverse variance weighted	179	-0.0367789	0.0014781	1.14968e-136	-0.039676	-0.0338819	0.963889	0.961101	0.966686
FUCA2	ukb-b-13231	Place of birth in UK - east co-ordinate || id:ukb-b-13231	ENSG00000001036	Simple mode	179	-0.0192023	0.00622917	0.00237847	-0.0314114	-0.00699308	0.980981	0.969077	0.993031
FUCA2	ukb-b-13231	Place of birth in UK - east co-ordinate || id:ukb-b-13231	ENSG00000001036	Weighted mode	179	-0.0192023	0.0061649	0.00214601	-0.0312855	-0.00711905	0.980981	0.969199	0.992906
FUCA2	ukb-a-150	Treatment/medication code: amlodipine || id:ukb-a-150	ENSG00000001036	MR Egger	179	-0.00267762	0.00165185	0.106801	-0.00591525	0.00056	0.997326	0.994102	1.00056
FUCA2	ukb-a-150	Treatment/medication code: amlodipine || id:ukb-a-150	ENSG00000001036	Weighted median	179	0.00113425	0.000433696	0.00891467	0.000284205	0.00198429	1.00113	1.00028	1.00199
FUCA2	ukb-a-150	Treatment/medication code: amlodipine || id:ukb-a-150	ENSG00000001036	Inverse variance weighted	179	0.000464161	0.000319098	0.145778	-0.00016127	0.00108959	1.00046	0.999839	1.00109
FUCA2	ukb-a-150	Treatment/medication code: amlodipine || id:ukb-a-150	ENSG00000001036	Simple mode	179	0.00124835	0.00106908	0.244498	-0.000847059	0.00334375	1.00125	0.999153	1.00335
FUCA2	ukb-a-150	Treatment/medication code: amlodipine || id:ukb-a-150	ENSG00000001036	Weighted mode	179	0.00118618	0.00114028	0.299636	-0.00104878	0.00342113	1.00119	0.998952	1.00343
FUCA2	ukb-b-14303	Values entered || id:ukb-b-14303	ENSG00000001036	MR Egger	179	-0.0237036	0.0144112	0.101784	-0.0519496	0.00454229	0.976575	0.949377	1.00455
FUCA2	ukb-b-14303	Values entered || id:ukb-b-14303	ENSG00000001036	Weighted median	179	0.00607023	0.00373104	0.103747	-0.0012426	0.0133831	1.00609	0.998758	1.01347
FUCA2	ukb-b-14303	Values entered || id:ukb-b-14303	ENSG00000001036	Inverse variance weighted	179	0.000955201	0.00278251	0.731382	-0.00449852	0.00640892	1.00096	0.995512	1.00643
FUCA2	ukb-b-14303	Values entered || id:ukb-b-14303	ENSG00000001036	Simple mode	179	0.014881	0.0103372	0.15175	-0.00537997	0.0351419	1.01499	0.994634	1.03577
FUCA2	ukb-b-14303	Values entered || id:ukb-b-14303	ENSG00000001036	Weighted mode	179	0.0153054	0.00983863	0.121569	-0.0039783	0.0345891	1.01542	0.99603	1.03519
FUCA2	ukb-b-10733	Operation code: fertility treatment procedures || id:ukb-b-10733	ENSG00000001036	MR Egger	25	-0.00069805	0.00122403	0.574013	-0.00309715	0.00170106	0.999302	0.996908	1.0017
FUCA2	ukb-b-10733	Operation code: fertility treatment procedures || id:ukb-b-10733	ENSG00000001036	Weighted median	25	2.03714e-05	0.000214418	0.924308	-0.000399887	0.00044063	1.00002	0.9996	1.00044
FUCA2	ukb-b-10733	Operation code: fertility treatment procedures || id:ukb-b-10733	ENSG00000001036	Inverse variance weighted	25	0.000135506	0.000177715	0.445766	-0.000212815	0.000483827	1.00014	0.999787	1.00048
FUCA2	ukb-b-10733	Operation code: fertility treatment procedures || id:ukb-b-10733	ENSG00000001036	Simple mode	25	7.26003e-06	0.000385972	0.985148	-0.000749245	0.000763765	1.00001	0.999251	1.00076
FUCA2	ukb-b-10733	Operation code: fertility treatment procedures || id:ukb-b-10733	ENSG00000001036	Weighted mode	25	7.26003e-06	0.000356862	0.983937	-0.000692189	0.000706709	1.00001	0.999308	1.00071
FUCA2	ukb-b-13922	Sources of admission to hospital (recoded): Other admission source || id:ukb-b-13922	ENSG00000001036	MR Egger	156	0.00164559	0.000725559	0.0247177	0.000223494	0.00306769	1.00165	1.00022	1.00307
FUCA2	ukb-b-13922	Sources of admission to hospital (recoded): Other admission source || id:ukb-b-13922	ENSG00000001036	Weighted median	156	-0.000297748	0.000127118	0.0191653	-0.000546899	-4.85972e-05	0.999702	0.999453	0.999951
FUCA2	ukb-b-13922	Sources of admission to hospital (recoded): Other admission source || id:ukb-b-13922	ENSG00000001036	Inverse variance weighted	156	2.14344e-05	9.51543e-05	0.821777	-0.000165068	0.000207937	1.00002	0.999835	1.00021
FUCA2	ukb-b-13922	Sources of admission to hospital (recoded): Other admission source || id:ukb-b-13922	ENSG00000001036	Simple mode	156	-0.000397633	0.000366659	0.279839	-0.00111629	0.00032102	0.999602	0.998884	1.00032
FUCA2	ukb-b-13922	Sources of admission to hospital (recoded): Other admission source || id:ukb-b-13922	ENSG00000001036	Weighted mode	156	-0.000397633	0.000328612	0.228107	-0.00104171	0.000246447	0.999602	0.998959	1.00025
FUCA2	ukb-b-8266	Other egg intake || id:ukb-b-8266	ENSG00000001036	MR Egger	179	-0.00940385	0.00406197	0.021755	-0.0173653	-0.00144239	0.99064	0.982785	0.998559
FUCA2	ukb-b-8266	Other egg intake || id:ukb-b-8266	ENSG00000001036	Weighted median	179	-0.00989414	0.00102223	3.7027e-22	-0.0118977	-0.00789057	0.990155	0.988173	0.99214
FUCA2	ukb-b-8266	Other egg intake || id:ukb-b-8266	ENSG00000001036	Inverse variance weighted	179	-0.00808484	0.000785297	7.40123e-25	-0.00962402	-0.00654566	0.991948	0.990422	0.993476
FUCA2	ukb-b-8266	Other egg intake || id:ukb-b-8266	ENSG00000001036	Simple mode	179	-0.0113914	0.00271835	4.37578e-05	-0.0167194	-0.00606343	0.988673	0.98342	0.993955
FUCA2	ukb-b-8266	Other egg intake || id:ukb-b-8266	ENSG00000001036	Weighted mode	179	-0.0112884	0.00271369	4.94867e-05	-0.0166072	-0.00596956	0.988775	0.98353	0.994048
FUCA2	ukb-a-257	Hearing difficulty/problems: Yes || id:ukb-a-257	ENSG00000001036	MR Egger	179	0.00329067	0.00373948	0.380063	-0.00403871	0.0106201	1.0033	0.995969	1.01068
FUCA2	ukb-a-257	Hearing difficulty/problems: Yes || id:ukb-a-257	ENSG00000001036	Weighted median	179	-0.00243394	0.00089148	0.00632919	-0.00418124	-0.000686636	0.997569	0.995827	0.999314
FUCA2	ukb-a-257	Hearing difficulty/problems: Yes || id:ukb-a-257	ENSG00000001036	Inverse variance weighted	179	-0.00276395	0.000722522	0.000130552	-0.00418009	-0.0013478	0.99724	0.995829	0.998653
FUCA2	ukb-a-257	Hearing difficulty/problems: Yes || id:ukb-a-257	ENSG00000001036	Simple mode	179	-0.00230356	0.0022665	0.310842	-0.00674591	0.00213878	0.997699	0.993277	1.00214
FUCA2	ukb-a-257	Hearing difficulty/problems: Yes || id:ukb-a-257	ENSG00000001036	Weighted mode	179	-0.00230356	0.00236722	0.33182	-0.00694331	0.00233619	0.997699	0.993081	1.00234
FUCA2	ukb-a-391	Average weekly intake of other alcoholic drinks || id:ukb-a-391	ENSG00000001036	MR Egger	179	0.0145384	0.00319369	9.8406e-06	0.00827881	0.0207981	1.01464	1.00831	1.02102
FUCA2	ukb-a-391	Average weekly intake of other alcoholic drinks || id:ukb-a-391	ENSG00000001036	Weighted median	179	-0.00181277	0.0008342	0.0297753	-0.0034478	-0.00017774	0.998189	0.996558	0.999822
FUCA2	ukb-a-391	Average weekly intake of other alcoholic drinks || id:ukb-a-391	ENSG00000001036	Inverse variance weighted	179	0.00125938	0.000616441	0.0410539	5.11557e-05	0.0024676	1.00126	1.00005	1.00247
FUCA2	ukb-a-391	Average weekly intake of other alcoholic drinks || id:ukb-a-391	ENSG00000001036	Simple mode	179	-0.00210199	0.00228312	0.358472	-0.0065769	0.00237293	0.9979	0.993445	1.00238
FUCA2	ukb-a-391	Average weekly intake of other alcoholic drinks || id:ukb-a-391	ENSG00000001036	Weighted mode	179	-0.00210199	0.002038	0.303753	-0.00609646	0.00189249	0.9979	0.993922	1.00189
FUCA2	ukb-b-2909	Variation in diet || id:ukb-b-2909	ENSG00000001036	MR Egger	179	-0.0136934	0.00424059	0.00148008	-0.022005	-0.00538186	0.9864	0.978235	0.994633
FUCA2	ukb-b-2909	Variation in diet || id:ukb-b-2909	ENSG00000001036	Weighted median	179	-0.00858516	0.00105633	4.38885e-16	-0.0106556	-0.00651474	0.991452	0.989401	0.993506
FUCA2	ukb-b-2909	Variation in diet || id:ukb-b-2909	ENSG00000001036	Inverse variance weighted	179	-0.00586319	0.000819648	8.47147e-13	-0.0074697	-0.00425668	0.994154	0.992558	0.995752
FUCA2	ukb-b-2909	Variation in diet || id:ukb-b-2909	ENSG00000001036	Simple mode	179	-0.0100631	0.00284586	0.000517855	-0.0156409	-0.00448518	0.989987	0.984481	0.995525
FUCA2	ukb-b-2909	Variation in diet || id:ukb-b-2909	ENSG00000001036	Weighted mode	179	-0.0100631	0.00268188	0.000236979	-0.0153195	-0.00480659	0.989987	0.984797	0.995205
FUCA2	ukb-b-11484	Diagnoses - secondary ICD10: Z51.1 Chemotherapy session for neoplasm || id:ukb-b-11484	ENSG00000001036	MR Egger	178	-0.00152602	0.000914857	0.0970863	-0.00331914	0.000267103	0.998475	0.996686	1.00027
FUCA2	ukb-b-11484	Diagnoses - secondary ICD10: Z51.1 Chemotherapy session for neoplasm || id:ukb-b-11484	ENSG00000001036	Weighted median	178	-0.000657001	0.000235871	0.00534566	-0.00111931	-0.000194695	0.999343	0.998881	0.999805
FUCA2	ukb-b-11484	Diagnoses - secondary ICD10: Z51.1 Chemotherapy session for neoplasm || id:ukb-b-11484	ENSG00000001036	Inverse variance weighted	178	-0.000431613	0.000176886	0.0146847	-0.000778309	-8.49162e-05	0.999568	0.999222	0.999915
FUCA2	ukb-b-11484	Diagnoses - secondary ICD10: Z51.1 Chemotherapy session for neoplasm || id:ukb-b-11484	ENSG00000001036	Simple mode	178	-0.00140627	0.000619429	0.0243964	-0.00262035	-0.000192192	0.998595	0.997383	0.999808
FUCA2	ukb-b-11484	Diagnoses - secondary ICD10: Z51.1 Chemotherapy session for neoplasm || id:ukb-b-11484	ENSG00000001036	Weighted mode	178	-0.00140627	0.000603438	0.0209107	-0.00258901	-0.000223534	0.998595	0.997414	0.999776
FUCA2	ukb-b-17881	Potassium || id:ukb-b-17881	ENSG00000001036	MR Egger	179	0.0660284	0.0217724	0.00278855	0.0233545	0.108702	1.06826	1.02363	1.11483
FUCA2	ukb-b-17881	Potassium || id:ukb-b-17881	ENSG00000001036	Weighted median	179	0.000352031	0.00596389	0.952931	-0.0113372	0.0120413	1.00035	0.988727	1.01211
FUCA2	ukb-b-17881	Potassium || id:ukb-b-17881	ENSG00000001036	Inverse variance weighted	179	0.0294852	0.00423181	3.22589e-12	0.0211909	0.0377796	1.02992	1.02142	1.0385
FUCA2	ukb-b-17881	Potassium || id:ukb-b-17881	ENSG00000001036	Simple mode	179	-0.0204215	0.0171486	0.235294	-0.0540327	0.0131897	0.979786	0.947401	1.01328
FUCA2	ukb-b-17881	Potassium || id:ukb-b-17881	ENSG00000001036	Weighted mode	179	-0.0204215	0.0156571	0.193817	-0.0511095	0.0102665	0.979786	0.950175	1.01032
FUCA2	ukb-a-336	Forced vital capacity (FVC) || id:ukb-a-336	ENSG00000001036	MR Egger	179	-0.0444468	0.00678502	6.01586e-10	-0.0577454	-0.0311481	0.956527	0.94389	0.969332
FUCA2	ukb-a-336	Forced vital capacity (FVC) || id:ukb-a-336	ENSG00000001036	Weighted median	179	0.00358281	0.00175346	0.0410241	0.000146039	0.00701958	1.00359	1.00015	1.00704
FUCA2	ukb-a-336	Forced vital capacity (FVC) || id:ukb-a-336	ENSG00000001036	Inverse variance weighted	179	0.00136578	0.00131112	0.297556	-0.00120402	0.00393558	1.00137	0.998797	1.00394
FUCA2	ukb-a-336	Forced vital capacity (FVC) || id:ukb-a-336	ENSG00000001036	Simple mode	179	0.00436365	0.00427895	0.309211	-0.0040231	0.0127504	1.00437	0.995985	1.01283
FUCA2	ukb-a-336	Forced vital capacity (FVC) || id:ukb-a-336	ENSG00000001036	Weighted mode	179	0.0040889	0.00407429	0.31694	-0.0038967	0.0120745	1.0041	0.996111	1.01215
FUCA2	ukb-b-11411	Blood clot, DVT, bronchitis, emphysema, asthma, rhinitis, eczema, allergy diagnosed by doctor: Blood clot in the leg (DVT) || id:ukb-b-11411	ENSG00000001036	MR Egger	179	0.00305204	0.00101239	0.00295062	0.00106775	0.00503633	1.00306	1.00107	1.00505
FUCA2	ukb-b-11411	Blood clot, DVT, bronchitis, emphysema, asthma, rhinitis, eczema, allergy diagnosed by doctor: Blood clot in the leg (DVT) || id:ukb-b-11411	ENSG00000001036	Weighted median	179	-0.000377229	0.000261804	0.149618	-0.000890364	0.000135907	0.999623	0.99911	1.00014
FUCA2	ukb-b-11411	Blood clot, DVT, bronchitis, emphysema, asthma, rhinitis, eczema, allergy diagnosed by doctor: Blood clot in the leg (DVT) || id:ukb-b-11411	ENSG00000001036	Inverse variance weighted	179	0.000478517	0.000195664	0.014461	9.50151e-05	0.000862019	1.00048	1.0001	1.00086
FUCA2	ukb-b-11411	Blood clot, DVT, bronchitis, emphysema, asthma, rhinitis, eczema, allergy diagnosed by doctor: Blood clot in the leg (DVT) || id:ukb-b-11411	ENSG00000001036	Simple mode	179	-0.000893103	0.000747196	0.233571	-0.00235761	0.000571402	0.999107	0.997645	1.00057
FUCA2	ukb-b-11411	Blood clot, DVT, bronchitis, emphysema, asthma, rhinitis, eczema, allergy diagnosed by doctor: Blood clot in the leg (DVT) || id:ukb-b-11411	ENSG00000001036	Weighted mode	179	-0.000893103	0.000804811	0.268623	-0.00247053	0.000684327	0.999107	0.997533	1.00068
FUCA2	ukb-a-342	Number of cigarettes currently smoked daily (current cigarette smokers) || id:ukb-a-342	ENSG00000001036	MR Egger	179	0.0400074	0.0229746	0.0833557	-0.00502288	0.0850377	1.04082	0.99499	1.08876
FUCA2	ukb-a-342	Number of cigarettes currently smoked daily (current cigarette smokers) || id:ukb-a-342	ENSG00000001036	Weighted median	179	-0.00351069	0.0058222	0.546521	-0.0149222	0.00790084	0.996495	0.985189	1.00793
FUCA2	ukb-a-342	Number of cigarettes currently smoked daily (current cigarette smokers) || id:ukb-a-342	ENSG00000001036	Inverse variance weighted	179	-0.0245878	0.00443952	3.0527e-08	-0.0332892	-0.0158863	0.975712	0.967259	0.984239
FUCA2	ukb-a-342	Number of cigarettes currently smoked daily (current cigarette smokers) || id:ukb-a-342	ENSG00000001036	Simple mode	179	0.00755789	0.016482	0.647114	-0.0247469	0.0398626	1.00759	0.975557	1.04067
FUCA2	ukb-a-342	Number of cigarettes currently smoked daily (current cigarette smokers) || id:ukb-a-342	ENSG00000001036	Weighted mode	179	0.00755789	0.0160582	0.638463	-0.0239162	0.039032	1.00759	0.976367	1.0398
FUCA2	ukb-b-9686	Sweet potato intake || id:ukb-b-9686	ENSG00000001036	MR Egger	179	0.0265075	0.00616048	2.7848e-05	0.0144329	0.038582	1.02686	1.01454	1.03934
FUCA2	ukb-b-9686	Sweet potato intake || id:ukb-b-9686	ENSG00000001036	Weighted median	179	-0.0152828	0.00164491	1.52971e-20	-0.0185068	-0.0120587	0.984833	0.981663	0.988014
FUCA2	ukb-b-9686	Sweet potato intake || id:ukb-b-9686	ENSG00000001036	Inverse variance weighted	179	-0.00731422	0.00119099	8.18538e-10	-0.00964856	-0.00497988	0.992712	0.990398	0.995033
FUCA2	ukb-b-9686	Sweet potato intake || id:ukb-b-9686	ENSG00000001036	Simple mode	179	-0.0165831	0.00502183	0.00115934	-0.0264259	-0.00674033	0.983554	0.97392	0.993282
FUCA2	ukb-b-9686	Sweet potato intake || id:ukb-b-9686	ENSG00000001036	Weighted mode	179	-0.0163324	0.0049817	0.00125523	-0.0260965	-0.00656822	0.9838	0.974241	0.993453
FUCA2	ukb-b-3759	Treatment speciality of consultant (recoded): Gynaecology || id:ukb-b-3759	ENSG00000001036	MR Egger	179	0.00506	0.00231374	0.0300585	0.000525076	0.00959493	1.00507	1.00053	1.00964
FUCA2	ukb-b-3759	Treatment speciality of consultant (recoded): Gynaecology || id:ukb-b-3759	ENSG00000001036	Weighted median	179	0.00271273	0.00059556	5.24033e-06	0.00154544	0.00388003	1.00272	1.00155	1.00389
FUCA2	ukb-b-3759	Treatment speciality of consultant (recoded): Gynaecology || id:ukb-b-3759	ENSG00000001036	Inverse variance weighted	179	0.000369219	0.000447283	0.409104	-0.000507455	0.00124589	1.00037	0.999493	1.00125
FUCA2	ukb-b-3759	Treatment speciality of consultant (recoded): Gynaecology || id:ukb-b-3759	ENSG00000001036	Simple mode	179	0.00301025	0.00160526	0.0623975	-0.000136064	0.00615656	1.00301	0.999864	1.00618
FUCA2	ukb-b-3759	Treatment speciality of consultant (recoded): Gynaecology || id:ukb-b-3759	ENSG00000001036	Weighted mode	179	0.00301025	0.00152257	0.0495767	2.60056e-05	0.00599449	1.00301	1.00003	1.00601
FUCA2	ukb-b-6852	3mm strong meridian (right) || id:ukb-b-6852	ENSG00000001036	MR Egger	179	-0.0628166	0.0146681	3.02504e-05	-0.0915661	-0.0340671	0.939116	0.912501	0.966507
FUCA2	ukb-b-6852	3mm strong meridian (right) || id:ukb-b-6852	ENSG00000001036	Weighted median	179	0.0106878	0.00375097	0.00438082	0.00333594	0.0180397	1.01075	1.00334	1.0182
FUCA2	ukb-b-6852	3mm strong meridian (right) || id:ukb-b-6852	ENSG00000001036	Inverse variance weighted	179	-0.00472276	0.00284064	0.096398	-0.0102904	0.000844883	0.995288	0.989762	1.00085
FUCA2	ukb-b-6852	3mm strong meridian (right) || id:ukb-b-6852	ENSG00000001036	Simple mode	179	0.0114893	0.0103125	0.266734	-0.00872325	0.0317018	1.01156	0.991315	1.03221
FUCA2	ukb-b-6852	3mm strong meridian (right) || id:ukb-b-6852	ENSG00000001036	Weighted mode	179	0.0108566	0.0100423	0.281123	-0.00882635	0.0305395	1.01092	0.991212	1.03101
FUCA2	ukb-b-12176	PCT where patients GP was registered: KNOWSLEY PCT || id:ukb-b-12176	ENSG00000001036	MR Egger	104	0.000563305	0.00104013	0.589295	-0.00147535	0.00260196	1.00056	0.998526	1.00261
FUCA2	ukb-b-12176	PCT where patients GP was registered: KNOWSLEY PCT || id:ukb-b-12176	ENSG00000001036	Weighted median	104	0.000575195	0.00013046	1.03854e-05	0.000319494	0.000830896	1.00058	1.00032	1.00083
FUCA2	ukb-b-12176	PCT where patients GP was registered: KNOWSLEY PCT || id:ukb-b-12176	ENSG00000001036	Inverse variance weighted	104	0.000228275	9.68668e-05	0.0184439	3.84159e-05	0.000418134	1.00023	1.00004	1.00042
FUCA2	ukb-b-12176	PCT where patients GP was registered: KNOWSLEY PCT || id:ukb-b-12176	ENSG00000001036	Simple mode	104	0.000577957	0.000320894	0.0746153	-5.09941e-05	0.00120691	1.00058	0.999949	1.00121
FUCA2	ukb-b-12176	PCT where patients GP was registered: KNOWSLEY PCT || id:ukb-b-12176	ENSG00000001036	Weighted mode	104	0.000577957	0.000316849	0.07104	-4.30676e-05	0.00119898	1.00058	0.999957	1.0012
FUCA2	ukb-b-5644	PCT responsible for patient data: ISLINGTON PCT || id:ukb-b-5644	ENSG00000001036	MR Egger	8	0.00153662	0.00383167	0.702288	-0.00597345	0.00904669	1.00154	0.994044	1.00909
FUCA2	ukb-b-5644	PCT responsible for patient data: ISLINGTON PCT || id:ukb-b-5644	ENSG00000001036	Weighted median	8	0.000457661	0.000429538	0.286662	-0.000384233	0.00129956	1.00046	0.999616	1.0013
FUCA2	ukb-b-5644	PCT responsible for patient data: ISLINGTON PCT || id:ukb-b-5644	ENSG00000001036	Inverse variance weighted	8	0.000505932	0.000349787	0.148065	-0.000179651	0.00119151	1.00051	0.99982	1.00119
FUCA2	ukb-b-5644	PCT responsible for patient data: ISLINGTON PCT || id:ukb-b-5644	ENSG00000001036	Simple mode	8	0.000468141	0.00060198	0.462233	-0.00071174	0.00164802	1.00047	0.999289	1.00165
FUCA2	ukb-b-5644	PCT responsible for patient data: ISLINGTON PCT || id:ukb-b-5644	ENSG00000001036	Weighted mode	8	0.000459404	0.000577529	0.452468	-0.000672552	0.00159136	1.00046	0.999328	1.00159
FUCA2	ukb-b-227	Operative procedures - main OPCS: U20.1 Transthoracic echocardiography || id:ukb-b-227	ENSG00000001036	MR Egger	102	-0.000176663	0.00101288	0.861891	-0.00216191	0.00180858	0.999823	0.99784	1.00181
FUCA2	ukb-b-227	Operative procedures - main OPCS: U20.1 Transthoracic echocardiography || id:ukb-b-227	ENSG00000001036	Weighted median	102	0.000287615	0.000121103	0.0175506	5.02535e-05	0.000524977	1.00029	1.00005	1.00053
FUCA2	ukb-b-227	Operative procedures - main OPCS: U20.1 Transthoracic echocardiography || id:ukb-b-227	ENSG00000001036	Inverse variance weighted	102	0.000260109	9.42161e-05	0.00576647	7.54457e-05	0.000444773	1.00026	1.00008	1.00044
FUCA2	ukb-b-227	Operative procedures - main OPCS: U20.1 Transthoracic echocardiography || id:ukb-b-227	ENSG00000001036	Simple mode	102	0.000300939	0.00029434	0.309025	-0.000275967	0.000877845	1.0003	0.999724	1.00088
FUCA2	ukb-b-227	Operative procedures - main OPCS: U20.1 Transthoracic echocardiography || id:ukb-b-227	ENSG00000001036	Weighted mode	102	0.000300939	0.000299354	0.317158	-0.000285795	0.000887673	1.0003	0.999714	1.00089
FUCA2	ukb-b-11348	Bread intake || id:ukb-b-11348	ENSG00000001036	MR Egger	179	-0.019899	0.00683963	0.00408643	-0.0333046	-0.0064933	0.980298	0.967244	0.993528
FUCA2	ukb-b-11348	Bread intake || id:ukb-b-11348	ENSG00000001036	Weighted median	179	-0.0106891	0.00178148	1.97154e-09	-0.0141808	-0.00719743	0.989368	0.985919	0.992828
FUCA2	ukb-b-11348	Bread intake || id:ukb-b-11348	ENSG00000001036	Inverse variance weighted	179	-0.00361191	0.00132182	0.00628516	-0.00620269	-0.00102114	0.996395	0.993817	0.998979
FUCA2	ukb-b-11348	Bread intake || id:ukb-b-11348	ENSG00000001036	Simple mode	179	-0.0114543	0.00461104	0.0139124	-0.0204919	-0.00241664	0.988611	0.979717	0.997586
FUCA2	ukb-b-11348	Bread intake || id:ukb-b-11348	ENSG00000001036	Weighted mode	179	-0.0114543	0.00439882	0.00999414	-0.020076	-0.00283258	0.988611	0.980124	0.997171
FUCA2	ukb-b-18335	Wheeze or whistling in the chest in last year || id:ukb-b-18335	ENSG00000001036	MR Egger	179	0.028285	0.00291801	4.33024e-18	0.0225657	0.0340043	1.02869	1.02282	1.03459
FUCA2	ukb-b-18335	Wheeze or whistling in the chest in last year || id:ukb-b-18335	ENSG00000001036	Weighted median	179	0.0154564	0.000768962	7.33406e-90	0.0139492	0.0169635	1.01558	1.01405	1.01711
FUCA2	ukb-b-18335	Wheeze or whistling in the chest in last year || id:ukb-b-18335	ENSG00000001036	Inverse variance weighted	179	0.011684	0.000563909	2.30097e-95	0.0105788	0.0127893	1.01175	1.01063	1.01287
FUCA2	ukb-b-18335	Wheeze or whistling in the chest in last year || id:ukb-b-18335	ENSG00000001036	Simple mode	179	0.0165888	0.00212804	5.17715e-13	0.0124178	0.0207597	1.01673	1.0125	1.02098
FUCA2	ukb-b-18335	Wheeze or whistling in the chest in last year || id:ukb-b-18335	ENSG00000001036	Weighted mode	179	0.0167382	0.00222239	2.42525e-12	0.0123823	0.0210941	1.01688	1.01246	1.02132
FUCA2	ukb-a-264	Body fat percentage || id:ukb-a-264	ENSG00000001036	MR Egger	179	0.0749138	0.00641008	9.40087e-24	0.0623501	0.0874776	1.07779	1.06433	1.09142
FUCA2	ukb-a-264	Body fat percentage || id:ukb-a-264	ENSG00000001036	Weighted median	179	0.0321635	0.00163158	1.66556e-86	0.0289656	0.0353614	1.03269	1.02939	1.03599
FUCA2	ukb-a-264	Body fat percentage || id:ukb-a-264	ENSG00000001036	Inverse variance weighted	179	0.0324318	0.00123814	3.12156e-151	0.030005	0.0348586	1.03296	1.03046	1.03547
FUCA2	ukb-a-264	Body fat percentage || id:ukb-a-264	ENSG00000001036	Simple mode	179	0.0316123	0.00384423	4.01305e-14	0.0240777	0.039147	1.03212	1.02437	1.03992
FUCA2	ukb-a-264	Body fat percentage || id:ukb-a-264	ENSG00000001036	Weighted mode	179	0.0316123	0.00355485	6.57687e-16	0.0246448	0.0385799	1.03212	1.02495	1.03933
FUCA2	ukb-d-AB1_INTESTINAL_INFECTIONS	Intestinal infectious diseases || id:ukb-d-AB1_INTESTINAL_INFECTIONS	ENSG00000001036	MR Egger	182	-0.00147539	0.000849158	0.0840136	-0.00313974	0.000188958	0.998526	0.996865	1.00019
FUCA2	ukb-d-AB1_INTESTINAL_INFECTIONS	Intestinal infectious diseases || id:ukb-d-AB1_INTESTINAL_INFECTIONS	ENSG00000001036	Weighted median	182	-0.000528705	0.000220607	0.0165483	-0.000961095	-9.63156e-05	0.999471	0.999039	0.999904
FUCA2	ukb-d-AB1_INTESTINAL_INFECTIONS	Intestinal infectious diseases || id:ukb-d-AB1_INTESTINAL_INFECTIONS	ENSG00000001036	Inverse variance weighted	182	-0.00070609	0.000169282	3.03152e-05	-0.00103788	-0.000374297	0.999294	0.998963	0.999626
FUCA2	ukb-d-AB1_INTESTINAL_INFECTIONS	Intestinal infectious diseases || id:ukb-d-AB1_INTESTINAL_INFECTIONS	ENSG00000001036	Simple mode	182	-0.000495918	0.000598996	0.408809	-0.00166995	0.000678115	0.999504	0.998331	1.00068
FUCA2	ukb-d-AB1_INTESTINAL_INFECTIONS	Intestinal infectious diseases || id:ukb-d-AB1_INTESTINAL_INFECTIONS	ENSG00000001036	Weighted mode	182	-0.000495918	0.00053691	0.356897	-0.00154826	0.000556425	0.999504	0.998453	1.00056
FUCA2	ukb-b-20437	Current employment status: Full or part-time student || id:ukb-b-20437	ENSG00000001036	MR Egger	177	0.00421335	0.000643715	6.3371e-10	0.00295167	0.00547504	1.00422	1.00296	1.00549
FUCA2	ukb-b-20437	Current employment status: Full or part-time student || id:ukb-b-20437	ENSG00000001036	Weighted median	177	-7.76467e-05	0.000166461	0.64089	-0.000403911	0.000248617	0.999922	0.999596	1.00025
FUCA2	ukb-b-20437	Current employment status: Full or part-time student || id:ukb-b-20437	ENSG00000001036	Inverse variance weighted	177	0.00040019	0.000124434	0.00129947	0.000156301	0.00064408	1.0004	1.00016	1.00064
FUCA2	ukb-b-20437	Current employment status: Full or part-time student || id:ukb-b-20437	ENSG00000001036	Simple mode	177	-0.000290969	0.000439477	0.508785	-0.00115234	0.000570405	0.999709	0.998848	1.00057
FUCA2	ukb-b-20437	Current employment status: Full or part-time student || id:ukb-b-20437	ENSG00000001036	Weighted mode	177	-0.000254492	0.000468107	0.587362	-0.00117198	0.000662998	0.999746	0.998829	1.00066
FUCA2	ukb-b-18042	Illnesses of siblings: Diabetes || id:ukb-b-18042	ENSG00000001036	MR Egger	179	0.0116397	0.00225716	6.67786e-07	0.00721571	0.0160638	1.01171	1.00724	1.01619
FUCA2	ukb-b-18042	Illnesses of siblings: Diabetes || id:ukb-b-18042	ENSG00000001036	Weighted median	179	0.00728496	0.000593264	1.16771e-34	0.00612216	0.00844776	1.00731	1.00614	1.00848
FUCA2	ukb-b-18042	Illnesses of siblings: Diabetes || id:ukb-b-18042	ENSG00000001036	Inverse variance weighted	179	0.00547821	0.000436355	3.75727e-36	0.00462295	0.00633346	1.00549	1.00463	1.00635
FUCA2	ukb-b-18042	Illnesses of siblings: Diabetes || id:ukb-b-18042	ENSG00000001036	Simple mode	179	0.00792011	0.00151845	5.04451e-07	0.00494395	0.0108963	1.00795	1.00496	1.01096
FUCA2	ukb-b-18042	Illnesses of siblings: Diabetes || id:ukb-b-18042	ENSG00000001036	Weighted mode	179	0.00792011	0.00157959	1.28129e-06	0.00482411	0.0110161	1.00795	1.00484	1.01108
FUCA2	ukb-b-10629	6mm asymmetry index (left) || id:ukb-b-10629	ENSG00000001036	MR Egger	179	-0.142523	0.0211881	2.31551e-10	-0.184052	-0.100994	0.867168	0.831893	0.903938
FUCA2	ukb-b-10629	6mm asymmetry index (left) || id:ukb-b-10629	ENSG00000001036	Weighted median	179	-0.0452893	0.00589564	1.56816e-14	-0.0568448	-0.0337339	0.955721	0.944741	0.966829
FUCA2	ukb-b-10629	6mm asymmetry index (left) || id:ukb-b-10629	ENSG00000001036	Inverse variance weighted	179	-0.0132553	0.00434239	0.0022692	-0.0217664	-0.0047442	0.986832	0.978469	0.995267
FUCA2	ukb-b-10629	6mm asymmetry index (left) || id:ukb-b-10629	ENSG00000001036	Simple mode	179	-0.0527786	0.0157963	0.0010165	-0.0837394	-0.0218178	0.94859	0.919671	0.978419
FUCA2	ukb-b-10629	6mm asymmetry index (left) || id:ukb-b-10629	ENSG00000001036	Weighted mode	179	-0.0527786	0.015282	0.000691179	-0.0827313	-0.0228259	0.94859	0.920598	0.977433
FUCA2	ukb-b-12267	Diagnoses - main ICD10: I80.2 Phlebitis and thrombophlebitis of other deep vessels of lower extremities || id:ukb-b-12267	ENSG00000001036	MR Egger	156	-0.00181727	0.000668744	0.00733264	-0.00312801	-0.000506536	0.998184	0.996877	0.999494
FUCA2	ukb-b-12267	Diagnoses - main ICD10: I80.2 Phlebitis and thrombophlebitis of other deep vessels of lower extremities || id:ukb-b-12267	ENSG00000001036	Weighted median	156	-3.31073e-05	0.000114629	0.772718	-0.00025778	0.000191565	0.999967	0.999742	1.00019
FUCA2	ukb-b-12267	Diagnoses - main ICD10: I80.2 Phlebitis and thrombophlebitis of other deep vessels of lower extremities || id:ukb-b-12267	ENSG00000001036	Inverse variance weighted	156	-0.00042071	8.77032e-05	1.61078e-06	-0.000592608	-0.000248812	0.999579	0.999408	0.999751
FUCA2	ukb-b-12267	Diagnoses - main ICD10: I80.2 Phlebitis and thrombophlebitis of other deep vessels of lower extremities || id:ukb-b-12267	ENSG00000001036	Simple mode	156	0.00011618	0.000326903	0.722775	-0.000524549	0.000756909	1.00012	0.999476	1.00076
FUCA2	ukb-b-12267	Diagnoses - main ICD10: I80.2 Phlebitis and thrombophlebitis of other deep vessels of lower extremities || id:ukb-b-12267	ENSG00000001036	Weighted mode	156	0.00011618	0.000345623	0.737214	-0.000561241	0.000793601	1.00012	0.999439	1.00079
FUCA2	ukb-b-16576	Dried fruit intake || id:ukb-b-16576	ENSG00000001036	MR Egger	179	-0.0489246	0.00573982	6.6204e-15	-0.0601746	-0.0376745	0.952253	0.9416	0.963026
FUCA2	ukb-b-16576	Dried fruit intake || id:ukb-b-16576	ENSG00000001036	Weighted median	179	-0.0231422	0.0014284	4.92057e-59	-0.0259418	-0.0203425	0.977124	0.974392	0.979863
FUCA2	ukb-b-16576	Dried fruit intake || id:ukb-b-16576	ENSG00000001036	Inverse variance weighted	179	-0.0213441	0.00110965	1.88665e-82	-0.023519	-0.0191692	0.978882	0.976755	0.981013
FUCA2	ukb-b-16576	Dried fruit intake || id:ukb-b-16576	ENSG00000001036	Simple mode	179	-0.0232467	0.00345462	2.25449e-10	-0.0300177	-0.0164756	0.977021	0.970428	0.983659
FUCA2	ukb-b-16576	Dried fruit intake || id:ukb-b-16576	ENSG00000001036	Weighted mode	179	-0.0232467	0.00327725	2.97917e-11	-0.0296701	-0.0168233	0.977021	0.970766	0.983317
FUCA2	ukb-b-10847	Operative procedures - secondary OPCS: Y53.5 Approach to organ under image intensifier || id:ukb-b-10847	ENSG00000001036	MR Egger	177	3.15117e-05	0.000679823	0.963082	-0.00130094	0.00136397	1.00003	0.9987	1.00136
FUCA2	ukb-b-10847	Operative procedures - secondary OPCS: Y53.5 Approach to organ under image intensifier || id:ukb-b-10847	ENSG00000001036	Weighted median	177	0.00203766	0.000165634	8.81531e-35	0.00171301	0.0023623	1.00204	1.00171	1.00237
FUCA2	ukb-b-10847	Operative procedures - secondary OPCS: Y53.5 Approach to organ under image intensifier || id:ukb-b-10847	ENSG00000001036	Inverse variance weighted	177	0.00213056	0.00013142	4.15645e-59	0.00187298	0.00238814	1.00213	1.00187	1.00239
FUCA2	ukb-b-10847	Operative procedures - secondary OPCS: Y53.5 Approach to organ under image intensifier || id:ukb-b-10847	ENSG00000001036	Simple mode	177	0.00203144	0.000428773	4.43469e-06	0.00119104	0.00287183	1.00203	1.00119	1.00288
FUCA2	ukb-b-10847	Operative procedures - secondary OPCS: Y53.5 Approach to organ under image intensifier || id:ukb-b-10847	ENSG00000001036	Weighted mode	177	0.00203144	0.000396686	7.92009e-07	0.00125393	0.00280894	1.00203	1.00125	1.00281
FUCA2	ukb-d-K42	Diagnoses - main ICD10: K42 Umbilical hernia || id:ukb-d-K42	ENSG00000001036	MR Egger	182	-0.0062607	0.000663802	2.05428e-17	-0.00756175	-0.00495965	0.993759	0.992467	0.995053
FUCA2	ukb-d-K42	Diagnoses - main ICD10: K42 Umbilical hernia || id:ukb-d-K42	ENSG00000001036	Weighted median	182	-0.00121199	0.000197635	8.65235e-10	-0.00159936	-0.000824629	0.998789	0.998402	0.999176
FUCA2	ukb-d-K42	Diagnoses - main ICD10: K42 Umbilical hernia || id:ukb-d-K42	ENSG00000001036	Inverse variance weighted	182	-0.00243017	0.000142585	3.89436e-65	-0.00270964	-0.00215071	0.997573	0.997294	0.997852
FUCA2	ukb-d-K42	Diagnoses - main ICD10: K42 Umbilical hernia || id:ukb-d-K42	ENSG00000001036	Simple mode	182	-0.00114257	0.000684357	0.0967352	-0.00248391	0.000198765	0.998858	0.997519	1.0002
FUCA2	ukb-d-K42	Diagnoses - main ICD10: K42 Umbilical hernia || id:ukb-d-K42	ENSG00000001036	Weighted mode	182	-0.00114257	0.000593581	0.0558117	-0.00230599	2.08437e-05	0.998858	0.997697	1.00002
FUCA2	ukb-d-M13_ARTHROSIS_OTH	Other arthrosis || id:ukb-d-M13_ARTHROSIS_OTH	ENSG00000001036	MR Egger	182	0.00308137	0.000928298	0.00109203	0.0012619	0.00490083	1.00309	1.00126	1.00491
FUCA2	ukb-d-M13_ARTHROSIS_OTH	Other arthrosis || id:ukb-d-M13_ARTHROSIS_OTH	ENSG00000001036	Weighted median	182	0.00216863	0.000247935	2.1954e-18	0.00168268	0.00265459	1.00217	1.00168	1.00266
FUCA2	ukb-d-M13_ARTHROSIS_OTH	Other arthrosis || id:ukb-d-M13_ARTHROSIS_OTH	ENSG00000001036	Inverse variance weighted	182	0.00177939	0.000185059	6.89221e-22	0.00141668	0.00214211	1.00178	1.00142	1.00214
FUCA2	ukb-d-M13_ARTHROSIS_OTH	Other arthrosis || id:ukb-d-M13_ARTHROSIS_OTH	ENSG00000001036	Simple mode	182	0.00218721	0.000624084	0.000576203	0.000964006	0.00341042	1.00219	1.00096	1.00342
FUCA2	ukb-d-M13_ARTHROSIS_OTH	Other arthrosis || id:ukb-d-M13_ARTHROSIS_OTH	ENSG00000001036	Weighted mode	182	0.00218721	0.000556101	0.00011934	0.00109725	0.00327717	1.00219	1.0011	1.00328
FUCA2	ukb-b-14429	Diagnoses - secondary ICD10: K57.9 Diverticular disease of intestine, part unspecified, without perforation or abscess || id:ukb-b-14429	ENSG00000001036	MR Egger	176	0.00458677	0.000540043	8.65451e-15	0.00352828	0.00564525	1.0046	1.00353	1.00566
FUCA2	ukb-b-14429	Diagnoses - secondary ICD10: K57.9 Diverticular disease of intestine, part unspecified, without perforation or abscess || id:ukb-b-14429	ENSG00000001036	Weighted median	176	0.00178374	0.00013846	5.63382e-38	0.00151236	0.00205512	1.00179	1.00151	1.00206
FUCA2	ukb-b-14429	Diagnoses - secondary ICD10: K57.9 Diverticular disease of intestine, part unspecified, without perforation or abscess || id:ukb-b-14429	ENSG00000001036	Inverse variance weighted	176	0.00143057	0.000103838	3.50993e-43	0.00122705	0.0016341	1.00143	1.00123	1.00164
FUCA2	ukb-b-14429	Diagnoses - secondary ICD10: K57.9 Diverticular disease of intestine, part unspecified, without perforation or abscess || id:ukb-b-14429	ENSG00000001036	Simple mode	176	0.00187364	0.000321978	2.76065e-08	0.00124256	0.00250471	1.00188	1.00124	1.00251
FUCA2	ukb-b-14429	Diagnoses - secondary ICD10: K57.9 Diverticular disease of intestine, part unspecified, without perforation or abscess || id:ukb-b-14429	ENSG00000001036	Weighted mode	176	0.00187364	0.000333153	7.26598e-08	0.00122066	0.00252662	1.00188	1.00122	1.00253
FUCA2	ukb-d-20429	Easily tired during worst period of anxiety || id:ukb-d-20429	ENSG00000001036	MR Egger	182	-0.0196204	0.0113771	0.0863262	-0.0419196	0.00267881	0.980571	0.958947	1.00268
FUCA2	ukb-d-20429	Easily tired during worst period of anxiety || id:ukb-d-20429	ENSG00000001036	Weighted median	182	-0.0271908	0.00294266	2.46032e-20	-0.0329584	-0.0214232	0.973176	0.967579	0.978805
FUCA2	ukb-d-20429	Easily tired during worst period of anxiety || id:ukb-d-20429	ENSG00000001036	Inverse variance weighted	182	-0.018143	0.00226542	1.15954e-15	-0.0225832	-0.0137028	0.982021	0.97767	0.986391
FUCA2	ukb-d-20429	Easily tired during worst period of anxiety || id:ukb-d-20429	ENSG00000001036	Simple mode	182	-0.0282013	0.00756217	0.000256737	-0.0430232	-0.0133795	0.972193	0.957889	0.98671
FUCA2	ukb-d-20429	Easily tired during worst period of anxiety || id:ukb-d-20429	ENSG00000001036	Weighted mode	182	-0.0282013	0.00792043	0.000472841	-0.0437254	-0.0126773	0.972193	0.957217	0.987403
FUCA2	ukb-d-OTHER_ILD_CVD_COMORB	Other ILD-related CVD-co-morbidities || id:ukb-d-OTHER_ILD_CVD_COMORB	ENSG00000001036	MR Egger	182	-0.00202266	0.000946754	0.0339963	-0.0038783	-0.000167023	0.997979	0.996129	0.999833
FUCA2	ukb-d-OTHER_ILD_CVD_COMORB	Other ILD-related CVD-co-morbidities || id:ukb-d-OTHER_ILD_CVD_COMORB	ENSG00000001036	Weighted median	182	0.000777205	0.000248315	0.00174853	0.000290509	0.0012639	1.00078	1.00029	1.00126
FUCA2	ukb-d-OTHER_ILD_CVD_COMORB	Other ILD-related CVD-co-morbidities || id:ukb-d-OTHER_ILD_CVD_COMORB	ENSG00000001036	Inverse variance weighted	182	-0.00144729	0.000188417	1.57433e-14	-0.00181659	-0.001078	0.998554	0.998185	0.998923
FUCA2	ukb-d-OTHER_ILD_CVD_COMORB	Other ILD-related CVD-co-morbidities || id:ukb-d-OTHER_ILD_CVD_COMORB	ENSG00000001036	Simple mode	182	0.000946309	0.000634018	0.137294	-0.000296366	0.00218898	1.00095	0.999704	1.00219
FUCA2	ukb-d-OTHER_ILD_CVD_COMORB	Other ILD-related CVD-co-morbidities || id:ukb-d-OTHER_ILD_CVD_COMORB	ENSG00000001036	Weighted mode	182	0.00098241	0.000536143	0.0685399	-6.8429e-05	0.00203325	1.00098	0.999932	1.00204
FUCA2	ukb-b-16024	Diagnoses - secondary ICD10: Z51.0 Radiotherapy session || id:ukb-b-16024	ENSG00000001036	MR Egger	156	0.00221854	0.00068838	0.00154935	0.000869311	0.00356776	1.00222	1.00087	1.00357
FUCA2	ukb-b-16024	Diagnoses - secondary ICD10: Z51.0 Radiotherapy session || id:ukb-b-16024	ENSG00000001036	Weighted median	156	-8.01938e-07	0.000131765	0.995144	-0.000259061	0.000257458	0.999999	0.999741	1.00026
FUCA2	ukb-b-16024	Diagnoses - secondary ICD10: Z51.0 Radiotherapy session || id:ukb-b-16024	ENSG00000001036	Inverse variance weighted	156	0.000711069	9.02784e-05	3.36957e-15	0.000534123	0.000888014	1.00071	1.00053	1.00089
FUCA2	ukb-b-16024	Diagnoses - secondary ICD10: Z51.0 Radiotherapy session || id:ukb-b-16024	ENSG00000001036	Simple mode	156	-0.000214625	0.000519307	0.679964	-0.00123247	0.000803216	0.999785	0.998768	1.0008
FUCA2	ukb-b-16024	Diagnoses - secondary ICD10: Z51.0 Radiotherapy session || id:ukb-b-16024	ENSG00000001036	Weighted mode	156	-0.000214625	0.00044867	0.633069	-0.00109402	0.000664768	0.999785	0.998907	1.00066
FUCA2	ukb-a-186	Treatment/medication code: omacor 1g capsule || id:ukb-a-186	ENSG00000001036	MR Egger	179	-0.000694285	0.000303225	0.0232209	-0.00128861	-9.99637e-05	0.999306	0.998712	0.9999
FUCA2	ukb-a-186	Treatment/medication code: omacor 1g capsule || id:ukb-a-186	ENSG00000001036	Weighted median	179	-0.000915733	8.78979e-05	2.0492e-25	-0.00108801	-0.000743453	0.999085	0.998913	0.999257
FUCA2	ukb-a-186	Treatment/medication code: omacor 1g capsule || id:ukb-a-186	ENSG00000001036	Inverse variance weighted	179	-0.000624113	5.84201e-05	1.22011e-26	-0.000738616	-0.000509609	0.999376	0.999262	0.999491
FUCA2	ukb-a-186	Treatment/medication code: omacor 1g capsule || id:ukb-a-186	ENSG00000001036	Simple mode	179	-0.00133887	0.000336633	0.000101299	-0.00199867	-0.000679066	0.998662	0.998003	0.999321
FUCA2	ukb-a-186	Treatment/medication code: omacor 1g capsule || id:ukb-a-186	ENSG00000001036	Weighted mode	179	-0.00133887	0.000378286	0.000511921	-0.00208031	-0.000597426	0.998662	0.997922	0.999403
FUCA2	ukb-a-579	Diagnoses - main ICD10: O75 Other complications of labour and delivery not elsewhere classified || id:ukb-a-579	ENSG00000001036	MR Egger	179	-0.000936204	0.000194264	3.08692e-06	-0.00131696	-0.000555446	0.999064	0.998684	0.999445
FUCA2	ukb-a-579	Diagnoses - main ICD10: O75 Other complications of labour and delivery not elsewhere classified || id:ukb-a-579	ENSG00000001036	Weighted median	179	-0.000289892	4.89169e-05	3.10025e-09	-0.000385769	-0.000194014	0.99971	0.999614	0.999806
FUCA2	ukb-a-579	Diagnoses - main ICD10: O75 Other complications of labour and delivery not elsewhere classified || id:ukb-a-579	ENSG00000001036	Inverse variance weighted	179	-0.000394174	3.7527e-05	8.29967e-26	-0.000467727	-0.000320622	0.999606	0.999532	0.999679
FUCA2	ukb-a-579	Diagnoses - main ICD10: O75 Other complications of labour and delivery not elsewhere classified || id:ukb-a-579	ENSG00000001036	Simple mode	179	-0.000287043	0.000128183	0.0263728	-0.000538281	-3.58049e-05	0.999713	0.999462	0.999964
FUCA2	ukb-a-579	Diagnoses - main ICD10: O75 Other complications of labour and delivery not elsewhere classified || id:ukb-a-579	ENSG00000001036	Weighted mode	179	-0.000287043	0.000122264	0.019987	-0.000526681	-4.74054e-05	0.999713	0.999473	0.999953
FUCA2	ukb-b-14147	Risk taking || id:ukb-b-14147	ENSG00000001036	MR Egger	179	0.00436956	0.00314578	0.16657	-0.00179616	0.0105353	1.00438	0.998205	1.01059
FUCA2	ukb-b-14147	Risk taking || id:ukb-b-14147	ENSG00000001036	Weighted median	179	0.00339472	0.000813006	2.97307e-05	0.00180123	0.00498822	1.0034	1.0018	1.005
FUCA2	ukb-b-14147	Risk taking || id:ukb-b-14147	ENSG00000001036	Inverse variance weighted	179	0.00047066	0.000608028	0.438886	-0.000721076	0.00166239	1.00047	0.999279	1.00166
FUCA2	ukb-b-14147	Risk taking || id:ukb-b-14147	ENSG00000001036	Simple mode	179	0.00391636	0.00218795	0.075159	-0.000372023	0.00820474	1.00392	0.999628	1.00824
FUCA2	ukb-b-14147	Risk taking || id:ukb-b-14147	ENSG00000001036	Weighted mode	179	0.00391636	0.0020183	0.0539079	-3.95067e-05	0.00787223	1.00392	0.99996	1.0079
FUCA2	ukb-b-7280	Non-cancer illness code, self-reported: emphysema/chronic bronchitis || id:ukb-b-7280	ENSG00000001036	MR Egger	178	0.00164856	0.000835259	0.0499794	1.14544e-05	0.00328567	1.00165	1.00001	1.00329
FUCA2	ukb-b-7280	Non-cancer illness code, self-reported: emphysema/chronic bronchitis || id:ukb-b-7280	ENSG00000001036	Weighted median	178	4.43546e-05	0.000218224	0.838937	-0.000383364	0.000472073	1.00004	0.999617	1.00047
FUCA2	ukb-b-7280	Non-cancer illness code, self-reported: emphysema/chronic bronchitis || id:ukb-b-7280	ENSG00000001036	Inverse variance weighted	178	-0.00081919	0.000161497	3.92647e-07	-0.00113572	-0.000502656	0.999181	0.998865	0.999497
FUCA2	ukb-b-7280	Non-cancer illness code, self-reported: emphysema/chronic bronchitis || id:ukb-b-7280	ENSG00000001036	Simple mode	178	0.00021525	0.000570229	0.70627	-0.000902399	0.0013329	1.00022	0.999098	1.00133
FUCA2	ukb-b-7280	Non-cancer illness code, self-reported: emphysema/chronic bronchitis || id:ukb-b-7280	ENSG00000001036	Weighted mode	178	0.000189518	0.000556392	0.733794	-0.000901011	0.00128005	1.00019	0.999099	1.00128
FUCA2	ukb-b-17243	Non-cancer illness code, self-reported: anxiety/panic attacks || id:ukb-b-17243	ENSG00000001036	MR Egger	178	0.00547928	0.000835177	5.76997e-10	0.00384233	0.00711623	1.00549	1.00385	1.00714
FUCA2	ukb-b-17243	Non-cancer illness code, self-reported: anxiety/panic attacks || id:ukb-b-17243	ENSG00000001036	Weighted median	178	0.00305353	0.000218746	2.76185e-44	0.00262479	0.00348228	1.00306	1.00263	1.00349
FUCA2	ukb-b-17243	Non-cancer illness code, self-reported: anxiety/panic attacks || id:ukb-b-17243	ENSG00000001036	Inverse variance weighted	178	0.00403654	0.000161481	6.5938e-138	0.00372003	0.00435304	1.00404	1.00373	1.00436
FUCA2	ukb-b-17243	Non-cancer illness code, self-reported: anxiety/panic attacks || id:ukb-b-17243	ENSG00000001036	Simple mode	178	0.00287413	0.0006282	8.92405e-06	0.00164286	0.0041054	1.00288	1.00164	1.00411
FUCA2	ukb-b-17243	Non-cancer illness code, self-reported: anxiety/panic attacks || id:ukb-b-17243	ENSG00000001036	Weighted mode	178	0.00293765	0.000588907	1.44673e-06	0.00178339	0.00409191	1.00294	1.00178	1.0041
FUCA2	ukb-b-15418	Duration screen displayed || id:ukb-b-15418	ENSG00000001036	MR Egger	179	-0.00769045	0.0119579	0.520975	-0.031128	0.0157471	0.992339	0.969351	1.01587
FUCA2	ukb-b-15418	Duration screen displayed || id:ukb-b-15418	ENSG00000001036	Weighted median	179	0.04441	0.00311289	3.53924e-46	0.0383087	0.0505113	1.04541	1.03905	1.05181
FUCA2	ukb-b-15418	Duration screen displayed || id:ukb-b-15418	ENSG00000001036	Inverse variance weighted	179	0.0413404	0.0023097	1.20932e-71	0.0368134	0.0458674	1.04221	1.0375	1.04694
FUCA2	ukb-b-15418	Duration screen displayed || id:ukb-b-15418	ENSG00000001036	Simple mode	179	0.0447284	0.00764445	2.29688e-08	0.0297453	0.0597116	1.04574	1.03019	1.06153
FUCA2	ukb-b-15418	Duration screen displayed || id:ukb-b-15418	ENSG00000001036	Weighted mode	179	0.0447284	0.0072626	4.74939e-09	0.0304937	0.0589632	1.04574	1.03096	1.06074
FUCA2	ukb-d-2654_7	Non-butter spread type details: Polyunsaturated/sunflower oil based spread (eg: Flora) || id:ukb-d-2654_7	ENSG00000001036	MR Egger	182	-0.0366164	0.00509489	1.7023e-11	-0.0466023	-0.0266304	0.964046	0.954467	0.973721
FUCA2	ukb-d-2654_7	Non-butter spread type details: Polyunsaturated/sunflower oil based spread (eg: Flora) || id:ukb-d-2654_7	ENSG00000001036	Weighted median	182	-0.010797	0.00134559	1.02327e-15	-0.0134344	-0.00815968	0.989261	0.986655	0.991874
FUCA2	ukb-d-2654_7	Non-butter spread type details: Polyunsaturated/sunflower oil based spread (eg: Flora) || id:ukb-d-2654_7	ENSG00000001036	Inverse variance weighted	182	-0.00842866	0.00101627	1.09775e-16	-0.0104205	-0.00643676	0.991607	0.989634	0.993584
FUCA2	ukb-d-2654_7	Non-butter spread type details: Polyunsaturated/sunflower oil based spread (eg: Flora) || id:ukb-d-2654_7	ENSG00000001036	Simple mode	182	-0.0108616	0.00324666	0.000998742	-0.017225	-0.00449811	0.989197	0.982922	0.995512
FUCA2	ukb-d-2654_7	Non-butter spread type details: Polyunsaturated/sunflower oil based spread (eg: Flora) || id:ukb-d-2654_7	ENSG00000001036	Weighted mode	182	-0.0108616	0.00305477	0.000481281	-0.0168489	-0.00487421	0.989197	0.983292	0.995138
FUCA2	ukb-b-2482	Years since last cervical smear test || id:ukb-b-2482	ENSG00000001036	MR Egger	179	-0.0213185	0.00856579	0.0137416	-0.0381074	-0.00452952	0.978907	0.96261	0.995481
FUCA2	ukb-b-2482	Years since last cervical smear test || id:ukb-b-2482	ENSG00000001036	Weighted median	179	0.00788982	0.00215605	0.000252815	0.00366397	0.0121157	1.00792	1.00367	1.01219
FUCA2	ukb-b-2482	Years since last cervical smear test || id:ukb-b-2482	ENSG00000001036	Inverse variance weighted	179	0.00983896	0.0016551	2.77085e-09	0.00659496	0.013083	1.00989	1.00662	1.01317
FUCA2	ukb-b-2482	Years since last cervical smear test || id:ukb-b-2482	ENSG00000001036	Simple mode	179	0.00439832	0.0053119	0.408772	-0.006013	0.0148096	1.00441	0.994005	1.01492
FUCA2	ukb-b-2482	Years since last cervical smear test || id:ukb-b-2482	ENSG00000001036	Weighted mode	179	0.00439832	0.00473271	0.353968	-0.00487778	0.0136744	1.00441	0.995134	1.01377
FUCA2	ukb-b-17527	Operative procedures - secondary OPCS: V55.1 One level of spine || id:ukb-b-17527	ENSG00000001036	MR Egger	176	0.00421433	0.000546618	9.27808e-13	0.00314296	0.0052857	1.00422	1.00315	1.0053
FUCA2	ukb-b-17527	Operative procedures - secondary OPCS: V55.1 One level of spine || id:ukb-b-17527	ENSG00000001036	Weighted median	176	0.00054835	0.000131379	2.9956e-05	0.000290847	0.000805853	1.00055	1.00029	1.00081
FUCA2	ukb-b-17527	Operative procedures - secondary OPCS: V55.1 One level of spine || id:ukb-b-17527	ENSG00000001036	Inverse variance weighted	176	0.000271054	0.000105103	0.00991017	6.50531e-05	0.000477056	1.00027	1.00007	1.00048
FUCA2	ukb-b-17527	Operative procedures - secondary OPCS: V55.1 One level of spine || id:ukb-b-17527	ENSG00000001036	Simple mode	176	0.000696653	0.000317089	0.0293321	7.51596e-05	0.00131815	1.0007	1.00008	1.00132
FUCA2	ukb-b-17527	Operative procedures - secondary OPCS: V55.1 One level of spine || id:ukb-b-17527	ENSG00000001036	Weighted mode	176	0.000696653	0.000310913	0.0263052	8.72641e-05	0.00130604	1.0007	1.00009	1.00131
FUCA2	ukb-b-9130	Pain type(s) experienced in last month: None of the above || id:ukb-b-9130	ENSG00000001036	MR Egger	179	-0.0270879	0.00349249	6.65956e-13	-0.0339331	-0.0202426	0.973276	0.966636	0.979961
FUCA2	ukb-b-9130	Pain type(s) experienced in last month: None of the above || id:ukb-b-9130	ENSG00000001036	Weighted median	179	-0.00430856	0.000988601	1.31115e-05	-0.00624622	-0.0023709	0.995701	0.993773	0.997632
FUCA2	ukb-b-9130	Pain type(s) experienced in last month: None of the above || id:ukb-b-9130	ENSG00000001036	Inverse variance weighted	179	-0.00931819	0.000674976	2.37057e-43	-0.0106411	-0.00799523	0.990725	0.989415	0.992037
FUCA2	ukb-b-9130	Pain type(s) experienced in last month: None of the above || id:ukb-b-9130	ENSG00000001036	Simple mode	179	-0.00373355	0.00298544	0.212728	-0.00958502	0.00211792	0.996273	0.990461	1.00212
FUCA2	ukb-b-9130	Pain type(s) experienced in last month: None of the above || id:ukb-b-9130	ENSG00000001036	Weighted mode	179	-0.00373355	0.00258474	0.150368	-0.00879964	0.00133254	0.996273	0.991239	1.00133
FUCA2	ukb-b-1974	Treatment/medication code: felodipine || id:ukb-b-1974	ENSG00000001036	MR Egger	177	-0.00146489	0.00065156	0.0258062	-0.00274195	-0.000187832	0.998536	0.997262	0.999812
FUCA2	ukb-b-1974	Treatment/medication code: felodipine || id:ukb-b-1974	ENSG00000001036	Weighted median	177	-0.00142468	0.000174666	3.44523e-16	-0.00176703	-0.00108234	0.998576	0.998235	0.998918
FUCA2	ukb-b-1974	Treatment/medication code: felodipine || id:ukb-b-1974	ENSG00000001036	Inverse variance weighted	177	-0.000587945	0.000125957	3.04391e-06	-0.00083482	-0.00034107	0.999412	0.999166	0.999659
FUCA2	ukb-b-1974	Treatment/medication code: felodipine || id:ukb-b-1974	ENSG00000001036	Simple mode	177	-0.00159435	0.00049112	0.00139955	-0.00255694	-0.00063175	0.998407	0.997446	0.999368
FUCA2	ukb-b-1974	Treatment/medication code: felodipine || id:ukb-b-1974	ENSG00000001036	Weighted mode	177	-0.00159435	0.000512653	0.00218288	-0.00259915	-0.000589545	0.998407	0.997404	0.999411
FUCA2	ukb-b-7589	PCT responsible for patient data: OLDHAM PCT || id:ukb-b-7589	ENSG00000001036	MR Egger	154	0.000979274	0.000732371	0.183178	-0.000456173	0.00241472	1.00098	0.999544	1.00242
FUCA2	ukb-b-7589	PCT responsible for patient data: OLDHAM PCT || id:ukb-b-7589	ENSG00000001036	Weighted median	154	-0.000276184	0.000111716	0.0134286	-0.000495148	-5.72206e-05	0.999724	0.999505	0.999943
FUCA2	ukb-b-7589	PCT responsible for patient data: OLDHAM PCT || id:ukb-b-7589	ENSG00000001036	Inverse variance weighted	154	-3.55753e-05	8.54132e-05	0.677038	-0.000202985	0.000131835	0.999964	0.999797	1.00013
FUCA2	ukb-b-7589	PCT responsible for patient data: OLDHAM PCT || id:ukb-b-7589	ENSG00000001036	Simple mode	154	-0.000288085	0.000292264	0.325836	-0.000860924	0.000284753	0.999712	0.999139	1.00028
FUCA2	ukb-b-7589	PCT responsible for patient data: OLDHAM PCT || id:ukb-b-7589	ENSG00000001036	Weighted mode	154	-0.000288085	0.000292405	0.326068	-0.000861199	0.000285028	0.999712	0.999139	1.00029
FUCA2	ukb-b-5232	Olives intake || id:ukb-b-5232	ENSG00000001036	MR Egger	179	0.0210642	0.00608015	0.000666579	0.00914708	0.0329813	1.02129	1.00919	1.03353
FUCA2	ukb-b-5232	Olives intake || id:ukb-b-5232	ENSG00000001036	Weighted median	179	-0.00487577	0.00151219	0.00126277	-0.00783967	-0.00191188	0.995136	0.992191	0.99809
FUCA2	ukb-b-5232	Olives intake || id:ukb-b-5232	ENSG00000001036	Inverse variance weighted	179	-0.00503231	0.00117545	1.85896e-05	-0.00733618	-0.00272843	0.99498	0.992691	0.997275
FUCA2	ukb-b-5232	Olives intake || id:ukb-b-5232	ENSG00000001036	Simple mode	179	-0.0050321	0.00375963	0.182455	-0.012401	0.00233678	0.994981	0.987676	1.00234
FUCA2	ukb-b-5232	Olives intake || id:ukb-b-5232	ENSG00000001036	Weighted mode	179	-0.0050321	0.00362119	0.166378	-0.0121296	0.00206543	0.994981	0.987944	1.00207
FUCA2	ukb-b-1604	Side salad intake || id:ukb-b-1604	ENSG00000001036	MR Egger	179	-0.0087908	0.0375496	0.815169	-0.0823881	0.0648065	0.991248	0.920915	1.06695
FUCA2	ukb-b-1604	Side salad intake || id:ukb-b-1604	ENSG00000001036	Weighted median	179	-0.077125	0.00910254	2.39343e-17	-0.0949659	-0.059284	0.925774	0.909404	0.942439
FUCA2	ukb-b-1604	Side salad intake || id:ukb-b-1604	ENSG00000001036	Inverse variance weighted	179	-0.0165448	0.00723978	0.0222974	-0.0307347	-0.00235483	0.983591	0.969733	0.997648
FUCA2	ukb-b-1604	Side salad intake || id:ukb-b-1604	ENSG00000001036	Simple mode	179	-0.105472	0.0167158	2.15268e-09	-0.138234	-0.0727087	0.8999	0.870894	0.929872
FUCA2	ukb-b-1604	Side salad intake || id:ukb-b-1604	ENSG00000001036	Weighted mode	179	-0.105472	0.0151616	6.41591e-11	-0.135188	-0.0757549	0.8999	0.873551	0.927043
FUCA2	ukb-b-374	How are people in household related to participant: Brother and/or sister || id:ukb-b-374	ENSG00000001036	MR Egger	176	0.00170358	0.000531693	0.00161194	0.000661457	0.00274569	1.00171	1.00066	1.00275
FUCA2	ukb-b-374	How are people in household related to participant: Brother and/or sister || id:ukb-b-374	ENSG00000001036	Weighted median	176	0.00275518	0.00013391	4.61186e-94	0.00249271	0.00301764	1.00276	1.0025	1.00302
FUCA2	ukb-b-374	How are people in household related to participant: Brother and/or sister || id:ukb-b-374	ENSG00000001036	Inverse variance weighted	176	0.00272622	0.000102235	1.16396e-156	0.00252584	0.0029266	1.00273	1.00253	1.00293
FUCA2	ukb-b-374	How are people in household related to participant: Brother and/or sister || id:ukb-b-374	ENSG00000001036	Simple mode	176	0.00276077	0.000350642	3.47542e-13	0.00207351	0.00344803	1.00276	1.00208	1.00345
FUCA2	ukb-b-374	How are people in household related to participant: Brother and/or sister || id:ukb-b-374	ENSG00000001036	Weighted mode	176	0.00276077	0.00031231	1.00249e-15	0.00214864	0.0033729	1.00276	1.00215	1.00338
FUCA2	ukb-d-PULM_MEDICATIO_COMORB	Medication related adverse effects (Asthma/COPD) || id:ukb-d-PULM_MEDICATIO_COMORB	ENSG00000001036	MR Egger	182	0.00915077	0.00182353	1.24618e-06	0.00557665	0.0127249	1.00919	1.00559	1.01281
FUCA2	ukb-d-PULM_MEDICATIO_COMORB	Medication related adverse effects (Asthma/COPD) || id:ukb-d-PULM_MEDICATIO_COMORB	ENSG00000001036	Weighted median	182	0.000336371	0.000509967	0.509514	-0.000663164	0.00133591	1.00034	0.999337	1.00134
FUCA2	ukb-d-PULM_MEDICATIO_COMORB	Medication related adverse effects (Asthma/COPD) || id:ukb-d-PULM_MEDICATIO_COMORB	ENSG00000001036	Inverse variance weighted	182	0.00354702	0.000363526	1.717e-22	0.00283451	0.00425953	1.00355	1.00284	1.00427
FUCA2	ukb-d-PULM_MEDICATIO_COMORB	Medication related adverse effects (Asthma/COPD) || id:ukb-d-PULM_MEDICATIO_COMORB	ENSG00000001036	Simple mode	182	-4.22338e-05	0.001871	0.982016	-0.0037094	0.00362493	0.999958	0.996297	1.00363
FUCA2	ukb-d-PULM_MEDICATIO_COMORB	Medication related adverse effects (Asthma/COPD) || id:ukb-d-PULM_MEDICATIO_COMORB	ENSG00000001036	Weighted mode	182	4.20979e-05	0.00185184	0.981888	-0.0035875	0.0036717	1.00004	0.996419	1.00368
FUCA2	ukb-b-13151	Operative procedures - main OPCS: W20.5 Primary open reduction of fracture of ankle and extramedullary fixation NEC || id:ukb-b-13151	ENSG00000001036	MR Egger	100	-0.00118378	0.000989765	0.234575	-0.00312372	0.000756161	0.998817	0.996881	1.00076
FUCA2	ukb-b-13151	Operative procedures - main OPCS: W20.5 Primary open reduction of fracture of ankle and extramedullary fixation NEC || id:ukb-b-13151	ENSG00000001036	Weighted median	100	-0.000968733	0.000118312	2.65636e-16	-0.00120062	-0.000736843	0.999032	0.9988	0.999263
FUCA2	ukb-b-13151	Operative procedures - main OPCS: W20.5 Primary open reduction of fracture of ankle and extramedullary fixation NEC || id:ukb-b-13151	ENSG00000001036	Inverse variance weighted	100	-0.000783062	9.23014e-05	2.18042e-17	-0.000963973	-0.000602152	0.999217	0.999036	0.999398
FUCA2	ukb-b-13151	Operative procedures - main OPCS: W20.5 Primary open reduction of fracture of ankle and extramedullary fixation NEC || id:ukb-b-13151	ENSG00000001036	Simple mode	100	-0.000978973	0.000298747	0.00144778	-0.00156452	-0.000393429	0.999022	0.998437	0.999607
FUCA2	ukb-b-13151	Operative procedures - main OPCS: W20.5 Primary open reduction of fracture of ankle and extramedullary fixation NEC || id:ukb-b-13151	ENSG00000001036	Weighted mode	100	-0.000978973	0.000298915	0.00145631	-0.00156485	-0.000393099	0.999022	0.998436	0.999607
FUCA2	ukb-b-4373	Operative procedures - secondary OPCS: T85.2 Block dissection of axillary lymph nodes || id:ukb-b-4373	ENSG00000001036	MR Egger	176	0.0024441	0.00059763	6.59356e-05	0.00127275	0.00361546	1.00245	1.00127	1.00362
FUCA2	ukb-b-4373	Operative procedures - secondary OPCS: T85.2 Block dissection of axillary lymph nodes || id:ukb-b-4373	ENSG00000001036	Weighted median	176	0.000281504	0.000149437	0.0595966	-1.13921e-05	0.0005744	1.00028	0.999989	1.00057
FUCA2	ukb-b-4373	Operative procedures - secondary OPCS: T85.2 Block dissection of axillary lymph nodes || id:ukb-b-4373	ENSG00000001036	Inverse variance weighted	176	-8.54141e-05	0.000114911	0.457296	-0.00031064	0.000139812	0.999915	0.999689	1.00014
FUCA2	ukb-b-4373	Operative procedures - secondary OPCS: T85.2 Block dissection of axillary lymph nodes || id:ukb-b-4373	ENSG00000001036	Simple mode	176	0.000353499	0.000364036	0.332861	-0.000360012	0.00106701	1.00035	0.99964	1.00107
FUCA2	ukb-b-4373	Operative procedures - secondary OPCS: T85.2 Block dissection of axillary lymph nodes || id:ukb-b-4373	ENSG00000001036	Weighted mode	176	0.000353499	0.000363205	0.331759	-0.000358383	0.00106538	1.00035	0.999642	1.00107
FUCA2	ukb-b-1480	Diagnoses - secondary ICD10: R00.2 Palpitations || id:ukb-b-1480	ENSG00000001036	MR Egger	102	-0.00212317	0.00101012	0.0380742	-0.004103	-0.000143339	0.997879	0.995905	0.999857
FUCA2	ukb-b-1480	Diagnoses - secondary ICD10: R00.2 Palpitations || id:ukb-b-1480	ENSG00000001036	Weighted median	102	-0.00188098	0.000126023	2.2429e-50	-0.00212799	-0.00163398	0.998121	0.997874	0.998367
FUCA2	ukb-b-1480	Diagnoses - secondary ICD10: R00.2 Palpitations || id:ukb-b-1480	ENSG00000001036	Inverse variance weighted	102	-0.0019017	9.39593e-05	4.38686e-91	-0.00208586	-0.00171754	0.9981	0.997916	0.998284
FUCA2	ukb-b-1480	Diagnoses - secondary ICD10: R00.2 Palpitations || id:ukb-b-1480	ENSG00000001036	Simple mode	102	-0.00187137	0.000293996	5.79133e-09	-0.0024476	-0.00129513	0.99813	0.997555	0.998706
FUCA2	ukb-b-1480	Diagnoses - secondary ICD10: R00.2 Palpitations || id:ukb-b-1480	ENSG00000001036	Weighted mode	102	-0.00187137	0.000278747	1.12931e-09	-0.00241771	-0.00132502	0.99813	0.997585	0.998676
FUCA2	ukb-d-22617_2442	Job SOC coding: Social workers || id:ukb-d-22617_2442	ENSG00000001036	MR Egger	182	-0.00872264	0.00198815	1.95046e-05	-0.0126194	-0.00482587	0.991315	0.98746	0.995186
FUCA2	ukb-d-22617_2442	Job SOC coding: Social workers || id:ukb-d-22617_2442	ENSG00000001036	Weighted median	182	-0.00360288	0.000521071	4.69894e-12	-0.00462418	-0.00258159	0.996404	0.995386	0.997422
FUCA2	ukb-d-22617_2442	Job SOC coding: Social workers || id:ukb-d-22617_2442	ENSG00000001036	Inverse variance weighted	182	-0.0049493	0.000395641	6.61912e-36	-0.00572475	-0.00417384	0.995063	0.994292	0.995835
FUCA2	ukb-d-22617_2442	Job SOC coding: Social workers || id:ukb-d-22617_2442	ENSG00000001036	Simple mode	182	-0.00310739	0.00142715	0.0307492	-0.00590459	-0.000310178	0.996897	0.994113	0.99969
FUCA2	ukb-d-22617_2442	Job SOC coding: Social workers || id:ukb-d-22617_2442	ENSG00000001036	Weighted mode	182	-0.00310739	0.00125966	0.0145614	-0.00557632	-0.000638446	0.996897	0.994439	0.999362
FUCA2	ukb-d-12338_irnt	P duration || id:ukb-d-12338_irnt	ENSG00000001036	MR Egger	182	0.118665	0.0568329	0.0382089	0.00727241	0.230058	1.12599	1.0073	1.25867
FUCA2	ukb-d-12338_irnt	P duration || id:ukb-d-12338_irnt	ENSG00000001036	Weighted median	182	0.139727	0.0145516	7.82708e-22	0.111206	0.168248	1.14996	1.11762	1.18323
FUCA2	ukb-d-12338_irnt	P duration || id:ukb-d-12338_irnt	ENSG00000001036	Inverse variance weighted	182	0.0194582	0.0113526	0.0865326	-0.00279299	0.0417093	1.01965	0.997211	1.04259
FUCA2	ukb-d-12338_irnt	P duration || id:ukb-d-12338_irnt	ENSG00000001036	Simple mode	182	0.147658	0.0419156	0.000540661	0.0655037	0.229813	1.15912	1.0677	1.25836
FUCA2	ukb-d-12338_irnt	P duration || id:ukb-d-12338_irnt	ENSG00000001036	Weighted mode	182	0.147658	0.0371324	0.000100976	0.0748789	0.220438	1.15912	1.07775	1.24662
FUCA2	ukb-d-ASTHMA_HOSPITAL1	Asthma, hospital admissions 1 || id:ukb-d-ASTHMA_HOSPITAL1	ENSG00000001036	MR Egger	182	0.000610271	0.000578749	0.293084	-0.000524078	0.00174462	1.00061	0.999476	1.00175
FUCA2	ukb-d-ASTHMA_HOSPITAL1	Asthma, hospital admissions 1 || id:ukb-d-ASTHMA_HOSPITAL1	ENSG00000001036	Weighted median	182	0.000692556	0.000148327	3.02512e-06	0.000401835	0.000983278	1.00069	1.0004	1.00098
FUCA2	ukb-d-ASTHMA_HOSPITAL1	Asthma, hospital admissions 1 || id:ukb-d-ASTHMA_HOSPITAL1	ENSG00000001036	Inverse variance weighted	182	0.000624501	0.000115375	6.20525e-08	0.000398366	0.000850637	1.00062	1.0004	1.00085
FUCA2	ukb-d-ASTHMA_HOSPITAL1	Asthma, hospital admissions 1 || id:ukb-d-ASTHMA_HOSPITAL1	ENSG00000001036	Simple mode	182	0.000706468	0.000372681	0.0596017	-2.3987e-05	0.00143692	1.00071	0.999976	1.00144
FUCA2	ukb-d-ASTHMA_HOSPITAL1	Asthma, hospital admissions 1 || id:ukb-d-ASTHMA_HOSPITAL1	ENSG00000001036	Weighted mode	182	0.000706468	0.00035774	0.0498104	5.29804e-06	0.00140764	1.00071	1.00001	1.00141
FUCA2	ukb-a-298	Ever had prostate specific antigen (PSA) test || id:ukb-a-298	ENSG00000001036	MR Egger	179	0.00121937	0.0058786	0.835916	-0.0103027	0.0127414	1.00122	0.98975	1.01282
FUCA2	ukb-a-298	Ever had prostate specific antigen (PSA) test || id:ukb-a-298	ENSG00000001036	Weighted median	179	0.00644847	0.00154568	3.02037e-05	0.00341894	0.00947801	1.00647	1.00342	1.00952
FUCA2	ukb-a-298	Ever had prostate specific antigen (PSA) test || id:ukb-a-298	ENSG00000001036	Inverse variance weighted	179	0.00565675	0.00113432	6.13514e-07	0.00343348	0.00788001	1.00567	1.00344	1.00791
FUCA2	ukb-a-298	Ever had prostate specific antigen (PSA) test || id:ukb-a-298	ENSG00000001036	Simple mode	179	0.0142607	0.00432469	0.00117776	0.0057843	0.0227371	1.01436	1.0058	1.023
FUCA2	ukb-a-298	Ever had prostate specific antigen (PSA) test || id:ukb-a-298	ENSG00000001036	Weighted mode	179	0.0142607	0.00421812	0.0008883	0.00599317	0.0225282	1.01436	1.00601	1.02278
FUCA2	ukb-a-365	Pulse wave peak to peak time || id:ukb-a-365	ENSG00000001036	MR Egger	179	0.00152453	0.0145959	0.916931	-0.0270834	0.0301325	1.00153	0.97328	1.03059
FUCA2	ukb-a-365	Pulse wave peak to peak time || id:ukb-a-365	ENSG00000001036	Weighted median	179	-0.0194646	0.00422891	4.16967e-06	-0.0277533	-0.0111759	0.980724	0.972628	0.988886
FUCA2	ukb-a-365	Pulse wave peak to peak time || id:ukb-a-365	ENSG00000001036	Inverse variance weighted	179	0.00289344	0.00281378	0.303804	-0.00262157	0.00840845	1.0029	0.997382	1.00844
FUCA2	ukb-a-365	Pulse wave peak to peak time || id:ukb-a-365	ENSG00000001036	Simple mode	179	-0.0315802	0.0182258	0.0848768	-0.0673027	0.00414228	0.968913	0.934912	1.00415
FUCA2	ukb-a-365	Pulse wave peak to peak time || id:ukb-a-365	ENSG00000001036	Weighted mode	179	-0.0315802	0.0175544	0.0737136	-0.0659868	0.00282635	0.968913	0.936143	1.00283
FUCA2	ukb-a-506	Number of days/week walked 10+ minutes || id:ukb-a-506	ENSG00000001036	MR Egger	179	-0.0189258	0.0163172	0.247666	-0.0509075	0.013056	0.981252	0.950367	1.01314
FUCA2	ukb-a-506	Number of days/week walked 10+ minutes || id:ukb-a-506	ENSG00000001036	Weighted median	179	0.0267224	0.00408456	6.05833e-11	0.0187166	0.0347281	1.02708	1.01889	1.03534
FUCA2	ukb-a-506	Number of days/week walked 10+ minutes || id:ukb-a-506	ENSG00000001036	Inverse variance weighted	179	0.0259405	0.00315187	1.86925e-16	0.0197628	0.0321181	1.02628	1.01996	1.03264
FUCA2	ukb-a-506	Number of days/week walked 10+ minutes || id:ukb-a-506	ENSG00000001036	Simple mode	179	0.0275996	0.0100766	0.00679009	0.00784945	0.0473498	1.02798	1.00788	1.04849
FUCA2	ukb-a-506	Number of days/week walked 10+ minutes || id:ukb-a-506	ENSG00000001036	Weighted mode	179	0.0275996	0.00901731	0.00254995	0.00992567	0.0452735	1.02798	1.00998	1.04631
FUCA2	ukb-a-356	Number of incorrect matches in round || id:ukb-a-356	ENSG00000001036	MR Egger	179	0.0544912	0.00816112	3.0361e-10	0.0384954	0.070487	1.056	1.03925	1.07303
FUCA2	ukb-a-356	Number of incorrect matches in round || id:ukb-a-356	ENSG00000001036	Weighted median	179	0.00437934	0.00198639	0.0274769	0.00048602	0.00827266	1.00439	1.00049	1.00831
FUCA2	ukb-a-356	Number of incorrect matches in round || id:ukb-a-356	ENSG00000001036	Inverse variance weighted	179	0.00437701	0.00157657	0.0054985	0.00128692	0.0074671	1.00439	1.00129	1.0075
FUCA2	ukb-a-356	Number of incorrect matches in round || id:ukb-a-356	ENSG00000001036	Simple mode	179	0.00415693	0.00490148	0.397524	-0.00544998	0.0137638	1.00417	0.994565	1.01386
FUCA2	ukb-a-356	Number of incorrect matches in round || id:ukb-a-356	ENSG00000001036	Weighted mode	179	0.00415693	0.00503447	0.410083	-0.00571063	0.0140245	1.00417	0.994306	1.01412
FUCA2	ukb-b-20162	Diagnoses - main ICD10: R33 Retention of urine || id:ukb-b-20162	ENSG00000001036	MR Egger	156	-0.000485492	0.000715998	0.498749	-0.00188885	0.000917864	0.999515	0.998113	1.00092
FUCA2	ukb-b-20162	Diagnoses - main ICD10: R33 Retention of urine || id:ukb-b-20162	ENSG00000001036	Weighted median	156	0.00047956	0.000116743	3.99384e-05	0.000250744	0.000708375	1.00048	1.00025	1.00071
FUCA2	ukb-b-20162	Diagnoses - main ICD10: R33 Retention of urine || id:ukb-b-20162	ENSG00000001036	Inverse variance weighted	156	0.000423843	9.39003e-05	6.36901e-06	0.000239798	0.000607887	1.00042	1.00024	1.00061
FUCA2	ukb-b-20162	Diagnoses - main ICD10: R33 Retention of urine || id:ukb-b-20162	ENSG00000001036	Simple mode	156	0.000551714	0.000326842	0.0934195	-8.88962e-05	0.00119232	1.00055	0.999911	1.00119
FUCA2	ukb-b-20162	Diagnoses - main ICD10: R33 Retention of urine || id:ukb-b-20162	ENSG00000001036	Weighted mode	156	0.000551714	0.000308386	0.0755616	-5.27223e-05	0.00115615	1.00055	0.999947	1.00116
FUCA2	ukb-b-1160	Chocolate-covered raisin intake || id:ukb-b-1160	ENSG00000001036	MR Egger	179	-0.00699121	0.00515432	0.176706	-0.0170937	0.00311126	0.993033	0.983052	1.00312
FUCA2	ukb-b-1160	Chocolate-covered raisin intake || id:ukb-b-1160	ENSG00000001036	Weighted median	179	0.00828061	0.00138712	2.37779e-09	0.00556186	0.0109994	1.00831	1.00558	1.01106
FUCA2	ukb-b-1160	Chocolate-covered raisin intake || id:ukb-b-1160	ENSG00000001036	Inverse variance weighted	179	-0.00044689	0.000996459	0.653808	-0.00239995	0.00150617	0.999553	0.997603	1.00151
FUCA2	ukb-b-1160	Chocolate-covered raisin intake || id:ukb-b-1160	ENSG00000001036	Simple mode	179	0.00857293	0.00522752	0.102779	-0.00167301	0.0188189	1.00861	0.998328	1.019
FUCA2	ukb-b-1160	Chocolate-covered raisin intake || id:ukb-b-1160	ENSG00000001036	Weighted mode	179	0.00873177	0.00482888	0.0722569	-0.000732825	0.0181964	1.00877	0.999267	1.01836
FUCA2	ukb-d-I9_DISVEINLYMPH	Diseases of veins, lymphatic vessels and lymph nodes, not elsewhere classified || id:ukb-d-I9_DISVEINLYMPH	ENSG00000001036	MR Egger	182	0.00257121	0.00139396	0.066748	-0.000160947	0.00530336	1.00257	0.999839	1.00532
FUCA2	ukb-d-I9_DISVEINLYMPH	Diseases of veins, lymphatic vessels and lymph nodes, not elsewhere classified || id:ukb-d-I9_DISVEINLYMPH	ENSG00000001036	Weighted median	182	0.00104962	0.000356895	0.00327193	0.000350101	0.00174913	1.00105	1.00035	1.00175
FUCA2	ukb-d-I9_DISVEINLYMPH	Diseases of veins, lymphatic vessels and lymph nodes, not elsewhere classified || id:ukb-d-I9_DISVEINLYMPH	ENSG00000001036	Inverse variance weighted	182	0.00134841	0.000277889	1.2202e-06	0.000803747	0.00189307	1.00135	1.0008	1.00189
FUCA2	ukb-d-I9_DISVEINLYMPH	Diseases of veins, lymphatic vessels and lymph nodes, not elsewhere classified || id:ukb-d-I9_DISVEINLYMPH	ENSG00000001036	Simple mode	182	0.00099714	0.000832816	0.232751	-0.00063518	0.00262946	1.001	0.999365	1.00263
FUCA2	ukb-d-I9_DISVEINLYMPH	Diseases of veins, lymphatic vessels and lymph nodes, not elsewhere classified || id:ukb-d-I9_DISVEINLYMPH	ENSG00000001036	Weighted mode	182	0.00099714	0.000839896	0.236698	-0.000649058	0.00264334	1.001	0.999351	1.00265
FUCA2	ukb-b-15272	Ever manic/hyper for 2 days || id:ukb-b-15272	ENSG00000001036	MR Egger	178	0.00171739	0.00294034	0.559914	-0.00404567	0.00748046	1.00172	0.995963	1.00751
FUCA2	ukb-b-15272	Ever manic/hyper for 2 days || id:ukb-b-15272	ENSG00000001036	Weighted median	178	0.0025118	0.000755351	0.000883112	0.00103131	0.00399229	1.00251	1.00103	1.004
FUCA2	ukb-b-15272	Ever manic/hyper for 2 days || id:ukb-b-15272	ENSG00000001036	Inverse variance weighted	178	0.00551316	0.000568243	2.95328e-22	0.0043994	0.00662691	1.00553	1.00441	1.00665
FUCA2	ukb-b-15272	Ever manic/hyper for 2 days || id:ukb-b-15272	ENSG00000001036	Simple mode	178	0.00153667	0.0021854	0.482885	-0.00274671	0.00582005	1.00154	0.997257	1.00584
FUCA2	ukb-b-15272	Ever manic/hyper for 2 days || id:ukb-b-15272	ENSG00000001036	Weighted mode	178	0.00153667	0.00201534	0.446784	-0.00241339	0.00548673	1.00154	0.99759	1.0055
FUCA2	ukb-b-3549	3mm strong meridian angle (left) || id:ukb-b-3549	ENSG00000001036	MR Egger	179	-0.0282849	0.0154369	0.068588	-0.0585411	0.00197137	0.972111	0.943139	1.00197
FUCA2	ukb-b-3549	3mm strong meridian angle (left) || id:ukb-b-3549	ENSG00000001036	Weighted median	179	-0.0057568	0.00368889	0.118623	-0.012987	0.00147342	0.99426	0.987097	1.00147
FUCA2	ukb-b-3549	3mm strong meridian angle (left) || id:ukb-b-3549	ENSG00000001036	Inverse variance weighted	179	-0.000493982	0.00298932	0.868748	-0.00635305	0.00536509	0.999506	0.993667	1.00538
FUCA2	ukb-b-3549	3mm strong meridian angle (left) || id:ukb-b-3549	ENSG00000001036	Simple mode	179	-0.00983194	0.00942503	0.298283	-0.028305	0.00864111	0.990216	0.972092	1.00868
FUCA2	ukb-b-3549	3mm strong meridian angle (left) || id:ukb-b-3549	ENSG00000001036	Weighted mode	179	-0.00954968	0.0101881	0.349854	-0.0295183	0.0104189	0.990496	0.970913	1.01047
FUCA2	ukb-d-K26	Diagnoses - main ICD10: K26 Duodenal ulcer || id:ukb-d-K26	ENSG00000001036	MR Egger	182	0.000826441	0.000482448	0.0884313	-0.000119157	0.00177204	1.00083	0.999881	1.00177
FUCA2	ukb-d-K26	Diagnoses - main ICD10: K26 Duodenal ulcer || id:ukb-d-K26	ENSG00000001036	Weighted median	182	0.000243788	0.000128265	0.0573477	-7.61238e-06	0.000495187	1.00024	0.999992	1.0005
FUCA2	ukb-d-K26	Diagnoses - main ICD10: K26 Duodenal ulcer || id:ukb-d-K26	ENSG00000001036	Inverse variance weighted	182	0.000595924	9.61774e-05	5.78802e-10	0.000407417	0.000784432	1.0006	1.00041	1.00078
FUCA2	ukb-d-K26	Diagnoses - main ICD10: K26 Duodenal ulcer || id:ukb-d-K26	ENSG00000001036	Simple mode	182	0.000209548	0.000322767	0.517017	-0.000423076	0.000842171	1.00021	0.999577	1.00084
FUCA2	ukb-d-K26	Diagnoses - main ICD10: K26 Duodenal ulcer || id:ukb-d-K26	ENSG00000001036	Weighted mode	182	0.000209548	0.000303577	0.490914	-0.000385463	0.000804559	1.00021	0.999615	1.0008
FUCA2	ukb-d-COX_ARTHROSIS	Coxarthrosis [arthrosis of hip](FG) || id:ukb-d-COX_ARTHROSIS	ENSG00000001036	MR Egger	182	0.00261224	0.00123967	0.0364853	0.000182483	0.00504201	1.00262	1.00018	1.00505
FUCA2	ukb-d-COX_ARTHROSIS	Coxarthrosis [arthrosis of hip](FG) || id:ukb-d-COX_ARTHROSIS	ENSG00000001036	Weighted median	182	0.00137254	0.000311855	1.07644e-05	0.000761306	0.00198378	1.00137	1.00076	1.00199
FUCA2	ukb-d-COX_ARTHROSIS	Coxarthrosis [arthrosis of hip](FG) || id:ukb-d-COX_ARTHROSIS	ENSG00000001036	Inverse variance weighted	182	0.0013925	0.000247132	1.75438e-08	0.00090812	0.00187688	1.00139	1.00091	1.00188
FUCA2	ukb-d-COX_ARTHROSIS	Coxarthrosis [arthrosis of hip](FG) || id:ukb-d-COX_ARTHROSIS	ENSG00000001036	Simple mode	182	0.00139509	0.000819533	0.090415	-0.00021119	0.00300138	1.0014	0.999789	1.00301
FUCA2	ukb-d-COX_ARTHROSIS	Coxarthrosis [arthrosis of hip](FG) || id:ukb-d-COX_ARTHROSIS	ENSG00000001036	Weighted mode	182	0.00139509	0.000792579	0.0800636	-0.00015836	0.00294855	1.0014	0.999842	1.00295
FUCA2	ukb-b-6650	Treatment/medication code: adalat 5mg capsule || id:ukb-b-6650	ENSG00000001036	MR Egger	23	0.00169694	0.00116119	0.158714	-0.000578991	0.00397286	1.0017	0.999421	1.00398
FUCA2	ukb-b-6650	Treatment/medication code: adalat 5mg capsule || id:ukb-b-6650	ENSG00000001036	Weighted median	23	2.94583e-05	0.000217109	0.892071	-0.000396075	0.000454992	1.00003	0.999604	1.00046
FUCA2	ukb-b-6650	Treatment/medication code: adalat 5mg capsule || id:ukb-b-6650	ENSG00000001036	Inverse variance weighted	23	-0.000109804	0.000174679	0.529608	-0.000452174	0.000232567	0.99989	0.999548	1.00023
FUCA2	ukb-b-6650	Treatment/medication code: adalat 5mg capsule || id:ukb-b-6650	ENSG00000001036	Simple mode	23	3.78022e-05	0.000350213	0.915021	-0.000648615	0.000724219	1.00004	0.999352	1.00072
FUCA2	ukb-b-6650	Treatment/medication code: adalat 5mg capsule || id:ukb-b-6650	ENSG00000001036	Weighted mode	23	4.21881e-05	0.000360177	0.907819	-0.000663759	0.000748135	1.00004	0.999336	1.00075
FUCA2	ukb-a-321	Ever had stillbirth spontaneous miscarriage or termination || id:ukb-a-321	ENSG00000001036	MR Egger	179	0.0442003	0.0053507	3.28162e-14	0.0337129	0.0546876	1.04519	1.03429	1.05621
FUCA2	ukb-a-321	Ever had stillbirth spontaneous miscarriage or termination || id:ukb-a-321	ENSG00000001036	Weighted median	179	0.0100102	0.00141113	1.30505e-12	0.00724441	0.012776	1.01006	1.00727	1.01286
FUCA2	ukb-a-321	Ever had stillbirth spontaneous miscarriage or termination || id:ukb-a-321	ENSG00000001036	Inverse variance weighted	179	0.0036934	0.00107788	0.000611316	0.00158076	0.00580605	1.0037	1.00158	1.00582
FUCA2	ukb-a-321	Ever had stillbirth spontaneous miscarriage or termination || id:ukb-a-321	ENSG00000001036	Simple mode	179	0.0115171	0.00370708	0.00220167	0.00425126	0.018783	1.01158	1.00426	1.01896
FUCA2	ukb-a-321	Ever had stillbirth spontaneous miscarriage or termination || id:ukb-a-321	ENSG00000001036	Weighted mode	179	0.0115171	0.00371793	0.00226657	0.00422998	0.0188043	1.01158	1.00424	1.01898
FUCA2	ukb-b-15287	Types of spreads/sauces consumed: Brown sauce || id:ukb-b-15287	ENSG00000001036	MR Egger	156	0.00402192	0.00464003	0.387407	-0.00507253	0.0131164	1.00403	0.99494	1.0132
FUCA2	ukb-b-15287	Types of spreads/sauces consumed: Brown sauce || id:ukb-b-15287	ENSG00000001036	Weighted median	156	0.00351013	0.000811944	1.5384e-05	0.00191872	0.00510154	1.00352	1.00192	1.00511
FUCA2	ukb-b-15287	Types of spreads/sauces consumed: Brown sauce || id:ukb-b-15287	ENSG00000001036	Inverse variance weighted	156	0.00177423	0.000608214	0.00353289	0.000582129	0.00296633	1.00178	1.00058	1.00297
FUCA2	ukb-b-15287	Types of spreads/sauces consumed: Brown sauce || id:ukb-b-15287	ENSG00000001036	Simple mode	156	0.00518857	0.00213481	0.016221	0.00100435	0.00937279	1.0052	1.001	1.00942
FUCA2	ukb-b-15287	Types of spreads/sauces consumed: Brown sauce || id:ukb-b-15287	ENSG00000001036	Weighted mode	156	0.00518857	0.00227423	0.0238827	0.000731075	0.00964606	1.0052	1.00073	1.00969
FUCA2	ukb-d-30040_irnt	Mean corpuscular volume || id:ukb-d-30040_irnt	ENSG00000001036	MR Egger	182	-0.00674587	0.00787323	0.392688	-0.0221774	0.00868566	0.993277	0.978067	1.00872
FUCA2	ukb-d-30040_irnt	Mean corpuscular volume || id:ukb-d-30040_irnt	ENSG00000001036	Weighted median	182	0.0427643	0.00219712	2.22568e-84	0.0384579	0.0470706	1.04369	1.03921	1.0482
FUCA2	ukb-d-30040_irnt	Mean corpuscular volume || id:ukb-d-30040_irnt	ENSG00000001036	Inverse variance weighted	182	0.0312699	0.00156972	2.69474e-88	0.0281932	0.0343465	1.03176	1.02859	1.03494
FUCA2	ukb-d-30040_irnt	Mean corpuscular volume || id:ukb-d-30040_irnt	ENSG00000001036	Simple mode	182	0.0448555	0.00743727	8.95389e-09	0.0302785	0.0594326	1.04588	1.03074	1.06123
FUCA2	ukb-d-30040_irnt	Mean corpuscular volume || id:ukb-d-30040_irnt	ENSG00000001036	Weighted mode	182	0.0444918	0.00728637	6.0757e-09	0.0302105	0.058773	1.0455	1.03067	1.06053
FUCA2	ukb-a-136	Treatment/medication code: ibuprofen || id:ukb-a-136	ENSG00000001036	MR Egger	179	-0.0018542	0.00276194	0.502879	-0.00726759	0.0035592	0.998148	0.992759	1.00357
FUCA2	ukb-a-136	Treatment/medication code: ibuprofen || id:ukb-a-136	ENSG00000001036	Weighted median	179	-0.00538409	0.000711575	3.83569e-14	-0.00677878	-0.00398941	0.99463	0.993244	0.996019
FUCA2	ukb-a-136	Treatment/medication code: ibuprofen || id:ukb-a-136	ENSG00000001036	Inverse variance weighted	179	-0.00429971	0.000533539	7.70242e-16	-0.00534544	-0.00325397	0.99571	0.994669	0.996751
FUCA2	ukb-a-136	Treatment/medication code: ibuprofen || id:ukb-a-136	ENSG00000001036	Simple mode	179	-0.00650866	0.00175568	0.000279684	-0.00994979	-0.00306754	0.993512	0.9901	0.996937
FUCA2	ukb-a-136	Treatment/medication code: ibuprofen || id:ukb-a-136	ENSG00000001036	Weighted mode	179	-0.00661624	0.00184761	0.000441476	-0.0102376	-0.00299492	0.993406	0.989815	0.99701
FUCA2	ukb-b-16451	Illnesses of mother: Diabetes || id:ukb-b-16451	ENSG00000001036	MR Egger	179	0.0163404	0.00218292	3.22534e-12	0.0120618	0.0206189	1.01647	1.01213	1.02083
FUCA2	ukb-b-16451	Illnesses of mother: Diabetes || id:ukb-b-16451	ENSG00000001036	Weighted median	179	0.00746295	0.000560323	1.79433e-40	0.00636472	0.00856119	1.00749	1.00639	1.0086
FUCA2	ukb-b-16451	Illnesses of mother: Diabetes || id:ukb-b-16451	ENSG00000001036	Inverse variance weighted	179	0.00672282	0.000421888	3.61648e-57	0.00589592	0.00754972	1.00675	1.00591	1.00758
FUCA2	ukb-b-16451	Illnesses of mother: Diabetes || id:ukb-b-16451	ENSG00000001036	Simple mode	179	0.00747523	0.00138506	2.14048e-07	0.00476051	0.0101899	1.0075	1.00477	1.01024
FUCA2	ukb-b-16451	Illnesses of mother: Diabetes || id:ukb-b-16451	ENSG00000001036	Weighted mode	179	0.00747523	0.00134251	9.36024e-08	0.0048439	0.0101066	1.0075	1.00486	1.01016
FUCA2	ukb-d-N48	Diagnoses - main ICD10: N48 Other disorders of penis || id:ukb-d-N48	ENSG00000001036	MR Egger	182	0.000640755	0.000475532	0.179529	-0.000291288	0.0015728	1.00064	0.999709	1.00157
FUCA2	ukb-d-N48	Diagnoses - main ICD10: N48 Other disorders of penis || id:ukb-d-N48	ENSG00000001036	Weighted median	182	0.000515392	0.000123181	2.86413e-05	0.000273957	0.000756828	1.00052	1.00027	1.00076
FUCA2	ukb-d-N48	Diagnoses - main ICD10: N48 Other disorders of penis || id:ukb-d-N48	ENSG00000001036	Inverse variance weighted	182	0.000491258	9.47986e-05	2.1938e-07	0.000305452	0.000677063	1.00049	1.00031	1.00068
FUCA2	ukb-d-N48	Diagnoses - main ICD10: N48 Other disorders of penis || id:ukb-d-N48	ENSG00000001036	Simple mode	182	0.000529593	0.000305321	0.0845238	-6.8836e-05	0.00112802	1.00053	0.999931	1.00113
FUCA2	ukb-d-N48	Diagnoses - main ICD10: N48 Other disorders of penis || id:ukb-d-N48	ENSG00000001036	Weighted mode	182	0.000529593	0.000306038	0.0852484	-7.02408e-05	0.00112943	1.00053	0.99993	1.00113
FUCA2	ukb-d-5855_1	Which eye(s) affected by astigmatism: Right eye || id:ukb-d-5855_1	ENSG00000001036	MR Egger	182	0.142174	0.0168643	1.08271e-14	0.10912	0.175228	1.15278	1.1153	1.19152
FUCA2	ukb-d-5855_1	Which eye(s) affected by astigmatism: Right eye || id:ukb-d-5855_1	ENSG00000001036	Weighted median	182	0.0992965	0.00494853	1.46785e-89	0.0895973	0.108996	1.10439	1.09373	1.11516
FUCA2	ukb-d-5855_1	Which eye(s) affected by astigmatism: Right eye || id:ukb-d-5855_1	ENSG00000001036	Inverse variance weighted	182	0.0836671	0.00337721	1.70897e-135	0.0770478	0.0902864	1.08727	1.08009	1.09449
FUCA2	ukb-d-5855_1	Which eye(s) affected by astigmatism: Right eye || id:ukb-d-5855_1	ENSG00000001036	Simple mode	182	0.119909	0.0171668	5.25038e-11	0.0862618	0.153556	1.12739	1.09009	1.16597
FUCA2	ukb-d-5855_1	Which eye(s) affected by astigmatism: Right eye || id:ukb-d-5855_1	ENSG00000001036	Weighted mode	182	0.119909	0.0165782	1.2895e-11	0.0874154	0.152402	1.12739	1.09135	1.16463
FUCA2	ukb-b-3983	Diagnoses - main ICD10: I25.9 Chronic ischaemic heart disease, unspecified || id:ukb-b-3983	ENSG00000001036	MR Egger	25	-0.00150231	0.00123008	0.23434	-0.00391326	0.000908645	0.998499	0.996094	1.00091
FUCA2	ukb-b-3983	Diagnoses - main ICD10: I25.9 Chronic ischaemic heart disease, unspecified || id:ukb-b-3983	ENSG00000001036	Weighted median	25	-0.000284988	0.000223038	0.201335	-0.000722141	0.000152166	0.999715	0.999278	1.00015
FUCA2	ukb-b-3983	Diagnoses - main ICD10: I25.9 Chronic ischaemic heart disease, unspecified || id:ukb-b-3983	ENSG00000001036	Inverse variance weighted	25	-0.00025277	0.000178593	0.156969	-0.000602812	9.72729e-05	0.999747	0.999397	1.0001
FUCA2	ukb-b-3983	Diagnoses - main ICD10: I25.9 Chronic ischaemic heart disease, unspecified || id:ukb-b-3983	ENSG00000001036	Simple mode	25	-0.000280434	0.00041036	0.500908	-0.00108474	0.000523872	0.99972	0.998916	1.00052
FUCA2	ukb-b-3983	Diagnoses - main ICD10: I25.9 Chronic ischaemic heart disease, unspecified || id:ukb-b-3983	ENSG00000001036	Weighted mode	25	-0.000284374	0.000375424	0.456139	-0.00102021	0.000451457	0.999716	0.99898	1.00045
FUCA2	ukb-b-5425	Treatment/medication code: chondroitin product || id:ukb-b-5425	ENSG00000001036	MR Egger	178	0.000886743	0.000800276	0.269354	-0.000681799	0.00245528	1.00089	0.999318	1.00246
FUCA2	ukb-b-5425	Treatment/medication code: chondroitin product || id:ukb-b-5425	ENSG00000001036	Weighted median	178	-0.0033413	0.00022083	1.01693e-51	-0.00377413	-0.00290847	0.996664	0.996233	0.997096
FUCA2	ukb-b-5425	Treatment/medication code: chondroitin product || id:ukb-b-5425	ENSG00000001036	Inverse variance weighted	178	-0.00226731	0.000154733	1.28782e-48	-0.00257059	-0.00196403	0.997735	0.997433	0.998038
FUCA2	ukb-b-5425	Treatment/medication code: chondroitin product || id:ukb-b-5425	ENSG00000001036	Simple mode	178	-0.00362553	0.000682835	3.26489e-07	-0.00496389	-0.00228718	0.996381	0.995048	0.997715
FUCA2	ukb-b-5425	Treatment/medication code: chondroitin product || id:ukb-b-5425	ENSG00000001036	Weighted mode	178	-0.00356694	0.000681805	4.71168e-07	-0.00490328	-0.0022306	0.996439	0.995109	0.997772
FUCA2	ukb-b-11261	Diagnoses - main ICD10: I84.9 Unspecified haemorrhoids without complication || id:ukb-b-11261	ENSG00000001036	MR Egger	178	-0.00298536	0.000821546	0.000366255	-0.00459559	-0.00137513	0.997019	0.995415	0.998626
FUCA2	ukb-b-11261	Diagnoses - main ICD10: I84.9 Unspecified haemorrhoids without complication || id:ukb-b-11261	ENSG00000001036	Weighted median	178	-0.00173011	0.000201559	9.19108e-18	-0.00212516	-0.00133505	0.998271	0.997877	0.998666
FUCA2	ukb-b-11261	Diagnoses - main ICD10: I84.9 Unspecified haemorrhoids without complication || id:ukb-b-11261	ENSG00000001036	Inverse variance weighted	178	-0.00217339	0.000158844	1.29162e-42	-0.00248472	-0.00186205	0.997829	0.997518	0.99814
FUCA2	ukb-b-11261	Diagnoses - main ICD10: I84.9 Unspecified haemorrhoids without complication || id:ukb-b-11261	ENSG00000001036	Simple mode	178	-0.00167481	0.000556251	0.00298579	-0.00276507	-0.000584562	0.998327	0.997239	0.999416
FUCA2	ukb-b-11261	Diagnoses - main ICD10: I84.9 Unspecified haemorrhoids without complication || id:ukb-b-11261	ENSG00000001036	Weighted mode	178	-0.00167481	0.000511654	0.00127822	-0.00267766	-0.000671972	0.998327	0.997326	0.999328
FUCA2	ukb-b-9294	Operative procedures - secondary OPCS: K63.6 Coronary arteriography NEC || id:ukb-b-9294	ENSG00000001036	MR Egger	175	-0.00167585	0.000527584	0.0017657	-0.00270991	-0.000641784	0.998326	0.997294	0.999358
FUCA2	ukb-b-9294	Operative procedures - secondary OPCS: K63.6 Coronary arteriography NEC || id:ukb-b-9294	ENSG00000001036	Weighted median	175	0.00141527	0.000143005	4.3051e-23	0.00113498	0.00169556	1.00142	1.00114	1.0017
FUCA2	ukb-b-9294	Operative procedures - secondary OPCS: K63.6 Coronary arteriography NEC || id:ukb-b-9294	ENSG00000001036	Inverse variance weighted	175	0.000752213	0.00010022	6.11435e-14	0.000555781	0.000948644	1.00075	1.00056	1.00095
FUCA2	ukb-b-9294	Operative procedures - secondary OPCS: K63.6 Coronary arteriography NEC || id:ukb-b-9294	ENSG00000001036	Simple mode	175	0.00161078	0.000429371	0.000239209	0.000769217	0.00245235	1.00161	1.00077	1.00246
FUCA2	ukb-b-9294	Operative procedures - secondary OPCS: K63.6 Coronary arteriography NEC || id:ukb-b-9294	ENSG00000001036	Weighted mode	175	0.00159096	0.000468439	0.000846314	0.000672824	0.0025091	1.00159	1.00067	1.00251
FUCA2	ukb-a-220	Illnesses of siblings: Severe depression || id:ukb-a-220	ENSG00000001036	MR Egger	179	0.00872625	0.00238656	0.000337054	0.00404859	0.0134039	1.00876	1.00406	1.01349
FUCA2	ukb-a-220	Illnesses of siblings: Severe depression || id:ukb-a-220	ENSG00000001036	Weighted median	179	0.00196638	0.000615734	0.00140535	0.000759539	0.00317322	1.00197	1.00076	1.00318
FUCA2	ukb-a-220	Illnesses of siblings: Severe depression || id:ukb-a-220	ENSG00000001036	Inverse variance weighted	179	0.00112279	0.00046092	0.0148521	0.000219383	0.00202619	1.00112	1.00022	1.00203
FUCA2	ukb-a-220	Illnesses of siblings: Severe depression || id:ukb-a-220	ENSG00000001036	Simple mode	179	0.00210088	0.00145715	0.151122	-0.000755123	0.00495689	1.0021	0.999245	1.00497
FUCA2	ukb-a-220	Illnesses of siblings: Severe depression || id:ukb-a-220	ENSG00000001036	Weighted mode	179	0.00204905	0.00136706	0.135679	-0.000630395	0.0047285	1.00205	0.99937	1.00474
FUCA2	ukb-d-M13_DUPUTRYEN	Palmar fascial fibromatosis [Dupuytren] || id:ukb-d-M13_DUPUTRYEN	ENSG00000001036	MR Egger	182	0.000333463	0.000701732	0.635221	-0.00104193	0.00170886	1.00033	0.998959	1.00171
FUCA2	ukb-d-M13_DUPUTRYEN	Palmar fascial fibromatosis [Dupuytren] || id:ukb-d-M13_DUPUTRYEN	ENSG00000001036	Weighted median	182	0.00213368	0.000186784	3.20044e-30	0.00176758	0.00249977	1.00214	1.00177	1.0025
FUCA2	ukb-d-M13_DUPUTRYEN	Palmar fascial fibromatosis [Dupuytren] || id:ukb-d-M13_DUPUTRYEN	ENSG00000001036	Inverse variance weighted	182	0.00136697	0.000139892	1.49075e-22	0.00109278	0.00164116	1.00137	1.00109	1.00164
FUCA2	ukb-d-M13_DUPUTRYEN	Palmar fascial fibromatosis [Dupuytren] || id:ukb-d-M13_DUPUTRYEN	ENSG00000001036	Simple mode	182	0.002316	0.000563775	6.03825e-05	0.001211	0.003421	1.00232	1.00121	1.00343
FUCA2	ukb-d-M13_DUPUTRYEN	Palmar fascial fibromatosis [Dupuytren] || id:ukb-d-M13_DUPUTRYEN	ENSG00000001036	Weighted mode	182	0.002316	0.00056106	5.5806e-05	0.00121632	0.00341567	1.00232	1.00122	1.00342
FUCA2	ukb-b-18103	Pulse rate, automated reading || id:ukb-b-18103	ENSG00000001036	MR Egger	179	0.00229587	0.00719824	0.750141	-0.0118127	0.0164044	1.0023	0.988257	1.01654
FUCA2	ukb-b-18103	Pulse rate, automated reading || id:ukb-b-18103	ENSG00000001036	Weighted median	179	0.0042855	0.00177206	0.0155903	0.000812257	0.00775874	1.00429	1.00081	1.00779
FUCA2	ukb-b-18103	Pulse rate, automated reading || id:ukb-b-18103	ENSG00000001036	Inverse variance weighted	179	0.00532431	0.00139082	0.000129098	0.0025983	0.00805032	1.00534	1.0026	1.00808
FUCA2	ukb-b-18103	Pulse rate, automated reading || id:ukb-b-18103	ENSG00000001036	Simple mode	179	0.00351579	0.00438392	0.423637	-0.00507669	0.0121083	1.00352	0.994936	1.01218
FUCA2	ukb-b-18103	Pulse rate, automated reading || id:ukb-b-18103	ENSG00000001036	Weighted mode	179	0.00351579	0.00442291	0.427728	-0.00515312	0.0121847	1.00352	0.99486	1.01226
FUCA2	ukb-a-502	Job involves mainly walking or standing || id:ukb-a-502	ENSG00000001036	MR Egger	179	0.0904718	0.012339	7.79429e-12	0.0662874	0.114656	1.09469	1.06853	1.12149
FUCA2	ukb-a-502	Job involves mainly walking or standing || id:ukb-a-502	ENSG00000001036	Weighted median	179	0.0679398	0.0034442	1.29326e-86	0.0611892	0.0746905	1.0703	1.0631	1.07755
FUCA2	ukb-a-502	Job involves mainly walking or standing || id:ukb-a-502	ENSG00000001036	Inverse variance weighted	179	0.046656	0.00238274	2.25335e-85	0.0419859	0.0513262	1.04776	1.04288	1.05267
FUCA2	ukb-a-502	Job involves mainly walking or standing || id:ukb-a-502	ENSG00000001036	Simple mode	179	0.0712853	0.0108355	5.10791e-10	0.0500478	0.0925228	1.07389	1.05132	1.09694
FUCA2	ukb-a-502	Job involves mainly walking or standing || id:ukb-a-502	ENSG00000001036	Weighted mode	179	0.0707238	0.0116186	6.88451e-09	0.0479514	0.0934963	1.07328	1.04912	1.09801
FUCA2	ukb-b-6251	3mm regularity index (right) || id:ukb-b-6251	ENSG00000001036	MR Egger	179	-0.0347281	0.0156792	0.0280427	-0.0654594	-0.00399675	0.965868	0.936637	0.996011
FUCA2	ukb-b-6251	3mm regularity index (right) || id:ukb-b-6251	ENSG00000001036	Weighted median	179	-0.0240658	0.00384395	3.83258e-10	-0.0316	-0.0165317	0.976221	0.968894	0.983604
FUCA2	ukb-b-6251	3mm regularity index (right) || id:ukb-b-6251	ENSG00000001036	Inverse variance weighted	179	-0.0256305	0.00303674	3.16924e-17	-0.0315825	-0.0196785	0.974695	0.968911	0.980514
FUCA2	ukb-b-6251	3mm regularity index (right) || id:ukb-b-6251	ENSG00000001036	Simple mode	179	-0.0236136	0.00982706	0.0172928	-0.0428746	-0.00435252	0.976663	0.958032	0.995657
FUCA2	ukb-b-6251	3mm regularity index (right) || id:ukb-b-6251	ENSG00000001036	Weighted mode	179	-0.0236136	0.0102323	0.0221639	-0.0436689	-0.00355821	0.976663	0.957271	0.996448
FUCA2	ukb-b-9981	Sensitivity / hurt feelings || id:ukb-b-9981	ENSG00000001036	MR Egger	179	0.0322582	0.00352552	1.35875e-16	0.0253481	0.0391682	1.03278	1.02567	1.03995
FUCA2	ukb-b-9981	Sensitivity / hurt feelings || id:ukb-b-9981	ENSG00000001036	Weighted median	179	0.00311489	0.000899389	0.000533524	0.00135208	0.00487769	1.00312	1.00135	1.00489
FUCA2	ukb-b-9981	Sensitivity / hurt feelings || id:ukb-b-9981	ENSG00000001036	Inverse variance weighted	179	0.0032999	0.000681271	1.27418e-06	0.00196461	0.00463519	1.00331	1.00197	1.00465
FUCA2	ukb-b-9981	Sensitivity / hurt feelings || id:ukb-b-9981	ENSG00000001036	Simple mode	179	0.00296196	0.00219732	0.179375	-0.00134478	0.00726871	1.00297	0.998656	1.0073
FUCA2	ukb-b-9981	Sensitivity / hurt feelings || id:ukb-b-9981	ENSG00000001036	Weighted mode	179	0.00296196	0.00230912	0.201257	-0.00156392	0.00748785	1.00297	0.998437	1.00752
FUCA2	ukb-b-20187	Operative procedures - secondary OPCS: Y53.2 Approach to organ under ultrasonic control || id:ukb-b-20187	ENSG00000001036	MR Egger	178	-0.00598341	0.000971713	4.86769e-09	-0.00788796	-0.00407885	0.994034	0.992143	0.995929
FUCA2	ukb-b-20187	Operative procedures - secondary OPCS: Y53.2 Approach to organ under ultrasonic control || id:ukb-b-20187	ENSG00000001036	Weighted median	178	-0.00261622	0.000243153	5.34358e-27	-0.0030928	-0.00213964	0.997387	0.996912	0.997863
FUCA2	ukb-b-20187	Operative procedures - secondary OPCS: Y53.2 Approach to organ under ultrasonic control || id:ukb-b-20187	ENSG00000001036	Inverse variance weighted	178	-0.00221373	0.000187879	4.79087e-32	-0.00258197	-0.00184548	0.997789	0.997421	0.998156
FUCA2	ukb-b-20187	Operative procedures - secondary OPCS: Y53.2 Approach to organ under ultrasonic control || id:ukb-b-20187	ENSG00000001036	Simple mode	178	-0.00275974	0.000597304	7.35427e-06	-0.00393046	-0.00158903	0.997244	0.996077	0.998412
FUCA2	ukb-b-20187	Operative procedures - secondary OPCS: Y53.2 Approach to organ under ultrasonic control || id:ukb-b-20187	ENSG00000001036	Weighted mode	178	-0.00275974	0.00058747	5.2634e-06	-0.00391118	-0.0016083	0.997244	0.996096	0.998393
FUCA2	ukb-d-22617_6124	Job SOC coding: Educational assistants || id:ukb-d-22617_6124	ENSG00000001036	MR Egger	182	-0.000717365	0.0024336	0.768505	-0.00548721	0.00405248	0.999283	0.994528	1.00406
FUCA2	ukb-d-22617_6124	Job SOC coding: Educational assistants || id:ukb-d-22617_6124	ENSG00000001036	Weighted median	182	-0.00295613	0.000614581	1.50931e-06	-0.00416071	-0.00175156	0.997048	0.995848	0.99825
FUCA2	ukb-d-22617_6124	Job SOC coding: Educational assistants || id:ukb-d-22617_6124	ENSG00000001036	Inverse variance weighted	182	-0.00235526	0.000484287	1.15412e-06	-0.00330446	-0.00140606	0.997648	0.996701	0.998595
FUCA2	ukb-d-22617_6124	Job SOC coding: Educational assistants || id:ukb-d-22617_6124	ENSG00000001036	Simple mode	182	-0.00307803	0.00160245	0.0563257	-0.00621884	6.27796e-05	0.996927	0.9938	1.00006
FUCA2	ukb-d-22617_6124	Job SOC coding: Educational assistants || id:ukb-d-22617_6124	ENSG00000001036	Weighted mode	182	-0.00307803	0.00147697	0.038563	-0.0059729	-0.000183166	0.996927	0.994045	0.999817
FUCA2	ukb-b-2003	Errors before selecting correct item in alphanumeric path (trail #2) || id:ukb-b-2003	ENSG00000001036	MR Egger	179	-0.0461221	0.0218687	0.0363474	-0.0889849	-0.00325941	0.954925	0.914859	0.996746
FUCA2	ukb-b-2003	Errors before selecting correct item in alphanumeric path (trail #2) || id:ukb-b-2003	ENSG00000001036	Weighted median	179	-0.0637168	0.00634297	9.6382e-24	-0.076149	-0.0512846	0.938271	0.926678	0.950008
FUCA2	ukb-b-2003	Errors before selecting correct item in alphanumeric path (trail #2) || id:ukb-b-2003	ENSG00000001036	Inverse variance weighted	179	-0.0159991	0.00422639	0.000153376	-0.0242829	-0.00771543	0.984128	0.97601	0.992314
FUCA2	ukb-b-2003	Errors before selecting correct item in alphanumeric path (trail #2) || id:ukb-b-2003	ENSG00000001036	Simple mode	179	-0.0692944	0.0301608	0.0227541	-0.12841	-0.0101792	0.933052	0.879493	0.989872
FUCA2	ukb-b-2003	Errors before selecting correct item in alphanumeric path (trail #2) || id:ukb-b-2003	ENSG00000001036	Weighted mode	179	-0.0686095	0.0289068	0.0186871	-0.125267	-0.0119522	0.933691	0.882262	0.988119
FUCA2	ukb-d-22613_2	Worked with paints, thinners or glues: Often || id:ukb-d-22613_2	ENSG00000001036	MR Egger	182	0.0177757	0.00311883	4.83418e-08	0.0116628	0.0238886	1.01793	1.01173	1.02418
FUCA2	ukb-d-22613_2	Worked with paints, thinners or glues: Often || id:ukb-d-22613_2	ENSG00000001036	Weighted median	182	0.00804272	0.000867928	1.92217e-20	0.00634158	0.00974386	1.00808	1.00636	1.00979
FUCA2	ukb-d-22613_2	Worked with paints, thinners or glues: Often || id:ukb-d-22613_2	ENSG00000001036	Inverse variance weighted	182	0.00743829	0.000620744	4.36942e-33	0.00622163	0.00865495	1.00747	1.00624	1.00869
FUCA2	ukb-d-22613_2	Worked with paints, thinners or glues: Often || id:ukb-d-22613_2	ENSG00000001036	Simple mode	182	0.0122691	0.00231794	3.45311e-07	0.0077259	0.0168122	1.01234	1.00776	1.01695
FUCA2	ukb-d-22613_2	Worked with paints, thinners or glues: Often || id:ukb-d-22613_2	ENSG00000001036	Weighted mode	182	0.0122691	0.00219969	8.76253e-08	0.00795766	0.0165805	1.01234	1.00799	1.01672
FUCA2	ukb-b-7603	Non-cancer illness code, self-reported: muscle or soft tissue injuries || id:ukb-b-7603	ENSG00000001036	MR Egger	176	0.00106463	0.000609557	0.0824766	-0.000130098	0.00225937	1.00107	0.99987	1.00226
FUCA2	ukb-b-7603	Non-cancer illness code, self-reported: muscle or soft tissue injuries || id:ukb-b-7603	ENSG00000001036	Weighted median	176	0.000373028	0.000141213	0.00825183	9.62494e-05	0.000649806	1.00037	1.0001	1.00065
FUCA2	ukb-b-7603	Non-cancer illness code, self-reported: muscle or soft tissue injuries || id:ukb-b-7603	ENSG00000001036	Inverse variance weighted	176	0.000371289	0.000117205	0.00153568	0.000141567	0.000601012	1.00037	1.00014	1.0006
FUCA2	ukb-b-7603	Non-cancer illness code, self-reported: muscle or soft tissue injuries || id:ukb-b-7603	ENSG00000001036	Simple mode	176	0.000374779	0.000386287	0.333281	-0.000382343	0.0011319	1.00037	0.999618	1.00113
FUCA2	ukb-b-7603	Non-cancer illness code, self-reported: muscle or soft tissue injuries || id:ukb-b-7603	ENSG00000001036	Weighted mode	176	0.000374779	0.000337478	0.268294	-0.000286677	0.00103624	1.00037	0.999713	1.00104
FUCA2	ukb-d-3859_3	Reason former drinker stopped drinking alcohol: Health precaution || id:ukb-d-3859_3	ENSG00000001036	MR Egger	182	0.0173438	0.0172111	0.314948	-0.01639	0.0510776	1.0175	0.983744	1.0524
FUCA2	ukb-d-3859_3	Reason former drinker stopped drinking alcohol: Health precaution || id:ukb-d-3859_3	ENSG00000001036	Weighted median	182	-0.0423109	0.00498941	2.24905e-17	-0.0520902	-0.0325317	0.958572	0.949243	0.967992
FUCA2	ukb-d-3859_3	Reason former drinker stopped drinking alcohol: Health precaution || id:ukb-d-3859_3	ENSG00000001036	Inverse variance weighted	182	-0.0170497	0.00343941	7.15342e-07	-0.0237909	-0.0103084	0.983095	0.97649	0.989745
FUCA2	ukb-d-3859_3	Reason former drinker stopped drinking alcohol: Health precaution || id:ukb-d-3859_3	ENSG00000001036	Simple mode	182	-0.0508992	0.0181883	0.00569112	-0.0865482	-0.0152501	0.950375	0.917091	0.984866
FUCA2	ukb-d-3859_3	Reason former drinker stopped drinking alcohol: Health precaution || id:ukb-d-3859_3	ENSG00000001036	Weighted mode	182	-0.0516625	0.0176147	0.00379218	-0.0861874	-0.0171376	0.949649	0.917422	0.983008
FUCA2	ukb-b-1996	Salad / raw vegetable intake || id:ukb-b-1996	ENSG00000001036	MR Egger	179	0.00780799	0.00489566	0.112523	-0.00178751	0.0174035	1.00784	0.998214	1.01756
FUCA2	ukb-b-1996	Salad / raw vegetable intake || id:ukb-b-1996	ENSG00000001036	Weighted median	179	-0.0111749	0.0012218	5.89653e-20	-0.0135696	-0.00878013	0.988887	0.986522	0.991258
FUCA2	ukb-b-1996	Salad / raw vegetable intake || id:ukb-b-1996	ENSG00000001036	Inverse variance weighted	179	-0.0107871	0.000945887	3.98391e-30	-0.012641	-0.00893315	0.989271	0.987439	0.991107
FUCA2	ukb-b-1996	Salad / raw vegetable intake || id:ukb-b-1996	ENSG00000001036	Simple mode	179	-0.0113998	0.00304547	0.000245027	-0.0173689	-0.0054307	0.988665	0.982781	0.994584
FUCA2	ukb-b-1996	Salad / raw vegetable intake || id:ukb-b-1996	ENSG00000001036	Weighted mode	179	-0.0113998	0.00300193	0.000200342	-0.0172836	-0.00551603	0.988665	0.982865	0.994499
FUCA2	ukb-b-8131	Operative procedures - main OPCS: H25.1 Diagnostic endoscopic examination of lower bowel and biopsy of lesion of lower bowel using fibreoptic sigmoidoscope || id:ukb-b-8131	ENSG00000001036	MR Egger	178	-0.000881656	0.000924729	0.341685	-0.00269412	0.000930813	0.999119	0.99731	1.00093
FUCA2	ukb-b-8131	Operative procedures - main OPCS: H25.1 Diagnostic endoscopic examination of lower bowel and biopsy of lesion of lower bowel using fibreoptic sigmoidoscope || id:ukb-b-8131	ENSG00000001036	Weighted median	178	0.00145212	0.000246916	4.07686e-09	0.000968169	0.00193608	1.00145	1.00097	1.00194
FUCA2	ukb-b-8131	Operative procedures - main OPCS: H25.1 Diagnostic endoscopic examination of lower bowel and biopsy of lesion of lower bowel using fibreoptic sigmoidoscope || id:ukb-b-8131	ENSG00000001036	Inverse variance weighted	178	0.000278826	0.000178795	0.118884	-7.16117e-05	0.000629263	1.00028	0.999928	1.00063
FUCA2	ukb-b-8131	Operative procedures - main OPCS: H25.1 Diagnostic endoscopic examination of lower bowel and biopsy of lesion of lower bowel using fibreoptic sigmoidoscope || id:ukb-b-8131	ENSG00000001036	Simple mode	178	0.00160022	0.000708034	0.0250345	0.000212471	0.00298796	1.0016	1.00021	1.00299
FUCA2	ukb-b-8131	Operative procedures - main OPCS: H25.1 Diagnostic endoscopic examination of lower bowel and biopsy of lesion of lower bowel using fibreoptic sigmoidoscope || id:ukb-b-8131	ENSG00000001036	Weighted mode	178	0.00161988	0.000742706	0.0304987	0.000164174	0.00307558	1.00162	1.00016	1.00308
FUCA2	ukb-b-3686	Operative procedures - secondary OPCS: Y98.2 Radiology of two body areas || id:ukb-b-3686	ENSG00000001036	MR Egger	177	-0.00229062	0.000638707	0.000434895	-0.00354249	-0.00103876	0.997712	0.996464	0.998962
FUCA2	ukb-b-3686	Operative procedures - secondary OPCS: Y98.2 Radiology of two body areas || id:ukb-b-3686	ENSG00000001036	Weighted median	177	-6.62193e-05	0.000156293	0.671794	-0.000372553	0.000240115	0.999934	0.999628	1.00024
FUCA2	ukb-b-3686	Operative procedures - secondary OPCS: Y98.2 Radiology of two body areas || id:ukb-b-3686	ENSG00000001036	Inverse variance weighted	177	-0.000262511	0.000123471	0.0334958	-0.000504514	-2.05072e-05	0.999738	0.999496	0.999979
FUCA2	ukb-b-3686	Operative procedures - secondary OPCS: Y98.2 Radiology of two body areas || id:ukb-b-3686	ENSG00000001036	Simple mode	177	1.01301e-06	0.00042832	0.998116	-0.000838493	0.000840519	1	0.999162	1.00084
FUCA2	ukb-b-3686	Operative procedures - secondary OPCS: Y98.2 Radiology of two body areas || id:ukb-b-3686	ENSG00000001036	Weighted mode	177	1.01301e-06	0.000377189	0.99786	-0.000738278	0.000740304	1	0.999262	1.00074
FUCA2	ukb-b-5655	Diagnoses - main ICD10: R42 Dizziness and giddiness || id:ukb-b-5655	ENSG00000001036	MR Egger	104	8.01789e-05	0.00106418	0.940089	-0.00200561	0.00216596	1.00008	0.997996	1.00217
FUCA2	ukb-b-5655	Diagnoses - main ICD10: R42 Dizziness and giddiness || id:ukb-b-5655	ENSG00000001036	Weighted median	104	0.000274451	0.000125912	0.0292795	2.76633e-05	0.000521239	1.00027	1.00003	1.00052
FUCA2	ukb-b-5655	Diagnoses - main ICD10: R42 Dizziness and giddiness || id:ukb-b-5655	ENSG00000001036	Inverse variance weighted	104	0.000259591	9.91062e-05	0.0088104	6.53432e-05	0.000453839	1.00026	1.00007	1.00045
FUCA2	ukb-b-5655	Diagnoses - main ICD10: R42 Dizziness and giddiness || id:ukb-b-5655	ENSG00000001036	Simple mode	104	0.000269742	0.000296591	0.365222	-0.000311576	0.000851059	1.00027	0.999688	1.00085
FUCA2	ukb-b-5655	Diagnoses - main ICD10: R42 Dizziness and giddiness || id:ukb-b-5655	ENSG00000001036	Weighted mode	104	0.000269742	0.000301683	0.373341	-0.000321557	0.000861041	1.00027	0.999678	1.00086
FUCA2	ukb-b-4210	Frequency of light DIY in last 4 weeks || id:ukb-b-4210	ENSG00000001036	MR Egger	179	-0.0537658	0.0135877	0.000109744	-0.0803976	-0.0271339	0.947654	0.922749	0.973231
FUCA2	ukb-b-4210	Frequency of light DIY in last 4 weeks || id:ukb-b-4210	ENSG00000001036	Weighted median	179	0.0191813	0.00338048	1.39405e-08	0.0125555	0.025807	1.01937	1.01263	1.02614
FUCA2	ukb-b-4210	Frequency of light DIY in last 4 weeks || id:ukb-b-4210	ENSG00000001036	Inverse variance weighted	179	0.0095884	0.00262611	0.000261036	0.00444123	0.0147356	1.00963	1.00445	1.01484
FUCA2	ukb-b-4210	Frequency of light DIY in last 4 weeks || id:ukb-b-4210	ENSG00000001036	Simple mode	179	0.0208639	0.00942564	0.0281324	0.00238961	0.0393381	1.02108	1.00239	1.04012
FUCA2	ukb-b-4210	Frequency of light DIY in last 4 weeks || id:ukb-b-4210	ENSG00000001036	Weighted mode	179	0.0208639	0.00897609	0.0212339	0.00327074	0.038457	1.02108	1.00328	1.03921
FUCA2	ukb-b-469	Number of cigarettes currently smoked daily (current cigarette smokers) || id:ukb-b-469	ENSG00000001036	MR Egger	179	0.0574858	0.0186722	0.00241056	0.0208882	0.0940833	1.05917	1.02111	1.09865
FUCA2	ukb-b-469	Number of cigarettes currently smoked daily (current cigarette smokers) || id:ukb-b-469	ENSG00000001036	Weighted median	179	-0.000968874	0.00469223	0.836412	-0.0101656	0.00822789	0.999032	0.989886	1.00826
FUCA2	ukb-b-469	Number of cigarettes currently smoked daily (current cigarette smokers) || id:ukb-b-469	ENSG00000001036	Inverse variance weighted	179	-0.0133375	0.00360749	0.000218012	-0.0204082	-0.00626685	0.986751	0.979799	0.993753
FUCA2	ukb-b-469	Number of cigarettes currently smoked daily (current cigarette smokers) || id:ukb-b-469	ENSG00000001036	Simple mode	179	0.0079901	0.0124979	0.523441	-0.0165059	0.0324861	1.00802	0.98363	1.03302
FUCA2	ukb-b-469	Number of cigarettes currently smoked daily (current cigarette smokers) || id:ukb-b-469	ENSG00000001036	Weighted mode	179	0.007166	0.0109816	0.514889	-0.0143578	0.0286898	1.00719	0.985745	1.02911
FUCA2	ukb-b-15336	PCT where patients GP was registered: RICHMOND AND TWICKENHAM PCT || id:ukb-b-15336	ENSG00000001036	MR Egger	176	0.000351655	0.000552778	0.525508	-0.00073179	0.0014351	1.00035	0.999268	1.00144
FUCA2	ukb-b-15336	PCT where patients GP was registered: RICHMOND AND TWICKENHAM PCT || id:ukb-b-15336	ENSG00000001036	Weighted median	176	-0.00122055	0.000136946	4.98184e-19	-0.00148896	-0.000952137	0.99878	0.998512	0.999048
FUCA2	ukb-b-15336	PCT where patients GP was registered: RICHMOND AND TWICKENHAM PCT || id:ukb-b-15336	ENSG00000001036	Inverse variance weighted	176	-0.00076772	0.000106287	5.08226e-13	-0.000976043	-0.000559398	0.999233	0.999024	0.999441
FUCA2	ukb-b-15336	PCT where patients GP was registered: RICHMOND AND TWICKENHAM PCT || id:ukb-b-15336	ENSG00000001036	Simple mode	176	-0.00147995	0.000436275	0.000857157	-0.00233505	-0.000624855	0.998521	0.997668	0.999375
FUCA2	ukb-b-15336	PCT where patients GP was registered: RICHMOND AND TWICKENHAM PCT || id:ukb-b-15336	ENSG00000001036	Weighted mode	176	-0.00147995	0.00042288	0.000590804	-0.0023088	-0.000651109	0.998521	0.997694	0.999349
FUCA2	ukb-b-6400	PCT where patients GP was registered: CALDERDALE PCT || id:ukb-b-6400	ENSG00000001036	MR Egger	156	0.00143747	0.000664544	0.0320771	0.00013496	0.00273997	1.00144	1.00013	1.00274
FUCA2	ukb-b-6400	PCT where patients GP was registered: CALDERDALE PCT || id:ukb-b-6400	ENSG00000001036	Weighted median	156	0.000759898	0.000103042	1.64776e-13	0.000557936	0.000961861	1.00076	1.00056	1.00096
FUCA2	ukb-b-6400	PCT where patients GP was registered: CALDERDALE PCT || id:ukb-b-6400	ENSG00000001036	Inverse variance weighted	156	0.000823363	8.71523e-05	3.47351e-21	0.000652544	0.000994181	1.00082	1.00065	1.00099
FUCA2	ukb-b-6400	PCT where patients GP was registered: CALDERDALE PCT || id:ukb-b-6400	ENSG00000001036	Simple mode	156	0.000716946	0.000305232	0.0200931	0.000118691	0.0013152	1.00072	1.00012	1.00132
FUCA2	ukb-b-6400	PCT where patients GP was registered: CALDERDALE PCT || id:ukb-b-6400	ENSG00000001036	Weighted mode	156	0.000716946	0.000292431	0.01533	0.00014378	0.00129011	1.00072	1.00014	1.00129
FUCA2	ukb-b-3337	Treatment/medication code: nasonex 0.05% aqueous nasal spray || id:ukb-b-3337	ENSG00000001036	MR Egger	174	0.000423964	0.00051879	0.414936	-0.000592865	0.00144079	1.00042	0.999407	1.00144
FUCA2	ukb-b-3337	Treatment/medication code: nasonex 0.05% aqueous nasal spray || id:ukb-b-3337	ENSG00000001036	Weighted median	174	-0.0015912	0.000130968	5.76717e-34	-0.0018479	-0.00133451	0.99841	0.998154	0.998666
FUCA2	ukb-b-3337	Treatment/medication code: nasonex 0.05% aqueous nasal spray || id:ukb-b-3337	ENSG00000001036	Inverse variance weighted	174	-0.000950811	9.7705e-05	2.21412e-22	-0.00114231	-0.00075931	0.99905	0.998858	0.999241
FUCA2	ukb-b-3337	Treatment/medication code: nasonex 0.05% aqueous nasal spray || id:ukb-b-3337	ENSG00000001036	Simple mode	174	-0.00168317	0.000413464	7.11334e-05	-0.00249356	-0.000872782	0.998318	0.99751	0.999128
FUCA2	ukb-b-3337	Treatment/medication code: nasonex 0.05% aqueous nasal spray || id:ukb-b-3337	ENSG00000001036	Weighted mode	174	-0.0016653	0.000405581	6.19826e-05	-0.00246024	-0.000870358	0.998336	0.997543	0.99913
FUCA2	ukb-b-16573	Operative procedures - main OPCS: U21.2 Computed tomography NEC || id:ukb-b-16573	ENSG00000001036	MR Egger	178	-0.00233294	0.000702127	0.00108444	-0.00370911	-0.000956774	0.99767	0.996298	0.999044
FUCA2	ukb-b-16573	Operative procedures - main OPCS: U21.2 Computed tomography NEC || id:ukb-b-16573	ENSG00000001036	Weighted median	178	0.00180993	0.00019521	1.83196e-20	0.00142731	0.00219254	1.00181	1.00143	1.00219
FUCA2	ukb-b-16573	Operative procedures - main OPCS: U21.2 Computed tomography NEC || id:ukb-b-16573	ENSG00000001036	Inverse variance weighted	178	0.000896468	0.000135755	4.01332e-11	0.000630389	0.00116255	1.0009	1.00063	1.00116
FUCA2	ukb-b-16573	Operative procedures - main OPCS: U21.2 Computed tomography NEC || id:ukb-b-16573	ENSG00000001036	Simple mode	178	0.00196816	0.00059758	0.0011947	0.000796903	0.00313941	1.00197	1.0008	1.00314
FUCA2	ukb-b-16573	Operative procedures - main OPCS: U21.2 Computed tomography NEC || id:ukb-b-16573	ENSG00000001036	Weighted mode	178	0.0019476	0.00060823	0.00161784	0.00075547	0.00313973	1.00195	1.00076	1.00314
FUCA2	ukb-b-1251	Type of cancer: ICD10: C20 Malignant neoplasm of rectum || id:ukb-b-1251	ENSG00000001036	MR Egger	102	0.000378715	0.00104224	0.717098	-0.00166408	0.00242151	1.00038	0.998337	1.00242
FUCA2	ukb-b-1251	Type of cancer: ICD10: C20 Malignant neoplasm of rectum || id:ukb-b-1251	ENSG00000001036	Weighted median	102	8.2592e-05	0.000121601	0.497007	-0.000155746	0.00032093	1.00008	0.999844	1.00032
FUCA2	ukb-b-1251	Type of cancer: ICD10: C20 Malignant neoplasm of rectum || id:ukb-b-1251	ENSG00000001036	Inverse variance weighted	102	-2.41194e-05	9.69472e-05	0.803524	-0.000214136	0.000165897	0.999976	0.999786	1.00017
FUCA2	ukb-b-1251	Type of cancer: ICD10: C20 Malignant neoplasm of rectum || id:ukb-b-1251	ENSG00000001036	Simple mode	102	9.42793e-05	0.000305767	0.758461	-0.000505024	0.000693583	1.00009	0.999495	1.00069
FUCA2	ukb-b-1251	Type of cancer: ICD10: C20 Malignant neoplasm of rectum || id:ukb-b-1251	ENSG00000001036	Weighted mode	102	9.42793e-05	0.000296548	0.7512	-0.000486955	0.000675514	1.00009	0.999513	1.00068
FUCA2	ukb-b-4817	Operative procedures - secondary OPCS: Y98.1 Radiology of one body area (or < 20 minutes) || id:ukb-b-4817	ENSG00000001036	MR Egger	179	-6.61166e-05	0.00114728	0.954109	-0.00231479	0.00218256	0.999934	0.997688	1.00218
FUCA2	ukb-b-4817	Operative procedures - secondary OPCS: Y98.1 Radiology of one body area (or < 20 minutes) || id:ukb-b-4817	ENSG00000001036	Weighted median	179	0.000688536	0.000280743	0.0141849	0.000138279	0.00123879	1.00069	1.00014	1.00124
FUCA2	ukb-b-4817	Operative procedures - secondary OPCS: Y98.1 Radiology of one body area (or < 20 minutes) || id:ukb-b-4817	ENSG00000001036	Inverse variance weighted	179	0.000734897	0.000221736	0.000918756	0.000300295	0.0011695	1.00074	1.0003	1.00117
FUCA2	ukb-b-4817	Operative procedures - secondary OPCS: Y98.1 Radiology of one body area (or < 20 minutes) || id:ukb-b-4817	ENSG00000001036	Simple mode	179	0.000664797	0.000692632	0.338451	-0.000692761	0.00202235	1.00067	0.999307	1.00202
FUCA2	ukb-b-4817	Operative procedures - secondary OPCS: Y98.1 Radiology of one body area (or < 20 minutes) || id:ukb-b-4817	ENSG00000001036	Weighted mode	179	0.000664797	0.000762597	0.384517	-0.000829892	0.00215949	1.00067	0.99917	1.00216
FUCA2	ukb-a-223	Illnesses of siblings: Diabetes || id:ukb-a-223	ENSG00000001036	MR Egger	179	0.013908	0.00258123	2.2468e-07	0.00884882	0.0189673	1.01401	1.00889	1.01915
FUCA2	ukb-a-223	Illnesses of siblings: Diabetes || id:ukb-a-223	ENSG00000001036	Weighted median	179	0.00422146	0.000659359	1.52986e-10	0.00292911	0.0055138	1.00423	1.00293	1.00553
FUCA2	ukb-a-223	Illnesses of siblings: Diabetes || id:ukb-a-223	ENSG00000001036	Inverse variance weighted	179	0.00132127	0.000498518	0.00803996	0.000344171	0.00229836	1.00132	1.00034	1.0023
FUCA2	ukb-a-223	Illnesses of siblings: Diabetes || id:ukb-a-223	ENSG00000001036	Simple mode	179	0.00468035	0.00168519	0.00606788	0.00137737	0.00798332	1.00469	1.00138	1.00802
FUCA2	ukb-a-223	Illnesses of siblings: Diabetes || id:ukb-a-223	ENSG00000001036	Weighted mode	179	0.00468035	0.00182186	0.0110192	0.00110951	0.00825118	1.00469	1.00111	1.00829
FUCA2	ukb-d-22617_1152	Job SOC coding: Office managers || id:ukb-d-22617_1152	ENSG00000001036	MR Egger	182	-0.00327179	0.00172106	0.0588965	-0.00664508	0.000101498	0.996734	0.993377	1.0001
FUCA2	ukb-d-22617_1152	Job SOC coding: Office managers || id:ukb-d-22617_1152	ENSG00000001036	Weighted median	182	0.00206178	0.000443762	3.38221e-06	0.001192	0.00293155	1.00206	1.00119	1.00294
FUCA2	ukb-d-22617_1152	Job SOC coding: Office managers || id:ukb-d-22617_1152	ENSG00000001036	Inverse variance weighted	182	0.000153777	0.000342492	0.653436	-0.000517508	0.000825062	1.00015	0.999483	1.00083
FUCA2	ukb-d-22617_1152	Job SOC coding: Office managers || id:ukb-d-22617_1152	ENSG00000001036	Simple mode	182	0.00262687	0.00142314	0.0665496	-0.000162472	0.00541622	1.00263	0.999838	1.00543
FUCA2	ukb-d-22617_1152	Job SOC coding: Office managers || id:ukb-d-22617_1152	ENSG00000001036	Weighted mode	182	0.00262687	0.00137524	0.0576988	-6.85966e-05	0.00532234	1.00263	0.999931	1.00534
FUCA2	ukb-b-2535	Falls in the last year || id:ukb-b-2535	ENSG00000001036	MR Egger	179	0.0512354	0.00406707	2.16899e-26	0.043264	0.0592069	1.05257	1.04421	1.06099
FUCA2	ukb-b-2535	Falls in the last year || id:ukb-b-2535	ENSG00000001036	Weighted median	179	0.0158974	0.00110372	4.92382e-47	0.0137341	0.0180606	1.01602	1.01383	1.01822
FUCA2	ukb-b-2535	Falls in the last year || id:ukb-b-2535	ENSG00000001036	Inverse variance weighted	179	0.0100454	0.000962586	1.70161e-25	0.00815869	0.011932	1.0101	1.00819	1.012
FUCA2	ukb-b-2535	Falls in the last year || id:ukb-b-2535	ENSG00000001036	Simple mode	179	0.0167446	0.00257842	8.06416e-10	0.0116909	0.0217983	1.01689	1.01176	1.02204
FUCA2	ukb-b-2535	Falls in the last year || id:ukb-b-2535	ENSG00000001036	Weighted mode	179	0.0167446	0.00284667	1.96334e-08	0.0111651	0.0223241	1.01689	1.01123	1.02258
FUCA2	ukb-d-4803_14	Tinnitus: Yes, but not now, but have in the past || id:ukb-d-4803_14	ENSG00000001036	MR Egger	182	-0.0181448	0.00430028	3.87722e-05	-0.0265734	-0.00971625	0.982019	0.973777	0.990331
FUCA2	ukb-d-4803_14	Tinnitus: Yes, but not now, but have in the past || id:ukb-d-4803_14	ENSG00000001036	Weighted median	182	-0.00835397	0.00112292	1.01054e-13	-0.0105549	-0.00615305	0.991681	0.989501	0.993866
FUCA2	ukb-d-4803_14	Tinnitus: Yes, but not now, but have in the past || id:ukb-d-4803_14	ENSG00000001036	Inverse variance weighted	182	-0.0120724	0.00085587	3.5162e-45	-0.0137499	-0.0103949	0.988	0.986344	0.989659
FUCA2	ukb-d-4803_14	Tinnitus: Yes, but not now, but have in the past || id:ukb-d-4803_14	ENSG00000001036	Simple mode	182	-0.00817598	0.00315077	0.0102372	-0.0143515	-0.00200046	0.991857	0.985751	0.998002
FUCA2	ukb-d-4803_14	Tinnitus: Yes, but not now, but have in the past || id:ukb-d-4803_14	ENSG00000001036	Weighted mode	182	-0.0080781	0.00297047	0.00717557	-0.0139002	-0.00225598	0.991954	0.986196	0.997747
FUCA2	ukb-b-20214	Attendance/disability/mobility allowance: Disability living allowance || id:ukb-b-20214	ENSG00000001036	MR Egger	179	0.019489	0.0014772	4.04235e-28	0.0165937	0.0223843	1.01968	1.01673	1.02264
FUCA2	ukb-b-20214	Attendance/disability/mobility allowance: Disability living allowance || id:ukb-b-20214	ENSG00000001036	Weighted median	179	0.0108547	0.000370796	2.22114e-188	0.0101279	0.0115814	1.01091	1.01018	1.01165
FUCA2	ukb-b-20214	Attendance/disability/mobility allowance: Disability living allowance || id:ukb-b-20214	ENSG00000001036	Inverse variance weighted	179	0.00922284	0.000285496	6.02372e-229	0.00866327	0.00978241	1.00927	1.0087	1.00983
FUCA2	ukb-b-20214	Attendance/disability/mobility allowance: Disability living allowance || id:ukb-b-20214	ENSG00000001036	Simple mode	179	0.0111359	0.0009685	3.0798e-23	0.00923768	0.0130342	1.0112	1.00928	1.01312
FUCA2	ukb-b-20214	Attendance/disability/mobility allowance: Disability living allowance || id:ukb-b-20214	ENSG00000001036	Weighted mode	179	0.0111359	0.000955125	1.05526e-23	0.00926389	0.013008	1.0112	1.00931	1.01309
FUCA2	ukb-a-231	Forced expiratory volume in 1-second (FEV1) Best measure || id:ukb-a-231	ENSG00000001036	MR Egger	179	-0.0380919	0.00786761	2.79525e-06	-0.0535124	-0.0226714	0.962625	0.947894	0.977584
FUCA2	ukb-a-231	Forced expiratory volume in 1-second (FEV1) Best measure || id:ukb-a-231	ENSG00000001036	Weighted median	179	0.00386488	0.00193257	0.0455142	7.70529e-05	0.00765272	1.00387	1.00008	1.00768
FUCA2	ukb-a-231	Forced expiratory volume in 1-second (FEV1) Best measure || id:ukb-a-231	ENSG00000001036	Inverse variance weighted	179	-0.00248185	0.00151999	0.10251	-0.00546104	0.000497334	0.997521	0.994554	1.0005
FUCA2	ukb-a-231	Forced expiratory volume in 1-second (FEV1) Best measure || id:ukb-a-231	ENSG00000001036	Simple mode	179	0.00483193	0.00524783	0.358428	-0.00545382	0.0151177	1.00484	0.994561	1.01523
FUCA2	ukb-a-231	Forced expiratory volume in 1-second (FEV1) Best measure || id:ukb-a-231	ENSG00000001036	Weighted mode	179	0.00483193	0.00540121	0.372208	-0.00575444	0.0154183	1.00484	0.994262	1.01554
FUCA2	ukb-b-7337	Types of physical activity in last 4 weeks: Walking for pleasure (not as a means of transport) || id:ukb-b-7337	ENSG00000001036	MR Egger	179	-0.00740938	0.00321713	0.0224358	-0.0137149	-0.00110382	0.992618	0.986379	0.998897
FUCA2	ukb-b-7337	Types of physical activity in last 4 weeks: Walking for pleasure (not as a means of transport) || id:ukb-b-7337	ENSG00000001036	Weighted median	179	-0.0127556	0.000879874	1.26516e-47	-0.0144801	-0.011031	0.987325	0.985624	0.98903
FUCA2	ukb-b-7337	Types of physical activity in last 4 weeks: Walking for pleasure (not as a means of transport) || id:ukb-b-7337	ENSG00000001036	Inverse variance weighted	179	-0.00887873	0.000621788	2.9437e-46	-0.0100974	-0.00766002	0.991161	0.989953	0.992369
FUCA2	ukb-b-7337	Types of physical activity in last 4 weeks: Walking for pleasure (not as a means of transport) || id:ukb-b-7337	ENSG00000001036	Simple mode	179	-0.0139708	0.0026055	2.52977e-07	-0.0190776	-0.00886407	0.986126	0.981103	0.991175
FUCA2	ukb-b-7337	Types of physical activity in last 4 weeks: Walking for pleasure (not as a means of transport) || id:ukb-b-7337	ENSG00000001036	Weighted mode	179	-0.0139708	0.00272739	7.79184e-07	-0.0193165	-0.00862516	0.986126	0.980869	0.991412
FUCA2	ukb-a-238	Pack years adult smoking as proportion of life span exposed to smoking PREVIEW ONLY || id:ukb-a-238	ENSG00000001036	MR Egger	179	0.10931	0.015087	1.27978e-11	0.0797394	0.13888	1.11551	1.083	1.14899
FUCA2	ukb-a-238	Pack years adult smoking as proportion of life span exposed to smoking PREVIEW ONLY || id:ukb-a-238	ENSG00000001036	Weighted median	179	-0.00601817	0.00381332	0.11452	-0.0134923	0.00145593	0.994	0.986598	1.00146
FUCA2	ukb-a-238	Pack years adult smoking as proportion of life span exposed to smoking PREVIEW ONLY || id:ukb-a-238	ENSG00000001036	Inverse variance weighted	179	-0.00361878	0.00291339	0.214193	-0.00932904	0.00209147	0.996388	0.990714	1.00209
FUCA2	ukb-a-238	Pack years adult smoking as proportion of life span exposed to smoking PREVIEW ONLY || id:ukb-a-238	ENSG00000001036	Simple mode	179	-0.00667989	0.00820772	0.416816	-0.022767	0.00940724	0.993342	0.97749	1.00945
FUCA2	ukb-a-238	Pack years adult smoking as proportion of life span exposed to smoking PREVIEW ONLY || id:ukb-a-238	ENSG00000001036	Weighted mode	179	-0.00667989	0.00870152	0.4437	-0.0237349	0.0103751	0.993342	0.976545	1.01043
FUCA2	ukb-b-7352	Diagnoses - secondary ICD10: Z92.1 Personal history of long-term (current) use of anticoagulants || id:ukb-b-7352	ENSG00000001036	MR Egger	178	-7.88595e-05	0.000919578	0.931758	-0.00188123	0.00172351	0.999921	0.998121	1.00172
FUCA2	ukb-b-7352	Diagnoses - secondary ICD10: Z92.1 Personal history of long-term (current) use of anticoagulants || id:ukb-b-7352	ENSG00000001036	Weighted median	178	0.00108032	0.000236228	4.80293e-06	0.000617314	0.00154333	1.00108	1.00062	1.00154
FUCA2	ukb-b-7352	Diagnoses - secondary ICD10: Z92.1 Personal history of long-term (current) use of anticoagulants || id:ukb-b-7352	ENSG00000001036	Inverse variance weighted	178	0.000256379	0.000177365	0.148321	-9.12565e-05	0.000604015	1.00026	0.999909	1.0006
FUCA2	ukb-b-7352	Diagnoses - secondary ICD10: Z92.1 Personal history of long-term (current) use of anticoagulants || id:ukb-b-7352	ENSG00000001036	Simple mode	178	0.00227546	0.00061586	0.000293158	0.00106838	0.00348255	1.00228	1.00107	1.00349
FUCA2	ukb-b-7352	Diagnoses - secondary ICD10: Z92.1 Personal history of long-term (current) use of anticoagulants || id:ukb-b-7352	ENSG00000001036	Weighted mode	178	0.00224507	0.00051552	2.24826e-05	0.00123466	0.00325549	1.00225	1.00124	1.00326
FUCA2	ukb-d-22601_22113066	Job coding: medical doctor, general practitioner, hospital consultant || id:ukb-d-22601_22113066	ENSG00000001036	MR Egger	182	-0.00792317	0.00199156	0.00010046	-0.0118266	-0.00401971	0.992108	0.988243	0.995988
FUCA2	ukb-d-22601_22113066	Job coding: medical doctor, general practitioner, hospital consultant || id:ukb-d-22601_22113066	ENSG00000001036	Weighted median	182	-0.00543964	0.00051234	2.47738e-26	-0.00644383	-0.00443546	0.994575	0.993577	0.995574
FUCA2	ukb-d-22601_22113066	Job coding: medical doctor, general practitioner, hospital consultant || id:ukb-d-22601_22113066	ENSG00000001036	Inverse variance weighted	182	-0.00376935	0.000396318	1.88968e-21	-0.00454613	-0.00299257	0.996238	0.995464	0.997012
FUCA2	ukb-d-22601_22113066	Job coding: medical doctor, general practitioner, hospital consultant || id:ukb-d-22601_22113066	ENSG00000001036	Simple mode	182	-0.00590375	0.00134538	1.93839e-05	-0.0085407	-0.0032668	0.994114	0.991496	0.996739
FUCA2	ukb-d-22601_22113066	Job coding: medical doctor, general practitioner, hospital consultant || id:ukb-d-22601_22113066	ENSG00000001036	Weighted mode	182	-0.00590375	0.00132735	1.51144e-05	-0.00850536	-0.00330214	0.994114	0.991531	0.996703
FUCA2	ukb-a-497	Mineral and other dietary supplements: Selenium || id:ukb-a-497	ENSG00000001036	MR Egger	179	-0.0022729	0.00126583	0.0742656	-0.00475392	0.000208114	0.99773	0.995257	1.00021
FUCA2	ukb-a-497	Mineral and other dietary supplements: Selenium || id:ukb-a-497	ENSG00000001036	Weighted median	179	-0.000718852	0.000310857	0.0207511	-0.00132813	-0.000109572	0.999281	0.998673	0.99989
FUCA2	ukb-a-497	Mineral and other dietary supplements: Selenium || id:ukb-a-497	ENSG00000001036	Inverse variance weighted	179	-0.00145339	0.00024453	2.78791e-09	-0.00193267	-0.000974115	0.998548	0.998069	0.999026
FUCA2	ukb-a-497	Mineral and other dietary supplements: Selenium || id:ukb-a-497	ENSG00000001036	Simple mode	179	-0.000613151	0.000765356	0.424124	-0.00211325	0.000886947	0.999387	0.997889	1.00089
FUCA2	ukb-a-497	Mineral and other dietary supplements: Selenium || id:ukb-a-497	ENSG00000001036	Weighted mode	179	-0.000632877	0.000800105	0.430001	-0.00220108	0.000935329	0.999367	0.997801	1.00094
FUCA2	ukb-a-566	Diagnoses - main ICD10: M23 Internal derangement of knee || id:ukb-a-566	ENSG00000001036	MR Egger	179	-0.00883057	0.00123508	2.19962e-11	-0.0112513	-0.00640981	0.991208	0.988812	0.993611
FUCA2	ukb-a-566	Diagnoses - main ICD10: M23 Internal derangement of knee || id:ukb-a-566	ENSG00000001036	Weighted median	179	-0.00391469	0.000310809	2.24532e-36	-0.00452388	-0.0033055	0.996093	0.995486	0.9967
FUCA2	ukb-a-566	Diagnoses - main ICD10: M23 Internal derangement of knee || id:ukb-a-566	ENSG00000001036	Inverse variance weighted	179	-0.00318868	0.000238587	9.70113e-41	-0.00365631	-0.00272105	0.996816	0.99635	0.997283
FUCA2	ukb-a-566	Diagnoses - main ICD10: M23 Internal derangement of knee || id:ukb-a-566	ENSG00000001036	Simple mode	179	-0.00399741	0.000752949	3.255e-07	-0.00547319	-0.00252163	0.996011	0.994542	0.997482
FUCA2	ukb-a-566	Diagnoses - main ICD10: M23 Internal derangement of knee || id:ukb-a-566	ENSG00000001036	Weighted mode	179	-0.00399741	0.000698777	4.41506e-08	-0.00536701	-0.0026278	0.996011	0.994647	0.997376
FUCA2	ukb-b-12964	Diagnoses - secondary ICD10: M17.1 Other primary gonarthrosis || id:ukb-b-12964	ENSG00000001036	MR Egger	104	0.000829655	0.0010418	0.42767	-0.00121228	0.00287159	1.00083	0.998788	1.00288
FUCA2	ukb-b-12964	Diagnoses - secondary ICD10: M17.1 Other primary gonarthrosis || id:ukb-b-12964	ENSG00000001036	Weighted median	104	0.000702861	0.000120294	5.13038e-09	0.000467086	0.000938637	1.0007	1.00047	1.00094
FUCA2	ukb-b-12964	Diagnoses - secondary ICD10: M17.1 Other primary gonarthrosis || id:ukb-b-12964	ENSG00000001036	Inverse variance weighted	104	0.000628994	9.70228e-05	8.99484e-11	0.000438829	0.000819158	1.00063	1.00044	1.00082
FUCA2	ukb-b-12964	Diagnoses - secondary ICD10: M17.1 Other primary gonarthrosis || id:ukb-b-12964	ENSG00000001036	Simple mode	104	0.000711608	0.000306932	0.0224002	0.000110022	0.00131319	1.00071	1.00011	1.00131
FUCA2	ukb-b-12964	Diagnoses - secondary ICD10: M17.1 Other primary gonarthrosis || id:ukb-b-12964	ENSG00000001036	Weighted mode	104	0.000711608	0.000270172	0.00974186	0.000182071	0.00124115	1.00071	1.00018	1.00124
FUCA2	ukb-b-19780	Methods of admission to hospital (recoded): Emergency admission: Outpatients (obsolete) || id:ukb-b-19780	ENSG00000001036	MR Egger	179	0.000799781	0.00108299	0.461192	-0.00132288	0.00292244	1.0008	0.998678	1.00293
FUCA2	ukb-b-19780	Methods of admission to hospital (recoded): Emergency admission: Outpatients (obsolete) || id:ukb-b-19780	ENSG00000001036	Weighted median	179	0.00363013	0.000269768	2.81878e-41	0.00310139	0.00415888	1.00364	1.00311	1.00417
FUCA2	ukb-b-19780	Methods of admission to hospital (recoded): Emergency admission: Outpatients (obsolete) || id:ukb-b-19780	ENSG00000001036	Inverse variance weighted	179	0.00331009	0.000209311	2.48237e-56	0.00289984	0.00372034	1.00332	1.0029	1.00373
FUCA2	ukb-b-19780	Methods of admission to hospital (recoded): Emergency admission: Outpatients (obsolete) || id:ukb-b-19780	ENSG00000001036	Simple mode	179	0.00366553	0.000741031	1.7401e-06	0.00221311	0.00511795	1.00367	1.00222	1.00513
FUCA2	ukb-b-19780	Methods of admission to hospital (recoded): Emergency admission: Outpatients (obsolete) || id:ukb-b-19780	ENSG00000001036	Weighted mode	179	0.00366553	0.000663641	1.16396e-07	0.00236479	0.00496626	1.00367	1.00237	1.00498
FUCA2	ukb-b-11459	PCT responsible for patient data: BIRMINGHAM EAST AND NORTH PCT || id:ukb-b-11459	ENSG00000001036	MR Egger	176	0.0016937	0.000523456	0.00145303	0.000667724	0.00271967	1.0017	1.00067	1.00272
FUCA2	ukb-b-11459	PCT responsible for patient data: BIRMINGHAM EAST AND NORTH PCT || id:ukb-b-11459	ENSG00000001036	Weighted median	176	-0.00115766	0.000128421	1.97559e-19	-0.00140937	-0.000905958	0.998843	0.998592	0.999094
FUCA2	ukb-b-11459	PCT responsible for patient data: BIRMINGHAM EAST AND NORTH PCT || id:ukb-b-11459	ENSG00000001036	Inverse variance weighted	176	-0.00114371	0.000100649	6.3652e-30	-0.00134099	-0.00094644	0.998857	0.99866	0.999054
FUCA2	ukb-b-11459	PCT responsible for patient data: BIRMINGHAM EAST AND NORTH PCT || id:ukb-b-11459	ENSG00000001036	Simple mode	176	-0.00120392	0.000308629	0.000136499	-0.00180884	-0.000599008	0.998797	0.998193	0.999401
FUCA2	ukb-b-11459	PCT responsible for patient data: BIRMINGHAM EAST AND NORTH PCT || id:ukb-b-11459	ENSG00000001036	Weighted mode	176	-0.00120392	0.000323469	0.000266274	-0.00183792	-0.000569923	0.998797	0.998164	0.99943
FUCA2	ukb-d-22617_2312	Job SOC coding: Further education teaching professionals || id:ukb-d-22617_2312	ENSG00000001036	MR Egger	182	0.00422545	0.00255631	0.100085	-0.000784923	0.00923582	1.00423	0.999215	1.00928
FUCA2	ukb-d-22617_2312	Job SOC coding: Further education teaching professionals || id:ukb-d-22617_2312	ENSG00000001036	Weighted median	182	0.00754407	0.000709157	1.98163e-26	0.00615412	0.00893401	1.00757	1.00617	1.00897
FUCA2	ukb-d-22617_2312	Job SOC coding: Further education teaching professionals || id:ukb-d-22617_2312	ENSG00000001036	Inverse variance weighted	182	0.00397997	0.000508706	5.12865e-15	0.00298291	0.00497704	1.00399	1.00299	1.00499
FUCA2	ukb-d-22617_2312	Job SOC coding: Further education teaching professionals || id:ukb-d-22617_2312	ENSG00000001036	Simple mode	182	0.00866591	0.0022374	0.000149946	0.0042806	0.0130512	1.0087	1.00429	1.01314
FUCA2	ukb-d-22617_2312	Job SOC coding: Further education teaching professionals || id:ukb-d-22617_2312	ENSG00000001036	Weighted mode	182	0.00866591	0.00230449	0.000228802	0.00414911	0.0131827	1.0087	1.00416	1.01327
FUCA2	ukb-b-3768	Age when periods started (menarche) || id:ukb-b-3768	ENSG00000001036	MR Egger	179	0.0440031	0.00708771	3.70117e-09	0.0301112	0.057895	1.04499	1.03057	1.0596
FUCA2	ukb-b-3768	Age when periods started (menarche) || id:ukb-b-3768	ENSG00000001036	Weighted median	179	0.0357178	0.00189695	4.36005e-79	0.0319998	0.0394358	1.03636	1.03252	1.04022
FUCA2	ukb-b-3768	Age when periods started (menarche) || id:ukb-b-3768	ENSG00000001036	Inverse variance weighted	179	0.0265569	0.00136969	9.56108e-84	0.0238723	0.0292415	1.02691	1.02416	1.02967
FUCA2	ukb-b-3768	Age when periods started (menarche) || id:ukb-b-3768	ENSG00000001036	Simple mode	179	0.0396417	0.00630104	2.37219e-09	0.0272917	0.0519918	1.04044	1.02767	1.05337
FUCA2	ukb-b-3768	Age when periods started (menarche) || id:ukb-b-3768	ENSG00000001036	Weighted mode	179	0.0396417	0.00616959	1.16534e-09	0.0275493	0.0517341	1.04044	1.02793	1.0531
FUCA2	ukb-b-10258	Treatment/medication code: paroxetine || id:ukb-b-10258	ENSG00000001036	MR Egger	104	-0.000789371	0.00106319	0.459517	-0.00287322	0.00129448	0.999211	0.997131	1.0013
FUCA2	ukb-b-10258	Treatment/medication code: paroxetine || id:ukb-b-10258	ENSG00000001036	Weighted median	104	7.87954e-06	0.000124506	0.949538	-0.000236152	0.000251911	1.00001	0.999764	1.00025
FUCA2	ukb-b-10258	Treatment/medication code: paroxetine || id:ukb-b-10258	ENSG00000001036	Inverse variance weighted	104	0.000173859	9.90136e-05	0.0791032	-2.02073e-05	0.000367926	1.00017	0.99998	1.00037
FUCA2	ukb-b-10258	Treatment/medication code: paroxetine || id:ukb-b-10258	ENSG00000001036	Simple mode	104	-1.95956e-05	0.000320273	0.951331	-0.000647331	0.000608139	0.99998	0.999353	1.00061
FUCA2	ukb-b-10258	Treatment/medication code: paroxetine || id:ukb-b-10258	ENSG00000001036	Weighted mode	104	-1.95956e-05	0.000329415	0.95268	-0.00066525	0.000626059	0.99998	0.999335	1.00063
FUCA2	ukb-b-1732	3mm asymmetry angle (right) || id:ukb-b-1732	ENSG00000001036	MR Egger	179	-0.0238085	0.0157487	0.132374	-0.0546759	0.00705894	0.976473	0.946792	1.00708
FUCA2	ukb-b-1732	3mm asymmetry angle (right) || id:ukb-b-1732	ENSG00000001036	Weighted median	179	-0.0127688	0.00396039	0.00126358	-0.0205311	-0.00500643	0.987312	0.979678	0.995006
FUCA2	ukb-b-1732	3mm asymmetry angle (right) || id:ukb-b-1732	ENSG00000001036	Inverse variance weighted	179	-0.00228449	0.00305016	0.453873	-0.00826281	0.00369383	0.997718	0.991771	1.0037
FUCA2	ukb-b-1732	3mm asymmetry angle (right) || id:ukb-b-1732	ENSG00000001036	Simple mode	179	-0.0135489	0.0106954	0.206881	-0.0345119	0.00741399	0.986542	0.966077	1.00744
FUCA2	ukb-b-1732	3mm asymmetry angle (right) || id:ukb-b-1732	ENSG00000001036	Weighted mode	179	-0.0135489	0.0109065	0.215766	-0.0349256	0.00782777	0.986542	0.965677	1.00786
FUCA2	ukb-b-10912	Non-cancer illness code, self-reported: high cholesterol || id:ukb-b-10912	ENSG00000001036	MR Egger	179	0.0208388	0.00232915	4.8398e-16	0.0162737	0.025404	1.02106	1.01641	1.02573
FUCA2	ukb-b-10912	Non-cancer illness code, self-reported: high cholesterol || id:ukb-b-10912	ENSG00000001036	Weighted median	179	0.0067259	0.000668055	7.66109e-24	0.00541651	0.00803529	1.00675	1.00543	1.00807
FUCA2	ukb-b-10912	Non-cancer illness code, self-reported: high cholesterol || id:ukb-b-10912	ENSG00000001036	Inverse variance weighted	179	0.0101915	0.000450159	1.75673e-113	0.00930922	0.0110738	1.01024	1.00935	1.01114
FUCA2	ukb-b-10912	Non-cancer illness code, self-reported: high cholesterol || id:ukb-b-10912	ENSG00000001036	Simple mode	179	0.00618466	0.00220178	0.00552615	0.00186917	0.0105001	1.0062	1.00187	1.01056
FUCA2	ukb-b-10912	Non-cancer illness code, self-reported: high cholesterol || id:ukb-b-10912	ENSG00000001036	Weighted mode	179	0.00618466	0.00207475	0.00327614	0.00211814	0.0102512	1.0062	1.00212	1.0103
FUCA2	ukb-a-535	Diagnoses - main ICD10: I30 Acute pericarditis || id:ukb-a-535	ENSG00000001036	MR Egger	179	-0.000215755	0.000149407	0.150488	-0.000508593	7.70841e-05	0.999784	0.999492	1.00008
FUCA2	ukb-a-535	Diagnoses - main ICD10: I30 Acute pericarditis || id:ukb-a-535	ENSG00000001036	Weighted median	179	5.26713e-05	3.52543e-05	0.135166	-1.64272e-05	0.00012177	1.00005	0.999984	1.00012
FUCA2	ukb-a-535	Diagnoses - main ICD10: I30 Acute pericarditis || id:ukb-a-535	ENSG00000001036	Inverse variance weighted	179	3.66357e-05	2.88618e-05	0.204317	-1.99335e-05	9.32048e-05	1.00004	0.99998	1.00009
FUCA2	ukb-a-535	Diagnoses - main ICD10: I30 Acute pericarditis || id:ukb-a-535	ENSG00000001036	Simple mode	179	5.51207e-05	9.45114e-05	0.560485	-0.000130122	0.000240363	1.00006	0.99987	1.00024
FUCA2	ukb-a-535	Diagnoses - main ICD10: I30 Acute pericarditis || id:ukb-a-535	ENSG00000001036	Weighted mode	179	4.98654e-05	8.54376e-05	0.560197	-0.000117592	0.000217323	1.00005	0.999882	1.00022
FUCA2	ukb-d-22617_1234	Job SOC coding: Shopkeepers and wholesale/retail dealers || id:ukb-d-22617_1234	ENSG00000001036	MR Egger	182	-0.00105387	0.00196463	0.592331	-0.00490454	0.00279681	0.998947	0.995107	1.0028
FUCA2	ukb-d-22617_1234	Job SOC coding: Shopkeepers and wholesale/retail dealers || id:ukb-d-22617_1234	ENSG00000001036	Weighted median	182	-0.00613277	0.000499313	1.12614e-34	-0.00711142	-0.00515411	0.993886	0.992914	0.994859
FUCA2	ukb-d-22617_1234	Job SOC coding: Shopkeepers and wholesale/retail dealers || id:ukb-d-22617_1234	ENSG00000001036	Inverse variance weighted	182	-0.00542816	0.000390961	7.90445e-44	-0.00619444	-0.00466188	0.994587	0.993825	0.995349
FUCA2	ukb-d-22617_1234	Job SOC coding: Shopkeepers and wholesale/retail dealers || id:ukb-d-22617_1234	ENSG00000001036	Simple mode	182	-0.00638966	0.00135196	4.58022e-06	-0.0090395	-0.00373983	0.993631	0.991001	0.996267
FUCA2	ukb-d-22617_1234	Job SOC coding: Shopkeepers and wholesale/retail dealers || id:ukb-d-22617_1234	ENSG00000001036	Weighted mode	182	-0.00638966	0.00128542	1.53864e-06	-0.00890909	-0.00387024	0.993631	0.99113	0.996137
FUCA2	ukb-b-12729	Operation code: nephrectomy/kidney removed || id:ukb-b-12729	ENSG00000001036	MR Egger	153	-0.000152468	0.000711766	0.830672	-0.00154753	0.00124259	0.999848	0.998454	1.00124
FUCA2	ukb-b-12729	Operation code: nephrectomy/kidney removed || id:ukb-b-12729	ENSG00000001036	Weighted median	153	-0.00183948	0.000107359	8.30303e-66	-0.0020499	-0.00162905	0.998162	0.997952	0.998372
FUCA2	ukb-b-12729	Operation code: nephrectomy/kidney removed || id:ukb-b-12729	ENSG00000001036	Inverse variance weighted	153	-0.00150296	8.3115e-05	4.35006e-73	-0.00166586	-0.00134005	0.998498	0.998336	0.998661
FUCA2	ukb-b-12729	Operation code: nephrectomy/kidney removed || id:ukb-b-12729	ENSG00000001036	Simple mode	153	-0.00187878	0.000309908	1.01597e-08	-0.0024862	-0.00127136	0.998123	0.997517	0.998729
FUCA2	ukb-b-12729	Operation code: nephrectomy/kidney removed || id:ukb-b-12729	ENSG00000001036	Weighted mode	153	-0.00187878	0.00030344	5.29934e-09	-0.00247353	-0.00128404	0.998123	0.99753	0.998717
FUCA2	ukb-b-10011	Townsend deprivation index at recruitment || id:ukb-b-10011	ENSG00000001036	MR Egger	179	0.0726032	0.00696503	3.85886e-20	0.0589517	0.0862546	1.0753	1.06072	1.09008
FUCA2	ukb-b-10011	Townsend deprivation index at recruitment || id:ukb-b-10011	ENSG00000001036	Weighted median	179	0.0144108	0.00174922	1.74489e-16	0.0109824	0.0178393	1.01452	1.01104	1.018
FUCA2	ukb-b-10011	Townsend deprivation index at recruitment || id:ukb-b-10011	ENSG00000001036	Inverse variance weighted	179	0.0100239	0.00134611	9.58236e-14	0.0073855	0.0126623	1.01007	1.00741	1.01274
FUCA2	ukb-b-10011	Townsend deprivation index at recruitment || id:ukb-b-10011	ENSG00000001036	Simple mode	179	0.0146341	0.00407342	0.000423535	0.00665017	0.022618	1.01474	1.00667	1.02288
FUCA2	ukb-b-10011	Townsend deprivation index at recruitment || id:ukb-b-10011	ENSG00000001036	Weighted mode	179	0.0146341	0.00388422	0.000223914	0.007021	0.0222471	1.01474	1.00705	1.0225
FUCA2	ukb-b-15590	Hip circumference || id:ukb-b-15590	ENSG00000001036	MR Egger	179	0.0676147	0.00683981	1.26192e-18	0.0542086	0.0810207	1.06995	1.0557	1.08439
FUCA2	ukb-b-15590	Hip circumference || id:ukb-b-15590	ENSG00000001036	Weighted median	179	0.0300683	0.0017058	1.52551e-69	0.0267249	0.0334117	1.03052	1.02709	1.03398
FUCA2	ukb-b-15590	Hip circumference || id:ukb-b-15590	ENSG00000001036	Inverse variance weighted	179	0.0242259	0.00132195	5.14878e-75	0.0216348	0.0268169	1.02452	1.02187	1.02718
FUCA2	ukb-b-15590	Hip circumference || id:ukb-b-15590	ENSG00000001036	Simple mode	179	0.0312903	0.0045238	8.00303e-11	0.0224237	0.040157	1.03179	1.02268	1.04097
FUCA2	ukb-b-15590	Hip circumference || id:ukb-b-15590	ENSG00000001036	Weighted mode	179	0.0312903	0.00396403	2.89422e-13	0.0235208	0.0390598	1.03179	1.0238	1.03983
FUCA2	ukb-b-13584	Illnesses of mother: Breast cancer || id:ukb-b-13584	ENSG00000001036	MR Egger	179	-0.00272709	0.00206044	0.187359	-0.00676555	0.00131136	0.997277	0.993257	1.00131
FUCA2	ukb-b-13584	Illnesses of mother: Breast cancer || id:ukb-b-13584	ENSG00000001036	Weighted median	179	0.00368839	0.000527158	2.61977e-12	0.00265516	0.00472162	1.0037	1.00266	1.00473
FUCA2	ukb-b-13584	Illnesses of mother: Breast cancer || id:ukb-b-13584	ENSG00000001036	Inverse variance weighted	179	0.00560191	0.0003982	5.96557e-45	0.00482144	0.00638238	1.00562	1.00483	1.0064
FUCA2	ukb-b-13584	Illnesses of mother: Breast cancer || id:ukb-b-13584	ENSG00000001036	Simple mode	179	0.00330299	0.00130353	0.0121437	0.000748059	0.00585791	1.00331	1.00075	1.00588
FUCA2	ukb-b-13584	Illnesses of mother: Breast cancer || id:ukb-b-13584	ENSG00000001036	Weighted mode	179	0.00330299	0.00130782	0.0124239	0.000739661	0.00586631	1.00331	1.00074	1.00588
FUCA2	ukb-b-6885	Types of spread used on bread/crackers: Spreadable butter on bread/crackers || id:ukb-b-6885	ENSG00000001036	MR Egger	178	0.0167523	0.00580002	0.00435951	0.00538425	0.0281203	1.01689	1.0054	1.02852
FUCA2	ukb-b-6885	Types of spread used on bread/crackers: Spreadable butter on bread/crackers || id:ukb-b-6885	ENSG00000001036	Weighted median	178	-0.0206868	0.00151687	2.38598e-42	-0.0236598	-0.0177137	0.979526	0.976618	0.982442
FUCA2	ukb-b-6885	Types of spread used on bread/crackers: Spreadable butter on bread/crackers || id:ukb-b-6885	ENSG00000001036	Inverse variance weighted	178	-0.0141428	0.00112174	1.91106e-36	-0.0163414	-0.0119442	0.985957	0.983791	0.988127
FUCA2	ukb-b-6885	Types of spread used on bread/crackers: Spreadable butter on bread/crackers || id:ukb-b-6885	ENSG00000001036	Simple mode	178	-0.0212669	0.0042025	1.04086e-06	-0.0295038	-0.01303	0.978958	0.970927	0.987055
FUCA2	ukb-b-6885	Types of spread used on bread/crackers: Spreadable butter on bread/crackers || id:ukb-b-6885	ENSG00000001036	Weighted mode	178	-0.0212669	0.00437004	2.50174e-06	-0.0298322	-0.0127017	0.978958	0.970608	0.987379
FUCA2	ukb-b-12205	Chest pain felt during physical activity || id:ukb-b-12205	ENSG00000001036	MR Egger	179	0.0307712	0.00717879	2.97765e-05	0.0167008	0.0448416	1.03125	1.01684	1.04586
FUCA2	ukb-b-12205	Chest pain felt during physical activity || id:ukb-b-12205	ENSG00000001036	Weighted median	179	0.00208049	0.00179558	0.246589	-0.00143884	0.00559982	1.00208	0.998562	1.00562
FUCA2	ukb-b-12205	Chest pain felt during physical activity || id:ukb-b-12205	ENSG00000001036	Inverse variance weighted	179	0.00313559	0.00138842	0.0239218	0.000414281	0.00585689	1.00314	1.00041	1.00587
FUCA2	ukb-b-12205	Chest pain felt during physical activity || id:ukb-b-12205	ENSG00000001036	Simple mode	179	0.00255189	0.00485689	0.599947	-0.0069676	0.0120714	1.00256	0.993057	1.01214
FUCA2	ukb-b-12205	Chest pain felt during physical activity || id:ukb-b-12205	ENSG00000001036	Weighted mode	179	0.00255189	0.00451781	0.572885	-0.00630301	0.0114068	1.00256	0.993717	1.01147
FUCA2	ukb-a-367	Happiness || id:ukb-a-367	ENSG00000001036	MR Egger	179	-0.039864	0.0102545	0.000143082	-0.0599628	-0.0197652	0.96092	0.9418	0.980429
FUCA2	ukb-a-367	Happiness || id:ukb-a-367	ENSG00000001036	Weighted median	179	-0.00417522	0.00254018	0.100245	-0.00915398	0.00080354	0.995833	0.990888	1.0008
FUCA2	ukb-a-367	Happiness || id:ukb-a-367	ENSG00000001036	Inverse variance weighted	179	0.000544321	0.00197711	0.783077	-0.00333081	0.00441945	1.00054	0.996675	1.00443
FUCA2	ukb-a-367	Happiness || id:ukb-a-367	ENSG00000001036	Simple mode	179	-0.00443374	0.00612894	0.470377	-0.0164465	0.00757897	0.995576	0.983688	1.00761
FUCA2	ukb-a-367	Happiness || id:ukb-a-367	ENSG00000001036	Weighted mode	179	-0.00443374	0.00578388	0.444353	-0.0157701	0.00690266	0.995576	0.984354	1.00693
FUCA2	ukb-b-4690	Vitamin and/or mineral supplement use: Vitamin C || id:ukb-b-4690	ENSG00000001036	MR Egger	177	0.0141561	0.00468015	0.00286365	0.00498297	0.0233291	1.01426	1.005	1.0236
FUCA2	ukb-b-4690	Vitamin and/or mineral supplement use: Vitamin C || id:ukb-b-4690	ENSG00000001036	Weighted median	177	0.00968924	0.00119697	5.73527e-16	0.00734318	0.0120353	1.00974	1.00737	1.01211
FUCA2	ukb-b-4690	Vitamin and/or mineral supplement use: Vitamin C || id:ukb-b-4690	ENSG00000001036	Inverse variance weighted	177	0.00777487	0.000905	8.62045e-18	0.00600107	0.00954867	1.00781	1.00602	1.00959
FUCA2	ukb-b-4690	Vitamin and/or mineral supplement use: Vitamin C || id:ukb-b-4690	ENSG00000001036	Simple mode	177	0.0140861	0.00338434	4.92569e-05	0.0074528	0.0207194	1.01419	1.00748	1.02094
FUCA2	ukb-b-4690	Vitamin and/or mineral supplement use: Vitamin C || id:ukb-b-4690	ENSG00000001036	Weighted mode	177	0.0140861	0.00313593	1.27483e-05	0.00793968	0.0202325	1.01419	1.00797	1.02044
FUCA2	ukb-d-20548_8	Manifestations of mania or irritability: I was more confident than usual || id:ukb-d-20548_8	ENSG00000001036	MR Egger	182	0.00566614	0.00231738	0.0154454	0.00112408	0.0102082	1.00568	1.00112	1.01026
FUCA2	ukb-d-20548_8	Manifestations of mania or irritability: I was more confident than usual || id:ukb-d-20548_8	ENSG00000001036	Weighted median	182	0.0107916	0.000669246	1.70036e-58	0.00947992	0.0121034	1.01085	1.00952	1.01218
FUCA2	ukb-d-20548_8	Manifestations of mania or irritability: I was more confident than usual || id:ukb-d-20548_8	ENSG00000001036	Inverse variance weighted	182	0.00736057	0.000461841	3.48148e-57	0.00645536	0.00826578	1.00739	1.00648	1.0083
FUCA2	ukb-d-20548_8	Manifestations of mania or irritability: I was more confident than usual || id:ukb-d-20548_8	ENSG00000001036	Simple mode	182	0.011547	0.00209517	1.21162e-07	0.00744049	0.0156535	1.01161	1.00747	1.01578
FUCA2	ukb-d-20548_8	Manifestations of mania or irritability: I was more confident than usual || id:ukb-d-20548_8	ENSG00000001036	Weighted mode	182	0.011547	0.00227836	9.86807e-07	0.00708142	0.0160126	1.01161	1.00711	1.01614
FUCA2	ukb-a-190	Treatment/medication code: levothyroxine sodium || id:ukb-a-190	ENSG00000001036	MR Egger	179	0.00710004	0.00164532	2.64619e-05	0.00387522	0.0103249	1.00713	1.00388	1.01038
FUCA2	ukb-a-190	Treatment/medication code: levothyroxine sodium || id:ukb-a-190	ENSG00000001036	Weighted median	179	0.00641465	0.000390244	1.03034e-60	0.00564977	0.00717953	1.00644	1.00567	1.00721
FUCA2	ukb-a-190	Treatment/medication code: levothyroxine sodium || id:ukb-a-190	ENSG00000001036	Inverse variance weighted	179	0.00650881	0.000317835	3.34449e-93	0.00588585	0.00713176	1.00653	1.0059	1.00716
FUCA2	ukb-a-190	Treatment/medication code: levothyroxine sodium || id:ukb-a-190	ENSG00000001036	Simple mode	179	0.00632113	0.0010115	2.9588e-09	0.00433859	0.00830366	1.00634	1.00435	1.00834
FUCA2	ukb-a-190	Treatment/medication code: levothyroxine sodium || id:ukb-a-190	ENSG00000001036	Weighted mode	179	0.00632113	0.000926051	1.32444e-10	0.00450607	0.00813619	1.00634	1.00452	1.00817
FUCA2	ukb-d-4968	FI4 : positional arithmetic || id:ukb-d-4968	ENSG00000001036	MR Egger	182	-0.039389	0.00491625	1.36782e-13	-0.0490249	-0.0297532	0.961377	0.952157	0.970685
FUCA2	ukb-d-4968	FI4 : positional arithmetic || id:ukb-d-4968	ENSG00000001036	Weighted median	182	-0.0238509	0.00126197	1.14557e-79	-0.0263243	-0.0213774	0.976431	0.974019	0.978849
FUCA2	ukb-d-4968	FI4 : positional arithmetic || id:ukb-d-4968	ENSG00000001036	Inverse variance weighted	182	-0.0214119	0.000978884	4.61672e-106	-0.0233305	-0.0194933	0.978816	0.97694	0.980695
FUCA2	ukb-d-4968	FI4 : positional arithmetic || id:ukb-d-4968	ENSG00000001036	Simple mode	182	-0.0242673	0.00304196	1.64607e-13	-0.0302295	-0.018305	0.976025	0.970223	0.981861
FUCA2	ukb-d-4968	FI4 : positional arithmetic || id:ukb-d-4968	ENSG00000001036	Weighted mode	182	-0.0242673	0.00293688	2.93682e-14	-0.0300236	-0.018511	0.976025	0.970423	0.981659
FUCA2	ukb-a-294	Wheeze or whistling in the chest in last year || id:ukb-a-294	ENSG00000001036	MR Egger	179	0.030135	0.00509883	1.71725e-08	0.0201413	0.0401287	1.03059	1.02035	1.04094
FUCA2	ukb-a-294	Wheeze or whistling in the chest in last year || id:ukb-a-294	ENSG00000001036	Weighted median	179	0.015887	0.00119108	1.38528e-40	0.0135525	0.0182215	1.01601	1.01364	1.01839
FUCA2	ukb-a-294	Wheeze or whistling in the chest in last year || id:ukb-a-294	ENSG00000001036	Inverse variance weighted	179	0.0142467	0.00100973	3.3229e-45	0.0122676	0.0162257	1.01435	1.01234	1.01636
FUCA2	ukb-a-294	Wheeze or whistling in the chest in last year || id:ukb-a-294	ENSG00000001036	Simple mode	179	0.026405	0.0042591	3.83681e-09	0.0180571	0.0347528	1.02676	1.01822	1.03536
FUCA2	ukb-a-294	Wheeze or whistling in the chest in last year || id:ukb-a-294	ENSG00000001036	Weighted mode	179	0.026405	0.00686963	0.000168485	0.0129405	0.0398694	1.02676	1.01302	1.04067
FUCA2	ukb-b-17078	Treatment/medication code: movicol oral powder || id:ukb-b-17078	ENSG00000001036	MR Egger	102	0.0011608	0.00103209	0.263406	-0.000862103	0.00318371	1.00116	0.999138	1.00319
FUCA2	ukb-b-17078	Treatment/medication code: movicol oral powder || id:ukb-b-17078	ENSG00000001036	Weighted median	102	0.00030719	0.000115511	0.00782769	8.07897e-05	0.000533591	1.00031	1.00008	1.00053
FUCA2	ukb-b-17078	Treatment/medication code: movicol oral powder || id:ukb-b-17078	ENSG00000001036	Inverse variance weighted	102	0.000255065	9.60031e-05	0.00788772	6.68987e-05	0.000443231	1.00026	1.00007	1.00044
FUCA2	ukb-b-17078	Treatment/medication code: movicol oral powder || id:ukb-b-17078	ENSG00000001036	Simple mode	102	0.000309446	0.000293792	0.294726	-0.000266387	0.000885279	1.00031	0.999734	1.00089
FUCA2	ukb-b-17078	Treatment/medication code: movicol oral powder || id:ukb-b-17078	ENSG00000001036	Weighted mode	102	0.000309446	0.000288979	0.2868	-0.000256953	0.000875844	1.00031	0.999743	1.00088
FUCA2	ukb-b-3725	Operative procedures - secondary OPCS: K63.4 Coronary arteriography using two catheters || id:ukb-b-3725	ENSG00000001036	MR Egger	176	-0.000730171	0.000550986	0.18684	-0.0018101	0.000349763	0.99927	0.998192	1.00035
FUCA2	ukb-b-3725	Operative procedures - secondary OPCS: K63.4 Coronary arteriography using two catheters || id:ukb-b-3725	ENSG00000001036	Weighted median	176	-0.00340758	0.000142249	8.1909e-127	-0.00368639	-0.00312878	0.996598	0.99632	0.996876
FUCA2	ukb-b-3725	Operative procedures - secondary OPCS: K63.4 Coronary arteriography using two catheters || id:ukb-b-3725	ENSG00000001036	Inverse variance weighted	176	-0.00277315	0.000105943	4.99685e-151	-0.00298079	-0.0025655	0.997231	0.997024	0.997438
FUCA2	ukb-b-3725	Operative procedures - secondary OPCS: K63.4 Coronary arteriography using two catheters || id:ukb-b-3725	ENSG00000001036	Simple mode	176	-0.00353626	0.000448117	3.12709e-13	-0.00441457	-0.00265795	0.99647	0.995595	0.997346
FUCA2	ukb-b-3725	Operative procedures - secondary OPCS: K63.4 Coronary arteriography using two catheters || id:ukb-b-3725	ENSG00000001036	Weighted mode	176	-0.00353626	0.000450755	4.10695e-13	-0.00441974	-0.00265278	0.99647	0.99559	0.997351
FUCA2	ukb-a-182	Treatment/medication code: symbicort 100/6 turbohaler || id:ukb-a-182	ENSG00000001036	MR Egger	179	-0.00262908	0.000658298	9.52246e-05	-0.00391934	-0.00133882	0.997374	0.996088	0.998662
FUCA2	ukb-a-182	Treatment/medication code: symbicort 100/6 turbohaler || id:ukb-a-182	ENSG00000001036	Weighted median	179	-0.00169054	0.000165147	1.36026e-24	-0.00201422	-0.00136685	0.998311	0.997988	0.998634
FUCA2	ukb-a-182	Treatment/medication code: symbicort 100/6 turbohaler || id:ukb-a-182	ENSG00000001036	Inverse variance weighted	179	-0.00157241	0.000127167	4.04664e-35	-0.00182166	-0.00132316	0.998429	0.99818	0.998678
FUCA2	ukb-a-182	Treatment/medication code: symbicort 100/6 turbohaler || id:ukb-a-182	ENSG00000001036	Simple mode	179	-0.00172038	0.000413571	4.94835e-05	-0.00253097	-0.000909777	0.998281	0.997472	0.999091
FUCA2	ukb-a-182	Treatment/medication code: symbicort 100/6 turbohaler || id:ukb-a-182	ENSG00000001036	Weighted mode	179	-0.00173143	0.000413531	4.4397e-05	-0.00254195	-0.000920909	0.99827	0.997461	0.99908
FUCA2	ukb-b-6727	Methods of discharge from hospital (recoded): Discharged on clinical advice/consent: From inpatient/daycase care || id:ukb-b-6727	ENSG00000001036	MR Egger	179	-0.00187446	0.0014167	0.187504	-0.0046512	0.000902278	0.998127	0.99536	1.0009
FUCA2	ukb-b-6727	Methods of discharge from hospital (recoded): Discharged on clinical advice/consent: From inpatient/daycase care || id:ukb-b-6727	ENSG00000001036	Weighted median	179	0.00022097	0.000343628	0.520192	-0.000452541	0.000894481	1.00022	0.999548	1.00089
FUCA2	ukb-b-6727	Methods of discharge from hospital (recoded): Discharged on clinical advice/consent: From inpatient/daycase care || id:ukb-b-6727	ENSG00000001036	Inverse variance weighted	179	-0.000404936	0.000273802	0.139157	-0.000941589	0.000131716	0.999595	0.999059	1.00013
FUCA2	ukb-b-6727	Methods of discharge from hospital (recoded): Discharged on clinical advice/consent: From inpatient/daycase care || id:ukb-b-6727	ENSG00000001036	Simple mode	179	0.000473432	0.000872553	0.588096	-0.00123677	0.00218364	1.00047	0.998764	1.00219
FUCA2	ukb-b-6727	Methods of discharge from hospital (recoded): Discharged on clinical advice/consent: From inpatient/daycase care || id:ukb-b-6727	ENSG00000001036	Weighted mode	179	0.000473432	0.000844255	0.57566	-0.00118131	0.00212817	1.00047	0.998819	1.00213
FUCA2	ukb-b-14189	PCT responsible for patient data: EAST LANCASHIRE TEACHING PCT || id:ukb-b-14189	ENSG00000001036	MR Egger	23	0.00101448	0.00118748	0.402573	-0.00131298	0.00334195	1.00101	0.998688	1.00335
FUCA2	ukb-b-14189	PCT responsible for patient data: EAST LANCASHIRE TEACHING PCT || id:ukb-b-14189	ENSG00000001036	Weighted median	23	0.000712424	0.000218666	0.00112183	0.000283838	0.00114101	1.00071	1.00028	1.00114
FUCA2	ukb-b-14189	PCT responsible for patient data: EAST LANCASHIRE TEACHING PCT || id:ukb-b-14189	ENSG00000001036	Inverse variance weighted	23	0.000632831	0.000178636	0.000396236	0.000282705	0.000982956	1.00063	1.00028	1.00098
FUCA2	ukb-b-14189	PCT responsible for patient data: EAST LANCASHIRE TEACHING PCT || id:ukb-b-14189	ENSG00000001036	Simple mode	23	0.000715132	0.000375072	0.0697102	-2.00089e-05	0.00145027	1.00072	0.99998	1.00145
FUCA2	ukb-b-14189	PCT responsible for patient data: EAST LANCASHIRE TEACHING PCT || id:ukb-b-14189	ENSG00000001036	Weighted mode	23	0.000717274	0.000395985	0.0837602	-5.88561e-05	0.0014934	1.00072	0.999941	1.00149
FUCA2	ukb-a-66	Non-cancer illness code self-reported: asthma || id:ukb-a-66	ENSG00000001036	MR Egger	179	0.0212363	0.00268348	2.62325e-13	0.0159767	0.026496	1.02146	1.01611	1.02685
FUCA2	ukb-a-66	Non-cancer illness code self-reported: asthma || id:ukb-a-66	ENSG00000001036	Weighted median	179	0.01055	0.000758641	5.79322e-44	0.00906302	0.0120369	1.01061	1.0091	1.01211
FUCA2	ukb-a-66	Non-cancer illness code self-reported: asthma || id:ukb-a-66	ENSG00000001036	Inverse variance weighted	179	0.00804466	0.000539274	2.53336e-50	0.00698768	0.00910163	1.00808	1.00701	1.00914
FUCA2	ukb-a-66	Non-cancer illness code self-reported: asthma || id:ukb-a-66	ENSG00000001036	Simple mode	179	0.0139538	0.00278491	1.30203e-06	0.00849537	0.0194122	1.01405	1.00853	1.0196
FUCA2	ukb-a-66	Non-cancer illness code self-reported: asthma || id:ukb-a-66	ENSG00000001036	Weighted mode	179	0.0139538	0.00270174	6.40412e-07	0.00865838	0.0192492	1.01405	1.0087	1.01944
FUCA2	ukb-b-3951	Treatment/medication code: gtn 400micrograms spray || id:ukb-b-3951	ENSG00000001036	MR Egger	23	0.00262207	0.00118167	0.0376404	0.000306001	0.00493815	1.00263	1.00031	1.00495
FUCA2	ukb-b-3951	Treatment/medication code: gtn 400micrograms spray || id:ukb-b-3951	ENSG00000001036	Weighted median	23	0.000969144	0.000228062	2.14262e-05	0.000522144	0.00141615	1.00097	1.00052	1.00142
FUCA2	ukb-b-3951	Treatment/medication code: gtn 400micrograms spray || id:ukb-b-3951	ENSG00000001036	Inverse variance weighted	23	0.000829229	0.000177761	3.08825e-06	0.000480818	0.00117764	1.00083	1.00048	1.00118
FUCA2	ukb-b-3951	Treatment/medication code: gtn 400micrograms spray || id:ukb-b-3951	ENSG00000001036	Simple mode	23	0.00101273	0.00038695	0.0157336	0.000254305	0.00177115	1.00101	1.00025	1.00177
FUCA2	ukb-b-3951	Treatment/medication code: gtn 400micrograms spray || id:ukb-b-3951	ENSG00000001036	Weighted mode	23	0.000986633	0.000368179	0.0136855	0.000265002	0.00170826	1.00099	1.00027	1.00171
FUCA2	ukb-b-7463	Diagnoses - main ICD10: Z46.6 Fitting and adjustment of urinary device || id:ukb-b-7463	ENSG00000001036	MR Egger	176	-0.000160642	0.000550243	0.770675	-0.00123912	0.000917834	0.999839	0.998762	1.00092
FUCA2	ukb-b-7463	Diagnoses - main ICD10: Z46.6 Fitting and adjustment of urinary device || id:ukb-b-7463	ENSG00000001036	Weighted median	176	0.00245491	0.000136905	6.70188e-72	0.00218658	0.00272325	1.00246	1.00219	1.00273
FUCA2	ukb-b-7463	Diagnoses - main ICD10: Z46.6 Fitting and adjustment of urinary device || id:ukb-b-7463	ENSG00000001036	Inverse variance weighted	176	0.0022819	0.0001058	3.57828e-103	0.00207453	0.00248927	1.00228	1.00208	1.00249
FUCA2	ukb-b-7463	Diagnoses - main ICD10: Z46.6 Fitting and adjustment of urinary device || id:ukb-b-7463	ENSG00000001036	Simple mode	176	0.0025211	0.00032441	6.34077e-13	0.00188525	0.00315694	1.00252	1.00189	1.00316
FUCA2	ukb-b-7463	Diagnoses - main ICD10: Z46.6 Fitting and adjustment of urinary device || id:ukb-b-7463	ENSG00000001036	Weighted mode	176	0.0025211	0.000345081	9.37269e-12	0.00184474	0.00319746	1.00252	1.00185	1.0032
FUCA2	ukb-b-20447	Iron || id:ukb-b-20447	ENSG00000001036	MR Egger	179	-0.00432391	0.0185373	0.815834	-0.0406571	0.0320093	0.995685	0.960158	1.03253
FUCA2	ukb-b-20447	Iron || id:ukb-b-20447	ENSG00000001036	Weighted median	179	-0.023227	0.00527654	1.07287e-05	-0.033569	-0.012885	0.977041	0.966988	0.987198
FUCA2	ukb-b-20447	Iron || id:ukb-b-20447	ENSG00000001036	Inverse variance weighted	179	-0.0128087	0.00358369	0.000351368	-0.0198327	-0.00578461	0.987273	0.980363	0.994232
FUCA2	ukb-b-20447	Iron || id:ukb-b-20447	ENSG00000001036	Simple mode	179	-0.0535292	0.019759	0.00740552	-0.0922568	-0.0148016	0.947878	0.911871	0.985307
FUCA2	ukb-b-20447	Iron || id:ukb-b-20447	ENSG00000001036	Weighted mode	179	-0.0535292	0.0201941	0.00875556	-0.0931096	-0.0139489	0.947878	0.911094	0.986148
FUCA2	ukb-b-9508	Coffee consumed || id:ukb-b-9508	ENSG00000001036	MR Egger	179	-0.0294169	0.0112312	0.00957787	-0.05143	-0.0074038	0.971012	0.94987	0.992624
FUCA2	ukb-b-9508	Coffee consumed || id:ukb-b-9508	ENSG00000001036	Weighted median	179	-0.0300838	0.00266747	1.68437e-29	-0.0353121	-0.0248556	0.970364	0.965304	0.975451
FUCA2	ukb-b-9508	Coffee consumed || id:ukb-b-9508	ENSG00000001036	Inverse variance weighted	179	-0.0116116	0.00218107	1.01618e-07	-0.0158865	-0.00733671	0.988456	0.984239	0.99269
FUCA2	ukb-b-9508	Coffee consumed || id:ukb-b-9508	ENSG00000001036	Simple mode	179	-0.03515	0.00605064	2.83425e-08	-0.0470093	-0.0232908	0.965461	0.954079	0.976978
FUCA2	ukb-b-9508	Coffee consumed || id:ukb-b-9508	ENSG00000001036	Weighted mode	179	-0.03515	0.00549805	1.38319e-09	-0.0459262	-0.0243738	0.965461	0.955112	0.975921
FUCA2	ukb-b-13414	Diagnoses - main ICD10: O02.1 Missed abortion || id:ukb-b-13414	ENSG00000001036	MR Egger	100	-0.00236713	0.000992426	0.0189934	-0.00431228	-0.000421972	0.997636	0.995697	0.999578
FUCA2	ukb-b-13414	Diagnoses - main ICD10: O02.1 Missed abortion || id:ukb-b-13414	ENSG00000001036	Weighted median	100	-0.000536868	0.000118413	5.7918e-06	-0.000768958	-0.000304778	0.999463	0.999231	0.999695
FUCA2	ukb-b-13414	Diagnoses - main ICD10: O02.1 Missed abortion || id:ukb-b-13414	ENSG00000001036	Inverse variance weighted	100	-0.000593295	9.25494e-05	1.44969e-10	-0.000774692	-0.000411898	0.999407	0.999226	0.999588
FUCA2	ukb-b-13414	Diagnoses - main ICD10: O02.1 Missed abortion || id:ukb-b-13414	ENSG00000001036	Simple mode	100	-0.000536273	0.000292441	0.0696905	-0.00110946	3.69111e-05	0.999464	0.998891	1.00004
FUCA2	ukb-b-13414	Diagnoses - main ICD10: O02.1 Missed abortion || id:ukb-b-13414	ENSG00000001036	Weighted mode	100	-0.000536273	0.000285626	0.0633884	-0.0010961	2.35538e-05	0.999464	0.998905	1.00002
FUCA2	ukb-b-4930	Operative procedures - main OPCS: Q11.1 Vacuum aspiration of products of conception from uterus NEC || id:ukb-b-4930	ENSG00000001036	MR Egger	104	-0.00196723	0.00104043	0.0614918	-0.00400648	7.20206e-05	0.998035	0.996002	1.00007
FUCA2	ukb-b-4930	Operative procedures - main OPCS: Q11.1 Vacuum aspiration of products of conception from uterus NEC || id:ukb-b-4930	ENSG00000001036	Weighted median	104	-9.38939e-05	0.000127403	0.461133	-0.000343604	0.000155816	0.999906	0.999656	1.00016
FUCA2	ukb-b-4930	Operative procedures - main OPCS: Q11.1 Vacuum aspiration of products of conception from uterus NEC || id:ukb-b-4930	ENSG00000001036	Inverse variance weighted	104	-0.000296505	9.68951e-05	0.00221291	-0.000486419	-0.000106591	0.999704	0.999514	0.999893
FUCA2	ukb-b-4930	Operative procedures - main OPCS: Q11.1 Vacuum aspiration of products of conception from uterus NEC || id:ukb-b-4930	ENSG00000001036	Simple mode	104	-8.9616e-05	0.000300783	0.766348	-0.000679151	0.000499919	0.99991	0.999321	1.0005
FUCA2	ukb-b-4930	Operative procedures - main OPCS: Q11.1 Vacuum aspiration of products of conception from uterus NEC || id:ukb-b-4930	ENSG00000001036	Weighted mode	104	-8.9616e-05	0.000321339	0.780894	-0.00071944	0.000540208	0.99991	0.999281	1.00054
FUCA2	ukb-b-645	6mm strong meridian (left) || id:ukb-b-645	ENSG00000001036	MR Egger	179	-0.0469149	0.0156259	0.0030663	-0.0775416	-0.0162882	0.954169	0.925388	0.983844
FUCA2	ukb-b-645	6mm strong meridian (left) || id:ukb-b-645	ENSG00000001036	Weighted median	179	0.0103241	0.00413857	0.0126099	0.00221248	0.0184357	1.01038	1.00221	1.01861
FUCA2	ukb-b-645	6mm strong meridian (left) || id:ukb-b-645	ENSG00000001036	Inverse variance weighted	179	-0.00932451	0.00302525	0.00205459	-0.015254	-0.00339501	0.990719	0.984862	0.996611
FUCA2	ukb-b-645	6mm strong meridian (left) || id:ukb-b-645	ENSG00000001036	Simple mode	179	0.0132391	0.0123951	0.286926	-0.0110553	0.0375336	1.01333	0.989006	1.03825
FUCA2	ukb-b-645	6mm strong meridian (left) || id:ukb-b-645	ENSG00000001036	Weighted mode	179	0.0138852	0.0114424	0.226552	-0.0085419	0.0363122	1.01398	0.991494	1.03698
FUCA2	ukb-d-22607_1	Workplace very cold: Sometimes || id:ukb-d-22607_1	ENSG00000001036	MR Egger	182	-0.00349237	0.00780781	0.655202	-0.0187957	0.0118109	0.996514	0.98138	1.01188
FUCA2	ukb-d-22607_1	Workplace very cold: Sometimes || id:ukb-d-22607_1	ENSG00000001036	Weighted median	182	0.0273048	0.00200488	3.08097e-42	0.0233753	0.0312344	1.02768	1.02365	1.03173
FUCA2	ukb-d-22607_1	Workplace very cold: Sometimes || id:ukb-d-22607_1	ENSG00000001036	Inverse variance weighted	182	0.0298571	0.00155431	3.10309e-82	0.0268106	0.0329035	1.03031	1.02717	1.03345
FUCA2	ukb-d-22607_1	Workplace very cold: Sometimes || id:ukb-d-22607_1	ENSG00000001036	Simple mode	182	0.0273191	0.00456565	1.14328e-08	0.0183705	0.0362678	1.0277	1.01854	1.03693
FUCA2	ukb-d-22607_1	Workplace very cold: Sometimes || id:ukb-d-22607_1	ENSG00000001036	Weighted mode	182	0.0270153	0.00478519	6.27059e-08	0.0176363	0.0363942	1.02738	1.01779	1.03706
FUCA2	ukb-b-12383	PCT responsible for patient data: LAMBETH PCT || id:ukb-b-12383	ENSG00000001036	MR Egger	23	-0.00145604	0.00115756	0.22225	-0.00372485	0.000812767	0.998545	0.996282	1.00081
FUCA2	ukb-b-12383	PCT responsible for patient data: LAMBETH PCT || id:ukb-b-12383	ENSG00000001036	Weighted median	23	-0.000144422	0.000213896	0.499551	-0.000563658	0.000274815	0.999856	0.999437	1.00027
FUCA2	ukb-b-12383	PCT responsible for patient data: LAMBETH PCT || id:ukb-b-12383	ENSG00000001036	Inverse variance weighted	23	-2.71385e-05	0.000174134	0.876152	-0.000368441	0.000314164	0.999973	0.999632	1.00031
FUCA2	ukb-b-12383	PCT responsible for patient data: LAMBETH PCT || id:ukb-b-12383	ENSG00000001036	Simple mode	23	-0.000147583	0.000371061	0.694661	-0.000874862	0.000579697	0.999852	0.999126	1.00058
FUCA2	ukb-b-12383	PCT responsible for patient data: LAMBETH PCT || id:ukb-b-12383	ENSG00000001036	Weighted mode	23	-0.000156187	0.000358649	0.667452	-0.000859139	0.000546765	0.999844	0.999141	1.00055
FUCA2	ukb-d-C78	Diagnoses - main ICD10: C78 Secondary malignant neoplasm of respiratory and digestive organs || id:ukb-d-C78	ENSG00000001036	MR Egger	182	3.78214e-05	0.000520578	0.942163	-0.000982512	0.00105816	1.00004	0.999018	1.00106
FUCA2	ukb-d-C78	Diagnoses - main ICD10: C78 Secondary malignant neoplasm of respiratory and digestive organs || id:ukb-d-C78	ENSG00000001036	Weighted median	182	-0.00119077	0.000140174	1.98078e-17	-0.00146551	-0.000916028	0.99881	0.998536	0.999084
FUCA2	ukb-d-C78	Diagnoses - main ICD10: C78 Secondary malignant neoplasm of respiratory and digestive organs || id:ukb-d-C78	ENSG00000001036	Inverse variance weighted	182	-0.000640824	0.000103779	6.62025e-10	-0.00084423	-0.000437418	0.999359	0.999156	0.999563
FUCA2	ukb-d-C78	Diagnoses - main ICD10: C78 Secondary malignant neoplasm of respiratory and digestive organs || id:ukb-d-C78	ENSG00000001036	Simple mode	182	-0.00128935	0.000377091	0.000776023	-0.00202844	-0.000550247	0.998711	0.997974	0.99945
FUCA2	ukb-d-C78	Diagnoses - main ICD10: C78 Secondary malignant neoplasm of respiratory and digestive organs || id:ukb-d-C78	ENSG00000001036	Weighted mode	182	-0.0013092	0.000384287	0.000809799	-0.0020624	-0.000555996	0.998692	0.99794	0.999444
FUCA2	ukb-b-17738	Fractured bone site(s): Other bones || id:ukb-b-17738	ENSG00000001036	MR Egger	179	-0.00332124	0.00159578	0.0388484	-0.00644896	-0.00019352	0.996684	0.993572	0.999806
FUCA2	ukb-b-17738	Fractured bone site(s): Other bones || id:ukb-b-17738	ENSG00000001036	Weighted median	179	0.00115253	0.000383846	0.0026771	0.000400187	0.00190486	1.00115	1.0004	1.00191
FUCA2	ukb-b-17738	Fractured bone site(s): Other bones || id:ukb-b-17738	ENSG00000001036	Inverse variance weighted	179	0.00170502	0.000308412	3.23221e-08	0.00110053	0.0023095	1.00171	1.0011	1.00231
FUCA2	ukb-b-17738	Fractured bone site(s): Other bones || id:ukb-b-17738	ENSG00000001036	Simple mode	179	0.00120175	0.00110319	0.277475	-0.000960496	0.00336399	1.0012	0.99904	1.00337
FUCA2	ukb-b-17738	Fractured bone site(s): Other bones || id:ukb-b-17738	ENSG00000001036	Weighted mode	179	0.00115478	0.00100012	0.249788	-0.000805465	0.00311502	1.00116	0.999195	1.00312
FUCA2	ukb-a-319	Age at first live birth || id:ukb-a-319	ENSG00000001036	MR Egger	179	-0.139629	0.0135106	6.8989e-20	-0.166109	-0.113148	0.869681	0.846954	0.893019
FUCA2	ukb-a-319	Age at first live birth || id:ukb-a-319	ENSG00000001036	Weighted median	179	-0.0527287	0.00352618	1.47815e-50	-0.05964	-0.0458173	0.948637	0.942104	0.955216
FUCA2	ukb-a-319	Age at first live birth || id:ukb-a-319	ENSG00000001036	Inverse variance weighted	179	-0.04289	0.00261291	1.50332e-60	-0.0480113	-0.0377687	0.958017	0.953123	0.962936
FUCA2	ukb-a-319	Age at first live birth || id:ukb-a-319	ENSG00000001036	Simple mode	179	-0.0533107	0.00770815	8.03301e-11	-0.0684187	-0.0382027	0.948085	0.933869	0.962518
FUCA2	ukb-a-319	Age at first live birth || id:ukb-a-319	ENSG00000001036	Weighted mode	179	-0.0533107	0.00765137	6.03525e-11	-0.0683074	-0.038314	0.948085	0.933973	0.962411
FUCA2	ukb-a-350	Duration of other exercises || id:ukb-a-350	ENSG00000001036	MR Egger	179	0.0849954	0.015319	1.03734e-07	0.0549701	0.115021	1.08871	1.05651	1.1219
FUCA2	ukb-a-350	Duration of other exercises || id:ukb-a-350	ENSG00000001036	Weighted median	179	-0.00908822	0.0037861	0.0163765	-0.016509	-0.00166746	0.990953	0.983627	0.998334
FUCA2	ukb-a-350	Duration of other exercises || id:ukb-a-350	ENSG00000001036	Inverse variance weighted	179	-0.00314047	0.00295638	0.288113	-0.00893497	0.00265403	0.996864	0.991105	1.00266
FUCA2	ukb-a-350	Duration of other exercises || id:ukb-a-350	ENSG00000001036	Simple mode	179	-0.0113201	0.0090247	0.21136	-0.0290085	0.00636829	0.988744	0.971408	1.00639
FUCA2	ukb-a-350	Duration of other exercises || id:ukb-a-350	ENSG00000001036	Weighted mode	179	-0.0113201	0.00936698	0.228453	-0.0296794	0.00703917	0.988744	0.970757	1.00706
FUCA2	ukb-b-11285	Sources of admission to hospital (recoded): Temporary place of residence || id:ukb-b-11285	ENSG00000001036	MR Egger	154	0.00156457	0.000738396	0.035726	0.000117318	0.00301183	1.00157	1.00012	1.00302
FUCA2	ukb-b-11285	Sources of admission to hospital (recoded): Temporary place of residence || id:ukb-b-11285	ENSG00000001036	Weighted median	154	0.00117435	0.000112631	1.8768e-25	0.000953591	0.00139511	1.00118	1.00095	1.0014
FUCA2	ukb-b-11285	Sources of admission to hospital (recoded): Temporary place of residence || id:ukb-b-11285	ENSG00000001036	Inverse variance weighted	154	0.00131905	8.61143e-05	5.85378e-53	0.00115026	0.00148783	1.00132	1.00115	1.00149
FUCA2	ukb-b-11285	Sources of admission to hospital (recoded): Temporary place of residence || id:ukb-b-11285	ENSG00000001036	Simple mode	154	0.00105978	0.000279348	0.000213227	0.000512257	0.0016073	1.00106	1.00051	1.00161
FUCA2	ukb-b-11285	Sources of admission to hospital (recoded): Temporary place of residence || id:ukb-b-11285	ENSG00000001036	Weighted mode	154	0.00105978	0.000285999	0.000294223	0.000499221	0.00162034	1.00106	1.0005	1.00162
FUCA2	ukb-b-16671	Attendance/disability/mobility allowance: Attendance allowance || id:ukb-b-16671	ENSG00000001036	MR Egger	176	0.00186771	0.000639323	0.00394701	0.000614642	0.00312079	1.00187	1.00061	1.00313
FUCA2	ukb-b-16671	Attendance/disability/mobility allowance: Attendance allowance || id:ukb-b-16671	ENSG00000001036	Weighted median	176	0.00234143	0.000175168	9.46152e-41	0.0019981	0.00268476	1.00234	1.002	1.00269
FUCA2	ukb-b-16671	Attendance/disability/mobility allowance: Attendance allowance || id:ukb-b-16671	ENSG00000001036	Inverse variance weighted	176	0.00117807	0.000123	9.91231e-22	0.000936987	0.00141915	1.00118	1.00094	1.00142
FUCA2	ukb-b-16671	Attendance/disability/mobility allowance: Attendance allowance || id:ukb-b-16671	ENSG00000001036	Simple mode	176	0.00268046	0.000852013	0.00194535	0.00101051	0.0043504	1.00268	1.00101	1.00436
FUCA2	ukb-b-16671	Attendance/disability/mobility allowance: Attendance allowance || id:ukb-b-16671	ENSG00000001036	Weighted mode	176	0.00268046	0.000853937	0.00199043	0.00100674	0.00435418	1.00268	1.00101	1.00436
FUCA2	ukb-a-540	Diagnoses - main ICD10: J22 Unspecified acute lower respiratory infection || id:ukb-a-540	ENSG00000001036	MR Egger	179	0.000202429	0.000642793	0.753193	-0.00105745	0.0014623	1.0002	0.998943	1.00146
FUCA2	ukb-a-540	Diagnoses - main ICD10: J22 Unspecified acute lower respiratory infection || id:ukb-a-540	ENSG00000001036	Weighted median	179	5.95991e-05	0.000160994	0.711237	-0.000255949	0.000375147	1.00006	0.999744	1.00038
FUCA2	ukb-a-540	Diagnoses - main ICD10: J22 Unspecified acute lower respiratory infection || id:ukb-a-540	ENSG00000001036	Inverse variance weighted	179	-7.14871e-05	0.000124172	0.56481	-0.000314863	0.000171889	0.999929	0.999685	1.00017
FUCA2	ukb-a-540	Diagnoses - main ICD10: J22 Unspecified acute lower respiratory infection || id:ukb-a-540	ENSG00000001036	Simple mode	179	0.000153744	0.000403937	0.703943	-0.000637972	0.000945461	1.00015	0.999362	1.00095
FUCA2	ukb-a-540	Diagnoses - main ICD10: J22 Unspecified acute lower respiratory infection || id:ukb-a-540	ENSG00000001036	Weighted mode	179	0.000140308	0.000384383	0.715528	-0.000613082	0.000893698	1.00014	0.999387	1.00089
FUCA2	ukb-b-6721	Diagnoses - main ICD10: K60.3 Anal fistula || id:ukb-b-6721	ENSG00000001036	MR Egger	8	0.00451344	0.0038177	0.281834	-0.00296925	0.0119961	1.00452	0.997035	1.01207
FUCA2	ukb-b-6721	Diagnoses - main ICD10: K60.3 Anal fistula || id:ukb-b-6721	ENSG00000001036	Weighted median	8	0.000726984	0.000431847	0.0922921	-0.000119436	0.0015734	1.00073	0.999881	1.00157
FUCA2	ukb-b-6721	Diagnoses - main ICD10: K60.3 Anal fistula || id:ukb-b-6721	ENSG00000001036	Inverse variance weighted	8	0.000494634	0.000348512	0.15582	-0.00018845	0.00117772	1.00049	0.999812	1.00118
FUCA2	ukb-b-6721	Diagnoses - main ICD10: K60.3 Anal fistula || id:ukb-b-6721	ENSG00000001036	Simple mode	8	0.000877701	0.000619552	0.199509	-0.000336621	0.00209202	1.00088	0.999663	1.00209
FUCA2	ukb-b-6721	Diagnoses - main ICD10: K60.3 Anal fistula || id:ukb-b-6721	ENSG00000001036	Weighted mode	8	0.000872029	0.000586958	0.180949	-0.000278408	0.00202247	1.00087	0.999722	1.00202
FUCA2	ukb-b-4070	Apple intake || id:ukb-b-4070	ENSG00000001036	MR Egger	179	-0.0561069	0.0201258	0.00588663	-0.0955536	-0.0166603	0.945438	0.90887	0.983478
FUCA2	ukb-b-4070	Apple intake || id:ukb-b-4070	ENSG00000001036	Weighted median	179	0.00401577	0.00500618	0.422459	-0.00579635	0.0138279	1.00402	0.99422	1.01392
FUCA2	ukb-b-4070	Apple intake || id:ukb-b-4070	ENSG00000001036	Inverse variance weighted	179	-0.0153067	0.00389083	8.3525e-05	-0.0229328	-0.00768072	0.98481	0.977328	0.992349
FUCA2	ukb-b-4070	Apple intake || id:ukb-b-4070	ENSG00000001036	Simple mode	179	0.00622696	0.013517	0.645594	-0.0202664	0.0327203	1.00625	0.979938	1.03326
FUCA2	ukb-b-4070	Apple intake || id:ukb-b-4070	ENSG00000001036	Weighted mode	179	0.00544508	0.0128412	0.672054	-0.0197236	0.0306138	1.00546	0.98047	1.03109
FUCA2	ukb-d-M13_ARTHROSIS	#Arthrosis || id:ukb-d-M13_ARTHROSIS	ENSG00000001036	MR Egger	182	0.0137381	0.00196409	5.04063e-11	0.00988853	0.0175878	1.01383	1.00994	1.01774
FUCA2	ukb-d-M13_ARTHROSIS	#Arthrosis || id:ukb-d-M13_ARTHROSIS	ENSG00000001036	Weighted median	182	4.47995e-05	0.000514388	0.930598	-0.000963401	0.001053	1.00004	0.999037	1.00105
FUCA2	ukb-d-M13_ARTHROSIS	#Arthrosis || id:ukb-d-M13_ARTHROSIS	ENSG00000001036	Inverse variance weighted	182	0.000419302	0.000391548	0.284222	-0.000348132	0.00118673	1.00042	0.999652	1.00119
FUCA2	ukb-d-M13_ARTHROSIS	#Arthrosis || id:ukb-d-M13_ARTHROSIS	ENSG00000001036	Simple mode	182	-9.37352e-05	0.00129048	0.942176	-0.00262308	0.00243561	0.999906	0.99738	1.00244
FUCA2	ukb-d-M13_ARTHROSIS	#Arthrosis || id:ukb-d-M13_ARTHROSIS	ENSG00000001036	Weighted mode	182	-9.37352e-05	0.00115653	0.935493	-0.00236053	0.00217306	0.999906	0.997642	1.00218
FUCA2	ukb-b-18023	Diagnoses - secondary ICD10: Z87.3 Personal history of diseases of the musculoskeletal system and connective tissue || id:ukb-b-18023	ENSG00000001036	MR Egger	100	0.000501737	0.000981473	0.610356	-0.00142195	0.00242542	1.0005	0.998579	1.00243
FUCA2	ukb-b-18023	Diagnoses - secondary ICD10: Z87.3 Personal history of diseases of the musculoskeletal system and connective tissue || id:ukb-b-18023	ENSG00000001036	Weighted median	100	0.000157221	0.000116854	0.17848	-7.18124e-05	0.000386255	1.00016	0.999928	1.00039
FUCA2	ukb-b-18023	Diagnoses - secondary ICD10: Z87.3 Personal history of diseases of the musculoskeletal system and connective tissue || id:ukb-b-18023	ENSG00000001036	Inverse variance weighted	100	0.000159039	9.1528e-05	0.0822815	-2.03559e-05	0.000338434	1.00016	0.99998	1.00034
FUCA2	ukb-b-18023	Diagnoses - secondary ICD10: Z87.3 Personal history of diseases of the musculoskeletal system and connective tissue || id:ukb-b-18023	ENSG00000001036	Simple mode	100	0.00015646	0.000278492	0.575514	-0.000389385	0.000702305	1.00016	0.999611	1.0007
FUCA2	ukb-b-18023	Diagnoses - secondary ICD10: Z87.3 Personal history of diseases of the musculoskeletal system and connective tissue || id:ukb-b-18023	ENSG00000001036	Weighted mode	100	0.00015646	0.000301125	0.604512	-0.000433745	0.000746665	1.00016	0.999566	1.00075
FUCA2	ukb-b-752	Operative procedures - main OPCS: H20.2 Fibreoptic endoscopic cauterisation of lesion of colon || id:ukb-b-752	ENSG00000001036	MR Egger	156	-8.61399e-05	0.000680784	0.899477	-0.00142048	0.0012482	0.999914	0.998581	1.00125
FUCA2	ukb-b-752	Operative procedures - main OPCS: H20.2 Fibreoptic endoscopic cauterisation of lesion of colon || id:ukb-b-752	ENSG00000001036	Weighted median	156	-6.97499e-05	0.000115464	0.545788	-0.000296059	0.00015656	0.99993	0.999704	1.00016
FUCA2	ukb-b-752	Operative procedures - main OPCS: H20.2 Fibreoptic endoscopic cauterisation of lesion of colon || id:ukb-b-752	ENSG00000001036	Inverse variance weighted	156	6.20278e-06	8.92822e-05	0.944612	-0.00016879	0.000181196	1.00001	0.999831	1.00018
FUCA2	ukb-b-752	Operative procedures - main OPCS: H20.2 Fibreoptic endoscopic cauterisation of lesion of colon || id:ukb-b-752	ENSG00000001036	Simple mode	156	-0.000295119	0.000301456	0.329117	-0.000885973	0.000295736	0.999705	0.999114	1.0003
FUCA2	ukb-b-752	Operative procedures - main OPCS: H20.2 Fibreoptic endoscopic cauterisation of lesion of colon || id:ukb-b-752	ENSG00000001036	Weighted mode	156	-0.000295119	0.00031028	0.343015	-0.000903267	0.000313029	0.999705	0.999097	1.00031
FUCA2	ukb-b-12069	PCT where patients GP was registered: TAMESIDE AND GLOSSOP PCT || id:ukb-b-12069	ENSG00000001036	MR Egger	156	0.000604417	0.00066853	0.367355	-0.000705902	0.00191474	1.0006	0.999294	1.00192
FUCA2	ukb-b-12069	PCT where patients GP was registered: TAMESIDE AND GLOSSOP PCT || id:ukb-b-12069	ENSG00000001036	Weighted median	156	-0.000652151	0.000115654	1.71222e-08	-0.000878833	-0.00042547	0.999348	0.999122	0.999575
FUCA2	ukb-b-12069	PCT where patients GP was registered: TAMESIDE AND GLOSSOP PCT || id:ukb-b-12069	ENSG00000001036	Inverse variance weighted	156	-0.000135751	8.76752e-05	0.12154	-0.000307595	3.60922e-05	0.999864	0.999692	1.00004
FUCA2	ukb-b-12069	PCT where patients GP was registered: TAMESIDE AND GLOSSOP PCT || id:ukb-b-12069	ENSG00000001036	Simple mode	156	-0.000711031	0.000354185	0.0464327	-0.00140523	-1.68292e-05	0.999289	0.998596	0.999983
FUCA2	ukb-b-12069	PCT where patients GP was registered: TAMESIDE AND GLOSSOP PCT || id:ukb-b-12069	ENSG00000001036	Weighted mode	156	-0.000711031	0.00033903	0.0375945	-0.00137553	-4.65322e-05	0.999289	0.998625	0.999953
FUCA2	ukb-b-18137	PCT where patients GP was registered: REDCAR AND CLEVELAND PCT || id:ukb-b-18137	ENSG00000001036	MR Egger	153	-0.000692185	0.000713754	0.333707	-0.00209114	0.000706773	0.999308	0.997911	1.00071
FUCA2	ukb-b-18137	PCT where patients GP was registered: REDCAR AND CLEVELAND PCT || id:ukb-b-18137	ENSG00000001036	Weighted median	153	0.00147576	0.000109177	1.23867e-41	0.00126177	0.00168974	1.00148	1.00126	1.00169
FUCA2	ukb-b-18137	PCT where patients GP was registered: REDCAR AND CLEVELAND PCT || id:ukb-b-18137	ENSG00000001036	Inverse variance weighted	153	0.00107812	8.33363e-05	2.78322e-38	0.000914781	0.00124146	1.00108	1.00092	1.00124
FUCA2	ukb-b-18137	PCT where patients GP was registered: REDCAR AND CLEVELAND PCT || id:ukb-b-18137	ENSG00000001036	Simple mode	153	0.00156711	0.000334821	6.28801e-06	0.000910861	0.00222336	1.00157	1.00091	1.00223
FUCA2	ukb-b-18137	PCT where patients GP was registered: REDCAR AND CLEVELAND PCT || id:ukb-b-18137	ENSG00000001036	Weighted mode	153	0.00156711	0.000312225	1.43428e-06	0.000955149	0.00217907	1.00157	1.00096	1.00218
FUCA2	ukb-b-18009	Medication for cholesterol, blood pressure, diabetes, or take exogenous hormones: Blood pressure medication || id:ukb-b-18009	ENSG00000001036	MR Egger	179	0.0291599	0.00365703	1.83674e-13	0.0219922	0.0363277	1.02959	1.02224	1.037
FUCA2	ukb-b-18009	Medication for cholesterol, blood pressure, diabetes, or take exogenous hormones: Blood pressure medication || id:ukb-b-18009	ENSG00000001036	Weighted median	179	-0.00384247	0.000917635	2.82222e-05	-0.00564103	-0.0020439	0.996165	0.994375	0.997958
FUCA2	ukb-b-18009	Medication for cholesterol, blood pressure, diabetes, or take exogenous hormones: Blood pressure medication || id:ukb-b-18009	ENSG00000001036	Inverse variance weighted	179	-0.00425629	0.00070671	1.71548e-09	-0.00564144	-0.00287114	0.995753	0.994374	0.997133
FUCA2	ukb-b-18009	Medication for cholesterol, blood pressure, diabetes, or take exogenous hormones: Blood pressure medication || id:ukb-b-18009	ENSG00000001036	Simple mode	179	-0.00390363	0.00220755	0.0787222	-0.00823043	0.000423167	0.996104	0.991803	1.00042
FUCA2	ukb-b-18009	Medication for cholesterol, blood pressure, diabetes, or take exogenous hormones: Blood pressure medication || id:ukb-b-18009	ENSG00000001036	Weighted mode	179	-0.00390363	0.00197995	0.0502068	-0.00778433	-2.29341e-05	0.996104	0.992246	0.999977
FUCA2	ukb-a-462	Vitamin and mineral supplements: Vitamin D || id:ukb-a-462	ENSG00000001036	MR Egger	179	0.00830633	0.00184813	1.25693e-05	0.004684	0.0119287	1.00834	1.00469	1.012
FUCA2	ukb-a-462	Vitamin and mineral supplements: Vitamin D || id:ukb-a-462	ENSG00000001036	Weighted median	179	0.00739863	0.000500519	1.91655e-49	0.00641761	0.00837964	1.00743	1.00644	1.00841
FUCA2	ukb-a-462	Vitamin and mineral supplements: Vitamin D || id:ukb-a-462	ENSG00000001036	Inverse variance weighted	179	0.00374357	0.000362317	5.03386e-25	0.00303343	0.00445372	1.00375	1.00304	1.00446
[truncated: 17,787 more rows]

## Sheet: FUCA2pleiotropy
id.exposure	id.outcome	outcome	exposure	egger_intercept	se	pval
[truncated: 3,948 more rows]

## Sheet: FUCA2heterogeneity
id.exposure	id.outcome	outcome	exposure	method	Q	Q_df	Q_pval
[truncated: 7,896 more rows]

## Sheet: After screening
FUCA2 inhibits progression and development	FUCA2 promotes progression and development
[truncated: 85 more rows]
