# Supplementary material for: Multiomics Identifies Potential Biomarkers in Ankylosing Spondylitis Bone Formation
Source: Hum Mutat. 2025 Aug 8;2025:8771129. doi: 10.1155/humu/8771129 (PMC12356670; doi:10.1155/humu/8771129)
Supplement: Supporting Information 7 — Files S7–S11: The PheWAS results for the five AS signature genes. [file 8771129.f7.zip › Supplementary File 9_ RIOK1.xlsx]

## Sheet: RIOK1results
id.exposure	id.outcome	outcome	exposure	method	nsnp	b	se	pval	lo_ci	up_ci	or	or_lci95	or_uci95
RIOK1	ukb-b-1489	Cheese intake || id:ukb-b-1489	ENSG00000124784	MR Egger	434	-0.0137687	0.00192892	4.03e-12	-0.0175493	-0.00998798	0.986326	0.982604	0.990062
RIOK1	ukb-b-1489	Cheese intake || id:ukb-b-1489	ENSG00000124784	Weighted median	434	0.0134018	0.000891871	4.91e-51	0.0116538	0.0151499	1.01349	1.01172	1.01527
RIOK1	ukb-b-1489	Cheese intake || id:ukb-b-1489	ENSG00000124784	Inverse variance weighted	434	0.0143765	0.000801554	6.2e-72	0.0128055	0.0159476	1.01448	1.01289	1.01608
RIOK1	ukb-b-1489	Cheese intake || id:ukb-b-1489	ENSG00000124784	Simple mode	434	0.0133831	0.00154241	8.32e-17	0.01036	0.0164062	1.01347	1.01041	1.01654
RIOK1	ukb-b-1489	Cheese intake || id:ukb-b-1489	ENSG00000124784	Weighted mode	434	0.0133831	0.00152253	3.55e-17	0.0103989	0.0163672	1.01347	1.01045	1.0165
RIOK1	ukb-b-8727	Age at last live birth || id:ukb-b-8727	ENSG00000124784	MR Egger	434	0.0142459	0.00292167	1.52e-06	0.0085194	0.0199724	1.01435	1.00856	1.02017
RIOK1	ukb-b-8727	Age at last live birth || id:ukb-b-8727	ENSG00000124784	Weighted median	434	0.000444242	0.00125784	0.723955	-0.00202113	0.00290961	1.00044	0.997981	1.00291
RIOK1	ukb-b-8727	Age at last live birth || id:ukb-b-8727	ENSG00000124784	Inverse variance weighted	434	0.000417995	0.000996927	0.675009	-0.00153598	0.00237197	1.00042	0.998465	1.00237
RIOK1	ukb-b-8727	Age at last live birth || id:ukb-b-8727	ENSG00000124784	Simple mode	434	0.000520357	0.00291582	0.858445	-0.00519465	0.00623536	1.00052	0.994819	1.00625
RIOK1	ukb-b-8727	Age at last live birth || id:ukb-b-8727	ENSG00000124784	Weighted mode	434	0.000520357	0.00272995	0.84892	-0.00483035	0.00587106	1.00052	0.995181	1.00589
RIOK1	ukb-a-583	Diagnoses - main ICD10: R11 Nausea and vomiting || id:ukb-a-583	ENSG00000124784	MR Egger	434	0.000625134	0.000133425	3.75e-06	0.00036362	0.000886647	1.00063	1.00036	1.00089
RIOK1	ukb-a-583	Diagnoses - main ICD10: R11 Nausea and vomiting || id:ukb-a-583	ENSG00000124784	Weighted median	434	0.000303774	5.92e-05	2.84e-07	0.000187804	0.000419744	1.0003	1.00019	1.00042
RIOK1	ukb-a-583	Diagnoses - main ICD10: R11 Nausea and vomiting || id:ukb-a-583	ENSG00000124784	Inverse variance weighted	434	0.000210884	4.56e-05	3.74e-06	0.00012152	0.000300248	1.00021	1.00012	1.0003
RIOK1	ukb-a-583	Diagnoses - main ICD10: R11 Nausea and vomiting || id:ukb-a-583	ENSG00000124784	Simple mode	434	0.000314889	0.000137887	0.0228747	4.46e-05	0.000585148	1.00031	1.00004	1.00059
RIOK1	ukb-a-583	Diagnoses - main ICD10: R11 Nausea and vomiting || id:ukb-a-583	ENSG00000124784	Weighted mode	434	0.000314889	0.000120186	0.00910175	7.93e-05	0.000550454	1.00031	1.00008	1.00055
RIOK1	ukb-b-12466	Treatment/medication code: vitamin c product || id:ukb-b-12466	ENSG00000124784	MR Egger	273	-0.00109398	0.000100015	2.63e-23	-0.00129001	-0.000897952	0.998907	0.998711	0.999102
RIOK1	ukb-b-12466	Treatment/medication code: vitamin c product || id:ukb-b-12466	ENSG00000124784	Weighted median	273	-0.000347248	4.31e-05	7.76e-16	-0.000431711	-0.000262785	0.999653	0.999568	0.999737
RIOK1	ukb-b-12466	Treatment/medication code: vitamin c product || id:ukb-b-12466	ENSG00000124784	Inverse variance weighted	273	-0.000377966	3.35e-05	1.76e-29	-0.000443675	-0.000312257	0.999622	0.999556	0.999688
RIOK1	ukb-b-12466	Treatment/medication code: vitamin c product || id:ukb-b-12466	ENSG00000124784	Simple mode	273	-0.000332987	0.000102714	0.00133531	-0.000534306	-0.000131669	0.999667	0.999466	0.999868
RIOK1	ukb-b-12466	Treatment/medication code: vitamin c product || id:ukb-b-12466	ENSG00000124784	Weighted mode	273	-0.000332987	0.000100583	0.0010569	-0.00053013	-0.000135844	0.999667	0.99947	0.999864
RIOK1	ukb-b-5326	Operative procedures - main OPCS: X33.9 Unspecified other blood transfusion || id:ukb-b-5326	ENSG00000124784	MR Egger	295	0.000336783	0.000110367	0.00248576	0.000120464	0.000553103	1.00034	1.00012	1.00055
RIOK1	ukb-b-5326	Operative procedures - main OPCS: X33.9 Unspecified other blood transfusion || id:ukb-b-5326	ENSG00000124784	Weighted median	295	0.00034312	5.26e-05	7.02e-11	0.000239978	0.000446261	1.00034	1.00024	1.00045
RIOK1	ukb-b-5326	Operative procedures - main OPCS: X33.9 Unspecified other blood transfusion || id:ukb-b-5326	ENSG00000124784	Inverse variance weighted	295	0.000574837	3.7e-05	1.86e-54	0.000502335	0.000647338	1.00058	1.0005	1.00065
RIOK1	ukb-b-5326	Operative procedures - main OPCS: X33.9 Unspecified other blood transfusion || id:ukb-b-5326	ENSG00000124784	Simple mode	295	0.000172016	0.000146117	0.240046	-0.000114372	0.000458405	1.00017	0.999886	1.00046
RIOK1	ukb-b-5326	Operative procedures - main OPCS: X33.9 Unspecified other blood transfusion || id:ukb-b-5326	ENSG00000124784	Weighted mode	295	0.000152413	0.000128079	0.235009	-9.86e-05	0.000403449	1.00015	0.999901	1.0004
RIOK1	ukb-d-22608_2	Workplace very hot: Often || id:ukb-d-22608_2	ENSG00000124784	MR Egger	454	-0.00818342	0.00127122	3.11e-10	-0.010675	-0.00569183	0.99185	0.989382	0.994324
RIOK1	ukb-d-22608_2	Workplace very hot: Often || id:ukb-d-22608_2	ENSG00000124784	Weighted median	454	-0.00292319	0.00054983	1.06e-07	-0.00400086	-0.00184552	0.997081	0.996007	0.998156
RIOK1	ukb-d-22608_2	Workplace very hot: Often || id:ukb-d-22608_2	ENSG00000124784	Inverse variance weighted	454	-0.00206222	0.000426232	1.31e-06	-0.00289763	-0.00122681	0.99794	0.997107	0.998774
RIOK1	ukb-d-22608_2	Workplace very hot: Often || id:ukb-d-22608_2	ENSG00000124784	Simple mode	454	-0.0030099	0.00123492	0.0151804	-0.00543035	-0.000589453	0.996995	0.994584	0.999411
RIOK1	ukb-d-22608_2	Workplace very hot: Often || id:ukb-d-22608_2	ENSG00000124784	Weighted mode	454	-0.0030099	0.00112325	0.00763853	-0.00521146	-0.000808336	0.996995	0.994802	0.999192
RIOK1	ukb-d-5610_3	Which eye(s) affected by presbyopia: Both eyes || id:ukb-d-5610_3	ENSG00000124784	MR Egger	454	-0.0150405	0.0021364	7.18e-12	-0.0192279	-0.0108532	0.985072	0.980956	0.989206
RIOK1	ukb-d-5610_3	Which eye(s) affected by presbyopia: Both eyes || id:ukb-d-5610_3	ENSG00000124784	Weighted median	454	-0.0084745	0.000964485	1.54e-18	-0.0103649	-0.00658411	0.991561	0.989689	0.993438
RIOK1	ukb-d-5610_3	Which eye(s) affected by presbyopia: Both eyes || id:ukb-d-5610_3	ENSG00000124784	Inverse variance weighted	454	-0.00674054	0.00071488	4.14e-21	-0.0081417	-0.00533937	0.993282	0.991891	0.994675
RIOK1	ukb-d-5610_3	Which eye(s) affected by presbyopia: Both eyes || id:ukb-d-5610_3	ENSG00000124784	Simple mode	454	-0.00862044	0.00211012	5.21e-05	-0.0127563	-0.00448461	0.991417	0.987325	0.995525
RIOK1	ukb-d-5610_3	Which eye(s) affected by presbyopia: Both eyes || id:ukb-d-5610_3	ENSG00000124784	Weighted mode	454	-0.00862044	0.00194235	1.14e-05	-0.0124275	-0.00481344	0.991417	0.987649	0.995198
RIOK1	ukb-b-20382	PCT responsible for patient data: DERBYSHIRE COUNTY PCT || id:ukb-b-20382	ENSG00000124784	MR Egger	401	-0.0018403	0.000190886	6.53e-20	-0.00221443	-0.00146616	0.998161	0.997788	0.998535
RIOK1	ukb-b-20382	PCT responsible for patient data: DERBYSHIRE COUNTY PCT || id:ukb-b-20382	ENSG00000124784	Weighted median	401	-5.41e-06	8.47e-05	0.949052	-0.000171326	0.000160508	0.999995	0.999829	1.00016
RIOK1	ukb-b-20382	PCT responsible for patient data: DERBYSHIRE COUNTY PCT || id:ukb-b-20382	ENSG00000124784	Inverse variance weighted	401	0.000121917	6.53e-05	0.0618863	-6.07e-06	0.0002499	1.00012	0.999994	1.00025
RIOK1	ukb-b-20382	PCT responsible for patient data: DERBYSHIRE COUNTY PCT || id:ukb-b-20382	ENSG00000124784	Simple mode	401	-4.52e-05	0.000181275	0.803326	-0.000400476	0.000310124	0.999955	0.9996	1.00031
RIOK1	ukb-b-20382	PCT responsible for patient data: DERBYSHIRE COUNTY PCT || id:ukb-b-20382	ENSG00000124784	Weighted mode	401	-4.52e-05	0.000176692	0.798333	-0.000391491	0.00030114	0.999955	0.999609	1.0003
RIOK1	ukb-b-19277	Intra-ocular pressure, corneal-compensated (right) || id:ukb-b-19277	ENSG00000124784	MR Egger	434	0.00111015	0.00386863	0.77428	-0.00647237	0.00869267	1.00111	0.993549	1.00873
RIOK1	ukb-b-19277	Intra-ocular pressure, corneal-compensated (right) || id:ukb-b-19277	ENSG00000124784	Weighted median	434	0.00921549	0.00174621	1.31e-07	0.00579291	0.0126381	1.00926	1.00581	1.01272
RIOK1	ukb-b-19277	Intra-ocular pressure, corneal-compensated (right) || id:ukb-b-19277	ENSG00000124784	Inverse variance weighted	434	0.0120796	0.00131917	5.34e-20	0.00949404	0.0146652	1.01215	1.00954	1.01477
RIOK1	ukb-b-19277	Intra-ocular pressure, corneal-compensated (right) || id:ukb-b-19277	ENSG00000124784	Simple mode	434	0.0102489	0.00407881	0.012343	0.00225442	0.0182434	1.0103	1.00226	1.01841
RIOK1	ukb-b-19277	Intra-ocular pressure, corneal-compensated (right) || id:ukb-b-19277	ENSG00000124784	Weighted mode	434	0.00947337	0.00352979	0.00755731	0.00255499	0.0163917	1.00952	1.00256	1.01653
RIOK1	ukb-b-17772	6mm cylindrical power angle (right) || id:ukb-b-17772	ENSG00000124784	MR Egger	434	0.0389434	0.00421742	1.18e-18	0.0306772	0.0472095	1.03971	1.03115	1.04834
RIOK1	ukb-b-17772	6mm cylindrical power angle (right) || id:ukb-b-17772	ENSG00000124784	Weighted median	434	0.00195599	0.00189165	0.301132	-0.00175165	0.00566363	1.00196	0.99825	1.00568
RIOK1	ukb-b-17772	6mm cylindrical power angle (right) || id:ukb-b-17772	ENSG00000124784	Inverse variance weighted	434	-0.00332908	0.00143651	0.0204779	-0.00614464	-0.000513516	0.996676	0.993874	0.999487
RIOK1	ukb-b-17772	6mm cylindrical power angle (right) || id:ukb-b-17772	ENSG00000124784	Simple mode	434	0.00348282	0.00426073	0.414136	-0.00486821	0.0118339	1.00349	0.995144	1.0119
RIOK1	ukb-b-17772	6mm cylindrical power angle (right) || id:ukb-b-17772	ENSG00000124784	Weighted mode	434	0.00348282	0.00391478	0.374142	-0.00419014	0.0111558	1.00349	0.995819	1.01122
RIOK1	ukb-d-22660_107	Gap coding: Unemployed || id:ukb-d-22660_107	ENSG00000124784	MR Egger	454	-0.0148402	0.000965823	3.61e-43	-0.0167332	-0.0129472	0.985269	0.983406	0.987136
RIOK1	ukb-d-22660_107	Gap coding: Unemployed || id:ukb-d-22660_107	ENSG00000124784	Weighted median	454	-0.006972	0.000438632	6.87e-57	-0.00783172	-0.00611228	0.993052	0.992199	0.993906
RIOK1	ukb-d-22660_107	Gap coding: Unemployed || id:ukb-d-22660_107	ENSG00000124784	Inverse variance weighted	454	-0.0053266	0.000323468	6.32e-61	-0.00596059	-0.0046926	0.994688	0.994057	0.995318
RIOK1	ukb-d-22660_107	Gap coding: Unemployed || id:ukb-d-22660_107	ENSG00000124784	Simple mode	454	-0.00720552	0.000896607	8.1e-15	-0.00896287	-0.00544817	0.99282	0.991077	0.994567
RIOK1	ukb-d-22660_107	Gap coding: Unemployed || id:ukb-d-22660_107	ENSG00000124784	Weighted mode	454	-0.00720552	0.00082957	6.88e-17	-0.00883148	-0.00557956	0.99282	0.991207	0.994436
RIOK1	ukb-b-5863	Skin removed from poultry || id:ukb-b-5863	ENSG00000124784	MR Egger	431	0.00535206	0.00135588	9.23e-05	0.00269455	0.00800958	1.00537	1.0027	1.00804
RIOK1	ukb-b-5863	Skin removed from poultry || id:ukb-b-5863	ENSG00000124784	Weighted median	431	0.00479122	0.000623323	1.51e-14	0.00356951	0.00601294	1.0048	1.00358	1.00603
RIOK1	ukb-b-5863	Skin removed from poultry || id:ukb-b-5863	ENSG00000124784	Inverse variance weighted	431	0.00562756	0.000461055	2.89e-34	0.00472389	0.00653122	1.00564	1.00474	1.00655
RIOK1	ukb-b-5863	Skin removed from poultry || id:ukb-b-5863	ENSG00000124784	Simple mode	431	0.00452596	0.00129207	0.000508485	0.0019935	0.00705843	1.00454	1.002	1.00708
RIOK1	ukb-b-5863	Skin removed from poultry || id:ukb-b-5863	ENSG00000124784	Weighted mode	431	0.00452596	0.00118402	0.000151581	0.00220529	0.00684664	1.00454	1.00221	1.00687
RIOK1	ukb-d-22601_31113033	Job coding: laboratory technician, scientific assistant, cytology screener; hospital, medical or health technician || id:ukb-d-22601_31113033	ENSG00000124784	MR Egger	454	-0.000353401	0.000620183	0.569074	-0.00156896	0.000862157	0.999647	0.998432	1.00086
RIOK1	ukb-d-22601_31113033	Job coding: laboratory technician, scientific assistant, cytology screener; hospital, medical or health technician || id:ukb-d-22601_31113033	ENSG00000124784	Weighted median	454	-0.00161948	0.000266555	1.24e-09	-0.00214193	-0.00109703	0.998382	0.99786	0.998904
RIOK1	ukb-d-22601_31113033	Job coding: laboratory technician, scientific assistant, cytology screener; hospital, medical or health technician || id:ukb-d-22601_31113033	ENSG00000124784	Inverse variance weighted	454	-0.000988273	0.000207984	2.02e-06	-0.00139592	-0.000580625	0.999012	0.998605	0.99942
RIOK1	ukb-d-22601_31113033	Job coding: laboratory technician, scientific assistant, cytology screener; hospital, medical or health technician || id:ukb-d-22601_31113033	ENSG00000124784	Simple mode	454	-0.00173349	0.000618804	0.00530665	-0.00294635	-0.000520638	0.998268	0.997058	0.999479
RIOK1	ukb-d-22601_31113033	Job coding: laboratory technician, scientific assistant, cytology screener; hospital, medical or health technician || id:ukb-d-22601_31113033	ENSG00000124784	Weighted mode	454	-0.00186204	0.000580072	0.00142162	-0.00299898	-0.000725099	0.99814	0.997006	0.999275
RIOK1	ukb-b-10309	Operation code: myomectomy/fibroids removed || id:ukb-b-10309	ENSG00000124784	MR Egger	325	-0.000332777	0.000138478	0.0168204	-0.000604194	-6.14e-05	0.999667	0.999396	0.999939
RIOK1	ukb-b-10309	Operation code: myomectomy/fibroids removed || id:ukb-b-10309	ENSG00000124784	Weighted median	325	-0.000926528	6.32e-05	1.06e-48	-0.00105035	-0.000802708	0.999074	0.99895	0.999198
RIOK1	ukb-b-10309	Operation code: myomectomy/fibroids removed || id:ukb-b-10309	ENSG00000124784	Inverse variance weighted	325	-0.00107155	4.66e-05	4.59e-117	-0.00116286	-0.000980241	0.998929	0.998838	0.99902
RIOK1	ukb-b-10309	Operation code: myomectomy/fibroids removed || id:ukb-b-10309	ENSG00000124784	Simple mode	325	-0.000826372	0.00015913	3.66e-07	-0.00113827	-0.000514477	0.999174	0.998862	0.999486
RIOK1	ukb-b-10309	Operation code: myomectomy/fibroids removed || id:ukb-b-10309	ENSG00000124784	Weighted mode	325	-0.000812488	0.000151945	1.69e-07	-0.0011103	-0.000514677	0.999188	0.99889	0.999485
RIOK1	ukb-b-2703	PCT responsible for patient data: HALTON AND ST HELENS PCT || id:ukb-b-2703	ENSG00000124784	MR Egger	306	5.46e-05	0.000128229	0.670837	-0.000196779	0.000305879	1.00005	0.999803	1.00031
RIOK1	ukb-b-2703	PCT responsible for patient data: HALTON AND ST HELENS PCT || id:ukb-b-2703	ENSG00000124784	Weighted median	306	0.000228135	6.14e-05	0.000203788	0.00010775	0.000348521	1.00023	1.00011	1.00035
RIOK1	ukb-b-2703	PCT responsible for patient data: HALTON AND ST HELENS PCT || id:ukb-b-2703	ENSG00000124784	Inverse variance weighted	306	0.000148903	4.33e-05	0.000587015	6.4e-05	0.000233804	1.00015	1.00006	1.00023
RIOK1	ukb-b-2703	PCT responsible for patient data: HALTON AND ST HELENS PCT || id:ukb-b-2703	ENSG00000124784	Simple mode	306	0.000379087	0.000156227	0.0158243	7.29e-05	0.000685292	1.00038	1.00007	1.00069
RIOK1	ukb-b-2703	PCT responsible for patient data: HALTON AND ST HELENS PCT || id:ukb-b-2703	ENSG00000124784	Weighted mode	306	0.000400828	0.000133951	0.00299456	0.000138284	0.000663373	1.0004	1.00014	1.00066
RIOK1	ukb-b-3258	Number of attempts || id:ukb-b-3258	ENSG00000124784	MR Egger	434	-0.00100995	0.0012656	0.425305	-0.00349052	0.00147061	0.998991	0.996516	1.00147
RIOK1	ukb-b-3258	Number of attempts || id:ukb-b-3258	ENSG00000124784	Weighted median	434	-0.00115902	0.000561595	0.039036	-0.00225975	-5.83e-05	0.998842	0.997743	0.999942
RIOK1	ukb-b-3258	Number of attempts || id:ukb-b-3258	ENSG00000124784	Inverse variance weighted	434	-0.00140727	0.000431899	0.00112067	-0.00225379	-0.00056075	0.998594	0.997749	0.999439
RIOK1	ukb-b-3258	Number of attempts || id:ukb-b-3258	ENSG00000124784	Simple mode	434	-0.00108222	0.0012984	0.405021	-0.00362708	0.00146264	0.998918	0.996379	1.00146
RIOK1	ukb-b-3258	Number of attempts || id:ukb-b-3258	ENSG00000124784	Weighted mode	434	-0.00108222	0.00116243	0.352375	-0.00336059	0.00119615	0.998918	0.996645	1.0012
RIOK1	ukb-b-4921	Diagnoses - main ICD10: M75.0 Adhesive capsulitis of shoulder || id:ukb-b-4921	ENSG00000124784	MR Egger	266	0.000183289	9.69e-05	0.0595649	-6.57e-06	0.000373149	1.00018	0.999993	1.00037
RIOK1	ukb-b-4921	Diagnoses - main ICD10: M75.0 Adhesive capsulitis of shoulder || id:ukb-b-4921	ENSG00000124784	Weighted median	266	0.000472094	4.16e-05	7.07e-30	0.000390599	0.000553589	1.00047	1.00039	1.00055
RIOK1	ukb-b-4921	Diagnoses - main ICD10: M75.0 Adhesive capsulitis of shoulder || id:ukb-b-4921	ENSG00000124784	Inverse variance weighted	266	0.000486603	3.17e-05	3.16e-53	0.0004245	0.000548706	1.00049	1.00042	1.00055
RIOK1	ukb-b-4921	Diagnoses - main ICD10: M75.0 Adhesive capsulitis of shoulder || id:ukb-b-4921	ENSG00000124784	Simple mode	266	0.000466802	0.00010327	9.32e-06	0.000264393	0.00066921	1.00047	1.00026	1.00067
RIOK1	ukb-b-4921	Diagnoses - main ICD10: M75.0 Adhesive capsulitis of shoulder || id:ukb-b-4921	ENSG00000124784	Weighted mode	266	0.000440147	0.000100002	1.56e-05	0.000244144	0.00063615	1.00044	1.00024	1.00064
RIOK1	ukb-a-166	Treatment/medication code: flax oil tablet || id:ukb-a-166	ENSG00000124784	MR Egger	434	-0.000436586	8.5e-05	4.19e-07	-0.0006031	-0.000270072	0.999564	0.999397	0.99973
RIOK1	ukb-a-166	Treatment/medication code: flax oil tablet || id:ukb-a-166	ENSG00000124784	Weighted median	434	-0.000363235	3.92e-05	2e-20	-0.0004401	-0.00028637	0.999637	0.99956	0.999714
RIOK1	ukb-a-166	Treatment/medication code: flax oil tablet || id:ukb-a-166	ENSG00000124784	Inverse variance weighted	434	-0.000314654	2.9e-05	2.26e-27	-0.000371554	-0.000257753	0.999685	0.999629	0.999742
RIOK1	ukb-a-166	Treatment/medication code: flax oil tablet || id:ukb-a-166	ENSG00000124784	Simple mode	434	-0.000367693	9.3e-05	9.01e-05	-0.000550004	-0.000185382	0.999632	0.99945	0.999815
RIOK1	ukb-a-166	Treatment/medication code: flax oil tablet || id:ukb-a-166	ENSG00000124784	Weighted mode	434	-0.000367693	8.28e-05	1.13e-05	-0.00052991	-0.000205476	0.999632	0.99947	0.999795
RIOK1	ukb-b-15175	Vitamin and mineral supplements: Vitamin C || id:ukb-b-15175	ENSG00000124784	MR Egger	431	-0.0017029	0.000506663	0.000846123	-0.00269595	-0.000709837	0.998299	0.997308	0.99929
RIOK1	ukb-b-15175	Vitamin and mineral supplements: Vitamin C || id:ukb-b-15175	ENSG00000124784	Weighted median	431	-0.000571788	0.000232882	0.014078	-0.00102824	-0.000115339	0.999428	0.998972	0.999885
RIOK1	ukb-b-15175	Vitamin and mineral supplements: Vitamin C || id:ukb-b-15175	ENSG00000124784	Inverse variance weighted	431	2.38e-05	0.00017302	0.890806	-0.000315366	0.000362872	1.00002	0.999685	1.00036
RIOK1	ukb-b-15175	Vitamin and mineral supplements: Vitamin C || id:ukb-b-15175	ENSG00000124784	Simple mode	431	-0.000718347	0.000521921	0.169429	-0.00174131	0.000304619	0.999282	0.99826	1.0003
RIOK1	ukb-b-15175	Vitamin and mineral supplements: Vitamin C || id:ukb-b-15175	ENSG00000124784	Weighted mode	431	-0.000718347	0.000438762	0.102317	-0.00157832	0.000141626	0.999282	0.998423	1.00014
RIOK1	ukb-b-11748	Diagnoses - main ICD10: I47.1 Supraventricular tachycardia || id:ukb-b-11748	ENSG00000124784	MR Egger	279	-0.000968719	0.000102444	1.43e-18	-0.00116951	-0.000767929	0.999032	0.998831	0.999232
RIOK1	ukb-b-11748	Diagnoses - main ICD10: I47.1 Supraventricular tachycardia || id:ukb-b-11748	ENSG00000124784	Weighted median	279	-0.000284929	4.54e-05	3.57e-10	-0.000373971	-0.000195886	0.999715	0.999626	0.999804
RIOK1	ukb-b-11748	Diagnoses - main ICD10: I47.1 Supraventricular tachycardia || id:ukb-b-11748	ENSG00000124784	Inverse variance weighted	279	-0.000285096	3.45e-05	1.41e-16	-0.000352716	-0.000217475	0.999715	0.999647	0.999783
RIOK1	ukb-b-11748	Diagnoses - main ICD10: I47.1 Supraventricular tachycardia || id:ukb-b-11748	ENSG00000124784	Simple mode	279	-0.000276066	0.000106643	0.0101412	-0.000485087	-6.7e-05	0.999724	0.999515	0.999933
RIOK1	ukb-b-11748	Diagnoses - main ICD10: I47.1 Supraventricular tachycardia || id:ukb-b-11748	ENSG00000124784	Weighted mode	279	-0.000276066	0.000110944	0.0134202	-0.000493517	-5.86e-05	0.999724	0.999507	0.999941
RIOK1	ukb-a-214	Illnesses of mother: Chronic bronchitis/emphysema || id:ukb-a-214	ENSG00000124784	MR Egger	434	0.00867657	0.000503509	5.01e-51	0.00768969	0.00966344	1.00871	1.00772	1.00971
RIOK1	ukb-a-214	Illnesses of mother: Chronic bronchitis/emphysema || id:ukb-a-214	ENSG00000124784	Weighted median	434	0.00360018	0.000222011	3.87e-59	0.00316503	0.00403532	1.00361	1.00317	1.00404
RIOK1	ukb-a-214	Illnesses of mother: Chronic bronchitis/emphysema || id:ukb-a-214	ENSG00000124784	Inverse variance weighted	434	0.00327374	0.000172132	1.19e-80	0.00293636	0.00361112	1.00328	1.00294	1.00362
RIOK1	ukb-a-214	Illnesses of mother: Chronic bronchitis/emphysema || id:ukb-a-214	ENSG00000124784	Simple mode	434	0.0037173	0.000482276	8.84e-14	0.00277204	0.00466256	1.00372	1.00278	1.00467
RIOK1	ukb-a-214	Illnesses of mother: Chronic bronchitis/emphysema || id:ukb-a-214	ENSG00000124784	Weighted mode	434	0.00363044	0.000403968	7.93e-18	0.00283867	0.00442222	1.00364	1.00284	1.00443
RIOK1	ukb-b-8072	Diagnoses - secondary ICD10: N40 Hyperplasia of prostate || id:ukb-b-8072	ENSG00000124784	MR Egger	378	0.00277153	0.000170571	2.38e-45	0.00243721	0.00310585	1.00278	1.00244	1.00311
RIOK1	ukb-b-8072	Diagnoses - secondary ICD10: N40 Hyperplasia of prostate || id:ukb-b-8072	ENSG00000124784	Weighted median	378	0.000390722	7.58e-05	2.57e-07	0.00024209	0.000539354	1.00039	1.00024	1.00054
RIOK1	ukb-b-8072	Diagnoses - secondary ICD10: N40 Hyperplasia of prostate || id:ukb-b-8072	ENSG00000124784	Inverse variance weighted	378	0.000264341	5.9e-05	7.57e-06	0.000148617	0.000380064	1.00026	1.00015	1.00038
RIOK1	ukb-b-8072	Diagnoses - secondary ICD10: N40 Hyperplasia of prostate || id:ukb-b-8072	ENSG00000124784	Simple mode	378	0.000379535	0.000149476	0.011515	8.66e-05	0.000672509	1.00038	1.00009	1.00067
RIOK1	ukb-b-8072	Diagnoses - secondary ICD10: N40 Hyperplasia of prostate || id:ukb-b-8072	ENSG00000124784	Weighted mode	378	0.000379535	0.00014151	0.00763942	0.000102175	0.000656895	1.00038	1.0001	1.00066
RIOK1	ukb-d-L12_ACTINKERA	Actinic keratosis || id:ukb-d-L12_ACTINKERA	ENSG00000124784	MR Egger	450	-0.00103148	0.000123091	6.9e-16	-0.00127274	-0.000790226	0.998969	0.998728	0.99921
RIOK1	ukb-d-L12_ACTINKERA	Actinic keratosis || id:ukb-d-L12_ACTINKERA	ENSG00000124784	Weighted median	450	-0.00152657	5.42e-05	3.1e-174	-0.0016329	-0.00142025	0.998475	0.998368	0.998581
RIOK1	ukb-d-L12_ACTINKERA	Actinic keratosis || id:ukb-d-L12_ACTINKERA	ENSG00000124784	Inverse variance weighted	450	-0.00152455	4.12e-05	2.54e-299	-0.00160535	-0.00144374	0.998477	0.998396	0.998557
RIOK1	ukb-d-L12_ACTINKERA	Actinic keratosis || id:ukb-d-L12_ACTINKERA	ENSG00000124784	Simple mode	450	-0.00153385	0.000117912	4.7e-33	-0.00176496	-0.00130274	0.998467	0.998237	0.998698
RIOK1	ukb-d-L12_ACTINKERA	Actinic keratosis || id:ukb-d-L12_ACTINKERA	ENSG00000124784	Weighted mode	450	-0.00153385	0.000102264	1.63e-41	-0.00173429	-0.00133341	0.998467	0.998267	0.998667
RIOK1	ukb-b-4740	Feta intake || id:ukb-b-4740	ENSG00000124784	MR Egger	434	0.00446377	0.000794824	3.5e-08	0.00290592	0.00602163	1.00447	1.00291	1.00604
RIOK1	ukb-b-4740	Feta intake || id:ukb-b-4740	ENSG00000124784	Weighted median	434	-0.00324668	0.000366992	9.01e-19	-0.00396598	-0.00252737	0.996759	0.996042	0.997476
RIOK1	ukb-b-4740	Feta intake || id:ukb-b-4740	ENSG00000124784	Inverse variance weighted	434	-0.00294734	0.000271158	1.61e-27	-0.00347881	-0.00241587	0.997057	0.996527	0.997587
RIOK1	ukb-b-4740	Feta intake || id:ukb-b-4740	ENSG00000124784	Simple mode	434	-0.00335333	0.000739329	7.45e-06	-0.00480242	-0.00190425	0.996652	0.995209	0.998098
RIOK1	ukb-b-4740	Feta intake || id:ukb-b-4740	ENSG00000124784	Weighted mode	434	-0.00335333	0.000733144	6.26e-06	-0.0047903	-0.00191637	0.996652	0.995221	0.998085
RIOK1	ukb-b-185	Frequency of travelling from home to job workplace || id:ukb-b-185	ENSG00000124784	MR Egger	434	-0.0317155	0.00203821	1.15e-43	-0.0357104	-0.0277206	0.968782	0.96492	0.97266
RIOK1	ukb-b-185	Frequency of travelling from home to job workplace || id:ukb-b-185	ENSG00000124784	Weighted median	434	-0.0151863	0.000987689	2.39e-53	-0.0171222	-0.0132505	0.984928	0.983024	0.986837
RIOK1	ukb-b-185	Frequency of travelling from home to job workplace || id:ukb-b-185	ENSG00000124784	Inverse variance weighted	434	-0.012111	0.000747764	5.35e-59	-0.0135766	-0.0106454	0.987962	0.986515	0.989411
RIOK1	ukb-b-185	Frequency of travelling from home to job workplace || id:ukb-b-185	ENSG00000124784	Simple mode	434	-0.0157104	0.00180257	6.22e-17	-0.0192434	-0.0121773	0.984412	0.980941	0.987897
RIOK1	ukb-b-185	Frequency of travelling from home to job workplace || id:ukb-b-185	ENSG00000124784	Weighted mode	434	-0.0161175	0.00157902	4.6e-22	-0.0192124	-0.0130226	0.984012	0.980971	0.987062
RIOK1	ukb-d-LUNG_CANCER_MESOT	Lung cancer and mesothelioma || id:ukb-d-LUNG_CANCER_MESOT	ENSG00000124784	MR Egger	453	-0.000283226	0.000149818	0.0593372	-0.00057687	1.04e-05	0.999717	0.999423	1.00001
RIOK1	ukb-d-LUNG_CANCER_MESOT	Lung cancer and mesothelioma || id:ukb-d-LUNG_CANCER_MESOT	ENSG00000124784	Weighted median	453	6.16e-05	6.69e-05	0.356884	-6.95e-05	0.000192663	1.00006	0.999931	1.00019
RIOK1	ukb-d-LUNG_CANCER_MESOT	Lung cancer and mesothelioma || id:ukb-d-LUNG_CANCER_MESOT	ENSG00000124784	Inverse variance weighted	453	8.28e-05	5.02e-05	0.0991911	-1.56e-05	0.000181134	1.00008	0.999984	1.00018
RIOK1	ukb-d-LUNG_CANCER_MESOT	Lung cancer and mesothelioma || id:ukb-d-LUNG_CANCER_MESOT	ENSG00000124784	Simple mode	453	7.42e-05	0.000152907	0.627849	-0.000225524	0.000373871	1.00007	0.999775	1.00037
RIOK1	ukb-d-LUNG_CANCER_MESOT	Lung cancer and mesothelioma || id:ukb-d-LUNG_CANCER_MESOT	ENSG00000124784	Weighted mode	453	7.42e-05	0.000131527	0.573076	-0.00018362	0.000331967	1.00007	0.999816	1.00033
RIOK1	ukb-d-H7_EYELIDDIS	Other disorders of eyelid || id:ukb-d-H7_EYELIDDIS	ENSG00000124784	MR Egger	454	0.00105675	0.000224313	3.28e-06	0.000617098	0.0014964	1.00106	1.00062	1.0015
RIOK1	ukb-d-H7_EYELIDDIS	Other disorders of eyelid || id:ukb-d-H7_EYELIDDIS	ENSG00000124784	Weighted median	454	-0.000541226	9.72e-05	2.55e-08	-0.000731685	-0.000350767	0.999459	0.999269	0.999649
RIOK1	ukb-d-H7_EYELIDDIS	Other disorders of eyelid || id:ukb-d-H7_EYELIDDIS	ENSG00000124784	Inverse variance weighted	454	-0.000614797	7.51e-05	2.81e-16	-0.000762088	-0.000467506	0.999385	0.999238	0.999533
RIOK1	ukb-d-H7_EYELIDDIS	Other disorders of eyelid || id:ukb-d-H7_EYELIDDIS	ENSG00000124784	Simple mode	454	-0.000542884	0.000228279	0.0178132	-0.00099031	-9.55e-05	0.999457	0.99901	0.999905
RIOK1	ukb-d-H7_EYELIDDIS	Other disorders of eyelid || id:ukb-d-H7_EYELIDDIS	ENSG00000124784	Weighted mode	454	-0.000542884	0.000192371	0.00498136	-0.00091993	-0.000165837	0.999457	0.99908	0.999834
RIOK1	ukb-b-16652	Non-cancer illness code, self-reported: pleurisy || id:ukb-b-16652	ENSG00000124784	MR Egger	298	-0.000607082	0.000109982	7.42e-08	-0.000822648	-0.000391516	0.999393	0.999178	0.999609
RIOK1	ukb-b-16652	Non-cancer illness code, self-reported: pleurisy || id:ukb-b-16652	ENSG00000124784	Weighted median	298	-0.000403851	4.58e-05	1.26e-18	-0.000493706	-0.000313995	0.999596	0.999506	0.999686
RIOK1	ukb-b-16652	Non-cancer illness code, self-reported: pleurisy || id:ukb-b-16652	ENSG00000124784	Inverse variance weighted	298	-0.000313806	3.71e-05	2.7e-17	-0.000386518	-0.000241094	0.999686	0.999614	0.999759
RIOK1	ukb-b-16652	Non-cancer illness code, self-reported: pleurisy || id:ukb-b-16652	ENSG00000124784	Simple mode	298	-0.000425259	0.000127077	0.000923803	-0.00067433	-0.000176187	0.999575	0.999326	0.999824
RIOK1	ukb-b-16652	Non-cancer illness code, self-reported: pleurisy || id:ukb-b-16652	ENSG00000124784	Weighted mode	298	-0.000425259	0.000117243	0.000337195	-0.000655055	-0.000195462	0.999575	0.999345	0.999805
RIOK1	ukb-d-22617_4131	Job SOC coding: Filing and other records assistants/clerks || id:ukb-d-22617_4131	ENSG00000124784	MR Egger	453	0.00088928	0.000516691	0.0859172	-0.000123434	0.001902	1.00089	0.999877	1.0019
RIOK1	ukb-d-22617_4131	Job SOC coding: Filing and other records assistants/clerks || id:ukb-d-22617_4131	ENSG00000124784	Weighted median	453	-0.000984439	0.000219706	7.44e-06	-0.00141506	-0.000553816	0.999016	0.998586	0.999446
RIOK1	ukb-d-22617_4131	Job SOC coding: Filing and other records assistants/clerks || id:ukb-d-22617_4131	ENSG00000124784	Inverse variance weighted	453	-0.00170416	0.000174121	1.28e-22	-0.00204544	-0.00136288	0.998297	0.997957	0.998638
RIOK1	ukb-d-22617_4131	Job SOC coding: Filing and other records assistants/clerks || id:ukb-d-22617_4131	ENSG00000124784	Simple mode	453	-0.000885938	0.000467791	0.0588798	-0.00180281	3.09e-05	0.999114	0.998199	1.00003
RIOK1	ukb-d-22617_4131	Job SOC coding: Filing and other records assistants/clerks || id:ukb-d-22617_4131	ENSG00000124784	Weighted mode	453	-0.000885938	0.000413099	0.032516	-0.00169561	-7.63e-05	0.999114	0.998306	0.999924
RIOK1	ukb-b-10783	Illnesses of siblings: None of the above (group 2) || id:ukb-b-10783	ENSG00000124784	MR Egger	434	-0.00151666	0.000737184	0.0402504	-0.00296154	-7.18e-05	0.998484	0.997043	0.999928
RIOK1	ukb-b-10783	Illnesses of siblings: None of the above (group 2) || id:ukb-b-10783	ENSG00000124784	Weighted median	434	-0.00237132	0.000324342	2.65e-13	-0.00300703	-0.00173561	0.997631	0.996997	0.998266
RIOK1	ukb-b-10783	Illnesses of siblings: None of the above (group 2) || id:ukb-b-10783	ENSG00000124784	Inverse variance weighted	434	-0.00194409	0.00025186	1.17e-14	-0.00243774	-0.00145045	0.998058	0.997565	0.998551
RIOK1	ukb-b-10783	Illnesses of siblings: None of the above (group 2) || id:ukb-b-10783	ENSG00000124784	Simple mode	434	-0.00256308	0.000751578	0.000709845	-0.00403618	-0.00108999	0.99744	0.995972	0.998911
RIOK1	ukb-b-10783	Illnesses of siblings: None of the above (group 2) || id:ukb-b-10783	ENSG00000124784	Weighted mode	434	-0.00244231	0.000641951	0.00016252	-0.00370054	-0.00118409	0.997561	0.996306	0.998817
RIOK1	ukb-b-1306	Diagnoses - main ICD10: K29.6 Other gastritis || id:ukb-b-1306	ENSG00000124784	MR Egger	300	0.00163117	0.000118961	1.64e-33	0.00139801	0.00186433	1.00163	1.0014	1.00187
RIOK1	ukb-b-1306	Diagnoses - main ICD10: K29.6 Other gastritis || id:ukb-b-1306	ENSG00000124784	Weighted median	300	0.000901303	5.14e-05	8.58e-69	0.000800525	0.00100208	1.0009	1.0008	1.001
RIOK1	ukb-b-1306	Diagnoses - main ICD10: K29.6 Other gastritis || id:ukb-b-1306	ENSG00000124784	Inverse variance weighted	300	0.000874883	4.01e-05	1.11e-105	0.000796344	0.000953421	1.00088	1.0008	1.00095
RIOK1	ukb-b-1306	Diagnoses - main ICD10: K29.6 Other gastritis || id:ukb-b-1306	ENSG00000124784	Simple mode	300	0.000887628	0.000149874	8.7e-09	0.000593876	0.00118138	1.00089	1.00059	1.00118
RIOK1	ukb-b-1306	Diagnoses - main ICD10: K29.6 Other gastritis || id:ukb-b-1306	ENSG00000124784	Weighted mode	300	0.000899604	0.00013397	9.47e-11	0.000637023	0.00116219	1.0009	1.00064	1.00116
RIOK1	ukb-b-8699	PCT where patients GP was registered: CENTRAL MANCHESTER PCT || id:ukb-b-8699	ENSG00000124784	MR Egger	273	-0.000704079	0.000100137	1.67e-11	-0.000900348	-0.000507811	0.999296	0.9991	0.999492
RIOK1	ukb-b-8699	PCT where patients GP was registered: CENTRAL MANCHESTER PCT || id:ukb-b-8699	ENSG00000124784	Weighted median	273	0.000107303	4.32e-05	0.0129036	2.27e-05	0.000191887	1.00011	1.00002	1.00019
RIOK1	ukb-b-8699	PCT where patients GP was registered: CENTRAL MANCHESTER PCT || id:ukb-b-8699	ENSG00000124784	Inverse variance weighted	273	0.0001648	3.36e-05	9.12e-07	9.9e-05	0.000230589	1.00016	1.0001	1.00023
RIOK1	ukb-b-8699	PCT where patients GP was registered: CENTRAL MANCHESTER PCT || id:ukb-b-8699	ENSG00000124784	Simple mode	273	0.000101934	0.000106269	0.338304	-0.000106353	0.000310222	1.0001	0.999894	1.00031
RIOK1	ukb-b-8699	PCT where patients GP was registered: CENTRAL MANCHESTER PCT || id:ukb-b-8699	ENSG00000124784	Weighted mode	273	0.000101934	9.39e-05	0.278492	-8.21e-05	0.000285924	1.0001	0.999918	1.00029
RIOK1	ukb-b-872	Operation code: transurethral resection of prostate (turp) || id:ukb-b-872	ENSG00000124784	MR Egger	322	-0.000751308	0.000133211	3.74e-08	-0.0010124	-0.000490214	0.999249	0.998988	0.99951
RIOK1	ukb-b-872	Operation code: transurethral resection of prostate (turp) || id:ukb-b-872	ENSG00000124784	Weighted median	322	-0.000391482	5.83e-05	1.87e-11	-0.00050573	-0.000277235	0.999609	0.999494	0.999723
RIOK1	ukb-b-872	Operation code: transurethral resection of prostate (turp) || id:ukb-b-872	ENSG00000124784	Inverse variance weighted	322	-0.000310088	4.48e-05	4.26e-12	-0.000397809	-0.000222366	0.99969	0.999602	0.999778
RIOK1	ukb-b-872	Operation code: transurethral resection of prostate (turp) || id:ukb-b-872	ENSG00000124784	Simple mode	322	-0.000442105	0.000147191	0.00287771	-0.0007306	-0.000153611	0.999558	0.99927	0.999846
RIOK1	ukb-b-872	Operation code: transurethral resection of prostate (turp) || id:ukb-b-872	ENSG00000124784	Weighted mode	322	-0.000454074	0.000135844	0.000928019	-0.000720329	-0.00018782	0.999546	0.99928	0.999812
RIOK1	ukb-b-12646	Treatment speciality of consultant (recoded): General medicine || id:ukb-b-12646	ENSG00000124784	MR Egger	434	-0.00540129	0.000717743	3.08e-13	-0.00680807	-0.00399452	0.994613	0.993215	0.996013
RIOK1	ukb-b-12646	Treatment speciality of consultant (recoded): General medicine || id:ukb-b-12646	ENSG00000124784	Weighted median	434	-0.00498495	0.000336927	1.57e-49	-0.00564532	-0.00432457	0.995027	0.994371	0.995685
RIOK1	ukb-b-12646	Treatment speciality of consultant (recoded): General medicine || id:ukb-b-12646	ENSG00000124784	Inverse variance weighted	434	-0.00460011	0.000245133	1.44e-78	-0.00508057	-0.00411965	0.99541	0.994932	0.995889
RIOK1	ukb-b-12646	Treatment speciality of consultant (recoded): General medicine || id:ukb-b-12646	ENSG00000124784	Simple mode	434	-0.00508454	0.00073953	2.17e-11	-0.00653402	-0.00363506	0.994928	0.993487	0.996372
RIOK1	ukb-b-12646	Treatment speciality of consultant (recoded): General medicine || id:ukb-b-12646	ENSG00000124784	Weighted mode	434	-0.00522843	0.000620924	5.56e-16	-0.00644544	-0.00401142	0.994785	0.993575	0.995997
RIOK1	ukb-b-8800	Interpolated Year when cancer first diagnosed || id:ukb-b-8800	ENSG00000124784	MR Egger	431	0.0654716	0.00606865	3.59e-24	0.053577	0.0773661	1.06766	1.05504	1.08044
RIOK1	ukb-b-8800	Interpolated Year when cancer first diagnosed || id:ukb-b-8800	ENSG00000124784	Weighted median	431	0.0224285	0.00280866	1.4e-15	0.0169235	0.0279334	1.02268	1.01707	1.02833
RIOK1	ukb-b-8800	Interpolated Year when cancer first diagnosed || id:ukb-b-8800	ENSG00000124784	Inverse variance weighted	431	0.0116402	0.00207703	2.09e-08	0.00756926	0.0157112	1.01171	1.0076	1.01584
RIOK1	ukb-b-8800	Interpolated Year when cancer first diagnosed || id:ukb-b-8800	ENSG00000124784	Simple mode	431	0.0257029	0.00618519	3.92e-05	0.0135799	0.0378259	1.02604	1.01367	1.03855
RIOK1	ukb-b-8800	Interpolated Year when cancer first diagnosed || id:ukb-b-8800	ENSG00000124784	Weighted mode	431	0.0257029	0.00529749	1.71e-06	0.0153198	0.036086	1.02604	1.01544	1.03675
RIOK1	ukb-d-C79	Diagnoses - main ICD10: C79 Secondary malignant neoplasm of other sites || id:ukb-d-C79	ENSG00000124784	MR Egger	450	0.000707115	0.000119736	6.95e-09	0.000472433	0.000941797	1.00071	1.00047	1.00094
RIOK1	ukb-d-C79	Diagnoses - main ICD10: C79 Secondary malignant neoplasm of other sites || id:ukb-d-C79	ENSG00000124784	Weighted median	450	-8.56e-05	5.28e-05	0.104763	-0.000188995	1.78e-05	0.999914	0.999811	1.00002
RIOK1	ukb-d-C79	Diagnoses - main ICD10: C79 Secondary malignant neoplasm of other sites || id:ukb-d-C79	ENSG00000124784	Inverse variance weighted	450	-0.000131277	4.01e-05	0.00106261	-0.000209882	-5.27e-05	0.999869	0.99979	0.999947
RIOK1	ukb-d-C79	Diagnoses - main ICD10: C79 Secondary malignant neoplasm of other sites || id:ukb-d-C79	ENSG00000124784	Simple mode	450	-5.78e-05	0.000125865	0.646387	-0.00030448	0.000188911	0.999942	0.999696	1.00019
RIOK1	ukb-d-C79	Diagnoses - main ICD10: C79 Secondary malignant neoplasm of other sites || id:ukb-d-C79	ENSG00000124784	Weighted mode	450	-5.78e-05	0.000101384	0.568994	-0.000256497	0.000140928	0.999942	0.999744	1.00014
RIOK1	ukb-d-K11_OTHGASTR	Other gastritis (incl. Duodenitis) || id:ukb-d-K11_OTHGASTR	ENSG00000124784	MR Egger	454	0.00294287	0.000338759	6.85e-17	0.0022789	0.00360684	1.00295	1.00228	1.00361
RIOK1	ukb-d-K11_OTHGASTR	Other gastritis (incl. Duodenitis) || id:ukb-d-K11_OTHGASTR	ENSG00000124784	Weighted median	454	0.000902201	0.000153639	4.3e-09	0.000601069	0.00120333	1.0009	1.0006	1.0012
RIOK1	ukb-d-K11_OTHGASTR	Other gastritis (incl. Duodenitis) || id:ukb-d-K11_OTHGASTR	ENSG00000124784	Inverse variance weighted	454	0.000776173	0.00011349	7.97e-12	0.000553733	0.000998612	1.00078	1.00055	1.001
RIOK1	ukb-d-K11_OTHGASTR	Other gastritis (incl. Duodenitis) || id:ukb-d-K11_OTHGASTR	ENSG00000124784	Simple mode	454	0.00168289	0.00033644	8.13e-07	0.00102347	0.00234231	1.00168	1.00102	1.00235
RIOK1	ukb-d-K11_OTHGASTR	Other gastritis (incl. Duodenitis) || id:ukb-d-K11_OTHGASTR	ENSG00000124784	Weighted mode	454	0.00168289	0.000324112	3.14e-07	0.00104763	0.00231815	1.00168	1.00105	1.00232
RIOK1	ukb-b-8241	Treatment/medication code: prednisolone || id:ukb-b-8241	ENSG00000124784	MR Egger	326	0.000330701	0.000140577	0.019248	5.52e-05	0.000606232	1.00033	1.00006	1.00061
RIOK1	ukb-b-8241	Treatment/medication code: prednisolone || id:ukb-b-8241	ENSG00000124784	Weighted median	326	-0.000591458	6.32e-05	7.66e-21	-0.000715254	-0.000467662	0.999409	0.999285	0.999532
RIOK1	ukb-b-8241	Treatment/medication code: prednisolone || id:ukb-b-8241	ENSG00000124784	Inverse variance weighted	326	-0.000623296	4.73e-05	1.07e-39	-0.000715954	-0.000530639	0.999377	0.999284	0.99947
RIOK1	ukb-b-8241	Treatment/medication code: prednisolone || id:ukb-b-8241	ENSG00000124784	Simple mode	326	-0.000603376	0.000151637	8.54e-05	-0.000900584	-0.000306168	0.999397	0.9991	0.999694
RIOK1	ukb-b-8241	Treatment/medication code: prednisolone || id:ukb-b-8241	ENSG00000124784	Weighted mode	326	-0.000603376	0.000141049	2.49e-05	-0.000879832	-0.00032692	0.999397	0.999121	0.999673
RIOK1	ukb-b-13998	Diagnoses - secondary ICD10: N84.0 Polyp of corpus uteri || id:ukb-b-13998	ENSG00000124784	MR Egger	307	-0.000174582	0.000130508	0.181987	-0.000430379	8.12e-05	0.999825	0.99957	1.00008
RIOK1	ukb-b-13998	Diagnoses - secondary ICD10: N84.0 Polyp of corpus uteri || id:ukb-b-13998	ENSG00000124784	Weighted median	307	-0.000561101	5.76e-05	1.86e-22	-0.000673906	-0.000448296	0.999439	0.999326	0.999552
RIOK1	ukb-b-13998	Diagnoses - secondary ICD10: N84.0 Polyp of corpus uteri || id:ukb-b-13998	ENSG00000124784	Inverse variance weighted	307	-0.000502985	4.42e-05	5.46e-30	-0.000589639	-0.00041633	0.999497	0.999411	0.999584
RIOK1	ukb-b-13998	Diagnoses - secondary ICD10: N84.0 Polyp of corpus uteri || id:ukb-b-13998	ENSG00000124784	Simple mode	307	-0.000583646	0.000141101	4.56e-05	-0.000860203	-0.000307089	0.999417	0.99914	0.999693
RIOK1	ukb-b-13998	Diagnoses - secondary ICD10: N84.0 Polyp of corpus uteri || id:ukb-b-13998	ENSG00000124784	Weighted mode	307	-0.000583646	0.00013332	1.65e-05	-0.000844953	-0.000322339	0.999417	0.999155	0.999678
RIOK1	ukb-d-22614_1	Worked with pesticides: Sometimes || id:ukb-d-22614_1	ENSG00000124784	MR Egger	454	0.00757842	0.000767466	5.92e-21	0.00607419	0.00908265	1.00761	1.00609	1.00912
RIOK1	ukb-d-22614_1	Worked with pesticides: Sometimes || id:ukb-d-22614_1	ENSG00000124784	Weighted median	454	0.00327883	0.00033504	1.29e-22	0.00262215	0.00393551	1.00328	1.00263	1.00394
RIOK1	ukb-d-22614_1	Worked with pesticides: Sometimes || id:ukb-d-22614_1	ENSG00000124784	Inverse variance weighted	454	0.00255958	0.000257372	2.65e-23	0.00205513	0.00306403	1.00256	1.00206	1.00307
RIOK1	ukb-d-22614_1	Worked with pesticides: Sometimes || id:ukb-d-22614_1	ENSG00000124784	Simple mode	454	0.00329182	0.000734492	9.39e-06	0.00185221	0.00473142	1.0033	1.00185	1.00474
RIOK1	ukb-d-22614_1	Worked with pesticides: Sometimes || id:ukb-d-22614_1	ENSG00000124784	Weighted mode	454	0.00329182	0.0006997	3.38e-06	0.0019204	0.00466323	1.0033	1.00192	1.00467
RIOK1	ukb-b-13978	Average monthly intake of other alcoholic drinks || id:ukb-b-13978	ENSG00000124784	MR Egger	431	0.0064236	0.0038518	0.0961075	-0.00112593	0.0139731	1.00644	0.998875	1.01407
RIOK1	ukb-b-13978	Average monthly intake of other alcoholic drinks || id:ukb-b-13978	ENSG00000124784	Weighted median	431	0.000483326	0.00171901	0.778583	-0.00288593	0.00385258	1.00048	0.997118	1.00386
RIOK1	ukb-b-13978	Average monthly intake of other alcoholic drinks || id:ukb-b-13978	ENSG00000124784	Inverse variance weighted	431	-0.00026746	0.00130922	0.838127	-0.00283353	0.00229861	0.999733	0.99717	1.0023
RIOK1	ukb-b-13978	Average monthly intake of other alcoholic drinks || id:ukb-b-13978	ENSG00000124784	Simple mode	431	0.000502071	0.00391785	0.898091	-0.00717691	0.00818106	1.0005	0.992849	1.00821
RIOK1	ukb-b-13978	Average monthly intake of other alcoholic drinks || id:ukb-b-13978	ENSG00000124784	Weighted mode	431	0.00102448	0.00334103	0.75927	-0.00552393	0.00757289	1.00103	0.994491	1.0076
RIOK1	ukb-d-M13_GANGLION	Ganglion || id:ukb-d-M13_GANGLION	ENSG00000124784	MR Egger	454	0.00105241	0.000158382	8.75e-11	0.000741986	0.00136284	1.00105	1.00074	1.00136
RIOK1	ukb-d-M13_GANGLION	Ganglion || id:ukb-d-M13_GANGLION	ENSG00000124784	Weighted median	454	0.00127548	7.47e-05	2.77e-65	0.00112898	0.00142199	1.00128	1.00113	1.00142
RIOK1	ukb-d-M13_GANGLION	Ganglion || id:ukb-d-M13_GANGLION	ENSG00000124784	Inverse variance weighted	454	0.000974845	5.31e-05	2.19e-75	0.000870847	0.00107884	1.00098	1.00087	1.00108
RIOK1	ukb-d-M13_GANGLION	Ganglion || id:ukb-d-M13_GANGLION	ENSG00000124784	Simple mode	454	0.0013747	0.000188783	1.47e-12	0.00100468	0.00174471	1.00138	1.00101	1.00175
RIOK1	ukb-d-M13_GANGLION	Ganglion || id:ukb-d-M13_GANGLION	ENSG00000124784	Weighted mode	454	0.0013747	0.000158564	7.77e-17	0.00106391	0.00168549	1.00138	1.00106	1.00169
RIOK1	ukb-b-2285	Diagnoses - main ICD10: H25.0 Senile incipient cataract || id:ukb-b-2285	ENSG00000124784	MR Egger	266	0.00157731	9.59e-05	2.38e-42	0.00138941	0.0017652	1.00158	1.00139	1.00177
RIOK1	ukb-b-2285	Diagnoses - main ICD10: H25.0 Senile incipient cataract || id:ukb-b-2285	ENSG00000124784	Weighted median	266	9.87e-05	4.01e-05	0.0138698	2.01e-05	0.000177362	1.0001	1.00002	1.00018
RIOK1	ukb-b-2285	Diagnoses - main ICD10: H25.0 Senile incipient cataract || id:ukb-b-2285	ENSG00000124784	Inverse variance weighted	266	2.03e-05	3.61e-05	0.573923	-5.05e-05	9.11e-05	1.00002	0.99995	1.00009
RIOK1	ukb-b-2285	Diagnoses - main ICD10: H25.0 Senile incipient cataract || id:ukb-b-2285	ENSG00000124784	Simple mode	266	0.00013	8.56e-05	0.1301	-3.78e-05	0.000297806	1.00013	0.999962	1.0003
RIOK1	ukb-b-2285	Diagnoses - main ICD10: H25.0 Senile incipient cataract || id:ukb-b-2285	ENSG00000124784	Weighted mode	266	0.00013	8.69e-05	0.135766	-4.03e-05	0.000300287	1.00013	0.99996	1.0003
RIOK1	ukb-b-1707	Average weekly spirits intake || id:ukb-b-1707	ENSG00000124784	MR Egger	434	-0.00254799	0.0018865	0.177517	-0.00624552	0.00114955	0.997455	0.993774	1.00115
RIOK1	ukb-b-1707	Average weekly spirits intake || id:ukb-b-1707	ENSG00000124784	Weighted median	434	0.0117182	0.000859496	2.52e-42	0.0100336	0.0134028	1.01179	1.01008	1.01349
RIOK1	ukb-b-1707	Average weekly spirits intake || id:ukb-b-1707	ENSG00000124784	Inverse variance weighted	434	0.0135588	0.000644753	3.52e-98	0.0122951	0.0148225	1.01365	1.01237	1.01493
RIOK1	ukb-b-1707	Average weekly spirits intake || id:ukb-b-1707	ENSG00000124784	Simple mode	434	0.0100017	0.00188926	1.91e-07	0.00629878	0.0137047	1.01005	1.00632	1.0138
RIOK1	ukb-b-1707	Average weekly spirits intake || id:ukb-b-1707	ENSG00000124784	Weighted mode	434	0.00969823	0.00165364	8.94e-09	0.0064571	0.0129394	1.00975	1.00648	1.01302
RIOK1	ukb-b-16066	Spreads/sauces consumers || id:ukb-b-16066	ENSG00000124784	MR Egger	431	-0.00570713	0.0023922	0.0174783	-0.0103958	-0.00101843	0.994309	0.989658	0.998982
RIOK1	ukb-b-16066	Spreads/sauces consumers || id:ukb-b-16066	ENSG00000124784	Weighted median	431	-0.00788795	0.00106071	1.03e-13	-0.00996693	-0.00580896	0.992143	0.990083	0.994208
RIOK1	ukb-b-16066	Spreads/sauces consumers || id:ukb-b-16066	ENSG00000124784	Inverse variance weighted	431	-0.00626076	0.000815907	1.68e-14	-0.00785994	-0.00466158	0.993759	0.992171	0.995349
RIOK1	ukb-b-16066	Spreads/sauces consumers || id:ukb-b-16066	ENSG00000124784	Simple mode	431	-0.00830337	0.00277662	0.00294561	-0.0137455	-0.00286119	0.991731	0.986349	0.997143
RIOK1	ukb-b-16066	Spreads/sauces consumers || id:ukb-b-16066	ENSG00000124784	Weighted mode	431	-0.00830337	0.00240342	0.000605366	-0.0130141	-0.00359266	0.991731	0.98707	0.996414
RIOK1	ukb-a-113	Non-cancer illness code self-reported: arthritis (nos) || id:ukb-a-113	ENSG00000124784	MR Egger	434	-0.000488044	0.000183762	0.00820353	-0.000848218	-0.000127871	0.999512	0.999152	0.999872
RIOK1	ukb-a-113	Non-cancer illness code self-reported: arthritis (nos) || id:ukb-a-113	ENSG00000124784	Weighted median	434	0.00031903	8.13e-05	8.69e-05	0.000159694	0.000478366	1.00032	1.00016	1.00048
RIOK1	ukb-a-113	Non-cancer illness code self-reported: arthritis (nos) || id:ukb-a-113	ENSG00000124784	Inverse variance weighted	434	0.000218164	6.28e-05	0.000512317	9.51e-05	0.000341243	1.00022	1.0001	1.00034
RIOK1	ukb-a-113	Non-cancer illness code self-reported: arthritis (nos) || id:ukb-a-113	ENSG00000124784	Simple mode	434	0.000350997	0.000197341	0.0760015	-3.58e-05	0.000737785	1.00035	0.999964	1.00074
RIOK1	ukb-a-113	Non-cancer illness code self-reported: arthritis (nos) || id:ukb-a-113	ENSG00000124784	Weighted mode	434	0.000350997	0.000168653	0.0380051	2.04e-05	0.000681557	1.00035	1.00002	1.00068
RIOK1	ukb-a-426	Eye problems/disorders: Cataract || id:ukb-a-426	ENSG00000124784	MR Egger	434	0.00481278	0.00109024	1.28e-05	0.00267591	0.00694965	1.00482	1.00268	1.00697
RIOK1	ukb-a-426	Eye problems/disorders: Cataract || id:ukb-a-426	ENSG00000124784	Weighted median	434	0.00157719	0.000483274	0.00110028	0.000629969	0.0025244	1.00158	1.00063	1.00253
RIOK1	ukb-a-426	Eye problems/disorders: Cataract || id:ukb-a-426	ENSG00000124784	Inverse variance weighted	434	0.00143993	0.000372221	0.000109521	0.000710373	0.00216948	1.00144	1.00071	1.00217
RIOK1	ukb-a-426	Eye problems/disorders: Cataract || id:ukb-a-426	ENSG00000124784	Simple mode	434	0.00192982	0.00107898	0.074386	-0.00018499	0.00404462	1.00193	0.999815	1.00405
RIOK1	ukb-a-426	Eye problems/disorders: Cataract || id:ukb-a-426	ENSG00000124784	Weighted mode	434	0.00192982	0.000997577	0.0537022	-2.54e-05	0.00388507	1.00193	0.999975	1.00389
RIOK1	ukb-b-12060	PCT where patients GP was registered: NORTH HAMPSHIRE PCT || id:ukb-b-12060	ENSG00000124784	MR Egger	250	-0.000869725	9.4e-05	1.06e-17	-0.00105396	-0.000685487	0.999131	0.998947	0.999315
RIOK1	ukb-b-12060	PCT where patients GP was registered: NORTH HAMPSHIRE PCT || id:ukb-b-12060	ENSG00000124784	Weighted median	250	6.1e-05	4.08e-05	0.134567	-1.89e-05	0.000140902	1.00006	0.999981	1.00014
RIOK1	ukb-b-12060	PCT where patients GP was registered: NORTH HAMPSHIRE PCT || id:ukb-b-12060	ENSG00000124784	Inverse variance weighted	250	3.19e-05	3.15e-05	0.311104	-2.99e-05	9.38e-05	1.00003	0.99997	1.00009
RIOK1	ukb-b-12060	PCT where patients GP was registered: NORTH HAMPSHIRE PCT || id:ukb-b-12060	ENSG00000124784	Simple mode	250	9.72e-05	0.000100363	0.333955	-9.96e-05	0.000293868	1.0001	0.9999	1.00029
RIOK1	ukb-b-12060	PCT where patients GP was registered: NORTH HAMPSHIRE PCT || id:ukb-b-12060	ENSG00000124784	Weighted mode	250	9.72e-05	8.8e-05	0.270838	-7.54e-05	0.00026971	1.0001	0.999925	1.00027
RIOK1	ukb-b-18138	Operation code: coronary angiogram || id:ukb-b-18138	ENSG00000124784	MR Egger	342	-0.00160056	0.000149872	3.77e-23	-0.0018943	-0.00130681	0.998401	0.998107	0.998694
RIOK1	ukb-b-18138	Operation code: coronary angiogram || id:ukb-b-18138	ENSG00000124784	Weighted median	342	-0.00105714	6.32e-05	6.79e-63	-0.00118092	-0.000933363	0.998943	0.99882	0.999067
RIOK1	ukb-b-18138	Operation code: coronary angiogram || id:ukb-b-18138	ENSG00000124784	Inverse variance weighted	342	-0.000987149	5.08e-05	5.48e-84	-0.00108679	-0.000887507	0.999013	0.998914	0.999113
RIOK1	ukb-b-18138	Operation code: coronary angiogram || id:ukb-b-18138	ENSG00000124784	Simple mode	342	-0.00107263	0.000176102	3.03e-09	-0.00141779	-0.000727472	0.998928	0.998583	0.999273
RIOK1	ukb-b-18138	Operation code: coronary angiogram || id:ukb-b-18138	ENSG00000124784	Weighted mode	342	-0.00107263	0.000155285	2.43e-11	-0.00137699	-0.000768273	0.998928	0.998624	0.999232
RIOK1	ukb-a-303	Hair/balding pattern: Pattern 4 || id:ukb-a-303	ENSG00000124784	MR Egger	434	-0.0110699	0.0011989	1.19e-18	-0.0134198	-0.00872008	0.988991	0.98667	0.991318
RIOK1	ukb-a-303	Hair/balding pattern: Pattern 4 || id:ukb-a-303	ENSG00000124784	Weighted median	434	-0.00207638	0.000520908	6.72e-05	-0.00309735	-0.00105539	0.997926	0.996907	0.998945
RIOK1	ukb-a-303	Hair/balding pattern: Pattern 4 || id:ukb-a-303	ENSG00000124784	Inverse variance weighted	434	-0.00236867	0.000409831	7.49e-09	-0.00317194	-0.0015654	0.997634	0.996833	0.998436
RIOK1	ukb-a-303	Hair/balding pattern: Pattern 4 || id:ukb-a-303	ENSG00000124784	Simple mode	434	-0.00189163	0.00110129	0.0865746	-0.00405016	0.000266892	0.99811	0.995958	1.00027
RIOK1	ukb-a-303	Hair/balding pattern: Pattern 4 || id:ukb-a-303	ENSG00000124784	Weighted mode	434	-0.00189163	0.00101522	0.0630997	-0.00388146	9.82e-05	0.99811	0.996126	1.0001
RIOK1	ukb-b-13932	Duration of vigorous activity || id:ukb-b-13932	ENSG00000124784	MR Egger	434	-0.012304	0.00242263	5.66e-07	-0.0170523	-0.0075556	0.987771	0.983092	0.992473
RIOK1	ukb-b-13932	Duration of vigorous activity || id:ukb-b-13932	ENSG00000124784	Weighted median	434	-0.00825263	0.0011248	2.18e-13	-0.0104572	-0.00604803	0.991781	0.989597	0.99397
RIOK1	ukb-b-13932	Duration of vigorous activity || id:ukb-b-13932	ENSG00000124784	Inverse variance weighted	434	-0.010879	0.000826956	1.58e-39	-0.0124998	-0.00925814	0.98918	0.987578	0.990785
RIOK1	ukb-b-13932	Duration of vigorous activity || id:ukb-b-13932	ENSG00000124784	Simple mode	434	-0.00757439	0.00244169	0.00204717	-0.0123601	-0.00278868	0.992454	0.987716	0.997215
RIOK1	ukb-b-13932	Duration of vigorous activity || id:ukb-b-13932	ENSG00000124784	Weighted mode	434	-0.00705111	0.0021606	0.00118772	-0.0112859	-0.00281632	0.992974	0.988778	0.997188
RIOK1	ukb-b-4094	Length of mobile phone use || id:ukb-b-4094	ENSG00000124784	MR Egger	434	0.0225807	0.00245224	1.45e-18	0.0177743	0.0273871	1.02284	1.01793	1.02777
RIOK1	ukb-b-4094	Length of mobile phone use || id:ukb-b-4094	ENSG00000124784	Weighted median	434	0.0153988	0.00107637	2e-46	0.0132891	0.0175085	1.01552	1.01338	1.01766
RIOK1	ukb-b-4094	Length of mobile phone use || id:ukb-b-4094	ENSG00000124784	Inverse variance weighted	434	0.0133145	0.000837643	6.85e-57	0.0116727	0.0149563	1.0134	1.01174	1.01507
RIOK1	ukb-b-4094	Length of mobile phone use || id:ukb-b-4094	ENSG00000124784	Simple mode	434	0.0164718	0.00257173	3.93e-10	0.0114312	0.0215123	1.01661	1.0115	1.02175
RIOK1	ukb-b-4094	Length of mobile phone use || id:ukb-b-4094	ENSG00000124784	Weighted mode	434	0.0164718	0.00227041	1.87e-12	0.0120217	0.0209218	1.01661	1.01209	1.02114
RIOK1	ukb-b-9708	Diagnoses - main ICD10: M79.66 Pain in limb (Lower leg) || id:ukb-b-9708	ENSG00000124784	MR Egger	299	-0.000147953	0.000114318	0.196593	-0.000372015	7.61e-05	0.999852	0.999628	1.00008
RIOK1	ukb-b-9708	Diagnoses - main ICD10: M79.66 Pain in limb (Lower leg) || id:ukb-b-9708	ENSG00000124784	Weighted median	299	-0.000203101	4.93e-05	3.85e-05	-0.000299802	-0.0001064	0.999797	0.9997	0.999894
RIOK1	ukb-b-9708	Diagnoses - main ICD10: M79.66 Pain in limb (Lower leg) || id:ukb-b-9708	ENSG00000124784	Inverse variance weighted	299	-0.000221687	3.85e-05	8.8e-09	-0.000297222	-0.000146152	0.999778	0.999703	0.999854
RIOK1	ukb-b-9708	Diagnoses - main ICD10: M79.66 Pain in limb (Lower leg) || id:ukb-b-9708	ENSG00000124784	Simple mode	299	-0.000175611	0.000129053	0.174615	-0.000428555	7.73e-05	0.999824	0.999572	1.00008
RIOK1	ukb-b-9708	Diagnoses - main ICD10: M79.66 Pain in limb (Lower leg) || id:ukb-b-9708	ENSG00000124784	Weighted mode	299	-0.000175611	0.000115293	0.128776	-0.000401585	5.04e-05	0.999824	0.999598	1.00005
RIOK1	ukb-b-2557	Smoked cigarette or pipe within last hour || id:ukb-b-2557	ENSG00000124784	MR Egger	406	-0.0139424	0.00195732	4.87e-12	-0.0177788	-0.0101061	0.986154	0.982378	0.989945
RIOK1	ukb-b-2557	Smoked cigarette or pipe within last hour || id:ukb-b-2557	ENSG00000124784	Weighted median	406	-0.00150848	0.000899741	0.0936267	-0.00327197	0.000255014	0.998493	0.996733	1.00026
RIOK1	ukb-b-2557	Smoked cigarette or pipe within last hour || id:ukb-b-2557	ENSG00000124784	Inverse variance weighted	406	-0.00309991	0.000671398	3.89e-06	-0.00441585	-0.00178397	0.996905	0.995594	0.998218
RIOK1	ukb-b-2557	Smoked cigarette or pipe within last hour || id:ukb-b-2557	ENSG00000124784	Simple mode	406	-0.00127191	0.00203293	0.531896	-0.00525645	0.00271264	0.998729	0.994757	1.00272
RIOK1	ukb-b-2557	Smoked cigarette or pipe within last hour || id:ukb-b-2557	ENSG00000124784	Weighted mode	406	-0.00127191	0.00179398	0.47874	-0.0047881	0.00224429	0.998729	0.995223	1.00225
RIOK1	ukb-b-4106	Chest pain or discomfort when walking uphill or hurrying || id:ukb-b-4106	ENSG00000124784	MR Egger	431	-0.00249734	0.00222716	0.262781	-0.00686257	0.00186788	0.997506	0.993161	1.00187
RIOK1	ukb-b-4106	Chest pain or discomfort when walking uphill or hurrying || id:ukb-b-4106	ENSG00000124784	Weighted median	431	-0.00384245	0.00102126	0.00016826	-0.00584412	-0.00184077	0.996165	0.994173	0.998161
RIOK1	ukb-b-4106	Chest pain or discomfort when walking uphill or hurrying || id:ukb-b-4106	ENSG00000124784	Inverse variance weighted	431	-0.00487696	0.000759263	1.33e-10	-0.00636511	-0.0033888	0.995135	0.993655	0.996617
RIOK1	ukb-b-4106	Chest pain or discomfort when walking uphill or hurrying || id:ukb-b-4106	ENSG00000124784	Simple mode	431	-0.00189339	0.00226286	0.403212	-0.00632859	0.00254181	0.998108	0.993691	1.00255
RIOK1	ukb-b-4106	Chest pain or discomfort when walking uphill or hurrying || id:ukb-b-4106	ENSG00000124784	Weighted mode	431	-0.00189339	0.00196597	0.336047	-0.00574669	0.00195991	0.998108	0.99427	1.00196
RIOK1	ukb-a-484	Types of physical activity in last 4 weeks: Other exercises (eg: swimming cycling keep fit bowling) || id:ukb-a-484	ENSG00000124784	MR Egger	434	-0.0147673	0.00105233	3.99e-37	-0.0168299	-0.0127048	0.985341	0.983311	0.987376
RIOK1	ukb-a-484	Types of physical activity in last 4 weeks: Other exercises (eg: swimming cycling keep fit bowling) || id:ukb-a-484	ENSG00000124784	Weighted median	434	-0.000356465	0.000499152	0.475139	-0.0013348	0.000621872	0.999644	0.998666	1.00062
RIOK1	ukb-a-484	Types of physical activity in last 4 weeks: Other exercises (eg: swimming cycling keep fit bowling) || id:ukb-a-484	ENSG00000124784	Inverse variance weighted	434	0.00106087	0.000417809	0.0111127	0.000241968	0.00187978	1.00106	1.00024	1.00188
RIOK1	ukb-a-484	Types of physical activity in last 4 weeks: Other exercises (eg: swimming cycling keep fit bowling) || id:ukb-a-484	ENSG00000124784	Simple mode	434	-0.000460187	0.00090797	0.612532	-0.00223981	0.00131944	0.99954	0.997763	1.00132
RIOK1	ukb-a-484	Types of physical activity in last 4 weeks: Other exercises (eg: swimming cycling keep fit bowling) || id:ukb-a-484	ENSG00000124784	Weighted mode	434	-0.000460187	0.000801402	0.566113	-0.00203094	0.00111056	0.99954	0.997971	1.00111
RIOK1	ukb-d-COLITNONINFNAS	Noninfectious colitis NAS || id:ukb-d-COLITNONINFNAS	ENSG00000124784	MR Egger	454	-0.00224757	0.000313479	3.09e-12	-0.00286199	-0.00163315	0.997755	0.997142	0.998368
RIOK1	ukb-d-COLITNONINFNAS	Noninfectious colitis NAS || id:ukb-d-COLITNONINFNAS	ENSG00000124784	Weighted median	454	-0.00097605	0.000135861	6.76e-13	-0.00124234	-0.000709763	0.999024	0.998758	0.99929
RIOK1	ukb-d-COLITNONINFNAS	Noninfectious colitis NAS || id:ukb-d-COLITNONINFNAS	ENSG00000124784	Inverse variance weighted	454	-0.00081401	0.00010502	9.12e-15	-0.00101985	-0.00060817	0.999186	0.998981	0.999392
RIOK1	ukb-d-COLITNONINFNAS	Noninfectious colitis NAS || id:ukb-d-COLITNONINFNAS	ENSG00000124784	Simple mode	454	-0.00102517	0.000317896	0.00135152	-0.00164824	-0.000402093	0.998975	0.998353	0.999598
RIOK1	ukb-d-COLITNONINFNAS	Noninfectious colitis NAS || id:ukb-d-COLITNONINFNAS	ENSG00000124784	Weighted mode	454	-0.00102517	0.000280534	0.000288029	-0.00157502	-0.000475321	0.998975	0.998426	0.999525
RIOK1	ukb-b-3475	Operative procedures - secondary OPCS: M45.9 Unspecified diagnostic endoscopic examination of bladder || id:ukb-b-3475	ENSG00000124784	MR Egger	384	-0.00303409	0.000175166	5.08e-50	-0.00337741	-0.00269076	0.996971	0.996628	0.997313
RIOK1	ukb-b-3475	Operative procedures - secondary OPCS: M45.9 Unspecified diagnostic endoscopic examination of bladder || id:ukb-b-3475	ENSG00000124784	Weighted median	384	-0.00113643	7.83e-05	9.45e-48	-0.00128986	-0.000982993	0.998864	0.998711	0.999017
RIOK1	ukb-b-3475	Operative procedures - secondary OPCS: M45.9 Unspecified diagnostic endoscopic examination of bladder || id:ukb-b-3475	ENSG00000124784	Inverse variance weighted	384	-0.000956484	5.95e-05	4.72e-58	-0.0010732	-0.000839766	0.999044	0.998927	0.999161
RIOK1	ukb-b-3475	Operative procedures - secondary OPCS: M45.9 Unspecified diagnostic endoscopic examination of bladder || id:ukb-b-3475	ENSG00000124784	Simple mode	384	-0.0011614	0.000175693	1.29e-10	-0.00150576	-0.000817041	0.998839	0.998495	0.999183
RIOK1	ukb-b-3475	Operative procedures - secondary OPCS: M45.9 Unspecified diagnostic endoscopic examination of bladder || id:ukb-b-3475	ENSG00000124784	Weighted mode	384	-0.0011614	0.00015787	1.16e-12	-0.00147083	-0.000851976	0.998839	0.99853	0.999148
RIOK1	ukb-b-13773	Operative procedures - secondary OPCS: Y84.8 Other specified other anaesthetic || id:ukb-b-13773	ENSG00000124784	MR Egger	301	0.00110653	0.000121407	1.18e-17	0.000868576	0.00134449	1.00111	1.00087	1.00135
RIOK1	ukb-b-13773	Operative procedures - secondary OPCS: Y84.8 Other specified other anaesthetic || id:ukb-b-13773	ENSG00000124784	Weighted median	301	0.000586956	5.54e-05	3.06e-26	0.000478399	0.000695513	1.00059	1.00048	1.0007
RIOK1	ukb-b-13773	Operative procedures - secondary OPCS: Y84.8 Other specified other anaesthetic || id:ukb-b-13773	ENSG00000124784	Inverse variance weighted	301	0.000540252	4.09e-05	6.87e-40	0.000460144	0.000620359	1.00054	1.00046	1.00062
RIOK1	ukb-b-13773	Operative procedures - secondary OPCS: Y84.8 Other specified other anaesthetic || id:ukb-b-13773	ENSG00000124784	Simple mode	301	0.00075104	0.00014275	2.73e-07	0.000471251	0.00103083	1.00075	1.00047	1.00103
RIOK1	ukb-b-13773	Operative procedures - secondary OPCS: Y84.8 Other specified other anaesthetic || id:ukb-b-13773	ENSG00000124784	Weighted mode	301	0.000759629	0.000116324	2.8e-10	0.000531633	0.000987625	1.00076	1.00053	1.00099
RIOK1	ukb-a-9	Sleep duration || id:ukb-a-9	ENSG00000124784	MR Egger	434	-0.00525509	0.00161786	0.00125207	-0.00842609	-0.00208409	0.994759	0.991609	0.997918
RIOK1	ukb-a-9	Sleep duration || id:ukb-a-9	ENSG00000124784	Weighted median	434	-0.00263932	0.00073214	0.000312227	-0.00407431	-0.00120433	0.997364	0.995934	0.998796
RIOK1	ukb-a-9	Sleep duration || id:ukb-a-9	ENSG00000124784	Inverse variance weighted	434	-0.000620125	0.000552883	0.262024	-0.00170378	0.000463525	0.99938	0.998298	1.00046
RIOK1	ukb-a-9	Sleep duration || id:ukb-a-9	ENSG00000124784	Simple mode	434	-0.00285564	0.0016792	0.0897375	-0.00614687	0.000435597	0.997148	0.993872	1.00044
RIOK1	ukb-a-9	Sleep duration || id:ukb-a-9	ENSG00000124784	Weighted mode	434	-0.00306464	0.00153527	0.0465425	-0.00607376	-5.55e-05	0.99694	0.993945	0.999944
RIOK1	ukb-b-12234	Operation code: cystectomy || id:ukb-b-12234	ENSG00000124784	MR Egger	323	-0.000134569	0.000136061	0.323391	-0.000401248	0.00013211	0.999865	0.999599	1.00013
RIOK1	ukb-b-12234	Operation code: cystectomy || id:ukb-b-12234	ENSG00000124784	Weighted median	323	-0.000508255	5.92e-05	8.67e-18	-0.00062422	-0.00039229	0.999492	0.999376	0.999608
RIOK1	ukb-b-12234	Operation code: cystectomy || id:ukb-b-12234	ENSG00000124784	Inverse variance weighted	323	-0.000507753	4.57e-05	1.09e-28	-0.000597308	-0.000418197	0.999492	0.999403	0.999582
RIOK1	ukb-b-12234	Operation code: cystectomy || id:ukb-b-12234	ENSG00000124784	Simple mode	323	-0.000492929	0.000143595	0.000675478	-0.000774376	-0.000211483	0.999507	0.999226	0.999789
RIOK1	ukb-b-12234	Operation code: cystectomy || id:ukb-b-12234	ENSG00000124784	Weighted mode	323	-0.000492929	0.000142176	0.000597698	-0.000771595	-0.000214264	0.999507	0.999229	0.999786
RIOK1	ukb-b-14162	PCT where patients GP was registered: KIRKLEES PCT || id:ukb-b-14162	ENSG00000124784	MR Egger	313	0.00067404	0.000131146	4.87e-07	0.000416994	0.000931086	1.00067	1.00042	1.00093
RIOK1	ukb-b-14162	PCT where patients GP was registered: KIRKLEES PCT || id:ukb-b-14162	ENSG00000124784	Weighted median	313	-0.000320552	6e-05	9.19e-08	-0.000438164	-0.00020294	0.999679	0.999562	0.999797
RIOK1	ukb-b-14162	PCT where patients GP was registered: KIRKLEES PCT || id:ukb-b-14162	ENSG00000124784	Inverse variance weighted	313	-0.000254417	4.43e-05	9.54e-09	-0.000341311	-0.000167523	0.999746	0.999659	0.999832
RIOK1	ukb-b-14162	PCT where patients GP was registered: KIRKLEES PCT || id:ukb-b-14162	ENSG00000124784	Simple mode	313	-0.000367295	0.000144723	0.0116376	-0.000650953	-8.36e-05	0.999633	0.999349	0.999916
RIOK1	ukb-b-14162	PCT where patients GP was registered: KIRKLEES PCT || id:ukb-b-14162	ENSG00000124784	Weighted mode	313	-0.000367295	0.00013116	0.00542282	-0.000624368	-0.000110222	0.999633	0.999376	0.99989
RIOK1	ukb-b-4725	Non-cancer illness code, self-reported: duodenal ulcer || id:ukb-b-4725	ENSG00000124784	MR Egger	301	-0.000476786	0.000121433	0.00010712	-0.000714794	-0.000238778	0.999523	0.999285	0.999761
RIOK1	ukb-b-4725	Non-cancer illness code, self-reported: duodenal ulcer || id:ukb-b-4725	ENSG00000124784	Weighted median	301	-0.000698851	5.28e-05	6.2e-40	-0.000802415	-0.000595288	0.999301	0.999198	0.999405
RIOK1	ukb-b-4725	Non-cancer illness code, self-reported: duodenal ulcer || id:ukb-b-4725	ENSG00000124784	Inverse variance weighted	301	-0.000755216	4.09e-05	3.35e-76	-0.000835341	-0.000675091	0.999245	0.999165	0.999325
RIOK1	ukb-b-4725	Non-cancer illness code, self-reported: duodenal ulcer || id:ukb-b-4725	ENSG00000124784	Simple mode	301	-0.000676553	0.000140431	2.31e-06	-0.000951797	-0.000401309	0.999324	0.999049	0.999599
RIOK1	ukb-b-4725	Non-cancer illness code, self-reported: duodenal ulcer || id:ukb-b-4725	ENSG00000124784	Weighted mode	301	-0.000676553	0.000128623	2.75e-07	-0.000928653	-0.000424452	0.999324	0.999072	0.999576
RIOK1	ukb-b-14801	Treatment speciality of consultant (recoded): Rheumatology || id:ukb-b-14801	ENSG00000124784	MR Egger	351	0.000953739	0.00016787	2.82e-08	0.000624714	0.00128276	1.00095	1.00062	1.00128
RIOK1	ukb-b-14801	Treatment speciality of consultant (recoded): Rheumatology || id:ukb-b-14801	ENSG00000124784	Weighted median	351	0.000626181	7.52e-05	8.65e-17	0.000478703	0.000773658	1.00063	1.00048	1.00077
RIOK1	ukb-b-14801	Treatment speciality of consultant (recoded): Rheumatology || id:ukb-b-14801	ENSG00000124784	Inverse variance weighted	351	0.000695935	5.68e-05	1.51e-34	0.000584664	0.000807207	1.0007	1.00058	1.00081
RIOK1	ukb-b-14801	Treatment speciality of consultant (recoded): Rheumatology || id:ukb-b-14801	ENSG00000124784	Simple mode	351	0.000511865	0.000193183	0.00842336	0.000133226	0.000890505	1.00051	1.00013	1.00089
RIOK1	ukb-b-14801	Treatment speciality of consultant (recoded): Rheumatology || id:ukb-b-14801	ENSG00000124784	Weighted mode	351	0.000546444	0.000162665	0.000867417	0.000227621	0.000865267	1.00055	1.00023	1.00087
RIOK1	ukb-b-4745	Diagnoses - secondary ICD10: Y43.3 Other antineoplastic drugs || id:ukb-b-4745	ENSG00000124784	MR Egger	266	0.00016971	9.76e-05	0.0833613	-2.17e-05	0.000361087	1.00017	0.999978	1.00036
RIOK1	ukb-b-4745	Diagnoses - secondary ICD10: Y43.3 Other antineoplastic drugs || id:ukb-b-4745	ENSG00000124784	Weighted median	266	-0.000368852	4.04e-05	7.17e-20	-0.000448079	-0.000289625	0.999631	0.999552	0.99971
RIOK1	ukb-b-4745	Diagnoses - secondary ICD10: Y43.3 Other antineoplastic drugs || id:ukb-b-4745	ENSG00000124784	Inverse variance weighted	266	-0.000420806	3.19e-05	1.21e-39	-0.000483405	-0.000358206	0.999579	0.999517	0.999642
RIOK1	ukb-b-4745	Diagnoses - secondary ICD10: Y43.3 Other antineoplastic drugs || id:ukb-b-4745	ENSG00000124784	Simple mode	266	-0.000264596	0.000106523	0.0136128	-0.000473382	-5.58e-05	0.999735	0.999527	0.999944
RIOK1	ukb-b-4745	Diagnoses - secondary ICD10: Y43.3 Other antineoplastic drugs || id:ukb-b-4745	ENSG00000124784	Weighted mode	266	-0.000264596	9.85e-05	0.0076775	-0.000457641	-7.16e-05	0.999735	0.999542	0.999928
RIOK1	ukb-b-10769	PCT where patients GP was registered: BIRMINGHAM EAST AND NORTH PCT || id:ukb-b-10769	ENSG00000124784	MR Egger	323	1.05e-05	0.000136334	0.93882	-0.000256743	0.000277688	1.00001	0.999743	1.00028
RIOK1	ukb-b-10769	PCT where patients GP was registered: BIRMINGHAM EAST AND NORTH PCT || id:ukb-b-10769	ENSG00000124784	Weighted median	323	-0.000166231	5.96e-05	0.0053132	-0.000283118	-4.93e-05	0.999834	0.999717	0.999951
RIOK1	ukb-b-10769	PCT where patients GP was registered: BIRMINGHAM EAST AND NORTH PCT || id:ukb-b-10769	ENSG00000124784	Inverse variance weighted	323	-0.00025689	4.58e-05	2.01e-08	-0.000346626	-0.000167155	0.999743	0.999653	0.999833
RIOK1	ukb-b-10769	PCT where patients GP was registered: BIRMINGHAM EAST AND NORTH PCT || id:ukb-b-10769	ENSG00000124784	Simple mode	323	-0.000145405	0.00014099	0.303167	-0.000421746	0.000130936	0.999855	0.999578	1.00013
RIOK1	ukb-b-10769	PCT where patients GP was registered: BIRMINGHAM EAST AND NORTH PCT || id:ukb-b-10769	ENSG00000124784	Weighted mode	323	-0.000165166	0.000143929	0.252006	-0.000447267	0.000116935	0.999835	0.999553	1.00012
RIOK1	ukb-b-19236	Treatment/medication code: fluticasone || id:ukb-b-19236	ENSG00000124784	MR Egger	302	0.000228982	0.000124797	0.0675205	-1.56e-05	0.000473585	1.00023	0.999984	1.00047
RIOK1	ukb-b-19236	Treatment/medication code: fluticasone || id:ukb-b-19236	ENSG00000124784	Weighted median	302	0.000995422	5.64e-05	1.31e-69	0.000884793	0.00110605	1.001	1.00089	1.00111
RIOK1	ukb-b-19236	Treatment/medication code: fluticasone || id:ukb-b-19236	ENSG00000124784	Inverse variance weighted	302	0.0011237	4.21e-05	6.27e-157	0.00104117	0.00120622	1.00112	1.00104	1.00121
RIOK1	ukb-b-19236	Treatment/medication code: fluticasone || id:ukb-b-19236	ENSG00000124784	Simple mode	302	0.000940713	0.000134898	1.96e-11	0.000676313	0.00120511	1.00094	1.00068	1.00121
RIOK1	ukb-b-19236	Treatment/medication code: fluticasone || id:ukb-b-19236	ENSG00000124784	Weighted mode	302	0.000940713	0.000120886	1.15e-13	0.000703777	0.00117765	1.00094	1.0007	1.00118
RIOK1	ukb-b-11064	Diagnoses - secondary ICD10: Z95.1 Presence of aortocoronary bypass graft || id:ukb-b-11064	ENSG00000124784	MR Egger	343	0.00109551	0.000156347	1.31e-11	0.00078907	0.00140195	1.0011	1.00079	1.0014
RIOK1	ukb-b-11064	Diagnoses - secondary ICD10: Z95.1 Presence of aortocoronary bypass graft || id:ukb-b-11064	ENSG00000124784	Weighted median	343	0.000820242	7.12e-05	1.06e-30	0.000680675	0.000959809	1.00082	1.00068	1.00096
RIOK1	ukb-b-11064	Diagnoses - secondary ICD10: Z95.1 Presence of aortocoronary bypass graft || id:ukb-b-11064	ENSG00000124784	Inverse variance weighted	343	0.000762746	5.3e-05	6.7e-47	0.000658798	0.000866693	1.00076	1.00066	1.00087
RIOK1	ukb-b-11064	Diagnoses - secondary ICD10: Z95.1 Presence of aortocoronary bypass graft || id:ukb-b-11064	ENSG00000124784	Simple mode	343	0.000934793	0.000178169	2.72e-07	0.000585583	0.001284	1.00094	1.00059	1.00128
RIOK1	ukb-b-11064	Diagnoses - secondary ICD10: Z95.1 Presence of aortocoronary bypass graft || id:ukb-b-11064	ENSG00000124784	Weighted mode	343	0.000934793	0.000175241	1.75e-07	0.000591322	0.00127827	1.00094	1.00059	1.00128
RIOK1	ukb-a-130	Treatment/medication code: senna || id:ukb-a-130	ENSG00000124784	MR Egger	434	-0.000140325	9.1e-05	0.123995	-0.00031878	3.81e-05	0.99986	0.999681	1.00004
RIOK1	ukb-a-130	Treatment/medication code: senna || id:ukb-a-130	ENSG00000124784	Weighted median	434	-6.69e-05	4.1e-05	0.102208	-0.000147197	1.33e-05	0.999933	0.999853	1.00001
RIOK1	ukb-a-130	Treatment/medication code: senna || id:ukb-a-130	ENSG00000124784	Inverse variance weighted	434	8.34e-06	3.11e-05	0.788703	-5.26e-05	6.93e-05	1.00001	0.999947	1.00007
RIOK1	ukb-a-130	Treatment/medication code: senna || id:ukb-a-130	ENSG00000124784	Simple mode	434	-5.51e-05	8.49e-05	0.516738	-0.000221471	0.000111298	0.999945	0.999779	1.00011
RIOK1	ukb-a-130	Treatment/medication code: senna || id:ukb-a-130	ENSG00000124784	Weighted mode	434	-5.51e-05	8.08e-05	0.495841	-0.000213486	0.000103313	0.999945	0.999787	1.0001
RIOK1	ukb-d-30620_raw	Alanine aminotransferase || id:ukb-d-30620_raw	ENSG00000124784	MR Egger	454	-0.418317	0.0310148	4.41e-35	-0.479106	-0.357528	0.658154	0.619337	0.699403
RIOK1	ukb-d-30620_raw	Alanine aminotransferase || id:ukb-d-30620_raw	ENSG00000124784	Weighted median	454	-0.122234	0.0122815	2.45e-23	-0.146306	-0.0981628	0.884941	0.863893	0.906501
RIOK1	ukb-d-30620_raw	Alanine aminotransferase || id:ukb-d-30620_raw	ENSG00000124784	Inverse variance weighted	454	-0.0967427	0.0116859	1.25e-16	-0.119647	-0.0738384	0.90779	0.887234	0.928822
RIOK1	ukb-d-30620_raw	Alanine aminotransferase || id:ukb-d-30620_raw	ENSG00000124784	Simple mode	454	-0.143876	0.0253879	2.59e-08	-0.193637	-0.0941161	0.865995	0.823957	0.910177
RIOK1	ukb-d-30620_raw	Alanine aminotransferase || id:ukb-d-30620_raw	ENSG00000124784	Weighted mode	454	-0.143876	0.0225392	4.29e-10	-0.188053	-0.0996996	0.865995	0.828571	0.905109
RIOK1	ukb-b-4616	Nap during day || id:ukb-b-4616	ENSG00000124784	MR Egger	434	-0.00237284	0.00105625	0.0251775	-0.00444309	-0.000302597	0.99763	0.995567	0.999697
RIOK1	ukb-b-4616	Nap during day || id:ukb-b-4616	ENSG00000124784	Weighted median	434	0.00765142	0.000456379	4.36e-63	0.00675692	0.00854592	1.00768	1.00678	1.00858
RIOK1	ukb-b-4616	Nap during day || id:ukb-b-4616	ENSG00000124784	Inverse variance weighted	434	0.00901827	0.000360791	6.79e-138	0.00831112	0.00972542	1.00906	1.00835	1.00977
RIOK1	ukb-b-4616	Nap during day || id:ukb-b-4616	ENSG00000124784	Simple mode	434	0.00756168	0.000935199	6.26e-15	0.00572869	0.00939467	1.00759	1.00575	1.00944
RIOK1	ukb-b-4616	Nap during day || id:ukb-b-4616	ENSG00000124784	Weighted mode	434	0.00756168	0.000886227	2.43e-16	0.00582467	0.00929868	1.00759	1.00584	1.00934
RIOK1	ukb-d-20422	More irritable than usual during worst period of anxiety || id:ukb-d-20422	ENSG00000124784	MR Egger	454	0.00527519	0.00295541	0.0749437	-0.000517413	0.0110678	1.00529	0.999483	1.01113
RIOK1	ukb-d-20422	More irritable than usual during worst period of anxiety || id:ukb-d-20422	ENSG00000124784	Weighted median	454	0.00141384	0.00136461	0.300169	-0.00126081	0.00408848	1.00141	0.99874	1.0041
RIOK1	ukb-d-20422	More irritable than usual during worst period of anxiety || id:ukb-d-20422	ENSG00000124784	Inverse variance weighted	454	0.00851798	0.000990479	7.98e-18	0.00657664	0.0104593	1.00855	1.0066	1.01051
RIOK1	ukb-d-20422	More irritable than usual during worst period of anxiety || id:ukb-d-20422	ENSG00000124784	Simple mode	454	0.000414111	0.00349821	0.905821	-0.00644238	0.0072706	1.00041	0.993578	1.0073
RIOK1	ukb-d-20422	More irritable than usual during worst period of anxiety || id:ukb-d-20422	ENSG00000124784	Weighted mode	454	0.000414111	0.00297822	0.889475	-0.00542321	0.00625143	1.00041	0.994591	1.00627
RIOK1	ukb-b-2634	Duration of heavy DIY || id:ukb-b-2634	ENSG00000124784	MR Egger	434	-0.0365274	0.00473265	8.27e-14	-0.0458034	-0.0272514	0.964132	0.95523	0.973117
RIOK1	ukb-b-2634	Duration of heavy DIY || id:ukb-b-2634	ENSG00000124784	Weighted median	434	-0.0335355	0.00212546	4.41e-56	-0.0377014	-0.0293696	0.967021	0.963	0.971057
RIOK1	ukb-b-2634	Duration of heavy DIY || id:ukb-b-2634	ENSG00000124784	Inverse variance weighted	434	-0.0319082	0.00161542	7.67e-87	-0.0350744	-0.028742	0.968595	0.965534	0.971667
RIOK1	ukb-b-2634	Duration of heavy DIY || id:ukb-b-2634	ENSG00000124784	Simple mode	434	-0.0339673	0.00487808	1.24e-11	-0.0435283	-0.0244062	0.966603	0.957405	0.975889
RIOK1	ukb-b-2634	Duration of heavy DIY || id:ukb-b-2634	ENSG00000124784	Weighted mode	434	-0.0339673	0.00425548	1.31e-14	-0.042308	-0.0256265	0.966603	0.958574	0.974699
RIOK1	ukb-a-145	Treatment/medication code: ranitidine || id:ukb-a-145	ENSG00000124784	MR Egger	434	-0.00123638	0.000265703	4.35e-06	-0.00175716	-0.000715601	0.998764	0.998244	0.999285
RIOK1	ukb-a-145	Treatment/medication code: ranitidine || id:ukb-a-145	ENSG00000124784	Weighted median	434	0.000172819	0.000124661	0.165652	-7.15e-05	0.000417156	1.00017	0.999928	1.00042
RIOK1	ukb-a-145	Treatment/medication code: ranitidine || id:ukb-a-145	ENSG00000124784	Inverse variance weighted	434	0.00048636	9.08e-05	8.48e-08	0.0003084	0.00066432	1.00049	1.00031	1.00066
RIOK1	ukb-a-145	Treatment/medication code: ranitidine || id:ukb-a-145	ENSG00000124784	Simple mode	434	0.000188804	0.00025442	0.458433	-0.00030986	0.000687467	1.00019	0.99969	1.00069
RIOK1	ukb-a-145	Treatment/medication code: ranitidine || id:ukb-a-145	ENSG00000124784	Weighted mode	434	0.000188804	0.000229992	0.412147	-0.000261981	0.000639588	1.00019	0.999738	1.00064
RIOK1	ukb-d-20554_1	Actions taken following self-harm: See anyone from psychiatric or mental health services, including liaison services || id:ukb-d-20554_1	ENSG00000124784	MR Egger	453	0.000579203	0.000420576	0.169144	-0.000245125	0.00140353	1.00058	0.999755	1.0014
RIOK1	ukb-d-20554_1	Actions taken following self-harm: See anyone from psychiatric or mental health services, including liaison services || id:ukb-d-20554_1	ENSG00000124784	Weighted median	453	0.00159864	0.000185823	7.76e-18	0.00123443	0.00196285	1.0016	1.00124	1.00196
RIOK1	ukb-d-20554_1	Actions taken following self-harm: See anyone from psychiatric or mental health services, including liaison services || id:ukb-d-20554_1	ENSG00000124784	Inverse variance weighted	453	0.00183456	0.00014084	8.72e-39	0.00155851	0.00211061	1.00184	1.00156	1.00211
RIOK1	ukb-d-20554_1	Actions taken following self-harm: See anyone from psychiatric or mental health services, including liaison services || id:ukb-d-20554_1	ENSG00000124784	Simple mode	453	0.00151332	0.000449733	0.000830917	0.00063184	0.00239479	1.00151	1.00063	1.0024
RIOK1	ukb-d-20554_1	Actions taken following self-harm: See anyone from psychiatric or mental health services, including liaison services || id:ukb-d-20554_1	ENSG00000124784	Weighted mode	453	0.00151332	0.000388339	0.000112179	0.000752173	0.00227446	1.00151	1.00075	1.00228
RIOK1	ukb-b-4655	Frequency of walking for pleasure in last 4 weeks || id:ukb-b-4655	ENSG00000124784	MR Egger	434	-0.0106062	0.00317376	0.000904659	-0.0168268	-0.0043856	0.98945	0.983314	0.995624
RIOK1	ukb-b-4655	Frequency of walking for pleasure in last 4 weeks || id:ukb-b-4655	ENSG00000124784	Weighted median	434	-0.0018288	0.00137306	0.182887	-0.00452	0.000862391	0.998173	0.99549	1.00086
RIOK1	ukb-b-4655	Frequency of walking for pleasure in last 4 weeks || id:ukb-b-4655	ENSG00000124784	Inverse variance weighted	434	-0.000682365	0.00108423	0.529116	-0.00280745	0.00144272	0.999318	0.997196	1.00144
RIOK1	ukb-b-4655	Frequency of walking for pleasure in last 4 weeks || id:ukb-b-4655	ENSG00000124784	Simple mode	434	-0.00177066	0.00317867	0.577785	-0.00800084	0.00445952	0.998231	0.992031	1.00447
RIOK1	ukb-b-4655	Frequency of walking for pleasure in last 4 weeks || id:ukb-b-4655	ENSG00000124784	Weighted mode	434	-0.00177066	0.00285591	0.535586	-0.00736825	0.00382693	0.998231	0.992659	1.00383
RIOK1	ukb-d-22601_35423237	Job coding: sales or marketing representative, manufacturer's agent or representative or salesman/woman || id:ukb-d-22601_35423237	ENSG00000124784	MR Egger	450	-0.00156412	0.000449536	0.000551706	-0.00244521	-0.000683025	0.998437	0.997558	0.999317
RIOK1	ukb-d-22601_35423237	Job coding: sales or marketing representative, manufacturer's agent or representative or salesman/woman || id:ukb-d-22601_35423237	ENSG00000124784	Weighted median	450	0.00101087	0.00019914	3.85e-07	0.000620558	0.00140119	1.00101	1.00062	1.0014
RIOK1	ukb-d-22601_35423237	Job coding: sales or marketing representative, manufacturer's agent or representative or salesman/woman || id:ukb-d-22601_35423237	ENSG00000124784	Inverse variance weighted	450	0.00135878	0.000150721	1.96e-19	0.00106337	0.0016542	1.00136	1.00106	1.00166
RIOK1	ukb-d-22601_35423237	Job coding: sales or marketing representative, manufacturer's agent or representative or salesman/woman || id:ukb-d-22601_35423237	ENSG00000124784	Simple mode	450	0.000502888	0.000502331	0.317313	-0.00048168	0.00148746	1.0005	0.999518	1.00149
RIOK1	ukb-d-22601_35423237	Job coding: sales or marketing representative, manufacturer's agent or representative or salesman/woman || id:ukb-d-22601_35423237	ENSG00000124784	Weighted mode	450	0.000411105	0.000435327	0.345495	-0.000442137	0.00126435	1.00041	0.999558	1.00127
RIOK1	ukb-b-5617	Operation code: pilonidal sinus surgery (anal) || id:ukb-b-5617	ENSG00000124784	MR Egger	334	-0.000712279	0.000140569	6.72e-07	-0.000987793	-0.000436764	0.999288	0.999013	0.999563
RIOK1	ukb-b-5617	Operation code: pilonidal sinus surgery (anal) || id:ukb-b-5617	ENSG00000124784	Weighted median	334	1.45e-05	6.1e-05	0.811947	-0.00010503	0.000134051	1.00001	0.999895	1.00013
RIOK1	ukb-b-5617	Operation code: pilonidal sinus surgery (anal) || id:ukb-b-5617	ENSG00000124784	Inverse variance weighted	334	0.0001133	4.75e-05	0.0170622	2.02e-05	0.000206397	1.00011	1.00002	1.00021
RIOK1	ukb-b-5617	Operation code: pilonidal sinus surgery (anal) || id:ukb-b-5617	ENSG00000124784	Simple mode	334	-2.78e-06	0.00014426	0.984659	-0.000285526	0.000279974	0.999997	0.999715	1.00028
RIOK1	ukb-b-5617	Operation code: pilonidal sinus surgery (anal) || id:ukb-b-5617	ENSG00000124784	Weighted mode	334	-2.78e-06	0.000139369	0.984121	-0.00027594	0.000270388	0.999997	0.999724	1.00027
RIOK1	ukb-d-30600_raw	Albumin || id:ukb-d-30600_raw	ENSG00000124784	MR Egger	454	-0.00632213	0.00551408	0.252177	-0.0171297	0.00448547	0.993698	0.983016	1.0045
RIOK1	ukb-d-30600_raw	Albumin || id:ukb-d-30600_raw	ENSG00000124784	Weighted median	454	-0.0459826	0.00245861	4.71e-78	-0.0508014	-0.0411637	0.955059	0.950467	0.959672
RIOK1	ukb-d-30600_raw	Albumin || id:ukb-d-30600_raw	ENSG00000124784	Inverse variance weighted	454	-0.0484803	0.00184712	7.85e-152	-0.0521007	-0.04486	0.952676	0.949233	0.956131
RIOK1	ukb-d-30600_raw	Albumin || id:ukb-d-30600_raw	ENSG00000124784	Simple mode	454	-0.0460625	0.00538469	1.85e-16	-0.0566165	-0.0355085	0.954982	0.944956	0.965114
RIOK1	ukb-d-30600_raw	Albumin || id:ukb-d-30600_raw	ENSG00000124784	Weighted mode	454	-0.0450901	0.00475133	1.33e-19	-0.0544027	-0.0357775	0.955911	0.947051	0.964855
RIOK1	ukb-a-520	Diagnoses - main ICD10: C61 Malignant neoplasm of prostate || id:ukb-a-520	ENSG00000124784	MR Egger	434	0.00139304	0.000171285	4.49e-15	0.00105732	0.00172876	1.00139	1.00106	1.00173
RIOK1	ukb-a-520	Diagnoses - main ICD10: C61 Malignant neoplasm of prostate || id:ukb-a-520	ENSG00000124784	Weighted median	434	0.00141538	8.28e-05	1.62e-65	0.0012531	0.00157766	1.00142	1.00125	1.00158
RIOK1	ukb-a-520	Diagnoses - main ICD10: C61 Malignant neoplasm of prostate || id:ukb-a-520	ENSG00000124784	Inverse variance weighted	434	0.00158463	5.85e-05	2.03e-161	0.00146991	0.00169935	1.00159	1.00147	1.0017
RIOK1	ukb-a-520	Diagnoses - main ICD10: C61 Malignant neoplasm of prostate || id:ukb-a-520	ENSG00000124784	Simple mode	434	0.00143428	0.000181804	2.51e-14	0.00107795	0.00179062	1.00144	1.00108	1.00179
RIOK1	ukb-a-520	Diagnoses - main ICD10: C61 Malignant neoplasm of prostate || id:ukb-a-520	ENSG00000124784	Weighted mode	434	0.00143428	0.000149821	8.05e-20	0.00114063	0.00172793	1.00144	1.00114	1.00173
RIOK1	ukb-b-8236	Treatment/medication code: evening primrose oil product || id:ukb-b-8236	ENSG00000124784	MR Egger	257	-0.000106953	9.45e-05	0.258612	-0.000292102	7.82e-05	0.999893	0.999708	1.00008
RIOK1	ukb-b-8236	Treatment/medication code: evening primrose oil product || id:ukb-b-8236	ENSG00000124784	Weighted median	257	0.000269099	4.01e-05	1.93e-11	0.00019051	0.000347688	1.00027	1.00019	1.00035
RIOK1	ukb-b-8236	Treatment/medication code: evening primrose oil product || id:ukb-b-8236	ENSG00000124784	Inverse variance weighted	257	0.000310568	3.13e-05	3.4e-23	0.000249208	0.000371929	1.00031	1.00025	1.00037
RIOK1	ukb-b-8236	Treatment/medication code: evening primrose oil product || id:ukb-b-8236	ENSG00000124784	Simple mode	257	0.000237372	9.6e-05	0.0140862	4.92e-05	0.000425578	1.00024	1.00005	1.00043
RIOK1	ukb-b-8236	Treatment/medication code: evening primrose oil product || id:ukb-b-8236	ENSG00000124784	Weighted mode	257	0.000232293	9.25e-05	0.0126657	5.1e-05	0.000413634	1.00023	1.00005	1.00041
RIOK1	ukb-b-698	How are people in household related to participant: Husband, wife or partner || id:ukb-b-698	ENSG00000124784	MR Egger	434	-0.00481099	0.00079021	2.52e-09	-0.0063598	-0.00326218	0.995201	0.99366	0.996743
RIOK1	ukb-b-698	How are people in household related to participant: Husband, wife or partner || id:ukb-b-698	ENSG00000124784	Weighted median	434	-0.00449071	0.00036562	1.13e-34	-0.00520732	-0.00377409	0.995519	0.994806	0.996233
RIOK1	ukb-b-698	How are people in household related to participant: Husband, wife or partner || id:ukb-b-698	ENSG00000124784	Inverse variance weighted	434	-0.00491835	0.000269909	3.44e-74	-0.00544737	-0.00438933	0.995094	0.994567	0.99562
RIOK1	ukb-b-698	How are people in household related to participant: Husband, wife or partner || id:ukb-b-698	ENSG00000124784	Simple mode	434	-0.0040248	0.000833956	1.93e-06	-0.00565935	-0.00239024	0.995983	0.994357	0.997613
RIOK1	ukb-b-698	How are people in household related to participant: Husband, wife or partner || id:ukb-b-698	ENSG00000124784	Weighted mode	434	-0.00394958	0.000765274	3.75e-07	-0.00544952	-0.00244964	0.996058	0.994565	0.997553
RIOK1	ukb-b-5620	Nitrogen dioxide air pollution; 2006 || id:ukb-b-5620	ENSG00000124784	MR Egger	434	-0.0146685	0.00175131	7.75e-16	-0.018101	-0.0112359	0.985439	0.982062	0.988827
RIOK1	ukb-b-5620	Nitrogen dioxide air pollution; 2006 || id:ukb-b-5620	ENSG00000124784	Weighted median	434	-0.0105139	0.00080288	3.51e-39	-0.0120875	-0.00894023	0.989541	0.987985	0.9911
RIOK1	ukb-b-5620	Nitrogen dioxide air pollution; 2006 || id:ukb-b-5620	ENSG00000124784	Inverse variance weighted	434	-0.0103623	0.000598172	3.14e-67	-0.0115347	-0.00918988	0.989691	0.988532	0.990852
RIOK1	ukb-b-5620	Nitrogen dioxide air pollution; 2006 || id:ukb-b-5620	ENSG00000124784	Simple mode	434	-0.0104452	0.0017783	8.5e-09	-0.0139307	-0.00695974	0.989609	0.986166	0.993064
RIOK1	ukb-b-5620	Nitrogen dioxide air pollution; 2006 || id:ukb-b-5620	ENSG00000124784	Weighted mode	434	-0.0107806	0.00165704	2.14e-10	-0.0140284	-0.00753284	0.989277	0.986069	0.992495
RIOK1	ukb-b-3855	Attendance/disability/mobility allowance: None of the above || id:ukb-b-3855	ENSG00000124784	MR Egger	434	-0.00130644	0.000423157	0.00214945	-0.00213583	-0.000477055	0.998694	0.997866	0.999523
RIOK1	ukb-b-3855	Attendance/disability/mobility allowance: None of the above || id:ukb-b-3855	ENSG00000124784	Weighted median	434	0.000581916	0.000189049	0.00208306	0.00021138	0.000952451	1.00058	1.00021	1.00095
RIOK1	ukb-b-3855	Attendance/disability/mobility allowance: None of the above || id:ukb-b-3855	ENSG00000124784	Inverse variance weighted	434	0.00062783	0.000144534	1.4e-05	0.000344544	0.000911116	1.00063	1.00034	1.00091
RIOK1	ukb-b-3855	Attendance/disability/mobility allowance: None of the above || id:ukb-b-3855	ENSG00000124784	Simple mode	434	0.000576912	0.000383634	0.13336	-0.000175011	0.00132883	1.00058	0.999825	1.00133
RIOK1	ukb-b-3855	Attendance/disability/mobility allowance: None of the above || id:ukb-b-3855	ENSG00000124784	Weighted mode	434	0.000576912	0.000370619	0.120292	-0.000149502	0.00130333	1.00058	0.999851	1.0013
RIOK1	ukb-b-1888	Operation code: abdominal/pelvic adhesion surgery || id:ukb-b-1888	ENSG00000124784	MR Egger	291	-0.000164875	0.00010708	0.124717	-0.000374752	4.5e-05	0.999835	0.999625	1.00005
RIOK1	ukb-b-1888	Operation code: abdominal/pelvic adhesion surgery || id:ukb-b-1888	ENSG00000124784	Weighted median	291	-0.000439718	4.52e-05	2.26e-22	-0.000528301	-0.000351135	0.99956	0.999472	0.999649
RIOK1	ukb-b-1888	Operation code: abdominal/pelvic adhesion surgery || id:ukb-b-1888	ENSG00000124784	Inverse variance weighted	291	-0.00048206	3.6e-05	8.03e-41	-0.000552681	-0.000411439	0.999518	0.999447	0.999589
RIOK1	ukb-b-1888	Operation code: abdominal/pelvic adhesion surgery || id:ukb-b-1888	ENSG00000124784	Simple mode	291	-0.000367996	0.000117023	0.00183545	-0.000597361	-0.000138631	0.999632	0.999403	0.999861
RIOK1	ukb-b-1888	Operation code: abdominal/pelvic adhesion surgery || id:ukb-b-1888	ENSG00000124784	Weighted mode	291	-0.000367996	0.000116706	0.00178429	-0.00059674	-0.000139253	0.999632	0.999403	0.999861
RIOK1	ukb-b-11189	Type of special diet followed: Gluten-free || id:ukb-b-11189	ENSG00000124784	MR Egger	291	0.00764796	0.000734511	9.08e-22	0.00620831	0.0090876	1.00768	1.00623	1.00913
RIOK1	ukb-b-11189	Type of special diet followed: Gluten-free || id:ukb-b-11189	ENSG00000124784	Weighted median	291	0.00128891	0.000329046	8.96e-05	0.000643984	0.00193384	1.00129	1.00064	1.00194
RIOK1	ukb-b-11189	Type of special diet followed: Gluten-free || id:ukb-b-11189	ENSG00000124784	Inverse variance weighted	291	0.000978012	0.000246731	7.37e-05	0.000494419	0.00146161	1.00098	1.00049	1.00146
RIOK1	ukb-b-11189	Type of special diet followed: Gluten-free || id:ukb-b-11189	ENSG00000124784	Simple mode	291	0.00118979	0.000760519	0.118804	-0.000300828	0.0026804	1.00119	0.999699	1.00268
RIOK1	ukb-b-11189	Type of special diet followed: Gluten-free || id:ukb-b-11189	ENSG00000124784	Weighted mode	291	0.00110326	0.000741062	0.137637	-0.000349219	0.00255574	1.0011	0.999651	1.00256
RIOK1	ukb-b-12620	Diagnoses - main ICD10: M79.86 Other specified soft tissue disorders (Lower leg) || id:ukb-b-12620	ENSG00000124784	MR Egger	298	0.000170526	0.000111024	0.125619	-4.71e-05	0.000388133	1.00017	0.999953	1.00039
RIOK1	ukb-b-12620	Diagnoses - main ICD10: M79.86 Other specified soft tissue disorders (Lower leg) || id:ukb-b-12620	ENSG00000124784	Weighted median	298	-0.000541262	5.08e-05	1.6e-26	-0.000640798	-0.000441725	0.999459	0.999359	0.999558
RIOK1	ukb-b-12620	Diagnoses - main ICD10: M79.86 Other specified soft tissue disorders (Lower leg) || id:ukb-b-12620	ENSG00000124784	Inverse variance weighted	298	-0.000605684	3.74e-05	7.75e-59	-0.000679084	-0.000532284	0.999394	0.999321	0.999468
RIOK1	ukb-b-12620	Diagnoses - main ICD10: M79.86 Other specified soft tissue disorders (Lower leg) || id:ukb-b-12620	ENSG00000124784	Simple mode	298	-0.000274514	0.000146833	0.0625272	-0.000562306	1.33e-05	0.999726	0.999438	1.00001
RIOK1	ukb-b-12620	Diagnoses - main ICD10: M79.86 Other specified soft tissue disorders (Lower leg) || id:ukb-b-12620	ENSG00000124784	Weighted mode	298	-0.000274514	0.000130931	0.0368722	-0.00053114	-1.79e-05	0.999726	0.999469	0.999982
RIOK1	ukb-d-N80	Diagnoses - main ICD10: N80 Endometriosis || id:ukb-d-N80	ENSG00000124784	MR Egger	453	-0.000426348	0.000129801	0.00110074	-0.000680758	-0.000171938	0.999574	0.999319	0.999828
RIOK1	ukb-d-N80	Diagnoses - main ICD10: N80 Endometriosis || id:ukb-d-N80	ENSG00000124784	Weighted median	453	-0.00112188	5.87e-05	1.69e-81	-0.00123687	-0.00100688	0.998879	0.998764	0.998994
RIOK1	ukb-d-N80	Diagnoses - main ICD10: N80 Endometriosis || id:ukb-d-N80	ENSG00000124784	Inverse variance weighted	453	-0.00102884	4.35e-05	9.56e-124	-0.00111407	-0.000943602	0.998972	0.998887	0.999057
RIOK1	ukb-d-N80	Diagnoses - main ICD10: N80 Endometriosis || id:ukb-d-N80	ENSG00000124784	Simple mode	453	-0.00114773	0.00013619	4.76e-16	-0.00141466	-0.000880792	0.998853	0.998586	0.99912
RIOK1	ukb-d-N80	Diagnoses - main ICD10: N80 Endometriosis || id:ukb-d-N80	ENSG00000124784	Weighted mode	453	-0.00114773	0.000116672	8.04e-21	-0.0013764	-0.000919048	0.998853	0.998625	0.999081
RIOK1	ukb-b-6569	PCT where patients GP was registered: HEYWOOD, MIDDLETON AND ROCHDALE PCT || id:ukb-b-6569	ENSG00000124784	MR Egger	301	-0.000168137	0.000120783	0.164939	-0.000404872	6.86e-05	0.999832	0.999595	1.00007
RIOK1	ukb-b-6569	PCT where patients GP was registered: HEYWOOD, MIDDLETON AND ROCHDALE PCT || id:ukb-b-6569	ENSG00000124784	Weighted median	301	0.00013875	5.11e-05	0.0066242	3.86e-05	0.000238909	1.00014	1.00004	1.00024
RIOK1	ukb-b-6569	PCT where patients GP was registered: HEYWOOD, MIDDLETON AND ROCHDALE PCT || id:ukb-b-6569	ENSG00000124784	Inverse variance weighted	301	0.000157123	4.07e-05	0.000111461	7.74e-05	0.000236819	1.00016	1.00008	1.00024
RIOK1	ukb-b-6569	PCT where patients GP was registered: HEYWOOD, MIDDLETON AND ROCHDALE PCT || id:ukb-b-6569	ENSG00000124784	Simple mode	301	0.00014498	0.00013983	0.300649	-0.000129086	0.000419047	1.00014	0.999871	1.00042
RIOK1	ukb-b-6569	PCT where patients GP was registered: HEYWOOD, MIDDLETON AND ROCHDALE PCT || id:ukb-b-6569	ENSG00000124784	Weighted mode	301	0.00014498	0.000125129	0.247521	-0.000100272	0.000390233	1.00014	0.9999	1.00039
RIOK1	ukb-b-18297	Operative procedures - main OPCS: J13.2 Percutaneous biopsy of lesion of liver NEC || id:ukb-b-18297	ENSG00000124784	MR Egger	279	-0.000217624	0.000101851	0.0334996	-0.000417252	-1.8e-05	0.999782	0.999583	0.999982
RIOK1	ukb-b-18297	Operative procedures - main OPCS: J13.2 Percutaneous biopsy of lesion of liver NEC || id:ukb-b-18297	ENSG00000124784	Weighted median	279	-2.79e-05	4.34e-05	0.520594	-0.000112883	5.72e-05	0.999972	0.999887	1.00006
RIOK1	ukb-b-18297	Operative procedures - main OPCS: J13.2 Percutaneous biopsy of lesion of liver NEC || id:ukb-b-18297	ENSG00000124784	Inverse variance weighted	279	-2.68e-05	3.43e-05	0.434583	-9.4e-05	4.04e-05	0.999973	0.999906	1.00004
RIOK1	ukb-b-18297	Operative procedures - main OPCS: J13.2 Percutaneous biopsy of lesion of liver NEC || id:ukb-b-18297	ENSG00000124784	Simple mode	279	-2.2e-05	0.00011425	0.847414	-0.000245935	0.000201926	0.999978	0.999754	1.0002
RIOK1	ukb-b-18297	Operative procedures - main OPCS: J13.2 Percutaneous biopsy of lesion of liver NEC || id:ukb-b-18297	ENSG00000124784	Weighted mode	279	-2.2e-05	0.000101425	0.828405	-0.000220798	0.000176789	0.999978	0.999779	1.00018
RIOK1	ukb-b-10766	Treatment/medication code: tegretol 100mg tablet || id:ukb-b-10766	ENSG00000124784	MR Egger	250	-0.000451768	9.41e-05	2.75e-06	-0.000636273	-0.000267263	0.999548	0.999364	0.999733
RIOK1	ukb-b-10766	Treatment/medication code: tegretol 100mg tablet || id:ukb-b-10766	ENSG00000124784	Weighted median	250	-0.000582493	3.8e-05	6.64e-53	-0.000657069	-0.000507918	0.999418	0.999343	0.999492
RIOK1	ukb-b-10766	Treatment/medication code: tegretol 100mg tablet || id:ukb-b-10766	ENSG00000124784	Inverse variance weighted	250	-0.000598123	3.16e-05	5.45e-80	-0.000660023	-0.000536223	0.999402	0.99934	0.999464
RIOK1	ukb-b-10766	Treatment/medication code: tegretol 100mg tablet || id:ukb-b-10766	ENSG00000124784	Simple mode	250	-0.00057616	0.000101107	3.4e-08	-0.00077433	-0.000377991	0.999424	0.999226	0.999622
RIOK1	ukb-b-10766	Treatment/medication code: tegretol 100mg tablet || id:ukb-b-10766	ENSG00000124784	Weighted mode	250	-0.00057616	9.98e-05	2.28e-08	-0.000771685	-0.000380636	0.999424	0.999229	0.999619
RIOK1	ukb-b-12171	Treatment/medication code: ferrous sulphate || id:ukb-b-12171	ENSG00000124784	MR Egger	315	-0.000860562	0.000131742	2.62e-10	-0.00111878	-0.000602347	0.99914	0.998882	0.999398
RIOK1	ukb-b-12171	Treatment/medication code: ferrous sulphate || id:ukb-b-12171	ENSG00000124784	Weighted median	315	-0.00100909	5.87e-05	3.27e-66	-0.00112416	-0.00089402	0.998991	0.998876	0.999106
RIOK1	ukb-b-12171	Treatment/medication code: ferrous sulphate || id:ukb-b-12171	ENSG00000124784	Inverse variance weighted	315	-0.000984318	4.45e-05	1.52e-108	-0.00107149	-0.000897151	0.999016	0.998929	0.999103
RIOK1	ukb-b-12171	Treatment/medication code: ferrous sulphate || id:ukb-b-12171	ENSG00000124784	Simple mode	315	-0.00105149	0.000154148	4.65e-11	-0.00135362	-0.000749357	0.998949	0.998647	0.999251
RIOK1	ukb-b-12171	Treatment/medication code: ferrous sulphate || id:ukb-b-12171	ENSG00000124784	Weighted mode	315	-0.00105149	0.000148573	9.65e-12	-0.00134269	-0.000760283	0.998949	0.998658	0.99924
RIOK1	ukb-a-95	Non-cancer illness code self-reported: enlarged prostate || id:ukb-a-95	ENSG00000124784	MR Egger	434	0.00253162	0.000242074	5.71e-23	0.00205716	0.00300609	1.00253	1.00206	1.00301
RIOK1	ukb-a-95	Non-cancer illness code self-reported: enlarged prostate || id:ukb-a-95	ENSG00000124784	Weighted median	434	0.000632408	0.000106417	2.8e-09	0.00042383	0.000840986	1.00063	1.00042	1.00084
RIOK1	ukb-a-95	Non-cancer illness code self-reported: enlarged prostate || id:ukb-a-95	ENSG00000124784	Inverse variance weighted	434	0.000484004	8.27e-05	4.89e-09	0.000321871	0.000646138	1.00048	1.00032	1.00065
RIOK1	ukb-a-95	Non-cancer illness code self-reported: enlarged prostate || id:ukb-a-95	ENSG00000124784	Simple mode	434	0.00065561	0.000210371	0.00195225	0.000243284	0.00106794	1.00066	1.00024	1.00107
RIOK1	ukb-a-95	Non-cancer illness code self-reported: enlarged prostate || id:ukb-a-95	ENSG00000124784	Weighted mode	434	0.00065561	0.000189679	0.000601478	0.000283839	0.00102738	1.00066	1.00028	1.00103
RIOK1	ukb-b-19086	Diagnoses - secondary ICD10: R50.9 Fever, unspecified || id:ukb-b-19086	ENSG00000124784	MR Egger	300	-0.000409656	0.000117791	0.000580839	-0.000640526	-0.000178785	0.99959	0.99936	0.999821
RIOK1	ukb-b-19086	Diagnoses - secondary ICD10: R50.9 Fever, unspecified || id:ukb-b-19086	ENSG00000124784	Weighted median	300	-9.8e-05	5.34e-05	0.0666265	-0.000202784	6.72e-06	0.999902	0.999797	1.00001
RIOK1	ukb-b-19086	Diagnoses - secondary ICD10: R50.9 Fever, unspecified || id:ukb-b-19086	ENSG00000124784	Inverse variance weighted	300	-0.000195703	3.97e-05	8.12e-07	-0.000273469	-0.000117937	0.999804	0.999727	0.999882
RIOK1	ukb-b-19086	Diagnoses - secondary ICD10: R50.9 Fever, unspecified || id:ukb-b-19086	ENSG00000124784	Simple mode	300	-7.22e-05	0.000134173	0.590916	-0.000335175	0.000190781	0.999928	0.999665	1.00019
RIOK1	ukb-b-19086	Diagnoses - secondary ICD10: R50.9 Fever, unspecified || id:ukb-b-19086	ENSG00000124784	Weighted mode	300	-7.22e-05	0.000133223	0.588274	-0.000333314	0.00018892	0.999928	0.999667	1.00019
RIOK1	ukb-b-6740	Current employment status: In paid employment or self-employed || id:ukb-b-6740	ENSG00000124784	MR Egger	434	-0.0122517	0.000887887	3.83e-36	-0.013992	-0.0105114	0.987823	0.986105	0.989544
RIOK1	ukb-b-6740	Current employment status: In paid employment or self-employed || id:ukb-b-6740	ENSG00000124784	Weighted median	434	-0.00462985	0.000413831	4.68e-29	-0.00544095	-0.00381874	0.995381	0.994574	0.996189
RIOK1	ukb-b-6740	Current employment status: In paid employment or self-employed || id:ukb-b-6740	ENSG00000124784	Inverse variance weighted	434	-0.0057919	0.000303283	2.66e-81	-0.00638634	-0.00519747	0.994225	0.993634	0.994816
RIOK1	ukb-b-6740	Current employment status: In paid employment or self-employed || id:ukb-b-6740	ENSG00000124784	Simple mode	434	-0.00461654	0.000998761	5.02e-06	-0.00657412	-0.00265897	0.995394	0.993447	0.997345
RIOK1	ukb-b-6740	Current employment status: In paid employment or self-employed || id:ukb-b-6740	ENSG00000124784	Weighted mode	434	-0.00441403	0.000878	7.29e-07	-0.00613491	-0.00269315	0.995596	0.993884	0.99731
RIOK1	ukb-b-6811	Time spent outdoors in winter || id:ukb-b-6811	ENSG00000124784	MR Egger	434	0.0129238	0.00114324	3.91e-26	0.010683	0.0151645	1.01301	1.01074	1.01528
RIOK1	ukb-b-6811	Time spent outdoors in winter || id:ukb-b-6811	ENSG00000124784	Weighted median	434	0.0049343	0.000531386	1.61e-20	0.00389278	0.00597581	1.00495	1.0039	1.00599
RIOK1	ukb-b-6811	Time spent outdoors in winter || id:ukb-b-6811	ENSG00000124784	Inverse variance weighted	434	0.00618436	0.000390655	1.91e-56	0.00541868	0.00695005	1.0062	1.00543	1.00697
RIOK1	ukb-b-6811	Time spent outdoors in winter || id:ukb-b-6811	ENSG00000124784	Simple mode	434	0.00487526	0.00109675	1.12e-05	0.00272563	0.00702489	1.00489	1.00273	1.00705
RIOK1	ukb-b-6811	Time spent outdoors in winter || id:ukb-b-6811	ENSG00000124784	Weighted mode	434	0.00469608	0.00102107	5.58e-06	0.00269477	0.00669738	1.00471	1.0027	1.00672
RIOK1	ukb-d-20417	Tense, sore, or aching muscles during worst period of anxiety || id:ukb-d-20417	ENSG00000124784	MR Egger	454	-0.0147446	0.0031965	5.18e-06	-0.0210097	-0.00847945	0.985364	0.979209	0.991556
RIOK1	ukb-d-20417	Tense, sore, or aching muscles during worst period of anxiety || id:ukb-d-20417	ENSG00000124784	Weighted median	454	-0.00249541	0.00143781	0.0826414	-0.00531352	0.0003227	0.997508	0.994701	1.00032
RIOK1	ukb-d-20417	Tense, sore, or aching muscles during worst period of anxiety || id:ukb-d-20417	ENSG00000124784	Inverse variance weighted	454	-9.57e-05	0.00107142	0.928829	-0.00219568	0.00200429	0.999904	0.997807	1.00201
RIOK1	ukb-d-20417	Tense, sore, or aching muscles during worst period of anxiety || id:ukb-d-20417	ENSG00000124784	Simple mode	454	-0.0045334	0.00304756	0.137564	-0.0105066	0.00143981	0.995477	0.989548	1.00144
RIOK1	ukb-d-20417	Tense, sore, or aching muscles during worst period of anxiety || id:ukb-d-20417	ENSG00000124784	Weighted mode	454	-0.00383926	0.00276784	0.166094	-0.00926422	0.0015857	0.996168	0.990779	1.00159
RIOK1	ukb-b-18377	Leg fat percentage (left) || id:ukb-b-18377	ENSG00000124784	MR Egger	434	0.0107188	0.00108679	7.89e-21	0.00858866	0.0128489	1.01078	1.00863	1.01293
RIOK1	ukb-b-18377	Leg fat percentage (left) || id:ukb-b-18377	ENSG00000124784	Weighted median	434	0.00165316	0.000511259	0.00122279	0.000651094	0.00265523	1.00165	1.00065	1.00266
RIOK1	ukb-b-18377	Leg fat percentage (left) || id:ukb-b-18377	ENSG00000124784	Inverse variance weighted	434	0.00267413	0.000371209	5.85e-13	0.00194657	0.00340171	1.00268	1.00195	1.00341
RIOK1	ukb-b-18377	Leg fat percentage (left) || id:ukb-b-18377	ENSG00000124784	Simple mode	434	0.00181597	0.00105465	0.0858083	-0.00025115	0.00388309	1.00182	0.999749	1.00389
RIOK1	ukb-b-18377	Leg fat percentage (left) || id:ukb-b-18377	ENSG00000124784	Weighted mode	434	0.00181597	0.000921418	0.0493788	9.99e-06	0.00362195	1.00182	1.00001	1.00363
RIOK1	ukb-a-514	Frequency of stair climbing in last 4 weeks || id:ukb-a-514	ENSG00000124784	MR Egger	434	-0.0125115	0.00272915	5.97e-06	-0.0178607	-0.0071624	0.987566	0.982298	0.992863
RIOK1	ukb-a-514	Frequency of stair climbing in last 4 weeks || id:ukb-a-514	ENSG00000124784	Weighted median	434	-0.00658312	0.00122404	7.52e-08	-0.00898224	-0.004184	0.993438	0.991058	0.995825
RIOK1	ukb-a-514	Frequency of stair climbing in last 4 weeks || id:ukb-a-514	ENSG00000124784	Inverse variance weighted	434	-0.00729426	0.000932597	5.22e-15	-0.00912215	-0.00546637	0.992732	0.990919	0.994549
RIOK1	ukb-a-514	Frequency of stair climbing in last 4 weeks || id:ukb-a-514	ENSG00000124784	Simple mode	434	-0.0059949	0.00269712	0.0267515	-0.0112812	-0.000708544	0.994023	0.988782	0.999292
RIOK1	ukb-a-514	Frequency of stair climbing in last 4 weeks || id:ukb-a-514	ENSG00000124784	Weighted mode	434	-0.0059949	0.00256004	0.0196479	-0.0110126	-0.000977206	0.994023	0.989048	0.999023
RIOK1	ukb-d-5843_1	Which eye(s) affected by myopia (short sight): Right eye || id:ukb-d-5843_1	ENSG00000124784	MR Egger	453	0.00536349	0.00161621	0.000978139	0.00219572	0.00853127	1.00538	1.0022	1.00857
RIOK1	ukb-d-5843_1	Which eye(s) affected by myopia (short sight): Right eye || id:ukb-d-5843_1	ENSG00000124784	Weighted median	453	-0.00190482	0.000730648	0.00913342	-0.00333688	-0.000472744	0.998097	0.996669	0.999527
RIOK1	ukb-d-5843_1	Which eye(s) affected by myopia (short sight): Right eye || id:ukb-d-5843_1	ENSG00000124784	Inverse variance weighted	453	-0.00381102	0.000539944	1.69e-12	-0.00486931	-0.00275273	0.996196	0.995143	0.997251
RIOK1	ukb-d-5843_1	Which eye(s) affected by myopia (short sight): Right eye || id:ukb-d-5843_1	ENSG00000124784	Simple mode	453	-0.000718887	0.00162244	0.657912	-0.00389886	0.00246109	0.999281	0.996109	1.00246
RIOK1	ukb-d-5843_1	Which eye(s) affected by myopia (short sight): Right eye || id:ukb-d-5843_1	ENSG00000124784	Weighted mode	453	-0.000718887	0.00161424	0.656286	-0.0038828	0.00244502	0.999281	0.996125	1.00245
RIOK1	ukb-b-5855	Carer support indicators: No || id:ukb-b-5855	ENSG00000124784	MR Egger	434	-0.00638301	0.00101918	9.14e-10	-0.00838061	-0.00438542	0.993637	0.991654	0.995624
RIOK1	ukb-b-5855	Carer support indicators: No || id:ukb-b-5855	ENSG00000124784	Weighted median	434	0.000845585	0.000454748	0.0629622	-4.57e-05	0.00173689	1.00085	0.999954	1.00174
RIOK1	ukb-b-5855	Carer support indicators: No || id:ukb-b-5855	ENSG00000124784	Inverse variance weighted	434	0.00115041	0.000348253	0.000955237	0.000467839	0.00183299	1.00115	1.00047	1.00183
RIOK1	ukb-b-5855	Carer support indicators: No || id:ukb-b-5855	ENSG00000124784	Simple mode	434	0.00101856	0.00101493	0.316142	-0.000970698	0.00300782	1.00102	0.99903	1.00301
RIOK1	ukb-b-5855	Carer support indicators: No || id:ukb-b-5855	ENSG00000124784	Weighted mode	434	0.00101856	0.000906859	0.261985	-0.000758882	0.00279601	1.00102	0.999241	1.0028
RIOK1	ukb-a-508	Number of days/week of moderate physical activity 10+ minutes || id:ukb-a-508	ENSG00000124784	MR Egger	434	-0.0431269	0.00501283	1.45e-16	-0.0529521	-0.0333018	0.95779	0.948425	0.967247
RIOK1	ukb-a-508	Number of days/week of moderate physical activity 10+ minutes || id:ukb-a-508	ENSG00000124784	Weighted median	434	-0.018857	0.00220729	1.31e-17	-0.0231833	-0.0145307	0.98132	0.977083	0.985574
RIOK1	ukb-a-508	Number of days/week of moderate physical activity 10+ minutes || id:ukb-a-508	ENSG00000124784	Inverse variance weighted	434	-0.0161697	0.00171297	3.74e-21	-0.0195271	-0.0128123	0.98396	0.980662	0.987269
RIOK1	ukb-a-508	Number of days/week of moderate physical activity 10+ minutes || id:ukb-a-508	ENSG00000124784	Simple mode	434	-0.019157	0.00495151	0.000126133	-0.028862	-0.00945205	0.981025	0.971551	0.990592
RIOK1	ukb-a-508	Number of days/week of moderate physical activity 10+ minutes || id:ukb-a-508	ENSG00000124784	Weighted mode	434	-0.019157	0.00451534	2.7e-05	-0.0280071	-0.0103069	0.981025	0.972381	0.989746
RIOK1	ukb-a-204	Illnesses of father: Prostate cancer || id:ukb-a-204	ENSG00000124784	MR Egger	434	0.00224481	0.000594201	0.000180363	0.00108018	0.00340945	1.00225	1.00108	1.00342
RIOK1	ukb-a-204	Illnesses of father: Prostate cancer || id:ukb-a-204	ENSG00000124784	Weighted median	434	0.00696523	0.000263867	1.49e-153	0.00644805	0.0074824	1.00699	1.00647	1.00751
RIOK1	ukb-a-204	Illnesses of father: Prostate cancer || id:ukb-a-204	ENSG00000124784	Inverse variance weighted	434	0.00711529	0.000203152	9.55e-269	0.00671711	0.00751347	1.00714	1.00674	1.00754
RIOK1	ukb-a-204	Illnesses of father: Prostate cancer || id:ukb-a-204	ENSG00000124784	Simple mode	434	0.00685901	0.000541394	1.65e-31	0.00579788	0.00792014	1.00688	1.00581	1.00795
RIOK1	ukb-a-204	Illnesses of father: Prostate cancer || id:ukb-a-204	ENSG00000124784	Weighted mode	434	0.00685901	0.000494875	2.06e-36	0.00588905	0.00782896	1.00688	1.00591	1.00786
RIOK1	ukb-b-17733	Operation code: colposcopy +/- biopsy || id:ukb-b-17733	ENSG00000124784	MR Egger	302	-8.53e-05	0.000123716	0.491113	-0.000327772	0.000157196	0.999915	0.999672	1.00016
RIOK1	ukb-b-17733	Operation code: colposcopy +/- biopsy || id:ukb-b-17733	ENSG00000124784	Weighted median	302	0.00079424	5.31e-05	1.44e-50	0.000690147	0.000898332	1.00079	1.00069	1.0009
RIOK1	ukb-b-17733	Operation code: colposcopy +/- biopsy || id:ukb-b-17733	ENSG00000124784	Inverse variance weighted	302	0.000875678	4.17e-05	9.93e-98	0.000793871	0.000957484	1.00088	1.00079	1.00096
RIOK1	ukb-b-17733	Operation code: colposcopy +/- biopsy || id:ukb-b-17733	ENSG00000124784	Simple mode	302	0.000775857	0.000132344	1.2e-08	0.000516464	0.00103525	1.00078	1.00052	1.00104
RIOK1	ukb-b-17733	Operation code: colposcopy +/- biopsy || id:ukb-b-17733	ENSG00000124784	Weighted mode	302	0.000775857	0.000129147	5.43e-09	0.00052273	0.00102899	1.00078	1.00052	1.00103
RIOK1	ukb-b-17579	Why reduced smoking: Doctor's advice || id:ukb-b-17579	ENSG00000124784	MR Egger	306	0.019018	0.00363397	3.11e-07	0.0118954	0.0261406	1.0192	1.01197	1.02649
RIOK1	ukb-b-17579	Why reduced smoking: Doctor's advice || id:ukb-b-17579	ENSG00000124784	Weighted median	306	0.0208829	0.0017006	1.16e-34	0.0175497	0.0242161	1.0211	1.0177	1.02451
RIOK1	ukb-b-17579	Why reduced smoking: Doctor's advice || id:ukb-b-17579	ENSG00000124784	Inverse variance weighted	306	0.0205105	0.00123148	2.77e-62	0.0180969	0.0229242	1.02072	1.01826	1.02319
RIOK1	ukb-b-17579	Why reduced smoking: Doctor's advice || id:ukb-b-17579	ENSG00000124784	Simple mode	306	0.0345437	0.00538614	5.41e-10	0.0239869	0.0451005	1.03515	1.02428	1.04613
RIOK1	ukb-b-17579	Why reduced smoking: Doctor's advice || id:ukb-b-17579	ENSG00000124784	Weighted mode	306	0.0320105	0.00440581	3.13e-12	0.0233751	0.0406459	1.03253	1.02365	1.04148
RIOK1	ukb-d-22609_0	Workplace very dusty: Rarely/never || id:ukb-d-22609_0	ENSG00000124784	MR Egger	454	0.012228	0.00121833	1.56e-21	0.00984004	0.0146159	1.0123	1.00989	1.01472
RIOK1	ukb-d-22609_0	Workplace very dusty: Rarely/never || id:ukb-d-22609_0	ENSG00000124784	Weighted median	454	0.0102278	0.000530558	8.31e-83	0.00918789	0.0112677	1.01028	1.00923	1.01133
RIOK1	ukb-d-22609_0	Workplace very dusty: Rarely/never || id:ukb-d-22609_0	ENSG00000124784	Inverse variance weighted	454	0.00916311	0.000408504	1.97e-111	0.00836244	0.00996378	1.00921	1.0084	1.01001
RIOK1	ukb-d-22609_0	Workplace very dusty: Rarely/never || id:ukb-d-22609_0	ENSG00000124784	Simple mode	454	0.0107476	0.00128177	6.47e-16	0.00823538	0.0132599	1.01081	1.00827	1.01335
RIOK1	ukb-d-22609_0	Workplace very dusty: Rarely/never || id:ukb-d-22609_0	ENSG00000124784	Weighted mode	454	0.0107476	0.00108606	4.92e-21	0.00861896	0.0128763	1.01081	1.00866	1.01296
RIOK1	ukb-b-8517	Non-cancer illness code, self-reported: urinary frequency / incontinence || id:ukb-b-8517	ENSG00000124784	MR Egger	298	-0.000577722	0.000112138	4.72e-07	-0.000797512	-0.000357931	0.999422	0.999203	0.999642
RIOK1	ukb-b-8517	Non-cancer illness code, self-reported: urinary frequency / incontinence || id:ukb-b-8517	ENSG00000124784	Weighted median	298	2.32e-05	4.65e-05	0.617494	-6.8e-05	0.000114448	1.00002	0.999932	1.00011
RIOK1	ukb-b-8517	Non-cancer illness code, self-reported: urinary frequency / incontinence || id:ukb-b-8517	ENSG00000124784	Inverse variance weighted	298	0.000113793	3.78e-05	0.00262628	3.97e-05	0.00018793	1.00011	1.00004	1.00019
RIOK1	ukb-b-8517	Non-cancer illness code, self-reported: urinary frequency / incontinence || id:ukb-b-8517	ENSG00000124784	Simple mode	298	-2.35e-05	0.000127305	0.853885	-0.000272984	0.000226053	0.999977	0.999727	1.00023
RIOK1	ukb-b-8517	Non-cancer illness code, self-reported: urinary frequency / incontinence || id:ukb-b-8517	ENSG00000124784	Weighted mode	298	-2.35e-05	0.000118858	0.843631	-0.000256427	0.000209496	0.999977	0.999744	1.00021
RIOK1	ukb-b-20379	Medication for cholesterol, blood pressure, diabetes, or take exogenous hormones: None of the above || id:ukb-b-20379	ENSG00000124784	MR Egger	434	0.0151702	0.0011276	1.05e-34	0.0129601	0.0173803	1.01529	1.01304	1.01753
RIOK1	ukb-b-20379	Medication for cholesterol, blood pressure, diabetes, or take exogenous hormones: None of the above || id:ukb-b-20379	ENSG00000124784	Weighted median	434	0.00156956	0.000510902	0.00212537	0.000568189	0.00257092	1.00157	1.00057	1.00257
RIOK1	ukb-b-20379	Medication for cholesterol, blood pressure, diabetes, or take exogenous hormones: None of the above || id:ukb-b-20379	ENSG00000124784	Inverse variance weighted	434	0.000709088	0.000385	0.0655063	-4.55e-05	0.00146369	1.00071	0.999954	1.00146
RIOK1	ukb-b-20379	Medication for cholesterol, blood pressure, diabetes, or take exogenous hormones: None of the above || id:ukb-b-20379	ENSG00000124784	Simple mode	434	0.00171507	0.00109038	0.116471	-0.000422077	0.00385221	1.00172	0.999578	1.00386
RIOK1	ukb-b-20379	Medication for cholesterol, blood pressure, diabetes, or take exogenous hormones: None of the above || id:ukb-b-20379	ENSG00000124784	Weighted mode	434	0.00171507	0.000899543	0.0572344	-4.8e-05	0.00347817	1.00172	0.999952	1.00348
RIOK1	ukb-b-4964	Other bread intake || id:ukb-b-4964	ENSG00000124784	MR Egger	434	0.024181	0.00306345	2.45e-14	0.0181767	0.0301854	1.02448	1.01834	1.03065
RIOK1	ukb-b-4964	Other bread intake || id:ukb-b-4964	ENSG00000124784	Weighted median	434	0.00667395	0.0013857	1.46e-06	0.00395798	0.00938993	1.0067	1.00397	1.00943
RIOK1	ukb-b-4964	Other bread intake || id:ukb-b-4964	ENSG00000124784	Inverse variance weighted	434	0.00538803	0.00104512	2.53e-07	0.00333959	0.00743647	1.0054	1.00335	1.00746
RIOK1	ukb-b-4964	Other bread intake || id:ukb-b-4964	ENSG00000124784	Simple mode	434	0.00696489	0.0029059	0.0169615	0.00126933	0.0126605	1.00699	1.00127	1.01274
RIOK1	ukb-b-4964	Other bread intake || id:ukb-b-4964	ENSG00000124784	Weighted mode	434	0.00642623	0.00248967	0.0101749	0.00154648	0.011306	1.00645	1.00155	1.01137
RIOK1	ukb-b-1511	Operative procedures - main OPCS: H20.1 Fibreoptic endoscopic snare resection of lesion of colon || id:ukb-b-1511	ENSG00000124784	MR Egger	400	0.00228264	0.000190791	2.17e-28	0.00190869	0.00265659	1.00229	1.00191	1.00266
RIOK1	ukb-b-1511	Operative procedures - main OPCS: H20.1 Fibreoptic endoscopic snare resection of lesion of colon || id:ukb-b-1511	ENSG00000124784	Weighted median	400	0.00222563	8.41e-05	3.35e-154	0.00206073	0.00239053	1.00223	1.00206	1.00239
RIOK1	ukb-b-1511	Operative procedures - main OPCS: H20.1 Fibreoptic endoscopic snare resection of lesion of colon || id:ukb-b-1511	ENSG00000124784	Inverse variance weighted	400	0.00238291	6.52e-05	4.26e-292	0.00225504	0.00251078	1.00239	1.00226	1.00251
RIOK1	ukb-b-1511	Operative procedures - main OPCS: H20.1 Fibreoptic endoscopic snare resection of lesion of colon || id:ukb-b-1511	ENSG00000124784	Simple mode	400	0.00219488	0.000200918	1.76e-24	0.00180109	0.00258868	1.0022	1.0018	1.00259
RIOK1	ukb-b-1511	Operative procedures - main OPCS: H20.1 Fibreoptic endoscopic snare resection of lesion of colon || id:ukb-b-1511	ENSG00000124784	Weighted mode	400	0.00219488	0.000176124	2.46e-30	0.00184968	0.00254009	1.0022	1.00185	1.00254
RIOK1	ukb-b-3498	Operation code: discectomy || id:ukb-b-3498	ENSG00000124784	MR Egger	298	0.00133372	0.00011361	2.2e-26	0.00111104	0.00155639	1.00133	1.00111	1.00156
RIOK1	ukb-b-3498	Operation code: discectomy || id:ukb-b-3498	ENSG00000124784	Weighted median	298	0.00094062	5.09e-05	2.51e-76	0.000840908	0.00104033	1.00094	1.00084	1.00104
RIOK1	ukb-b-3498	Operation code: discectomy || id:ukb-b-3498	ENSG00000124784	Inverse variance weighted	298	0.000870856	3.83e-05	2.55e-114	0.000795745	0.000945967	1.00087	1.0008	1.00095
RIOK1	ukb-b-3498	Operation code: discectomy || id:ukb-b-3498	ENSG00000124784	Simple mode	298	0.00095231	0.000129759	2.07e-12	0.000697983	0.00120664	1.00095	1.0007	1.00121
RIOK1	ukb-b-3498	Operation code: discectomy || id:ukb-b-3498	ENSG00000124784	Weighted mode	298	0.00095231	0.000128572	1.35e-12	0.000700308	0.00120431	1.00095	1.0007	1.00121
RIOK1	ukb-b-1234	Doctor diagnosed chronic bronchitis || id:ukb-b-1234	ENSG00000124784	MR Egger	278	0.000825752	0.000416394	0.0483471	9.62e-06	0.00164189	1.00083	1.00001	1.00164
RIOK1	ukb-b-1234	Doctor diagnosed chronic bronchitis || id:ukb-b-1234	ENSG00000124784	Weighted median	278	0.000211328	0.000182732	0.247479	-0.000146826	0.000569483	1.00021	0.999853	1.00057
RIOK1	ukb-b-1234	Doctor diagnosed chronic bronchitis || id:ukb-b-1234	ENSG00000124784	Inverse variance weighted	278	0.000178159	0.000139645	0.202027	-9.55e-05	0.000451864	1.00018	0.999904	1.00045
RIOK1	ukb-b-1234	Doctor diagnosed chronic bronchitis || id:ukb-b-1234	ENSG00000124784	Simple mode	278	0.000331579	0.000433279	0.444758	-0.000517649	0.00118081	1.00033	0.999482	1.00118
RIOK1	ukb-b-1234	Doctor diagnosed chronic bronchitis || id:ukb-b-1234	ENSG00000124784	Weighted mode	278	0.000373026	0.00043581	0.392772	-0.000481161	0.00122721	1.00037	0.999519	1.00123
RIOK1	ukb-b-12617	PCT responsible for patient data: MANCHESTER PCT || id:ukb-b-12617	ENSG00000124784	MR Egger	323	-0.00074452	0.000137564	1.22e-07	-0.00101415	-0.000474894	0.999256	0.998986	0.999525
RIOK1	ukb-b-12617	PCT responsible for patient data: MANCHESTER PCT || id:ukb-b-12617	ENSG00000124784	Weighted median	323	-0.000627527	6.04e-05	2.6e-25	-0.000745843	-0.000509212	0.999373	0.999254	0.999491
RIOK1	ukb-b-12617	PCT responsible for patient data: MANCHESTER PCT || id:ukb-b-12617	ENSG00000124784	Inverse variance weighted	323	-0.000621235	4.62e-05	3.18e-41	-0.00071178	-0.00053069	0.999379	0.999288	0.999469
RIOK1	ukb-b-12617	PCT responsible for patient data: MANCHESTER PCT || id:ukb-b-12617	ENSG00000124784	Simple mode	323	-0.000605488	0.000154958	0.000113718	-0.000909205	-0.000301771	0.999395	0.999091	0.999698
RIOK1	ukb-b-12617	PCT responsible for patient data: MANCHESTER PCT || id:ukb-b-12617	ENSG00000124784	Weighted mode	323	-0.000605488	0.000143197	3.07e-05	-0.000886154	-0.000324821	0.999395	0.999114	0.999675
RIOK1	ukb-b-1585	Diagnoses - secondary ICD10: Z86.4 Personal history of psychoactive substance abuse || id:ukb-b-1585	ENSG00000124784	MR Egger	431	0.00232823	0.000282517	2.09e-15	0.0017745	0.00288196	1.00233	1.00178	1.00289
RIOK1	ukb-b-1585	Diagnoses - secondary ICD10: Z86.4 Personal history of psychoactive substance abuse || id:ukb-b-1585	ENSG00000124784	Weighted median	431	0.000801736	0.000126285	2.17e-10	0.000554217	0.00104926	1.0008	1.00055	1.00105
RIOK1	ukb-b-1585	Diagnoses - secondary ICD10: Z86.4 Personal history of psychoactive substance abuse || id:ukb-b-1585	ENSG00000124784	Inverse variance weighted	431	0.000647434	9.65e-05	1.93e-11	0.000458343	0.000836526	1.00065	1.00046	1.00084
RIOK1	ukb-b-1585	Diagnoses - secondary ICD10: Z86.4 Personal history of psychoactive substance abuse || id:ukb-b-1585	ENSG00000124784	Simple mode	431	0.000829606	0.000292499	0.00477995	0.000256309	0.0014029	1.00083	1.00026	1.0014
RIOK1	ukb-b-1585	Diagnoses - secondary ICD10: Z86.4 Personal history of psychoactive substance abuse || id:ukb-b-1585	ENSG00000124784	Weighted mode	431	0.000829606	0.000257315	0.00136004	0.00032527	0.00133394	1.00083	1.00033	1.00133
RIOK1	ukb-d-1707_1	Handedness (chirality/laterality): Right-handed || id:ukb-d-1707_1	ENSG00000124784	MR Egger	454	-0.00271548	0.000637528	2.5e-05	-0.00396503	-0.00146593	0.997288	0.996043	0.998535
RIOK1	ukb-d-1707_1	Handedness (chirality/laterality): Right-handed || id:ukb-d-1707_1	ENSG00000124784	Weighted median	454	0.00151517	0.000286025	1.18e-07	0.000954564	0.00207578	1.00152	1.00096	1.00208
RIOK1	ukb-d-1707_1	Handedness (chirality/laterality): Right-handed || id:ukb-d-1707_1	ENSG00000124784	Inverse variance weighted	454	0.000964814	0.000213585	6.26e-06	0.000546189	0.00138344	1.00097	1.00055	1.00138
RIOK1	ukb-d-1707_1	Handedness (chirality/laterality): Right-handed || id:ukb-d-1707_1	ENSG00000124784	Simple mode	454	0.00168773	0.000605718	0.00555463	0.000500525	0.00287494	1.00169	1.0005	1.00288
RIOK1	ukb-d-1707_1	Handedness (chirality/laterality): Right-handed || id:ukb-d-1707_1	ENSG00000124784	Weighted mode	454	0.00168773	0.000564107	0.00292415	0.000582083	0.00279338	1.00169	1.00058	1.0028
RIOK1	ukb-b-8668	Treatment/medication code: doxazosin || id:ukb-b-8668	ENSG00000124784	MR Egger	400	0.000110991	0.00018955	0.55851	-0.000260527	0.000482508	1.00011	0.99974	1.00048
RIOK1	ukb-b-8668	Treatment/medication code: doxazosin || id:ukb-b-8668	ENSG00000124784	Weighted median	400	0.000748635	8.66e-05	5.2e-18	0.000578979	0.000918291	1.00075	1.00058	1.00092
RIOK1	ukb-b-8668	Treatment/medication code: doxazosin || id:ukb-b-8668	ENSG00000124784	Inverse variance weighted	400	0.000797232	6.48e-05	9.02e-35	0.000670197	0.000924268	1.0008	1.00067	1.00092
RIOK1	ukb-b-8668	Treatment/medication code: doxazosin || id:ukb-b-8668	ENSG00000124784	Simple mode	400	0.000858138	0.000209926	5.27e-05	0.000446683	0.00126959	1.00086	1.00045	1.00127
RIOK1	ukb-b-8668	Treatment/medication code: doxazosin || id:ukb-b-8668	ENSG00000124784	Weighted mode	400	0.00069534	0.000185882	0.000210343	0.000331012	0.00105967	1.0007	1.00033	1.00106
RIOK1	ukb-b-8210	Non-cancer illness code, self-reported: crohns disease || id:ukb-b-8210	ENSG00000124784	MR Egger	291	0.00117618	0.000105013	2.01e-24	0.000970353	0.001382	1.00118	1.00097	1.00138
RIOK1	ukb-b-8210	Non-cancer illness code, self-reported: crohns disease || id:ukb-b-8210	ENSG00000124784	Weighted median	291	0.000505429	4.43e-05	4.19e-30	0.000418529	0.000592328	1.00051	1.00042	1.00059
RIOK1	ukb-b-8210	Non-cancer illness code, self-reported: crohns disease || id:ukb-b-8210	ENSG00000124784	Inverse variance weighted	291	0.000394826	3.53e-05	5.63e-29	0.000325554	0.000464097	1.00039	1.00033	1.00046
RIOK1	ukb-b-8210	Non-cancer illness code, self-reported: crohns disease || id:ukb-b-8210	ENSG00000124784	Simple mode	291	0.00052854	0.000114726	6.13e-06	0.000303677	0.000753403	1.00053	1.0003	1.00075
RIOK1	ukb-b-8210	Non-cancer illness code, self-reported: crohns disease || id:ukb-b-8210	ENSG00000124784	Weighted mode	291	0.00052854	0.000109338	2.17e-06	0.000314238	0.000742842	1.00053	1.00031	1.00074
RIOK1	ukb-d-20079_6	Day-of-week questionnaire completion requested: Saturday || id:ukb-d-20079_6	ENSG00000124784	MR Egger	454	-0.0189921	0.00199653	1.12e-19	-0.0229053	-0.0150789	0.981187	0.977355	0.985034
RIOK1	ukb-d-20079_6	Day-of-week questionnaire completion requested: Saturday || id:ukb-d-20079_6	ENSG00000124784	Weighted median	454	-0.0186739	0.000848021	1.83e-107	-0.020336	-0.0170118	0.981499	0.979869	0.983132
RIOK1	ukb-d-20079_6	Day-of-week questionnaire completion requested: Saturday || id:ukb-d-20079_6	ENSG00000124784	Inverse variance weighted	454	-0.0170704	0.000667554	3.16e-144	-0.0183788	-0.015762	0.983074	0.981789	0.984362
RIOK1	ukb-d-20079_6	Day-of-week questionnaire completion requested: Saturday || id:ukb-d-20079_6	ENSG00000124784	Simple mode	454	-0.0190446	0.00196445	2.55e-20	-0.0228949	-0.0151942	0.981136	0.977365	0.984921
RIOK1	ukb-d-20079_6	Day-of-week questionnaire completion requested: Saturday || id:ukb-d-20079_6	ENSG00000124784	Weighted mode	454	-0.0190446	0.00182392	5.16e-23	-0.0226195	-0.0154697	0.981136	0.977634	0.984649
RIOK1	ukb-b-10565	Tinned tomato intake || id:ukb-b-10565	ENSG00000124784	MR Egger	434	0.0320745	0.00348175	1.4e-18	0.0252502	0.0388987	1.03259	1.02557	1.03967
RIOK1	ukb-b-10565	Tinned tomato intake || id:ukb-b-10565	ENSG00000124784	Weighted median	434	0.0223706	0.0015429	1.23e-47	0.0193465	0.0253947	1.02262	1.01953	1.02572
RIOK1	ukb-b-10565	Tinned tomato intake || id:ukb-b-10565	ENSG00000124784	Inverse variance weighted	434	0.0225524	0.00118783	2.22e-80	0.0202242	0.0248805	1.02281	1.02043	1.02519
RIOK1	ukb-b-10565	Tinned tomato intake || id:ukb-b-10565	ENSG00000124784	Simple mode	434	0.0220721	0.00335712	1.41e-10	0.0154921	0.028652	1.02232	1.01561	1.02907
RIOK1	ukb-b-10565	Tinned tomato intake || id:ukb-b-10565	ENSG00000124784	Weighted mode	434	0.0220721	0.00325472	3.91e-11	0.0156928	0.0284513	1.02232	1.01582	1.02886
RIOK1	ukb-d-20114_101	Illnesses of adopted siblings: None of the above (group 2) || id:ukb-d-20114_101	ENSG00000124784	MR Egger	453	-0.0123624	0.0104957	0.239478	-0.0329339	0.00820922	0.987714	0.967602	1.00824
RIOK1	ukb-d-20114_101	Illnesses of adopted siblings: None of the above (group 2) || id:ukb-d-20114_101	ENSG00000124784	Weighted median	453	0.0148778	0.00471923	0.00161832	0.00562808	0.0241275	1.01499	1.00564	1.02442
RIOK1	ukb-d-20114_101	Illnesses of adopted siblings: None of the above (group 2) || id:ukb-d-20114_101	ENSG00000124784	Inverse variance weighted	453	0.00830806	0.00353616	0.018801	0.00137717	0.0152389	1.00834	1.00138	1.01536
RIOK1	ukb-d-20114_101	Illnesses of adopted siblings: None of the above (group 2) || id:ukb-d-20114_101	ENSG00000124784	Simple mode	453	0.0147729	0.00974412	0.130196	-0.00432553	0.0338714	1.01488	0.995684	1.03445
RIOK1	ukb-d-20114_101	Illnesses of adopted siblings: None of the above (group 2) || id:ukb-d-20114_101	ENSG00000124784	Weighted mode	453	0.0147729	0.0091559	0.107336	-0.00317262	0.0327185	1.01488	0.996832	1.03326
RIOK1	ukb-b-6873	PCT responsible for patient data: WESTERN CHESHIRE PCT || id:ukb-b-6873	ENSG00000124784	MR Egger	266	-0.000146921	9.88e-05	0.138289	-0.000340615	4.68e-05	0.999853	0.999659	1.00005
RIOK1	ukb-b-6873	PCT responsible for patient data: WESTERN CHESHIRE PCT || id:ukb-b-6873	ENSG00000124784	Weighted median	266	-0.000427657	3.88e-05	2.69e-28	-0.00050364	-0.000351675	0.999572	0.999496	0.999648
RIOK1	ukb-b-6873	PCT responsible for patient data: WESTERN CHESHIRE PCT || id:ukb-b-6873	ENSG00000124784	Inverse variance weighted	266	-0.000464154	3.23e-05	9.37e-47	-0.000527511	-0.000400796	0.999536	0.999473	0.999599
RIOK1	ukb-b-6873	PCT responsible for patient data: WESTERN CHESHIRE PCT || id:ukb-b-6873	ENSG00000124784	Simple mode	266	-0.000419863	0.000106059	9.68e-05	-0.000627738	-0.000211988	0.99958	0.999372	0.999788
RIOK1	ukb-b-6873	PCT responsible for patient data: WESTERN CHESHIRE PCT || id:ukb-b-6873	ENSG00000124784	Weighted mode	266	-0.000419863	9.98e-05	3.56e-05	-0.000615534	-0.000224192	0.99958	0.999385	0.999776
RIOK1	ukb-b-16892	Treatment/medication code: evening primrose oil || id:ukb-b-16892	ENSG00000124784	MR Egger	421	-0.000865523	0.000222733	0.00011846	-0.00130208	-0.000428967	0.999135	0.998699	0.999571
RIOK1	ukb-b-16892	Treatment/medication code: evening primrose oil || id:ukb-b-16892	ENSG00000124784	Weighted median	421	-0.000990832	0.000101863	2.31e-22	-0.00119048	-0.00079118	0.99901	0.99881	0.999209
RIOK1	ukb-b-16892	Treatment/medication code: evening primrose oil || id:ukb-b-16892	ENSG00000124784	Inverse variance weighted	421	-0.00075307	7.62e-05	4.79e-23	-0.000902376	-0.000603764	0.999247	0.999098	0.999396
RIOK1	ukb-b-16892	Treatment/medication code: evening primrose oil || id:ukb-b-16892	ENSG00000124784	Simple mode	421	-0.00107257	0.000245808	1.61e-05	-0.00155435	-0.000590785	0.998928	0.998447	0.999409
RIOK1	ukb-b-16892	Treatment/medication code: evening primrose oil || id:ukb-b-16892	ENSG00000124784	Weighted mode	421	-0.00107257	0.000218825	1.36e-06	-0.00150147	-0.000643672	0.998928	0.9985	0.999357
RIOK1	ukb-b-15686	Diagnoses - secondary ICD10: I20.9 Angina pectoris, unspecified || id:ukb-b-15686	ENSG00000124784	MR Egger	427	0.00161537	0.000261511	1.53e-09	0.00110281	0.00212793	1.00162	1.0011	1.00213
RIOK1	ukb-b-15686	Diagnoses - secondary ICD10: I20.9 Angina pectoris, unspecified || id:ukb-b-15686	ENSG00000124784	Weighted median	427	0.00170903	0.000116943	2.28e-48	0.00147982	0.00193824	1.00171	1.00148	1.00194
RIOK1	ukb-b-15686	Diagnoses - secondary ICD10: I20.9 Angina pectoris, unspecified || id:ukb-b-15686	ENSG00000124784	Inverse variance weighted	427	0.00175328	8.93e-05	9.73e-86	0.00157816	0.0019284	1.00175	1.00158	1.00193
RIOK1	ukb-b-15686	Diagnoses - secondary ICD10: I20.9 Angina pectoris, unspecified || id:ukb-b-15686	ENSG00000124784	Simple mode	427	0.00172333	0.000266584	2.79e-10	0.00120082	0.00224583	1.00172	1.0012	1.00225
RIOK1	ukb-b-15686	Diagnoses - secondary ICD10: I20.9 Angina pectoris, unspecified || id:ukb-b-15686	ENSG00000124784	Weighted mode	427	0.00172333	0.000229201	3.3e-13	0.00127409	0.00217256	1.00172	1.00127	1.00217
RIOK1	ukb-d-M48	Diagnoses - main ICD10: M48 Other spondylopathies || id:ukb-d-M48	ENSG00000124784	MR Egger	453	0.00140618	0.000151209	6.11e-19	0.00110981	0.00170255	1.00141	1.00111	1.0017
RIOK1	ukb-d-M48	Diagnoses - main ICD10: M48 Other spondylopathies || id:ukb-d-M48	ENSG00000124784	Weighted median	453	0.000685561	6.67e-05	8.94e-25	0.000554814	0.000816308	1.00069	1.00055	1.00082
RIOK1	ukb-d-M48	Diagnoses - main ICD10: M48 Other spondylopathies || id:ukb-d-M48	ENSG00000124784	Inverse variance weighted	453	0.000763612	5.07e-05	2.41e-51	0.000664322	0.000862903	1.00076	1.00066	1.00086
RIOK1	ukb-d-M48	Diagnoses - main ICD10: M48 Other spondylopathies || id:ukb-d-M48	ENSG00000124784	Simple mode	453	0.000639317	0.000150372	2.58e-05	0.000344588	0.000934046	1.00064	1.00034	1.00093
RIOK1	ukb-d-M48	Diagnoses - main ICD10: M48 Other spondylopathies || id:ukb-d-M48	ENSG00000124784	Weighted mode	453	0.000639317	0.000136525	3.75e-06	0.000371728	0.000906907	1.00064	1.00037	1.00091
RIOK1	ukb-b-18157	Type of cancer: ICD10: C56 Malignant neoplasm of ovary || id:ukb-b-18157	ENSG00000124784	MR Egger	266	0.000596126	9.69e-05	2.87e-09	0.000406119	0.000786133	1.0006	1.00041	1.00079
RIOK1	ukb-b-18157	Type of cancer: ICD10: C56 Malignant neoplasm of ovary || id:ukb-b-18157	ENSG00000124784	Weighted median	266	0.000430036	4.17e-05	6.74e-25	0.000348238	0.000511834	1.00043	1.00035	1.00051
RIOK1	ukb-b-18157	Type of cancer: ICD10: C56 Malignant neoplasm of ovary || id:ukb-b-18157	ENSG00000124784	Inverse variance weighted	266	0.000462426	3.17e-05	3.6e-48	0.000400275	0.000524577	1.00046	1.0004	1.00052
RIOK1	ukb-b-18157	Type of cancer: ICD10: C56 Malignant neoplasm of ovary || id:ukb-b-18157	ENSG00000124784	Simple mode	266	0.000424012	0.000103339	5.43e-05	0.000221469	0.000626556	1.00042	1.00022	1.00063
RIOK1	ukb-b-18157	Type of cancer: ICD10: C56 Malignant neoplasm of ovary || id:ukb-b-18157	ENSG00000124784	Weighted mode	266	0.000424012	0.000111743	0.000183341	0.000204996	0.000643029	1.00042	1.00021	1.00064
RIOK1	ukb-b-13447	Non-cancer illness code, self-reported: chronic obstructive airways disease/copd || id:ukb-b-13447	ENSG00000124784	MR Egger	298	0.00122382	0.000111426	9.11e-24	0.00100543	0.00144222	1.00122	1.00101	1.00144
RIOK1	ukb-b-13447	Non-cancer illness code, self-reported: chronic obstructive airways disease/copd || id:ukb-b-13447	ENSG00000124784	Weighted median	298	0.000771815	4.74e-05	1.04e-59	0.00067899	0.000864641	1.00077	1.00068	1.00087
RIOK1	ukb-b-13447	Non-cancer illness code, self-reported: chronic obstructive airways disease/copd || id:ukb-b-13447	ENSG00000124784	Inverse variance weighted	298	0.000809899	3.76e-05	5.48e-103	0.000736232	0.000883565	1.00081	1.00074	1.00088
RIOK1	ukb-b-13447	Non-cancer illness code, self-reported: chronic obstructive airways disease/copd || id:ukb-b-13447	ENSG00000124784	Simple mode	298	0.000738258	0.000124087	7.56e-09	0.000495047	0.000981469	1.00074	1.0005	1.00098
RIOK1	ukb-b-13447	Non-cancer illness code, self-reported: chronic obstructive airways disease/copd || id:ukb-b-13447	ENSG00000124784	Weighted mode	298	0.000738258	0.000115882	7.15e-10	0.00051113	0.000965386	1.00074	1.00051	1.00097
RIOK1	ukb-b-18915	PCT responsible for patient data: BROMLEY PCT || id:ukb-b-18915	ENSG00000124784	MR Egger	298	0.000746654	0.000113254	1.98e-10	0.000524675	0.000968633	1.00075	1.00052	1.00097
RIOK1	ukb-b-18915	PCT responsible for patient data: BROMLEY PCT || id:ukb-b-18915	ENSG00000124784	Weighted median	298	-0.00096114	4.82e-05	1.76e-88	-0.00105561	-0.000866674	0.999039	0.998945	0.999134
RIOK1	ukb-b-18915	PCT responsible for patient data: BROMLEY PCT || id:ukb-b-18915	ENSG00000124784	Inverse variance weighted	298	-0.00107039	4.18e-05	7.42e-145	-0.00115225	-0.000988523	0.99893	0.998848	0.999012
RIOK1	ukb-b-18915	PCT responsible for patient data: BROMLEY PCT || id:ukb-b-18915	ENSG00000124784	Simple mode	298	-0.000923201	0.000112317	6.4e-15	-0.00114334	-0.000703059	0.999077	0.998857	0.999297
RIOK1	ukb-b-18915	PCT responsible for patient data: BROMLEY PCT || id:ukb-b-18915	ENSG00000124784	Weighted mode	298	-0.000923201	0.000103783	5.82e-17	-0.00112662	-0.000719786	0.999077	0.998874	0.99928
RIOK1	ukb-b-20023	Plain cereal intake || id:ukb-b-20023	ENSG00000124784	MR Egger	434	-0.0192203	0.00265923	2.24e-12	-0.0244324	-0.0140082	0.980963	0.975864	0.986089
RIOK1	ukb-b-20023	Plain cereal intake || id:ukb-b-20023	ENSG00000124784	Weighted median	434	-0.00532747	0.00117506	5.79e-06	-0.00763057	-0.00302436	0.994687	0.992398	0.99698
RIOK1	ukb-b-20023	Plain cereal intake || id:ukb-b-20023	ENSG00000124784	Inverse variance weighted	434	-0.00364323	0.000907218	5.92e-05	-0.00542138	-0.00186509	0.996363	0.994593	0.998137
RIOK1	ukb-b-20023	Plain cereal intake || id:ukb-b-20023	ENSG00000124784	Simple mode	434	-0.00530078	0.00261664	0.0433987	-0.0104294	-0.000172159	0.994713	0.989625	0.999828
RIOK1	ukb-b-20023	Plain cereal intake || id:ukb-b-20023	ENSG00000124784	Weighted mode	434	-0.00530078	0.00238904	0.0270184	-0.00998329	-0.000618272	0.994713	0.990066	0.999382
RIOK1	ukb-b-16557	Type of fat/oil used in cooking: Dairy spread || id:ukb-b-16557	ENSG00000124784	MR Egger	298	-0.00345018	0.000784103	1.51e-05	-0.00498702	-0.00191334	0.996556	0.995025	0.998088
RIOK1	ukb-b-16557	Type of fat/oil used in cooking: Dairy spread || id:ukb-b-16557	ENSG00000124784	Weighted median	298	0.00533117	0.0003456	1.1e-53	0.00465379	0.00600854	1.00535	1.00466	1.00603
RIOK1	ukb-b-16557	Type of fat/oil used in cooking: Dairy spread || id:ukb-b-16557	ENSG00000124784	Inverse variance weighted	298	0.00586793	0.000263987	1.84e-109	0.00535052	0.00638535	1.00589	1.00536	1.00641
RIOK1	ukb-b-16557	Type of fat/oil used in cooking: Dairy spread || id:ukb-b-16557	ENSG00000124784	Simple mode	298	0.00511824	0.000821584	1.6e-09	0.00350794	0.00672855	1.00513	1.00351	1.00675
RIOK1	ukb-b-16557	Type of fat/oil used in cooking: Dairy spread || id:ukb-b-16557	ENSG00000124784	Weighted mode	298	0.00511824	0.000823836	1.76e-09	0.00350353	0.00673296	1.00513	1.00351	1.00676
RIOK1	ukb-d-Z42	Diagnoses - main ICD10: Z42 Follow-up care involving plastic surgery || id:ukb-d-Z42	ENSG00000124784	MR Egger	453	0.00216174	0.000149329	2.8e-39	0.00186906	0.00245443	1.00216	1.00187	1.00246
RIOK1	ukb-d-Z42	Diagnoses - main ICD10: Z42 Follow-up care involving plastic surgery || id:ukb-d-Z42	ENSG00000124784	Weighted median	453	0.0011326	6.52e-05	1.4e-67	0.0010048	0.00126041	1.00113	1.00101	1.00126
RIOK1	ukb-d-Z42	Diagnoses - main ICD10: Z42 Follow-up care involving plastic surgery || id:ukb-d-Z42	ENSG00000124784	Inverse variance weighted	453	0.000935275	5e-05	5.45e-78	0.000837219	0.00103333	1.00094	1.00084	1.00103
RIOK1	ukb-d-Z42	Diagnoses - main ICD10: Z42 Follow-up care involving plastic surgery || id:ukb-d-Z42	ENSG00000124784	Simple mode	453	0.00116971	0.000152813	1.19e-13	0.000870193	0.00146922	1.00117	1.00087	1.00147
RIOK1	ukb-d-Z42	Diagnoses - main ICD10: Z42 Follow-up care involving plastic surgery || id:ukb-d-Z42	ENSG00000124784	Weighted mode	453	0.00116971	0.000140466	9.94e-16	0.000894393	0.00144502	1.00117	1.00089	1.00145
RIOK1	ukb-b-7556	Age hay fever, rhinitis or eczema diagnosed || id:ukb-b-7556	ENSG00000124784	MR Egger	434	-0.020563	0.00403041	5.04e-07	-0.0284627	-0.0126634	0.979647	0.971939	0.987416
RIOK1	ukb-b-7556	Age hay fever, rhinitis or eczema diagnosed || id:ukb-b-7556	ENSG00000124784	Weighted median	434	-0.00696464	0.00191513	0.000276213	-0.0107183	-0.00321099	0.99306	0.989339	0.996794
RIOK1	ukb-b-7556	Age hay fever, rhinitis or eczema diagnosed || id:ukb-b-7556	ENSG00000124784	Inverse variance weighted	434	0.000382277	0.00137558	0.781087	-0.00231386	0.00307841	1.00038	0.997689	1.00308
RIOK1	ukb-b-7556	Age hay fever, rhinitis or eczema diagnosed || id:ukb-b-7556	ENSG00000124784	Simple mode	434	-0.00907757	0.0040118	0.0241477	-0.0169407	-0.00121444	0.990964	0.983202	0.998786
RIOK1	ukb-b-7556	Age hay fever, rhinitis or eczema diagnosed || id:ukb-b-7556	ENSG00000124784	Weighted mode	434	-0.00907757	0.00329943	0.0061859	-0.0155445	-0.00261068	0.990964	0.984576	0.997393
RIOK1	ukb-b-4566	Sliced bread intake || id:ukb-b-4566	ENSG00000124784	MR Egger	434	-0.063279	0.00907025	1.14e-11	-0.0810567	-0.0455013	0.938682	0.922141	0.955518
RIOK1	ukb-b-4566	Sliced bread intake || id:ukb-b-4566	ENSG00000124784	Weighted median	434	0.00976016	0.00414138	0.0184362	0.00164305	0.0178773	1.00981	1.00164	1.01804
RIOK1	ukb-b-4566	Sliced bread intake || id:ukb-b-4566	ENSG00000124784	Inverse variance weighted	434	0.0141973	0.00309439	4.47e-06	0.00813227	0.0202623	1.0143	1.00817	1.02047
RIOK1	ukb-b-4566	Sliced bread intake || id:ukb-b-4566	ENSG00000124784	Simple mode	434	0.00919301	0.00852052	0.281222	-0.00750721	0.0258932	1.00924	0.992521	1.02623
RIOK1	ukb-b-4566	Sliced bread intake || id:ukb-b-4566	ENSG00000124784	Weighted mode	434	0.00919301	0.00759481	0.226773	-0.00569281	0.0240788	1.00924	0.994323	1.02437
RIOK1	ukb-b-16636	PCT responsible for patient data: SANDWELL PCT || id:ukb-b-16636	ENSG00000124784	MR Egger	291	-0.000731767	0.000103538	1.18e-11	-0.000934701	-0.000528834	0.999269	0.999066	0.999471
RIOK1	ukb-b-16636	PCT responsible for patient data: SANDWELL PCT || id:ukb-b-16636	ENSG00000124784	Weighted median	291	-0.000297331	4.39e-05	1.32e-11	-0.000383453	-0.000211209	0.999703	0.999617	0.999789
RIOK1	ukb-b-16636	PCT responsible for patient data: SANDWELL PCT || id:ukb-b-16636	ENSG00000124784	Inverse variance weighted	291	-0.000265096	3.48e-05	2.79e-14	-0.000333395	-0.000196798	0.999735	0.999667	0.999803
RIOK1	ukb-b-16636	PCT responsible for patient data: SANDWELL PCT || id:ukb-b-16636	ENSG00000124784	Simple mode	291	-0.000308072	0.000110912	0.0058326	-0.00052546	-9.07e-05	0.999692	0.999475	0.999909
RIOK1	ukb-b-16636	PCT responsible for patient data: SANDWELL PCT || id:ukb-b-16636	ENSG00000124784	Weighted mode	291	-0.000308072	0.0001046	0.00348835	-0.000513087	-0.000103057	0.999692	0.999487	0.999897
RIOK1	ukb-b-7753	Yogurt intake || id:ukb-b-7753	ENSG00000124784	MR Egger	434	0.0161832	0.00458621	0.000462474	0.00719419	0.0251721	1.01631	1.00722	1.02549
RIOK1	ukb-b-7753	Yogurt intake || id:ukb-b-7753	ENSG00000124784	Weighted median	434	0.0368077	0.00208409	8.33e-70	0.0327229	0.0408925	1.03749	1.03326	1.04174
RIOK1	ukb-b-7753	Yogurt intake || id:ukb-b-7753	ENSG00000124784	Inverse variance weighted	434	0.0350551	0.00156462	3.53e-111	0.0319884	0.0381218	1.03568	1.03251	1.03886
RIOK1	ukb-b-7753	Yogurt intake || id:ukb-b-7753	ENSG00000124784	Simple mode	434	0.0391858	0.0047864	3.03e-15	0.0298045	0.0485671	1.03996	1.03025	1.04977
RIOK1	ukb-b-7753	Yogurt intake || id:ukb-b-7753	ENSG00000124784	Weighted mode	434	0.0391858	0.00422727	8.87e-19	0.0309003	0.0474713	1.03996	1.03138	1.04862
RIOK1	ukb-a-176	Treatment/medication code: atorvastatin || id:ukb-a-176	ENSG00000124784	MR Egger	434	-0.00216579	0.000358702	3.37e-09	-0.00286885	-0.00146273	0.997837	0.997135	0.998538
RIOK1	ukb-a-176	Treatment/medication code: atorvastatin || id:ukb-a-176	ENSG00000124784	Weighted median	434	-0.00048228	0.000154158	0.00175709	-0.000784429	-0.000180131	0.999518	0.999216	0.99982
RIOK1	ukb-a-176	Treatment/medication code: atorvastatin || id:ukb-a-176	ENSG00000124784	Inverse variance weighted	434	-0.000399169	0.000122575	0.00112788	-0.000639416	-0.000158921	0.999601	0.999361	0.999841
RIOK1	ukb-a-176	Treatment/medication code: atorvastatin || id:ukb-a-176	ENSG00000124784	Simple mode	434	-0.00051125	0.000337777	0.130864	-0.00117329	0.000150793	0.999489	0.998827	1.00015
RIOK1	ukb-a-176	Treatment/medication code: atorvastatin || id:ukb-a-176	ENSG00000124784	Weighted mode	434	-0.00051125	0.000287085	0.0756406	-0.00107394	5.14e-05	0.999489	0.998927	1.00005
RIOK1	ukb-b-16713	Diagnoses - secondary ICD10: C78.7 Secondary malignant neoplasm of liver || id:ukb-b-16713	ENSG00000124784	MR Egger	266	-1.61e-05	9.93e-05	0.871054	-0.000210807	0.000178532	0.999984	0.999789	1.00018
RIOK1	ukb-b-16713	Diagnoses - secondary ICD10: C78.7 Secondary malignant neoplasm of liver || id:ukb-b-16713	ENSG00000124784	Weighted median	266	-9.03e-05	4.17e-05	0.0302915	-0.000172054	-8.6e-06	0.99991	0.999828	0.999991
RIOK1	ukb-b-16713	Diagnoses - secondary ICD10: C78.7 Secondary malignant neoplasm of liver || id:ukb-b-16713	ENSG00000124784	Inverse variance weighted	266	-0.000152895	3.25e-05	2.52e-06	-0.000216571	-8.92e-05	0.999847	0.999783	0.999911
RIOK1	ukb-b-16713	Diagnoses - secondary ICD10: C78.7 Secondary malignant neoplasm of liver || id:ukb-b-16713	ENSG00000124784	Simple mode	266	-5.63e-05	0.000108302	0.603385	-0.000268606	0.000155937	0.999944	0.999731	1.00016
RIOK1	ukb-b-16713	Diagnoses - secondary ICD10: C78.7 Secondary malignant neoplasm of liver || id:ukb-b-16713	ENSG00000124784	Weighted mode	266	-4.35e-05	0.000108769	0.689682	-0.000256666	0.00016971	0.999957	0.999743	1.00017
RIOK1	ukb-b-8906	Knee pain for 3+ months || id:ukb-b-8906	ENSG00000124784	MR Egger	434	0.00811068	0.00160023	5.96e-07	0.00497423	0.0112471	1.00814	1.00499	1.01131
RIOK1	ukb-b-8906	Knee pain for 3+ months || id:ukb-b-8906	ENSG00000124784	Weighted median	434	0.00678336	0.000710109	1.27e-21	0.00539155	0.00817518	1.00681	1.00541	1.00821
RIOK1	ukb-b-8906	Knee pain for 3+ months || id:ukb-b-8906	ENSG00000124784	Inverse variance weighted	434	0.00819431	0.000546313	7.42e-51	0.00712353	0.00926508	1.00823	1.00715	1.00931
RIOK1	ukb-b-8906	Knee pain for 3+ months || id:ukb-b-8906	ENSG00000124784	Simple mode	434	0.00621301	0.00149833	4.06e-05	0.00327628	0.00914974	1.00623	1.00328	1.00919
RIOK1	ukb-b-8906	Knee pain for 3+ months || id:ukb-b-8906	ENSG00000124784	Weighted mode	434	0.00593817	0.00142293	3.63e-05	0.00314922	0.00872712	1.00596	1.00315	1.00877
RIOK1	ukb-a-557	Diagnoses - main ICD10: K62 Other diseases of anus and rectum || id:ukb-a-557	ENSG00000124784	MR Egger	434	-4.89e-05	0.000353852	0.890146	-0.000742454	0.000644648	0.999951	0.999258	1.00064
RIOK1	ukb-a-557	Diagnoses - main ICD10: K62 Other diseases of anus and rectum || id:ukb-a-557	ENSG00000124784	Weighted median	434	-0.000743085	0.000158706	2.84e-06	-0.00105415	-0.000432023	0.999257	0.998946	0.999568
RIOK1	ukb-a-557	Diagnoses - main ICD10: K62 Other diseases of anus and rectum || id:ukb-a-557	ENSG00000124784	Inverse variance weighted	434	-0.000496639	0.000120918	4e-05	-0.000733638	-0.00025964	0.999503	0.999267	0.99974
RIOK1	ukb-a-557	Diagnoses - main ICD10: K62 Other diseases of anus and rectum || id:ukb-a-557	ENSG00000124784	Simple mode	434	-0.000845325	0.000349962	0.0161277	-0.00153125	-0.0001594	0.999155	0.99847	0.999841
RIOK1	ukb-a-557	Diagnoses - main ICD10: K62 Other diseases of anus and rectum || id:ukb-a-557	ENSG00000124784	Weighted mode	434	-0.000905963	0.000294603	0.00223678	-0.00148338	-0.000328542	0.999094	0.998518	0.999672
RIOK1	ukb-b-20218	Operative procedures - secondary OPCS: Z50.3 Skin of finger || id:ukb-b-20218	ENSG00000124784	MR Egger	342	0.00114784	0.000153504	6.5e-13	0.00084697	0.00144871	1.00115	1.00085	1.00145
RIOK1	ukb-b-20218	Operative procedures - secondary OPCS: Z50.3 Skin of finger || id:ukb-b-20218	ENSG00000124784	Weighted median	342	0.000239995	7.04e-05	0.000653829	0.00010198	0.000378011	1.00024	1.0001	1.00038
RIOK1	ukb-b-20218	Operative procedures - secondary OPCS: Z50.3 Skin of finger || id:ukb-b-20218	ENSG00000124784	Inverse variance weighted	342	0.000141184	5.21e-05	0.00669919	3.91e-05	0.00024324	1.00014	1.00004	1.00024
RIOK1	ukb-b-20218	Operative procedures - secondary OPCS: Z50.3 Skin of finger || id:ukb-b-20218	ENSG00000124784	Simple mode	342	0.000253496	0.000158401	0.110449	-5.7e-05	0.000563963	1.00025	0.999943	1.00056
RIOK1	ukb-b-20218	Operative procedures - secondary OPCS: Z50.3 Skin of finger || id:ukb-b-20218	ENSG00000124784	Weighted mode	342	0.000253496	0.000146476	0.0844213	-3.36e-05	0.000540589	1.00025	0.999966	1.00054
RIOK1	ukb-b-10608	PCT where patients GP was registered: NOTTINGHAMSHIRE COUNTY TEACHING PCT || id:ukb-b-10608	ENSG00000124784	MR Egger	421	0.00103481	0.000226497	6.46e-06	0.000590874	0.00147874	1.00104	1.00059	1.00148
RIOK1	ukb-b-10608	PCT where patients GP was registered: NOTTINGHAMSHIRE COUNTY TEACHING PCT || id:ukb-b-10608	ENSG00000124784	Weighted median	421	0.00109099	0.000104927	2.54e-25	0.000885329	0.00129664	1.00109	1.00089	1.0013
RIOK1	ukb-b-10608	PCT where patients GP was registered: NOTTINGHAMSHIRE COUNTY TEACHING PCT || id:ukb-b-10608	ENSG00000124784	Inverse variance weighted	421	0.00156305	7.75e-05	1.53e-90	0.00141122	0.00171488	1.00156	1.00141	1.00172
RIOK1	ukb-b-10608	PCT where patients GP was registered: NOTTINGHAMSHIRE COUNTY TEACHING PCT || id:ukb-b-10608	ENSG00000124784	Simple mode	421	0.00106976	0.00026799	7.74e-05	0.000544502	0.00159502	1.00107	1.00054	1.0016
RIOK1	ukb-b-10608	PCT where patients GP was registered: NOTTINGHAMSHIRE COUNTY TEACHING PCT || id:ukb-b-10608	ENSG00000124784	Weighted mode	421	0.00101677	0.000218804	4.52e-06	0.000587918	0.00144563	1.00102	1.00059	1.00145
RIOK1	ukb-b-17554	Fruit consumers || id:ukb-b-17554	ENSG00000124784	MR Egger	434	-0.0169309	0.00185101	2.33e-18	-0.0205588	-0.0133029	0.983212	0.979651	0.986785
RIOK1	ukb-b-17554	Fruit consumers || id:ukb-b-17554	ENSG00000124784	Weighted median	434	-0.00816687	0.000805657	3.79e-24	-0.00974596	-0.00658778	0.991866	0.990301	0.993434
RIOK1	ukb-b-17554	Fruit consumers || id:ukb-b-17554	ENSG00000124784	Inverse variance weighted	434	-0.00812383	0.000631489	7.12e-38	-0.00936155	-0.00688612	0.991909	0.990682	0.993138
RIOK1	ukb-b-17554	Fruit consumers || id:ukb-b-17554	ENSG00000124784	Simple mode	434	-0.00806538	0.00180824	1.04e-05	-0.0116095	-0.00452124	0.991967	0.988458	0.995489
RIOK1	ukb-b-17554	Fruit consumers || id:ukb-b-17554	ENSG00000124784	Weighted mode	434	-0.00806538	0.00176017	6.03e-06	-0.0115153	-0.00461545	0.991967	0.988551	0.995395
RIOK1	ukb-b-11311	Diagnoses - secondary ICD10: F41.9 Anxiety disorder, unspecified || id:ukb-b-11311	ENSG00000124784	MR Egger	293	0.000711745	0.00010944	3.41e-10	0.000497243	0.000926247	1.00071	1.0005	1.00093
RIOK1	ukb-b-11311	Diagnoses - secondary ICD10: F41.9 Anxiety disorder, unspecified || id:ukb-b-11311	ENSG00000124784	Weighted median	293	0.000813311	4.62e-05	1.72e-69	0.000722841	0.00090378	1.00081	1.00072	1.0009
RIOK1	ukb-b-11311	Diagnoses - secondary ICD10: F41.9 Anxiety disorder, unspecified || id:ukb-b-11311	ENSG00000124784	Inverse variance weighted	293	0.000770522	3.68e-05	1.66e-97	0.000698455	0.000842589	1.00077	1.0007	1.00084
RIOK1	ukb-b-11311	Diagnoses - secondary ICD10: F41.9 Anxiety disorder, unspecified || id:ukb-b-11311	ENSG00000124784	Simple mode	293	0.000818739	0.00011804	2.6e-11	0.00058738	0.0010501	1.00082	1.00059	1.00105
RIOK1	ukb-b-11311	Diagnoses - secondary ICD10: F41.9 Anxiety disorder, unspecified || id:ukb-b-11311	ENSG00000124784	Weighted mode	293	0.000818739	0.00012641	3.96e-10	0.000570974	0.0010665	1.00082	1.00057	1.00107
RIOK1	ukb-b-4770	Diagnoses - main ICD10: K02.9 Dental caries, unspecified || id:ukb-b-4770	ENSG00000124784	MR Egger	302	0.000127515	0.000123941	0.304386	-0.00011541	0.00037044	1.00013	0.999885	1.00037
RIOK1	ukb-b-4770	Diagnoses - main ICD10: K02.9 Dental caries, unspecified || id:ukb-b-4770	ENSG00000124784	Weighted median	302	-0.000222508	5.23e-05	2.11e-05	-0.000325059	-0.000119957	0.999778	0.999675	0.99988
RIOK1	ukb-b-4770	Diagnoses - main ICD10: K02.9 Dental caries, unspecified || id:ukb-b-4770	ENSG00000124784	Inverse variance weighted	302	-0.000203391	4.18e-05	1.15e-06	-0.000285347	-0.000121436	0.999797	0.999715	0.999879
RIOK1	ukb-b-4770	Diagnoses - main ICD10: K02.9 Dental caries, unspecified || id:ukb-b-4770	ENSG00000124784	Simple mode	302	-0.000238046	0.000139962	0.0900159	-0.000512372	3.63e-05	0.999762	0.999488	1.00004
RIOK1	ukb-b-4770	Diagnoses - main ICD10: K02.9 Dental caries, unspecified || id:ukb-b-4770	ENSG00000124784	Weighted mode	302	-0.000238046	0.000140105	0.0903426	-0.000512652	3.66e-05	0.999762	0.999487	1.00004
RIOK1	ukb-b-998	Soya dessert intake || id:ukb-b-998	ENSG00000124784	MR Egger	434	-0.00893945	0.000728762	6.92e-30	-0.0103678	-0.00751108	0.9911	0.989686	0.992517
RIOK1	ukb-b-998	Soya dessert intake || id:ukb-b-998	ENSG00000124784	Weighted median	434	-0.00241584	0.000339184	1.06e-12	-0.00308064	-0.00175104	0.997587	0.996924	0.99825
RIOK1	ukb-b-998	Soya dessert intake || id:ukb-b-998	ENSG00000124784	Inverse variance weighted	434	-0.00345938	0.000248622	5.19e-44	-0.00394668	-0.00297208	0.996547	0.996061	0.997032
RIOK1	ukb-b-998	Soya dessert intake || id:ukb-b-998	ENSG00000124784	Simple mode	434	-0.00239369	0.000706867	0.000772979	-0.00377915	-0.00100823	0.997609	0.996228	0.998992
RIOK1	ukb-b-998	Soya dessert intake || id:ukb-b-998	ENSG00000124784	Weighted mode	434	-0.00212283	0.000701006	0.00260668	-0.0034968	-0.000748859	0.997879	0.996509	0.999251
RIOK1	ukb-b-12945	Average evening sound level of noise pollution || id:ukb-b-12945	ENSG00000124784	MR Egger	434	-0.00490699	0.00180249	0.00674456	-0.00843987	-0.0013741	0.995105	0.991596	0.998627
RIOK1	ukb-b-12945	Average evening sound level of noise pollution || id:ukb-b-12945	ENSG00000124784	Weighted median	434	0.00155391	0.000817706	0.0573898	-4.88e-05	0.00315662	1.00156	0.999951	1.00316
RIOK1	ukb-b-12945	Average evening sound level of noise pollution || id:ukb-b-12945	ENSG00000124784	Inverse variance weighted	434	0.0016498	0.000615655	0.00736779	0.000443116	0.00285648	1.00165	1.00044	1.00286
RIOK1	ukb-b-12945	Average evening sound level of noise pollution || id:ukb-b-12945	ENSG00000124784	Simple mode	434	0.00141339	0.00182202	0.438335	-0.00215777	0.00498455	1.00141	0.997845	1.005
RIOK1	ukb-b-12945	Average evening sound level of noise pollution || id:ukb-b-12945	ENSG00000124784	Weighted mode	434	0.00141339	0.00156296	0.366337	-0.00165001	0.00447678	1.00141	0.998351	1.00449
RIOK1	ukb-b-2525	Operative procedures - secondary OPCS: Z47.2 Skin of temple || id:ukb-b-2525	ENSG00000124784	MR Egger	291	0.000417091	0.000108113	0.000141052	0.00020519	0.000628992	1.00042	1.00021	1.00063
RIOK1	ukb-b-2525	Operative procedures - secondary OPCS: Z47.2 Skin of temple || id:ukb-b-2525	ENSG00000124784	Weighted median	291	-0.000343183	4.75e-05	4.75e-13	-0.000436187	-0.000250179	0.999657	0.999564	0.99975
RIOK1	ukb-b-2525	Operative procedures - secondary OPCS: Z47.2 Skin of temple || id:ukb-b-2525	ENSG00000124784	Inverse variance weighted	291	-0.000387625	3.64e-05	1.65e-26	-0.000458927	-0.000316323	0.999612	0.999541	0.999684
RIOK1	ukb-b-2525	Operative procedures - secondary OPCS: Z47.2 Skin of temple || id:ukb-b-2525	ENSG00000124784	Simple mode	291	-0.00033314	0.000106507	0.00193991	-0.000541894	-0.000124385	0.999667	0.999458	0.999876
RIOK1	ukb-b-2525	Operative procedures - secondary OPCS: Z47.2 Skin of temple || id:ukb-b-2525	ENSG00000124784	Weighted mode	291	-0.00033314	0.000111255	0.00298722	-0.0005512	-0.000115079	0.999667	0.999449	0.999885
RIOK1	ukb-d-22617_6115	Job SOC coding: Care assistants and home carers || id:ukb-d-22617_6115	ENSG00000124784	MR Egger	450	0.00177547	0.000452163	9.97e-05	0.000889231	0.00266171	1.00178	1.00089	1.00267
RIOK1	ukb-d-22617_6115	Job SOC coding: Care assistants and home carers || id:ukb-d-22617_6115	ENSG00000124784	Weighted median	450	0.00312667	0.000195374	1.21e-57	0.00274374	0.0035096	1.00313	1.00275	1.00352
RIOK1	ukb-d-22617_6115	Job SOC coding: Care assistants and home carers || id:ukb-d-22617_6115	ENSG00000124784	Inverse variance weighted	450	0.00355919	0.000151586	6.59e-122	0.00326208	0.0038563	1.00357	1.00327	1.00386
RIOK1	ukb-d-22617_6115	Job SOC coding: Care assistants and home carers || id:ukb-d-22617_6115	ENSG00000124784	Simple mode	450	0.00308349	0.000452484	3.05e-11	0.00219662	0.00397036	1.00309	1.0022	1.00398
RIOK1	ukb-d-22617_6115	Job SOC coding: Care assistants and home carers || id:ukb-d-22617_6115	ENSG00000124784	Weighted mode	450	0.00308349	0.000425104	1.79e-12	0.00225029	0.0039167	1.00309	1.00225	1.00392
RIOK1	ukb-d-30180_irnt	Lymphocyte percentage || id:ukb-d-30180_irnt	ENSG00000124784	MR Egger	454	-0.000642162	0.0020147	0.750072	-0.00459098	0.00330665	0.999358	0.99542	1.00331
RIOK1	ukb-d-30180_irnt	Lymphocyte percentage || id:ukb-d-30180_irnt	ENSG00000124784	Weighted median	454	-0.0109787	0.000902425	4.73e-34	-0.0127474	-0.00920991	0.989081	0.987333	0.990832
RIOK1	ukb-d-30180_irnt	Lymphocyte percentage || id:ukb-d-30180_irnt	ENSG00000124784	Inverse variance weighted	454	-0.0121099	0.000674941	5.53e-72	-0.0134328	-0.010787	0.987963	0.986657	0.989271
RIOK1	ukb-d-30180_irnt	Lymphocyte percentage || id:ukb-d-30180_irnt	ENSG00000124784	Simple mode	454	-0.0111793	0.00184819	3.06e-09	-0.0148018	-0.00755685	0.988883	0.985307	0.992472
RIOK1	ukb-d-30180_irnt	Lymphocyte percentage || id:ukb-d-30180_irnt	ENSG00000124784	Weighted mode	454	-0.0111793	0.00182814	2.09e-09	-0.0147625	-0.00759617	0.988883	0.985346	0.992433
RIOK1	ukb-b-14516	FI1 : numeric addition test || id:ukb-b-14516	ENSG00000124784	MR Egger	434	-0.00334568	0.000756428	1.23e-05	-0.00482828	-0.00186309	0.99666	0.995183	0.998139
RIOK1	ukb-b-14516	FI1 : numeric addition test || id:ukb-b-14516	ENSG00000124784	Weighted median	434	-0.00290319	0.000342948	2.55e-17	-0.00357537	-0.00223101	0.997101	0.996431	0.997771
RIOK1	ukb-b-14516	FI1 : numeric addition test || id:ukb-b-14516	ENSG00000124784	Inverse variance weighted	434	-0.00328413	0.000258161	4.51e-37	-0.00379012	-0.00277813	0.996721	0.996217	0.997226
RIOK1	ukb-b-14516	FI1 : numeric addition test || id:ukb-b-14516	ENSG00000124784	Simple mode	434	-0.00294406	0.000699998	3.16e-05	-0.00431606	-0.00157207	0.99706	0.995693	0.998429
RIOK1	ukb-b-14516	FI1 : numeric addition test || id:ukb-b-14516	ENSG00000124784	Weighted mode	434	-0.00280857	0.000650411	1.95e-05	-0.00408338	-0.00153377	0.997195	0.995925	0.998467
RIOK1	ukb-b-3114	Operative procedures - secondary OPCS: Y21.8 Other specified cytology of organ NOC || id:ukb-b-3114	ENSG00000124784	MR Egger	289	-0.000604378	0.000103529	1.43e-08	-0.000807295	-0.000401462	0.999396	0.999193	0.999599
RIOK1	ukb-b-3114	Operative procedures - secondary OPCS: Y21.8 Other specified cytology of organ NOC || id:ukb-b-3114	ENSG00000124784	Weighted median	289	-0.000813617	4.35e-05	4.29e-78	-0.00089886	-0.000728375	0.999187	0.999102	0.999272
RIOK1	ukb-b-3114	Operative procedures - secondary OPCS: Y21.8 Other specified cytology of organ NOC || id:ukb-b-3114	ENSG00000124784	Inverse variance weighted	289	-0.000834618	3.49e-05	2.37e-126	-0.000903033	-0.000766203	0.999166	0.999097	0.999234
RIOK1	ukb-b-3114	Operative procedures - secondary OPCS: Y21.8 Other specified cytology of organ NOC || id:ukb-b-3114	ENSG00000124784	Simple mode	289	-0.000810087	0.00011236	4.95e-12	-0.00103031	-0.000589863	0.99919	0.99897	0.99941
RIOK1	ukb-b-3114	Operative procedures - secondary OPCS: Y21.8 Other specified cytology of organ NOC || id:ukb-b-3114	ENSG00000124784	Weighted mode	289	-0.000801777	0.000109097	2.07e-12	-0.00101561	-0.000587946	0.999199	0.998985	0.999412
RIOK1	ukb-b-243	Intake of sugar added to coffee || id:ukb-b-243	ENSG00000124784	MR Egger	434	-0.0792462	0.00362917	9.07e-72	-0.0863594	-0.0721331	0.923812	0.917264	0.930407
RIOK1	ukb-b-243	Intake of sugar added to coffee || id:ukb-b-243	ENSG00000124784	Weighted median	434	-0.0418896	0.00163918	4.8e-144	-0.0451024	-0.0386768	0.958976	0.9559	0.962062
RIOK1	ukb-b-243	Intake of sugar added to coffee || id:ukb-b-243	ENSG00000124784	Inverse variance weighted	434	-0.0373587	0.00123812	5.24e-200	-0.0397854	-0.034932	0.963331	0.960996	0.965671
RIOK1	ukb-b-243	Intake of sugar added to coffee || id:ukb-b-243	ENSG00000124784	Simple mode	434	-0.0426026	0.00341849	1.12e-30	-0.0493028	-0.0359023	0.958292	0.951893	0.964735
RIOK1	ukb-b-243	Intake of sugar added to coffee || id:ukb-b-243	ENSG00000124784	Weighted mode	434	-0.0426026	0.00315926	7.54e-35	-0.0487947	-0.0364104	0.958292	0.952377	0.964244
RIOK1	ukb-b-10433	Treatment/medication code: fexofenadine || id:ukb-b-10433	ENSG00000124784	MR Egger	291	-0.000349545	0.000106374	0.00114146	-0.000558037	-0.000141053	0.999651	0.999442	0.999859
RIOK1	ukb-b-10433	Treatment/medication code: fexofenadine || id:ukb-b-10433	ENSG00000124784	Weighted median	291	-0.000143311	4.66e-05	0.00212401	-0.000234737	-5.19e-05	0.999857	0.999765	0.999948
RIOK1	ukb-b-10433	Treatment/medication code: fexofenadine || id:ukb-b-10433	ENSG00000124784	Inverse variance weighted	291	-2.5e-05	3.58e-05	0.484503	-9.52e-05	4.51e-05	0.999975	0.999905	1.00005
RIOK1	ukb-b-10433	Treatment/medication code: fexofenadine || id:ukb-b-10433	ENSG00000124784	Simple mode	291	-0.000192983	0.000129136	0.136155	-0.00044609	6.01e-05	0.999807	0.999554	1.00006
RIOK1	ukb-b-10433	Treatment/medication code: fexofenadine || id:ukb-b-10433	ENSG00000124784	Weighted mode	291	-0.000204879	0.000118551	0.0850187	-0.000437239	2.75e-05	0.999795	0.999563	1.00003
RIOK1	ukb-d-1747_3	Hair colour (natural, before greying): Light brown || id:ukb-d-1747_3	ENSG00000124784	MR Egger	454	0.00272056	0.000992025	0.00634083	0.000776189	0.00466493	1.00272	1.00078	1.00468
RIOK1	ukb-d-1747_3	Hair colour (natural, before greying): Light brown || id:ukb-d-1747_3	ENSG00000124784	Weighted median	454	0.00106828	0.000438159	0.0147641	0.00020949	0.00192707	1.00107	1.00021	1.00193
RIOK1	ukb-d-1747_3	Hair colour (natural, before greying): Light brown || id:ukb-d-1747_3	ENSG00000124784	Inverse variance weighted	454	0.00159113	0.000332345	1.69e-06	0.000939733	0.00224252	1.00159	1.00094	1.00225
RIOK1	ukb-d-1747_3	Hair colour (natural, before greying): Light brown || id:ukb-d-1747_3	ENSG00000124784	Simple mode	454	0.000845302	0.000915968	0.356576	-0.000949996	0.0026406	1.00085	0.99905	1.00264
RIOK1	ukb-d-1747_3	Hair colour (natural, before greying): Light brown || id:ukb-d-1747_3	ENSG00000124784	Weighted mode	454	0.000845302	0.000916723	0.356972	-0.000951474	0.00264208	1.00085	0.999049	1.00265
RIOK1	ukb-b-7879	PCT where patients GP was registered: SOUTH WEST OXFORDSHIRE PCT || id:ukb-b-7879	ENSG00000124784	MR Egger	312	-0.000398815	0.000131163	0.00256255	-0.000655895	-0.000141734	0.999601	0.999344	0.999858
RIOK1	ukb-b-7879	PCT where patients GP was registered: SOUTH WEST OXFORDSHIRE PCT || id:ukb-b-7879	ENSG00000124784	Weighted median	312	-0.000568505	5.82e-05	1.67e-22	-0.000682669	-0.000454341	0.999432	0.999318	0.999546
RIOK1	ukb-b-7879	PCT where patients GP was registered: SOUTH WEST OXFORDSHIRE PCT || id:ukb-b-7879	ENSG00000124784	Inverse variance weighted	312	-0.000464833	4.43e-05	1.02e-25	-0.000551735	-0.000377931	0.999535	0.999448	0.999622
RIOK1	ukb-b-7879	PCT where patients GP was registered: SOUTH WEST OXFORDSHIRE PCT || id:ukb-b-7879	ENSG00000124784	Simple mode	312	-0.000625999	0.000141342	1.31e-05	-0.00090303	-0.000348968	0.999374	0.999097	0.999651
RIOK1	ukb-b-7879	PCT where patients GP was registered: SOUTH WEST OXFORDSHIRE PCT || id:ukb-b-7879	ENSG00000124784	Weighted mode	312	-0.000625999	0.000136236	6.3e-06	-0.000893021	-0.000358977	0.999374	0.999107	0.999641
RIOK1	ukb-a-1	Duration of strenuous sports || id:ukb-a-1	ENSG00000124784	MR Egger	434	-0.0444971	0.00779463	2.12e-08	-0.0597745	-0.0292196	0.956478	0.941977	0.971203
RIOK1	ukb-a-1	Duration of strenuous sports || id:ukb-a-1	ENSG00000124784	Weighted median	434	-0.00556039	0.00344866	0.10689	-0.0123198	0.00119899	0.994455	0.987756	1.0012
RIOK1	ukb-a-1	Duration of strenuous sports || id:ukb-a-1	ENSG00000124784	Inverse variance weighted	434	-0.00145351	0.00266218	0.585076	-0.00667138	0.00376436	0.998548	0.993351	1.00377
RIOK1	ukb-a-1	Duration of strenuous sports || id:ukb-a-1	ENSG00000124784	Simple mode	434	-0.00570649	0.00763145	0.455011	-0.0206641	0.00925115	0.99431	0.979548	1.00929
RIOK1	ukb-a-1	Duration of strenuous sports || id:ukb-a-1	ENSG00000124784	Weighted mode	434	-0.00570649	0.00634464	0.368929	-0.018142	0.00672901	0.99431	0.982022	1.00675
RIOK1	ukb-a-268	Basal metabolic rate || id:ukb-a-268	ENSG00000124784	MR Egger	434	-0.0213971	0.00162588	1.69e-33	-0.0245839	-0.0182104	0.97883	0.975716	0.981954
RIOK1	ukb-a-268	Basal metabolic rate || id:ukb-a-268	ENSG00000124784	Weighted median	434	-0.00370299	0.000625032	3.13e-09	-0.00492805	-0.00247793	0.996304	0.995084	0.997525
RIOK1	ukb-a-268	Basal metabolic rate || id:ukb-a-268	ENSG00000124784	Inverse variance weighted	434	-0.000237685	0.000666821	0.721507	-0.00154465	0.00106928	0.999762	0.998457	1.00107
RIOK1	ukb-a-268	Basal metabolic rate || id:ukb-a-268	ENSG00000124784	Simple mode	434	-0.00405753	0.00125167	0.00127999	-0.0065108	-0.00160426	0.995951	0.99351	0.998397
RIOK1	ukb-a-268	Basal metabolic rate || id:ukb-a-268	ENSG00000124784	Weighted mode	434	-0.00405753	0.00110151	0.000259086	-0.0062165	-0.00189856	0.995951	0.993803	0.998103
RIOK1	ukb-a-59	Cancer code self-reported: basal cell carcinoma || id:ukb-a-59	ENSG00000124784	MR Egger	434	-0.00263548	0.000202373	6.18e-33	-0.00303213	-0.00223883	0.997368	0.996972	0.997764
RIOK1	ukb-a-59	Cancer code self-reported: basal cell carcinoma || id:ukb-a-59	ENSG00000124784	Weighted median	434	-0.0015103	9.03e-05	9.52e-63	-0.00168735	-0.00133324	0.998491	0.998314	0.998668
RIOK1	ukb-a-59	Cancer code self-reported: basal cell carcinoma || id:ukb-a-59	ENSG00000124784	Inverse variance weighted	434	-0.00146413	6.92e-05	1.74e-99	-0.00159967	-0.00132858	0.998537	0.998402	0.998672
RIOK1	ukb-a-59	Cancer code self-reported: basal cell carcinoma || id:ukb-a-59	ENSG00000124784	Simple mode	434	-0.00141056	0.000213675	1.19e-10	-0.00182936	-0.000991757	0.99859	0.998172	0.999009
RIOK1	ukb-a-59	Cancer code self-reported: basal cell carcinoma || id:ukb-a-59	ENSG00000124784	Weighted mode	434	-0.00145663	0.000187251	5.4e-14	-0.00182364	-0.00108962	0.998544	0.998178	0.998911
RIOK1	ukb-b-12510	Diagnoses - main ICD10: R69 Unknown and unspecified causes of morbidity || id:ukb-b-12510	ENSG00000124784	MR Egger	426	-0.00245366	0.000253484	3.73e-20	-0.00295049	-0.00195683	0.997549	0.997054	0.998045
RIOK1	ukb-b-12510	Diagnoses - main ICD10: R69 Unknown and unspecified causes of morbidity || id:ukb-b-12510	ENSG00000124784	Weighted median	426	-0.00152673	0.000113162	1.75e-41	-0.00174853	-0.00130493	0.998474	0.998253	0.998696
RIOK1	ukb-b-12510	Diagnoses - main ICD10: R69 Unknown and unspecified causes of morbidity || id:ukb-b-12510	ENSG00000124784	Inverse variance weighted	426	-0.00149153	8.66e-05	1.89e-66	-0.00166131	-0.00132176	0.99851	0.99834	0.998679
RIOK1	ukb-b-12510	Diagnoses - main ICD10: R69 Unknown and unspecified causes of morbidity || id:ukb-b-12510	ENSG00000124784	Simple mode	426	-0.00147069	0.000273448	1.24e-07	-0.00200664	-0.000934728	0.99853	0.997995	0.999066
RIOK1	ukb-b-12510	Diagnoses - main ICD10: R69 Unknown and unspecified causes of morbidity || id:ukb-b-12510	ENSG00000124784	Weighted mode	426	-0.00143765	0.000227582	6.73e-10	-0.00188371	-0.000991594	0.998563	0.998118	0.999009
RIOK1	ukb-b-14182	Plum intake || id:ukb-b-14182	ENSG00000124784	MR Egger	434	-0.0182934	0.00306793	5.16e-09	-0.0243065	-0.0122802	0.981873	0.975986	0.987795
RIOK1	ukb-b-14182	Plum intake || id:ukb-b-14182	ENSG00000124784	Weighted median	434	0.00303722	0.00132952	0.022345	0.000431365	0.00564308	1.00304	1.00043	1.00566
RIOK1	ukb-b-14182	Plum intake || id:ukb-b-14182	ENSG00000124784	Inverse variance weighted	434	0.00621177	0.00104665	2.94e-09	0.00416034	0.00826321	1.00623	1.00417	1.0083
RIOK1	ukb-b-14182	Plum intake || id:ukb-b-14182	ENSG00000124784	Simple mode	434	0.00185149	0.00288747	0.521723	-0.00380796	0.00751093	1.00185	0.996199	1.00754
RIOK1	ukb-b-14182	Plum intake || id:ukb-b-14182	ENSG00000124784	Weighted mode	434	0.00185149	0.0022984	0.42094	-0.00265337	0.00635635	1.00185	0.99735	1.00638
RIOK1	ukb-d-M13_SPINSTENOSIS	Spinal stenosis || id:ukb-d-M13_SPINSTENOSIS	ENSG00000124784	MR Egger	453	0.00129706	0.000146277	1.76e-17	0.00101036	0.00158376	1.0013	1.00101	1.00159
RIOK1	ukb-d-M13_SPINSTENOSIS	Spinal stenosis || id:ukb-d-M13_SPINSTENOSIS	ENSG00000124784	Weighted median	453	0.000565296	6.43e-05	1.53e-18	0.000439208	0.000691384	1.00057	1.00044	1.00069
RIOK1	ukb-d-M13_SPINSTENOSIS	Spinal stenosis || id:ukb-d-M13_SPINSTENOSIS	ENSG00000124784	Inverse variance weighted	453	0.000674017	4.9e-05	4.83e-43	0.000577965	0.000770069	1.00067	1.00058	1.00077
RIOK1	ukb-d-M13_SPINSTENOSIS	Spinal stenosis || id:ukb-d-M13_SPINSTENOSIS	ENSG00000124784	Simple mode	453	0.000523074	0.000149452	0.00051151	0.000230148	0.000816	1.00052	1.00023	1.00082
RIOK1	ukb-d-M13_SPINSTENOSIS	Spinal stenosis || id:ukb-d-M13_SPINSTENOSIS	ENSG00000124784	Weighted mode	453	0.000523074	0.000133497	0.000102997	0.000261419	0.000784729	1.00052	1.00026	1.00079
RIOK1	ukb-a-84	Non-cancer illness code self-reported: bone disorder || id:ukb-a-84	ENSG00000124784	MR Egger	434	-6.93e-05	9.98e-05	0.487974	-0.000264855	0.000126321	0.999931	0.999735	1.00013
RIOK1	ukb-a-84	Non-cancer illness code self-reported: bone disorder || id:ukb-a-84	ENSG00000124784	Weighted median	434	0.000531919	4.51e-05	3.86e-32	0.000443574	0.000620264	1.00053	1.00044	1.00062
RIOK1	ukb-a-84	Non-cancer illness code self-reported: bone disorder || id:ukb-a-84	ENSG00000124784	Inverse variance weighted	434	0.000564127	3.41e-05	1.79e-61	0.000497291	0.000630963	1.00056	1.0005	1.00063
RIOK1	ukb-a-84	Non-cancer illness code self-reported: bone disorder || id:ukb-a-84	ENSG00000124784	Simple mode	434	0.000523771	9.7e-05	1.09e-07	0.000333732	0.00071381	1.00052	1.00033	1.00071
RIOK1	ukb-a-84	Non-cancer illness code self-reported: bone disorder || id:ukb-a-84	ENSG00000124784	Weighted mode	434	0.000523771	8.49e-05	1.56e-09	0.000357408	0.000690134	1.00052	1.00036	1.00069
RIOK1	ukb-b-1567	Operative procedures - secondary OPCS: Z94.3 Left sided operation || id:ukb-b-1567	ENSG00000124784	MR Egger	434	-0.00166942	0.000717817	0.020497	-0.00307635	-0.000262501	0.998332	0.996928	0.999738
RIOK1	ukb-b-1567	Operative procedures - secondary OPCS: Z94.3 Left sided operation || id:ukb-b-1567	ENSG00000124784	Weighted median	434	-0.00401777	0.00031856	1.81e-36	-0.00464215	-0.00339339	0.99599	0.995369	0.996612
RIOK1	ukb-b-1567	Operative procedures - secondary OPCS: Z94.3 Left sided operation || id:ukb-b-1567	ENSG00000124784	Inverse variance weighted	434	-0.00422529	0.000245186	1.5e-66	-0.00470586	-0.00374473	0.995784	0.995305	0.996262
RIOK1	ukb-b-1567	Operative procedures - secondary OPCS: Z94.3 Left sided operation || id:ukb-b-1567	ENSG00000124784	Simple mode	434	-0.00397503	0.000703403	2.89e-08	-0.0053537	-0.00259636	0.996033	0.994661	0.997407
RIOK1	ukb-b-1567	Operative procedures - secondary OPCS: Z94.3 Left sided operation || id:ukb-b-1567	ENSG00000124784	Weighted mode	434	-0.00397503	0.000568523	1.03e-11	-0.00508933	-0.00286072	0.996033	0.994924	0.997143
RIOK1	ukb-b-298	Frequency of stair climbing in last 4 weeks || id:ukb-b-298	ENSG00000124784	MR Egger	434	-0.00951771	0.00233781	5.56e-05	-0.0140998	-0.00493561	0.990527	0.985999	0.995077
RIOK1	ukb-b-298	Frequency of stair climbing in last 4 weeks || id:ukb-b-298	ENSG00000124784	Weighted median	434	-0.00187746	0.00106663	0.078378	-0.00396806	0.000213139	0.998124	0.99604	1.00021
RIOK1	ukb-b-298	Frequency of stair climbing in last 4 weeks || id:ukb-b-298	ENSG00000124784	Inverse variance weighted	434	-0.00251251	0.000798539	0.00165307	-0.00407764	-0.000947369	0.997491	0.995931	0.999053
RIOK1	ukb-b-298	Frequency of stair climbing in last 4 weeks || id:ukb-b-298	ENSG00000124784	Simple mode	434	-0.000827489	0.00242947	0.733566	-0.00558924	0.00393427	0.999173	0.994426	1.00394
RIOK1	ukb-b-298	Frequency of stair climbing in last 4 weeks || id:ukb-b-298	ENSG00000124784	Weighted mode	434	-0.000827489	0.00225115	0.713363	-0.00523975	0.00358477	0.999173	0.994774	1.00359
RIOK1	ukb-b-17848	Heel quantitative ultrasound index (QUI), manual entry || id:ukb-b-17848	ENSG00000124784	MR Egger	431	-0.0146947	0.00583574	0.0121636	-0.0261328	-0.00325665	0.985413	0.974206	0.996749
RIOK1	ukb-b-17848	Heel quantitative ultrasound index (QUI), manual entry || id:ukb-b-17848	ENSG00000124784	Weighted median	431	-0.0125875	0.00267186	2.46e-06	-0.0178243	-0.00735066	0.987491	0.982334	0.992676
RIOK1	ukb-b-17848	Heel quantitative ultrasound index (QUI), manual entry || id:ukb-b-17848	ENSG00000124784	Inverse variance weighted	431	-0.00936293	0.00199854	2.8e-06	-0.0132801	-0.00544579	0.990681	0.986808	0.994569
RIOK1	ukb-b-17848	Heel quantitative ultrasound index (QUI), manual entry || id:ukb-b-17848	ENSG00000124784	Simple mode	431	-0.0166749	0.00614408	0.00691526	-0.0287173	-0.00463253	0.983463	0.971691	0.995378
RIOK1	ukb-b-17848	Heel quantitative ultrasound index (QUI), manual entry || id:ukb-b-17848	ENSG00000124784	Weighted mode	431	-0.0166749	0.00522639	0.00152417	-0.0269187	-0.00643121	0.983463	0.97344	0.993589
RIOK1	ukb-a-207	Illnesses of father: High blood pressure || id:ukb-a-207	ENSG00000124784	MR Egger	434	-0.00450148	0.000930817	1.84e-06	-0.00632588	-0.00267708	0.995509	0.993694	0.997326
RIOK1	ukb-a-207	Illnesses of father: High blood pressure || id:ukb-a-207	ENSG00000124784	Weighted median	434	-0.0055215	0.000416582	4.26e-40	-0.006338	-0.004705	0.994494	0.993682	0.995306
RIOK1	ukb-a-207	Illnesses of father: High blood pressure || id:ukb-a-207	ENSG00000124784	Inverse variance weighted	434	-0.00625726	0.000318238	4.55e-86	-0.00688101	-0.00563351	0.993762	0.993143	0.994382
RIOK1	ukb-a-207	Illnesses of father: High blood pressure || id:ukb-a-207	ENSG00000124784	Simple mode	434	-0.00486265	0.000969429	7.71e-07	-0.00676273	-0.00296257	0.995149	0.99326	0.997042
RIOK1	ukb-a-207	Illnesses of father: High blood pressure || id:ukb-a-207	ENSG00000124784	Weighted mode	434	-0.00467869	0.000851315	6.65e-08	-0.00634726	-0.00301011	0.995332	0.993673	0.996994
RIOK1	ukb-b-2146	Operative procedures - main OPCS: Q18.1 Diagnostic endoscopic examination of uterus and biopsy of lesion of uterus || id:ukb-b-2146	ENSG00000124784	MR Egger	411	-0.00093638	0.00019753	2.95e-06	-0.00132354	-0.00054922	0.999064	0.998677	0.999451
RIOK1	ukb-b-2146	Operative procedures - main OPCS: Q18.1 Diagnostic endoscopic examination of uterus and biopsy of lesion of uterus || id:ukb-b-2146	ENSG00000124784	Weighted median	411	0.000162248	8.67e-05	0.0612148	-7.63e-06	0.000332129	1.00016	0.999992	1.00033
RIOK1	ukb-b-2146	Operative procedures - main OPCS: Q18.1 Diagnostic endoscopic examination of uterus and biopsy of lesion of uterus || id:ukb-b-2146	ENSG00000124784	Inverse variance weighted	411	0.000234033	6.77e-05	0.000541381	0.000101436	0.00036663	1.00023	1.0001	1.00037
RIOK1	ukb-b-2146	Operative procedures - main OPCS: Q18.1 Diagnostic endoscopic examination of uterus and biopsy of lesion of uterus || id:ukb-b-2146	ENSG00000124784	Simple mode	411	0.000183429	0.00019754	0.353661	-0.00020375	0.000570607	1.00018	0.999796	1.00057
RIOK1	ukb-b-2146	Operative procedures - main OPCS: Q18.1 Diagnostic endoscopic examination of uterus and biopsy of lesion of uterus || id:ukb-b-2146	ENSG00000124784	Weighted mode	411	0.000183429	0.00017797	0.303304	-0.000165393	0.000532251	1.00018	0.999835	1.00053
RIOK1	ukb-b-11531	Diagnoses - main ICD10: R32 Unspecified urinary incontinence || id:ukb-b-11531	ENSG00000124784	MR Egger	250	-0.000103045	9.41e-05	0.274488	-0.000287455	8.14e-05	0.999897	0.999713	1.00008
RIOK1	ukb-b-11531	Diagnoses - main ICD10: R32 Unspecified urinary incontinence || id:ukb-b-11531	ENSG00000124784	Weighted median	250	4.56e-05	4.1e-05	0.266502	-3.48e-05	0.000126008	1.00005	0.999965	1.00013
RIOK1	ukb-b-11531	Diagnoses - main ICD10: R32 Unspecified urinary incontinence || id:ukb-b-11531	ENSG00000124784	Inverse variance weighted	250	0.000155192	3.16e-05	8.81e-07	9.33e-05	0.00021706	1.00016	1.00009	1.00022
RIOK1	ukb-b-11531	Diagnoses - main ICD10: R32 Unspecified urinary incontinence || id:ukb-b-11531	ENSG00000124784	Simple mode	250	2.04e-05	0.000103289	0.843541	-0.00018204	0.000222854	1.00002	0.999818	1.00022
RIOK1	ukb-b-11531	Diagnoses - main ICD10: R32 Unspecified urinary incontinence || id:ukb-b-11531	ENSG00000124784	Weighted mode	250	1.56e-05	9.85e-05	0.873937	-0.000177373	0.000208654	1.00002	0.999823	1.00021
RIOK1	ukb-b-3035	Operative procedures - main OPCS: E36.9 Unspecified diagnostic endoscopic examination of larynx || id:ukb-b-3035	ENSG00000124784	MR Egger	273	-0.00040656	0.000100368	6.67e-05	-0.000603282	-0.000209838	0.999594	0.999397	0.99979
RIOK1	ukb-b-3035	Operative procedures - main OPCS: E36.9 Unspecified diagnostic endoscopic examination of larynx || id:ukb-b-3035	ENSG00000124784	Weighted median	273	-0.00015623	4.24e-05	0.000232303	-0.000239417	-7.3e-05	0.999844	0.999761	0.999927
RIOK1	ukb-b-3035	Operative procedures - main OPCS: E36.9 Unspecified diagnostic endoscopic examination of larynx || id:ukb-b-3035	ENSG00000124784	Inverse variance weighted	273	-7.46e-05	3.36e-05	0.0265607	-0.000140559	-8.68e-06	0.999925	0.999859	0.999991
RIOK1	ukb-b-3035	Operative procedures - main OPCS: E36.9 Unspecified diagnostic endoscopic examination of larynx || id:ukb-b-3035	ENSG00000124784	Simple mode	273	-0.000216789	0.000112459	0.0549316	-0.000437208	3.63e-06	0.999783	0.999563	1
RIOK1	ukb-b-3035	Operative procedures - main OPCS: E36.9 Unspecified diagnostic endoscopic examination of larynx || id:ukb-b-3035	ENSG00000124784	Weighted mode	273	-0.000216789	0.000105111	0.0401112	-0.000422805	-1.08e-05	0.999783	0.999577	0.999989
RIOK1	ukb-b-2035	Scotch pancake intake || id:ukb-b-2035	ENSG00000124784	MR Egger	434	0.0120795	0.000966315	8.05e-31	0.0101855	0.0139735	1.01215	1.01024	1.01407
RIOK1	ukb-b-2035	Scotch pancake intake || id:ukb-b-2035	ENSG00000124784	Weighted median	434	0.0121697	0.000443072	4.39e-166	0.0113013	0.0130382	1.01224	1.01137	1.01312
RIOK1	ukb-b-2035	Scotch pancake intake || id:ukb-b-2035	ENSG00000124784	Inverse variance weighted	434	0.0103916	0.000329666	4.39e-218	0.00974548	0.0110378	1.01045	1.00979	1.0111
RIOK1	ukb-b-2035	Scotch pancake intake || id:ukb-b-2035	ENSG00000124784	Simple mode	434	0.0127644	0.000989327	1.87e-32	0.0108253	0.0147035	1.01285	1.01088	1.01481
RIOK1	ukb-b-2035	Scotch pancake intake || id:ukb-b-2035	ENSG00000124784	Weighted mode	434	0.0125906	0.000896016	3.22e-37	0.0108345	0.0143468	1.01267	1.01089	1.01445
RIOK1	ukb-b-4323	Attempted fluid intelligence (FI) test. || id:ukb-b-4323	ENSG00000124784	MR Egger	302	0.00301605	0.000379491	3.88e-14	0.00227225	0.00375985	1.00302	1.00227	1.00377
RIOK1	ukb-b-4323	Attempted fluid intelligence (FI) test. || id:ukb-b-4323	ENSG00000124784	Weighted median	302	0.00390963	0.000158723	5.77e-134	0.00359853	0.00422072	1.00392	1.00361	1.00423
RIOK1	ukb-b-4323	Attempted fluid intelligence (FI) test. || id:ukb-b-4323	ENSG00000124784	Inverse variance weighted	302	0.00403676	0.000127897	1.21e-218	0.00378608	0.00428744	1.00404	1.00379	1.0043
RIOK1	ukb-b-4323	Attempted fluid intelligence (FI) test. || id:ukb-b-4323	ENSG00000124784	Simple mode	302	0.00401789	0.000408205	5.32e-20	0.00321781	0.00481797	1.00403	1.00322	1.00483
RIOK1	ukb-b-4323	Attempted fluid intelligence (FI) test. || id:ukb-b-4323	ENSG00000124784	Weighted mode	302	0.0034854	0.000412467	1.26e-15	0.00267697	0.00429384	1.00349	1.00268	1.0043
RIOK1	ukb-b-10911	Diagnoses - secondary ICD10: Z92.2 Personal history of long-term (current) use of other medicaments || id:ukb-b-10911	ENSG00000124784	MR Egger	421	-0.000782992	0.000232719	0.000837306	-0.00123912	-0.000326864	0.999217	0.998762	0.999673
RIOK1	ukb-b-10911	Diagnoses - secondary ICD10: Z92.2 Personal history of long-term (current) use of other medicaments || id:ukb-b-10911	ENSG00000124784	Weighted median	421	0.000685169	0.000106123	1.07e-10	0.000477168	0.000893171	1.00069	1.00048	1.00089
RIOK1	ukb-b-10911	Diagnoses - secondary ICD10: Z92.2 Personal history of long-term (current) use of other medicaments || id:ukb-b-10911	ENSG00000124784	Inverse variance weighted	421	0.000821739	7.96e-05	5.46e-25	0.00066574	0.000977738	1.00082	1.00067	1.00098
RIOK1	ukb-b-10911	Diagnoses - secondary ICD10: Z92.2 Personal history of long-term (current) use of other medicaments || id:ukb-b-10911	ENSG00000124784	Simple mode	421	0.000568104	0.000222763	0.0111182	0.000131489	0.00100472	1.00057	1.00013	1.00101
RIOK1	ukb-b-10911	Diagnoses - secondary ICD10: Z92.2 Personal history of long-term (current) use of other medicaments || id:ukb-b-10911	ENSG00000124784	Weighted mode	421	0.000568104	0.00021743	0.00930219	0.000141942	0.000994267	1.00057	1.00014	1.00099
RIOK1	ukb-a-22	Number of self-reported non-cancer illnesses || id:ukb-a-22	ENSG00000124784	MR Egger	434	-0.0147835	0.00173014	2.24e-16	-0.0181746	-0.0113924	0.985325	0.98199	0.988672
RIOK1	ukb-a-22	Number of self-reported non-cancer illnesses || id:ukb-a-22	ENSG00000124784	Weighted median	434	-0.0056681	0.000795598	1.05e-12	-0.00722748	-0.00410873	0.994348	0.992799	0.9959
RIOK1	ukb-a-22	Number of self-reported non-cancer illnesses || id:ukb-a-22	ENSG00000124784	Inverse variance weighted	434	-0.00547181	0.00059122	2.14e-20	-0.00663061	-0.00431302	0.994543	0.993391	0.995696
RIOK1	ukb-a-22	Number of self-reported non-cancer illnesses || id:ukb-a-22	ENSG00000124784	Simple mode	434	-0.00559207	0.00160632	0.000549694	-0.00874046	-0.00244367	0.994424	0.991298	0.997559
RIOK1	ukb-a-22	Number of self-reported non-cancer illnesses || id:ukb-a-22	ENSG00000124784	Weighted mode	434	-0.00513121	0.00153387	0.000893614	-0.00813759	-0.00212483	0.994882	0.991895	0.997877
RIOK1	ukb-a-464	Vitamin and mineral supplements: Multivitamins +/- minerals || id:ukb-a-464	ENSG00000124784	MR Egger	434	-0.00089174	0.00086121	0.301038	-0.00257971	0.000796231	0.999109	0.997424	1.0008
RIOK1	ukb-a-464	Vitamin and mineral supplements: Multivitamins +/- minerals || id:ukb-a-464	ENSG00000124784	Weighted median	434	-0.00037744	0.000388112	0.3308	-0.00113814	0.000383259	0.999623	0.998863	1.00038
RIOK1	ukb-a-464	Vitamin and mineral supplements: Multivitamins +/- minerals || id:ukb-a-464	ENSG00000124784	Inverse variance weighted	434	0.000361939	0.000294285	0.218738	-0.000214861	0.000938738	1.00036	0.999785	1.00094
RIOK1	ukb-a-464	Vitamin and mineral supplements: Multivitamins +/- minerals || id:ukb-a-464	ENSG00000124784	Simple mode	434	-0.000579411	0.000897701	0.518985	-0.00233891	0.00118008	0.999421	0.997664	1.00118
RIOK1	ukb-a-464	Vitamin and mineral supplements: Multivitamins +/- minerals || id:ukb-a-464	ENSG00000124784	Weighted mode	434	-0.000579411	0.000786458	0.461682	-0.00212087	0.000962047	0.999421	0.997881	1.00096
RIOK1	ukb-d-ILD_DIFF_DG	ILD differential diagnosis || id:ukb-d-ILD_DIFF_DG	ENSG00000124784	MR Egger	454	-0.00262039	0.000526625	9.25e-07	-0.00365257	-0.00158821	0.997383	0.996354	0.998413
RIOK1	ukb-d-ILD_DIFF_DG	ILD differential diagnosis || id:ukb-d-ILD_DIFF_DG	ENSG00000124784	Weighted median	454	-0.00101804	0.000228557	8.42e-06	-0.00146602	-0.000570071	0.998982	0.998535	0.99943
RIOK1	ukb-d-ILD_DIFF_DG	ILD differential diagnosis || id:ukb-d-ILD_DIFF_DG	ENSG00000124784	Inverse variance weighted	454	-0.000750496	0.000176428	2.1e-05	-0.00109629	-0.000404697	0.99925	0.998904	0.999595
RIOK1	ukb-d-ILD_DIFF_DG	ILD differential diagnosis || id:ukb-d-ILD_DIFF_DG	ENSG00000124784	Simple mode	454	-0.00114372	0.000559353	0.0414608	-0.00224005	-4.74e-05	0.998857	0.997762	0.999953
RIOK1	ukb-d-ILD_DIFF_DG	ILD differential diagnosis || id:ukb-d-ILD_DIFF_DG	ENSG00000124784	Weighted mode	454	-0.00114372	0.000495973	0.021561	-0.00211582	-0.00017161	0.998857	0.997886	0.999828
RIOK1	ukb-d-20450	Feelings of worthlessness during worst period of depression || id:ukb-d-20450	ENSG00000124784	MR Egger	454	0.0315039	0.00239216	9.41e-34	0.0268152	0.0361925	1.03201	1.02718	1.03686
RIOK1	ukb-d-20450	Feelings of worthlessness during worst period of depression || id:ukb-d-20450	ENSG00000124784	Weighted median	454	0.00654162	0.00103399	2.51e-10	0.004515	0.00856824	1.00656	1.00453	1.00861
RIOK1	ukb-d-20450	Feelings of worthlessness during worst period of depression || id:ukb-d-20450	ENSG00000124784	Inverse variance weighted	454	0.00571766	0.000829258	5.39e-12	0.00409231	0.007343	1.00573	1.0041	1.00737
RIOK1	ukb-d-20450	Feelings of worthlessness during worst period of depression || id:ukb-d-20450	ENSG00000124784	Simple mode	454	0.00695499	0.0021106	0.00106051	0.00281821	0.0110918	1.00698	1.00282	1.01115
RIOK1	ukb-d-20450	Feelings of worthlessness during worst period of depression || id:ukb-d-20450	ENSG00000124784	Weighted mode	454	0.00644168	0.0017204	0.000204207	0.0030697	0.00981366	1.00646	1.00307	1.00986
RIOK1	ukb-b-4955	Dairy smoothie intake || id:ukb-b-4955	ENSG00000124784	MR Egger	434	-0.00214723	0.00192208	0.264555	-0.00591451	0.00162004	0.997855	0.994103	1.00162
RIOK1	ukb-b-4955	Dairy smoothie intake || id:ukb-b-4955	ENSG00000124784	Weighted median	434	-0.00395863	0.000899574	1.08e-05	-0.0057218	-0.00219547	0.996049	0.994295	0.997807
RIOK1	ukb-b-4955	Dairy smoothie intake || id:ukb-b-4955	ENSG00000124784	Inverse variance weighted	434	-0.00715864	0.000655746	9.58e-28	-0.0084439	-0.00587338	0.992867	0.991592	0.994144
RIOK1	ukb-b-4955	Dairy smoothie intake || id:ukb-b-4955	ENSG00000124784	Simple mode	434	-0.00326723	0.00206452	0.114251	-0.00731368	0.000779222	0.996738	0.992713	1.00078
RIOK1	ukb-b-4955	Dairy smoothie intake || id:ukb-b-4955	ENSG00000124784	Weighted mode	434	-0.00326723	0.00186809	0.0810057	-0.00692869	0.000394234	0.996738	0.993095	1.00039
RIOK1	ukb-d-M70	Diagnoses - main ICD10: M70 Soft tissue disorders related to use, overuse and pressure || id:ukb-d-M70	ENSG00000124784	MR Egger	450	0.000564377	0.000112829	8.16e-07	0.000343233	0.000785522	1.00056	1.00034	1.00079
RIOK1	ukb-d-M70	Diagnoses - main ICD10: M70 Soft tissue disorders related to use, overuse and pressure || id:ukb-d-M70	ENSG00000124784	Weighted median	450	0.0006227	4.85e-05	9.15e-38	0.000527685	0.000717715	1.00062	1.00053	1.00072
RIOK1	ukb-d-M70	Diagnoses - main ICD10: M70 Soft tissue disorders related to use, overuse and pressure || id:ukb-d-M70	ENSG00000124784	Inverse variance weighted	450	0.000655707	3.78e-05	1.94e-67	0.000581637	0.000729777	1.00066	1.00058	1.00073
RIOK1	ukb-d-M70	Diagnoses - main ICD10: M70 Soft tissue disorders related to use, overuse and pressure || id:ukb-d-M70	ENSG00000124784	Simple mode	450	0.000597401	0.000111242	1.26e-07	0.000379368	0.000815435	1.0006	1.00038	1.00082
RIOK1	ukb-d-M70	Diagnoses - main ICD10: M70 Soft tissue disorders related to use, overuse and pressure || id:ukb-d-M70	ENSG00000124784	Weighted mode	450	0.000630692	0.000107625	8.96e-09	0.000419748	0.000841637	1.00063	1.00042	1.00084
RIOK1	ukb-b-7859	Impedance of arm (right) || id:ukb-b-7859	ENSG00000124784	MR Egger	434	0.0113006	0.00155847	1.92e-12	0.00824596	0.0143551	1.01136	1.00828	1.01446
RIOK1	ukb-b-7859	Impedance of arm (right) || id:ukb-b-7859	ENSG00000124784	Weighted median	434	-0.00214508	0.000619303	0.000532802	-0.00335891	-0.000931245	0.997857	0.996647	0.999069
RIOK1	ukb-b-7859	Impedance of arm (right) || id:ukb-b-7859	ENSG00000124784	Inverse variance weighted	434	-0.00686553	0.000619168	1.43e-28	-0.0080791	-0.00565196	0.993158	0.991953	0.994364
RIOK1	ukb-b-7859	Impedance of arm (right) || id:ukb-b-7859	ENSG00000124784	Simple mode	434	-0.00206975	0.00108353	0.0567704	-0.00419347	5.4e-05	0.997932	0.995815	1.00005
RIOK1	ukb-b-7859	Impedance of arm (right) || id:ukb-b-7859	ENSG00000124784	Weighted mode	434	-0.00170643	0.000901991	0.0591776	-0.00347433	6.15e-05	0.998295	0.996532	1.00006
RIOK1	ukb-b-1070	Average weekly fortified wine intake || id:ukb-b-1070	ENSG00000124784	MR Egger	434	-0.00215295	0.00100451	0.032649	-0.0041218	-0.000184101	0.997849	0.995887	0.999816
RIOK1	ukb-b-1070	Average weekly fortified wine intake || id:ukb-b-1070	ENSG00000124784	Weighted median	434	0.00325351	0.000461865	1.86e-12	0.00234826	0.00415877	1.00326	1.00235	1.00417
RIOK1	ukb-b-1070	Average weekly fortified wine intake || id:ukb-b-1070	ENSG00000124784	Inverse variance weighted	434	0.00399782	0.000343287	2.41e-31	0.00332498	0.00467066	1.00401	1.00333	1.00468
RIOK1	ukb-b-1070	Average weekly fortified wine intake || id:ukb-b-1070	ENSG00000124784	Simple mode	434	0.00308326	0.000889626	0.000581444	0.00133959	0.00482692	1.00309	1.00134	1.00484
RIOK1	ukb-b-1070	Average weekly fortified wine intake || id:ukb-b-1070	ENSG00000124784	Weighted mode	434	0.00308326	0.00089695	0.000643908	0.00132523	0.00484128	1.00309	1.00133	1.00485
RIOK1	ukb-d-20477	Ever talked to a health professional about unusual or psychotic experiences || id:ukb-d-20477	ENSG00000124784	MR Egger	450	-0.0337416	0.0064655	2.76e-07	-0.046414	-0.0210692	0.966821	0.954647	0.979151
RIOK1	ukb-d-20477	Ever talked to a health professional about unusual or psychotic experiences || id:ukb-d-20477	ENSG00000124784	Weighted median	450	0.0131912	0.00294206	7.34e-06	0.00742479	0.0189576	1.01328	1.00745	1.01914
RIOK1	ukb-d-20477	Ever talked to a health professional about unusual or psychotic experiences || id:ukb-d-20477	ENSG00000124784	Inverse variance weighted	450	0.0117498	0.00217055	6.19e-08	0.00749556	0.0160041	1.01182	1.00752	1.01613
RIOK1	ukb-d-20477	Ever talked to a health professional about unusual or psychotic experiences || id:ukb-d-20477	ENSG00000124784	Simple mode	450	0.0138304	0.00620803	0.0263866	0.00166269	0.0259982	1.01393	1.00166	1.02634
RIOK1	ukb-d-20477	Ever talked to a health professional about unusual or psychotic experiences || id:ukb-d-20477	ENSG00000124784	Weighted mode	450	0.0138304	0.00534758	0.0100151	0.00334917	0.0243117	1.01393	1.00335	1.02461
RIOK1	ukb-d-I9_CORATHER	Coronary atherosclerosis || id:ukb-d-I9_CORATHER	ENSG00000124784	MR Egger	454	0.000433432	0.000386717	0.262968	-0.000324532	0.0011914	1.00043	0.999676	1.00119
RIOK1	ukb-d-I9_CORATHER	Coronary atherosclerosis || id:ukb-d-I9_CORATHER	ENSG00000124784	Weighted median	454	0.000219766	0.000165359	0.183841	-0.000104338	0.000543869	1.00022	0.999896	1.00054
RIOK1	ukb-d-I9_CORATHER	Coronary atherosclerosis || id:ukb-d-I9_CORATHER	ENSG00000124784	Inverse variance weighted	454	0.000160006	0.000129556	0.216819	-9.39e-05	0.000413936	1.00016	0.999906	1.00041
RIOK1	ukb-d-I9_CORATHER	Coronary atherosclerosis || id:ukb-d-I9_CORATHER	ENSG00000124784	Simple mode	454	0.000212959	0.000385841	0.581266	-0.00054329	0.000969208	1.00021	0.999457	1.00097
RIOK1	ukb-d-I9_CORATHER	Coronary atherosclerosis || id:ukb-d-I9_CORATHER	ENSG00000124784	Weighted mode	454	0.000212959	0.000346417	0.53903	-0.000466018	0.000891937	1.00021	0.999534	1.00089
RIOK1	ukb-b-5379	Frequency of friend/family visits || id:ukb-b-5379	ENSG00000124784	MR Egger	434	-0.0123043	0.00199822	1.69e-09	-0.0162208	-0.00838782	0.987771	0.98391	0.991647
RIOK1	ukb-b-5379	Frequency of friend/family visits || id:ukb-b-5379	ENSG00000124784	Weighted median	434	0.00535634	0.000901829	2.86e-09	0.00358875	0.00712392	1.00537	1.0036	1.00715
RIOK1	ukb-b-5379	Frequency of friend/family visits || id:ukb-b-5379	ENSG00000124784	Inverse variance weighted	434	0.00604269	0.000682499	8.46e-19	0.00470499	0.00738039	1.00606	1.00472	1.00741
RIOK1	ukb-b-5379	Frequency of friend/family visits || id:ukb-b-5379	ENSG00000124784	Simple mode	434	0.00533988	0.00193592	0.00605592	0.00154549	0.00913427	1.00535	1.00155	1.00918
RIOK1	ukb-b-5379	Frequency of friend/family visits || id:ukb-b-5379	ENSG00000124784	Weighted mode	434	0.00533988	0.00167221	0.00150916	0.00206235	0.00861741	1.00535	1.00206	1.00865
RIOK1	ukb-b-970	Diagnoses - secondary ICD10: E11.9 Without complications || id:ukb-b-970	ENSG00000124784	MR Egger	431	-0.00501987	0.000285245	1.41e-52	-0.00557894	-0.00446079	0.994993	0.994437	0.995549
RIOK1	ukb-b-970	Diagnoses - secondary ICD10: E11.9 Without complications || id:ukb-b-970	ENSG00000124784	Weighted median	431	-1.32e-05	0.000129392	0.918887	-0.000266785	0.000240431	0.999987	0.999733	1.00024
RIOK1	ukb-b-970	Diagnoses - secondary ICD10: E11.9 Without complications || id:ukb-b-970	ENSG00000124784	Inverse variance weighted	431	0.000587013	0.000135691	1.52e-05	0.000321059	0.000852967	1.00059	1.00032	1.00085
RIOK1	ukb-b-970	Diagnoses - secondary ICD10: E11.9 Without complications || id:ukb-b-970	ENSG00000124784	Simple mode	431	-0.000168375	0.000240596	0.484416	-0.000639942	0.000303193	0.999832	0.99936	1.0003
RIOK1	ukb-b-970	Diagnoses - secondary ICD10: E11.9 Without complications || id:ukb-b-970	ENSG00000124784	Weighted mode	431	-7.21e-05	0.00021824	0.741231	-0.000499864	0.000355636	0.999928	0.9995	1.00036
RIOK1	ukb-b-11650	Corneal hysteresis (left) || id:ukb-b-11650	ENSG00000124784	MR Egger	434	0.0269646	0.00383383	7.94e-12	0.0194503	0.0344789	1.02733	1.01964	1.03508
RIOK1	ukb-b-11650	Corneal hysteresis (left) || id:ukb-b-11650	ENSG00000124784	Weighted median	434	0.0221191	0.00176081	3.42e-36	0.0186679	0.0255703	1.02237	1.01884	1.0259
RIOK1	ukb-b-11650	Corneal hysteresis (left) || id:ukb-b-11650	ENSG00000124784	Inverse variance weighted	434	0.0156977	0.00130712	3.17e-33	0.0131357	0.0182596	1.01582	1.01322	1.01843
RIOK1	ukb-b-11650	Corneal hysteresis (left) || id:ukb-b-11650	ENSG00000124784	Simple mode	434	0.0258222	0.00422151	2.14e-09	0.0175481	0.0340964	1.02616	1.0177	1.03468
RIOK1	ukb-b-11650	Corneal hysteresis (left) || id:ukb-b-11650	ENSG00000124784	Weighted mode	434	0.0258222	0.00373689	1.74e-11	0.0184979	0.0331465	1.02616	1.01867	1.0337
RIOK1	ukb-b-8124	Onion intake || id:ukb-b-8124	ENSG00000124784	MR Egger	434	0.0421982	0.00462821	2.92e-18	0.0331269	0.0512695	1.0431	1.03368	1.05261
RIOK1	ukb-b-8124	Onion intake || id:ukb-b-8124	ENSG00000124784	Weighted median	434	0.0206588	0.00218059	2.7e-21	0.0163848	0.0249327	1.02087	1.01652	1.02525
RIOK1	ukb-b-8124	Onion intake || id:ukb-b-8124	ENSG00000124784	Inverse variance weighted	434	0.0248562	0.00157895	7.77e-56	0.0217614	0.0279509	1.02517	1.022	1.02835
RIOK1	ukb-b-8124	Onion intake || id:ukb-b-8124	ENSG00000124784	Simple mode	434	0.018467	0.00444763	3.97e-05	0.00974969	0.0271844	1.01864	1.0098	1.02756
RIOK1	ukb-b-8124	Onion intake || id:ukb-b-8124	ENSG00000124784	Weighted mode	434	0.018467	0.00404243	6.42e-06	0.0105439	0.0263902	1.01864	1.0106	1.02674
RIOK1	ukb-b-9038	Main speciality of consultant (recoded): Ophthalmology || id:ukb-b-9038	ENSG00000124784	MR Egger	431	0.0003304	0.000386062	0.392573	-0.00042628	0.00108708	1.00033	0.999574	1.00109
RIOK1	ukb-b-9038	Main speciality of consultant (recoded): Ophthalmology || id:ukb-b-9038	ENSG00000124784	Weighted median	431	-0.000754057	0.000182003	3.43e-05	-0.00111078	-0.000397331	0.999246	0.99889	0.999603
RIOK1	ukb-b-9038	Main speciality of consultant (recoded): Ophthalmology || id:ukb-b-9038	ENSG00000124784	Inverse variance weighted	431	-0.000700164	0.000131834	1.09e-07	-0.000958558	-0.00044177	0.9993	0.999042	0.999558
RIOK1	ukb-b-9038	Main speciality of consultant (recoded): Ophthalmology || id:ukb-b-9038	ENSG00000124784	Simple mode	431	-0.00158953	0.000469165	0.00076888	-0.0025091	-0.000669969	0.998412	0.997494	0.99933
RIOK1	ukb-b-9038	Main speciality of consultant (recoded): Ophthalmology || id:ukb-b-9038	ENSG00000124784	Weighted mode	431	-0.00143399	0.000370123	0.000123562	-0.00215943	-0.00070855	0.998567	0.997843	0.999292
RIOK1	ukb-b-16665	Operative procedures - main OPCS: Q10.3 Dilation of cervix uteri and curettage of uterus NEC || id:ukb-b-16665	ENSG00000124784	MR Egger	385	-0.00236276	0.000176716	9.97e-34	-0.00270912	-0.0020164	0.99764	0.997295	0.997986
RIOK1	ukb-b-16665	Operative procedures - main OPCS: Q10.3 Dilation of cervix uteri and curettage of uterus NEC || id:ukb-b-16665	ENSG00000124784	Weighted median	385	-0.00158997	8.05e-05	9.03e-87	-0.00174781	-0.00143213	0.998411	0.998254	0.998569
RIOK1	ukb-b-16665	Operative procedures - main OPCS: Q10.3 Dilation of cervix uteri and curettage of uterus NEC || id:ukb-b-16665	ENSG00000124784	Inverse variance weighted	385	-0.00155691	6.01e-05	6.65e-148	-0.00167472	-0.00143909	0.998444	0.998327	0.998562
RIOK1	ukb-b-16665	Operative procedures - main OPCS: Q10.3 Dilation of cervix uteri and curettage of uterus NEC || id:ukb-b-16665	ENSG00000124784	Simple mode	385	-0.00160209	0.000175294	3.69e-18	-0.00194567	-0.00125852	0.998399	0.998056	0.998742
RIOK1	ukb-b-16665	Operative procedures - main OPCS: Q10.3 Dilation of cervix uteri and curettage of uterus NEC || id:ukb-b-16665	ENSG00000124784	Weighted mode	385	-0.00160209	0.000150874	2.88e-23	-0.00189781	-0.00130638	0.998399	0.998104	0.998694
RIOK1	ukb-a-332	Fracture resulting from simple fall || id:ukb-a-332	ENSG00000124784	MR Egger	434	-0.0211071	0.00323418	1.89e-10	-0.0274461	-0.0147681	0.979114	0.972927	0.98534
RIOK1	ukb-a-332	Fracture resulting from simple fall || id:ukb-a-332	ENSG00000124784	Weighted median	434	-0.00314318	0.00150395	0.0366218	-0.00609091	-0.000195445	0.996862	0.993928	0.999805
RIOK1	ukb-a-332	Fracture resulting from simple fall || id:ukb-a-332	ENSG00000124784	Inverse variance weighted	434	-0.00816123	0.00110839	1.8e-13	-0.0103337	-0.00598879	0.991872	0.98972	0.994029
RIOK1	ukb-a-332	Fracture resulting from simple fall || id:ukb-a-332	ENSG00000124784	Simple mode	434	-0.00311598	0.00287565	0.279156	-0.00875224	0.00252029	0.996889	0.991286	1.00252
RIOK1	ukb-a-332	Fracture resulting from simple fall || id:ukb-a-332	ENSG00000124784	Weighted mode	434	-0.00311598	0.00255948	0.224106	-0.00813256	0.00190061	0.996889	0.9919	1.0019
RIOK1	ukb-b-14796	Non-cancer illness code, self-reported: diverticular disease/diverticulitis || id:ukb-b-14796	ENSG00000124784	MR Egger	400	-0.000831959	0.000190006	1.53e-05	-0.00120437	-0.000459548	0.999168	0.998796	0.999541
RIOK1	ukb-b-14796	Non-cancer illness code, self-reported: diverticular disease/diverticulitis || id:ukb-b-14796	ENSG00000124784	Weighted median	400	0.000942145	8.5e-05	1.46e-28	0.000775576	0.00110871	1.00094	1.00078	1.00111
RIOK1	ukb-b-14796	Non-cancer illness code, self-reported: diverticular disease/diverticulitis || id:ukb-b-14796	ENSG00000124784	Inverse variance weighted	400	0.000912255	6.5e-05	8.73e-45	0.000784913	0.0010396	1.00091	1.00079	1.00104
RIOK1	ukb-b-14796	Non-cancer illness code, self-reported: diverticular disease/diverticulitis || id:ukb-b-14796	ENSG00000124784	Simple mode	400	0.000931993	0.000168374	5.64e-08	0.00060198	0.00126201	1.00093	1.0006	1.00126
RIOK1	ukb-b-14796	Non-cancer illness code, self-reported: diverticular disease/diverticulitis || id:ukb-b-14796	ENSG00000124784	Weighted mode	400	0.000931993	0.00015674	6e-09	0.000624782	0.0012392	1.00093	1.00062	1.00124
RIOK1	ukb-d-I9_STR_EXH	Ischaemic Stroke, excluding all haemorrhages || id:ukb-d-I9_STR_EXH	ENSG00000124784	MR Egger	454	0.0012517	0.000191931	1.87e-10	0.000875514	0.00162788	1.00125	1.00088	1.00163
RIOK1	ukb-d-I9_STR_EXH	Ischaemic Stroke, excluding all haemorrhages || id:ukb-d-I9_STR_EXH	ENSG00000124784	Weighted median	454	-0.000435259	8.74e-05	6.43e-07	-0.000606645	-0.000263873	0.999565	0.999394	0.999736
RIOK1	ukb-d-I9_STR_EXH	Ischaemic Stroke, excluding all haemorrhages || id:ukb-d-I9_STR_EXH	ENSG00000124784	Inverse variance weighted	454	-0.000514182	6.43e-05	1.28e-15	-0.00064021	-0.000388154	0.999486	0.99936	0.999612
RIOK1	ukb-d-I9_STR_EXH	Ischaemic Stroke, excluding all haemorrhages || id:ukb-d-I9_STR_EXH	ENSG00000124784	Simple mode	454	-0.000420107	0.000181402	0.0210102	-0.000775656	-6.46e-05	0.99958	0.999225	0.999935
RIOK1	ukb-d-I9_STR_EXH	Ischaemic Stroke, excluding all haemorrhages || id:ukb-d-I9_STR_EXH	ENSG00000124784	Weighted mode	454	-0.000420107	0.000161693	0.00967716	-0.000737025	-0.00010319	0.99958	0.999263	0.999897
RIOK1	ukb-b-3132	Operation code: eye surgery || id:ukb-b-3132	ENSG00000124784	MR Egger	384	-0.00114506	0.000175236	2.04e-10	-0.00148853	-0.000801602	0.998856	0.998513	0.999199
RIOK1	ukb-b-3132	Operation code: eye surgery || id:ukb-b-3132	ENSG00000124784	Weighted median	384	-0.000538638	7.65e-05	1.96e-12	-0.00068865	-0.000388625	0.999462	0.999312	0.999611
RIOK1	ukb-b-3132	Operation code: eye surgery || id:ukb-b-3132	ENSG00000124784	Inverse variance weighted	384	-0.000579145	5.96e-05	2.44e-22	-0.000695909	-0.00046238	0.999421	0.999304	0.999538
RIOK1	ukb-b-3132	Operation code: eye surgery || id:ukb-b-3132	ENSG00000124784	Simple mode	384	-0.000525128	0.000187971	0.0054732	-0.000893551	-0.000156705	0.999475	0.999107	0.999843
RIOK1	ukb-b-3132	Operation code: eye surgery || id:ukb-b-3132	ENSG00000124784	Weighted mode	384	-0.000525128	0.000171722	0.00238465	-0.000861703	-0.000188553	0.999475	0.999139	0.999811
RIOK1	ukb-b-14050	Why reduced smoking: Financial reasons || id:ukb-b-14050	ENSG00000124784	MR Egger	369	0.0106155	0.00446599	0.017968	0.00186214	0.0193688	1.01067	1.00186	1.01956
RIOK1	ukb-b-14050	Why reduced smoking: Financial reasons || id:ukb-b-14050	ENSG00000124784	Weighted median	369	0.019909	0.00200343	2.86e-23	0.0159823	0.0238357	1.02011	1.01611	1.02412
RIOK1	ukb-b-14050	Why reduced smoking: Financial reasons || id:ukb-b-14050	ENSG00000124784	Inverse variance weighted	369	0.0163528	0.00152879	1.06e-26	0.0133564	0.0193493	1.01649	1.01345	1.01954
RIOK1	ukb-b-14050	Why reduced smoking: Financial reasons || id:ukb-b-14050	ENSG00000124784	Simple mode	369	0.0216038	0.00460433	3.82e-06	0.0125793	0.0306282	1.02184	1.01266	1.0311
RIOK1	ukb-b-14050	Why reduced smoking: Financial reasons || id:ukb-b-14050	ENSG00000124784	Weighted mode	369	0.0221055	0.00438432	7.25e-07	0.0135122	0.0306988	1.02235	1.0136	1.03117
RIOK1	ukb-b-12089	Treatment/medication code: mebeverine || id:ukb-b-12089	ENSG00000124784	MR Egger	311	0.00155645	0.000131136	5.04e-27	0.00129942	0.00181347	1.00156	1.0013	1.00182
RIOK1	ukb-b-12089	Treatment/medication code: mebeverine || id:ukb-b-12089	ENSG00000124784	Weighted median	311	-0.000168821	5.9e-05	0.00421058	-0.000284439	-5.32e-05	0.999831	0.999716	0.999947
RIOK1	ukb-b-12089	Treatment/medication code: mebeverine || id:ukb-b-12089	ENSG00000124784	Inverse variance weighted	311	-0.000154851	4.44e-05	0.000482024	-0.000241802	-6.79e-05	0.999845	0.999758	0.999932
RIOK1	ukb-b-12089	Treatment/medication code: mebeverine || id:ukb-b-12089	ENSG00000124784	Simple mode	311	-0.000192165	0.000135391	0.156807	-0.000457532	7.32e-05	0.999808	0.999543	1.00007
RIOK1	ukb-b-12089	Treatment/medication code: mebeverine || id:ukb-b-12089	ENSG00000124784	Weighted mode	311	-0.000192165	0.000125293	0.126117	-0.000437739	5.34e-05	0.999808	0.999562	1.00005
RIOK1	ukb-b-17962	Operative procedures - secondary OPCS: E13.3 Intranasal antrostomy || id:ukb-b-17962	ENSG00000124784	MR Egger	277	-3.41e-05	0.00010086	0.735851	-0.000231746	0.000163626	0.999966	0.999768	1.00016
RIOK1	ukb-b-17962	Operative procedures - secondary OPCS: E13.3 Intranasal antrostomy || id:ukb-b-17962	ENSG00000124784	Weighted median	277	-0.000163438	4.31e-05	0.00014859	-0.000247884	-7.9e-05	0.999837	0.999752	0.999921
RIOK1	ukb-b-17962	Operative procedures - secondary OPCS: E13.3 Intranasal antrostomy || id:ukb-b-17962	ENSG00000124784	Inverse variance weighted	277	-0.00011852	3.37e-05	0.000439699	-0.000184607	-5.24e-05	0.999881	0.999815	0.999948
RIOK1	ukb-b-17962	Operative procedures - secondary OPCS: E13.3 Intranasal antrostomy || id:ukb-b-17962	ENSG00000124784	Simple mode	277	-0.000260436	0.000110576	0.0192097	-0.000477165	-4.37e-05	0.99974	0.999523	0.999956
RIOK1	ukb-b-17962	Operative procedures - secondary OPCS: E13.3 Intranasal antrostomy || id:ukb-b-17962	ENSG00000124784	Weighted mode	277	-0.000260436	0.000112343	0.0211689	-0.000480629	-4.02e-05	0.99974	0.999519	0.99996
RIOK1	ukb-b-16482	Yogurt/ice-cream consumers || id:ukb-b-16482	ENSG00000124784	MR Egger	431	0.022776	0.00234727	2.95e-20	0.0181753	0.0273766	1.02304	1.01834	1.02775
RIOK1	ukb-b-16482	Yogurt/ice-cream consumers || id:ukb-b-16482	ENSG00000124784	Weighted median	431	0.0178099	0.00109581	2.13e-59	0.0156621	0.0199577	1.01797	1.01579	1.02016
RIOK1	ukb-b-16482	Yogurt/ice-cream consumers || id:ukb-b-16482	ENSG00000124784	Inverse variance weighted	431	0.0174719	0.000800583	1.37e-105	0.0159028	0.0190411	1.01763	1.01603	1.01922
RIOK1	ukb-b-16482	Yogurt/ice-cream consumers || id:ukb-b-16482	ENSG00000124784	Simple mode	431	0.0185159	0.00241072	1.08e-13	0.0137909	0.023241	1.01869	1.01389	1.02351
RIOK1	ukb-b-16482	Yogurt/ice-cream consumers || id:ukb-b-16482	ENSG00000124784	Weighted mode	431	0.0180837	0.00209273	1.11e-16	0.0139819	0.0221854	1.01825	1.01408	1.02243
RIOK1	ukb-d-C_URINARY_TRACT	Cancer of urinary tract || id:ukb-d-C_URINARY_TRACT	ENSG00000124784	MR Egger	453	0.00073219	0.000143447	4.9e-07	0.000451035	0.00101335	1.00073	1.00045	1.00101
RIOK1	ukb-d-C_URINARY_TRACT	Cancer of urinary tract || id:ukb-d-C_URINARY_TRACT	ENSG00000124784	Weighted median	453	-0.000183743	6.17e-05	0.00288888	-0.000304622	-6.29e-05	0.999816	0.999695	0.999937
RIOK1	ukb-d-C_URINARY_TRACT	Cancer of urinary tract || id:ukb-d-C_URINARY_TRACT	ENSG00000124784	Inverse variance weighted	453	-0.000273155	4.81e-05	1.32e-08	-0.000367349	-0.000178962	0.999727	0.999633	0.999821
RIOK1	ukb-d-C_URINARY_TRACT	Cancer of urinary tract || id:ukb-d-C_URINARY_TRACT	ENSG00000124784	Simple mode	453	-0.000159052	0.000137446	0.247802	-0.000428445	0.000110342	0.999841	0.999572	1.00011
RIOK1	ukb-d-C_URINARY_TRACT	Cancer of urinary tract || id:ukb-d-C_URINARY_TRACT	ENSG00000124784	Weighted mode	453	-0.000139668	0.000122634	0.255348	-0.000380031	0.000100695	0.99986	0.99962	1.0001
RIOK1	ukb-a-455	Medication for pain relief constipation heartburn: Paracetamol || id:ukb-a-455	ENSG00000124784	MR Egger	434	0.0014899	0.000867152	0.0864847	-0.000209716	0.00318952	1.00149	0.99979	1.00319
RIOK1	ukb-a-455	Medication for pain relief constipation heartburn: Paracetamol || id:ukb-a-455	ENSG00000124784	Weighted median	434	0.00840184	0.000393471	3.64e-101	0.00763064	0.00917305	1.00844	1.00766	1.00922
RIOK1	ukb-a-455	Medication for pain relief constipation heartburn: Paracetamol || id:ukb-a-455	ENSG00000124784	Inverse variance weighted	434	0.00828662	0.000296322	4.34e-172	0.00770583	0.00886742	1.00832	1.00774	1.00891
RIOK1	ukb-a-455	Medication for pain relief constipation heartburn: Paracetamol || id:ukb-a-455	ENSG00000124784	Simple mode	434	0.00826696	0.00080609	3.08e-22	0.00668702	0.00984689	1.0083	1.00671	1.0099
RIOK1	ukb-a-455	Medication for pain relief constipation heartburn: Paracetamol || id:ukb-a-455	ENSG00000124784	Weighted mode	434	0.00845507	0.000691183	9.25e-30	0.00710035	0.00980978	1.00849	1.00713	1.00986
RIOK1	ukb-d-5699	FI10 : arithmetic sequence recognition || id:ukb-d-5699	ENSG00000124784	MR Egger	454	0.010813	0.0033147	0.00118945	0.00431623	0.0173099	1.01087	1.00433	1.01746
RIOK1	ukb-d-5699	FI10 : arithmetic sequence recognition || id:ukb-d-5699	ENSG00000124784	Weighted median	454	0.0107523	0.00144732	1.09e-13	0.00791553	0.013589	1.01081	1.00795	1.01368
RIOK1	ukb-d-5699	FI10 : arithmetic sequence recognition || id:ukb-d-5699	ENSG00000124784	Inverse variance weighted	454	0.013023	0.00110859	7.29e-32	0.0108501	0.0151958	1.01311	1.01091	1.01531
RIOK1	ukb-d-5699	FI10 : arithmetic sequence recognition || id:ukb-d-5699	ENSG00000124784	Simple mode	454	0.00906098	0.0034899	0.00972841	0.00222077	0.0159012	1.0091	1.00222	1.01603
RIOK1	ukb-d-5699	FI10 : arithmetic sequence recognition || id:ukb-d-5699	ENSG00000124784	Weighted mode	454	0.00906098	0.00325036	0.00553185	0.00269028	0.0154317	1.0091	1.00269	1.01555
RIOK1	ukb-b-19060	Hearing aid user || id:ukb-b-19060	ENSG00000124784	MR Egger	431	-0.00746936	0.000503085	1.55e-40	-0.0084554	-0.00648331	0.992558	0.99158	0.993538
RIOK1	ukb-b-19060	Hearing aid user || id:ukb-b-19060	ENSG00000124784	Weighted median	431	-0.00433889	0.000221364	1.53e-85	-0.00477276	-0.00390502	0.995671	0.995239	0.996103
RIOK1	ukb-b-19060	Hearing aid user || id:ukb-b-19060	ENSG00000124784	Inverse variance weighted	431	-0.00409986	0.000171859	8.8e-126	-0.0044367	-0.00376301	0.995909	0.995573	0.996244
RIOK1	ukb-b-19060	Hearing aid user || id:ukb-b-19060	ENSG00000124784	Simple mode	431	-0.00435606	0.000479806	4e-18	-0.00529648	-0.00341564	0.995653	0.994718	0.99659
RIOK1	ukb-b-19060	Hearing aid user || id:ukb-b-19060	ENSG00000124784	Weighted mode	431	-0.00435606	0.000462938	3.03e-19	-0.00526342	-0.0034487	0.995653	0.99475	0.996557
RIOK1	ukb-b-1228	Diagnoses - secondary ICD10: I84.6 Residual haemorrhoidal skin tags || id:ukb-b-1228	ENSG00000124784	MR Egger	299	0.00026556	0.000115033	0.0216543	4.01e-05	0.000491024	1.00027	1.00004	1.00049
RIOK1	ukb-b-1228	Diagnoses - secondary ICD10: I84.6 Residual haemorrhoidal skin tags || id:ukb-b-1228	ENSG00000124784	Weighted median	299	0.000276219	5.02e-05	3.82e-08	0.000177769	0.000374669	1.00028	1.00018	1.00037
RIOK1	ukb-b-1228	Diagnoses - secondary ICD10: I84.6 Residual haemorrhoidal skin tags || id:ukb-b-1228	ENSG00000124784	Inverse variance weighted	299	0.000281408	3.88e-05	3.97e-13	0.000205401	0.000357415	1.00028	1.00021	1.00036
RIOK1	ukb-b-1228	Diagnoses - secondary ICD10: I84.6 Residual haemorrhoidal skin tags || id:ukb-b-1228	ENSG00000124784	Simple mode	299	0.000269738	0.000131439	0.041025	1.21e-05	0.000527359	1.00027	1.00001	1.00053
RIOK1	ukb-b-1228	Diagnoses - secondary ICD10: I84.6 Residual haemorrhoidal skin tags || id:ukb-b-1228	ENSG00000124784	Weighted mode	299	0.000269738	0.000120222	0.0255883	3.41e-05	0.000505373	1.00027	1.00003	1.00051
RIOK1	ukb-d-O70	Diagnoses - main ICD10: O70 Perineal laceration during delivery || id:ukb-d-O70	ENSG00000124784	MR Egger	454	0.000451646	0.000178306	0.0116467	0.000102167	0.000801125	1.00045	1.0001	1.0008
RIOK1	ukb-d-O70	Diagnoses - main ICD10: O70 Perineal laceration during delivery || id:ukb-d-O70	ENSG00000124784	Weighted median	454	0.000479949	8.17e-05	4.28e-09	0.000319778	0.00064012	1.00048	1.00032	1.00064
RIOK1	ukb-d-O70	Diagnoses - main ICD10: O70 Perineal laceration during delivery || id:ukb-d-O70	ENSG00000124784	Inverse variance weighted	454	0.000479561	5.97e-05	9.9e-16	0.00036248	0.000596642	1.00048	1.00036	1.0006
RIOK1	ukb-d-O70	Diagnoses - main ICD10: O70 Perineal laceration during delivery || id:ukb-d-O70	ENSG00000124784	Simple mode	454	0.000480854	0.000193339	0.0132377	0.00010191	0.000859798	1.00048	1.0001	1.00086
RIOK1	ukb-d-O70	Diagnoses - main ICD10: O70 Perineal laceration during delivery || id:ukb-d-O70	ENSG00000124784	Weighted mode	454	0.000505001	0.000170591	0.00323475	0.000170642	0.00083936	1.00051	1.00017	1.00084
RIOK1	ukb-b-16207	Blood clot, DVT, bronchitis, emphysema, asthma, rhinitis, eczema, allergy diagnosed by doctor: Emphysema/chronic bronchitis || id:ukb-b-16207	ENSG00000124784	MR Egger	421	-2.17e-05	0.000232103	0.925397	-0.000476668	0.000433175	0.999978	0.999523	1.00043
RIOK1	ukb-b-16207	Blood clot, DVT, bronchitis, emphysema, asthma, rhinitis, eczema, allergy diagnosed by doctor: Emphysema/chronic bronchitis || id:ukb-b-16207	ENSG00000124784	Weighted median	421	-0.000336582	0.000101244	0.000885922	-0.000535021	-0.000138143	0.999663	0.999465	0.999862
RIOK1	ukb-b-16207	Blood clot, DVT, bronchitis, emphysema, asthma, rhinitis, eczema, allergy diagnosed by doctor: Emphysema/chronic bronchitis || id:ukb-b-16207	ENSG00000124784	Inverse variance weighted	421	-0.000382422	7.94e-05	1.45e-06	-0.000538013	-0.000226832	0.999618	0.999462	0.999773
RIOK1	ukb-b-16207	Blood clot, DVT, bronchitis, emphysema, asthma, rhinitis, eczema, allergy diagnosed by doctor: Emphysema/chronic bronchitis || id:ukb-b-16207	ENSG00000124784	Simple mode	421	-0.000291832	0.000236421	0.217753	-0.000755218	0.000171553	0.999708	0.999245	1.00017
RIOK1	ukb-b-16207	Blood clot, DVT, bronchitis, emphysema, asthma, rhinitis, eczema, allergy diagnosed by doctor: Emphysema/chronic bronchitis || id:ukb-b-16207	ENSG00000124784	Weighted mode	421	-0.000291832	0.000199585	0.144436	-0.000683019	9.94e-05	0.999708	0.999317	1.0001
RIOK1	ukb-b-14	Operative procedures - main OPCS: Q17.1 Endoscopic resection of lesion of uterus || id:ukb-b-14	ENSG00000124784	MR Egger	390	-0.00142063	0.000184853	1.26e-13	-0.00178295	-0.00105832	0.99858	0.998219	0.998942
RIOK1	ukb-b-14	Operative procedures - main OPCS: Q17.1 Endoscopic resection of lesion of uterus || id:ukb-b-14	ENSG00000124784	Weighted median	390	-0.000277117	8.3e-05	0.000846018	-0.000439869	-0.000114365	0.999723	0.99956	0.999886
RIOK1	ukb-b-14	Operative procedures - main OPCS: Q17.1 Endoscopic resection of lesion of uterus || id:ukb-b-14	ENSG00000124784	Inverse variance weighted	390	-2.59e-05	6.3e-05	0.680998	-0.00014938	9.76e-05	0.999974	0.999851	1.0001
RIOK1	ukb-b-14	Operative procedures - main OPCS: Q17.1 Endoscopic resection of lesion of uterus || id:ukb-b-14	ENSG00000124784	Simple mode	390	-0.000321729	0.00019407	0.0981644	-0.000702107	5.86e-05	0.999678	0.999298	1.00006
RIOK1	ukb-b-14	Operative procedures - main OPCS: Q17.1 Endoscopic resection of lesion of uterus || id:ukb-b-14	ENSG00000124784	Weighted mode	390	-0.000321729	0.000161287	0.0467666	-0.000637853	-5.61e-06	0.999678	0.999362	0.999994
RIOK1	ukb-a-595	Diagnoses - main ICD10: Z47 Other orthopaedic follow-up care || id:ukb-a-595	ENSG00000124784	MR Egger	434	-0.0017105	0.000159518	6.05e-24	-0.00202316	-0.00139785	0.998291	0.997979	0.998603
RIOK1	ukb-a-595	Diagnoses - main ICD10: Z47 Other orthopaedic follow-up care || id:ukb-a-595	ENSG00000124784	Weighted median	434	-0.000474063	7.09e-05	2.26e-11	-0.000612989	-0.000335138	0.999526	0.999387	0.999665
RIOK1	ukb-a-595	Diagnoses - main ICD10: Z47 Other orthopaedic follow-up care || id:ukb-a-595	ENSG00000124784	Inverse variance weighted	434	-0.00048041	5.45e-05	1.22e-18	-0.00058725	-0.00037357	0.99952	0.999413	0.999626
RIOK1	ukb-a-595	Diagnoses - main ICD10: Z47 Other orthopaedic follow-up care || id:ukb-a-595	ENSG00000124784	Simple mode	434	-0.000470522	0.000144954	0.00126117	-0.000754631	-0.000186413	0.99953	0.999246	0.999814
RIOK1	ukb-a-595	Diagnoses - main ICD10: Z47 Other orthopaedic follow-up care || id:ukb-a-595	ENSG00000124784	Weighted mode	434	-0.000470522	0.000127754	0.000259647	-0.000720921	-0.000220124	0.99953	0.999279	0.99978
RIOK1	ukb-b-730	Fresh tomato intake || id:ukb-b-730	ENSG00000124784	MR Egger	434	0.0455245	0.00692878	1.45e-10	0.0319441	0.0591049	1.04658	1.03246	1.06089
RIOK1	ukb-b-730	Fresh tomato intake || id:ukb-b-730	ENSG00000124784	Weighted median	434	0.0167629	0.00321961	1.92e-07	0.0104525	0.0230734	1.0169	1.01051	1.02334
RIOK1	ukb-b-730	Fresh tomato intake || id:ukb-b-730	ENSG00000124784	Inverse variance weighted	434	0.0104867	0.00236381	9.15e-06	0.0058536	0.0151197	1.01054	1.00587	1.01523
RIOK1	ukb-b-730	Fresh tomato intake || id:ukb-b-730	ENSG00000124784	Simple mode	434	0.0203828	0.00711219	0.00436103	0.00644286	0.0343227	1.02059	1.00646	1.03492
RIOK1	ukb-b-730	Fresh tomato intake || id:ukb-b-730	ENSG00000124784	Weighted mode	434	0.0189184	0.00672226	0.00511131	0.00574278	0.0320941	1.0191	1.00576	1.03261
RIOK1	ukb-a-3	Pulse rate automated reading || id:ukb-a-3	ENSG00000124784	MR Egger	434	0.0412751	0.00446672	1.12e-18	0.0325204	0.0500299	1.04214	1.03305	1.0513
RIOK1	ukb-a-3	Pulse rate automated reading || id:ukb-a-3	ENSG00000124784	Weighted median	434	0.0210174	0.00101048	4.38e-96	0.0190369	0.022998	1.02124	1.01922	1.02326
RIOK1	ukb-a-3	Pulse rate automated reading || id:ukb-a-3	ENSG00000124784	Inverse variance weighted	434	0.0179613	0.00157785	5.06e-30	0.0148687	0.0210539	1.01812	1.01498	1.02128
RIOK1	ukb-a-3	Pulse rate automated reading || id:ukb-a-3	ENSG00000124784	Simple mode	434	0.019953	0.00162905	8.03e-30	0.01676	0.0231459	1.02015	1.0169	1.02342
RIOK1	ukb-a-3	Pulse rate automated reading || id:ukb-a-3	ENSG00000124784	Weighted mode	434	0.020886	0.00154978	8.16e-35	0.0178484	0.0239236	1.02111	1.01801	1.02421
RIOK1	ukb-b-3703	Non-cancer illness code, self-reported: heart arrhythmia || id:ukb-b-3703	ENSG00000124784	MR Egger	325	-0.000146679	0.000138409	0.290049	-0.000417961	0.000124602	0.999853	0.999582	1.00012
RIOK1	ukb-b-3703	Non-cancer illness code, self-reported: heart arrhythmia || id:ukb-b-3703	ENSG00000124784	Weighted median	325	-0.000130507	6.24e-05	0.0365323	-0.00025284	-8.17e-06	0.99987	0.999747	0.999992
RIOK1	ukb-b-3703	Non-cancer illness code, self-reported: heart arrhythmia || id:ukb-b-3703	ENSG00000124784	Inverse variance weighted	325	-0.000156678	4.66e-05	0.000766169	-0.000247945	-6.54e-05	0.999843	0.999752	0.999935
RIOK1	ukb-b-3703	Non-cancer illness code, self-reported: heart arrhythmia || id:ukb-b-3703	ENSG00000124784	Simple mode	325	-8.74e-05	0.000153954	0.570697	-0.000389134	0.000214365	0.999913	0.999611	1.00021
RIOK1	ukb-b-3703	Non-cancer illness code, self-reported: heart arrhythmia || id:ukb-b-3703	ENSG00000124784	Weighted mode	325	-8.74e-05	0.000152762	0.567696	-0.000386798	0.000212028	0.999913	0.999613	1.00021
RIOK1	ukb-b-13864	Operative procedures - secondary OPCS: Z27.6 Ileum || id:ukb-b-13864	ENSG00000124784	MR Egger	388	0.000609319	0.000182348	0.000914519	0.000251917	0.000966721	1.00061	1.00025	1.00097
RIOK1	ukb-b-13864	Operative procedures - secondary OPCS: Z27.6 Ileum || id:ukb-b-13864	ENSG00000124784	Weighted median	388	0.00118776	8.2e-05	1.5e-47	0.00102704	0.00134847	1.00119	1.00103	1.00135
RIOK1	ukb-b-13864	Operative procedures - secondary OPCS: Z27.6 Ileum || id:ukb-b-13864	ENSG00000124784	Inverse variance weighted	388	0.00130903	6.21e-05	1.07e-98	0.00118735	0.00143071	1.00131	1.00119	1.00143
RIOK1	ukb-b-13864	Operative procedures - secondary OPCS: Z27.6 Ileum || id:ukb-b-13864	ENSG00000124784	Simple mode	388	0.00114729	0.000197355	1.28e-08	0.00076047	0.0015341	1.00115	1.00076	1.00154
RIOK1	ukb-b-13864	Operative procedures - secondary OPCS: Z27.6 Ileum || id:ukb-b-13864	ENSG00000124784	Weighted mode	388	0.00111826	0.000182865	2.36e-09	0.000759841	0.00147667	1.00112	1.00076	1.00148
RIOK1	ukb-b-17814	Caffeine drink within last hour || id:ukb-b-17814	ENSG00000124784	MR Egger	424	-0.000744193	0.00027001	0.00610172	-0.00127341	-0.000214974	0.999256	0.998727	0.999785
RIOK1	ukb-b-17814	Caffeine drink within last hour || id:ukb-b-17814	ENSG00000124784	Weighted median	424	-0.00137043	0.00012219	3.42e-29	-0.00160992	-0.00113094	0.998631	0.998391	0.99887
RIOK1	ukb-b-17814	Caffeine drink within last hour || id:ukb-b-17814	ENSG00000124784	Inverse variance weighted	424	-0.00143783	9.23e-05	1.11e-54	-0.00161879	-0.00125686	0.998563	0.998383	0.998744
RIOK1	ukb-b-17814	Caffeine drink within last hour || id:ukb-b-17814	ENSG00000124784	Simple mode	424	-0.00134821	0.000272096	1.05e-06	-0.00188152	-0.000814902	0.998653	0.99812	0.999185
RIOK1	ukb-b-17814	Caffeine drink within last hour || id:ukb-b-17814	ENSG00000124784	Weighted mode	424	-0.00134821	0.000234266	1.67e-08	-0.00180737	-0.000889049	0.998653	0.998194	0.999111
RIOK1	ukb-a-361	Heel bone mineral density (BMD) T-score automated (left) || id:ukb-a-361	ENSG00000124784	MR Egger	434	0.0257418	0.003588	3.18e-12	0.0187093	0.0327743	1.02608	1.01889	1.03332
RIOK1	ukb-a-361	Heel bone mineral density (BMD) T-score automated (left) || id:ukb-a-361	ENSG00000124784	Weighted median	434	0.0197257	0.00161506	2.63e-34	0.0165602	0.0228913	1.01992	1.0167	1.02316
RIOK1	ukb-a-361	Heel bone mineral density (BMD) T-score automated (left) || id:ukb-a-361	ENSG00000124784	Inverse variance weighted	434	0.0214308	0.00122486	1.52e-68	0.0190301	0.0238316	1.02166	1.01921	1.02412
RIOK1	ukb-a-361	Heel bone mineral density (BMD) T-score automated (left) || id:ukb-a-361	ENSG00000124784	Simple mode	434	0.0211418	0.00332945	5.45e-10	0.0146161	0.0276675	1.02137	1.01472	1.02805
RIOK1	ukb-a-361	Heel bone mineral density (BMD) T-score automated (left) || id:ukb-a-361	ENSG00000124784	Weighted mode	434	0.0211418	0.0028712	9.12e-13	0.0155142	0.0267693	1.02137	1.01564	1.02713
RIOK1	ukb-d-N13	Diagnoses - main ICD10: N13 Obstructive and reflux uropathy || id:ukb-d-N13	ENSG00000124784	MR Egger	452	-0.000377326	0.000127839	0.00332678	-0.00062789	-0.000126762	0.999623	0.999372	0.999873
RIOK1	ukb-d-N13	Diagnoses - main ICD10: N13 Obstructive and reflux uropathy || id:ukb-d-N13	ENSG00000124784	Weighted median	452	-0.000136302	5.48e-05	0.0128974	-0.000243739	-2.89e-05	0.999864	0.999756	0.999971
RIOK1	ukb-d-N13	Diagnoses - main ICD10: N13 Obstructive and reflux uropathy || id:ukb-d-N13	ENSG00000124784	Inverse variance weighted	452	-6.1e-05	4.28e-05	0.154602	-0.000144895	2.3e-05	0.999939	0.999855	1.00002
RIOK1	ukb-d-N13	Diagnoses - main ICD10: N13 Obstructive and reflux uropathy || id:ukb-d-N13	ENSG00000124784	Simple mode	452	-0.000167675	0.000122438	0.171535	-0.000407653	7.23e-05	0.999832	0.999592	1.00007
RIOK1	ukb-d-N13	Diagnoses - main ICD10: N13 Obstructive and reflux uropathy || id:ukb-d-N13	ENSG00000124784	Weighted mode	452	-0.000167675	0.000118465	0.157645	-0.000399867	6.45e-05	0.999832	0.9996	1.00006
RIOK1	ukb-b-4331	6mm weak meridian angle (left) || id:ukb-b-4331	ENSG00000124784	MR Egger	434	-0.0398947	0.0042376	2.87e-19	-0.0482004	-0.031589	0.960891	0.952943	0.968905
RIOK1	ukb-b-4331	6mm weak meridian angle (left) || id:ukb-b-4331	ENSG00000124784	Weighted median	434	0.0363763	0.00183489	1.82e-87	0.0327799	0.0399727	1.03705	1.03332	1.04078
RIOK1	ukb-b-4331	6mm weak meridian angle (left) || id:ukb-b-4331	ENSG00000124784	Inverse variance weighted	434	0.0403138	0.00188638	2.49e-101	0.0366165	0.0440111	1.04114	1.0373	1.04499
RIOK1	ukb-b-4331	6mm weak meridian angle (left) || id:ukb-b-4331	ENSG00000124784	Simple mode	434	0.0368712	0.00369914	3.32e-21	0.0296209	0.0441216	1.03756	1.03006	1.04511
RIOK1	ukb-b-4331	6mm weak meridian angle (left) || id:ukb-b-4331	ENSG00000124784	Weighted mode	434	0.0368712	0.00308233	1.09e-28	0.0308299	0.0429126	1.03756	1.03131	1.04385
RIOK1	ukb-b-12930	Mouth/teeth dental problems: Dentures || id:ukb-b-12930	ENSG00000124784	MR Egger	434	0.00247813	0.000668995	0.000239516	0.0011669	0.00378936	1.00248	1.00117	1.0038
RIOK1	ukb-b-12930	Mouth/teeth dental problems: Dentures || id:ukb-b-12930	ENSG00000124784	Weighted median	434	-0.00133172	0.000302851	1.1e-05	-0.00192531	-0.000738137	0.998669	0.998077	0.999262
RIOK1	ukb-b-12930	Mouth/teeth dental problems: Dentures || id:ukb-b-12930	ENSG00000124784	Inverse variance weighted	434	-0.00168864	0.000228512	1.47e-13	-0.00213652	-0.00124075	0.998313	0.997866	0.99876
RIOK1	ukb-b-12930	Mouth/teeth dental problems: Dentures || id:ukb-b-12930	ENSG00000124784	Simple mode	434	-0.00125442	0.000629849	0.0470397	-0.00248893	-1.99e-05	0.998746	0.997514	0.99998
RIOK1	ukb-b-12930	Mouth/teeth dental problems: Dentures || id:ukb-b-12930	ENSG00000124784	Weighted mode	434	-0.00125442	0.000534518	0.0193835	-0.00230208	-0.000206769	0.998746	0.997701	0.999793
RIOK1	ukb-b-15326	Vitamin and/or mineral supplement use: Multivitamin with iron || id:ukb-b-15326	ENSG00000124784	MR Egger	298	0.00165424	0.000792312	0.0376646	0.00010131	0.00320718	1.00166	1.0001	1.00321
RIOK1	ukb-b-15326	Vitamin and/or mineral supplement use: Multivitamin with iron || id:ukb-b-15326	ENSG00000124784	Weighted median	298	0.000532594	0.00035225	0.130539	-0.000157815	0.001223	1.00053	0.999842	1.00122
RIOK1	ukb-b-15326	Vitamin and/or mineral supplement use: Multivitamin with iron || id:ukb-b-15326	ENSG00000124784	Inverse variance weighted	298	0.000305398	0.000266751	0.252259	-0.000217435	0.000828231	1.00031	0.999783	1.00083
RIOK1	ukb-b-15326	Vitamin and/or mineral supplement use: Multivitamin with iron || id:ukb-b-15326	ENSG00000124784	Simple mode	298	0.000668831	0.000901439	0.458698	-0.00109799	0.00243565	1.00067	0.998903	1.00244
RIOK1	ukb-b-15326	Vitamin and/or mineral supplement use: Multivitamin with iron || id:ukb-b-15326	ENSG00000124784	Weighted mode	298	0.000746606	0.000849274	0.380052	-0.000917972	0.00241118	1.00075	0.999082	1.00241
RIOK1	ukb-b-311	White wine intake || id:ukb-b-311	ENSG00000124784	MR Egger	434	0.0841218	0.00510778	1.2e-47	0.0741105	0.094133	1.08776	1.07693	1.09871
RIOK1	ukb-b-311	White wine intake || id:ukb-b-311	ENSG00000124784	Weighted median	434	0.0273231	0.00234076	1.76e-31	0.0227352	0.031911	1.0277	1.023	1.03243
RIOK1	ukb-b-311	White wine intake || id:ukb-b-311	ENSG00000124784	Inverse variance weighted	434	0.0228835	0.00174256	2.15e-39	0.0194681	0.026299	1.02315	1.01966	1.02665
RIOK1	ukb-b-311	White wine intake || id:ukb-b-311	ENSG00000124784	Simple mode	434	0.0283482	0.00418314	4.03e-11	0.0201492	0.0365471	1.02875	1.02035	1.03722
RIOK1	ukb-b-311	White wine intake || id:ukb-b-311	ENSG00000124784	Weighted mode	434	0.0283482	0.00396003	3.52e-12	0.0205865	0.0361098	1.02875	1.0208	1.03677
RIOK1	ukb-b-12623	Non-cancer illness code, self-reported: headaches (not migraine) || id:ukb-b-12623	ENSG00000124784	MR Egger	367	-0.0011731	0.000167016	1.06e-11	-0.00150045	-0.000845747	0.998828	0.998501	0.999155
RIOK1	ukb-b-12623	Non-cancer illness code, self-reported: headaches (not migraine) || id:ukb-b-12623	ENSG00000124784	Weighted median	367	-0.000868077	7.3e-05	1.39e-32	-0.00101122	-0.000724937	0.999132	0.998989	0.999275
RIOK1	ukb-b-12623	Non-cancer illness code, self-reported: headaches (not migraine) || id:ukb-b-12623	ENSG00000124784	Inverse variance weighted	367	-0.000878103	5.71e-05	1.88e-53	-0.000989927	-0.000766278	0.999122	0.999011	0.999234
RIOK1	ukb-b-12623	Non-cancer illness code, self-reported: headaches (not migraine) || id:ukb-b-12623	ENSG00000124784	Simple mode	367	-0.000868779	0.000180235	2.11e-06	-0.00122204	-0.000515519	0.999132	0.998779	0.999485
RIOK1	ukb-b-12623	Non-cancer illness code, self-reported: headaches (not migraine) || id:ukb-b-12623	ENSG00000124784	Weighted mode	367	-0.000868779	0.0001655	2.59e-07	-0.00119316	-0.000544399	0.999132	0.998808	0.999456
RIOK1	ukb-d-22617_3119	Job SOC coding: Science and engineering technicians n.e.c. || id:ukb-d-22617_3119	ENSG00000124784	MR Egger	453	0.00524214	0.0005903	1.59e-17	0.00408515	0.00639913	1.00526	1.00409	1.00642
RIOK1	ukb-d-22617_3119	Job SOC coding: Science and engineering technicians n.e.c. || id:ukb-d-22617_3119	ENSG00000124784	Weighted median	453	0.00355237	0.000259931	1.61e-42	0.0030429	0.00406183	1.00356	1.00305	1.00407
RIOK1	ukb-d-22617_3119	Job SOC coding: Science and engineering technicians n.e.c. || id:ukb-d-22617_3119	ENSG00000124784	Inverse variance weighted	453	0.00403591	0.000197947	2.1e-92	0.00364793	0.00442388	1.00404	1.00365	1.00443
RIOK1	ukb-d-22617_3119	Job SOC coding: Science and engineering technicians n.e.c. || id:ukb-d-22617_3119	ENSG00000124784	Simple mode	453	0.00324437	0.000683152	2.75e-06	0.00190539	0.00458334	1.00325	1.00191	1.00459
RIOK1	ukb-d-22617_3119	Job SOC coding: Science and engineering technicians n.e.c. || id:ukb-d-22617_3119	ENSG00000124784	Weighted mode	453	0.00324437	0.000572106	2.54e-08	0.00212304	0.00436569	1.00325	1.00213	1.00438
RIOK1	ukb-b-1939	Operative procedures - main OPCS: F09.1 Surgical removal of impacted wisdom tooth || id:ukb-b-1939	ENSG00000124784	MR Egger	299	0.000950131	0.000114843	4.44e-15	0.000725039	0.00117522	1.00095	1.00073	1.00118
RIOK1	ukb-b-1939	Operative procedures - main OPCS: F09.1 Surgical removal of impacted wisdom tooth || id:ukb-b-1939	ENSG00000124784	Weighted median	299	0.00107621	5.03e-05	1.06e-101	0.00097769	0.00117473	1.00108	1.00098	1.00118
RIOK1	ukb-b-1939	Operative procedures - main OPCS: F09.1 Surgical removal of impacted wisdom tooth || id:ukb-b-1939	ENSG00000124784	Inverse variance weighted	299	0.00112816	3.87e-05	1.12e-186	0.00105228	0.00120404	1.00113	1.00105	1.0012
RIOK1	ukb-b-1939	Operative procedures - main OPCS: F09.1 Surgical removal of impacted wisdom tooth || id:ukb-b-1939	ENSG00000124784	Simple mode	299	0.00101466	0.000124982	1.26e-14	0.000769699	0.00125963	1.00102	1.00077	1.00126
RIOK1	ukb-b-1939	Operative procedures - main OPCS: F09.1 Surgical removal of impacted wisdom tooth || id:ukb-b-1939	ENSG00000124784	Weighted mode	299	0.0010229	0.000121759	1.83e-15	0.000784255	0.00126155	1.00102	1.00078	1.00126
RIOK1	ukb-b-19791	PCT where patients GP was registered: ROTHERHAM PCT || id:ukb-b-19791	ENSG00000124784	MR Egger	342	-0.00011913	0.00015048	0.429104	-0.00041407	0.00017581	0.999881	0.999586	1.00018
RIOK1	ukb-b-19791	PCT where patients GP was registered: ROTHERHAM PCT || id:ukb-b-19791	ENSG00000124784	Weighted median	342	0.000497354	6.54e-05	2.73e-14	0.000369265	0.000625442	1.0005	1.00037	1.00063
RIOK1	ukb-b-19791	PCT where patients GP was registered: ROTHERHAM PCT || id:ukb-b-19791	ENSG00000124784	Inverse variance weighted	342	0.000455478	5.1e-05	4.53e-19	0.000355433	0.000555524	1.00046	1.00036	1.00056
RIOK1	ukb-b-19791	PCT where patients GP was registered: ROTHERHAM PCT || id:ukb-b-19791	ENSG00000124784	Simple mode	342	0.000524206	0.0001591	0.00108825	0.000212371	0.000836042	1.00052	1.00021	1.00084
RIOK1	ukb-b-19791	PCT where patients GP was registered: ROTHERHAM PCT || id:ukb-b-19791	ENSG00000124784	Weighted mode	342	0.000524206	0.000159002	0.0010807	0.000212562	0.000835851	1.00052	1.00021	1.00084
RIOK1	ukb-a-384	Tinnitus: Yes now some of the time || id:ukb-a-384	ENSG00000124784	MR Egger	434	0.00550991	0.0010535	2.65e-07	0.00344505	0.00757476	1.00553	1.00345	1.0076
RIOK1	ukb-a-384	Tinnitus: Yes now some of the time || id:ukb-a-384	ENSG00000124784	Weighted median	434	-0.002452	0.000474051	2.31e-07	-0.00338114	-0.00152286	0.997551	0.996625	0.998478
RIOK1	ukb-a-384	Tinnitus: Yes now some of the time || id:ukb-a-384	ENSG00000124784	Inverse variance weighted	434	-0.00261041	0.000359787	4e-13	-0.0033156	-0.00190523	0.997393	0.99669	0.998097
RIOK1	ukb-a-384	Tinnitus: Yes now some of the time || id:ukb-a-384	ENSG00000124784	Simple mode	434	-0.00242898	0.000919434	0.00854483	-0.00423107	-0.000626887	0.997574	0.995778	0.999373
RIOK1	ukb-a-384	Tinnitus: Yes now some of the time || id:ukb-a-384	ENSG00000124784	Weighted mode	434	-0.00242898	0.000853727	0.00464972	-0.00410228	-0.000755673	0.997574	0.995906	0.999245
RIOK1	ukb-d-22601_41503307	Job coding: general office assistant/clerk, clerical officer, clerk-typist, office supervisor, press/newspaper corrector/reader || id:ukb-d-22601_41503307	ENSG00000124784	MR Egger	454	-0.0109199	0.00082619	5.97e-34	-0.0125392	-0.00930054	0.98914	0.987539	0.990743
RIOK1	ukb-d-22601_41503307	Job coding: general office assistant/clerk, clerical officer, clerk-typist, office supervisor, press/newspaper corrector/reader || id:ukb-d-22601_41503307	ENSG00000124784	Weighted median	454	-0.00462137	0.000350837	1.26e-39	-0.00530901	-0.00393373	0.995389	0.994705	0.996074
RIOK1	ukb-d-22601_41503307	Job coding: general office assistant/clerk, clerical officer, clerk-typist, office supervisor, press/newspaper corrector/reader || id:ukb-d-22601_41503307	ENSG00000124784	Inverse variance weighted	454	-0.00358968	0.00027707	2.18e-38	-0.00413274	-0.00304662	0.996417	0.995876	0.996958
RIOK1	ukb-d-22601_41503307	Job coding: general office assistant/clerk, clerical officer, clerk-typist, office supervisor, press/newspaper corrector/reader || id:ukb-d-22601_41503307	ENSG00000124784	Simple mode	454	-0.00515132	0.000877463	8.4e-09	-0.00687114	-0.00343149	0.994862	0.993152	0.996574
RIOK1	ukb-d-22601_41503307	Job coding: general office assistant/clerk, clerical officer, clerk-typist, office supervisor, press/newspaper corrector/reader || id:ukb-d-22601_41503307	ENSG00000124784	Weighted mode	454	-0.00529882	0.000715583	6.46e-13	-0.00670136	-0.00389628	0.994715	0.993321	0.996111
RIOK1	ukb-b-13231	Place of birth in UK - east co-ordinate || id:ukb-b-13231	ENSG00000124784	MR Egger	434	-0.0134577	0.00159367	4.68e-16	-0.0165813	-0.0103341	0.986632	0.983555	0.989719
RIOK1	ukb-b-13231	Place of birth in UK - east co-ordinate || id:ukb-b-13231	ENSG00000124784	Weighted median	434	-0.00379817	0.000730373	1.99e-07	-0.0052297	-0.00236664	0.996209	0.994784	0.997636
RIOK1	ukb-b-13231	Place of birth in UK - east co-ordinate || id:ukb-b-13231	ENSG00000124784	Inverse variance weighted	434	-0.00547275	0.000544388	8.91e-24	-0.00653975	-0.00440575	0.994542	0.993482	0.995604
RIOK1	ukb-b-13231	Place of birth in UK - east co-ordinate || id:ukb-b-13231	ENSG00000124784	Simple mode	434	-0.00394888	0.00149488	0.00854999	-0.00687884	-0.00101892	0.996059	0.993145	0.998982
RIOK1	ukb-b-13231	Place of birth in UK - east co-ordinate || id:ukb-b-13231	ENSG00000124784	Weighted mode	434	-0.00356275	0.00137195	0.00972829	-0.00625177	-0.000873735	0.996444	0.993768	0.999127
RIOK1	ukb-a-150	Treatment/medication code: amlodipine || id:ukb-a-150	ENSG00000124784	MR Egger	434	-0.00232654	0.000413822	3.39e-08	-0.00313763	-0.00151545	0.997676	0.996867	0.998486
RIOK1	ukb-a-150	Treatment/medication code: amlodipine || id:ukb-a-150	ENSG00000124784	Weighted median	434	0.00187639	0.000176842	2.66e-26	0.00152978	0.002223	1.00188	1.00153	1.00223
RIOK1	ukb-a-150	Treatment/medication code: amlodipine || id:ukb-a-150	ENSG00000124784	Inverse variance weighted	434	0.00204161	0.000141411	3.01e-47	0.00176444	0.00231877	1.00204	1.00177	1.00232
RIOK1	ukb-a-150	Treatment/medication code: amlodipine || id:ukb-a-150	ENSG00000124784	Simple mode	434	0.00190355	0.000397291	2.28e-06	0.00112486	0.00268224	1.00191	1.00113	1.00269
RIOK1	ukb-a-150	Treatment/medication code: amlodipine || id:ukb-a-150	ENSG00000124784	Weighted mode	434	0.00190355	0.000371296	4.45e-07	0.00117581	0.00263129	1.00191	1.00118	1.00263
RIOK1	ukb-b-14303	Values entered || id:ukb-b-14303	ENSG00000124784	MR Egger	434	0.00571784	0.00361726	0.114676	-0.00137199	0.0128077	1.00573	0.998629	1.01289
RIOK1	ukb-b-14303	Values entered || id:ukb-b-14303	ENSG00000124784	Weighted median	434	-0.00476252	0.00159904	0.00289795	-0.00789665	-0.0016284	0.995249	0.992134	0.998373
RIOK1	ukb-b-14303	Values entered || id:ukb-b-14303	ENSG00000124784	Inverse variance weighted	434	-0.00285039	0.00123582	0.0210839	-0.00527259	-0.000428185	0.997154	0.994741	0.999572
RIOK1	ukb-b-14303	Values entered || id:ukb-b-14303	ENSG00000124784	Simple mode	434	-0.00464481	0.00344391	0.178138	-0.0113949	0.00210526	0.995366	0.98867	1.00211
RIOK1	ukb-b-14303	Values entered || id:ukb-b-14303	ENSG00000124784	Weighted mode	434	-0.00464481	0.00321936	0.149807	-0.0109548	0.00166514	0.995366	0.989105	1.00167
RIOK1	ukb-b-10733	Operation code: fertility treatment procedures || id:ukb-b-10733	ENSG00000124784	MR Egger	271	0.000329596	9.9e-05	0.000995563	0.000135503	0.000523688	1.00033	1.00014	1.00052
RIOK1	ukb-b-10733	Operation code: fertility treatment procedures || id:ukb-b-10733	ENSG00000124784	Weighted median	271	0.000348378	3.99e-05	2.38e-18	0.000270232	0.000426524	1.00035	1.00027	1.00043
RIOK1	ukb-b-10733	Operation code: fertility treatment procedures || id:ukb-b-10733	ENSG00000124784	Inverse variance weighted	271	0.000344131	3.3e-05	2.07e-25	0.000279383	0.000408879	1.00034	1.00028	1.00041
RIOK1	ukb-b-10733	Operation code: fertility treatment procedures || id:ukb-b-10733	ENSG00000124784	Simple mode	271	0.000344626	0.000113843	0.0027069	0.000121493	0.000567759	1.00034	1.00012	1.00057
RIOK1	ukb-b-10733	Operation code: fertility treatment procedures || id:ukb-b-10733	ENSG00000124784	Weighted mode	271	0.000339041	0.000115989	0.00375978	0.000111704	0.000566379	1.00034	1.00011	1.00057
RIOK1	ukb-b-13922	Sources of admission to hospital (recoded): Other admission source || id:ukb-b-13922	ENSG00000124784	MR Egger	306	0.000333915	0.000128394	0.00975807	8.23e-05	0.000585567	1.00033	1.00008	1.00059
RIOK1	ukb-b-13922	Sources of admission to hospital (recoded): Other admission source || id:ukb-b-13922	ENSG00000124784	Weighted median	306	0.000652354	5.69e-05	1.78e-30	0.000540921	0.000763788	1.00065	1.00054	1.00076
RIOK1	ukb-b-13922	Sources of admission to hospital (recoded): Other admission source || id:ukb-b-13922	ENSG00000124784	Inverse variance weighted	306	0.000627556	4.34e-05	1.91e-47	0.000542545	0.000712567	1.00063	1.00054	1.00071
RIOK1	ukb-b-13922	Sources of admission to hospital (recoded): Other admission source || id:ukb-b-13922	ENSG00000124784	Simple mode	306	0.000669967	0.000144439	5.22e-06	0.000386866	0.000953067	1.00067	1.00039	1.00095
RIOK1	ukb-b-13922	Sources of admission to hospital (recoded): Other admission source || id:ukb-b-13922	ENSG00000124784	Weighted mode	306	0.000669967	0.000144791	5.49e-06	0.000386176	0.000953757	1.00067	1.00039	1.00095
RIOK1	ukb-b-8266	Other egg intake || id:ukb-b-8266	ENSG00000124784	MR Egger	434	-0.000943298	0.0010211	0.356101	-0.00294464	0.00105805	0.999057	0.99706	1.00106
RIOK1	ukb-b-8266	Other egg intake || id:ukb-b-8266	ENSG00000124784	Weighted median	434	0.00650274	0.000453351	1.17e-46	0.00561417	0.00739131	1.00652	1.00563	1.00742
RIOK1	ukb-b-8266	Other egg intake || id:ukb-b-8266	ENSG00000124784	Inverse variance weighted	434	0.0062758	0.000348356	1.47e-72	0.00559302	0.00695858	1.0063	1.00561	1.00698
RIOK1	ukb-b-8266	Other egg intake || id:ukb-b-8266	ENSG00000124784	Simple mode	434	0.006894	0.00101622	3.85e-11	0.0049022	0.0088858	1.00692	1.00491	1.00893
RIOK1	ukb-b-8266	Other egg intake || id:ukb-b-8266	ENSG00000124784	Weighted mode	434	0.006894	0.00095065	1.91e-12	0.00503073	0.00875728	1.00692	1.00504	1.0088
RIOK1	ukb-a-257	Hearing difficulty/problems: Yes || id:ukb-a-257	ENSG00000124784	MR Egger	434	-0.0120493	0.000936726	2.76e-32	-0.0138853	-0.0102134	0.988023	0.986211	0.989839
RIOK1	ukb-a-257	Hearing difficulty/problems: Yes || id:ukb-a-257	ENSG00000124784	Weighted median	434	-0.0111072	0.000406846	4.15e-164	-0.0119047	-0.0103098	0.988954	0.988166	0.989743
RIOK1	ukb-a-257	Hearing difficulty/problems: Yes || id:ukb-a-257	ENSG00000124784	Inverse variance weighted	434	-0.0104275	0.000320145	1.05e-232	-0.011055	-0.00980006	0.989627	0.989006	0.990248
RIOK1	ukb-a-257	Hearing difficulty/problems: Yes || id:ukb-a-257	ENSG00000124784	Simple mode	434	-0.0112391	0.00092854	3e-29	-0.013059	-0.00941912	0.988824	0.987026	0.990625
RIOK1	ukb-a-257	Hearing difficulty/problems: Yes || id:ukb-a-257	ENSG00000124784	Weighted mode	434	-0.0110697	0.000847737	4.33e-33	-0.0127313	-0.00940812	0.988991	0.987349	0.990636
RIOK1	ukb-a-391	Average weekly intake of other alcoholic drinks || id:ukb-a-391	ENSG00000124784	MR Egger	434	0.00503994	0.000799831	7.29e-10	0.00347228	0.00660761	1.00505	1.00348	1.00663
RIOK1	ukb-a-391	Average weekly intake of other alcoholic drinks || id:ukb-a-391	ENSG00000124784	Weighted median	434	-0.000411529	0.000350629	0.240519	-0.00109876	0.000275703	0.999589	0.998902	1.00028
RIOK1	ukb-a-391	Average weekly intake of other alcoholic drinks || id:ukb-a-391	ENSG00000124784	Inverse variance weighted	434	-0.000828044	0.000273243	0.00244205	-0.0013636	-0.000292488	0.999172	0.998637	0.999708
RIOK1	ukb-a-391	Average weekly intake of other alcoholic drinks || id:ukb-a-391	ENSG00000124784	Simple mode	434	-0.000412316	0.000770912	0.593034	-0.0019233	0.00109867	0.999588	0.998079	1.0011
RIOK1	ukb-a-391	Average weekly intake of other alcoholic drinks || id:ukb-a-391	ENSG00000124784	Weighted mode	434	-0.000412316	0.000673294	0.540604	-0.00173197	0.00090734	0.999588	0.99827	1.00091
RIOK1	ukb-b-2909	Variation in diet || id:ukb-b-2909	ENSG00000124784	MR Egger	434	0.0145956	0.00106483	9.27e-36	0.0125085	0.0166826	1.0147	1.01259	1.01682
RIOK1	ukb-b-2909	Variation in diet || id:ukb-b-2909	ENSG00000124784	Weighted median	434	0.00482134	0.000490678	8.71e-23	0.00385961	0.00578307	1.00483	1.00387	1.0058
RIOK1	ukb-b-2909	Variation in diet || id:ukb-b-2909	ENSG00000124784	Inverse variance weighted	434	0.00306173	0.000363712	3.83e-17	0.00234886	0.00377461	1.00307	1.00235	1.00378
RIOK1	ukb-b-2909	Variation in diet || id:ukb-b-2909	ENSG00000124784	Simple mode	434	0.00523153	0.00100814	3.25e-07	0.00325557	0.00720749	1.00525	1.00326	1.00723
RIOK1	ukb-b-2909	Variation in diet || id:ukb-b-2909	ENSG00000124784	Weighted mode	434	0.00523153	0.000877071	5.09e-09	0.00351247	0.00695059	1.00525	1.00352	1.00697
RIOK1	ukb-b-11484	Diagnoses - secondary ICD10: Z51.1 Chemotherapy session for neoplasm || id:ukb-b-11484	ENSG00000124784	MR Egger	421	0.00491431	0.000229899	4.34e-69	0.00446371	0.00536491	1.00493	1.00447	1.00538
RIOK1	ukb-b-11484	Diagnoses - secondary ICD10: Z51.1 Chemotherapy session for neoplasm || id:ukb-b-11484	ENSG00000124784	Weighted median	421	0.0024339	0.000102788	5.96e-124	0.00223243	0.00263536	1.00244	1.00223	1.00264
RIOK1	ukb-b-11484	Diagnoses - secondary ICD10: Z51.1 Chemotherapy session for neoplasm || id:ukb-b-11484	ENSG00000124784	Inverse variance weighted	421	0.00208685	7.86e-05	3.25e-155	0.00193275	0.00224097	1.00209	1.00193	1.00224
RIOK1	ukb-b-11484	Diagnoses - secondary ICD10: Z51.1 Chemotherapy session for neoplasm || id:ukb-b-11484	ENSG00000124784	Simple mode	421	0.00246802	0.000220048	1.03e-25	0.00203673	0.00289932	1.00247	1.00204	1.0029
RIOK1	ukb-b-11484	Diagnoses - secondary ICD10: Z51.1 Chemotherapy session for neoplasm || id:ukb-b-11484	ENSG00000124784	Weighted mode	421	0.00246802	0.000202327	1.66e-29	0.00207147	0.00286459	1.00247	1.00207	1.00287
RIOK1	ukb-b-17881	Potassium || id:ukb-b-17881	ENSG00000124784	MR Egger	434	0.0320526	0.00467668	2.49e-11	0.0228863	0.0412189	1.03257	1.02315	1.04208
RIOK1	ukb-b-17881	Potassium || id:ukb-b-17881	ENSG00000124784	Weighted median	434	0.0332005	0.00202874	3.4e-60	0.0292242	0.0371768	1.03376	1.02966	1.03788
RIOK1	ukb-b-17881	Potassium || id:ukb-b-17881	ENSG00000124784	Inverse variance weighted	434	0.0357295	0.00159559	4.65e-111	0.0326022	0.0388569	1.03638	1.03314	1.03962
RIOK1	ukb-b-17881	Potassium || id:ukb-b-17881	ENSG00000124784	Simple mode	434	0.0316183	0.00488129	2.54e-10	0.0220509	0.0411856	1.03212	1.0223	1.04205
RIOK1	ukb-b-17881	Potassium || id:ukb-b-17881	ENSG00000124784	Weighted mode	434	0.0316183	0.0045475	1.33e-11	0.0227052	0.0405314	1.03212	1.02296	1.04136
RIOK1	ukb-a-336	Forced vital capacity (FVC) || id:ukb-a-336	ENSG00000124784	MR Egger	434	0.00296597	0.00174426	0.0897715	-0.000452773	0.00638472	1.00297	0.999547	1.00641
RIOK1	ukb-a-336	Forced vital capacity (FVC) || id:ukb-a-336	ENSG00000124784	Weighted median	434	0.0156793	0.0007332	1.85e-101	0.0142422	0.0171164	1.0158	1.01434	1.01726
RIOK1	ukb-a-336	Forced vital capacity (FVC) || id:ukb-a-336	ENSG00000124784	Inverse variance weighted	434	0.0173075	0.000646277	5.49e-158	0.0160408	0.0185742	1.01746	1.01617	1.01875
RIOK1	ukb-a-336	Forced vital capacity (FVC) || id:ukb-a-336	ENSG00000124784	Simple mode	434	0.0153512	0.00149924	3.52e-22	0.0124127	0.0182898	1.01547	1.01249	1.01846
RIOK1	ukb-a-336	Forced vital capacity (FVC) || id:ukb-a-336	ENSG00000124784	Weighted mode	434	0.0153512	0.0014404	1.04e-23	0.0125281	0.0181744	1.01547	1.01261	1.01834
RIOK1	ukb-b-11411	Blood clot, DVT, bronchitis, emphysema, asthma, rhinitis, eczema, allergy diagnosed by doctor: Blood clot in the leg (DVT) || id:ukb-b-11411	ENSG00000124784	MR Egger	426	-0.000105363	0.000254416	0.678985	-0.000604018	0.000393293	0.999895	0.999396	1.00039
RIOK1	ukb-b-11411	Blood clot, DVT, bronchitis, emphysema, asthma, rhinitis, eczema, allergy diagnosed by doctor: Blood clot in the leg (DVT) || id:ukb-b-11411	ENSG00000124784	Weighted median	426	-0.000692991	0.000116562	2.76e-09	-0.000921452	-0.000464531	0.999307	0.999079	0.999536
RIOK1	ukb-b-11411	Blood clot, DVT, bronchitis, emphysema, asthma, rhinitis, eczema, allergy diagnosed by doctor: Blood clot in the leg (DVT) || id:ukb-b-11411	ENSG00000124784	Inverse variance weighted	426	-0.000813879	8.69e-05	7.86e-21	-0.000984279	-0.000643478	0.999186	0.999016	0.999357
RIOK1	ukb-b-11411	Blood clot, DVT, bronchitis, emphysema, asthma, rhinitis, eczema, allergy diagnosed by doctor: Blood clot in the leg (DVT) || id:ukb-b-11411	ENSG00000124784	Simple mode	426	-0.00065704	0.000261038	0.0122021	-0.00116868	-0.000145404	0.999343	0.998832	0.999855
RIOK1	ukb-b-11411	Blood clot, DVT, bronchitis, emphysema, asthma, rhinitis, eczema, allergy diagnosed by doctor: Blood clot in the leg (DVT) || id:ukb-b-11411	ENSG00000124784	Weighted mode	426	-0.00065704	0.000212742	0.00214412	-0.00107401	-0.000240065	0.999343	0.998927	0.99976
RIOK1	ukb-a-342	Number of cigarettes currently smoked daily (current cigarette smokers) || id:ukb-a-342	ENSG00000124784	MR Egger	434	0.0337217	0.00573101	8.03e-09	0.022489	0.0449545	1.0343	1.02274	1.04598
RIOK1	ukb-a-342	Number of cigarettes currently smoked daily (current cigarette smokers) || id:ukb-a-342	ENSG00000124784	Weighted median	434	0.0200211	0.00271771	1.75e-13	0.0146943	0.0253478	1.02022	1.0148	1.02567
RIOK1	ukb-a-342	Number of cigarettes currently smoked daily (current cigarette smokers) || id:ukb-a-342	ENSG00000124784	Inverse variance weighted	434	0.0193614	0.0019619	5.69e-23	0.0155161	0.0232068	1.01955	1.01564	1.02348
RIOK1	ukb-a-342	Number of cigarettes currently smoked daily (current cigarette smokers) || id:ukb-a-342	ENSG00000124784	Simple mode	434	0.0310727	0.00651763	2.55e-06	0.0182981	0.0438472	1.03156	1.01847	1.04482
RIOK1	ukb-a-342	Number of cigarettes currently smoked daily (current cigarette smokers) || id:ukb-a-342	ENSG00000124784	Weighted mode	434	0.0310727	0.005515	3.17e-08	0.0202633	0.0418821	1.03156	1.02047	1.04277
RIOK1	ukb-b-9686	Sweet potato intake || id:ukb-b-9686	ENSG00000124784	MR Egger	434	0.006387	0.00154857	4.46e-05	0.0033518	0.00942221	1.00641	1.00336	1.00947
RIOK1	ukb-b-9686	Sweet potato intake || id:ukb-b-9686	ENSG00000124784	Weighted median	434	0.00158678	0.000705194	0.0244404	0.000204602	0.00296896	1.00159	1.0002	1.00297
RIOK1	ukb-b-9686	Sweet potato intake || id:ukb-b-9686	ENSG00000124784	Inverse variance weighted	434	-0.000392491	0.000528303	0.457525	-0.00142797	0.000642983	0.999608	0.998573	1.00064
RIOK1	ukb-b-9686	Sweet potato intake || id:ukb-b-9686	ENSG00000124784	Simple mode	434	0.00250544	0.00158987	0.115784	-0.000610701	0.00562158	1.00251	0.999389	1.00564
RIOK1	ukb-b-9686	Sweet potato intake || id:ukb-b-9686	ENSG00000124784	Weighted mode	434	0.00223739	0.00149526	0.135297	-0.000693313	0.0051681	1.00224	0.999307	1.00518
RIOK1	ukb-b-3759	Treatment speciality of consultant (recoded): Gynaecology || id:ukb-b-3759	ENSG00000124784	MR Egger	434	-0.00227049	0.000581248	0.000108773	-0.00340973	-0.00113124	0.997732	0.996596	0.998869
RIOK1	ukb-b-3759	Treatment speciality of consultant (recoded): Gynaecology || id:ukb-b-3759	ENSG00000124784	Weighted median	434	0.00218341	0.000251047	3.4e-18	0.00169136	0.00267546	1.00219	1.00169	1.00268
RIOK1	ukb-b-3759	Treatment speciality of consultant (recoded): Gynaecology || id:ukb-b-3759	ENSG00000124784	Inverse variance weighted	434	0.00273214	0.000198513	4.25e-43	0.00234305	0.00312122	1.00274	1.00235	1.00313
RIOK1	ukb-b-3759	Treatment speciality of consultant (recoded): Gynaecology || id:ukb-b-3759	ENSG00000124784	Simple mode	434	0.00219732	0.000496984	1.24e-05	0.00122324	0.00317141	1.0022	1.00122	1.00318
RIOK1	ukb-b-3759	Treatment speciality of consultant (recoded): Gynaecology || id:ukb-b-3759	ENSG00000124784	Weighted mode	434	0.00206669	0.000475691	1.74e-05	0.00113433	0.00299904	1.00207	1.00113	1.003
RIOK1	ukb-b-6852	3mm strong meridian (right) || id:ukb-b-6852	ENSG00000124784	MR Egger	434	0.0628228	0.00370189	7.29e-50	0.0555671	0.0700786	1.06484	1.05714	1.07259
RIOK1	ukb-b-6852	3mm strong meridian (right) || id:ukb-b-6852	ENSG00000124784	Weighted median	434	0.0093758	0.00165816	1.56e-08	0.0061258	0.0126258	1.00942	1.00614	1.01271
RIOK1	ukb-b-6852	3mm strong meridian (right) || id:ukb-b-6852	ENSG00000124784	Inverse variance weighted	434	0.00404201	0.00162082	0.0126381	0.000865205	0.00721882	1.00405	1.00087	1.00724
RIOK1	ukb-b-6852	3mm strong meridian (right) || id:ukb-b-6852	ENSG00000124784	Simple mode	434	0.0102928	0.00327081	0.00176435	0.00388197	0.0167036	1.01035	1.00389	1.01684
RIOK1	ukb-b-6852	3mm strong meridian (right) || id:ukb-b-6852	ENSG00000124784	Weighted mode	434	0.0114053	0.00280785	5.78e-05	0.00590195	0.0169087	1.01147	1.00592	1.01705
RIOK1	ukb-b-12176	PCT where patients GP was registered: KNOWSLEY PCT || id:ukb-b-12176	ENSG00000124784	MR Egger	291	-0.00104875	0.000108202	2.03e-19	-0.00126083	-0.00083668	0.998952	0.99874	0.999164
RIOK1	ukb-b-12176	PCT where patients GP was registered: KNOWSLEY PCT || id:ukb-b-12176	ENSG00000124784	Weighted median	291	0.000256799	4.45e-05	8.09e-09	0.000169516	0.000344081	1.00026	1.00017	1.00034
RIOK1	ukb-b-12176	PCT where patients GP was registered: KNOWSLEY PCT || id:ukb-b-12176	ENSG00000124784	Inverse variance weighted	291	0.000278271	3.64e-05	2.12e-14	0.000206911	0.000349632	1.00028	1.00021	1.00035
RIOK1	ukb-b-12176	PCT where patients GP was registered: KNOWSLEY PCT || id:ukb-b-12176	ENSG00000124784	Simple mode	291	0.000282787	0.000109409	0.0102355	6.83e-05	0.000497229	1.00028	1.00007	1.0005
RIOK1	ukb-b-12176	PCT where patients GP was registered: KNOWSLEY PCT || id:ukb-b-12176	ENSG00000124784	Weighted mode	291	0.000282787	0.000110985	0.011351	6.53e-05	0.000500319	1.00028	1.00007	1.0005
RIOK1	ukb-b-5644	PCT responsible for patient data: ISLINGTON PCT || id:ukb-b-5644	ENSG00000124784	MR Egger	250	-0.000272446	9.41e-05	0.00411852	-0.000456845	-8.8e-05	0.999728	0.999543	0.999912
RIOK1	ukb-b-5644	PCT responsible for patient data: ISLINGTON PCT || id:ukb-b-5644	ENSG00000124784	Weighted median	250	6.57e-05	4.03e-05	0.10295	-1.33e-05	0.000144746	1.00007	0.999987	1.00014
RIOK1	ukb-b-5644	PCT responsible for patient data: ISLINGTON PCT || id:ukb-b-5644	ENSG00000124784	Inverse variance weighted	250	8.59e-05	3.16e-05	0.00647677	2.41e-05	0.000147799	1.00009	1.00002	1.00015
RIOK1	ukb-b-5644	PCT responsible for patient data: ISLINGTON PCT || id:ukb-b-5644	ENSG00000124784	Simple mode	250	2.54e-05	9.64e-05	0.792578	-0.000163583	0.000214342	1.00003	0.999836	1.00021
RIOK1	ukb-b-5644	PCT responsible for patient data: ISLINGTON PCT || id:ukb-b-5644	ENSG00000124784	Weighted mode	250	2.54e-05	0.000100872	0.801557	-0.00017233	0.000223089	1.00003	0.999828	1.00022
RIOK1	ukb-b-227	Operative procedures - main OPCS: U20.1 Transthoracic echocardiography || id:ukb-b-227	ENSG00000124784	MR Egger	291	-0.0015998	0.000104499	3.76e-39	-0.00180462	-0.00139499	0.998401	0.998197	0.998606
RIOK1	ukb-b-227	Operative procedures - main OPCS: U20.1 Transthoracic echocardiography || id:ukb-b-227	ENSG00000124784	Weighted median	291	-0.000695914	4.55e-05	7.45e-53	-0.000785053	-0.000606774	0.999304	0.999215	0.999393
RIOK1	ukb-b-227	Operative procedures - main OPCS: U20.1 Transthoracic echocardiography || id:ukb-b-227	ENSG00000124784	Inverse variance weighted	291	-0.000715266	3.52e-05	5.99e-92	-0.000784198	-0.000646333	0.999285	0.999216	0.999354
RIOK1	ukb-b-227	Operative procedures - main OPCS: U20.1 Transthoracic echocardiography || id:ukb-b-227	ENSG00000124784	Simple mode	291	-0.000556925	0.000111531	1.03e-06	-0.000775527	-0.000338324	0.999443	0.999225	0.999662
RIOK1	ukb-b-227	Operative procedures - main OPCS: U20.1 Transthoracic echocardiography || id:ukb-b-227	ENSG00000124784	Weighted mode	291	-0.000556925	0.000101788	9.66e-08	-0.00075643	-0.00035742	0.999443	0.999244	0.999643
RIOK1	ukb-b-11348	Bread intake || id:ukb-b-11348	ENSG00000124784	MR Egger	434	-0.0429566	0.00171745	5.12e-86	-0.0463228	-0.0395904	0.957953	0.954734	0.961183
RIOK1	ukb-b-11348	Bread intake || id:ukb-b-11348	ENSG00000124784	Weighted median	434	-0.0185127	0.00082535	2e-111	-0.0201304	-0.0168951	0.981658	0.980071	0.983247
RIOK1	ukb-b-11348	Bread intake || id:ukb-b-11348	ENSG00000124784	Inverse variance weighted	434	-0.015147	0.00066589	1.54e-114	-0.0164521	-0.0138418	0.984967	0.983682	0.986254
RIOK1	ukb-b-11348	Bread intake || id:ukb-b-11348	ENSG00000124784	Simple mode	434	-0.0187904	0.00159531	5.69e-28	-0.0219172	-0.0156636	0.981385	0.978321	0.984458
RIOK1	ukb-b-11348	Bread intake || id:ukb-b-11348	ENSG00000124784	Weighted mode	434	-0.0187904	0.0015281	5.16e-30	-0.0217854	-0.0157953	0.981385	0.97845	0.984329
RIOK1	ukb-b-18335	Wheeze or whistling in the chest in last year || id:ukb-b-18335	ENSG00000124784	MR Egger	434	0.00105504	0.000732554	0.15053	-0.000380769	0.00249084	1.00106	0.999619	1.00249
RIOK1	ukb-b-18335	Wheeze or whistling in the chest in last year || id:ukb-b-18335	ENSG00000124784	Weighted median	434	3.8e-05	0.000354168	0.9145	-0.000656144	0.000732194	1.00004	0.999344	1.00073
RIOK1	ukb-b-18335	Wheeze or whistling in the chest in last year || id:ukb-b-18335	ENSG00000124784	Inverse variance weighted	434	0.000734054	0.000250213	0.00334934	0.000243636	0.00122447	1.00073	1.00024	1.00123
RIOK1	ukb-b-18335	Wheeze or whistling in the chest in last year || id:ukb-b-18335	ENSG00000124784	Simple mode	434	-0.000138172	0.000723818	0.848699	-0.00155685	0.00128051	0.999862	0.998444	1.00128
RIOK1	ukb-b-18335	Wheeze or whistling in the chest in last year || id:ukb-b-18335	ENSG00000124784	Weighted mode	434	-0.000266255	0.000607762	0.661539	-0.00145747	0.00092496	0.999734	0.998544	1.00093
RIOK1	ukb-a-264	Body fat percentage || id:ukb-a-264	ENSG00000124784	MR Egger	434	0.00463823	0.00160572	0.00406473	0.00149101	0.00778545	1.00465	1.00149	1.00782
RIOK1	ukb-a-264	Body fat percentage || id:ukb-a-264	ENSG00000124784	Weighted median	434	-0.00306342	0.000748436	4.26e-05	-0.00453036	-0.00159649	0.996941	0.99548	0.998405
RIOK1	ukb-a-264	Body fat percentage || id:ukb-a-264	ENSG00000124784	Inverse variance weighted	434	-0.00309981	0.000548686	1.61e-08	-0.00417523	-0.00202439	0.996905	0.995833	0.997978
RIOK1	ukb-a-264	Body fat percentage || id:ukb-a-264	ENSG00000124784	Simple mode	434	-0.00294244	0.00168804	0.0820245	-0.00625099	0.000366121	0.997062	0.993769	1.00037
RIOK1	ukb-a-264	Body fat percentage || id:ukb-a-264	ENSG00000124784	Weighted mode	434	-0.0032183	0.00156228	0.0399952	-0.00628036	-0.000156235	0.996787	0.993739	0.999844
RIOK1	ukb-d-AB1_INTESTINAL_INFECTIONS	Intestinal infectious diseases || id:ukb-d-AB1_INTESTINAL_INFECTIONS	ENSG00000124784	MR Egger	454	-0.00144834	0.000218946	1.05e-10	-0.00187748	-0.00101921	0.998553	0.998124	0.998981
RIOK1	ukb-d-AB1_INTESTINAL_INFECTIONS	Intestinal infectious diseases || id:ukb-d-AB1_INTESTINAL_INFECTIONS	ENSG00000124784	Weighted median	454	-0.00200313	9.72e-05	2.26e-94	-0.00219363	-0.00181263	0.997999	0.997809	0.998189
RIOK1	ukb-d-AB1_INTESTINAL_INFECTIONS	Intestinal infectious diseases || id:ukb-d-AB1_INTESTINAL_INFECTIONS	ENSG00000124784	Inverse variance weighted	454	-0.0019941	7.34e-05	9.48e-163	-0.00213787	-0.00185034	0.998008	0.997864	0.998151
RIOK1	ukb-d-AB1_INTESTINAL_INFECTIONS	Intestinal infectious diseases || id:ukb-d-AB1_INTESTINAL_INFECTIONS	ENSG00000124784	Simple mode	454	-0.00238624	0.000243558	1.1e-20	-0.00286362	-0.00190887	0.997617	0.99714	0.998093
RIOK1	ukb-d-AB1_INTESTINAL_INFECTIONS	Intestinal infectious diseases || id:ukb-d-AB1_INTESTINAL_INFECTIONS	ENSG00000124784	Weighted mode	454	-0.00234844	0.000209284	5.96e-26	-0.00275864	-0.00193825	0.997654	0.997245	0.998064
RIOK1	ukb-b-20437	Current employment status: Full or part-time student || id:ukb-b-20437	ENSG00000124784	MR Egger	354	0.0019789	0.000165767	8.16e-28	0.00165399	0.0023038	1.00198	1.00166	1.00231
RIOK1	ukb-b-20437	Current employment status: Full or part-time student || id:ukb-b-20437	ENSG00000124784	Weighted median	354	0.00139781	7.68e-05	4.55e-74	0.00124733	0.00154828	1.0014	1.00125	1.00155
RIOK1	ukb-b-20437	Current employment status: Full or part-time student || id:ukb-b-20437	ENSG00000124784	Inverse variance weighted	354	0.00125596	5.61e-05	7.14e-111	0.00114594	0.00136599	1.00126	1.00115	1.00137
RIOK1	ukb-b-20437	Current employment status: Full or part-time student || id:ukb-b-20437	ENSG00000124784	Simple mode	354	0.00152417	0.000193579	4.28e-14	0.00114475	0.00190358	1.00153	1.00115	1.00191
RIOK1	ukb-b-20437	Current employment status: Full or part-time student || id:ukb-b-20437	ENSG00000124784	Weighted mode	354	0.00149206	0.000168765	4.58e-17	0.00116128	0.00182284	1.00149	1.00116	1.00182
RIOK1	ukb-b-18042	Illnesses of siblings: Diabetes || id:ukb-b-18042	ENSG00000124784	MR Egger	431	-0.00971785	0.000572239	7.66e-50	-0.0108394	-0.00859627	0.990329	0.989219	0.991441
RIOK1	ukb-b-18042	Illnesses of siblings: Diabetes || id:ukb-b-18042	ENSG00000124784	Weighted median	431	0.000138636	0.000259444	0.593094	-0.000369874	0.000647145	1.00014	0.99963	1.00065
RIOK1	ukb-b-18042	Illnesses of siblings: Diabetes || id:ukb-b-18042	ENSG00000124784	Inverse variance weighted	431	0.000713697	0.000267462	0.00762123	0.000189471	0.00123792	1.00071	1.00019	1.00124
RIOK1	ukb-b-18042	Illnesses of siblings: Diabetes || id:ukb-b-18042	ENSG00000124784	Simple mode	431	0.000224234	0.000455265	0.622593	-0.000668086	0.00111655	1.00022	0.999332	1.00112
RIOK1	ukb-b-18042	Illnesses of siblings: Diabetes || id:ukb-b-18042	ENSG00000124784	Weighted mode	431	0.000224234	0.000399742	0.575126	-0.00055926	0.00100773	1.00022	0.999441	1.00101
RIOK1	ukb-b-10629	6mm asymmetry index (left) || id:ukb-b-10629	ENSG00000124784	MR Egger	434	-0.0060547	0.00534205	0.257673	-0.0165251	0.00441571	0.993964	0.983611	1.00443
RIOK1	ukb-b-10629	6mm asymmetry index (left) || id:ukb-b-10629	ENSG00000124784	Weighted median	434	-0.00746305	0.00232559	0.00133152	-0.0120212	-0.00290489	0.992565	0.988051	0.997099
RIOK1	ukb-b-10629	6mm asymmetry index (left) || id:ukb-b-10629	ENSG00000124784	Inverse variance weighted	434	-0.0123792	0.00182153	1.08e-11	-0.0159494	-0.00880901	0.987697	0.984177	0.99123
RIOK1	ukb-b-10629	6mm asymmetry index (left) || id:ukb-b-10629	ENSG00000124784	Simple mode	434	-0.00360675	0.00541694	0.505875	-0.014224	0.00701044	0.9964	0.985877	1.00704
RIOK1	ukb-b-10629	6mm asymmetry index (left) || id:ukb-b-10629	ENSG00000124784	Weighted mode	434	-0.00360675	0.0047072	0.443962	-0.0128329	0.00561935	0.9964	0.987249	1.00564
RIOK1	ukb-b-12267	Diagnoses - main ICD10: I80.2 Phlebitis and thrombophlebitis of other deep vessels of lower extremities || id:ukb-b-12267	ENSG00000124784	MR Egger	300	0.000541088	0.000119035	7.97e-06	0.00030778	0.000774396	1.00054	1.00031	1.00077
RIOK1	ukb-b-12267	Diagnoses - main ICD10: I80.2 Phlebitis and thrombophlebitis of other deep vessels of lower extremities || id:ukb-b-12267	ENSG00000124784	Weighted median	300	0.000335547	5.15e-05	7.51e-11	0.000234523	0.000436571	1.00034	1.00023	1.00044
RIOK1	ukb-b-12267	Diagnoses - main ICD10: I80.2 Phlebitis and thrombophlebitis of other deep vessels of lower extremities || id:ukb-b-12267	ENSG00000124784	Inverse variance weighted	300	0.00032675	4.01e-05	3.66e-16	0.000248163	0.000405337	1.00033	1.00025	1.00041
RIOK1	ukb-b-12267	Diagnoses - main ICD10: I80.2 Phlebitis and thrombophlebitis of other deep vessels of lower extremities || id:ukb-b-12267	ENSG00000124784	Simple mode	300	0.000350764	0.000136837	0.0108551	8.26e-05	0.000618965	1.00035	1.00008	1.00062
RIOK1	ukb-b-12267	Diagnoses - main ICD10: I80.2 Phlebitis and thrombophlebitis of other deep vessels of lower extremities || id:ukb-b-12267	ENSG00000124784	Weighted mode	300	0.000350764	0.000128721	0.00680883	9.85e-05	0.000603057	1.00035	1.0001	1.0006
RIOK1	ukb-b-16576	Dried fruit intake || id:ukb-b-16576	ENSG00000124784	MR Egger	434	0.0130778	0.00144214	4.27e-18	0.0102512	0.0159044	1.01316	1.0103	1.01603
RIOK1	ukb-b-16576	Dried fruit intake || id:ukb-b-16576	ENSG00000124784	Weighted median	434	0.00332847	0.000634377	1.55e-07	0.00208509	0.00457185	1.00333	1.00209	1.00458
RIOK1	ukb-b-16576	Dried fruit intake || id:ukb-b-16576	ENSG00000124784	Inverse variance weighted	434	0.00389997	0.000492708	2.46e-15	0.00293427	0.00486568	1.00391	1.00294	1.00488
RIOK1	ukb-b-16576	Dried fruit intake || id:ukb-b-16576	ENSG00000124784	Simple mode	434	0.00229568	0.00173476	0.186422	-0.00110446	0.00569581	1.0023	0.998896	1.00571
RIOK1	ukb-b-16576	Dried fruit intake || id:ukb-b-16576	ENSG00000124784	Weighted mode	434	0.00229568	0.00144086	0.111829	-0.0005284	0.00511975	1.0023	0.999472	1.00513
RIOK1	ukb-b-10847	Operative procedures - secondary OPCS: Y53.5 Approach to organ under image intensifier || id:ukb-b-10847	ENSG00000124784	MR Egger	381	-0.000517211	0.000173191	0.00300665	-0.000856665	-0.000177756	0.999483	0.999144	0.999822
RIOK1	ukb-b-10847	Operative procedures - secondary OPCS: Y53.5 Approach to organ under image intensifier || id:ukb-b-10847	ENSG00000124784	Weighted median	381	-0.000558048	7.96e-05	2.33e-12	-0.000714015	-0.000402081	0.999442	0.999286	0.999598
RIOK1	ukb-b-10847	Operative procedures - secondary OPCS: Y53.5 Approach to organ under image intensifier || id:ukb-b-10847	ENSG00000124784	Inverse variance weighted	381	-0.000343095	5.88e-05	5.3e-09	-0.000458296	-0.000227894	0.999657	0.999542	0.999772
RIOK1	ukb-b-10847	Operative procedures - secondary OPCS: Y53.5 Approach to organ under image intensifier || id:ukb-b-10847	ENSG00000124784	Simple mode	381	-0.000736094	0.000186784	9.66e-05	-0.00110219	-0.000369997	0.999264	0.998898	0.99963
RIOK1	ukb-b-10847	Operative procedures - secondary OPCS: Y53.5 Approach to organ under image intensifier || id:ukb-b-10847	ENSG00000124784	Weighted mode	381	-0.000714545	0.000183428	0.00011577	-0.00107406	-0.000355027	0.999286	0.998927	0.999645
RIOK1	ukb-d-K42	Diagnoses - main ICD10: K42 Umbilical hernia || id:ukb-d-K42	ENSG00000124784	MR Egger	454	0.00123905	0.000171154	1.95e-12	0.000903586	0.00157451	1.00124	1.0009	1.00158
RIOK1	ukb-d-K42	Diagnoses - main ICD10: K42 Umbilical hernia || id:ukb-d-K42	ENSG00000124784	Weighted median	454	0.00157738	7.45e-05	1.65e-99	0.00143137	0.00172339	1.00158	1.00143	1.00172
RIOK1	ukb-d-K42	Diagnoses - main ICD10: K42 Umbilical hernia || id:ukb-d-K42	ENSG00000124784	Inverse variance weighted	454	0.00158676	5.73e-05	1.47e-168	0.00147438	0.00169915	1.00159	1.00148	1.0017
RIOK1	ukb-d-K42	Diagnoses - main ICD10: K42 Umbilical hernia || id:ukb-d-K42	ENSG00000124784	Simple mode	454	0.00151535	0.000181585	8.68e-16	0.00115945	0.00187126	1.00152	1.00116	1.00187
RIOK1	ukb-d-K42	Diagnoses - main ICD10: K42 Umbilical hernia || id:ukb-d-K42	ENSG00000124784	Weighted mode	454	0.00151535	0.000154962	1.28e-20	0.00121163	0.00181908	1.00152	1.00121	1.00182
RIOK1	ukb-d-M13_ARTHROSIS_OTH	Other arthrosis || id:ukb-d-M13_ARTHROSIS_OTH	ENSG00000124784	MR Egger	454	0.00087465	0.000239351	0.000288193	0.000405522	0.00134378	1.00088	1.00041	1.00134
RIOK1	ukb-d-M13_ARTHROSIS_OTH	Other arthrosis || id:ukb-d-M13_ARTHROSIS_OTH	ENSG00000124784	Weighted median	454	0.00170503	0.000113292	3.46e-51	0.00148298	0.00192708	1.00171	1.00148	1.00193
RIOK1	ukb-d-M13_ARTHROSIS_OTH	Other arthrosis || id:ukb-d-M13_ARTHROSIS_OTH	ENSG00000124784	Inverse variance weighted	454	0.00139825	8.02e-05	4.28e-68	0.00124108	0.00155541	1.0014	1.00124	1.00156
RIOK1	ukb-d-M13_ARTHROSIS_OTH	Other arthrosis || id:ukb-d-M13_ARTHROSIS_OTH	ENSG00000124784	Simple mode	454	0.00181441	0.000256296	5.55e-12	0.00131207	0.00231675	1.00182	1.00131	1.00232
RIOK1	ukb-d-M13_ARTHROSIS_OTH	Other arthrosis || id:ukb-d-M13_ARTHROSIS_OTH	ENSG00000124784	Weighted mode	454	0.00181441	0.000224855	6.41e-15	0.0013737	0.00225513	1.00182	1.00137	1.00226
RIOK1	ukb-b-14429	Diagnoses - secondary ICD10: K57.9 Diverticular disease of intestine, part unspecified, without perforation or abscess || id:ukb-b-14429	ENSG00000124784	MR Egger	326	0.00163322	0.000140465	2.37e-26	0.00135791	0.00190853	1.00163	1.00136	1.00191
RIOK1	ukb-b-14429	Diagnoses - secondary ICD10: K57.9 Diverticular disease of intestine, part unspecified, without perforation or abscess || id:ukb-b-14429	ENSG00000124784	Weighted median	326	0.000963803	6.12e-05	6.31e-56	0.000843904	0.0010837	1.00096	1.00084	1.00108
RIOK1	ukb-b-14429	Diagnoses - secondary ICD10: K57.9 Diverticular disease of intestine, part unspecified, without perforation or abscess || id:ukb-b-14429	ENSG00000124784	Inverse variance weighted	326	0.000993698	4.72e-05	3.02e-98	0.000901115	0.00108628	1.00099	1.0009	1.00109
RIOK1	ukb-b-14429	Diagnoses - secondary ICD10: K57.9 Diverticular disease of intestine, part unspecified, without perforation or abscess || id:ukb-b-14429	ENSG00000124784	Simple mode	326	0.000934652	0.000159285	1.09e-08	0.000622454	0.00124685	1.00094	1.00062	1.00125
RIOK1	ukb-b-14429	Diagnoses - secondary ICD10: K57.9 Diverticular disease of intestine, part unspecified, without perforation or abscess || id:ukb-b-14429	ENSG00000124784	Weighted mode	326	0.000934652	0.000139577	9.4e-11	0.000661081	0.00120822	1.00094	1.00066	1.00121
RIOK1	ukb-d-20429	Easily tired during worst period of anxiety || id:ukb-d-20429	ENSG00000124784	MR Egger	454	0.0145173	0.00292659	9.97e-07	0.00878116	0.0202534	1.01462	1.00882	1.02046
RIOK1	ukb-d-20429	Easily tired during worst period of anxiety || id:ukb-d-20429	ENSG00000124784	Weighted median	454	0.0041733	0.00127042	0.00101989	0.00168328	0.00666333	1.00418	1.00168	1.00669
RIOK1	ukb-d-20429	Easily tired during worst period of anxiety || id:ukb-d-20429	ENSG00000124784	Inverse variance weighted	454	0.00617112	0.00098124	3.19e-10	0.00424789	0.00809435	1.00619	1.00426	1.00813
RIOK1	ukb-d-20429	Easily tired during worst period of anxiety || id:ukb-d-20429	ENSG00000124784	Simple mode	454	0.00333378	0.00297169	0.262522	-0.00249073	0.00915829	1.00334	0.997512	1.0092
RIOK1	ukb-d-20429	Easily tired during worst period of anxiety || id:ukb-d-20429	ENSG00000124784	Weighted mode	454	0.00333378	0.00254802	0.191408	-0.00166034	0.0083279	1.00334	0.998341	1.00836
RIOK1	ukb-d-OTHER_ILD_CVD_COMORB	Other ILD-related CVD-co-morbidities || id:ukb-d-OTHER_ILD_CVD_COMORB	ENSG00000124784	MR Egger	454	0.0019657	0.00016746	5.9e-28	0.00163748	0.00229392	1.00197	1.00164	1.0023
RIOK1	ukb-d-OTHER_ILD_CVD_COMORB	Other ILD-related CVD-co-morbidities || id:ukb-d-OTHER_ILD_CVD_COMORB	ENSG00000124784	Weighted median	454	0.00127442	7.51e-05	1.39e-64	0.00112722	0.00142162	1.00128	1.00113	1.00142
RIOK1	ukb-d-OTHER_ILD_CVD_COMORB	Other ILD-related CVD-co-morbidities || id:ukb-d-OTHER_ILD_CVD_COMORB	ENSG00000124784	Inverse variance weighted	454	0.00117001	5.61e-05	1.37e-96	0.00106005	0.00127997	1.00117	1.00106	1.00128
RIOK1	ukb-d-OTHER_ILD_CVD_COMORB	Other ILD-related CVD-co-morbidities || id:ukb-d-OTHER_ILD_CVD_COMORB	ENSG00000124784	Simple mode	454	0.00131978	0.000151747	6.32e-17	0.00102236	0.00161721	1.00132	1.00102	1.00162
RIOK1	ukb-d-OTHER_ILD_CVD_COMORB	Other ILD-related CVD-co-morbidities || id:ukb-d-OTHER_ILD_CVD_COMORB	ENSG00000124784	Weighted mode	454	0.00128983	0.000147623	4.67e-17	0.00100048	0.00157917	1.00129	1.001	1.00158
RIOK1	ukb-b-16024	Diagnoses - secondary ICD10: Z51.0 Radiotherapy session || id:ukb-b-16024	ENSG00000124784	MR Egger	301	0.000672992	0.000122512	8.45e-08	0.000432868	0.000913116	1.00067	1.00043	1.00091
RIOK1	ukb-b-16024	Diagnoses - secondary ICD10: Z51.0 Radiotherapy session || id:ukb-b-16024	ENSG00000124784	Weighted median	301	0.000480091	5.41e-05	6.86e-19	0.000374091	0.000586092	1.00048	1.00037	1.00059
RIOK1	ukb-b-16024	Diagnoses - secondary ICD10: Z51.0 Radiotherapy session || id:ukb-b-16024	ENSG00000124784	Inverse variance weighted	301	0.000326598	4.12e-05	2.4e-15	0.000245761	0.000407435	1.00033	1.00025	1.00041
RIOK1	ukb-b-16024	Diagnoses - secondary ICD10: Z51.0 Radiotherapy session || id:ukb-b-16024	ENSG00000124784	Simple mode	301	0.000522712	0.000157036	0.000981609	0.000214922	0.000830502	1.00052	1.00021	1.00083
RIOK1	ukb-b-16024	Diagnoses - secondary ICD10: Z51.0 Radiotherapy session || id:ukb-b-16024	ENSG00000124784	Weighted mode	301	0.000522712	0.000132336	9.75e-05	0.000263334	0.00078209	1.00052	1.00026	1.00078
RIOK1	ukb-a-186	Treatment/medication code: omacor 1g capsule || id:ukb-a-186	ENSG00000124784	MR Egger	434	-0.000890572	7.35e-05	2.72e-29	-0.00103463	-0.000746515	0.99911	0.998966	0.999254
RIOK1	ukb-a-186	Treatment/medication code: omacor 1g capsule || id:ukb-a-186	ENSG00000124784	Weighted median	434	-0.000554866	3.27e-05	1.97e-64	-0.000619032	-0.000490699	0.999445	0.999381	0.999509
RIOK1	ukb-a-186	Treatment/medication code: omacor 1g capsule || id:ukb-a-186	ENSG00000124784	Inverse variance weighted	434	-0.00058414	2.51e-05	1.19e-119	-0.000633367	-0.000534912	0.999416	0.999367	0.999465
RIOK1	ukb-a-186	Treatment/medication code: omacor 1g capsule || id:ukb-a-186	ENSG00000124784	Simple mode	434	-0.00054733	7.56e-05	2.1e-12	-0.000695562	-0.000399098	0.999453	0.999305	0.999601
RIOK1	ukb-a-186	Treatment/medication code: omacor 1g capsule || id:ukb-a-186	ENSG00000124784	Weighted mode	434	-0.00054733	6.95e-05	2.76e-14	-0.000683544	-0.000411115	0.999453	0.999317	0.999589
RIOK1	ukb-a-579	Diagnoses - main ICD10: O75 Other complications of labour and delivery not elsewhere classified || id:ukb-a-579	ENSG00000124784	MR Egger	434	-0.000279223	4.87e-05	1.81e-08	-0.000374611	-0.000183836	0.999721	0.999625	0.999816
RIOK1	ukb-a-579	Diagnoses - main ICD10: O75 Other complications of labour and delivery not elsewhere classified || id:ukb-a-579	ENSG00000124784	Weighted median	434	-2.37e-05	2.2e-05	0.280982	-6.67e-05	1.94e-05	0.999976	0.999933	1.00002
RIOK1	ukb-a-579	Diagnoses - main ICD10: O75 Other complications of labour and delivery not elsewhere classified || id:ukb-a-579	ENSG00000124784	Inverse variance weighted	434	-1.57e-06	1.66e-05	0.924988	-3.42e-05	3.1e-05	0.999998	0.999966	1.00003
RIOK1	ukb-a-579	Diagnoses - main ICD10: O75 Other complications of labour and delivery not elsewhere classified || id:ukb-a-579	ENSG00000124784	Simple mode	434	-2.79e-05	4.74e-05	0.555963	-0.000120777	6.49e-05	0.999972	0.999879	1.00006
RIOK1	ukb-a-579	Diagnoses - main ICD10: O75 Other complications of labour and delivery not elsewhere classified || id:ukb-a-579	ENSG00000124784	Weighted mode	434	-2.79e-05	4.13e-05	0.499227	-0.000108835	5.3e-05	0.999972	0.999891	1.00005
RIOK1	ukb-b-14147	Risk taking || id:ukb-b-14147	ENSG00000124784	MR Egger	434	-0.0104099	0.000789886	1.42e-33	-0.011958	-0.00886168	0.989644	0.988113	0.991177
RIOK1	ukb-b-14147	Risk taking || id:ukb-b-14147	ENSG00000124784	Weighted median	434	-0.0059315	0.000361589	1.79e-60	-0.00664021	-0.00522278	0.994086	0.993382	0.994791
RIOK1	ukb-b-14147	Risk taking || id:ukb-b-14147	ENSG00000124784	Inverse variance weighted	434	-0.00482182	0.000269817	1.99e-71	-0.00535066	-0.00429297	0.99519	0.994664	0.995716
RIOK1	ukb-b-14147	Risk taking || id:ukb-b-14147	ENSG00000124784	Simple mode	434	-0.00629027	0.0007347	1.96e-16	-0.00773029	-0.00485026	0.993729	0.9923	0.995161
RIOK1	ukb-b-14147	Risk taking || id:ukb-b-14147	ENSG00000124784	Weighted mode	434	-0.0061783	0.000688577	8.85e-18	-0.00752791	-0.00482869	0.993841	0.9925	0.995183
RIOK1	ukb-b-7280	Non-cancer illness code, self-reported: emphysema/chronic bronchitis || id:ukb-b-7280	ENSG00000124784	MR Egger	415	-0.000854441	0.000210008	5.67e-05	-0.00126606	-0.000442825	0.999146	0.998735	0.999557
RIOK1	ukb-b-7280	Non-cancer illness code, self-reported: emphysema/chronic bronchitis || id:ukb-b-7280	ENSG00000124784	Weighted median	415	-0.000852472	9.11e-05	8.28e-21	-0.00103106	-0.000673886	0.999148	0.998969	0.999326
RIOK1	ukb-b-7280	Non-cancer illness code, self-reported: emphysema/chronic bronchitis || id:ukb-b-7280	ENSG00000124784	Inverse variance weighted	415	-0.000826678	7.19e-05	1.26e-30	-0.000967528	-0.000685829	0.999174	0.999033	0.999314
RIOK1	ukb-b-7280	Non-cancer illness code, self-reported: emphysema/chronic bronchitis || id:ukb-b-7280	ENSG00000124784	Simple mode	415	-0.000855037	0.000201337	2.68e-05	-0.00124966	-0.000460417	0.999145	0.998751	0.99954
RIOK1	ukb-b-7280	Non-cancer illness code, self-reported: emphysema/chronic bronchitis || id:ukb-b-7280	ENSG00000124784	Weighted mode	415	-0.000855037	0.00018347	4.26e-06	-0.00121464	-0.000495436	0.999145	0.998786	0.999505
RIOK1	ukb-b-17243	Non-cancer illness code, self-reported: anxiety/panic attacks || id:ukb-b-17243	ENSG00000124784	MR Egger	415	-0.000221718	0.000209988	0.291649	-0.000633294	0.000189858	0.999778	0.999367	1.00019
RIOK1	ukb-b-17243	Non-cancer illness code, self-reported: anxiety/panic attacks || id:ukb-b-17243	ENSG00000124784	Weighted median	415	0.000114063	9.41e-05	0.22563	-7.04e-05	0.000298569	1.00011	0.99993	1.0003
RIOK1	ukb-b-17243	Non-cancer illness code, self-reported: anxiety/panic attacks || id:ukb-b-17243	ENSG00000124784	Inverse variance weighted	415	-8.98e-06	7.19e-05	0.900592	-0.000149811	0.00013186	0.999991	0.99985	1.00013
RIOK1	ukb-b-17243	Non-cancer illness code, self-reported: anxiety/panic attacks || id:ukb-b-17243	ENSG00000124784	Simple mode	415	0.000189703	0.000217744	0.384138	-0.000237075	0.000616482	1.00019	0.999763	1.00062
RIOK1	ukb-b-17243	Non-cancer illness code, self-reported: anxiety/panic attacks || id:ukb-b-17243	ENSG00000124784	Weighted mode	415	0.000189703	0.00018813	0.31387	-0.000179032	0.000558438	1.00019	0.999821	1.00056
RIOK1	ukb-b-15418	Duration screen displayed || id:ukb-b-15418	ENSG00000124784	MR Egger	434	0.0109652	0.00300588	0.000296666	0.00507367	0.0168567	1.01103	1.00509	1.017
RIOK1	ukb-b-15418	Duration screen displayed || id:ukb-b-15418	ENSG00000124784	Weighted median	434	0.00835139	0.00135742	7.63e-10	0.00569084	0.0110119	1.00839	1.00571	1.01107
RIOK1	ukb-b-15418	Duration screen displayed || id:ukb-b-15418	ENSG00000124784	Inverse variance weighted	434	0.00792852	0.00102579	1.08e-14	0.00591797	0.00993907	1.00796	1.00594	1.00999
RIOK1	ukb-b-15418	Duration screen displayed || id:ukb-b-15418	ENSG00000124784	Simple mode	434	0.00882492	0.00317171	0.00563194	0.00260838	0.0150415	1.00886	1.00261	1.01516
RIOK1	ukb-b-15418	Duration screen displayed || id:ukb-b-15418	ENSG00000124784	Weighted mode	434	0.00822862	0.00271408	0.00257677	0.00290902	0.0135482	1.00826	1.00291	1.01364
RIOK1	ukb-d-2654_7	Non-butter spread type details: Polyunsaturated/sunflower oil based spread (eg: Flora) || id:ukb-d-2654_7	ENSG00000124784	MR Egger	454	-0.0132995	0.00131486	8.14e-22	-0.0158766	-0.0107223	0.986789	0.984249	0.989335
RIOK1	ukb-d-2654_7	Non-butter spread type details: Polyunsaturated/sunflower oil based spread (eg: Flora) || id:ukb-d-2654_7	ENSG00000124784	Weighted median	454	1.12e-05	0.000547647	0.983639	-0.00106216	0.00108462	1.00001	0.998938	1.00109
RIOK1	ukb-d-2654_7	Non-butter spread type details: Polyunsaturated/sunflower oil based spread (eg: Flora) || id:ukb-d-2654_7	ENSG00000124784	Inverse variance weighted	454	0.00050762	0.000440611	0.249288	-0.000355979	0.00137122	1.00051	0.999644	1.00137
RIOK1	ukb-d-2654_7	Non-butter spread type details: Polyunsaturated/sunflower oil based spread (eg: Flora) || id:ukb-d-2654_7	ENSG00000124784	Simple mode	454	-3.51e-06	0.00121583	0.9977	-0.00238653	0.00237951	0.999996	0.997616	1.00238
RIOK1	ukb-d-2654_7	Non-butter spread type details: Polyunsaturated/sunflower oil based spread (eg: Flora) || id:ukb-d-2654_7	ENSG00000124784	Weighted mode	454	-3.51e-06	0.00104284	0.997318	-0.00204747	0.00204046	0.999996	0.997955	1.00204
RIOK1	ukb-b-2482	Years since last cervical smear test || id:ukb-b-2482	ENSG00000124784	MR Egger	434	0.000146374	0.00215141	0.945788	-0.00407038	0.00436313	1.00015	0.995938	1.00437
RIOK1	ukb-b-2482	Years since last cervical smear test || id:ukb-b-2482	ENSG00000124784	Weighted median	434	0.00447685	0.00093321	1.61e-06	0.00264776	0.00630595	1.00449	1.00265	1.00633
RIOK1	ukb-b-2482	Years since last cervical smear test || id:ukb-b-2482	ENSG00000124784	Inverse variance weighted	434	0.00525047	0.000734719	8.92e-13	0.00381042	0.00669052	1.00526	1.00382	1.00671
RIOK1	ukb-b-2482	Years since last cervical smear test || id:ukb-b-2482	ENSG00000124784	Simple mode	434	0.00407103	0.002183	0.0628746	-0.000207649	0.00834971	1.00408	0.999792	1.00838
RIOK1	ukb-b-2482	Years since last cervical smear test || id:ukb-b-2482	ENSG00000124784	Weighted mode	434	0.00407103	0.00191046	0.0336591	0.000326522	0.00781554	1.00408	1.00033	1.00785
RIOK1	ukb-b-17527	Operative procedures - secondary OPCS: V55.1 One level of spine || id:ukb-b-17527	ENSG00000124784	MR Egger	334	0.00103975	0.0001412	1.42e-12	0.000763003	0.00131651	1.00104	1.00076	1.00132
RIOK1	ukb-b-17527	Operative procedures - secondary OPCS: V55.1 One level of spine || id:ukb-b-17527	ENSG00000124784	Weighted median	334	0.00109435	6.4e-05	1.38e-65	0.000968947	0.00121975	1.00109	1.00097	1.00122
RIOK1	ukb-b-17527	Operative procedures - secondary OPCS: V55.1 One level of spine || id:ukb-b-17527	ENSG00000124784	Inverse variance weighted	334	0.00124613	4.77e-05	2.27e-150	0.00115262	0.00133964	1.00125	1.00115	1.00134
RIOK1	ukb-b-17527	Operative procedures - secondary OPCS: V55.1 One level of spine || id:ukb-b-17527	ENSG00000124784	Simple mode	334	0.0010731	0.000165756	3.42e-10	0.000748215	0.00139798	1.00107	1.00075	1.0014
RIOK1	ukb-b-17527	Operative procedures - secondary OPCS: V55.1 One level of spine || id:ukb-b-17527	ENSG00000124784	Weighted mode	334	0.0010731	0.000157117	4.04e-11	0.000765148	0.00138105	1.00107	1.00077	1.00138
RIOK1	ukb-b-9130	Pain type(s) experienced in last month: None of the above || id:ukb-b-9130	ENSG00000124784	MR Egger	434	0.00250322	0.000876988	0.00452022	0.000784323	0.00422212	1.00251	1.00078	1.00423
RIOK1	ukb-b-9130	Pain type(s) experienced in last month: None of the above || id:ukb-b-9130	ENSG00000124784	Weighted median	434	-0.000975371	0.000396576	0.013914	-0.00175266	-0.000198081	0.999025	0.998249	0.999802
RIOK1	ukb-b-9130	Pain type(s) experienced in last month: None of the above || id:ukb-b-9130	ENSG00000124784	Inverse variance weighted	434	-0.00156119	0.000299565	1.87e-07	-0.00214833	-0.000974041	0.99844	0.997854	0.999026
RIOK1	ukb-b-9130	Pain type(s) experienced in last month: None of the above || id:ukb-b-9130	ENSG00000124784	Simple mode	434	-0.000893855	0.000847725	0.29228	-0.0025554	0.000767686	0.999107	0.997448	1.00077
RIOK1	ukb-b-9130	Pain type(s) experienced in last month: None of the above || id:ukb-b-9130	ENSG00000124784	Weighted mode	434	-0.000893855	0.000804567	0.267195	-0.00247081	0.000683097	0.999107	0.997532	1.00068
RIOK1	ukb-b-1974	Treatment/medication code: felodipine || id:ukb-b-1974	ENSG00000124784	MR Egger	367	0.0019888	0.000166039	4.14e-28	0.00166336	0.00231424	1.00199	1.00166	1.00232
RIOK1	ukb-b-1974	Treatment/medication code: felodipine || id:ukb-b-1974	ENSG00000124784	Weighted median	367	0.00120533	7.68e-05	1.75e-55	0.00105477	0.00135589	1.00121	1.00106	1.00136
RIOK1	ukb-b-1974	Treatment/medication code: felodipine || id:ukb-b-1974	ENSG00000124784	Inverse variance weighted	367	0.00120533	5.67e-05	3.24e-100	0.00109416	0.0013165	1.00121	1.00109	1.00132
RIOK1	ukb-b-1974	Treatment/medication code: felodipine || id:ukb-b-1974	ENSG00000124784	Simple mode	367	0.00114531	0.000179479	5.31e-10	0.000793531	0.00149709	1.00115	1.00079	1.0015
RIOK1	ukb-b-1974	Treatment/medication code: felodipine || id:ukb-b-1974	ENSG00000124784	Weighted mode	367	0.00114531	0.000166852	2.87e-11	0.000818279	0.00147234	1.00115	1.00082	1.00147
RIOK1	ukb-b-7589	PCT responsible for patient data: OLDHAM PCT || id:ukb-b-7589	ENSG00000124784	MR Egger	300	-0.00125721	0.00011583	2.39e-23	-0.00148424	-0.00103019	0.998744	0.998517	0.99897
RIOK1	ukb-b-7589	PCT responsible for patient data: OLDHAM PCT || id:ukb-b-7589	ENSG00000124784	Weighted median	300	-0.00110223	5.14e-05	6.92e-102	-0.00120304	-0.00100143	0.998898	0.998798	0.998999
RIOK1	ukb-b-7589	PCT responsible for patient data: OLDHAM PCT || id:ukb-b-7589	ENSG00000124784	Inverse variance weighted	300	-0.000904193	3.9e-05	8.14e-119	-0.000980665	-0.000827722	0.999096	0.99902	0.999173
RIOK1	ukb-b-7589	PCT responsible for patient data: OLDHAM PCT || id:ukb-b-7589	ENSG00000124784	Simple mode	300	-0.00119593	0.000150114	3.44e-14	-0.00149016	-0.00090171	0.998805	0.998511	0.999099
RIOK1	ukb-b-7589	PCT responsible for patient data: OLDHAM PCT || id:ukb-b-7589	ENSG00000124784	Weighted mode	300	-0.00118614	0.000141906	2.43e-15	-0.00146428	-0.000908008	0.998815	0.998537	0.999092
RIOK1	ukb-b-5232	Olives intake || id:ukb-b-5232	ENSG00000124784	MR Egger	434	0.0029805	0.00152837	0.0518083	-1.51e-05	0.00597609	1.00298	0.999985	1.00599
RIOK1	ukb-b-5232	Olives intake || id:ukb-b-5232	ENSG00000124784	Weighted median	434	-0.00295392	0.000711676	3.32e-05	-0.0043488	-0.00155903	0.99705	0.995661	0.998442
RIOK1	ukb-b-5232	Olives intake || id:ukb-b-5232	ENSG00000124784	Inverse variance weighted	434	-0.00100059	0.000521414	0.0549842	-0.00202257	2.14e-05	0.999	0.997979	1.00002
RIOK1	ukb-b-5232	Olives intake || id:ukb-b-5232	ENSG00000124784	Simple mode	434	-0.00330036	0.00162954	0.043446	-0.00649425	-0.000106465	0.996705	0.993527	0.999894
RIOK1	ukb-b-5232	Olives intake || id:ukb-b-5232	ENSG00000124784	Weighted mode	434	-0.00330036	0.00136617	0.0161147	-0.00597805	-0.000622668	0.996705	0.99404	0.999378
RIOK1	ukb-b-1604	Side salad intake || id:ukb-b-1604	ENSG00000124784	MR Egger	434	0.0671907	0.00593639	3.46e-26	0.0555553	0.078826	1.0695	1.05713	1.08202
RIOK1	ukb-b-1604	Side salad intake || id:ukb-b-1604	ENSG00000124784	Weighted median	434	0.00485418	0.00259287	0.061189	-0.000227842	0.0099362	1.00487	0.999772	1.00999
RIOK1	ukb-b-1604	Side salad intake || id:ukb-b-1604	ENSG00000124784	Inverse variance weighted	434	-0.0015781	0.00202525	0.435854	-0.00554759	0.00239139	0.998423	0.994468	1.00239
RIOK1	ukb-b-1604	Side salad intake || id:ukb-b-1604	ENSG00000124784	Simple mode	434	0.00704565	0.00581266	0.226127	-0.00434716	0.0184385	1.00707	0.995662	1.01861
RIOK1	ukb-b-1604	Side salad intake || id:ukb-b-1604	ENSG00000124784	Weighted mode	434	0.00704565	0.00513346	0.17062	-0.00301594	0.0171072	1.00707	0.996989	1.01725
RIOK1	ukb-b-374	How are people in household related to participant: Brother and/or sister || id:ukb-b-374	ENSG00000124784	MR Egger	323	0.000491086	0.000138622	0.000454917	0.000219386	0.000762785	1.00049	1.00022	1.00076
RIOK1	ukb-b-374	How are people in household related to participant: Brother and/or sister || id:ukb-b-374	ENSG00000124784	Weighted median	323	1.31e-05	6e-05	0.827273	-0.000104586	0.00013079	1.00001	0.999895	1.00013
RIOK1	ukb-b-374	How are people in household related to participant: Brother and/or sister || id:ukb-b-374	ENSG00000124784	Inverse variance weighted	323	-9.75e-05	4.66e-05	0.0361972	-0.000188749	-6.27e-06	0.999902	0.999811	0.999994
RIOK1	ukb-b-374	How are people in household related to participant: Brother and/or sister || id:ukb-b-374	ENSG00000124784	Simple mode	323	2.3e-05	0.000152648	0.880498	-0.000276223	0.000322157	1.00002	0.999724	1.00032
RIOK1	ukb-b-374	How are people in household related to participant: Brother and/or sister || id:ukb-b-374	ENSG00000124784	Weighted mode	323	4.61e-05	0.00014626	0.752659	-0.000240539	0.000332802	1.00005	0.999759	1.00033
RIOK1	ukb-d-PULM_MEDICATIO_COMORB	Medication related adverse effects (Asthma/COPD) || id:ukb-d-PULM_MEDICATIO_COMORB	ENSG00000124784	MR Egger	454	-0.00106449	0.000470178	0.0240468	-0.00198603	-0.000142937	0.998936	0.998016	0.999857
RIOK1	ukb-d-PULM_MEDICATIO_COMORB	Medication related adverse effects (Asthma/COPD) || id:ukb-d-PULM_MEDICATIO_COMORB	ENSG00000124784	Weighted median	454	-0.00246802	0.000204288	1.33e-33	-0.00286842	-0.00206762	0.997535	0.997136	0.997935
RIOK1	ukb-d-PULM_MEDICATIO_COMORB	Medication related adverse effects (Asthma/COPD) || id:ukb-d-PULM_MEDICATIO_COMORB	ENSG00000124784	Inverse variance weighted	454	-0.00244874	0.000157517	1.7e-54	-0.00275748	-0.00214001	0.997554	0.997246	0.997862
RIOK1	ukb-d-PULM_MEDICATIO_COMORB	Medication related adverse effects (Asthma/COPD) || id:ukb-d-PULM_MEDICATIO_COMORB	ENSG00000124784	Simple mode	454	-0.00240156	0.000493828	1.6e-06	-0.00336946	-0.00143366	0.997601	0.996636	0.998567
RIOK1	ukb-d-PULM_MEDICATIO_COMORB	Medication related adverse effects (Asthma/COPD) || id:ukb-d-PULM_MEDICATIO_COMORB	ENSG00000124784	Weighted mode	454	-0.00247673	0.000435437	2.31e-08	-0.00333019	-0.00162327	0.997526	0.996675	0.998378
RIOK1	ukb-b-13151	Operative procedures - main OPCS: W20.5 Primary open reduction of fracture of ankle and extramedullary fixation NEC || id:ukb-b-13151	ENSG00000124784	MR Egger	279	-0.000496203	0.000102474	2.14e-06	-0.000697053	-0.000295354	0.999504	0.999303	0.999705
RIOK1	ukb-b-13151	Operative procedures - main OPCS: W20.5 Primary open reduction of fracture of ankle and extramedullary fixation NEC || id:ukb-b-13151	ENSG00000124784	Weighted median	279	-0.00119288	4.49e-05	2.79e-155	-0.00128096	-0.00110481	0.998808	0.99872	0.998896
RIOK1	ukb-b-13151	Operative procedures - main OPCS: W20.5 Primary open reduction of fracture of ankle and extramedullary fixation NEC || id:ukb-b-13151	ENSG00000124784	Inverse variance weighted	279	-0.00118785	3.45e-05	1.26e-259	-0.00125549	-0.00112021	0.998813	0.998745	0.99888
RIOK1	ukb-b-13151	Operative procedures - main OPCS: W20.5 Primary open reduction of fracture of ankle and extramedullary fixation NEC || id:ukb-b-13151	ENSG00000124784	Simple mode	279	-0.00119578	0.000117668	7.75e-21	-0.00142641	-0.000965151	0.998805	0.998575	0.999035
RIOK1	ukb-b-13151	Operative procedures - main OPCS: W20.5 Primary open reduction of fracture of ankle and extramedullary fixation NEC || id:ukb-b-13151	ENSG00000124784	Weighted mode	279	-0.00119578	0.000106898	3.13e-24	-0.0014053	-0.000986259	0.998805	0.998596	0.999014
RIOK1	ukb-b-4373	Operative procedures - secondary OPCS: T85.2 Block dissection of axillary lymph nodes || id:ukb-b-4373	ENSG00000124784	MR Egger	342	0.00144628	0.000153426	6.77e-19	0.00114557	0.001747	1.00145	1.00115	1.00175
RIOK1	ukb-b-4373	Operative procedures - secondary OPCS: T85.2 Block dissection of axillary lymph nodes || id:ukb-b-4373	ENSG00000124784	Weighted median	342	0.0010189	6.58e-05	3.99e-54	0.000889983	0.00114781	1.00102	1.00089	1.00115
RIOK1	ukb-b-4373	Operative procedures - secondary OPCS: T85.2 Block dissection of axillary lymph nodes || id:ukb-b-4373	ENSG00000124784	Inverse variance weighted	342	0.000986571	5.2e-05	3.88e-80	0.000884567	0.00108858	1.00099	1.00088	1.00109
RIOK1	ukb-b-4373	Operative procedures - secondary OPCS: T85.2 Block dissection of axillary lymph nodes || id:ukb-b-4373	ENSG00000124784	Simple mode	342	0.00106284	0.000168423	8.64e-10	0.000732727	0.00139294	1.00106	1.00073	1.00139
RIOK1	ukb-b-4373	Operative procedures - secondary OPCS: T85.2 Block dissection of axillary lymph nodes || id:ukb-b-4373	ENSG00000124784	Weighted mode	342	0.00106284	0.000166802	6.05e-10	0.000735904	0.00138977	1.00106	1.00074	1.00139
RIOK1	ukb-b-1480	Diagnoses - secondary ICD10: R00.2 Palpitations || id:ukb-b-1480	ENSG00000124784	MR Egger	291	-0.000308896	0.000104214	0.00328907	-0.000513156	-0.000104636	0.999691	0.999487	0.999895
RIOK1	ukb-b-1480	Diagnoses - secondary ICD10: R00.2 Palpitations || id:ukb-b-1480	ENSG00000124784	Weighted median	291	-9.04e-05	4.65e-05	0.0520758	-0.000181596	8.14e-07	0.99991	0.999818	1
RIOK1	ukb-b-1480	Diagnoses - secondary ICD10: R00.2 Palpitations || id:ukb-b-1480	ENSG00000124784	Inverse variance weighted	291	-0.000154551	3.51e-05	1.05e-05	-0.000223296	-8.58e-05	0.999845	0.999777	0.999914
RIOK1	ukb-b-1480	Diagnoses - secondary ICD10: R00.2 Palpitations || id:ukb-b-1480	ENSG00000124784	Simple mode	291	-5.48e-05	0.000126466	0.665242	-0.00030265	0.000193097	0.999945	0.999697	1.00019
RIOK1	ukb-b-1480	Diagnoses - secondary ICD10: R00.2 Palpitations || id:ukb-b-1480	ENSG00000124784	Weighted mode	291	-4.71e-05	0.000116322	0.686063	-0.000275057	0.000180927	0.999953	0.999725	1.00018
RIOK1	ukb-d-22617_2442	Job SOC coding: Social workers || id:ukb-d-22617_2442	ENSG00000124784	MR Egger	453	0.00180648	0.000511703	0.000457703	0.000803544	0.00280942	1.00181	1.0008	1.00281
RIOK1	ukb-d-22617_2442	Job SOC coding: Social workers || id:ukb-d-22617_2442	ENSG00000124784	Weighted median	453	0.000661702	0.00021724	0.00231946	0.000235912	0.00108749	1.00066	1.00024	1.00109
RIOK1	ukb-d-22617_2442	Job SOC coding: Social workers || id:ukb-d-22617_2442	ENSG00000124784	Inverse variance weighted	453	0.000435164	0.000171592	0.0112113	9.88e-05	0.000771484	1.00044	1.0001	1.00077
RIOK1	ukb-d-22617_2442	Job SOC coding: Social workers || id:ukb-d-22617_2442	ENSG00000124784	Simple mode	453	0.000750056	0.000482802	0.120992	-0.000196235	0.00169635	1.00075	0.999804	1.0017
RIOK1	ukb-d-22617_2442	Job SOC coding: Social workers || id:ukb-d-22617_2442	ENSG00000124784	Weighted mode	453	0.000750056	0.000463063	0.105978	-0.000157546	0.00165766	1.00075	0.999842	1.00166
RIOK1	ukb-d-12338_irnt	P duration || id:ukb-d-12338_irnt	ENSG00000124784	MR Egger	454	0.128694	0.0115485	1.2e-25	0.106059	0.151329	1.13734	1.11189	1.16338
RIOK1	ukb-d-12338_irnt	P duration || id:ukb-d-12338_irnt	ENSG00000124784	Weighted median	454	0.105434	0.00513967	1.62e-93	0.0953603	0.115508	1.11119	1.10006	1.12244
RIOK1	ukb-d-12338_irnt	P duration || id:ukb-d-12338_irnt	ENSG00000124784	Inverse variance weighted	454	0.106895	0.00386519	2.38e-168	0.099319	0.114471	1.11282	1.10442	1.12128
RIOK1	ukb-d-12338_irnt	P duration || id:ukb-d-12338_irnt	ENSG00000124784	Simple mode	454	0.106605	0.0125866	3.46e-16	0.0819349	0.131274	1.11249	1.08539	1.14028
RIOK1	ukb-d-12338_irnt	P duration || id:ukb-d-12338_irnt	ENSG00000124784	Weighted mode	454	0.106605	0.0108247	7.28e-21	0.0853882	0.127821	1.11249	1.08914	1.13635
RIOK1	ukb-d-ASTHMA_HOSPITAL1	Asthma, hospital admissions 1 || id:ukb-d-ASTHMA_HOSPITAL1	ENSG00000124784	MR Egger	453	-0.000487106	0.000149227	0.00118125	-0.000779591	-0.000194622	0.999513	0.999221	0.999805
RIOK1	ukb-d-ASTHMA_HOSPITAL1	Asthma, hospital admissions 1 || id:ukb-d-ASTHMA_HOSPITAL1	ENSG00000124784	Weighted median	453	0.00059986	6.67e-05	2.44e-19	0.000469103	0.000730617	1.0006	1.00047	1.00073
RIOK1	ukb-d-ASTHMA_HOSPITAL1	Asthma, hospital admissions 1 || id:ukb-d-ASTHMA_HOSPITAL1	ENSG00000124784	Inverse variance weighted	453	0.000456597	5e-05	6.66e-20	0.000358608	0.000554586	1.00046	1.00036	1.00055
RIOK1	ukb-d-ASTHMA_HOSPITAL1	Asthma, hospital admissions 1 || id:ukb-d-ASTHMA_HOSPITAL1	ENSG00000124784	Simple mode	453	0.000657791	0.000156602	3.21e-05	0.000350851	0.000964732	1.00066	1.00035	1.00097
RIOK1	ukb-d-ASTHMA_HOSPITAL1	Asthma, hospital admissions 1 || id:ukb-d-ASTHMA_HOSPITAL1	ENSG00000124784	Weighted mode	453	0.000657791	0.000130436	6.65e-07	0.000402136	0.000913446	1.00066	1.0004	1.00091
RIOK1	ukb-a-298	Ever had prostate specific antigen (PSA) test || id:ukb-a-298	ENSG00000124784	MR Egger	434	0.00660473	0.00147104	9.16e-06	0.0037215	0.00948796	1.00663	1.00373	1.00953
RIOK1	ukb-a-298	Ever had prostate specific antigen (PSA) test || id:ukb-a-298	ENSG00000124784	Weighted median	434	-0.000490178	0.000643587	0.446278	-0.00175161	0.000771252	0.99951	0.99825	1.00077
RIOK1	ukb-a-298	Ever had prostate specific antigen (PSA) test || id:ukb-a-298	ENSG00000124784	Inverse variance weighted	434	0.000120163	0.00050279	0.811112	-0.000865306	0.00110563	1.00012	0.999135	1.00111
RIOK1	ukb-a-298	Ever had prostate specific antigen (PSA) test || id:ukb-a-298	ENSG00000124784	Simple mode	434	-0.000883672	0.00163831	0.589901	-0.00409475	0.00232741	0.999117	0.995914	1.00233
RIOK1	ukb-a-298	Ever had prostate specific antigen (PSA) test || id:ukb-a-298	ENSG00000124784	Weighted mode	434	-0.000883672	0.00139929	0.528037	-0.00362628	0.00185893	0.999117	0.99638	1.00186
RIOK1	ukb-a-365	Pulse wave peak to peak time || id:ukb-a-365	ENSG00000124784	MR Egger	434	0.010256	0.00365571	0.00525128	0.00309078	0.0174212	1.01031	1.0031	1.01757
RIOK1	ukb-a-365	Pulse wave peak to peak time || id:ukb-a-365	ENSG00000124784	Weighted median	434	0.0139799	0.00166975	5.64e-17	0.0107072	0.0172526	1.01408	1.01076	1.0174
RIOK1	ukb-a-365	Pulse wave peak to peak time || id:ukb-a-365	ENSG00000124784	Inverse variance weighted	434	0.0159273	0.0012483	2.77e-37	0.0134806	0.018374	1.01605	1.01357	1.01854
RIOK1	ukb-a-365	Pulse wave peak to peak time || id:ukb-a-365	ENSG00000124784	Simple mode	434	0.0133235	0.00375135	0.000424844	0.00597081	0.0206761	1.01341	1.00599	1.02089
RIOK1	ukb-a-365	Pulse wave peak to peak time || id:ukb-a-365	ENSG00000124784	Weighted mode	434	0.0133235	0.00342883	0.000118	0.00660294	0.020044	1.01341	1.00662	1.02025
RIOK1	ukb-a-506	Number of days/week walked 10+ minutes || id:ukb-a-506	ENSG00000124784	MR Egger	434	0.058164	0.00408829	6.07e-38	0.0501509	0.0661771	1.05989	1.05143	1.06842
RIOK1	ukb-a-506	Number of days/week walked 10+ minutes || id:ukb-a-506	ENSG00000124784	Weighted median	434	0.0292652	0.00190314	2.32e-53	0.0255351	0.0329954	1.0297	1.02586	1.03355
RIOK1	ukb-a-506	Number of days/week walked 10+ minutes || id:ukb-a-506	ENSG00000124784	Inverse variance weighted	434	0.0330662	0.00139705	7.6e-124	0.030328	0.0358044	1.03362	1.03079	1.03645
RIOK1	ukb-a-506	Number of days/week walked 10+ minutes || id:ukb-a-506	ENSG00000124784	Simple mode	434	0.0279876	0.00427179	1.62e-10	0.0196149	0.0363603	1.02838	1.01981	1.03703
RIOK1	ukb-a-506	Number of days/week walked 10+ minutes || id:ukb-a-506	ENSG00000124784	Weighted mode	434	0.0279876	0.00364677	1.11e-13	0.02084	0.0351353	1.02838	1.02106	1.03576
RIOK1	ukb-a-356	Number of incorrect matches in round || id:ukb-a-356	ENSG00000124784	MR Egger	434	0.0199051	0.00204461	2.21e-20	0.0158977	0.0239126	1.0201	1.01602	1.0242
RIOK1	ukb-a-356	Number of incorrect matches in round || id:ukb-a-356	ENSG00000124784	Weighted median	434	0.00439552	0.000925843	2.06e-06	0.00258087	0.00621017	1.00441	1.00258	1.00623
RIOK1	ukb-a-356	Number of incorrect matches in round || id:ukb-a-356	ENSG00000124784	Inverse variance weighted	434	0.00528305	0.000698681	3.99e-14	0.00391364	0.00665247	1.0053	1.00392	1.00667
RIOK1	ukb-a-356	Number of incorrect matches in round || id:ukb-a-356	ENSG00000124784	Simple mode	434	0.00466292	0.00208029	0.0255016	0.000585538	0.0087403	1.00467	1.00059	1.00878
RIOK1	ukb-a-356	Number of incorrect matches in round || id:ukb-a-356	ENSG00000124784	Weighted mode	434	0.0042651	0.00193103	0.0277178	0.000480271	0.00804993	1.00427	1.00048	1.00808
RIOK1	ukb-b-20162	Diagnoses - main ICD10: R33 Retention of urine || id:ukb-b-20162	ENSG00000124784	MR Egger	306	0.000367257	0.000126705	0.004022	0.000118916	0.000615599	1.00037	1.00012	1.00062
RIOK1	ukb-b-20162	Diagnoses - main ICD10: R33 Retention of urine || id:ukb-b-20162	ENSG00000124784	Weighted median	306	0.00049282	5.44e-05	1.38e-19	0.000386135	0.000599506	1.00049	1.00039	1.0006
RIOK1	ukb-b-20162	Diagnoses - main ICD10: R33 Retention of urine || id:ukb-b-20162	ENSG00000124784	Inverse variance weighted	306	0.000390897	4.28e-05	6.68e-20	0.000307005	0.000474789	1.00039	1.00031	1.00047
RIOK1	ukb-b-20162	Diagnoses - main ICD10: R33 Retention of urine || id:ukb-b-20162	ENSG00000124784	Simple mode	306	0.000533686	0.000155233	0.000667584	0.000229429	0.000837943	1.00053	1.00023	1.00084
RIOK1	ukb-b-20162	Diagnoses - main ICD10: R33 Retention of urine || id:ukb-b-20162	ENSG00000124784	Weighted mode	306	0.000519087	0.000138364	0.000210264	0.000247894	0.00079028	1.00052	1.00025	1.00079
RIOK1	ukb-b-1160	Chocolate-covered raisin intake || id:ukb-b-1160	ENSG00000124784	MR Egger	434	0.00743033	0.00129564	1.84e-08	0.00489088	0.00996978	1.00746	1.0049	1.01002
RIOK1	ukb-b-1160	Chocolate-covered raisin intake || id:ukb-b-1160	ENSG00000124784	Weighted median	434	-0.000493978	0.000586634	0.399757	-0.00164378	0.000655824	0.999506	0.998358	1.00066
RIOK1	ukb-b-1160	Chocolate-covered raisin intake || id:ukb-b-1160	ENSG00000124784	Inverse variance weighted	434	0.000847039	0.000442018	0.0553269	-1.93e-05	0.00171339	1.00085	0.999981	1.00171
RIOK1	ukb-b-1160	Chocolate-covered raisin intake || id:ukb-b-1160	ENSG00000124784	Simple mode	434	-0.000879742	0.00144357	0.542566	-0.00370914	0.00194966	0.999121	0.996298	1.00195
RIOK1	ukb-b-1160	Chocolate-covered raisin intake || id:ukb-b-1160	ENSG00000124784	Weighted mode	434	-0.000879742	0.00118781	0.459314	-0.00320786	0.00144837	0.999121	0.996797	1.00145
RIOK1	ukb-d-I9_DISVEINLYMPH	Diseases of veins, lymphatic vessels and lymph nodes, not elsewhere classified || id:ukb-d-I9_DISVEINLYMPH	ENSG00000124784	MR Egger	454	-0.00351763	0.000359416	1.21e-20	-0.00422209	-0.00281318	0.996489	0.995787	0.997191
RIOK1	ukb-d-I9_DISVEINLYMPH	Diseases of veins, lymphatic vessels and lymph nodes, not elsewhere classified || id:ukb-d-I9_DISVEINLYMPH	ENSG00000124784	Weighted median	454	-9.16e-05	0.000157752	0.561456	-0.000400796	0.00021759	0.999908	0.999599	1.00022
RIOK1	ukb-d-I9_DISVEINLYMPH	Diseases of veins, lymphatic vessels and lymph nodes, not elsewhere classified || id:ukb-d-I9_DISVEINLYMPH	ENSG00000124784	Inverse variance weighted	454	-0.000113313	0.00012041	0.346673	-0.000349317	0.000122691	0.999887	0.999651	1.00012
RIOK1	ukb-d-I9_DISVEINLYMPH	Diseases of veins, lymphatic vessels and lymph nodes, not elsewhere classified || id:ukb-d-I9_DISVEINLYMPH	ENSG00000124784	Simple mode	454	7.62e-05	0.000328358	0.816511	-0.000567346	0.000719816	1.00008	0.999433	1.00072
RIOK1	ukb-d-I9_DISVEINLYMPH	Diseases of veins, lymphatic vessels and lymph nodes, not elsewhere classified || id:ukb-d-I9_DISVEINLYMPH	ENSG00000124784	Weighted mode	454	0.000153396	0.00030967	0.620592	-0.000453558	0.00076035	1.00015	0.999547	1.00076
RIOK1	ukb-b-15272	Ever manic/hyper for 2 days || id:ukb-b-15272	ENSG00000124784	MR Egger	423	0.0031539	0.000739582	2.48e-05	0.00170432	0.00460348	1.00316	1.00171	1.00461
RIOK1	ukb-b-15272	Ever manic/hyper for 2 days || id:ukb-b-15272	ENSG00000124784	Weighted median	423	-0.00237166	0.000330181	6.82e-13	-0.00301881	-0.0017245	0.997631	0.996986	0.998277
RIOK1	ukb-b-15272	Ever manic/hyper for 2 days || id:ukb-b-15272	ENSG00000124784	Inverse variance weighted	423	-0.002747	0.000252592	1.51e-27	-0.00324208	-0.00225192	0.997257	0.996763	0.997751
RIOK1	ukb-b-15272	Ever manic/hyper for 2 days || id:ukb-b-15272	ENSG00000124784	Simple mode	423	-0.00240677	0.000680203	0.000447409	-0.00373997	-0.00107358	0.997596	0.996267	0.998927
RIOK1	ukb-b-15272	Ever manic/hyper for 2 days || id:ukb-b-15272	ENSG00000124784	Weighted mode	423	-0.00240677	0.000603988	7.96e-05	-0.00359059	-0.00122296	0.997596	0.996416	0.998778
RIOK1	ukb-b-3549	3mm strong meridian angle (left) || id:ukb-b-3549	ENSG00000124784	MR Egger	434	0.0363853	0.00389585	5.18e-19	0.0287494	0.0440211	1.03706	1.02917	1.045
RIOK1	ukb-b-3549	3mm strong meridian angle (left) || id:ukb-b-3549	ENSG00000124784	Weighted median	434	-0.0219367	0.00171077	1.22e-37	-0.0252898	-0.0185836	0.978302	0.975027	0.981588
RIOK1	ukb-b-3549	3mm strong meridian angle (left) || id:ukb-b-3549	ENSG00000124784	Inverse variance weighted	434	-0.027292	0.00141937	2.15e-82	-0.030074	-0.02451	0.973077	0.970374	0.975788
RIOK1	ukb-b-3549	3mm strong meridian angle (left) || id:ukb-b-3549	ENSG00000124784	Simple mode	434	-0.0212011	0.00327213	2.51e-10	-0.0276145	-0.0147878	0.979022	0.972763	0.985321
RIOK1	ukb-b-3549	3mm strong meridian angle (left) || id:ukb-b-3549	ENSG00000124784	Weighted mode	434	-0.0212011	0.00309533	2.55e-11	-0.027268	-0.0151343	0.979022	0.9731	0.98498
RIOK1	ukb-d-K26	Diagnoses - main ICD10: K26 Duodenal ulcer || id:ukb-d-K26	ENSG00000124784	MR Egger	450	-0.000922271	0.000124474	6.37e-13	-0.00116624	-0.000678303	0.999078	0.998834	0.999322
RIOK1	ukb-d-K26	Diagnoses - main ICD10: K26 Duodenal ulcer || id:ukb-d-K26	ENSG00000124784	Weighted median	450	-0.000759636	5.38e-05	2.67e-45	-0.000865046	-0.000654226	0.999241	0.999135	0.999346
RIOK1	ukb-d-K26	Diagnoses - main ICD10: K26 Duodenal ulcer || id:ukb-d-K26	ENSG00000124784	Inverse variance weighted	450	-0.000705921	4.17e-05	2.61e-64	-0.000787635	-0.000624206	0.999294	0.999213	0.999376
RIOK1	ukb-d-K26	Diagnoses - main ICD10: K26 Duodenal ulcer || id:ukb-d-K26	ENSG00000124784	Simple mode	450	-0.000770005	0.00012926	5.19e-09	-0.00102336	-0.000516655	0.99923	0.998977	0.999483
RIOK1	ukb-d-K26	Diagnoses - main ICD10: K26 Duodenal ulcer || id:ukb-d-K26	ENSG00000124784	Weighted mode	450	-0.000770005	0.000113856	4.22e-11	-0.000993162	-0.000546848	0.99923	0.999007	0.999453
RIOK1	ukb-d-COX_ARTHROSIS	Coxarthrosis [arthrosis of hip](FG) || id:ukb-d-COX_ARTHROSIS	ENSG00000124784	MR Egger	454	0.00216848	0.000319636	3.67e-11	0.00154199	0.00279497	1.00217	1.00154	1.0028
RIOK1	ukb-d-COX_ARTHROSIS	Coxarthrosis [arthrosis of hip](FG) || id:ukb-d-COX_ARTHROSIS	ENSG00000124784	Weighted median	454	0.000833128	0.000136458	1.03e-09	0.000565671	0.00110059	1.00083	1.00057	1.0011
RIOK1	ukb-d-COX_ARTHROSIS	Coxarthrosis [arthrosis of hip](FG) || id:ukb-d-COX_ARTHROSIS	ENSG00000124784	Inverse variance weighted	454	0.000415324	0.000107083	0.000105093	0.000205441	0.000625208	1.00042	1.00021	1.00063
RIOK1	ukb-d-COX_ARTHROSIS	Coxarthrosis [arthrosis of hip](FG) || id:ukb-d-COX_ARTHROSIS	ENSG00000124784	Simple mode	454	0.000912746	0.000294665	0.00207238	0.000335203	0.00149029	1.00091	1.00034	1.00149
RIOK1	ukb-d-COX_ARTHROSIS	Coxarthrosis [arthrosis of hip](FG) || id:ukb-d-COX_ARTHROSIS	ENSG00000124784	Weighted mode	454	0.000849348	0.000266135	0.00151418	0.000327724	0.00137097	1.00085	1.00033	1.00137
RIOK1	ukb-b-6650	Treatment/medication code: adalat 5mg capsule || id:ukb-b-6650	ENSG00000124784	MR Egger	264	-0.00115888	9.56e-05	3.87e-27	-0.00134628	-0.000971472	0.998842	0.998655	0.999029
RIOK1	ukb-b-6650	Treatment/medication code: adalat 5mg capsule || id:ukb-b-6650	ENSG00000124784	Weighted median	264	-0.000492342	3.78e-05	7.08e-39	-0.000566334	-0.000418349	0.999508	0.999434	0.999582
RIOK1	ukb-b-6650	Treatment/medication code: adalat 5mg capsule || id:ukb-b-6650	ENSG00000124784	Inverse variance weighted	264	-0.000494222	3.13e-05	3.99e-56	-0.000555591	-0.000432852	0.999506	0.999445	0.999567
RIOK1	ukb-b-6650	Treatment/medication code: adalat 5mg capsule || id:ukb-b-6650	ENSG00000124784	Simple mode	264	-0.00045207	0.000101848	1.33e-05	-0.000651692	-0.000252448	0.999548	0.999349	0.999748
RIOK1	ukb-b-6650	Treatment/medication code: adalat 5mg capsule || id:ukb-b-6650	ENSG00000124784	Weighted mode	264	-0.00045207	0.000102047	1.38e-05	-0.000652082	-0.000252058	0.999548	0.999348	0.999748
RIOK1	ukb-a-321	Ever had stillbirth spontaneous miscarriage or termination || id:ukb-a-321	ENSG00000124784	MR Egger	434	0.0113449	0.00134143	4.26e-16	0.00871574	0.0139742	1.01141	1.00875	1.01407
RIOK1	ukb-a-321	Ever had stillbirth spontaneous miscarriage or termination || id:ukb-a-321	ENSG00000124784	Weighted median	434	0.0116994	0.000608154	1.79e-82	0.0105074	0.0128914	1.01177	1.01056	1.01297
RIOK1	ukb-a-321	Ever had stillbirth spontaneous miscarriage or termination || id:ukb-a-321	ENSG00000124784	Inverse variance weighted	434	0.0114332	0.000458331	2.41e-137	0.0105348	0.0123315	1.0115	1.01059	1.01241
RIOK1	ukb-a-321	Ever had stillbirth spontaneous miscarriage or termination || id:ukb-a-321	ENSG00000124784	Simple mode	434	0.0117735	0.00129707	3.97e-18	0.00923124	0.0143158	1.01184	1.00927	1.01442
RIOK1	ukb-a-321	Ever had stillbirth spontaneous miscarriage or termination || id:ukb-a-321	ENSG00000124784	Weighted mode	434	0.0117735	0.00110365	9.55e-24	0.00961036	0.0139367	1.01184	1.00966	1.01403
RIOK1	ukb-b-15287	Types of spreads/sauces consumed: Brown sauce || id:ukb-b-15287	ENSG00000124784	MR Egger	300	0.00423016	0.000826573	5.55e-07	0.00261007	0.00585024	1.00424	1.00261	1.00587
RIOK1	ukb-b-15287	Types of spreads/sauces consumed: Brown sauce || id:ukb-b-15287	ENSG00000124784	Weighted median	300	0.00157031	0.000363164	1.53e-05	0.000858506	0.00228211	1.00157	1.00086	1.00228
RIOK1	ukb-b-15287	Types of spreads/sauces consumed: Brown sauce || id:ukb-b-15287	ENSG00000124784	Inverse variance weighted	300	0.00140582	0.000277901	4.22e-07	0.000861132	0.0019505	1.00141	1.00086	1.00195
RIOK1	ukb-b-15287	Types of spreads/sauces consumed: Brown sauce || id:ukb-b-15287	ENSG00000124784	Simple mode	300	0.00217004	0.000945549	0.0224249	0.000316769	0.00402332	1.00217	1.00032	1.00403
RIOK1	ukb-b-15287	Types of spreads/sauces consumed: Brown sauce || id:ukb-b-15287	ENSG00000124784	Weighted mode	300	0.00212811	0.000876426	0.0157652	0.000410313	0.0038459	1.00213	1.00041	1.00385
RIOK1	ukb-d-30040_irnt	Mean corpuscular volume || id:ukb-d-30040_irnt	ENSG00000124784	MR Egger	454	3.35e-05	0.0020299	0.986842	-0.00394512	0.00401211	1.00003	0.996063	1.00402
RIOK1	ukb-d-30040_irnt	Mean corpuscular volume || id:ukb-d-30040_irnt	ENSG00000124784	Weighted median	454	0.00118855	0.000886011	0.17977	-0.000548029	0.00292513	1.00119	0.999452	1.00293
RIOK1	ukb-d-30040_irnt	Mean corpuscular volume || id:ukb-d-30040_irnt	ENSG00000124784	Inverse variance weighted	454	-0.00121926	0.000680038	0.0729842	-0.00255214	0.000113614	0.998781	0.997451	1.00011
RIOK1	ukb-d-30040_irnt	Mean corpuscular volume || id:ukb-d-30040_irnt	ENSG00000124784	Simple mode	454	0.00188794	0.00231517	0.415234	-0.00264979	0.00642566	1.00189	0.997354	1.00645
RIOK1	ukb-d-30040_irnt	Mean corpuscular volume || id:ukb-d-30040_irnt	ENSG00000124784	Weighted mode	454	0.00144046	0.0018903	0.44644	-0.00226452	0.00514544	1.00144	0.997738	1.00516
RIOK1	ukb-a-136	Treatment/medication code: ibuprofen || id:ukb-a-136	ENSG00000124784	MR Egger	434	-0.00975417	0.000691921	2.14e-37	-0.0111103	-0.008398	0.990293	0.988951	0.991637
RIOK1	ukb-a-136	Treatment/medication code: ibuprofen || id:ukb-a-136	ENSG00000124784	Weighted median	434	0.000480901	0.000315736	0.127732	-0.000137942	0.00109974	1.00048	0.999862	1.0011
RIOK1	ukb-a-136	Treatment/medication code: ibuprofen || id:ukb-a-136	ENSG00000124784	Inverse variance weighted	434	0.000597309	0.000259964	0.021581	8.78e-05	0.00110684	1.0006	1.00009	1.00111
RIOK1	ukb-a-136	Treatment/medication code: ibuprofen || id:ukb-a-136	ENSG00000124784	Simple mode	434	0.000598303	0.00054829	0.275785	-0.000476345	0.00167295	1.0006	0.999524	1.00167
RIOK1	ukb-a-136	Treatment/medication code: ibuprofen || id:ukb-a-136	ENSG00000124784	Weighted mode	434	0.000598303	0.000617263	0.332945	-0.000611532	0.00180814	1.0006	0.999389	1.00181
RIOK1	ukb-b-16451	Illnesses of mother: Diabetes || id:ukb-b-16451	ENSG00000124784	MR Egger	431	-0.00843389	0.000548367	7.92e-43	-0.00950869	-0.00735909	0.991602	0.990536	0.992668
RIOK1	ukb-b-16451	Illnesses of mother: Diabetes || id:ukb-b-16451	ENSG00000124784	Weighted median	431	0.00151411	0.000248802	1.16e-09	0.00102645	0.00200176	1.00152	1.00103	1.002
RIOK1	ukb-b-16451	Illnesses of mother: Diabetes || id:ukb-b-16451	ENSG00000124784	Inverse variance weighted	431	0.00202384	0.000251091	7.62e-16	0.0015317	0.00251598	1.00203	1.00153	1.00252
RIOK1	ukb-b-16451	Illnesses of mother: Diabetes || id:ukb-b-16451	ENSG00000124784	Simple mode	431	0.0017101	0.000455583	0.000198221	0.000817155	0.00260304	1.00171	1.00082	1.00261
RIOK1	ukb-b-16451	Illnesses of mother: Diabetes || id:ukb-b-16451	ENSG00000124784	Weighted mode	431	0.0017101	0.000415623	4.65e-05	0.000895478	0.00252472	1.00171	1.0009	1.00253
RIOK1	ukb-d-N48	Diagnoses - main ICD10: N48 Other disorders of penis || id:ukb-d-N48	ENSG00000124784	MR Egger	450	0.000616877	0.000122689	7.18e-07	0.000376406	0.000857348	1.00062	1.00038	1.00086
RIOK1	ukb-d-N48	Diagnoses - main ICD10: N48 Other disorders of penis || id:ukb-d-N48	ENSG00000124784	Weighted median	450	0.000451084	5.2e-05	4.38e-18	0.000349091	0.000553078	1.00045	1.00035	1.00055
RIOK1	ukb-d-N48	Diagnoses - main ICD10: N48 Other disorders of penis || id:ukb-d-N48	ENSG00000124784	Inverse variance weighted	450	0.000450361	4.11e-05	5.99e-28	0.000369817	0.000530904	1.00045	1.00037	1.00053
RIOK1	ukb-d-N48	Diagnoses - main ICD10: N48 Other disorders of penis || id:ukb-d-N48	ENSG00000124784	Simple mode	450	0.000455665	0.000120582	0.000178787	0.000219323	0.000692006	1.00046	1.00022	1.00069
RIOK1	ukb-d-N48	Diagnoses - main ICD10: N48 Other disorders of penis || id:ukb-d-N48	ENSG00000124784	Weighted mode	450	0.000455665	0.000118106	0.000131	0.000224177	0.000687152	1.00046	1.00022	1.00069
RIOK1	ukb-d-5855_1	Which eye(s) affected by astigmatism: Right eye || id:ukb-d-5855_1	ENSG00000124784	MR Egger	453	0.0168154	0.00437725	0.000139782	0.00823596	0.0253948	1.01696	1.00827	1.02572
RIOK1	ukb-d-5855_1	Which eye(s) affected by astigmatism: Right eye || id:ukb-d-5855_1	ENSG00000124784	Weighted median	453	0.0276187	0.00195489	2.55e-45	0.0237871	0.0314503	1.028	1.02407	1.03195
RIOK1	ukb-d-5855_1	Which eye(s) affected by astigmatism: Right eye || id:ukb-d-5855_1	ENSG00000124784	Inverse variance weighted	453	0.0264272	0.0014673	1.6e-72	0.0235513	0.0293031	1.02678	1.02383	1.02974
RIOK1	ukb-d-5855_1	Which eye(s) affected by astigmatism: Right eye || id:ukb-d-5855_1	ENSG00000124784	Simple mode	453	0.0280303	0.0045554	1.67e-09	0.0191017	0.0369589	1.02843	1.01929	1.03765
RIOK1	ukb-d-5855_1	Which eye(s) affected by astigmatism: Right eye || id:ukb-d-5855_1	ENSG00000124784	Weighted mode	453	0.028736	0.00419522	2.43e-11	0.0205133	0.0369586	1.02915	1.02073	1.03765
RIOK1	ukb-b-3983	Diagnoses - main ICD10: I25.9 Chronic ischaemic heart disease, unspecified || id:ukb-b-3983	ENSG00000124784	MR Egger	272	0.000520107	9.89e-05	2.93e-07	0.000326304	0.000713909	1.00052	1.00033	1.00071
RIOK1	ukb-b-3983	Diagnoses - main ICD10: I25.9 Chronic ischaemic heart disease, unspecified || id:ukb-b-3983	ENSG00000124784	Weighted median	272	-9.18e-05	4.26e-05	0.0311664	-0.00017535	-8.31e-06	0.999908	0.999825	0.999992
RIOK1	ukb-b-3983	Diagnoses - main ICD10: I25.9 Chronic ischaemic heart disease, unspecified || id:ukb-b-3983	ENSG00000124784	Inverse variance weighted	272	-9.71e-05	3.32e-05	0.00345707	-0.000162115	-3.2e-05	0.999903	0.999838	0.999968
RIOK1	ukb-b-3983	Diagnoses - main ICD10: I25.9 Chronic ischaemic heart disease, unspecified || id:ukb-b-3983	ENSG00000124784	Simple mode	272	-0.000174068	0.000107765	0.10742	-0.000385288	3.72e-05	0.999826	0.999615	1.00004
RIOK1	ukb-b-3983	Diagnoses - main ICD10: I25.9 Chronic ischaemic heart disease, unspecified || id:ukb-b-3983	ENSG00000124784	Weighted mode	272	-0.000181923	0.000102377	0.0766929	-0.000382582	1.87e-05	0.999818	0.999617	1.00002
RIOK1	ukb-b-5425	Treatment/medication code: chondroitin product || id:ukb-b-5425	ENSG00000124784	MR Egger	414	0.000971722	0.00020125	1.94e-06	0.000577272	0.00136617	1.00097	1.00058	1.00137
RIOK1	ukb-b-5425	Treatment/medication code: chondroitin product || id:ukb-b-5425	ENSG00000124784	Weighted median	414	0.0017748	8.96e-05	2.41e-87	0.0015992	0.00195039	1.00178	1.0016	1.00195
RIOK1	ukb-b-5425	Treatment/medication code: chondroitin product || id:ukb-b-5425	ENSG00000124784	Inverse variance weighted	414	0.0016592	6.89e-05	2.81e-128	0.00152424	0.00179417	1.00166	1.00153	1.0018
RIOK1	ukb-b-5425	Treatment/medication code: chondroitin product || id:ukb-b-5425	ENSG00000124784	Simple mode	414	0.00178691	0.000213145	8.17e-16	0.00136914	0.00220467	1.00179	1.00137	1.00221
RIOK1	ukb-b-5425	Treatment/medication code: chondroitin product || id:ukb-b-5425	ENSG00000124784	Weighted mode	414	0.00178691	0.000180298	6.5e-21	0.00143352	0.00214029	1.00179	1.00143	1.00214
RIOK1	ukb-b-11261	Diagnoses - main ICD10: I84.9 Unspecified haemorrhoids without complication || id:ukb-b-11261	ENSG00000124784	MR Egger	414	-0.00335685	0.000206596	3.13e-46	-0.00376178	-0.00295192	0.996649	0.996245	0.997052
RIOK1	ukb-b-11261	Diagnoses - main ICD10: I84.9 Unspecified haemorrhoids without complication || id:ukb-b-11261	ENSG00000124784	Weighted median	414	-0.000194139	9.63e-05	0.0437335	-0.000382826	-5.45e-06	0.999806	0.999617	0.999995
RIOK1	ukb-b-11261	Diagnoses - main ICD10: I84.9 Unspecified haemorrhoids without complication || id:ukb-b-11261	ENSG00000124784	Inverse variance weighted	414	0.000260001	9.12e-05	0.00435388	8.13e-05	0.000438726	1.00026	1.00008	1.00044
RIOK1	ukb-b-11261	Diagnoses - main ICD10: I84.9 Unspecified haemorrhoids without complication || id:ukb-b-11261	ENSG00000124784	Simple mode	414	-0.000235998	0.000166786	0.157829	-0.000562897	9.09e-05	0.999764	0.999437	1.00009
RIOK1	ukb-b-11261	Diagnoses - main ICD10: I84.9 Unspecified haemorrhoids without complication || id:ukb-b-11261	ENSG00000124784	Weighted mode	414	-0.000235998	0.000152209	0.121792	-0.000534328	6.23e-05	0.999764	0.999466	1.00006
RIOK1	ukb-b-9294	Operative procedures - secondary OPCS: K63.6 Coronary arteriography NEC || id:ukb-b-9294	ENSG00000124784	MR Egger	323	-0.000543177	0.000135831	7.9e-05	-0.000809407	-0.000276947	0.999457	0.999191	0.999723
RIOK1	ukb-b-9294	Operative procedures - secondary OPCS: K63.6 Coronary arteriography NEC || id:ukb-b-9294	ENSG00000124784	Weighted median	323	-0.000756068	6.15e-05	9.7e-35	-0.000876601	-0.000635534	0.999244	0.999124	0.999365
RIOK1	ukb-b-9294	Operative procedures - secondary OPCS: K63.6 Coronary arteriography NEC || id:ukb-b-9294	ENSG00000124784	Inverse variance weighted	323	-0.000629482	4.56e-05	2.55e-43	-0.000718886	-0.000540078	0.999371	0.999281	0.99946
RIOK1	ukb-b-9294	Operative procedures - secondary OPCS: K63.6 Coronary arteriography NEC || id:ukb-b-9294	ENSG00000124784	Simple mode	323	-0.000825866	0.000160944	4.98e-07	-0.00114132	-0.000510416	0.999174	0.998859	0.99949
RIOK1	ukb-b-9294	Operative procedures - secondary OPCS: K63.6 Coronary arteriography NEC || id:ukb-b-9294	ENSG00000124784	Weighted mode	323	-0.000825866	0.000153224	1.37e-07	-0.00112619	-0.000525547	0.999174	0.998874	0.999475
RIOK1	ukb-a-220	Illnesses of siblings: Severe depression || id:ukb-a-220	ENSG00000124784	MR Egger	434	0.00371928	0.000597552	1.15e-09	0.00254808	0.00489048	1.00373	1.00255	1.0049
RIOK1	ukb-a-220	Illnesses of siblings: Severe depression || id:ukb-a-220	ENSG00000124784	Weighted median	434	0.000539777	0.000270986	0.0463821	8.64e-06	0.00107091	1.00054	1.00001	1.00107
RIOK1	ukb-a-220	Illnesses of siblings: Severe depression || id:ukb-a-220	ENSG00000124784	Inverse variance weighted	434	-4.71e-05	0.000204219	0.817586	-0.000447373	0.000353167	0.999953	0.999553	1.00035
RIOK1	ukb-a-220	Illnesses of siblings: Severe depression || id:ukb-a-220	ENSG00000124784	Simple mode	434	0.000610989	0.000610674	0.31762	-0.000585933	0.00180791	1.00061	0.999414	1.00181
RIOK1	ukb-a-220	Illnesses of siblings: Severe depression || id:ukb-a-220	ENSG00000124784	Weighted mode	434	0.000610989	0.000556952	0.273241	-0.000480636	0.00170261	1.00061	0.999519	1.0017
RIOK1	ukb-d-M13_DUPUTRYEN	Palmar fascial fibromatosis [Dupuytren] || id:ukb-d-M13_DUPUTRYEN	ENSG00000124784	MR Egger	454	-0.000471967	0.000180934	0.00939512	-0.000826597	-0.000117336	0.999528	0.999174	0.999883
RIOK1	ukb-d-M13_DUPUTRYEN	Palmar fascial fibromatosis [Dupuytren] || id:ukb-d-M13_DUPUTRYEN	ENSG00000124784	Weighted median	454	-0.000273067	8.33e-05	0.00104275	-0.000436304	-0.00010983	0.999727	0.999564	0.99989
RIOK1	ukb-d-M13_DUPUTRYEN	Palmar fascial fibromatosis [Dupuytren] || id:ukb-d-M13_DUPUTRYEN	ENSG00000124784	Inverse variance weighted	454	-0.000376404	6.06e-05	5.31e-10	-0.000495211	-0.000257597	0.999624	0.999505	0.999742
RIOK1	ukb-d-M13_DUPUTRYEN	Palmar fascial fibromatosis [Dupuytren] || id:ukb-d-M13_DUPUTRYEN	ENSG00000124784	Simple mode	454	-0.000222366	0.000192693	0.249113	-0.000600045	0.000155313	0.999778	0.9994	1.00016
RIOK1	ukb-d-M13_DUPUTRYEN	Palmar fascial fibromatosis [Dupuytren] || id:ukb-d-M13_DUPUTRYEN	ENSG00000124784	Weighted mode	454	-0.000222366	0.000170125	0.191851	-0.000555811	0.000111079	0.999778	0.999444	1.00011
RIOK1	ukb-b-18103	Pulse rate, automated reading || id:ukb-b-18103	ENSG00000124784	MR Egger	434	0.0221618	0.00382534	1.33e-08	0.0146641	0.0296595	1.02241	1.01477	1.0301
RIOK1	ukb-b-18103	Pulse rate, automated reading || id:ukb-b-18103	ENSG00000124784	Weighted median	434	0.0204489	0.000856262	4.76e-126	0.0187706	0.0221271	1.02066	1.01895	1.02237
RIOK1	ukb-b-18103	Pulse rate, automated reading || id:ukb-b-18103	ENSG00000124784	Inverse variance weighted	434	0.0183376	0.00130685	9.94e-45	0.0157762	0.020899	1.01851	1.0159	1.02112
RIOK1	ukb-b-18103	Pulse rate, automated reading || id:ukb-b-18103	ENSG00000124784	Simple mode	434	0.0200062	0.00144906	3.46e-36	0.017166	0.0228463	1.02021	1.01731	1.02311
RIOK1	ukb-b-18103	Pulse rate, automated reading || id:ukb-b-18103	ENSG00000124784	Weighted mode	434	0.0200062	0.00132564	1.18e-41	0.0174079	0.0226044	1.02021	1.01756	1.02286
RIOK1	ukb-a-502	Job involves mainly walking or standing || id:ukb-a-502	ENSG00000124784	MR Egger	434	-0.00403861	0.00309263	0.192287	-0.0101002	0.00202294	0.99597	0.989951	1.00202
RIOK1	ukb-a-502	Job involves mainly walking or standing || id:ukb-a-502	ENSG00000124784	Weighted median	434	0.0286873	0.00143268	3.44e-89	0.0258792	0.0314954	1.0291	1.02622	1.032
RIOK1	ukb-a-502	Job involves mainly walking or standing || id:ukb-a-502	ENSG00000124784	Inverse variance weighted	434	0.0276783	0.00105663	3.04e-151	0.0256073	0.0297493	1.02806	1.02594	1.0302
RIOK1	ukb-a-502	Job involves mainly walking or standing || id:ukb-a-502	ENSG00000124784	Simple mode	434	0.0311848	0.0031253	3.04e-21	0.0250593	0.0373104	1.03168	1.02538	1.03802
RIOK1	ukb-a-502	Job involves mainly walking or standing || id:ukb-a-502	ENSG00000124784	Weighted mode	434	0.0317183	0.00303712	6.38e-23	0.0257655	0.0376711	1.03223	1.0261	1.03839
RIOK1	ukb-b-6251	3mm regularity index (right) || id:ukb-b-6251	ENSG00000124784	MR Egger	434	-0.0508133	0.00395887	3.59e-32	-0.0585726	-0.0430539	0.950456	0.94311	0.95786
RIOK1	ukb-b-6251	3mm regularity index (right) || id:ukb-b-6251	ENSG00000124784	Weighted median	434	-0.0185037	0.00172333	6.81e-27	-0.0218814	-0.015126	0.981666	0.978356	0.984988
RIOK1	ukb-b-6251	3mm regularity index (right) || id:ukb-b-6251	ENSG00000124784	Inverse variance weighted	434	-0.014896	0.0013496	2.53e-28	-0.0175412	-0.0122508	0.985214	0.982612	0.987824
RIOK1	ukb-b-6251	3mm regularity index (right) || id:ukb-b-6251	ENSG00000124784	Simple mode	434	-0.0189823	0.00361672	2.41e-07	-0.0260711	-0.0118936	0.981197	0.974266	0.988177
RIOK1	ukb-b-6251	3mm regularity index (right) || id:ukb-b-6251	ENSG00000124784	Weighted mode	434	-0.0189823	0.0034562	6.78e-08	-0.0257565	-0.0122082	0.981197	0.974572	0.987866
RIOK1	ukb-b-9981	Sensitivity / hurt feelings || id:ukb-b-9981	ENSG00000124784	MR Egger	434	-0.00850325	0.000885212	6.26e-20	-0.0102383	-0.00676823	0.991533	0.989814	0.993255
RIOK1	ukb-b-9981	Sensitivity / hurt feelings || id:ukb-b-9981	ENSG00000124784	Weighted median	434	-0.00585658	0.000398972	8.77e-49	-0.00663856	-0.00507459	0.994161	0.993383	0.994938
RIOK1	ukb-b-9981	Sensitivity / hurt feelings || id:ukb-b-9981	ENSG00000124784	Inverse variance weighted	434	-0.00588059	0.00030235	2.94e-84	-0.0064732	-0.00528799	0.994137	0.993548	0.994726
RIOK1	ukb-b-9981	Sensitivity / hurt feelings || id:ukb-b-9981	ENSG00000124784	Simple mode	434	-0.00581814	0.000816239	4.29e-12	-0.00741796	-0.00421831	0.994199	0.992609	0.995791
RIOK1	ukb-b-9981	Sensitivity / hurt feelings || id:ukb-b-9981	ENSG00000124784	Weighted mode	434	-0.00581814	0.000806884	2.5e-12	-0.00739963	-0.00423664	0.994199	0.992628	0.995772
RIOK1	ukb-b-20187	Operative procedures - secondary OPCS: Y53.2 Approach to organ under ultrasonic control || id:ukb-b-20187	ENSG00000124784	MR Egger	423	0.00172068	0.000244176	7.52e-12	0.0012421	0.00219927	1.00172	1.00124	1.0022
RIOK1	ukb-b-20187	Operative procedures - secondary OPCS: Y53.2 Approach to organ under ultrasonic control || id:ukb-b-20187	ENSG00000124784	Weighted median	423	0.000566509	0.000112267	4.51e-07	0.000346466	0.000786553	1.00057	1.00035	1.00079
RIOK1	ukb-b-20187	Operative procedures - secondary OPCS: Y53.2 Approach to organ under ultrasonic control || id:ukb-b-20187	ENSG00000124784	Inverse variance weighted	423	0.000395055	8.35e-05	2.22e-06	0.000231426	0.000558684	1.0004	1.00023	1.00056
RIOK1	ukb-b-20187	Operative procedures - secondary OPCS: Y53.2 Approach to organ under ultrasonic control || id:ukb-b-20187	ENSG00000124784	Simple mode	423	0.000557749	0.000246995	0.0244474	7.36e-05	0.00104186	1.00056	1.00007	1.00104
RIOK1	ukb-b-20187	Operative procedures - secondary OPCS: Y53.2 Approach to organ under ultrasonic control || id:ukb-b-20187	ENSG00000124784	Weighted mode	423	0.000557749	0.000220265	0.0116975	0.00012603	0.000989468	1.00056	1.00013	1.00099
RIOK1	ukb-d-22617_6124	Job SOC coding: Educational assistants || id:ukb-d-22617_6124	ENSG00000124784	MR Egger	454	0.00376946	0.000626328	3.65e-09	0.00254186	0.00499706	1.00378	1.00255	1.00501
RIOK1	ukb-d-22617_6124	Job SOC coding: Educational assistants || id:ukb-d-22617_6124	ENSG00000124784	Weighted median	454	0.00703564	0.000275932	2.09e-143	0.00649481	0.00757647	1.00706	1.00652	1.00761
RIOK1	ukb-d-22617_6124	Job SOC coding: Educational assistants || id:ukb-d-22617_6124	ENSG00000124784	Inverse variance weighted	454	0.00734663	0.000210024	4.54e-268	0.00693498	0.00775827	1.00737	1.00696	1.00779
RIOK1	ukb-d-22617_6124	Job SOC coding: Educational assistants || id:ukb-d-22617_6124	ENSG00000124784	Simple mode	454	0.00706472	0.000628961	5.4e-26	0.00583196	0.00829749	1.00709	1.00585	1.00833
RIOK1	ukb-d-22617_6124	Job SOC coding: Educational assistants || id:ukb-d-22617_6124	ENSG00000124784	Weighted mode	454	0.00706472	0.000574773	3.64e-30	0.00593817	0.00819128	1.00709	1.00596	1.00822
RIOK1	ukb-b-2003	Errors before selecting correct item in alphanumeric path (trail #2) || id:ukb-b-2003	ENSG00000124784	MR Egger	434	0.0770433	0.00548216	3.27e-37	0.0662983	0.0877883	1.08009	1.06855	1.09176
RIOK1	ukb-b-2003	Errors before selecting correct item in alphanumeric path (trail #2) || id:ukb-b-2003	ENSG00000124784	Weighted median	434	0.0268613	0.00241482	9.64e-29	0.0221283	0.0315944	1.02723	1.02237	1.0321
RIOK1	ukb-b-2003	Errors before selecting correct item in alphanumeric path (trail #2) || id:ukb-b-2003	ENSG00000124784	Inverse variance weighted	434	0.0252808	0.00187655	2.29e-41	0.0216027	0.0289588	1.0256	1.02184	1.02938
RIOK1	ukb-b-2003	Errors before selecting correct item in alphanumeric path (trail #2) || id:ukb-b-2003	ENSG00000124784	Simple mode	434	0.0251414	0.00473222	1.73e-07	0.0158663	0.0344166	1.02546	1.01599	1.03502
RIOK1	ukb-b-2003	Errors before selecting correct item in alphanumeric path (trail #2) || id:ukb-b-2003	ENSG00000124784	Weighted mode	434	0.0251414	0.00479491	2.47e-07	0.0157434	0.0345394	1.02546	1.01587	1.03514
RIOK1	ukb-d-22613_2	Worked with paints, thinners or glues: Often || id:ukb-d-22613_2	ENSG00000124784	MR Egger	454	-0.0026245	0.000802824	0.00116134	-0.00419804	-0.00105096	0.997379	0.995811	0.99895
RIOK1	ukb-d-22613_2	Worked with paints, thinners or glues: Often || id:ukb-d-22613_2	ENSG00000124784	Weighted median	454	-0.000259135	0.000364136	0.476687	-0.000972842	0.000454573	0.999741	0.999028	1.00045
RIOK1	ukb-d-22613_2	Worked with paints, thinners or glues: Often || id:ukb-d-22613_2	ENSG00000124784	Inverse variance weighted	454	1.34e-05	0.000269228	0.96027	-0.000514275	0.000541098	1.00001	0.999486	1.00054
RIOK1	ukb-d-22613_2	Worked with paints, thinners or glues: Often || id:ukb-d-22613_2	ENSG00000124784	Simple mode	454	-0.000204526	0.000875936	0.815483	-0.00192136	0.00151231	0.999795	0.99808	1.00151
RIOK1	ukb-d-22613_2	Worked with paints, thinners or glues: Often || id:ukb-d-22613_2	ENSG00000124784	Weighted mode	454	-0.000462967	0.000734137	0.528602	-0.00190187	0.000975941	0.999537	0.9981	1.00098
RIOK1	ukb-b-7603	Non-cancer illness code, self-reported: muscle or soft tissue injuries || id:ukb-b-7603	ENSG00000124784	MR Egger	343	0.000422688	0.000156451	0.00724271	0.000116045	0.000729332	1.00042	1.00012	1.00073
RIOK1	ukb-b-7603	Non-cancer illness code, self-reported: muscle or soft tissue injuries || id:ukb-b-7603	ENSG00000124784	Weighted median	343	0.000673161	7.02e-05	8.47e-22	0.000535639	0.000810684	1.00067	1.00054	1.00081
RIOK1	ukb-b-7603	Non-cancer illness code, self-reported: muscle or soft tissue injuries || id:ukb-b-7603	ENSG00000124784	Inverse variance weighted	343	0.000750039	5.31e-05	2.37e-45	0.000646023	0.000854056	1.00075	1.00065	1.00085
RIOK1	ukb-b-7603	Non-cancer illness code, self-reported: muscle or soft tissue injuries || id:ukb-b-7603	ENSG00000124784	Simple mode	343	0.000643314	0.000164134	0.000107219	0.000321611	0.000965017	1.00064	1.00032	1.00097
RIOK1	ukb-b-7603	Non-cancer illness code, self-reported: muscle or soft tissue injuries || id:ukb-b-7603	ENSG00000124784	Weighted mode	343	0.000604942	0.000151123	7.67e-05	0.000308741	0.000901144	1.00061	1.00031	1.0009
RIOK1	ukb-d-3859_3	Reason former drinker stopped drinking alcohol: Health precaution || id:ukb-d-3859_3	ENSG00000124784	MR Egger	454	-0.0227271	0.00441109	3.85e-07	-0.0313729	-0.0140814	0.977529	0.969114	0.986017
RIOK1	ukb-d-3859_3	Reason former drinker stopped drinking alcohol: Health precaution || id:ukb-d-3859_3	ENSG00000124784	Weighted median	454	-0.0356979	0.00194868	5.84e-75	-0.0395173	-0.0318784	0.964932	0.961253	0.968624
RIOK1	ukb-d-3859_3	Reason former drinker stopped drinking alcohol: Health precaution || id:ukb-d-3859_3	ENSG00000124784	Inverse variance weighted	454	-0.0337426	0.0014815	7.93e-115	-0.0366463	-0.0308389	0.96682	0.964017	0.969632
RIOK1	ukb-d-3859_3	Reason former drinker stopped drinking alcohol: Health precaution || id:ukb-d-3859_3	ENSG00000124784	Simple mode	454	-0.0370483	0.00445876	1.13e-15	-0.0457875	-0.0283092	0.96363	0.955245	0.972088
RIOK1	ukb-d-3859_3	Reason former drinker stopped drinking alcohol: Health precaution || id:ukb-d-3859_3	ENSG00000124784	Weighted mode	454	-0.0360888	0.0039005	8.74e-19	-0.0437338	-0.0284438	0.964555	0.957209	0.971957
RIOK1	ukb-b-1996	Salad / raw vegetable intake || id:ukb-b-1996	ENSG00000124784	MR Egger	434	-0.014387	0.0012292	1.13e-27	-0.0167962	-0.0119777	0.985716	0.983344	0.988094
RIOK1	ukb-b-1996	Salad / raw vegetable intake || id:ukb-b-1996	ENSG00000124784	Weighted median	434	-0.00296902	0.000563278	1.36e-07	-0.00407305	-0.001865	0.997035	0.995935	0.998137
RIOK1	ukb-b-1996	Salad / raw vegetable intake || id:ukb-b-1996	ENSG00000124784	Inverse variance weighted	434	0.000270474	0.000424503	0.524025	-0.000561553	0.0011025	1.00027	0.999439	1.0011
RIOK1	ukb-b-1996	Salad / raw vegetable intake || id:ukb-b-1996	ENSG00000124784	Simple mode	434	-0.00306703	0.00125891	0.0152421	-0.00553448	-0.00059957	0.996938	0.994481	0.999401
RIOK1	ukb-b-1996	Salad / raw vegetable intake || id:ukb-b-1996	ENSG00000124784	Weighted mode	434	-0.00306703	0.00107569	0.0045633	-0.00517537	-0.000958683	0.996938	0.994838	0.999042
RIOK1	ukb-b-8131	Operative procedures - main OPCS: H25.1 Diagnostic endoscopic examination of lower bowel and biopsy of lesion of lower bowel using fibreoptic sigmoidoscope || id:ukb-b-8131	ENSG00000124784	MR Egger	421	-0.00239623	0.00023238	2.27e-22	-0.0028517	-0.00194077	0.997607	0.997152	0.998061
RIOK1	ukb-b-8131	Operative procedures - main OPCS: H25.1 Diagnostic endoscopic examination of lower bowel and biopsy of lesion of lower bowel using fibreoptic sigmoidoscope || id:ukb-b-8131	ENSG00000124784	Weighted median	421	-0.000834662	0.000104463	1.35e-15	-0.00103941	-0.000629915	0.999166	0.998961	0.99937
RIOK1	ukb-b-8131	Operative procedures - main OPCS: H25.1 Diagnostic endoscopic examination of lower bowel and biopsy of lesion of lower bowel using fibreoptic sigmoidoscope || id:ukb-b-8131	ENSG00000124784	Inverse variance weighted	421	-0.00101484	7.95e-05	2.43e-37	-0.00117062	-0.000859072	0.998986	0.99883	0.999141
RIOK1	ukb-b-8131	Operative procedures - main OPCS: H25.1 Diagnostic endoscopic examination of lower bowel and biopsy of lesion of lower bowel using fibreoptic sigmoidoscope || id:ukb-b-8131	ENSG00000124784	Simple mode	421	-0.000789646	0.000231888	0.000724546	-0.00124415	-0.000335145	0.999211	0.998757	0.999665
RIOK1	ukb-b-8131	Operative procedures - main OPCS: H25.1 Diagnostic endoscopic examination of lower bowel and biopsy of lesion of lower bowel using fibreoptic sigmoidoscope || id:ukb-b-8131	ENSG00000124784	Weighted mode	421	-0.000789646	0.00020225	0.000110064	-0.00118606	-0.000393236	0.999211	0.998815	0.999607
RIOK1	ukb-b-3686	Operative procedures - secondary OPCS: Y98.2 Radiology of two body areas || id:ukb-b-3686	ENSG00000124784	MR Egger	352	0.000979627	0.000164769	6.67e-09	0.00065668	0.00130257	1.00098	1.00066	1.0013
RIOK1	ukb-b-3686	Operative procedures - secondary OPCS: Y98.2 Radiology of two body areas || id:ukb-b-3686	ENSG00000124784	Weighted median	352	0.0015393	7.36e-05	3.09e-97	0.00139512	0.00168347	1.00154	1.0014	1.00168
RIOK1	ukb-b-3686	Operative procedures - secondary OPCS: Y98.2 Radiology of two body areas || id:ukb-b-3686	ENSG00000124784	Inverse variance weighted	352	0.00162721	5.57e-05	1.79e-187	0.001518	0.00173642	1.00163	1.00152	1.00174
RIOK1	ukb-b-3686	Operative procedures - secondary OPCS: Y98.2 Radiology of two body areas || id:ukb-b-3686	ENSG00000124784	Simple mode	352	0.0015237	0.000161992	6.9e-19	0.0012062	0.00184121	1.00152	1.00121	1.00184
RIOK1	ukb-b-3686	Operative procedures - secondary OPCS: Y98.2 Radiology of two body areas || id:ukb-b-3686	ENSG00000124784	Weighted mode	352	0.0015052	0.000157932	2.67e-19	0.00119565	0.00181475	1.00151	1.0012	1.00182
RIOK1	ukb-b-5655	Diagnoses - main ICD10: R42 Dizziness and giddiness || id:ukb-b-5655	ENSG00000124784	MR Egger	298	-0.000169399	0.000109796	0.123936	-0.000384599	4.58e-05	0.999831	0.999615	1.00005
RIOK1	ukb-b-5655	Diagnoses - main ICD10: R42 Dizziness and giddiness || id:ukb-b-5655	ENSG00000124784	Weighted median	298	4.48e-05	4.73e-05	0.342935	-4.78e-05	0.000137502	1.00004	0.999952	1.00014
RIOK1	ukb-b-5655	Diagnoses - main ICD10: R42 Dizziness and giddiness || id:ukb-b-5655	ENSG00000124784	Inverse variance weighted	298	1.05e-05	3.7e-05	0.776783	-6.21e-05	8.31e-05	1.00001	0.999938	1.00008
RIOK1	ukb-b-5655	Diagnoses - main ICD10: R42 Dizziness and giddiness || id:ukb-b-5655	ENSG00000124784	Simple mode	298	6.1e-05	0.000128371	0.634882	-0.000190585	0.000312628	1.00006	0.999809	1.00031
RIOK1	ukb-b-5655	Diagnoses - main ICD10: R42 Dizziness and giddiness || id:ukb-b-5655	ENSG00000124784	Weighted mode	298	5.03e-05	0.000117304	0.668344	-0.00017961	0.000280222	1.00005	0.99982	1.00028
RIOK1	ukb-b-4210	Frequency of light DIY in last 4 weeks || id:ukb-b-4210	ENSG00000124784	MR Egger	434	0.0251192	0.00341305	9.37e-13	0.0184296	0.0318088	1.02544	1.0186	1.03232
RIOK1	ukb-b-4210	Frequency of light DIY in last 4 weeks || id:ukb-b-4210	ENSG00000124784	Weighted median	434	0.0417592	0.00151209	6.97e-168	0.0387955	0.0447229	1.04264	1.03956	1.04574
RIOK1	ukb-b-4210	Frequency of light DIY in last 4 weeks || id:ukb-b-4210	ENSG00000124784	Inverse variance weighted	434	0.0418775	0.00116562	1.14e-282	0.0395929	0.0441621	1.04277	1.04039	1.04515
RIOK1	ukb-b-4210	Frequency of light DIY in last 4 weeks || id:ukb-b-4210	ENSG00000124784	Simple mode	434	0.0420335	0.00336593	8.85e-31	0.0354363	0.0486308	1.04293	1.03607	1.04983
RIOK1	ukb-b-4210	Frequency of light DIY in last 4 weeks || id:ukb-b-4210	ENSG00000124784	Weighted mode	434	0.0420335	0.00296943	1.18e-37	0.0362134	0.0478536	1.04293	1.03688	1.04902
RIOK1	ukb-b-469	Number of cigarettes currently smoked daily (current cigarette smokers) || id:ukb-b-469	ENSG00000124784	MR Egger	431	-0.0133279	0.00467918	0.00460622	-0.022499	-0.00415667	0.986761	0.977752	0.995852
RIOK1	ukb-b-469	Number of cigarettes currently smoked daily (current cigarette smokers) || id:ukb-b-469	ENSG00000124784	Weighted median	431	0.00886969	0.0020158	1.08e-05	0.00491871	0.0128207	1.00891	1.00493	1.0129
RIOK1	ukb-b-469	Number of cigarettes currently smoked daily (current cigarette smokers) || id:ukb-b-469	ENSG00000124784	Inverse variance weighted	431	0.00850733	0.00160048	1.06e-07	0.00537038	0.0116443	1.00854	1.00538	1.01171
RIOK1	ukb-b-469	Number of cigarettes currently smoked daily (current cigarette smokers) || id:ukb-b-469	ENSG00000124784	Simple mode	431	0.0083236	0.00505429	0.100322	-0.0015828	0.01823	1.00836	0.998418	1.0184
RIOK1	ukb-b-469	Number of cigarettes currently smoked daily (current cigarette smokers) || id:ukb-b-469	ENSG00000124784	Weighted mode	431	0.00916068	0.004374	0.0368137	0.000587641	0.0177337	1.0092	1.00059	1.01789
RIOK1	ukb-b-15336	PCT where patients GP was registered: RICHMOND AND TWICKENHAM PCT || id:ukb-b-15336	ENSG00000124784	MR Egger	334	-0.000241413	0.000142791	0.0918378	-0.000521283	3.85e-05	0.999759	0.999479	1.00004
RIOK1	ukb-b-15336	PCT where patients GP was registered: RICHMOND AND TWICKENHAM PCT || id:ukb-b-15336	ENSG00000124784	Weighted median	334	0.000130423	6.35e-05	0.0398827	6.03e-06	0.000254819	1.00013	1.00001	1.00025
RIOK1	ukb-b-15336	PCT where patients GP was registered: RICHMOND AND TWICKENHAM PCT || id:ukb-b-15336	ENSG00000124784	Inverse variance weighted	334	8.77e-05	4.82e-05	0.0691437	-6.88e-06	0.000182259	1.00009	0.999993	1.00018
RIOK1	ukb-b-15336	PCT where patients GP was registered: RICHMOND AND TWICKENHAM PCT || id:ukb-b-15336	ENSG00000124784	Simple mode	334	0.000280495	0.000159868	0.0802567	-3.28e-05	0.000593836	1.00028	0.999967	1.00059
RIOK1	ukb-b-15336	PCT where patients GP was registered: RICHMOND AND TWICKENHAM PCT || id:ukb-b-15336	ENSG00000124784	Weighted mode	334	0.000280495	0.000150018	0.0623964	-1.35e-05	0.00057453	1.00028	0.999986	1.00057
RIOK1	ukb-b-6400	PCT where patients GP was registered: CALDERDALE PCT || id:ukb-b-6400	ENSG00000124784	MR Egger	300	0.000725337	0.000118287	2.75e-09	0.000493494	0.000957179	1.00073	1.00049	1.00096
RIOK1	ukb-b-6400	PCT where patients GP was registered: CALDERDALE PCT || id:ukb-b-6400	ENSG00000124784	Weighted median	300	-2.34e-05	5.18e-05	0.651432	-0.000124937	7.81e-05	0.999977	0.999875	1.00008
RIOK1	ukb-b-6400	PCT where patients GP was registered: CALDERDALE PCT || id:ukb-b-6400	ENSG00000124784	Inverse variance weighted	300	-7.28e-05	3.98e-05	0.0676929	-0.00015089	5.3e-06	0.999927	0.999849	1.00001
RIOK1	ukb-b-6400	PCT where patients GP was registered: CALDERDALE PCT || id:ukb-b-6400	ENSG00000124784	Simple mode	300	0.000175983	0.000133796	0.189415	-8.63e-05	0.000438224	1.00018	0.999914	1.00044
RIOK1	ukb-b-6400	PCT where patients GP was registered: CALDERDALE PCT || id:ukb-b-6400	ENSG00000124784	Weighted mode	300	0.000175983	0.000133651	0.188936	-8.6e-05	0.00043794	1.00018	0.999914	1.00044
RIOK1	ukb-b-3337	Treatment/medication code: nasonex 0.05% aqueous nasal spray || id:ukb-b-3337	ENSG00000124784	MR Egger	319	0.000888657	0.0001324	8.86e-11	0.000629153	0.00114816	1.00089	1.00063	1.00115
RIOK1	ukb-b-3337	Treatment/medication code: nasonex 0.05% aqueous nasal spray || id:ukb-b-3337	ENSG00000124784	Weighted median	319	0.0013698	5.8e-05	3.45e-123	0.00125606	0.00148354	1.00137	1.00126	1.00148
RIOK1	ukb-b-3337	Treatment/medication code: nasonex 0.05% aqueous nasal spray || id:ukb-b-3337	ENSG00000124784	Inverse variance weighted	319	0.00133544	4.46e-05	3.11e-197	0.00124808	0.0014228	1.00134	1.00125	1.00142
RIOK1	ukb-b-3337	Treatment/medication code: nasonex 0.05% aqueous nasal spray || id:ukb-b-3337	ENSG00000124784	Simple mode	319	0.00140399	0.000143124	5.1e-20	0.00112346	0.00168451	1.0014	1.00112	1.00169
RIOK1	ukb-b-3337	Treatment/medication code: nasonex 0.05% aqueous nasal spray || id:ukb-b-3337	ENSG00000124784	Weighted mode	319	0.00140399	0.000140799	1.48e-20	0.00112802	0.00167995	1.0014	1.00113	1.00168
RIOK1	ukb-b-16573	Operative procedures - main OPCS: U21.2 Computed tomography NEC || id:ukb-b-16573	ENSG00000124784	MR Egger	386	-0.00057017	0.000178481	0.00151606	-0.000919992	-0.000220348	0.99943	0.99908	0.99978
RIOK1	ukb-b-16573	Operative procedures - main OPCS: U21.2 Computed tomography NEC || id:ukb-b-16573	ENSG00000124784	Weighted median	386	0.000272902	7.84e-05	0.000503441	0.000119151	0.000426653	1.00027	1.00012	1.00043
RIOK1	ukb-b-16573	Operative procedures - main OPCS: U21.2 Computed tomography NEC || id:ukb-b-16573	ENSG00000124784	Inverse variance weighted	386	0.000338761	6.07e-05	2.41e-08	0.000219762	0.000457761	1.00034	1.00022	1.00046
RIOK1	ukb-b-16573	Operative procedures - main OPCS: U21.2 Computed tomography NEC || id:ukb-b-16573	ENSG00000124784	Simple mode	386	0.000241335	0.00020218	0.233344	-0.000154937	0.000637607	1.00024	0.999845	1.00064
RIOK1	ukb-b-16573	Operative procedures - main OPCS: U21.2 Computed tomography NEC || id:ukb-b-16573	ENSG00000124784	Weighted mode	386	0.000215429	0.000175108	0.21935	-0.000127783	0.000558641	1.00022	0.999872	1.00056
RIOK1	ukb-b-1251	Type of cancer: ICD10: C20 Malignant neoplasm of rectum || id:ukb-b-1251	ENSG00000124784	MR Egger	291	0.000552906	0.000107551	5.05e-07	0.000342107	0.000763706	1.00055	1.00034	1.00076
RIOK1	ukb-b-1251	Type of cancer: ICD10: C20 Malignant neoplasm of rectum || id:ukb-b-1251	ENSG00000124784	Weighted median	291	0.000463344	4.7e-05	5.98e-23	0.000371274	0.000555415	1.00046	1.00037	1.00056
RIOK1	ukb-b-1251	Type of cancer: ICD10: C20 Malignant neoplasm of rectum || id:ukb-b-1251	ENSG00000124784	Inverse variance weighted	291	0.000420155	3.62e-05	3.67e-31	0.000349223	0.000491086	1.00042	1.00035	1.00049
RIOK1	ukb-b-1251	Type of cancer: ICD10: C20 Malignant neoplasm of rectum || id:ukb-b-1251	ENSG00000124784	Simple mode	291	0.000535159	0.000127522	3.61e-05	0.000285215	0.000785103	1.00054	1.00029	1.00079
RIOK1	ukb-b-1251	Type of cancer: ICD10: C20 Malignant neoplasm of rectum || id:ukb-b-1251	ENSG00000124784	Weighted mode	291	0.000527731	0.000124585	3.06e-05	0.000283545	0.000771918	1.00053	1.00028	1.00077
RIOK1	ukb-b-4817	Operative procedures - secondary OPCS: Y98.1 Radiology of one body area (or < 20 minutes) || id:ukb-b-4817	ENSG00000124784	MR Egger	431	-0.000936932	0.000288286	0.00124489	-0.00150197	-0.000371892	0.999064	0.998499	0.999628
RIOK1	ukb-b-4817	Operative procedures - secondary OPCS: Y98.1 Radiology of one body area (or < 20 minutes) || id:ukb-b-4817	ENSG00000124784	Weighted median	431	-0.00153315	0.000128898	1.27e-32	-0.00178579	-0.00128051	0.998468	0.998216	0.99872
RIOK1	ukb-b-4817	Operative procedures - secondary OPCS: Y98.1 Radiology of one body area (or < 20 minutes) || id:ukb-b-4817	ENSG00000124784	Inverse variance weighted	431	-0.00129138	9.84e-05	2.6e-39	-0.00148433	-0.00109843	0.998709	0.998517	0.998902
RIOK1	ukb-b-4817	Operative procedures - secondary OPCS: Y98.1 Radiology of one body area (or < 20 minutes) || id:ukb-b-4817	ENSG00000124784	Simple mode	431	-0.00161928	0.00032483	9e-07	-0.00225594	-0.00098261	0.998382	0.997747	0.999018
RIOK1	ukb-b-4817	Operative procedures - secondary OPCS: Y98.1 Radiology of one body area (or < 20 minutes) || id:ukb-b-4817	ENSG00000124784	Weighted mode	431	-0.00157986	0.000279569	2.91e-08	-0.00212782	-0.00103191	0.998421	0.997874	0.998969
RIOK1	ukb-a-223	Illnesses of siblings: Diabetes || id:ukb-a-223	ENSG00000124784	MR Egger	434	-0.00960387	0.000646294	1.22e-40	-0.0108706	-0.00833713	0.990442	0.989188	0.991698
RIOK1	ukb-a-223	Illnesses of siblings: Diabetes || id:ukb-a-223	ENSG00000124784	Weighted median	434	-0.00151481	0.000296402	3.21e-07	-0.00209576	-0.000933866	0.998486	0.997906	0.999067
RIOK1	ukb-a-223	Illnesses of siblings: Diabetes || id:ukb-a-223	ENSG00000124784	Inverse variance weighted	434	-0.00095274	0.000263043	0.000292334	-0.0014683	-0.000437177	0.999048	0.998533	0.999563
RIOK1	ukb-a-223	Illnesses of siblings: Diabetes || id:ukb-a-223	ENSG00000124784	Simple mode	434	-0.0015557	0.00053491	0.00382035	-0.00260413	-0.000507282	0.998446	0.997399	0.999493
RIOK1	ukb-a-223	Illnesses of siblings: Diabetes || id:ukb-a-223	ENSG00000124784	Weighted mode	434	-0.0015557	0.000476384	0.00117888	-0.00248942	-0.000621993	0.998446	0.997514	0.999378
RIOK1	ukb-d-22617_1152	Job SOC coding: Office managers || id:ukb-d-22617_1152	ENSG00000124784	MR Egger	450	-0.00330314	0.000443246	4.78e-13	-0.0041719	-0.00243437	0.996702	0.995837	0.997569
RIOK1	ukb-d-22617_1152	Job SOC coding: Office managers || id:ukb-d-22617_1152	ENSG00000124784	Weighted median	450	-0.00206065	0.000201392	1.43e-24	-0.00245538	-0.00166592	0.997941	0.997548	0.998335
RIOK1	ukb-d-22617_1152	Job SOC coding: Office managers || id:ukb-d-22617_1152	ENSG00000124784	Inverse variance weighted	450	-0.002146	0.000148597	2.83e-47	-0.00243725	-0.00185475	0.997856	0.997566	0.998147
RIOK1	ukb-d-22617_1152	Job SOC coding: Office managers || id:ukb-d-22617_1152	ENSG00000124784	Simple mode	450	-0.00199326	0.000482919	4.37e-05	-0.00293978	-0.00104674	0.998009	0.997065	0.998954
RIOK1	ukb-d-22617_1152	Job SOC coding: Office managers || id:ukb-d-22617_1152	ENSG00000124784	Weighted mode	450	-0.00199326	0.000414106	2.03e-06	-0.00280491	-0.00118161	0.998009	0.997199	0.998819
RIOK1	ukb-b-2535	Falls in the last year || id:ukb-b-2535	ENSG00000124784	MR Egger	434	-0.00743367	0.00102125	1.6e-12	-0.00943532	-0.00543201	0.992594	0.990609	0.994583
RIOK1	ukb-b-2535	Falls in the last year || id:ukb-b-2535	ENSG00000124784	Weighted median	434	-0.00166872	0.000440306	0.0001507	-0.00253172	-0.000805721	0.998333	0.997471	0.999195
RIOK1	ukb-b-2535	Falls in the last year || id:ukb-b-2535	ENSG00000124784	Inverse variance weighted	434	-0.000175431	0.000348827	0.615023	-0.000859133	0.00050827	0.999825	0.999141	1.00051
RIOK1	ukb-b-2535	Falls in the last year || id:ukb-b-2535	ENSG00000124784	Simple mode	434	-0.00189436	0.00106876	0.0770162	-0.00398913	0.000200402	0.998107	0.996019	1.0002
RIOK1	ukb-b-2535	Falls in the last year || id:ukb-b-2535	ENSG00000124784	Weighted mode	434	-0.00189436	0.00098066	0.0540459	-0.00381646	2.77e-05	0.998107	0.996191	1.00003
RIOK1	ukb-d-4803_14	Tinnitus: Yes, but not now, but have in the past || id:ukb-d-4803_14	ENSG00000124784	MR Egger	454	-0.00725543	0.00110895	1.64e-10	-0.00942896	-0.0050819	0.992771	0.990615	0.994931
RIOK1	ukb-d-4803_14	Tinnitus: Yes, but not now, but have in the past || id:ukb-d-4803_14	ENSG00000124784	Weighted median	454	-0.00375167	0.000482918	7.93e-15	-0.00469819	-0.00280515	0.996255	0.995313	0.997199
RIOK1	ukb-d-4803_14	Tinnitus: Yes, but not now, but have in the past || id:ukb-d-4803_14	ENSG00000124784	Inverse variance weighted	454	-0.00444381	0.0003712	5.01e-33	-0.00517136	-0.00371626	0.995566	0.994842	0.996291
RIOK1	ukb-d-4803_14	Tinnitus: Yes, but not now, but have in the past || id:ukb-d-4803_14	ENSG00000124784	Simple mode	454	-0.00360227	0.00116267	0.00206766	-0.00588111	-0.00132343	0.996404	0.994136	0.998677
RIOK1	ukb-d-4803_14	Tinnitus: Yes, but not now, but have in the past || id:ukb-d-4803_14	ENSG00000124784	Weighted mode	454	-0.00343669	0.00110523	0.00199234	-0.00560295	-0.00127044	0.996569	0.994413	0.99873
RIOK1	ukb-b-20214	Attendance/disability/mobility allowance: Disability living allowance || id:ukb-b-20214	ENSG00000124784	MR Egger	431	-0.00155363	0.000371168	3.45e-05	-0.00228112	-0.000826145	0.998448	0.997721	0.999174
RIOK1	ukb-b-20214	Attendance/disability/mobility allowance: Disability living allowance || id:ukb-b-20214	ENSG00000124784	Weighted median	431	-0.001491	0.00015883	6.15e-21	-0.0018023	-0.00117969	0.99851	0.998199	0.998821
RIOK1	ukb-b-20214	Attendance/disability/mobility allowance: Disability living allowance || id:ukb-b-20214	ENSG00000124784	Inverse variance weighted	431	-0.00130416	0.000126745	7.84e-25	-0.00155258	-0.00105574	0.998697	0.998449	0.998945
RIOK1	ukb-b-20214	Attendance/disability/mobility allowance: Disability living allowance || id:ukb-b-20214	ENSG00000124784	Simple mode	431	-0.00151746	0.000369098	4.71e-05	-0.0022409	-0.000794032	0.998484	0.997762	0.999206
RIOK1	ukb-b-20214	Attendance/disability/mobility allowance: Disability living allowance || id:ukb-b-20214	ENSG00000124784	Weighted mode	431	-0.00151746	0.000323017	3.54e-06	-0.00215058	-0.00088435	0.998484	0.997852	0.999116
RIOK1	ukb-a-231	Forced expiratory volume in 1-second (FEV1) Best measure || id:ukb-a-231	ENSG00000124784	MR Egger	434	-0.00840096	0.00197241	2.52e-05	-0.0122669	-0.00453504	0.991634	0.987808	0.995475
RIOK1	ukb-a-231	Forced expiratory volume in 1-second (FEV1) Best measure || id:ukb-a-231	ENSG00000124784	Weighted median	434	0.00556629	0.000884825	3.16e-10	0.00383203	0.00730054	1.00558	1.00384	1.00733
RIOK1	ukb-a-231	Forced expiratory volume in 1-second (FEV1) Best measure || id:ukb-a-231	ENSG00000124784	Inverse variance weighted	434	0.00696483	0.000674013	4.98e-25	0.00564377	0.0082859	1.00699	1.00566	1.00832
RIOK1	ukb-a-231	Forced expiratory volume in 1-second (FEV1) Best measure || id:ukb-a-231	ENSG00000124784	Simple mode	434	0.00641241	0.00192976	0.000966473	0.00263008	0.0101947	1.00643	1.00263	1.01025
RIOK1	ukb-a-231	Forced expiratory volume in 1-second (FEV1) Best measure || id:ukb-a-231	ENSG00000124784	Weighted mode	434	0.00515066	0.00167678	0.00226221	0.00186417	0.00843715	1.00516	1.00187	1.00847
RIOK1	ukb-b-7337	Types of physical activity in last 4 weeks: Walking for pleasure (not as a means of transport) || id:ukb-b-7337	ENSG00000124784	MR Egger	434	0.00959522	0.000807911	2.4e-28	0.00801171	0.0111787	1.00964	1.00804	1.01124
RIOK1	ukb-b-7337	Types of physical activity in last 4 weeks: Walking for pleasure (not as a means of transport) || id:ukb-b-7337	ENSG00000124784	Weighted median	434	0.00357575	0.000362295	5.63e-23	0.00286565	0.00428585	1.00358	1.00287	1.0043
RIOK1	ukb-b-7337	Types of physical activity in last 4 weeks: Walking for pleasure (not as a means of transport) || id:ukb-b-7337	ENSG00000124784	Inverse variance weighted	434	0.00403758	0.000275958	1.78e-48	0.0034967	0.00457846	1.00405	1.0035	1.00459
RIOK1	ukb-b-7337	Types of physical activity in last 4 weeks: Walking for pleasure (not as a means of transport) || id:ukb-b-7337	ENSG00000124784	Simple mode	434	0.0035075	0.000771485	7.09e-06	0.00199539	0.00501961	1.00351	1.002	1.00503
RIOK1	ukb-b-7337	Types of physical activity in last 4 weeks: Walking for pleasure (not as a means of transport) || id:ukb-b-7337	ENSG00000124784	Weighted mode	434	0.00336653	0.000732863	5.72e-06	0.00193012	0.00480294	1.00337	1.00193	1.00481
RIOK1	ukb-a-238	Pack years adult smoking as proportion of life span exposed to smoking PREVIEW ONLY || id:ukb-a-238	ENSG00000124784	MR Egger	434	0.0268643	0.00377412	4.59e-12	0.019467	0.0342615	1.02723	1.01966	1.03486
RIOK1	ukb-a-238	Pack years adult smoking as proportion of life span exposed to smoking PREVIEW ONLY || id:ukb-a-238	ENSG00000124784	Weighted median	434	0.00748856	0.00168752	9.1e-06	0.00418101	0.0107961	1.00752	1.00419	1.01085
RIOK1	ukb-a-238	Pack years adult smoking as proportion of life span exposed to smoking PREVIEW ONLY || id:ukb-a-238	ENSG00000124784	Inverse variance weighted	434	0.0060775	0.00129174	2.54e-06	0.00354568	0.00860932	1.0061	1.00355	1.00865
RIOK1	ukb-a-238	Pack years adult smoking as proportion of life span exposed to smoking PREVIEW ONLY || id:ukb-a-238	ENSG00000124784	Simple mode	434	0.00821987	0.00362486	0.023843	0.00111516	0.0153246	1.00825	1.00112	1.01544
RIOK1	ukb-a-238	Pack years adult smoking as proportion of life span exposed to smoking PREVIEW ONLY || id:ukb-a-238	ENSG00000124784	Weighted mode	434	0.00821987	0.00365143	0.0248775	0.00106307	0.0153767	1.00825	1.00106	1.0155
RIOK1	ukb-b-7352	Diagnoses - secondary ICD10: Z92.1 Personal history of long-term (current) use of anticoagulants || id:ukb-b-7352	ENSG00000124784	MR Egger	400	0.000536529	0.000190895	0.00518926	0.000162374	0.000910683	1.00054	1.00016	1.00091
RIOK1	ukb-b-7352	Diagnoses - secondary ICD10: Z92.1 Personal history of long-term (current) use of anticoagulants || id:ukb-b-7352	ENSG00000124784	Weighted median	400	0.00027381	8.82e-05	0.00191209	0.00010089	0.00044673	1.00027	1.0001	1.00045
RIOK1	ukb-b-7352	Diagnoses - secondary ICD10: Z92.1 Personal history of long-term (current) use of anticoagulants || id:ukb-b-7352	ENSG00000124784	Inverse variance weighted	400	7.02e-05	6.53e-05	0.282451	-5.78e-05	0.000198095	1.00007	0.999942	1.0002
RIOK1	ukb-b-7352	Diagnoses - secondary ICD10: Z92.1 Personal history of long-term (current) use of anticoagulants || id:ukb-b-7352	ENSG00000124784	Simple mode	400	0.000355534	0.000201579	0.078541	-3.96e-05	0.000750629	1.00036	0.99996	1.00075
RIOK1	ukb-b-7352	Diagnoses - secondary ICD10: Z92.1 Personal history of long-term (current) use of anticoagulants || id:ukb-b-7352	ENSG00000124784	Weighted mode	400	0.000355534	0.000171623	0.0389449	1.92e-05	0.000691914	1.00036	1.00002	1.00069
RIOK1	ukb-d-22601_22113066	Job coding: medical doctor, general practitioner, hospital consultant || id:ukb-d-22601_22113066	ENSG00000124784	MR Egger	453	0.000773053	0.000512549	0.13219	-0.000231543	0.00177765	1.00077	0.999768	1.00178
RIOK1	ukb-d-22601_22113066	Job coding: medical doctor, general practitioner, hospital consultant || id:ukb-d-22601_22113066	ENSG00000124784	Weighted median	453	0.000621107	0.000230798	0.0071212	0.000168742	0.00107347	1.00062	1.00017	1.00107
RIOK1	ukb-d-22601_22113066	Job coding: medical doctor, general practitioner, hospital consultant || id:ukb-d-22601_22113066	ENSG00000124784	Inverse variance weighted	453	0.00121948	0.000171891	1.3e-12	0.000882574	0.00155639	1.00122	1.00088	1.00156
RIOK1	ukb-d-22601_22113066	Job coding: medical doctor, general practitioner, hospital consultant || id:ukb-d-22601_22113066	ENSG00000124784	Simple mode	453	0.000226452	0.000513548	0.659455	-0.000780101	0.00123301	1.00023	0.99922	1.00123
RIOK1	ukb-d-22601_22113066	Job coding: medical doctor, general practitioner, hospital consultant || id:ukb-d-22601_22113066	ENSG00000124784	Weighted mode	453	0.000443292	0.000495898	0.371841	-0.000528668	0.00141525	1.00044	0.999471	1.00142
RIOK1	ukb-a-497	Mineral and other dietary supplements: Selenium || id:ukb-a-497	ENSG00000124784	MR Egger	434	0.00171429	0.000317147	1.07e-07	0.00109268	0.0023359	1.00172	1.00109	1.00234
RIOK1	ukb-a-497	Mineral and other dietary supplements: Selenium || id:ukb-a-497	ENSG00000124784	Weighted median	434	-0.00136209	0.000147133	2.09e-20	-0.00165047	-0.00107371	0.998639	0.998351	0.998927
RIOK1	ukb-a-497	Mineral and other dietary supplements: Selenium || id:ukb-a-497	ENSG00000124784	Inverse variance weighted	434	-0.00079362	0.000108371	2.42e-13	-0.00100603	-0.000581212	0.999207	0.998994	0.999419
RIOK1	ukb-a-497	Mineral and other dietary supplements: Selenium || id:ukb-a-497	ENSG00000124784	Simple mode	434	-0.00143365	0.000371685	0.000132138	-0.00216215	-0.00070515	0.998567	0.99784	0.999295
RIOK1	ukb-a-497	Mineral and other dietary supplements: Selenium || id:ukb-a-497	ENSG00000124784	Weighted mode	434	-0.00143365	0.00031977	9.42e-06	-0.0020604	-0.000806904	0.998567	0.997942	0.999193
RIOK1	ukb-a-566	Diagnoses - main ICD10: M23 Internal derangement of knee || id:ukb-a-566	ENSG00000124784	MR Egger	434	-0.00110005	0.000309413	0.000419263	-0.0017065	-0.000493604	0.998901	0.998295	0.999507
RIOK1	ukb-a-566	Diagnoses - main ICD10: M23 Internal derangement of knee || id:ukb-a-566	ENSG00000124784	Weighted median	434	0.00141679	0.000140959	9.09e-24	0.0011405	0.00169306	1.00142	1.00114	1.00169
RIOK1	ukb-a-566	Diagnoses - main ICD10: M23 Internal derangement of knee || id:ukb-a-566	ENSG00000124784	Inverse variance weighted	434	0.00135168	0.000105732	2.01e-37	0.00114445	0.00155892	1.00135	1.00115	1.00156
RIOK1	ukb-a-566	Diagnoses - main ICD10: M23 Internal derangement of knee || id:ukb-a-566	ENSG00000124784	Simple mode	434	0.00143731	0.000316875	7.44e-06	0.000816232	0.00205838	1.00144	1.00082	1.00206
RIOK1	ukb-a-566	Diagnoses - main ICD10: M23 Internal derangement of knee || id:ukb-a-566	ENSG00000124784	Weighted mode	434	0.00138337	0.000266867	3.34e-07	0.00086031	0.00190643	1.00138	1.00086	1.00191
RIOK1	ukb-b-12964	Diagnoses - secondary ICD10: M17.1 Other primary gonarthrosis || id:ukb-b-12964	ENSG00000124784	MR Egger	291	0.000952114	0.000108376	1.41e-16	0.000739698	0.00116453	1.00095	1.00074	1.00117
RIOK1	ukb-b-12964	Diagnoses - secondary ICD10: M17.1 Other primary gonarthrosis || id:ukb-b-12964	ENSG00000124784	Weighted median	291	6.85e-05	4.84e-05	0.156707	-2.63e-05	0.000163279	1.00007	0.999974	1.00016
RIOK1	ukb-b-12964	Diagnoses - secondary ICD10: M17.1 Other primary gonarthrosis || id:ukb-b-12964	ENSG00000124784	Inverse variance weighted	291	0.000228753	3.65e-05	3.55e-10	0.000157277	0.000300228	1.00023	1.00016	1.0003
RIOK1	ukb-b-12964	Diagnoses - secondary ICD10: M17.1 Other primary gonarthrosis || id:ukb-b-12964	ENSG00000124784	Simple mode	291	3.81e-05	0.000134224	0.776694	-0.000224974	0.000301184	1.00004	0.999775	1.0003
RIOK1	ukb-b-12964	Diagnoses - secondary ICD10: M17.1 Other primary gonarthrosis || id:ukb-b-12964	ENSG00000124784	Weighted mode	291	3.81e-05	0.000123478	0.757846	-0.000203911	0.000280121	1.00004	0.999796	1.00028
RIOK1	ukb-b-19780	Methods of admission to hospital (recoded): Emergency admission: Outpatients (obsolete) || id:ukb-b-19780	ENSG00000124784	MR Egger	430	0.00100507	0.000272143	0.000250171	0.000471664	0.00153847	1.00101	1.00047	1.00154
RIOK1	ukb-b-19780	Methods of admission to hospital (recoded): Emergency admission: Outpatients (obsolete) || id:ukb-b-19780	ENSG00000124784	Weighted median	430	-0.000208877	0.000120797	0.0837812	-0.000445639	2.79e-05	0.999791	0.999554	1.00003
RIOK1	ukb-b-19780	Methods of admission to hospital (recoded): Emergency admission: Outpatients (obsolete) || id:ukb-b-19780	ENSG00000124784	Inverse variance weighted	430	-0.00048063	9.29e-05	2.32e-07	-0.000662786	-0.000298474	0.999519	0.999337	0.999702
RIOK1	ukb-b-19780	Methods of admission to hospital (recoded): Emergency admission: Outpatients (obsolete) || id:ukb-b-19780	ENSG00000124784	Simple mode	430	-6.06e-05	0.000289193	0.834156	-0.000627406	0.000506232	0.999939	0.999373	1.00051
RIOK1	ukb-b-19780	Methods of admission to hospital (recoded): Emergency admission: Outpatients (obsolete) || id:ukb-b-19780	ENSG00000124784	Weighted mode	430	-6.06e-05	0.000263846	0.818489	-0.000577724	0.000456551	0.999939	0.999422	1.00046
RIOK1	ukb-b-11459	PCT responsible for patient data: BIRMINGHAM EAST AND NORTH PCT || id:ukb-b-11459	ENSG00000124784	MR Egger	323	2e-05	0.000136471	0.883494	-0.000247468	0.000287497	1.00002	0.999753	1.00029
RIOK1	ukb-b-11459	PCT responsible for patient data: BIRMINGHAM EAST AND NORTH PCT || id:ukb-b-11459	ENSG00000124784	Weighted median	323	-0.000121865	5.97e-05	0.0410823	-0.000238796	-4.93e-06	0.999878	0.999761	0.999995
RIOK1	ukb-b-11459	PCT responsible for patient data: BIRMINGHAM EAST AND NORTH PCT || id:ukb-b-11459	ENSG00000124784	Inverse variance weighted	323	-0.000213854	4.58e-05	3.07e-06	-0.000303679	-0.000124029	0.999786	0.999696	0.999876
RIOK1	ukb-b-11459	PCT responsible for patient data: BIRMINGHAM EAST AND NORTH PCT || id:ukb-b-11459	ENSG00000124784	Simple mode	323	-0.000109722	0.000147745	0.458236	-0.000399302	0.000179857	0.99989	0.999601	1.00018
RIOK1	ukb-b-11459	PCT responsible for patient data: BIRMINGHAM EAST AND NORTH PCT || id:ukb-b-11459	ENSG00000124784	Weighted mode	323	-0.000109722	0.000139036	0.430598	-0.000382234	0.000162789	0.99989	0.999618	1.00016
RIOK1	ukb-d-22617_2312	Job SOC coding: Further education teaching professionals || id:ukb-d-22617_2312	ENSG00000124784	MR Egger	454	0.000541761	0.000657923	0.410691	-0.000747768	0.00183129	1.00054	0.999253	1.00183
RIOK1	ukb-d-22617_2312	Job SOC coding: Further education teaching professionals || id:ukb-d-22617_2312	ENSG00000124784	Weighted median	454	-0.000589328	0.000290028	0.0421565	-0.00115778	-2.09e-05	0.999411	0.998843	0.999979
RIOK1	ukb-d-22617_2312	Job SOC coding: Further education teaching professionals || id:ukb-d-22617_2312	ENSG00000124784	Inverse variance weighted	454	-0.000598448	0.00022062	0.0066763	-0.00103086	-0.000166033	0.999402	0.99897	0.999834
RIOK1	ukb-d-22617_2312	Job SOC coding: Further education teaching professionals || id:ukb-d-22617_2312	ENSG00000124784	Simple mode	454	0.000601488	0.00072226	0.405405	-0.000814143	0.00201712	1.0006	0.999186	1.00202
RIOK1	ukb-d-22617_2312	Job SOC coding: Further education teaching professionals || id:ukb-d-22617_2312	ENSG00000124784	Weighted mode	454	0.000470708	0.000667375	0.480978	-0.000837347	0.00177876	1.00047	0.999163	1.00178
RIOK1	ukb-b-3768	Age when periods started (menarche) || id:ukb-b-3768	ENSG00000124784	MR Egger	434	0.00470862	0.00178014	0.00846487	0.00121954	0.0081977	1.00472	1.00122	1.00823
RIOK1	ukb-b-3768	Age when periods started (menarche) || id:ukb-b-3768	ENSG00000124784	Weighted median	434	0.00458196	0.000841659	5.21e-08	0.00293231	0.00623161	1.00459	1.00294	1.00625
RIOK1	ukb-b-3768	Age when periods started (menarche) || id:ukb-b-3768	ENSG00000124784	Inverse variance weighted	434	0.00464701	0.000607902	2.1e-14	0.00345552	0.0058385	1.00466	1.00346	1.00586
RIOK1	ukb-b-3768	Age when periods started (menarche) || id:ukb-b-3768	ENSG00000124784	Simple mode	434	0.0047833	0.00182547	0.00909361	0.00120539	0.00836121	1.00479	1.00121	1.0084
RIOK1	ukb-b-3768	Age when periods started (menarche) || id:ukb-b-3768	ENSG00000124784	Weighted mode	434	0.0047833	0.0015569	0.00225804	0.00173177	0.00783483	1.00479	1.00173	1.00787
RIOK1	ukb-b-10258	Treatment/medication code: paroxetine || id:ukb-b-10258	ENSG00000124784	MR Egger	298	-0.00052752	0.000109694	2.42e-06	-0.00074252	-0.00031252	0.999473	0.999258	0.999688
RIOK1	ukb-b-10258	Treatment/medication code: paroxetine || id:ukb-b-10258	ENSG00000124784	Weighted median	298	-0.000195125	4.64e-05	2.61e-05	-0.00028608	-0.00010417	0.999805	0.999714	0.999896
RIOK1	ukb-b-10258	Treatment/medication code: paroxetine || id:ukb-b-10258	ENSG00000124784	Inverse variance weighted	298	-0.000300151	3.7e-05	4.98e-16	-0.000372672	-0.00022763	0.9997	0.999627	0.999772
RIOK1	ukb-b-10258	Treatment/medication code: paroxetine || id:ukb-b-10258	ENSG00000124784	Simple mode	298	-0.000181837	0.000126522	0.151714	-0.00042982	6.61e-05	0.999818	0.99957	1.00007
RIOK1	ukb-b-10258	Treatment/medication code: paroxetine || id:ukb-b-10258	ENSG00000124784	Weighted mode	298	-0.000181837	0.000106322	0.0882653	-0.000390229	2.66e-05	0.999818	0.99961	1.00003
RIOK1	ukb-b-1732	3mm asymmetry angle (right) || id:ukb-b-1732	ENSG00000124784	MR Egger	434	-0.0249316	0.00397654	8.78e-10	-0.0327256	-0.0171375	0.975377	0.967804	0.983008
RIOK1	ukb-b-1732	3mm asymmetry angle (right) || id:ukb-b-1732	ENSG00000124784	Weighted median	434	-0.000294531	0.00181285	0.870937	-0.00384772	0.00325866	0.999706	0.99616	1.00326
RIOK1	ukb-b-1732	3mm asymmetry angle (right) || id:ukb-b-1732	ENSG00000124784	Inverse variance weighted	434	-0.00207216	0.00135563	0.126373	-0.00472919	0.00058487	0.99793	0.995282	1.00059
RIOK1	ukb-b-1732	3mm asymmetry angle (right) || id:ukb-b-1732	ENSG00000124784	Simple mode	434	-0.000289017	0.00385717	0.940305	-0.00784907	0.00727103	0.999711	0.992182	1.0073
RIOK1	ukb-b-1732	3mm asymmetry angle (right) || id:ukb-b-1732	ENSG00000124784	Weighted mode	434	0.00027326	0.00365278	0.940401	-0.00688619	0.00743271	1.00027	0.993137	1.00746
RIOK1	ukb-b-10912	Non-cancer illness code, self-reported: high cholesterol || id:ukb-b-10912	ENSG00000124784	MR Egger	434	-0.0104165	0.000584895	1.33e-53	-0.0115629	-0.00927013	0.989638	0.988504	0.990773
RIOK1	ukb-b-10912	Non-cancer illness code, self-reported: high cholesterol || id:ukb-b-10912	ENSG00000124784	Weighted median	434	-0.00801594	0.000266525	1.01e-198	-0.00853833	-0.00749355	0.992016	0.991498	0.992534
RIOK1	ukb-b-10912	Non-cancer illness code, self-reported: high cholesterol || id:ukb-b-10912	ENSG00000124784	Inverse variance weighted	434	-0.00735832	0.000199784	5.82e-297	-0.0077499	-0.00696674	0.992669	0.99228	0.993057
RIOK1	ukb-b-10912	Non-cancer illness code, self-reported: high cholesterol || id:ukb-b-10912	ENSG00000124784	Simple mode	434	-0.00808292	0.000576101	3.97e-37	-0.00921208	-0.00695376	0.99195	0.99083	0.99307
RIOK1	ukb-b-10912	Non-cancer illness code, self-reported: high cholesterol || id:ukb-b-10912	ENSG00000124784	Weighted mode	434	-0.00818605	0.000571197	2.12e-38	-0.0093056	-0.00706651	0.991847	0.990738	0.992958
RIOK1	ukb-a-535	Diagnoses - main ICD10: I30 Acute pericarditis || id:ukb-a-535	ENSG00000124784	MR Egger	434	-0.000930239	3.74e-05	2.6e-85	-0.0010036	-0.000856877	0.99907	0.998997	0.999143
RIOK1	ukb-a-535	Diagnoses - main ICD10: I30 Acute pericarditis || id:ukb-a-535	ENSG00000124784	Weighted median	434	-0.000544896	1.83e-05	8.58e-194	-0.00058086	-0.000508932	0.999455	0.999419	0.999491
RIOK1	ukb-a-535	Diagnoses - main ICD10: I30 Acute pericarditis || id:ukb-a-535	ENSG00000124784	Inverse variance weighted	434	-0.000598568	1.28e-05	0	-0.000623637	-0.000573499	0.999402	0.999377	0.999427
RIOK1	ukb-a-535	Diagnoses - main ICD10: I30 Acute pericarditis || id:ukb-a-535	ENSG00000124784	Simple mode	434	-0.00052821	4.09e-05	1.52e-32	-0.000608314	-0.000448107	0.999472	0.999392	0.999552
RIOK1	ukb-a-535	Diagnoses - main ICD10: I30 Acute pericarditis || id:ukb-a-535	ENSG00000124784	Weighted mode	434	-0.00052821	3.46e-05	2.03e-42	-0.000596014	-0.000460406	0.999472	0.999404	0.99954
RIOK1	ukb-d-22617_1234	Job SOC coding: Shopkeepers and wholesale/retail dealers || id:ukb-d-22617_1234	ENSG00000124784	MR Egger	453	-0.00363761	0.00050565	2.64e-12	-0.00462868	-0.00264653	0.996369	0.995382	0.997357
RIOK1	ukb-d-22617_1234	Job SOC coding: Shopkeepers and wholesale/retail dealers || id:ukb-d-22617_1234	ENSG00000124784	Weighted median	453	-0.00220425	0.000220906	1.9e-23	-0.00263722	-0.00177127	0.997798	0.997366	0.99823
RIOK1	ukb-d-22617_1234	Job SOC coding: Shopkeepers and wholesale/retail dealers || id:ukb-d-22617_1234	ENSG00000124784	Inverse variance weighted	453	-0.00169056	0.000169562	2.06e-23	-0.00202291	-0.00135822	0.998311	0.997979	0.998643
RIOK1	ukb-d-22617_1234	Job SOC coding: Shopkeepers and wholesale/retail dealers || id:ukb-d-22617_1234	ENSG00000124784	Simple mode	453	-0.00236678	0.000563026	3.17e-05	-0.00347031	-0.00126325	0.997636	0.996536	0.998738
RIOK1	ukb-d-22617_1234	Job SOC coding: Shopkeepers and wholesale/retail dealers || id:ukb-d-22617_1234	ENSG00000124784	Weighted mode	453	-0.00236678	0.000485268	1.49e-06	-0.00331791	-0.00141566	0.997636	0.996688	0.998585
RIOK1	ukb-b-12729	Operation code: nephrectomy/kidney removed || id:ukb-b-12729	ENSG00000124784	MR Egger	298	-0.000698861	0.000112608	1.83e-09	-0.000919572	-0.000478149	0.999301	0.999081	0.999522
RIOK1	ukb-b-12729	Operation code: nephrectomy/kidney removed || id:ukb-b-12729	ENSG00000124784	Weighted median	298	-0.000748145	5.06e-05	1.96e-49	-0.000847355	-0.000648934	0.999252	0.999153	0.999351
RIOK1	ukb-b-12729	Operation code: nephrectomy/kidney removed || id:ukb-b-12729	ENSG00000124784	Inverse variance weighted	298	-0.000585936	3.8e-05	1.09e-53	-0.000660384	-0.000511488	0.999414	0.99934	0.999489
RIOK1	ukb-b-12729	Operation code: nephrectomy/kidney removed || id:ukb-b-12729	ENSG00000124784	Simple mode	298	-0.000821222	0.000140039	1.2e-08	-0.0010957	-0.000546746	0.999179	0.998905	0.999453
RIOK1	ukb-b-12729	Operation code: nephrectomy/kidney removed || id:ukb-b-12729	ENSG00000124784	Weighted mode	298	-0.000798781	0.000127417	1.28e-09	-0.00104852	-0.000549043	0.999202	0.998952	0.999451
RIOK1	ukb-b-10011	Townsend deprivation index at recruitment || id:ukb-b-10011	ENSG00000124784	MR Egger	434	-0.012204	0.00174905	1.14e-11	-0.0156322	-0.00877589	0.98787	0.984489	0.991263
RIOK1	ukb-b-10011	Townsend deprivation index at recruitment || id:ukb-b-10011	ENSG00000124784	Weighted median	434	-0.00303042	0.00080009	0.000152107	-0.0045986	-0.00146225	0.996974	0.995412	0.998539
RIOK1	ukb-b-10011	Townsend deprivation index at recruitment || id:ukb-b-10011	ENSG00000124784	Inverse variance weighted	434	-0.000496459	0.000597433	0.405981	-0.00166743	0.00067451	0.999504	0.998334	1.00067
RIOK1	ukb-b-10011	Townsend deprivation index at recruitment || id:ukb-b-10011	ENSG00000124784	Simple mode	434	-0.00303737	0.00162484	0.0622501	-0.00622205	0.000147306	0.996967	0.993797	1.00015
RIOK1	ukb-b-10011	Townsend deprivation index at recruitment || id:ukb-b-10011	ENSG00000124784	Weighted mode	434	-0.00303737	0.00145679	0.0376572	-0.00589269	-0.000182057	0.996967	0.994125	0.999818
RIOK1	ukb-b-15590	Hip circumference || id:ukb-b-15590	ENSG00000124784	MR Egger	434	-0.00325378	0.00171755	0.0588363	-0.00662019	0.000112629	0.996752	0.993402	1.00011
RIOK1	ukb-b-15590	Hip circumference || id:ukb-b-15590	ENSG00000124784	Weighted median	434	-0.0036295	0.000796377	5.18e-06	-0.00519039	-0.0020686	0.996377	0.994823	0.997934
RIOK1	ukb-b-15590	Hip circumference || id:ukb-b-15590	ENSG00000124784	Inverse variance weighted	434	0.000424132	0.000586666	0.469708	-0.000725733	0.001574	1.00042	0.999275	1.00158
RIOK1	ukb-b-15590	Hip circumference || id:ukb-b-15590	ENSG00000124784	Simple mode	434	-0.00395047	0.00190307	0.038499	-0.00768049	-0.000220438	0.996057	0.992349	0.99978
RIOK1	ukb-b-15590	Hip circumference || id:ukb-b-15590	ENSG00000124784	Weighted mode	434	-0.0044236	0.00158413	0.00546283	-0.0075285	-0.00131871	0.995586	0.9925	0.998682
RIOK1	ukb-b-13584	Illnesses of mother: Breast cancer || id:ukb-b-13584	ENSG00000124784	MR Egger	431	0.00340343	0.000517544	1.41e-10	0.00238905	0.00441782	1.00341	1.00239	1.00443
RIOK1	ukb-b-13584	Illnesses of mother: Breast cancer || id:ukb-b-13584	ENSG00000124784	Weighted median	431	0.00109528	0.000236507	3.64e-06	0.000631727	0.00155884	1.0011	1.00063	1.00156
RIOK1	ukb-b-13584	Illnesses of mother: Breast cancer || id:ukb-b-13584	ENSG00000124784	Inverse variance weighted	431	0.00110644	0.00017679	3.89e-10	0.000759928	0.00145295	1.00111	1.00076	1.00145
RIOK1	ukb-b-13584	Illnesses of mother: Breast cancer || id:ukb-b-13584	ENSG00000124784	Simple mode	431	0.000340889	0.000529414	0.519985	-0.000696763	0.00137854	1.00034	0.999303	1.00138
RIOK1	ukb-b-13584	Illnesses of mother: Breast cancer || id:ukb-b-13584	ENSG00000124784	Weighted mode	431	0.000557625	0.000459625	0.225713	-0.00034324	0.00145849	1.00056	0.999657	1.00146
RIOK1	ukb-b-6885	Types of spread used on bread/crackers: Spreadable butter on bread/crackers || id:ukb-b-6885	ENSG00000124784	MR Egger	419	-0.00467678	0.0014593	0.00145538	-0.00753701	-0.00181656	0.995334	0.992491	0.998185
RIOK1	ukb-b-6885	Types of spread used on bread/crackers: Spreadable butter on bread/crackers || id:ukb-b-6885	ENSG00000124784	Weighted median	419	0.000380537	0.000613854	0.535315	-0.000822618	0.00158369	1.00038	0.999178	1.00158
RIOK1	ukb-b-6885	Types of spread used on bread/crackers: Spreadable butter on bread/crackers || id:ukb-b-6885	ENSG00000124784	Inverse variance weighted	419	0.000735842	0.000498545	0.13995	-0.000241306	0.00171299	1.00074	0.999759	1.00171
RIOK1	ukb-b-6885	Types of spread used on bread/crackers: Spreadable butter on bread/crackers || id:ukb-b-6885	ENSG00000124784	Simple mode	419	2.86e-05	0.00144632	0.984246	-0.00280621	0.00286336	1.00003	0.997198	1.00287
RIOK1	ukb-b-6885	Types of spread used on bread/crackers: Spreadable butter on bread/crackers || id:ukb-b-6885	ENSG00000124784	Weighted mode	419	2.86e-05	0.00136381	0.983293	-0.00264449	0.00270165	1.00003	0.997359	1.00271
RIOK1	ukb-b-12205	Chest pain felt during physical activity || id:ukb-b-12205	ENSG00000124784	MR Egger	434	-0.0136476	0.00181161	2.92e-13	-0.0171983	-0.0100968	0.986445	0.982949	0.989954
RIOK1	ukb-b-12205	Chest pain felt during physical activity || id:ukb-b-12205	ENSG00000124784	Weighted median	434	-0.00651712	0.000825891	3e-15	-0.00813587	-0.00489838	0.993504	0.991897	0.995114
RIOK1	ukb-b-12205	Chest pain felt during physical activity || id:ukb-b-12205	ENSG00000124784	Inverse variance weighted	434	-0.00474442	0.000617427	1.54e-14	-0.00595458	-0.00353426	0.995267	0.994063	0.996472
RIOK1	ukb-b-12205	Chest pain felt during physical activity || id:ukb-b-12205	ENSG00000124784	Simple mode	434	-0.00704348	0.00180187	0.000107547	-0.0105752	-0.00351181	0.992981	0.989481	0.996494
RIOK1	ukb-b-12205	Chest pain felt during physical activity || id:ukb-b-12205	ENSG00000124784	Weighted mode	434	-0.00704348	0.00163952	2.15e-05	-0.0102569	-0.00383002	0.992981	0.989795	0.996177
RIOK1	ukb-a-367	Happiness || id:ukb-a-367	ENSG00000124784	MR Egger	434	-0.0101477	0.0025685	9.09e-05	-0.015182	-0.00511345	0.989904	0.984933	0.9949
RIOK1	ukb-a-367	Happiness || id:ukb-a-367	ENSG00000124784	Weighted median	434	-0.00847232	0.00108318	5.21e-15	-0.0105953	-0.00634929	0.991563	0.989461	0.993671
RIOK1	ukb-a-367	Happiness || id:ukb-a-367	ENSG00000124784	Inverse variance weighted	434	-0.00990659	0.000876966	1.37e-29	-0.0116254	-0.00818774	0.990142	0.988442	0.991846
RIOK1	ukb-a-367	Happiness || id:ukb-a-367	ENSG00000124784	Simple mode	434	-0.0076403	0.00279327	0.00648923	-0.0131151	-0.00216549	0.992389	0.986971	0.997837
RIOK1	ukb-a-367	Happiness || id:ukb-a-367	ENSG00000124784	Weighted mode	434	-0.0076403	0.00246666	0.00207908	-0.012475	-0.00280565	0.992389	0.987603	0.997198
RIOK1	ukb-b-4690	Vitamin and/or mineral supplement use: Vitamin C || id:ukb-b-4690	ENSG00000124784	MR Egger	378	0.0153104	0.00119391	1.77e-31	0.0129703	0.0176505	1.01543	1.01305	1.01781
RIOK1	ukb-b-4690	Vitamin and/or mineral supplement use: Vitamin C || id:ukb-b-4690	ENSG00000124784	Weighted median	378	-0.000444873	0.000515882	0.388492	-0.001456	0.000566255	0.999555	0.998545	1.00057
RIOK1	ukb-b-4690	Vitamin and/or mineral supplement use: Vitamin C || id:ukb-b-4690	ENSG00000124784	Inverse variance weighted	378	0.000428298	0.000405168	0.290471	-0.000365831	0.00122243	1.00043	0.999634	1.00122
RIOK1	ukb-b-4690	Vitamin and/or mineral supplement use: Vitamin C || id:ukb-b-4690	ENSG00000124784	Simple mode	378	-0.00078559	0.00123687	0.525719	-0.00320985	0.00163867	0.999215	0.996795	1.00164
RIOK1	ukb-b-4690	Vitamin and/or mineral supplement use: Vitamin C || id:ukb-b-4690	ENSG00000124784	Weighted mode	378	-0.00078559	0.00114941	0.494728	-0.00303843	0.00146725	0.999215	0.996966	1.00147
RIOK1	ukb-d-20548_8	Manifestations of mania or irritability: I was more confident than usual || id:ukb-d-20548_8	ENSG00000124784	MR Egger	454	0.00627348	0.000597736	3.3e-23	0.00510192	0.00744504	1.00629	1.00511	1.00747
RIOK1	ukb-d-20548_8	Manifestations of mania or irritability: I was more confident than usual || id:ukb-d-20548_8	ENSG00000124784	Weighted median	454	0.00165097	0.000272705	1.41e-09	0.00111646	0.00218547	1.00165	1.00112	1.00219
RIOK1	ukb-d-20548_8	Manifestations of mania or irritability: I was more confident than usual || id:ukb-d-20548_8	ENSG00000124784	Inverse variance weighted	454	0.00214736	0.000200174	7.56e-27	0.00175502	0.0025397	1.00215	1.00176	1.00254
RIOK1	ukb-d-20548_8	Manifestations of mania or irritability: I was more confident than usual || id:ukb-d-20548_8	ENSG00000124784	Simple mode	454	0.00165999	0.00063379	0.00911047	0.000417765	0.00290222	1.00166	1.00042	1.00291
RIOK1	ukb-d-20548_8	Manifestations of mania or irritability: I was more confident than usual || id:ukb-d-20548_8	ENSG00000124784	Weighted mode	454	0.00152907	0.000586057	0.00937894	0.000380397	0.00267774	1.00153	1.00038	1.00268
RIOK1	ukb-a-190	Treatment/medication code: levothyroxine sodium || id:ukb-a-190	ENSG00000124784	MR Egger	434	-0.00443044	0.000412188	4.85e-24	-0.00523833	-0.00362255	0.995579	0.994775	0.996384
RIOK1	ukb-a-190	Treatment/medication code: levothyroxine sodium || id:ukb-a-190	ENSG00000124784	Weighted median	434	-0.0013131	0.000187204	2.31e-12	-0.00168003	-0.000946185	0.998688	0.998321	0.999054
RIOK1	ukb-a-190	Treatment/medication code: levothyroxine sodium || id:ukb-a-190	ENSG00000124784	Inverse variance weighted	434	-0.00102997	0.000140853	2.62e-13	-0.00130604	-0.000753895	0.998971	0.998695	0.999246
RIOK1	ukb-a-190	Treatment/medication code: levothyroxine sodium || id:ukb-a-190	ENSG00000124784	Simple mode	434	-0.00135715	0.000360341	0.000188593	-0.00206341	-0.000650879	0.998644	0.997939	0.999349
RIOK1	ukb-a-190	Treatment/medication code: levothyroxine sodium || id:ukb-a-190	ENSG00000124784	Weighted mode	434	-0.00135715	0.000336152	6.39e-05	-0.002016	-0.000698289	0.998644	0.997986	0.999302
RIOK1	ukb-d-4968	FI4 : positional arithmetic || id:ukb-d-4968	ENSG00000124784	MR Egger	454	-0.0014225	0.00126861	0.262751	-0.00390898	0.00106397	0.998579	0.996099	1.00106
RIOK1	ukb-d-4968	FI4 : positional arithmetic || id:ukb-d-4968	ENSG00000124784	Weighted median	454	-0.00584831	0.000564748	3.95e-25	-0.00695521	-0.0047414	0.994169	0.993069	0.99527
RIOK1	ukb-d-4968	FI4 : positional arithmetic || id:ukb-d-4968	ENSG00000124784	Inverse variance weighted	454	-0.00484266	0.000424698	4.06e-30	-0.00567506	-0.00401025	0.995169	0.994341	0.995998
RIOK1	ukb-d-4968	FI4 : positional arithmetic || id:ukb-d-4968	ENSG00000124784	Simple mode	454	-0.00632434	0.00132934	2.64e-06	-0.00892984	-0.00371885	0.993696	0.99111	0.996288
RIOK1	ukb-d-4968	FI4 : positional arithmetic || id:ukb-d-4968	ENSG00000124784	Weighted mode	454	-0.00603706	0.00113819	1.77e-07	-0.0082679	-0.00380621	0.993981	0.991766	0.996201
RIOK1	ukb-a-294	Wheeze or whistling in the chest in last year || id:ukb-a-294	ENSG00000124784	MR Egger	434	0.00296405	0.000857955	0.000605146	0.00128246	0.00464565	1.00297	1.00128	1.00466
RIOK1	ukb-a-294	Wheeze or whistling in the chest in last year || id:ukb-a-294	ENSG00000124784	Weighted median	434	0.00304009	0.000382272	1.83e-15	0.00229083	0.00378934	1.00304	1.00229	1.0038
RIOK1	ukb-a-294	Wheeze or whistling in the chest in last year || id:ukb-a-294	ENSG00000124784	Inverse variance weighted	434	0.00393453	0.000293154	4.53e-41	0.00335994	0.00450911	1.00394	1.00337	1.00452
RIOK1	ukb-a-294	Wheeze or whistling in the chest in last year || id:ukb-a-294	ENSG00000124784	Simple mode	434	0.00279418	0.000863398	0.00130406	0.00110192	0.00448644	1.0028	1.0011	1.0045
RIOK1	ukb-a-294	Wheeze or whistling in the chest in last year || id:ukb-a-294	ENSG00000124784	Weighted mode	434	0.00279418	0.000765483	0.000294025	0.00129383	0.00429452	1.0028	1.00129	1.0043
RIOK1	ukb-b-17078	Treatment/medication code: movicol oral powder || id:ukb-b-17078	ENSG00000124784	MR Egger	291	-0.0013546	0.000106504	9.87e-30	-0.00156335	-0.00114586	0.998646	0.998438	0.998855
RIOK1	ukb-b-17078	Treatment/medication code: movicol oral powder || id:ukb-b-17078	ENSG00000124784	Weighted median	291	-0.000565353	4.68e-05	1.28e-33	-0.00065705	-0.000473656	0.999435	0.999343	0.999526
RIOK1	ukb-b-17078	Treatment/medication code: movicol oral powder || id:ukb-b-17078	ENSG00000124784	Inverse variance weighted	291	-0.000551705	3.58e-05	1.78e-53	-0.000621946	-0.000481463	0.999448	0.999378	0.999519
RIOK1	ukb-b-17078	Treatment/medication code: movicol oral powder || id:ukb-b-17078	ENSG00000124784	Simple mode	291	-0.000482143	0.000114558	3.43e-05	-0.000706677	-0.000257609	0.999518	0.999294	0.999742
RIOK1	ukb-b-17078	Treatment/medication code: movicol oral powder || id:ukb-b-17078	ENSG00000124784	Weighted mode	291	-0.000482143	0.000105633	7.41e-06	-0.000689183	-0.000275103	0.999518	0.999311	0.999725
RIOK1	ukb-b-3725	Operative procedures - secondary OPCS: K63.4 Coronary arteriography using two catheters || id:ukb-b-3725	ENSG00000124784	MR Egger	334	-0.00020424	0.000142328	0.15223	-0.000483203	7.47e-05	0.999796	0.999517	1.00007
RIOK1	ukb-b-3725	Operative procedures - secondary OPCS: K63.4 Coronary arteriography using two catheters || id:ukb-b-3725	ENSG00000124784	Weighted median	334	0.000486536	6.41e-05	3.2e-14	0.000360894	0.000612178	1.00049	1.00036	1.00061
RIOK1	ukb-b-3725	Operative procedures - secondary OPCS: K63.4 Coronary arteriography using two catheters || id:ukb-b-3725	ENSG00000124784	Inverse variance weighted	334	0.000645655	4.81e-05	4.3e-41	0.000551394	0.000739916	1.00065	1.00055	1.00074
RIOK1	ukb-b-3725	Operative procedures - secondary OPCS: K63.4 Coronary arteriography using two catheters || id:ukb-b-3725	ENSG00000124784	Simple mode	334	0.000465438	0.000147281	0.00172121	0.000176768	0.000754108	1.00047	1.00018	1.00075
RIOK1	ukb-b-3725	Operative procedures - secondary OPCS: K63.4 Coronary arteriography using two catheters || id:ukb-b-3725	ENSG00000124784	Weighted mode	334	0.000465438	0.000128352	0.000332566	0.000213868	0.000717008	1.00047	1.00021	1.00072
RIOK1	ukb-a-182	Treatment/medication code: symbicort 100/6 turbohaler || id:ukb-a-182	ENSG00000124784	MR Egger	434	-0.00121281	0.000164918	9.74e-13	-0.00153605	-0.00088957	0.998788	0.998465	0.999111
RIOK1	ukb-a-182	Treatment/medication code: symbicort 100/6 turbohaler || id:ukb-a-182	ENSG00000124784	Weighted median	434	-0.000543567	7.78e-05	2.85e-12	-0.000696097	-0.000391038	0.999457	0.999304	0.999609
RIOK1	ukb-a-182	Treatment/medication code: symbicort 100/6 turbohaler || id:ukb-a-182	ENSG00000124784	Inverse variance weighted	434	-0.000569048	5.64e-05	5.67e-24	-0.000679504	-0.000458591	0.999431	0.999321	0.999542
RIOK1	ukb-a-182	Treatment/medication code: symbicort 100/6 turbohaler || id:ukb-a-182	ENSG00000124784	Simple mode	434	-0.000466092	0.000163917	0.00467398	-0.000787369	-0.000144814	0.999534	0.999213	0.999855
RIOK1	ukb-a-182	Treatment/medication code: symbicort 100/6 turbohaler || id:ukb-a-182	ENSG00000124784	Weighted mode	434	-0.000466092	0.000141767	0.00109227	-0.000743954	-0.000188229	0.999534	0.999256	0.999812
RIOK1	ukb-b-6727	Methods of discharge from hospital (recoded): Discharged on clinical advice/consent: From inpatient/daycase care || id:ukb-b-6727	ENSG00000124784	MR Egger	431	-0.000248121	0.000355964	0.486155	-0.00094581	0.000449567	0.999752	0.999055	1.00045
RIOK1	ukb-b-6727	Methods of discharge from hospital (recoded): Discharged on clinical advice/consent: From inpatient/daycase care || id:ukb-b-6727	ENSG00000124784	Weighted median	431	0.000666865	0.000164032	4.79e-05	0.000345362	0.000988369	1.00067	1.00035	1.00099
RIOK1	ukb-b-6727	Methods of discharge from hospital (recoded): Discharged on clinical advice/consent: From inpatient/daycase care || id:ukb-b-6727	ENSG00000124784	Inverse variance weighted	431	0.000799997	0.00012156	4.67e-11	0.000561741	0.00103825	1.0008	1.00056	1.00104
RIOK1	ukb-b-6727	Methods of discharge from hospital (recoded): Discharged on clinical advice/consent: From inpatient/daycase care || id:ukb-b-6727	ENSG00000124784	Simple mode	431	0.000692506	0.000334359	0.0389411	3.72e-05	0.00134785	1.00069	1.00004	1.00135
RIOK1	ukb-b-6727	Methods of discharge from hospital (recoded): Discharged on clinical advice/consent: From inpatient/daycase care || id:ukb-b-6727	ENSG00000124784	Weighted mode	431	0.000692506	0.000283761	0.0150717	0.000136334	0.00124868	1.00069	1.00014	1.00125
RIOK1	ukb-b-14189	PCT responsible for patient data: EAST LANCASHIRE TEACHING PCT || id:ukb-b-14189	ENSG00000124784	MR Egger	266	-0.000289031	9.77e-05	0.00336951	-0.000480499	-9.76e-05	0.999711	0.99952	0.999902
RIOK1	ukb-b-14189	PCT responsible for patient data: EAST LANCASHIRE TEACHING PCT || id:ukb-b-14189	ENSG00000124784	Weighted median	266	0.000159206	4.14e-05	0.000120006	7.81e-05	0.000240338	1.00016	1.00008	1.00024
RIOK1	ukb-b-14189	PCT responsible for patient data: EAST LANCASHIRE TEACHING PCT || id:ukb-b-14189	ENSG00000124784	Inverse variance weighted	266	0.000177738	3.2e-05	2.66e-08	0.000115109	0.000240367	1.00018	1.00012	1.00024
RIOK1	ukb-b-14189	PCT responsible for patient data: EAST LANCASHIRE TEACHING PCT || id:ukb-b-14189	ENSG00000124784	Simple mode	266	0.000160116	0.000104936	0.128241	-4.56e-05	0.00036579	1.00016	0.999954	1.00037
RIOK1	ukb-b-14189	PCT responsible for patient data: EAST LANCASHIRE TEACHING PCT || id:ukb-b-14189	ENSG00000124784	Weighted mode	266	0.000153107	9.7e-05	0.11559	-3.7e-05	0.000343188	1.00015	0.999963	1.00034
RIOK1	ukb-a-66	Non-cancer illness code self-reported: asthma || id:ukb-a-66	ENSG00000124784	MR Egger	434	0.00278403	0.00067227	4.16e-05	0.00146638	0.00410168	1.00279	1.00147	1.00411
RIOK1	ukb-a-66	Non-cancer illness code self-reported: asthma || id:ukb-a-66	ENSG00000124784	Weighted median	434	0.00430373	0.000309945	7.76e-44	0.00369624	0.00491122	1.00431	1.0037	1.00492
RIOK1	ukb-a-66	Non-cancer illness code self-reported: asthma || id:ukb-a-66	ENSG00000124784	Inverse variance weighted	434	0.00453355	0.000229727	1.09e-86	0.00408328	0.00498382	1.00454	1.00409	1.005
RIOK1	ukb-a-66	Non-cancer illness code self-reported: asthma || id:ukb-a-66	ENSG00000124784	Simple mode	434	0.00334178	0.000624657	1.43e-07	0.00211745	0.00456611	1.00335	1.00212	1.00458
RIOK1	ukb-a-66	Non-cancer illness code self-reported: asthma || id:ukb-a-66	ENSG00000124784	Weighted mode	434	0.00351833	0.000588099	4.61e-09	0.00236565	0.004671	1.00352	1.00237	1.00468
RIOK1	ukb-b-3951	Treatment/medication code: gtn 400micrograms spray || id:ukb-b-3951	ENSG00000124784	MR Egger	266	-0.000983452	9.72e-05	1.52e-20	-0.00117398	-0.000792921	0.999017	0.998827	0.999207
RIOK1	ukb-b-3951	Treatment/medication code: gtn 400micrograms spray || id:ukb-b-3951	ENSG00000124784	Weighted median	266	-0.000183041	4.13e-05	9.36e-06	-0.000263999	-0.000102083	0.999817	0.999736	0.999898
RIOK1	ukb-b-3951	Treatment/medication code: gtn 400micrograms spray || id:ukb-b-3951	ENSG00000124784	Inverse variance weighted	266	-0.00018945	3.18e-05	2.55e-09	-0.000251773	-0.000127127	0.999811	0.999748	0.999873
RIOK1	ukb-b-3951	Treatment/medication code: gtn 400micrograms spray || id:ukb-b-3951	ENSG00000124784	Simple mode	266	-0.000165915	0.000102231	0.105791	-0.000366287	3.45e-05	0.999834	0.999634	1.00003
RIOK1	ukb-b-3951	Treatment/medication code: gtn 400micrograms spray || id:ukb-b-3951	ENSG00000124784	Weighted mode	266	-0.000165915	9.72e-05	0.0890627	-0.000356462	2.46e-05	0.999834	0.999644	1.00002
RIOK1	ukb-b-7463	Diagnoses - main ICD10: Z46.6 Fitting and adjustment of urinary device || id:ukb-b-7463	ENSG00000124784	MR Egger	334	0.000326831	0.000142136	0.0221011	4.82e-05	0.000605417	1.00033	1.00005	1.00061
RIOK1	ukb-b-7463	Diagnoses - main ICD10: Z46.6 Fitting and adjustment of urinary device || id:ukb-b-7463	ENSG00000124784	Weighted median	334	0.000617364	6.39e-05	4.41e-22	0.000492116	0.000742611	1.00062	1.00049	1.00074
RIOK1	ukb-b-7463	Diagnoses - main ICD10: Z46.6 Fitting and adjustment of urinary device || id:ukb-b-7463	ENSG00000124784	Inverse variance weighted	334	0.000820242	4.8e-05	2.14e-65	0.000726108	0.000914376	1.00082	1.00073	1.00091
RIOK1	ukb-b-7463	Diagnoses - main ICD10: Z46.6 Fitting and adjustment of urinary device || id:ukb-b-7463	ENSG00000124784	Simple mode	334	0.000518086	0.000162724	0.00159054	0.000199148	0.000837025	1.00052	1.0002	1.00084
RIOK1	ukb-b-7463	Diagnoses - main ICD10: Z46.6 Fitting and adjustment of urinary device || id:ukb-b-7463	ENSG00000124784	Weighted mode	334	0.000518086	0.000154841	0.000913726	0.000214599	0.000821574	1.00052	1.00021	1.00082
RIOK1	ukb-b-20447	Iron || id:ukb-b-20447	ENSG00000124784	MR Egger	434	0.0526145	0.00465951	4.37e-26	0.0434818	0.0617471	1.05402	1.04444	1.06369
RIOK1	ukb-b-20447	Iron || id:ukb-b-20447	ENSG00000124784	Weighted median	434	0.0258767	0.00209137	3.66e-35	0.0217776	0.0299757	1.02621	1.02202	1.03043
RIOK1	ukb-b-20447	Iron || id:ukb-b-20447	ENSG00000124784	Inverse variance weighted	434	0.0263269	0.00158974	1.34e-61	0.023211	0.0294428	1.02668	1.02348	1.02988
RIOK1	ukb-b-20447	Iron || id:ukb-b-20447	ENSG00000124784	Simple mode	434	0.025278	0.00476622	1.81e-07	0.0159363	0.0346198	1.0256	1.01606	1.03523
RIOK1	ukb-b-20447	Iron || id:ukb-b-20447	ENSG00000124784	Weighted mode	434	0.025278	0.00399271	6.1e-10	0.0174523	0.0331038	1.0256	1.01761	1.03366
RIOK1	ukb-b-9508	Coffee consumed || id:ukb-b-9508	ENSG00000124784	MR Egger	434	0.00383482	0.0021838	0.0797926	-0.00044544	0.00811507	1.00384	0.999555	1.00815
RIOK1	ukb-b-9508	Coffee consumed || id:ukb-b-9508	ENSG00000124784	Weighted median	434	-0.00227245	0.000978618	0.0202276	-0.00419054	-0.000354357	0.99773	0.995818	0.999646
RIOK1	ukb-b-9508	Coffee consumed || id:ukb-b-9508	ENSG00000124784	Inverse variance weighted	434	-0.00150767	0.000745023	0.0430063	-0.00296791	-4.74e-05	0.998493	0.997036	0.999953
RIOK1	ukb-b-9508	Coffee consumed || id:ukb-b-9508	ENSG00000124784	Simple mode	434	-0.00205946	0.00226609	0.363951	-0.00650099	0.00238206	0.997943	0.99352	1.00238
RIOK1	ukb-b-9508	Coffee consumed || id:ukb-b-9508	ENSG00000124784	Weighted mode	434	-0.00252038	0.00191025	0.187734	-0.00626446	0.00122371	0.997483	0.993755	1.00122
RIOK1	ukb-b-13414	Diagnoses - main ICD10: O02.1 Missed abortion || id:ukb-b-13414	ENSG00000124784	MR Egger	283	-0.000693815	0.000102735	8.28e-11	-0.000895175	-0.000492454	0.999306	0.999105	0.999508
RIOK1	ukb-b-13414	Diagnoses - main ICD10: O02.1 Missed abortion || id:ukb-b-13414	ENSG00000124784	Weighted median	283	-4.96e-05	4.6e-05	0.281739	-0.000139799	4.07e-05	0.99995	0.99986	1.00004
RIOK1	ukb-b-13414	Diagnoses - main ICD10: O02.1 Missed abortion || id:ukb-b-13414	ENSG00000124784	Inverse variance weighted	283	-7.11e-06	3.44e-05	0.836402	-7.46e-05	6.04e-05	0.999993	0.999925	1.00006
RIOK1	ukb-b-13414	Diagnoses - main ICD10: O02.1 Missed abortion || id:ukb-b-13414	ENSG00000124784	Simple mode	283	-5.73e-05	0.000112448	0.610474	-0.000277744	0.000163054	0.999943	0.999722	1.00016
RIOK1	ukb-b-13414	Diagnoses - main ICD10: O02.1 Missed abortion || id:ukb-b-13414	ENSG00000124784	Weighted mode	283	-7.76e-05	0.000103568	0.454415	-0.000280578	0.00012541	0.999922	0.999719	1.00013
RIOK1	ukb-b-4930	Operative procedures - main OPCS: Q11.1 Vacuum aspiration of products of conception from uterus NEC || id:ukb-b-4930	ENSG00000124784	MR Egger	291	-0.000529197	0.000108233	1.68e-06	-0.000741334	-0.00031706	0.999471	0.999259	0.999683
RIOK1	ukb-b-4930	Operative procedures - main OPCS: Q11.1 Vacuum aspiration of products of conception from uterus NEC || id:ukb-b-4930	ENSG00000124784	Weighted median	291	-0.000320211	4.74e-05	1.46e-11	-0.000413167	-0.000227256	0.99968	0.999587	0.999773
RIOK1	ukb-b-4930	Operative procedures - main OPCS: Q11.1 Vacuum aspiration of products of conception from uterus NEC || id:ukb-b-4930	ENSG00000124784	Inverse variance weighted	291	-0.00025631	3.64e-05	1.95e-12	-0.000327692	-0.000184928	0.999744	0.999672	0.999815
RIOK1	ukb-b-4930	Operative procedures - main OPCS: Q11.1 Vacuum aspiration of products of conception from uterus NEC || id:ukb-b-4930	ENSG00000124784	Simple mode	291	-0.000343502	0.000116199	0.00337109	-0.000571252	-0.000115751	0.999657	0.999429	0.999884
RIOK1	ukb-b-4930	Operative procedures - main OPCS: Q11.1 Vacuum aspiration of products of conception from uterus NEC || id:ukb-b-4930	ENSG00000124784	Weighted mode	291	-0.000352052	0.000118293	0.00316535	-0.000583906	-0.000120198	0.999648	0.999416	0.99988
RIOK1	ukb-b-645	6mm strong meridian (left) || id:ukb-b-645	ENSG00000124784	MR Egger	434	0.0501358	0.00428287	1.11e-27	0.0417414	0.0585303	1.05141	1.04262	1.06028
RIOK1	ukb-b-645	6mm strong meridian (left) || id:ukb-b-645	ENSG00000124784	Weighted median	434	-0.0167961	0.00174973	8.05e-22	-0.0202255	-0.0133666	0.983344	0.979978	0.986722
RIOK1	ukb-b-645	6mm strong meridian (left) || id:ukb-b-645	ENSG00000124784	Inverse variance weighted	434	-0.0209223	0.00191297	7.67e-28	-0.0246717	-0.0171729	0.979295	0.97563	0.982974
RIOK1	ukb-b-645	6mm strong meridian (left) || id:ukb-b-645	ENSG00000124784	Simple mode	434	-0.0188937	0.00345639	7.77e-08	-0.0256682	-0.0121192	0.981284	0.974658	0.987954
RIOK1	ukb-b-645	6mm strong meridian (left) || id:ukb-b-645	ENSG00000124784	Weighted mode	434	-0.0108864	0.00297273	0.000281122	-0.0167129	-0.00505984	0.989173	0.983426	0.994953
RIOK1	ukb-d-22607_1	Workplace very cold: Sometimes || id:ukb-d-22607_1	ENSG00000124784	MR Egger	454	-0.00687255	0.00201044	0.000686842	-0.010813	-0.0029321	0.993151	0.989245	0.997072
RIOK1	ukb-d-22607_1	Workplace very cold: Sometimes || id:ukb-d-22607_1	ENSG00000124784	Weighted median	454	0.00464376	0.000920746	4.57e-07	0.00283909	0.00644842	1.00465	1.00284	1.00647
RIOK1	ukb-d-22607_1	Workplace very cold: Sometimes || id:ukb-d-22607_1	ENSG00000124784	Inverse variance weighted	454	0.00785972	0.000674092	2.05e-31	0.0065385	0.00918094	1.00789	1.00656	1.00922
RIOK1	ukb-d-22607_1	Workplace very cold: Sometimes || id:ukb-d-22607_1	ENSG00000124784	Simple mode	454	0.0031696	0.00218857	0.148238	-0.00111999	0.0074592	1.00317	0.998881	1.00749
RIOK1	ukb-d-22607_1	Workplace very cold: Sometimes || id:ukb-d-22607_1	ENSG00000124784	Weighted mode	454	0.0031696	0.00189493	0.0950818	-0.000544461	0.00688367	1.00317	0.999456	1.00691
RIOK1	ukb-b-12383	PCT responsible for patient data: LAMBETH PCT || id:ukb-b-12383	ENSG00000124784	MR Egger	264	-0.000245509	9.53e-05	0.010552	-0.000432329	-5.87e-05	0.999755	0.999568	0.999941
RIOK1	ukb-b-12383	PCT responsible for patient data: LAMBETH PCT || id:ukb-b-12383	ENSG00000124784	Weighted median	264	-4.84e-05	4e-05	0.225587	-0.000126768	2.99e-05	0.999952	0.999873	1.00003
RIOK1	ukb-b-12383	PCT responsible for patient data: LAMBETH PCT || id:ukb-b-12383	ENSG00000124784	Inverse variance weighted	264	-9.23e-05	3.12e-05	0.00309917	-0.000153496	-3.11e-05	0.999908	0.999847	0.999969
RIOK1	ukb-b-12383	PCT responsible for patient data: LAMBETH PCT || id:ukb-b-12383	ENSG00000124784	Simple mode	264	4.74e-05	0.000108089	0.661072	-0.000164411	0.000259298	1.00005	0.999836	1.00026
RIOK1	ukb-b-12383	PCT responsible for patient data: LAMBETH PCT || id:ukb-b-12383	ENSG00000124784	Weighted mode	264	4.74e-05	0.000104373	0.649803	-0.000157128	0.000252015	1.00005	0.999843	1.00025
RIOK1	ukb-d-C78	Diagnoses - main ICD10: C78 Secondary malignant neoplasm of respiratory and digestive organs || id:ukb-d-C78	ENSG00000124784	MR Egger	453	-0.000790393	0.000134228	7.62e-09	-0.00105348	-0.000527306	0.99921	0.998947	0.999473
RIOK1	ukb-d-C78	Diagnoses - main ICD10: C78 Secondary malignant neoplasm of respiratory and digestive organs || id:ukb-d-C78	ENSG00000124784	Weighted median	453	-2.25e-05	5.89e-05	0.702771	-0.000137986	9.3e-05	0.999978	0.999862	1.00009
RIOK1	ukb-d-C78	Diagnoses - main ICD10: C78 Secondary malignant neoplasm of respiratory and digestive organs || id:ukb-d-C78	ENSG00000124784	Inverse variance weighted	453	-0.000105303	4.5e-05	0.0191985	-0.000193443	-1.72e-05	0.999895	0.999807	0.999983
RIOK1	ukb-d-C78	Diagnoses - main ICD10: C78 Secondary malignant neoplasm of respiratory and digestive organs || id:ukb-d-C78	ENSG00000124784	Simple mode	453	-5.54e-07	0.000132517	0.996664	-0.000260288	0.000259179	0.999999	0.99974	1.00026
RIOK1	ukb-d-C78	Diagnoses - main ICD10: C78 Secondary malignant neoplasm of respiratory and digestive organs || id:ukb-d-C78	ENSG00000124784	Weighted mode	453	-5.54e-07	0.000121005	0.996346	-0.000237725	0.000236616	0.999999	0.999762	1.00024
RIOK1	ukb-b-17738	Fractured bone site(s): Other bones || id:ukb-b-17738	ENSG00000124784	MR Egger	431	0.00403996	0.000401	1.44e-21	0.003254	0.00482592	1.00405	1.00326	1.00484
RIOK1	ukb-b-17738	Fractured bone site(s): Other bones || id:ukb-b-17738	ENSG00000124784	Weighted median	431	0.00192788	0.000179451	6.38e-27	0.00157615	0.0022796	1.00193	1.00158	1.00228
RIOK1	ukb-b-17738	Fractured bone site(s): Other bones || id:ukb-b-17738	ENSG00000124784	Inverse variance weighted	431	0.00205382	0.000136945	7.63e-51	0.00178541	0.00232224	1.00206	1.00179	1.00232
RIOK1	ukb-b-17738	Fractured bone site(s): Other bones || id:ukb-b-17738	ENSG00000124784	Simple mode	431	0.00186319	0.000385934	1.92e-06	0.00110676	0.00261962	1.00186	1.00111	1.00262
RIOK1	ukb-b-17738	Fractured bone site(s): Other bones || id:ukb-b-17738	ENSG00000124784	Weighted mode	431	0.00186319	0.000370543	7.28e-07	0.00113693	0.00258946	1.00186	1.00114	1.00259
RIOK1	ukb-a-319	Age at first live birth || id:ukb-a-319	ENSG00000124784	MR Egger	434	-0.0138491	0.00339491	5.38e-05	-0.0205031	-0.00719508	0.986246	0.979706	0.992831
RIOK1	ukb-a-319	Age at first live birth || id:ukb-a-319	ENSG00000124784	Weighted median	434	-0.0132494	0.00156146	2.15e-17	-0.0163099	-0.010189	0.986838	0.983822	0.989863
RIOK1	ukb-a-319	Age at first live birth || id:ukb-a-319	ENSG00000124784	Inverse variance weighted	434	-0.0111788	0.00115879	5.06e-22	-0.01345	-0.00890755	0.988883	0.98664	0.991132
RIOK1	ukb-a-319	Age at first live birth || id:ukb-a-319	ENSG00000124784	Simple mode	434	-0.0135869	0.0033624	6.3e-05	-0.0201772	-0.00699657	0.986505	0.980025	0.993028
RIOK1	ukb-a-319	Age at first live birth || id:ukb-a-319	ENSG00000124784	Weighted mode	434	-0.0135869	0.00306579	1.19e-05	-0.0195958	-0.00757794	0.986505	0.980595	0.992451
RIOK1	ukb-a-350	Duration of other exercises || id:ukb-a-350	ENSG00000124784	MR Egger	434	0.0321598	0.00384132	7.96e-16	0.0246308	0.0396887	1.03268	1.02494	1.04049
RIOK1	ukb-a-350	Duration of other exercises || id:ukb-a-350	ENSG00000124784	Weighted median	434	0.0136352	0.00172498	2.69e-15	0.0102542	0.0170162	1.01373	1.01031	1.01716
RIOK1	ukb-a-350	Duration of other exercises || id:ukb-a-350	ENSG00000124784	Inverse variance weighted	434	0.0149765	0.00131241	3.67e-30	0.0124041	0.0175488	1.01509	1.01248	1.0177
RIOK1	ukb-a-350	Duration of other exercises || id:ukb-a-350	ENSG00000124784	Simple mode	434	0.012811	0.00393318	0.00121385	0.00510196	0.02052	1.01289	1.00511	1.02073
RIOK1	ukb-a-350	Duration of other exercises || id:ukb-a-350	ENSG00000124784	Weighted mode	434	0.012811	0.00336253	0.000159118	0.00622043	0.0194016	1.01289	1.00624	1.01959
RIOK1	ukb-b-11285	Sources of admission to hospital (recoded): Temporary place of residence || id:ukb-b-11285	ENSG00000124784	MR Egger	300	-4.37e-05	0.000116777	0.708531	-0.00027258	0.000185187	0.999956	0.999727	1.00019
RIOK1	ukb-b-11285	Sources of admission to hospital (recoded): Temporary place of residence || id:ukb-b-11285	ENSG00000124784	Weighted median	300	9.87e-05	5e-05	0.0482526	7.56e-07	0.00019662	1.0001	1	1.0002
RIOK1	ukb-b-11285	Sources of admission to hospital (recoded): Temporary place of residence || id:ukb-b-11285	ENSG00000124784	Inverse variance weighted	300	9.84e-05	3.93e-05	0.0124099	2.13e-05	0.000175449	1.0001	1.00002	1.00018
RIOK1	ukb-b-11285	Sources of admission to hospital (recoded): Temporary place of residence || id:ukb-b-11285	ENSG00000124784	Simple mode	300	-8.03e-05	0.000139679	0.565685	-0.000354095	0.000193447	0.99992	0.999646	1.00019
RIOK1	ukb-b-11285	Sources of admission to hospital (recoded): Temporary place of residence || id:ukb-b-11285	ENSG00000124784	Weighted mode	300	-9.61e-05	0.000122813	0.434611	-0.000336799	0.000144627	0.999904	0.999663	1.00014
RIOK1	ukb-b-16671	Attendance/disability/mobility allowance: Attendance allowance || id:ukb-b-16671	ENSG00000124784	MR Egger	343	0.000319391	0.000156979	0.0426635	1.17e-05	0.000627069	1.00032	1.00001	1.00063
RIOK1	ukb-b-16671	Attendance/disability/mobility allowance: Attendance allowance || id:ukb-b-16671	ENSG00000124784	Weighted median	343	0.000750419	7.06e-05	2.25e-26	0.000612003	0.000888834	1.00075	1.00061	1.00089
RIOK1	ukb-b-16671	Attendance/disability/mobility allowance: Attendance allowance || id:ukb-b-16671	ENSG00000124784	Inverse variance weighted	343	0.000855553	5.32e-05	4.3e-58	0.00075119	0.000959917	1.00086	1.00075	1.00096
RIOK1	ukb-b-16671	Attendance/disability/mobility allowance: Attendance allowance || id:ukb-b-16671	ENSG00000124784	Simple mode	343	0.00056686	0.000193378	0.00360204	0.000187838	0.000945882	1.00057	1.00019	1.00095
RIOK1	ukb-b-16671	Attendance/disability/mobility allowance: Attendance allowance || id:ukb-b-16671	ENSG00000124784	Weighted mode	343	0.00056686	0.000164707	0.000649879	0.000244035	0.000889685	1.00057	1.00024	1.00089
RIOK1	ukb-a-540	Diagnoses - main ICD10: J22 Unspecified acute lower respiratory infection || id:ukb-a-540	ENSG00000124784	MR Egger	434	-6.74e-05	0.000161033	0.675764	-0.000383022	0.000248227	0.999933	0.999617	1.00025
RIOK1	ukb-a-540	Diagnoses - main ICD10: J22 Unspecified acute lower respiratory infection || id:ukb-a-540	ENSG00000124784	Weighted median	434	-0.000525	7.36e-05	9.66e-13	-0.000669213	-0.000380787	0.999475	0.999331	0.999619
RIOK1	ukb-a-540	Diagnoses - main ICD10: J22 Unspecified acute lower respiratory infection || id:ukb-a-540	ENSG00000124784	Inverse variance weighted	434	-0.000494643	5.5e-05	2.5e-19	-0.000602498	-0.000386789	0.999505	0.999398	0.999613
RIOK1	ukb-a-540	Diagnoses - main ICD10: J22 Unspecified acute lower respiratory infection || id:ukb-a-540	ENSG00000124784	Simple mode	434	-0.00068395	0.000164981	4.08e-05	-0.00100731	-0.000360588	0.999316	0.998993	0.999639
RIOK1	ukb-a-540	Diagnoses - main ICD10: J22 Unspecified acute lower respiratory infection || id:ukb-a-540	ENSG00000124784	Weighted mode	434	-0.00068395	0.000154043	1.14e-05	-0.000985874	-0.000382026	0.999316	0.999015	0.999618
RIOK1	ukb-b-6721	Diagnoses - main ICD10: K60.3 Anal fistula || id:ukb-b-6721	ENSG00000124784	MR Egger	250	-0.000165743	9.37e-05	0.0782602	-0.000349466	1.8e-05	0.999834	0.999651	1.00002
RIOK1	ukb-b-6721	Diagnoses - main ICD10: K60.3 Anal fistula || id:ukb-b-6721	ENSG00000124784	Weighted median	250	-6.19e-05	3.96e-05	0.117436	-0.000139447	1.56e-05	0.999938	0.999861	1.00002
RIOK1	ukb-b-6721	Diagnoses - main ICD10: K60.3 Anal fistula || id:ukb-b-6721	ENSG00000124784	Inverse variance weighted	250	-6.59e-05	3.14e-05	0.0361963	-0.000127503	-4.24e-06	0.999934	0.999873	0.999996
RIOK1	ukb-b-6721	Diagnoses - main ICD10: K60.3 Anal fistula || id:ukb-b-6721	ENSG00000124784	Simple mode	250	-1.4e-05	0.000101817	0.890746	-0.000213561	0.000185561	0.999986	0.999786	1.00019
RIOK1	ukb-b-6721	Diagnoses - main ICD10: K60.3 Anal fistula || id:ukb-b-6721	ENSG00000124784	Weighted mode	250	-1.4e-05	0.00010421	0.893241	-0.000218252	0.000190253	0.999986	0.999782	1.00019
RIOK1	ukb-b-4070	Apple intake || id:ukb-b-4070	ENSG00000124784	MR Egger	434	-0.0285701	0.00505903	2.96e-08	-0.0384858	-0.0186544	0.971834	0.962245	0.981519
RIOK1	ukb-b-4070	Apple intake || id:ukb-b-4070	ENSG00000124784	Weighted median	434	-0.00630758	0.00228868	0.00585143	-0.0107934	-0.00182177	0.993712	0.989265	0.99818
RIOK1	ukb-b-4070	Apple intake || id:ukb-b-4070	ENSG00000124784	Inverse variance weighted	434	-0.00434415	0.00172593	0.0118361	-0.00772697	-0.000961332	0.995665	0.992303	0.999039
RIOK1	ukb-b-4070	Apple intake || id:ukb-b-4070	ENSG00000124784	Simple mode	434	-0.00499384	0.00490671	0.309362	-0.014611	0.00462332	0.995019	0.985495	1.00463
RIOK1	ukb-b-4070	Apple intake || id:ukb-b-4070	ENSG00000124784	Weighted mode	434	-0.00499384	0.00418067	0.232933	-0.0131879	0.00320027	0.995019	0.986899	1.00321
RIOK1	ukb-d-M13_ARTHROSIS	#Arthrosis || id:ukb-d-M13_ARTHROSIS	ENSG00000124784	MR Egger	454	0.00461253	0.000506419	2.72e-18	0.00361994	0.00560511	1.00462	1.00363	1.00562
RIOK1	ukb-d-M13_ARTHROSIS	#Arthrosis || id:ukb-d-M13_ARTHROSIS	ENSG00000124784	Weighted median	454	0.0041449	0.000233701	2.21e-70	0.00368684	0.00460295	1.00415	1.00369	1.00461
RIOK1	ukb-d-M13_ARTHROSIS	#Arthrosis || id:ukb-d-M13_ARTHROSIS	ENSG00000124784	Inverse variance weighted	454	0.00372555	0.000169658	7.08e-107	0.00339302	0.00405808	1.00373	1.0034	1.00407
RIOK1	ukb-d-M13_ARTHROSIS	#Arthrosis || id:ukb-d-M13_ARTHROSIS	ENSG00000124784	Simple mode	454	0.00423286	0.000517371	2.86e-15	0.00321882	0.00524691	1.00424	1.00322	1.00526
RIOK1	ukb-d-M13_ARTHROSIS	#Arthrosis || id:ukb-d-M13_ARTHROSIS	ENSG00000124784	Weighted mode	454	0.00423286	0.00046242	1.89e-18	0.00332652	0.00513921	1.00424	1.00333	1.00515
RIOK1	ukb-b-18023	Diagnoses - secondary ICD10: Z87.3 Personal history of diseases of the musculoskeletal system and connective tissue || id:ukb-b-18023	ENSG00000124784	MR Egger	279	-0.000609524	0.000101616	6.21e-09	-0.000808691	-0.000410358	0.999391	0.999192	0.99959
RIOK1	ukb-b-18023	Diagnoses - secondary ICD10: Z87.3 Personal history of diseases of the musculoskeletal system and connective tissue || id:ukb-b-18023	ENSG00000124784	Weighted median	279	0.000146321	4.47e-05	0.00106838	5.87e-05	0.000233973	1.00015	1.00006	1.00023
RIOK1	ukb-b-18023	Diagnoses - secondary ICD10: Z87.3 Personal history of diseases of the musculoskeletal system and connective tissue || id:ukb-b-18023	ENSG00000124784	Inverse variance weighted	279	0.000127379	3.42e-05	0.000197468	6.03e-05	0.000194453	1.00013	1.00006	1.00019
RIOK1	ukb-b-18023	Diagnoses - secondary ICD10: Z87.3 Personal history of diseases of the musculoskeletal system and connective tissue || id:ukb-b-18023	ENSG00000124784	Simple mode	279	0.000202326	0.00010415	0.05307	-1.81e-06	0.000406461	1.0002	0.999998	1.00041
RIOK1	ukb-b-18023	Diagnoses - secondary ICD10: Z87.3 Personal history of diseases of the musculoskeletal system and connective tissue || id:ukb-b-18023	ENSG00000124784	Weighted mode	279	0.000202326	9.5e-05	0.0341617	1.6e-05	0.000388622	1.0002	1.00002	1.00039
RIOK1	ukb-b-752	Operative procedures - main OPCS: H20.2 Fibreoptic endoscopic cauterisation of lesion of colon || id:ukb-b-752	ENSG00000124784	MR Egger	301	-0.000326132	0.00012116	0.00750833	-0.000563606	-8.87e-05	0.999674	0.999437	0.999911
RIOK1	ukb-b-752	Operative procedures - main OPCS: H20.2 Fibreoptic endoscopic cauterisation of lesion of colon || id:ukb-b-752	ENSG00000124784	Weighted median	301	-0.00039496	5.55e-05	1.09e-12	-0.000503703	-0.000286217	0.999605	0.999496	0.999714
RIOK1	ukb-b-752	Operative procedures - main OPCS: H20.2 Fibreoptic endoscopic cauterisation of lesion of colon || id:ukb-b-752	ENSG00000124784	Inverse variance weighted	301	-0.000210005	4.08e-05	2.62e-07	-0.00028995	-0.00013006	0.99979	0.99971	0.99987
RIOK1	ukb-b-752	Operative procedures - main OPCS: H20.2 Fibreoptic endoscopic cauterisation of lesion of colon || id:ukb-b-752	ENSG00000124784	Simple mode	301	-0.000433611	0.000149562	0.00401713	-0.000726752	-0.00014047	0.999566	0.999274	0.99986
RIOK1	ukb-b-752	Operative procedures - main OPCS: H20.2 Fibreoptic endoscopic cauterisation of lesion of colon || id:ukb-b-752	ENSG00000124784	Weighted mode	301	-0.000433611	0.000136323	0.00162267	-0.000700805	-0.000166418	0.999566	0.999299	0.999834
RIOK1	ukb-b-12069	PCT where patients GP was registered: TAMESIDE AND GLOSSOP PCT || id:ukb-b-12069	ENSG00000124784	MR Egger	300	0.000400941	0.000118997	0.000852668	0.000167707	0.000634174	1.0004	1.00017	1.00063
RIOK1	ukb-b-12069	PCT where patients GP was registered: TAMESIDE AND GLOSSOP PCT || id:ukb-b-12069	ENSG00000124784	Weighted median	300	0.00052369	5.04e-05	2.46e-25	0.000425002	0.000622378	1.00052	1.00043	1.00062
RIOK1	ukb-b-12069	PCT where patients GP was registered: TAMESIDE AND GLOSSOP PCT || id:ukb-b-12069	ENSG00000124784	Inverse variance weighted	300	0.000517272	4.01e-05	4.21e-38	0.00043871	0.000595834	1.00052	1.00044	1.0006
RIOK1	ukb-b-12069	PCT where patients GP was registered: TAMESIDE AND GLOSSOP PCT || id:ukb-b-12069	ENSG00000124784	Simple mode	300	0.000523294	0.000136136	0.000147951	0.000256467	0.000790121	1.00052	1.00026	1.00079
RIOK1	ukb-b-12069	PCT where patients GP was registered: TAMESIDE AND GLOSSOP PCT || id:ukb-b-12069	ENSG00000124784	Weighted mode	300	0.000523294	0.000135154	0.000132699	0.000258392	0.000788196	1.00052	1.00026	1.00079
RIOK1	ukb-b-18137	PCT where patients GP was registered: REDCAR AND CLEVELAND PCT || id:ukb-b-18137	ENSG00000124784	MR Egger	298	0.000375338	0.000112876	0.000994718	0.000154102	0.000596575	1.00038	1.00015	1.0006
RIOK1	ukb-b-18137	PCT where patients GP was registered: REDCAR AND CLEVELAND PCT || id:ukb-b-18137	ENSG00000124784	Weighted median	298	0.000693008	4.74e-05	2.22e-48	0.000600075	0.000785941	1.00069	1.0006	1.00079
RIOK1	ukb-b-18137	PCT where patients GP was registered: REDCAR AND CLEVELAND PCT || id:ukb-b-18137	ENSG00000124784	Inverse variance weighted	298	0.000720573	3.81e-05	7.01e-80	0.000645948	0.000795197	1.00072	1.00065	1.0008
RIOK1	ukb-b-18137	PCT where patients GP was registered: REDCAR AND CLEVELAND PCT || id:ukb-b-18137	ENSG00000124784	Simple mode	298	0.000671465	0.000120073	5.09e-08	0.000436123	0.000906808	1.00067	1.00044	1.00091
RIOK1	ukb-b-18137	PCT where patients GP was registered: REDCAR AND CLEVELAND PCT || id:ukb-b-18137	ENSG00000124784	Weighted mode	298	0.000671465	0.000121543	7.23e-08	0.00043324	0.00090969	1.00067	1.00043	1.00091
RIOK1	ukb-b-18009	Medication for cholesterol, blood pressure, diabetes, or take exogenous hormones: Blood pressure medication || id:ukb-b-18009	ENSG00000124784	MR Egger	434	-0.00413245	0.000918618	8.81e-06	-0.00593294	-0.00233195	0.995876	0.994085	0.997671
RIOK1	ukb-b-18009	Medication for cholesterol, blood pressure, diabetes, or take exogenous hormones: Blood pressure medication || id:ukb-b-18009	ENSG00000124784	Weighted median	434	0.00148173	0.000411908	0.000321614	0.000674391	0.00228907	1.00148	1.00067	1.00229
RIOK1	ukb-b-18009	Medication for cholesterol, blood pressure, diabetes, or take exogenous hormones: Blood pressure medication || id:ukb-b-18009	ENSG00000124784	Inverse variance weighted	434	0.00270674	0.000313648	6.14e-18	0.00209199	0.00332149	1.00271	1.00209	1.00333
RIOK1	ukb-b-18009	Medication for cholesterol, blood pressure, diabetes, or take exogenous hormones: Blood pressure medication || id:ukb-b-18009	ENSG00000124784	Simple mode	434	0.00130264	0.000790936	0.100291	-0.000247591	0.00285288	1.0013	0.999752	1.00286
RIOK1	ukb-b-18009	Medication for cholesterol, blood pressure, diabetes, or take exogenous hormones: Blood pressure medication || id:ukb-b-18009	ENSG00000124784	Weighted mode	434	0.00130264	0.000766415	0.0899134	-0.00019953	0.00280482	1.0013	0.9998	1.00281
RIOK1	ukb-a-462	Vitamin and mineral supplements: Vitamin D || id:ukb-a-462	ENSG00000124784	MR Egger	434	-0.00368947	0.000398276	9.38e-19	-0.00447009	-0.00290885	0.996317	0.99554	0.997095
RIOK1	ukb-a-462	Vitamin and mineral supplements: Vitamin D || id:ukb-a-462	ENSG00000124784	Weighted median	434	-0.00174774	0.000170115	9.24e-25	-0.00208117	-0.00141432	0.998254	0.997921	0.998587
RIOK1	ukb-a-462	Vitamin and mineral supplements: Vitamin D || id:ukb-a-462	ENSG00000124784	Inverse variance weighted	434	-0.0015914	0.000136096	1.38e-31	-0.00185815	-0.00132465	0.99841	0.998144	0.998676
RIOK1	ukb-a-462	Vitamin and mineral supplements: Vitamin D || id:ukb-a-462	ENSG00000124784	Simple mode	434	-0.00185214	0.000411688	8.79e-06	-0.00265904	-0.00104523	0.99815	0.997344	0.998955
RIOK1	ukb-a-462	Vitamin and mineral supplements: Vitamin D || id:ukb-a-462	ENSG00000124784	Weighted mode	434	-0.00165359	0.0003553	4.33e-06	-0.00234998	-0.000957199	0.998348	0.997653	0.999043
RIOK1	ukb-d-M25	Diagnoses - main ICD10: M25 Other joint disorders, not elsewhere classified || id:ukb-d-M25	ENSG00000124784	MR Egger	454	-0.00166901	0.000289685	1.54e-08	-0.00223679	-0.00110122	0.998332	0.997766	0.998899
RIOK1	ukb-d-M25	Diagnoses - main ICD10: M25 Other joint disorders, not elsewhere classified || id:ukb-d-M25	ENSG00000124784	Weighted median	454	-0.00210482	0.000128135	1.24e-60	-0.00235596	-0.00185367	0.997897	0.997647	0.998148
RIOK1	ukb-d-M25	Diagnoses - main ICD10: M25 Other joint disorders, not elsewhere classified || id:ukb-d-M25	ENSG00000124784	Inverse variance weighted	454	-0.00215989	9.7e-05	9.92e-110	-0.00235011	-0.00196968	0.997842	0.997653	0.998032
RIOK1	ukb-d-M25	Diagnoses - main ICD10: M25 Other joint disorders, not elsewhere classified || id:ukb-d-M25	ENSG00000124784	Simple mode	454	-0.00206803	0.000291901	5.36e-12	-0.00264015	-0.0014959	0.997934	0.997363	0.998505
RIOK1	ukb-d-M25	Diagnoses - main ICD10: M25 Other joint disorders, not elsewhere classified || id:ukb-d-M25	ENSG00000124784	Weighted mode	454	-0.00206803	0.000259873	1.42e-14	-0.00257738	-0.00155868	0.997934	0.997426	0.998443
RIOK1	ukb-b-2053	Health satisfaction || id:ukb-b-2053	ENSG00000124784	MR Egger	434	-0.0206781	0.00272284	1.93e-13	-0.0260149	-0.0153413	0.979534	0.974321	0.984776
RIOK1	ukb-b-2053	Health satisfaction || id:ukb-b-2053	ENSG00000124784	Weighted median	434	0.0100974	0.00127054	1.91e-15	0.00760719	0.0125877	1.01015	1.00764	1.01267
[truncated: 17,778 more rows]

## Sheet: RIOK1pleiotropy
id.exposure	id.outcome	outcome	exposure	egger_intercept	se	pval
RIOK1	ukb-b-1489	Cheese intake || id:ukb-b-1489	ENSG00000124784	0.00562113	0.000362069	1.64e-43
[truncated: 3,947 more rows]

## Sheet: RIOK1heterogeneity
id.exposure	id.outcome	outcome	exposure	method	Q	Q_df	Q_pval
[truncated: 7,896 more rows]

[truncated: 1 more sheets: After screening]
